# Supplementary material for: The 24-hour molecular landscape after exercise in humans reveals MYC is sufficient for muscle growth
Source: EMBO Rep. 2024 Oct 31;25(12):5810–37. doi: 10.1038/s44319-024-00299-z (PMC11624283; doi:10.1038/s44319-024-00299-z)
Supplement: Supplementary file 3 — Dataset EV1 [file 44319_2024_299_MOESM3_ESM.xlsx]

## Sheet: Legend
Dataset Expanded View 1 - Dataset EV 1
All genes detected at every time point relative to Pre in the biopsy-only control group

## Sheet: Dataset EV1
30 min	baseMean	log2FoldChange	pvalue	padj		3 h	baseMean	log2FoldChange	pvalue	padj		8 h	baseMean	log2FoldChange	pvalue	padj		24 h	baseMean	log2FoldChange	pvalue	padj
ARID5B	766.029	-2.19555	1.65e-06	0.0237211		PER2	546.513	-1.67065	5.30868e-13	6.75051e-09		KLF15	680.035	-3.91698	2.64722e-18	3.51392e-14		SERPINA3	4.73188	-16.5953	5.95009e-07	0.00856099
IRS1	1251.9	-1.16913	1.69e-05	0.121669		SLC25A25	688.268	-2.26474	2.27906e-11	1.09487e-07		PER2	546.513	-2.0449	1.10493e-16	7.33341e-13		PPP1R3B	5021.82	0.754184	0.000138139	0.993774
MYF6	3160.49	-1.08288	6.67e-05	0.319762		NR1D1	636.422	-2.69662	2.58306e-11	1.09487e-07		PPP1R3B	5021.82	1.6694	1.74092e-15	7.70301e-12		MT-CO1	1.3588e+06	0.0617782	0.73906	0.999809
TFIP11	483.252	-0.550036	9.28e-05	0.333793		HP	23.8664	-16.3079	1.71232e-10	5.44347e-07		SLC19A2	1386.71	-1.60387	1.93708e-13	6.42821e-10		ACTA1	1.08611e+06	-0.147041	0.315432	0.999809
RETREG1	1878.86	-0.861926	0.000124031	0.356911		PLCL2	964.284	-0.824807	2.73247e-10	6.94922e-07		SLC25A33	216.164	-2.42004	3.45914e-13	9.18332e-10		CKM	581485	-0.0123279	0.941136	0.999809
PPP1R3B	5021.82	0.736011	0.000199363	0.360054		KLF15	680.035	-2.45725	4.91458e-09	1.04156e-05		PER1	2461.53	-3.04384	1.33208e-11	2.947e-08		MYH7	529919	0.189331	0.454338	0.999809
ST3GAL1	2242.7	0.550867	0.000200197	0.360054		HDAC9	447.941	-1.74494	2.65233e-08	4.81815e-05		IRS2	525.484	-2.33821	4.7977e-11	9.09782e-08		MYH2	532713	-0.497453	0.0561164	0.999809
IP6K1	242.263	-0.464389	0.000186579	0.360054		PER1	2461.53	-2.3076	5.19896e-08	8.26375e-05		STOX2	83.5885	1.57169	1.27736e-10	2.11946e-07		MT-ND4	458110	0.0795754	0.663188	0.999809
IRF2BP2	904.178	-0.865492	0.0002274	0.363536		NFKBIA	590.932	-1.35941	6.70315e-08	9.47081e-05		PIK3R1	1347.56	1.74965	7.74367e-10	1.1421e-06		MT-CO3	389127	0.00623314	0.971313	0.999809
KLF13	1789.63	0.991525	0.000312717	0.449938		FOXO3	1290.08	-1.32163	3.30987e-07	0.000420883		TMCC3	379.21	1.23797	2.08623e-09	2.76927e-06		TTN	379134	0.0868033	0.647459	0.999809
UCP3	2806.21	-0.729192	0.000550767	0.566031		PRKCE	191.909	-1.29316	1.5597e-06	0.00180302		CBFA2T3	283.205	1.50923	4.05902e-09	4.89813e-06		MT-CO2	335144	0.0707384	0.750464	0.999809
USP54	2737.3	0.709335	0.000485513	0.566031		OSBPL6	902.568	0.868874	2.43283e-06	0.00257799		IRF2BPL	476.2	1.40777	5.24329e-09	5.79995e-06		MT-CYB	315435	0.108482	0.511803	0.999809
IRS2	525.484	-1.14905	0.000512728	0.566031		SESN1	3058.33	-1.05643	3.76601e-06	0.00342061		CIART	266.89	-3.5975	6.17821e-09	6.30843e-06		MT-ATP6	280666	0.0524241	0.745597	0.999809
BRICD5	97.2872	1.08463	0.000447814	0.566031		GAB1	548.719	-1.51352	3.66369e-06	0.00342061		FOXO3	1290.08	-1.58251	8.38571e-09	7.76292e-06		MT-ND1	252668	-0.00875914	0.963845	0.999809
CHST3	390.092	1.44158	0.000678735	0.651042		MIDN	1973.95	-1.40277	4.38613e-06	0.00371827		PER3	770.644	-2.11407	8.77233e-09	7.76292e-06		NEB	252225	-0.040773	0.841969	0.999809
SLC22A5	606.976	0.763914	0.000895881	0.716108		IP6K1	242.263	-0.557761	9.87255e-06	0.00784621		SESN1	3058.33	-1.38473	1.11383e-08	8.69706e-06		MYBPC1	238067	0.0443189	0.710224	0.999809
AMER1	246.702	0.792865	0.000806572	0.716108		TFIP11	483.252	-0.621427	1.12487e-05	0.00841406		PDK4	2824.85	-4.11349	1.11187e-08	8.69706e-06		DES	223536	-0.0918299	0.563273	0.999809
NPIPA2	3.41088	-4.0537	0.000859409	0.716108		IRF2BPL	476.2	0.981907	1.665e-05	0.0117623		KCNE4	24.4106	-2.28574	4.92401e-08	3.63119e-05		FHL1	202579	-0.136062	0.344654	0.999809
NR1D1	636.422	-1.3004	0.00122726	0.840847		SERTAD3	221.908	-1.00744	1.87259e-05	0.0125325		OSGIN1	158.373	-2.0122	6.15757e-08	4.09418e-05		TPM2	200188	-0.162657	0.413389	0.999809
RASGEF1B	44.8925	-1.70865	0.00120802	0.840847		UBE2D1	2508.07	-0.786044	2.55072e-05	0.0162175		NPAS2	125.823	1.34696	6.16872e-08	4.09418e-05		MT-ND2	188615	0.0204979	0.901787	0.999809
DHH	5.27844	2.89752	0.00122686	0.840847		ARX	380.237	-0.744411	2.98857e-05	0.017274		SORBS3	712.155	-0.974246	8.18139e-08	5.17142e-05		MB	185320	0.0446611	0.815402	0.999809
GCNT4	33.6627	1.20282	0.00137353	0.898289		DAGLA	87.7699	1.31114	2.98747e-05	0.017274		JADE1	351.059	0.85917	2.43026e-07	0.000146633		MT-ND5	171870	0.0515617	0.831289	0.999809
REPS1	289.512	-0.377086	0.00165087	0.950112		USP54	2737.3	0.84426	3.30202e-05	0.0182558		SLC35E4	299.48	1.1481	1.059e-06	0.000611179		FLNC	154012	-0.0566687	0.835615	0.999809
LDLRAD2	20.7043	1.12628	0.00157979	0.950112		PCNT	5964.12	0.573586	4.13155e-05	0.0202065		UBE2D1	2508.07	-0.955531	1.39998e-06	0.000774305		GAPDH	148448	-0.173524	0.222318	0.999809
SKIDA1	6.0834	2.45597	0.00164834	0.950112		CXXC5	1571.7	0.777389	4.0792e-05	0.0202065		PLEKHH3	969.515	1.06357	1.49874e-06	0.000795769		PYGM	129904	-0.160493	0.281678	0.999809
MT-CO1	1.3588e+06	-0.16262	0.380582	0.999743		CIART	266.89	-2.38405	3.83184e-05	0.0202065		DENND3	211.043	-0.99021	1.8502e-06	0.000944598		MYL1	120447	-0.098381	0.58784	0.999809
ACTA1	1.08611e+06	-0.140976	0.335809	0.999743		PKP1	103.663	-1.59476	4.62192e-05	0.0217675		NFKBIA	590.932	-1.24467	3.05772e-06	0.00150327		ENO3	119003	-0.37786	0.0719604	0.999809
CKM	581485	-0.0584029	0.72647	0.999743		CALM2	1812.53	0.69349	5.41239e-05	0.0230376		RTN4RL1	52.3665	2.00033	3.75085e-06	0.00177817		TNNT1	115439	0.257101	0.373268	0.999809
MYH7	529919	0.0549547	0.828075	0.999743		TBC1D8	1502.12	-1.09299	5.4351e-05	0.0230376		PIK3IP1	198.972	-1.67312	4.02288e-06	0.00184137		MYL2	110454	0.200185	0.429939	0.999809
MYH2	532713	-0.442636	0.0891982	0.999743		EPHB1	115.149	-1.4344	5.23868e-05	0.0230376		CALM2	1812.53	0.835829	4.39904e-06	0.00187339		ACTN2	109979	-0.274214	0.103165	0.999809
MT-ND4	458110	-0.176664	0.333605	0.999743		H6PD	3040.07	-0.870949	6.37397e-05	0.0261456		GADD45G	493.412	-2.21245	4.48654e-06	0.00187339		NRAP	105695	-0.360427	0.16765	0.999809
MT-CO3	389127	-0.116228	0.502504	0.999743		PDZRN3	1446.18	-1.23131	7.71732e-05	0.0297374		FAT2	14.2302	3.12766	4.51623e-06	0.00187339		ATP2A1	103850	-0.290957	0.278284	0.999809
TTN	379134	-0.041461	0.827099	0.999743		CITED2	768.774	1.38957	7.61455e-05	0.0297374		DAGLA	87.7699	1.50145	5.74041e-06	0.00230904		ATP2A2	96728	0.384099	0.208266	0.999809
MT-CO2	335144	-0.153811	0.489247	0.999743		ADGRG1	234.514	-0.635205	8.1348e-05	0.0298025		TNFAIP3	169.413	1.20337	6.53512e-06	0.00255139		TCAP	97428.5	-0.0122225	0.956553	0.999809
MT-CYB	315435	-0.109609	0.50743	0.999743		KLHL29	191.315	1.61198	8.20296e-05	0.0298025		SLC27A1	851.782	-0.855356	6.90776e-06	0.00261982		TNNI1	97575.5	0.231395	0.337081	0.999809
MT-ATP6	280666	-0.168123	0.298106	0.999743		ST3GAL1	2242.7	0.577882	9.66238e-05	0.0332073		TPPP	339.239	1.08439	8.50677e-06	0.00313663		CMYA5	89470.9	0.0983263	0.555552	0.999809
MT-ND1	252668	-0.208071	0.281584	0.999743		MET	647.549	-0.927119	9.6419e-05	0.0332073		IRF2BP2	904.178	-1.10753	8.97084e-06	0.00321835		TNNT3	90229.1	-0.42053	0.146889	0.999809
NEB	252225	-0.10081	0.62205	0.999743		PGF	82.7915	-1.37502	0.000115488	0.0386459		ATP1B1	6238.11	-0.794829	9.43389e-06	0.00329541		XIRP2	83235.8	-0.210376	0.566058	0.999809
MYBPC1	238067	-0.0512079	0.667698	0.999743		CSF3	53.5567	-1.90284	0.000136895	0.044635		ARHGEF2	383.262	0.72748	1.19278e-05	0.00405974		TNNC2	81445.3	-0.406069	0.149842	0.999809
DES	223536	-0.103348	0.515379	0.999743		SLC27A1	851.782	-0.677942	0.000156331	0.0486816		STC2	32.0915	1.9689	1.35794e-05	0.00450632		MT-ND6	76960.8	-0.0656068	0.775512	0.999809
FHL1	202579	-0.03869	0.788144	0.999743		PPARGC1B	405.706	1.27401	0.000157887	0.0486816		TRIM63	3618.14	-1.33237	1.55681e-05	0.00492027		TPM3	75821.4	0.174811	0.476901	0.999809
TPM2	200188	-0.118647	0.550753	0.999743		RTN4RL1	52.3665	1.55177	0.000160792	0.0486816		LAMB3	158.751	2.10025	1.55622e-05	0.00492027		MT-ND4L	73844.6	0.121399	0.627978	0.999809
MT-ND2	188615	-0.205198	0.216699	0.999743		SLC12A2	678.262	-1.21457	0.000200268	0.0592234		ZNF341	106.949	-1.23421	1.64908e-05	0.00509068		TPM1	68673.2	-0.482001	0.0836627	0.999809
MB	185320	0.115126	0.547298	0.999743		KCNE4	24.4106	-1.3507	0.000216241	0.0624936		CPM	60.7144	-1.62294	1.76913e-05	0.00533714		TNNC1	65208.7	0.16562	0.510635	0.999809
MT-ND5	171870	-0.213846	0.376916	0.999743		SOX4	113.712	1.04011	0.000223523	0.0631625		NR1D2	1669.54	-1.32314	2.00762e-05	0.00575314		MT-ND3	64975	0.125017	0.595362	0.999809
FLNC	154012	-0.00957888	0.97202	0.999743		NR1D2	1669.54	-1.07179	0.000248023	0.0666658		CYB561D1	210.32	1.17671	2.03705e-05	0.00575314		CA3	60778.1	-0.0850351	0.67524	0.999809
GAPDH	148448	-0.21779	0.125594	0.999743		SGK1	1108.46	1.20101	0.000250965	0.0666658		SLC36A1	124.749	1.46769	1.97007e-05	0.00575314		OBSCN	60522	-0.142899	0.453557	0.999809
PYGM	129904	-0.195702	0.189271	0.999743		SIK2	875	0.976783	0.000251648	0.0666658		SGK1	1108.46	1.47881	2.10651e-05	0.00582085		RYR1	59989.4	-0.084732	0.603789	0.999809
MYL1	120447	-0.113955	0.530157	0.999743		TLE1	1407.17	-0.753867	0.000284465	0.0738216		EHD1	741.826	1.04892	2.1607e-05	0.00582085		MYBPC2	59105.8	-0.245516	0.50461	0.999809
ENO3	119003	-0.2224	0.289565	0.999743		TXNIP	10416.9	1.06064	0.000300486	0.0738715		RAB7B	33.5861	1.56875	2.19258e-05	0.00582085		MYH1	57475	0.181957	0.826464	0.999809
TNNT1	115439	0.344296	0.23313	0.999743		SFXN5	272.532	0.793232	0.000307895	0.0738715		OSBPL6	902.568	0.827027	2.29386e-05	0.00597034		KLHL41	58246.9	-0.264341	0.188431	0.999809
MYL2	110454	0.254012	0.316571	0.999743		H2AFY2	125.746	0.705592	0.000303363	0.0738715		HDAC9	447.941	-1.40069	2.37218e-05	0.00605545		YBX3	56289.2	-0.078964	0.474752	0.999809
ACTN2	109979	-0.119908	0.476067	0.999743		FAT2	14.2302	2.39587	0.000306616	0.0738715		KDR	247.158	1.1062	2.5685e-05	0.00643288		PDE4DIP	55936.9	0.0500449	0.754926	0.999809
NRAP	105695	-0.212866	0.415128	0.999743		SLC19A2	1386.71	-0.734568	0.000335088	0.074933		HDAC4	1756.85	1.26487	2.69019e-05	0.00661288		TPT1	54758.6	-0.0295006	0.827117	0.999809
ATP2A1	103850	-0.283449	0.290875	0.999743		NFIB	758.793	-0.607603	0.000318699	0.074933		PCNT	5964.12	0.617769	3.11701e-05	0.00752275		MYLPF	54348	-0.45104	0.160085	0.999809
ATP2A2	96728	0.174254	0.568086	0.999743		KCNB1	258.646	1.31917	0.00033283	0.074933		WBP1L	843.789	-1.00237	3.38541e-05	0.0080006		LDB3	52366.1	-0.0741845	0.530657	0.999809
TCAP	97428.5	0.14209	0.526512	0.999743		ZXDA	87.6484	0.753671	0.00033589	0.074933		RPS6KA2	847.333	-0.660283	3.49582e-05	0.0080006		XIRP1	53102.4	-0.194574	0.799902	0.999809
TNNI1	97575.5	0.24709	0.305334	0.999743		ANKFY1	569.05	-0.865168	0.000358709	0.0786438		GAB1	548.719	-1.43386	3.49453e-05	0.0080006		EEF2	47997	-0.178342	0.158644	0.999809
CMYA5	89470.9	0.00465759	0.977724	0.999743		TMEM131L	687.271	-0.975961	0.000375754	0.0796348		HSPA4L	82.7911	1.04448	3.66199e-05	0.00823887		TNNI2	47531.8	-0.554671	0.0602346	0.999809
TNNT3	90229.1	-0.375034	0.195778	0.999743		PTPRJ	54.1277	1.2477	0.000375427	0.0796348		KLF9	2205.49	-0.877498	3.82493e-05	0.00840921		PDLIM3	46834.6	-0.318052	0.0788108	0.999809
XIRP2	83235.8	-0.153599	0.675222	0.999743		CDCA7L	61.5983	-1.42186	0.000397693	0.0829026		IP6K1	242.263	-0.546443	3.86441e-05	0.00840921		MYOZ1	45718.2	-0.0345909	0.77428	0.999809
TNNC2	81445.3	-0.386776	0.170166	0.999743		CNTFR	651.058	1.16247	0.000426048	0.0873811		RHOBTB2	392.077	0.677276	4.38592e-05	0.00885588		SYNPO	45135	-0.0237252	0.865957	0.999809
MT-ND6	76960.8	-0.337133	0.14281	0.999743		BHLHE41	1500.32	-0.841343	0.000513995	0.0978839		RBAK	240.495	0.685228	4.3165e-05	0.00885588		PKM	44476.6	-0.21406	0.204905	0.999809
TPM3	75821.4	0.152536	0.534821	0.999743		FAM120B	357.476	0.504205	0.000516224	0.0978839		FLRT3	81.6732	-1.78154	4.2038e-05	0.00885588		EEF1A2	43718.6	-0.160866	0.346792	0.999809
MT-ND4L	73844.6	-0.148475	0.553418	0.999743		NEDD9	247.784	-1.10028	0.000525429	0.0978839		DPEP2	58.8313	1.46474	4.29264e-05	0.00885588		CASQ1	41199.2	-0.166926	0.20823	0.999809
TPM1	68673.2	-0.341863	0.219862	0.999743		CX3CL1	159.471	-1.09021	0.000531141	0.0978839		NTRK1	13.4036	2.15558	4.40326e-05	0.00885588		CSDE1	37611.5	0.0119354	0.925478	0.999809
TNNC1	65208.7	0.252808	0.315295	0.999743		ADPRH	143.298	0.793763	0.000506926	0.0978839		AMIGO1	581.497	0.739368	4.54116e-05	0.00899691		SYNPO2	37166.2	0.00445105	0.982609	0.999809
MT-ND3	64975	0.114705	0.626062	0.999743		2023-09-01	57.6665	-1.59515	0.000508419	0.0978839		MYF6	3160.49	-1.17045	4.85371e-05	0.00914855		SVIL	36636.4	0.0831168	0.651248	0.999809
CA3	60778.1	-0.0557385	0.783604	0.999743		FAM124B	15.5222	1.99073	0.000511674	0.0978839		H6PD	3040.07	-0.938234	4.87664e-05	0.00914855		HSPB7	36446.8	-0.183891	0.366	0.999809
OBSCN	60522	-0.243968	0.200686	0.999743		TRIM63	3618.14	-1.00459	0.000548612	0.0983803		SLC38A3	627.387	-1.44261	4.74505e-05	0.00914855		ZNF106	35923.6	0.0640066	0.794017	0.999809
RYR1	59989.4	-0.231158	0.156843	0.999743		GADD45G	493.412	-1.5672	0.00055502	0.0983803		RAPGEF3	380.797	-0.692283	4.89338e-05	0.00914855		TRDN	34765.9	0.0496308	0.705376	0.999809
MYBPC2	59105.8	-0.258149	0.482936	0.999743		APOLD1	183.916	-1.23125	0.000557045	0.0983803		CEP85	2073.37	-0.816033	5.27929e-05	0.00973296		MYL3	33086.7	0.259227	0.314616	0.999809
MYH1	57475	0.0447657	0.956985	0.999743		FGD4	402.306	-0.837745	0.000566177	0.0986233		FAM107A	246.049	-0.935984	5.71468e-05	0.0103913		SLN	32628.2	-0.136043	0.481632	0.999809
KLHL41	58246.9	-0.261779	0.192746	0.999743		NEDD4L	717.234	-0.766978	0.000630644	0.107798		CEBPB	2933.11	-1.11973	6.34629e-05	0.0109403		ATP5F1B	31699.6	-0.00172417	0.989266	0.999809
YBX3	56289.2	-0.104049	0.346269	0.999743		PITX3	304.187	-0.686118	0.000635803	0.107798		ZNF608	119.712	1.04135	6.22487e-05	0.0109403		MYOT	31646.4	-0.0368205	0.825369	0.999809
PDE4DIP	55936.9	0.0173911	0.913618	0.999743		PPP1R3B	5021.82	0.671776	0.000687693	0.115062		SOX4	113.712	1.18879	6.30714e-05	0.0109403		MYOM1	30530.3	-0.0772592	0.642771	0.999809
TPT1	54758.6	-0.0737233	0.585204	0.999743		OSGIN1	158.373	-1.17515	0.000699775	0.115563		IGSF11	68.5908	1.47199	6.1119e-05	0.0109403		ATP1A2	29992.4	0.0840962	0.592697	0.999809
MYLPF	54348	-0.352652	0.272048	0.999743		DENND3	211.043	-0.658345	0.000722578	0.117799		PPARGC1B	405.706	1.42704	6.46146e-05	0.0109961		SLC25A4	29513	-0.0381016	0.800405	0.999809
LDB3	52366.1	-0.0665379	0.573853	0.999743		VAMP1	136.378	0.764156	0.000745855	0.120054		ARNTL	189.557	2.23578	7.11766e-05	0.0119595		CSRP3	29267.1	-0.692394	0.0810389	0.999809
XIRP1	53102.4	0.136787	0.858567	0.999743		CTIF	464.37	-0.426897	0.000765789	0.121722		INMT	175.121	-0.981575	7.33402e-05	0.012169		CRYAB	28791.3	-0.120811	0.649013	0.999809
EEF2	47997	-0.197521	0.118462	0.999743		GLCCI1	72.0396	-0.924658	0.000781766	0.122728		B3GALT1	112.475	-1.43257	7.4499e-05	0.0122086		HSPB1	28621	0.0103771	0.971969	0.999809
TNNI2	47531.8	-0.328308	0.266038	0.999743		THRB	690.714	-0.707768	0.000825422	0.126459		TLE1	1407.17	-0.871013	7.70174e-05	0.0123467		BIN1	27440.5	-0.0480775	0.760453	0.999809
PDLIM3	46834.6	-0.122267	0.499232	0.999743		SLC25A33	216.164	-1.02575	0.000824761	0.126459		RREB1	519.104	0.944633	7.81321e-05	0.0123467		COQ8A	25985.2	0.0806592	0.672827	0.999809
MYOZ1	45718.2	-0.00367207	0.975712	0.999743		ACTB	6059.14	-0.696048	0.000882481	0.129006		TENT5B	15.4052	-2.97259	7.7303e-05	0.0123467		PLEC	26323.1	-0.0187039	0.915364	0.999809
SYNPO	45135	-0.0900499	0.521734	0.999743		TANGO6	167.761	0.420619	0.000874801	0.129006		ADPRH	143.298	0.945023	8.47185e-05	0.01323		NFE2L1	24960.7	-0.0119856	0.918068	0.999809
PKM	44476.6	-0.188608	0.264	0.999743		HIVEP1	134.909	0.871241	0.000878468	0.129006		HERPUD1	1536.2	-0.501445	8.72253e-05	0.0134631		PFKM	23867.9	-0.109059	0.575256	0.999809
EEF1A2	43718.6	-0.208457	0.222778	0.999743		ARHGAP28	109.897	-1.20166	0.000892774	0.129006		TEX2	1624.21	0.662013	9.26115e-05	0.0141302		KIF1C	22415.8	-0.0262138	0.848298	0.999809
CASQ1	41199.2	-0.152168	0.251294	0.999743		SLCO4A1	44.1462	-1.29206	0.000887092	0.129006		UCP3	2806.21	-0.870817	0.000100909	0.0152212		HSPA8	22228.2	-0.0529329	0.711693	0.999809
CSDE1	37611.5	-0.0678372	0.594983	0.999743		GCNT4	33.6627	1.24301	0.00100872	0.144122		FAM124B	15.5222	2.29664	0.000109529	0.0163358		MAP4	21812.4	0.0480486	0.765884	0.999809
SYNPO2	37166.2	0.0229553	0.91049	0.999743		CYB561D1	210.32	0.856171	0.00106557	0.149584		SPSB1	289.908	-1.2664	0.000112393	0.0165768		ATP5F1A	21409.8	0.0598201	0.625361	0.999809
SVIL	36636.4	-0.0226398	0.902008	0.999743		EVA1A	11.2309	1.96224	0.00107048	0.149584		ARID5B	766.029	-1.87393	0.000114237	0.0166636		GNAS	20485.6	-0.0365494	0.678328	0.999809
HSPB7	36446.8	0.108444	0.593944	0.999743		HES1	571.015	-1.28788	0.00115514	0.157944		ADGRG1	234.514	-0.655678	0.000116245	0.0167722		MYL12A	20167.8	-0.445435	0.209167	0.999809
ZNF106	35923.6	0.000449741	0.998536	0.999743		MAP3K9	87.6637	1.1171	0.00114911	0.157944		ZCCHC8	352.19	-0.519745	0.000119377	0.0167798		TPI1	19545.7	-0.237794	0.166135	0.999809
TRDN	34765.9	-0.0927279	0.479958	0.999743		CEP85	2073.37	-0.617056	0.00118306	0.158356		APPL2	216.66	-0.508777	0.000118027	0.0167798		HSP90AB1	19469.6	-0.0146526	0.89214	0.999809
MYL3	33086.7	0.257667	0.317534	0.999743		HDAC4	1756.85	0.922397	0.00117212	0.158356		PPL	182.876	-1.16271	0.00012009	0.0167798		IDH2	19434.4	-0.0206467	0.864143	0.999809
SLN	32628.2	-0.0423595	0.826565	0.999743		UCK2	240.859	1.04928	0.00125032	0.165615		RRN3	751.156	0.510656	0.000123331	0.0170531		LDHA	18366.8	-0.367153	0.138959	0.999809
ATP5F1B	31699.6	0.0112956	0.929761	0.999743		ARHGAP42	104.608	-0.986833	0.00127797	0.167533		HLF	173.142	-1.17485	0.000125993	0.0172415		RPLP1	18607.5	-0.178486	0.424014	0.999809
MYOT	31646.4	0.0971648	0.560379	0.999743		CHD7	403.417	0.888612	0.00130691	0.169578		LRRC3B	92.5663	-2.49796	0.000134444	0.0182103		YBX1	18455.6	-0.0447805	0.680459	0.999809
MYOM1	30530.3	-0.0608582	0.714834	0.999743		SMTNL2	5884.15	0.576835	0.0013922	0.177032		NRG2	53.2182	1.82149	0.00014604	0.0195812		PGM1	18308.5	-0.0827649	0.647003	0.999809
ATP1A2	29992.4	-0.025508	0.871105	0.999743		STK35	286.015	-0.578602	0.00138139	0.177032		MMP28	60.2894	-1.41108	0.000149749	0.0198777		LMOD2	18191.9	-0.228448	0.340779	0.999809
SLC25A4	29513	0.016881	0.91081	0.999743		IRS1	1251.9	-0.867365	0.00141346	0.177956		MFSD9	64.3494	0.991539	0.000170682	0.022432		MYOM2	18033.3	-0.292835	0.0261306	0.999809
CSRP3	29267.1	-0.0734437	0.853174	0.999743		RETREG1	1878.86	-0.715308	0.00145104	0.179509		ADH1C	76.7372	-1.94491	0.000176696	0.0229948		NDRG2	17545.7	-0.0680839	0.638638	0.999809
CRYAB	28791.3	0.0893413	0.736427	0.999743		PIP5K1B	45.7286	-1.01111	0.00145403	0.179509		CXXC5	1571.7	0.74769	0.000197206	0.0254146		RPL4	17814.3	-0.17234	0.259751	0.999809
HSPB1	28621	0.172168	0.559882	0.999743		TEX2	1624.21	0.50795	0.00148482	0.181548		GLUL	12344.8	-1.4443	0.000201178	0.0256773		STAC3	17617.1	-0.050159	0.73735	0.999809
BIN1	27440.5	0.00847898	0.957117	0.999743		SIKE1	385.457	0.465198	0.00150591	0.182373		KCNB1	258.646	1.44622	0.000203445	0.0257194		FHL3	17165.1	0.0194436	0.924309	0.999809
COQ8A	25985.2	-0.0266003	0.889245	0.999743		ZNF827	256.501	0.68844	0.00154148	0.184919		BTG2	5273.53	-2.25849	0.000215017	0.0268542		ACADVL	17054.5	0.0214699	0.909892	0.999809
PLEC	26323.1	-0.135516	0.441303	0.999743		ZFP36	734.503	-2.05951	0.00155703	0.185039		GM2A	249.551	0.741646	0.000216468	0.0268542		PKIA	17065	0.109252	0.380968	0.999809
NFE2L1	24960.7	-0.0953035	0.413385	0.999743		CYP2E1	30.8139	-0.946381	0.00160539	0.189019		MCL1	3297.16	-0.639608	0.000227428	0.0276961		PDLIM5	17020.5	-0.221074	0.0806892	0.999809
PFKM	23867.9	-0.137284	0.480592	0.999743		FNIP1	544.782	-0.796273	0.001706	0.191978		DBP	448.611	-1.75811	0.000226095	0.0276961		AHNAK	16464	0.00387271	0.985774	0.999809
KIF1C	22415.8	-0.0816775	0.551151	0.999743		DBP	448.611	-1.40927	0.00170166	0.191978		LIX1L	560.112	-0.727566	0.000230542	0.0278201		HSPB8	16792	0.122483	0.73571	0.999809
HSPA8	22228.2	0.017977	0.900108	0.999743		ACVR2B	305.619	-0.898201	0.0016507	0.191978		HSPBAP1	220.064	-0.659879	0.000233247	0.0278929		RPL13A	16359	-0.174784	0.322566	0.999809
MAP4	21812.4	-0.0576378	0.720951	0.999743		RAB3IP	109.557	0.980549	0.00170058	0.191978		ELL2	210.074	-0.970995	0.000236843	0.0280701		SYNM	16116.8	0.0387682	0.753664	0.999809
ATP5F1A	21409.8	0.00859235	0.944087	0.999743		TPST1	34.4194	0.81368	0.00168215	0.191978		ZNF827	256.501	0.841021	0.000248258	0.0291626		KLHL40	16488.8	-0.413896	0.36173	0.999809
GNAS	20485.6	-0.135251	0.12484	0.999743		C20orf194	1357.34	-1.01438	0.00185528	0.205146		MIDN	1973.95	-1.18308	0.000258072	0.0300495		PPP1R3C	15877.9	0.346663	0.216573	0.999809
MYL12A	20167.8	-0.0187473	0.957845	0.999743		PER3	770.644	-1.07552	0.00184098	0.205146		TBC1D8	1502.12	-1.04652	0.000267513	0.030878		CNBP	15349.2	-0.141471	0.246367	0.999809
TPI1	19545.7	-0.15234	0.374997	0.999743		SH3RF3	225.546	-0.739225	0.00193634	0.212263		TIMP3	2557.47	-0.599815	0.000277038	0.0317017		CKMT2	15110.8	0.0865802	0.743267	0.999809
HSP90AB1	19469.6	-0.0405859	0.707209	0.999743		ZMIZ1	610.061	0.823006	0.00212894	0.231381		SPIN3	74.9909	0.903931	0.000279574	0.0317185		RPL10	14948.6	-0.123111	0.46268	0.999809
IDH2	19434.4	-0.0499136	0.679126	0.999743		ATP2C1	616.95	-0.601538	0.00215415	0.232137		HIF3A	221.515	-1.12859	0.000304861	0.0342943		SRL	14632.3	-0.0407275	0.663317	0.999809
LDHA	18366.8	-0.221616	0.371766	0.999743		RUNDC1	217.835	0.564863	0.00220532	0.235654		SLC38A2	3957.42	-1.01089	0.000316559	0.0350167		SRRM2	14502.6	0.0874775	0.640097	0.999809
RPLP1	18607.5	-0.0166089	0.940694	0.999743		ZCCHC8	352.19	-0.389637	0.00224818	0.236264		CEBPD	497.808	-1.94172	0.000314809	0.0350167		MYO18A	14446.7	-0.0164478	0.927439	0.999809
YBX1	18455.6	0.0221221	0.838765	0.999743		ZMYND8	321.476	-0.54537	0.00224344	0.236264		MMP15	249.416	1.09034	0.000328757	0.0360654		AGL	14159.4	0.053544	0.820678	0.999809
PGM1	18308.5	-0.137975	0.445221	0.999743		TAL1	53.4536	-0.720701	0.00229429	0.239132		SIKE1	385.457	0.550015	0.000375749	0.0408827		ALPK3	14238.1	-0.0751044	0.677307	0.999809
LMOD2	18191.9	-0.492951	0.039826	0.999743		ST6GAL1	353.242	-0.832787	0.00235201	0.243156		TMEM204	227.282	-0.737307	0.000393491	0.042465		ADSSL1	13693.6	-0.119979	0.421583	0.999809
MYOM2	18033.3	-0.21654	0.0999895	0.999743		MIA2	902.342	-0.683642	0.00248288	0.252774		G0S2	8533.28	2.08379	0.000400878	0.0429134		SPEG	13666.2	0.0109039	0.955661	0.999809
NDRG2	17545.7	-0.0676084	0.640972	0.999743		ASB14	553.484	-0.739326	0.00250027	0.252774		C20orf194	1357.34	-1.21941	0.000420014	0.044535		UBC	13515.2	-0.171965	0.500117	0.999809
RPL4	17814.3	-0.157439	0.303207	0.999743		FAM118B	278.785	0.371146	0.00250468	0.252774		KLHL25	222.908	1.17433	0.000422737	0.044535		HDLBP	13517.4	-0.00712712	0.940424	0.999809
STAC3	17617.1	0.0254756	0.864742	0.999743		HEY1	185.461	-0.711107	0.00270515	0.270856		SOX13	346.872	-0.829181	0.00045085	0.0467546		CFL2	13194.4	-0.0454254	0.747369	0.999809
FHL3	17165.1	-0.12618	0.537534	0.999743		APPL1	1868.32	-0.466361	0.00278282	0.274313		SLCO4A1	44.1462	-1.44963	0.000447895	0.0467546		RPL13	13202.5	-0.132643	0.424397	0.999809
ACADVL	17054.5	0.1258	0.507227	0.999743		AAK1	424.18	0.745671	0.00277621	0.274313		MIA2	902.342	-0.838889	0.00046523	0.0478718		DCAF6	13078.6	0.00864146	0.94077	0.999809
PKIA	17065	-0.0395096	0.751375	0.999743		ASB16	704.36	-0.615613	0.00282205	0.27604		ASB4	574.956	-0.750217	0.000476271	0.0486309		OPTN	12978.1	-0.0786063	0.586675	0.999809
PDLIM5	17020.5	-0.0559301	0.658517	0.999743		SEMA5A	76.478	-0.923924	0.00285103	0.276746		HACD3	150.738	0.597796	0.000480474	0.0486856		MKNK2	12846	0.160567	0.348394	0.999809
AHNAK	16464	0.0275145	0.899192	0.999743		CPM	60.7144	-1.04055	0.00299177	0.287382		C3orf58	111.627	0.765556	0.000503186	0.0506006		SMYD1	12684.3	-0.0664158	0.643799	0.999809
HSPB8	16792	0.115474	0.75031	0.999743		STON1	52.3586	-0.839443	0.0030058	0.287382		STK35	286.015	-0.664375	0.000523803	0.0522779		GOT2	12514.9	0.0218577	0.872348	0.999809
RPL13A	16359	-0.0926782	0.5999	0.999743		IER5	1552.98	-1.62491	0.00308515	0.288737		PDP2	104.126	-0.845306	0.000536116	0.0531075		MAP3K20	12331.5	-0.0330241	0.868502	0.999809
SYNM	16116.8	-0.0165965	0.89313	0.999743		LDLR	93.8583	-1.14872	0.00311913	0.288737		MMRN2	535.256	-0.478913	0.000540728	0.0531676		RPL3L	12540.4	-0.0844184	0.503216	0.999809
KLHL40	16488.8	-0.0855212	0.850509	0.999743		SLC13A4	80.3061	0.811077	0.00310768	0.288737		SLC44A2	2015.75	0.358956	0.000560289	0.0546859		RPLP0	12444.9	-0.2555	0.15908	0.999809
PPP1R3C	15877.9	0.385372	0.169536	0.999743		DTX4	78.0506	0.728935	0.00313351	0.288737		TTYH2	367.837	0.730946	0.000571579	0.0553806		AMPD1	12407.1	0.0121822	0.96445	0.999809
CNBP	15349.2	-0.0893437	0.464071	0.999743		CBX4	39.0002	0.955762	0.00305501	0.288737		PPP1R3C	15877.9	1.02184	0.000593896	0.0571259		COX6A2	12474.6	-0.150578	0.516645	0.999809
CKMT2	15110.8	0.127786	0.628799	0.999743		PCIF1	611.935	-0.34118	0.00324345	0.289848		GDPD1	19.8673	1.27608	0.000618816	0.0590947		SLC25A3	12382.1	-0.115021	0.336935	0.999809
RPL10	14948.6	-0.029301	0.861227	0.999743		RAI1	247.586	0.645275	0.00325954	0.289848		AUH	351.236	-0.328455	0.000632793	0.0599978		RPS2	12259.4	-0.21276	0.256629	0.999809
SRL	14632.3	0.00967645	0.917607	0.999743		ZNF398	176.475	0.413357	0.00321889	0.289848		ZNF629	374.579	0.593393	0.000686067	0.0641685		GLUL	12344.8	-0.276496	0.450264	0.999809
SRRM2	14502.6	-0.0147383	0.937211	0.999743		APBA1	104.915	-0.930558	0.00317549	0.289848		TMEM246	150.363	0.74873	0.000686449	0.0641685		FYCO1	12006.4	0.019401	0.935666	0.999809
MYO18A	14446.7	-0.0526792	0.770533	0.999743		ZNF469	50.3192	1.33682	0.00323552	0.289848		EFHD1	226.662	-0.949872	0.000730613	0.0678192		LMCD1	12085.4	-0.344996	0.382607	0.999809
AGL	14159.4	-0.0326677	0.890007	0.999743		ATXN7L2	788.812	0.637198	0.00340901	0.298126		ARX	380.237	-0.634632	0.000756812	0.0697634		EIF1	11878.6	-0.00259468	0.983412	0.999809
ALPK3	14238.1	0.198062	0.272391	0.999743		KLHL25	222.908	0.922768	0.00341305	0.298126		LRRC37B	67.9715	-1.0727	0.000762638	0.0698156		KIF1B	11844	0.0834396	0.69669	0.999809
ADSSL1	13693.6	-0.107638	0.470879	0.999743		BBS7	72.7838	-0.521156	0.00342296	0.298126		H2AFY2	125.746	0.690193	0.000785675	0.0711107		ACTN3	11662	-0.142645	0.844144	0.999809
SPEG	13666.2	-0.0895776	0.647847	0.999743		RBM15B	212.505	-0.431846	0.00348372	0.301354		POU3F1	12.4337	-2.1131	0.000787499	0.0711107		UQCRC1	11758.3	-0.0746205	0.609828	0.999809
UBC	13515.2	-0.672917	0.00832898	0.999743		TTYH2	367.837	0.585663	0.00352139	0.302554		ADH1B	591.38	-1.8772	0.00079401	0.0712141		MYPN	11490.7	0.126866	0.498601	0.999809
HDLBP	13517.4	-0.0784305	0.410806	0.999743		ARRDC3	558.559	0.714635	0.00357013	0.302652		LMOD2	18191.9	-0.851839	0.000812306	0.0718836		IGFBP5	11333.8	0.103631	0.629037	0.999809
CFL2	13194.4	-0.0122144	0.930975	0.999743		TGFB3	240.26	0.71869	0.00356944	0.302652		CA4	179.144	-1.03529	0.000808137	0.0718836		NEXN	11313.5	0.0914477	0.661213	0.999809
RPL13	13202.5	-0.0172037	0.917476	0.999743		PCDH1	202.962	-0.55188	0.00360253	0.303376		SLC16A9	39.5216	1.60076	0.000829554	0.0729238		USP13	11169.7	0.117946	0.53226	0.999809
DCAF6	13078.6	-0.109476	0.346552	0.999743		FAM13C	211.04	-1.10696	0.00369784	0.307332		TXNIP	10416.9	-1.03907	0.000844682	0.0737652		RPL29	11270.7	-0.141439	0.384665	0.999809
OPTN	12978.1	-0.0682217	0.637024	0.999743		LEPROTL1	183.256	0.388325	0.00369132	0.307332		CCND3	146.203	-0.702196	0.00093123	0.0807918		VDAC1	11139.3	0.0699137	0.317865	0.999809
MKNK2	12846	0.16936	0.322616	0.999743		TNS1	6536.68	0.549864	0.00377536	0.311737		ZXDA	87.6484	0.731953	0.000939503	0.0809803		EIF4G2	11075.7	0.0778127	0.639589	0.999809
SMYD1	12684.3	-0.0380965	0.790817	0.999743		DUSP1	2546.87	-1.59894	0.00389326	0.315795		CPED1	719.466	0.664266	0.000965684	0.0826999		MEF2C	10973.2	-0.0239296	0.908291	0.999809
GOT2	12514.9	-0.0523203	0.700522	0.999743		AKIRIN1	493.509	0.497222	0.00389186	0.315795		FZD3	66.99	0.853738	0.000976809	0.0831164		RPL8	11041.8	-0.188687	0.364731	0.999809
MAP3K20	12331.5	0.0476467	0.811198	0.999743		SLIT3	112.526	-0.811624	0.00389901	0.315795		NAA60	568.176	-0.64033	0.000992471	0.0839112		MDH2	10972	-0.0447668	0.740673	0.999809
RPL3L	12540.4	-0.0762013	0.54563	0.999743		PRKCQ	2661.72	-0.486216	0.00401093	0.316118		ASB14	553.484	-0.853189	0.00100191	0.0841735		HADHB	10818.5	0.195359	0.421047	0.999809
RPLP0	12444.9	-0.10797	0.551763	0.999743		AHDC1	1544.84	0.597411	0.00398826	0.316118		FAM76A	244.711	-0.574178	0.00101775	0.0849659		CACNA1S	10964.3	-0.25639	0.0248806	0.999809
AMPD1	12407.1	-0.290309	0.288186	0.999743		SNED1	516.882	-0.730051	0.00402726	0.316118		HEATR5B	185.7	-0.616241	0.00110412	0.0916002		PLN	10763.9	-0.135261	0.541604	0.999809
COX6A2	12474.6	0.000779432	0.997321	0.999743		FBXL4	384.709	-0.650393	0.0039495	0.316118		GIPC3	30.5	-1.28105	0.00111231	0.0917065		HSPB6	10914	0.110214	0.683901	0.999809
SLC25A3	12382.1	-0.054329	0.650102	0.999743		LRRC3B	92.5663	-1.76439	0.00404605	0.316118		TEF	1211.3	-1.03214	0.0011403	0.0934339		ANKRD1	11017.5	-0.265639	0.812918	0.999809
RPS2	12259.4	-0.0701402	0.708402	0.999743		SPIN3	74.9909	0.683223	0.00405216	0.316118		USP54	2737.3	0.700444	0.00116204	0.0946318		MYLK2	10508.7	0.0340967	0.867387	0.999809
GLUL	12344.8	-0.174696	0.63335	0.999743		HLF	173.142	-0.826364	0.00410725	0.318462		ANKFY1	569.05	-0.832048	0.00119953	0.0970886		RTN4	10610.1	-0.00329145	0.976235	0.999809
FYCO1	12006.4	-0.121624	0.612847	0.999743		AUH	351.236	-0.261479	0.00418791	0.320217		ADAMTS15	61.7033	0.731247	0.00124164	0.0992861		MYOM3	10648	-0.184106	0.438297	0.999809
LMCD1	12085.4	-0.0855987	0.828488	0.999743		MPV17	224.974	0.442992	0.00420543	0.320217		NPTX1	13.1136	-4.06629	0.00123572	0.0992861		TRIM54	10580.1	-0.0545832	0.765061	0.999809
EIF1	11878.6	0.00709574	0.954655	0.999743		STOX2	83.5885	0.676598	0.00415766	0.320217		BHLHE41	1500.32	-0.824589	0.00132411	0.10339		HSP90AA1	10390.6	-0.0823848	0.628297	0.999809
KIF1B	11844	0.074135	0.729093	0.999743		MFSD9	64.3494	0.723447	0.00424111	0.321011		KLHL29	191.315	1.39283	0.00132114	0.10339		MFN2	10421.8	0.0138685	0.87927	0.999809
ACTN3	11662	-0.129838	0.857981	0.999743		XPO5	254.124	0.42941	0.00426905	0.321214		ERN1	148.996	0.599678	0.00132192	0.10339		ASB5	10735.1	-0.0545736	0.900803	0.999809
UQCRC1	11758.3	-0.0728963	0.618091	0.999743		MAP3K5	167.125	-0.93898	0.00433698	0.324406		MAPK4	36.9231	1.3953	0.00131508	0.10339		TXNIP	10416.9	-0.751695	0.0104275	0.999809
MYPN	11490.7	-0.0253054	0.892632	0.999743		DIXDC1	456.639	-0.831031	0.00441953	0.328648		CDC14A	32.07	1.16431	0.00133324	0.103494		TACC2	10354.4	0.0989335	0.581034	0.999809
IGFBP5	11333.8	-0.142272	0.50721	0.999743		GBP1	128.406	-1.40048	0.00451237	0.333601		CLK1	1761.8	-0.489538	0.00135228	0.103758		FXR1	10244.2	-0.0680364	0.518927	0.999809
NEXN	11313.5	0.0794657	0.703331	0.999743		AKAP13	2178.47	-0.593819	0.00468536	0.335418		PCF11	632.101	0.427569	0.00134904	0.103758		OGDH	10295.7	-0.0133192	0.89338	0.999809
USP13	11169.7	0.0380067	0.840496	0.999743		ASB4	574.956	-0.572265	0.00469522	0.335418		EVA1A	11.2309	1.98509	0.00141023	0.107583		HNRNPA2B1	10022.3	0.0263347	0.77794	0.999809
RPL29	11270.7	-0.0754469	0.642821	0.999743		TMEM204	227.282	-0.554631	0.00466124	0.335418		UBE2W	284.45	0.611374	0.00142478	0.108072		NDUFS1	10030.1	0.142547	0.357338	0.999809
VDAC1	11139.3	0.00794959	0.909566	0.999743		BNC2	108.601	0.702313	0.00469387	0.335418		DUSP1	2546.87	-1.87075	0.00145598	0.109537		NNT	9966.06	0.185656	0.348189	0.999809
EIF4G2	11075.7	0.0390837	0.814045	0.999743		METTL6	80.1615	0.488981	0.00464711	0.335418		YPEL2	860.645	0.574446	0.00146061	0.109537		PTP4A3	10115.9	-0.0441146	0.791261	0.999809
MEF2C	10973.2	-0.171416	0.409274	0.999743		AJAP1	15.9731	1.41855	0.00458254	0.335418		TFIP11	483.252	-0.474562	0.00148192	0.110511		UQCRC2	9964.77	0.112584	0.30341	0.999809
RPL8	11041.8	-0.0220401	0.915676	0.999743		SLC20A1	232.455	-0.58673	0.00477913	0.339505		VAMP1	136.378	0.75956	0.00149696	0.111009		CLIC5	10006.6	0.0502179	0.815153	0.999809
MDH2	10972	-0.105223	0.436606	0.999743		MAPK4	36.9231	1.1659	0.00482584	0.340621		PDGFB	401.193	0.883031	0.00150826	0.111226		CORO6	9927.48	-0.147448	0.250056	0.999809
HADHB	10818.5	0.128275	0.597279	0.999743		SLC25A43	29.0919	-0.9444	0.00484841	0.340621		ARID5A	656.235	-1.33158	0.00165244	0.119473		SOD2	9731.82	0.0892097	0.54204	0.999809
CACNA1S	10964.3	-0.22782	0.046202	0.999743		WLS	165.965	-0.715943	0.00493963	0.343237		HEY2	200.48	-0.602184	0.0016561	0.119473		PSAP	9690.99	0.0548702	0.51714	0.999809
PLN	10763.9	-0.0513126	0.816874	0.999743		CXCL9	55.2895	-2.94298	0.00492266	0.343237		TIMM8A	122.987	0.648401	0.00164087	0.119473		NIPSNAP2	9677.54	0.0466703	0.483977	0.999809
HSPB6	10914	-0.206726	0.445077	0.999743		DENND2C	2478.53	-0.906023	0.00501256	0.346412		P2RX5-TAX1BP3	25.2955	1.2061	0.00164777	0.119473		ASB2	9649.62	0.273654	0.267889	0.999809
ANKRD1	11017.5	0.160467	0.886299	0.999743		SMOC1	359.387	-0.640933	0.00533821	0.366456		SLC7A8	281.977	-0.905518	0.00167549	0.120219		SEMA6C	9534.58	-0.105141	0.392155	0.999809
MYLK2	10508.7	0.247484	0.225484	0.999743		B3GALT1	112.475	-0.943493	0.00536024	0.366456		SLIT3	112.526	-0.935732	0.00169729	0.121128		LMOD3	9528.59	0.115874	0.351606	0.999809
RTN4	10610.1	0.00883576	0.936256	0.999743		BTG2	5273.53	-1.59656	0.00550612	0.374247		ACACA	360.674	0.577506	0.00175375	0.124488		KTN1	9495.37	0.0403367	0.795315	0.999809
MYOM3	10648	0.0263303	0.911729	0.999743		SLC35E4	299.48	0.618954	0.00553306	0.374247		PITX3	304.187	-0.66348	0.00178875	0.126297		TMEM38A	9492.01	-0.0868247	0.496668	0.999809
TRIM54	10580.1	-0.0882984	0.62878	0.999743		ERN1	148.996	0.493096	0.00557131	0.37484		TLE4	561.073	-0.664879	0.00182701	0.128316		EHBP1L1	9467.58	-0.172404	0.177555	0.999809
HSP90AA1	10390.6	-0.0133597	0.937419	0.999743		PALD1	145.095	-0.54353	0.00569529	0.381165		KCNN3	387.089	0.804728	0.00186222	0.129658		PPP1R12B	9021.66	0.0904705	0.633593	0.999809
MFN2	10421.8	-0.00513193	0.955171	0.999743		KCTD12	503.886	-0.461108	0.00574352	0.38238		ZNF469	50.3192	1.48805	0.00187509	0.129658		CAP2	8987.38	-0.0468565	0.699151	0.999809
ASB5	10735.1	-0.335434	0.443609	0.999743		APBB2	633.523	-0.631192	0.00583926	0.386729		HSD17B7	27.2667	-1.20905	0.00187543	0.129658		YWHAG	8934.85	-0.0158573	0.911027	0.999809
TXNIP	10416.9	-0.656443	0.0252954	0.999743		XYLB	13.1497	-1.05809	0.00600426	0.395597		MOB1A	471.144	0.378123	0.00189932	0.13063		EIF4B	8944.25	-0.0612662	0.667818	0.999809
TACC2	10354.4	-0.121387	0.498345	0.999743		FOXO6	75.6392	1.0714	0.00615843	0.401593		IER5	1552.98	-1.8065	0.00192795	0.131669		GYS1	8859.83	-0.12925	0.361383	0.999809
FXR1	10244.2	-0.10052	0.340574	0.999743		NTRK1	13.4036	1.41112	0.00613135	0.401593		PPM1L	516.663	0.776345	0.00194544	0.131669		CS	8809.1	0.0429339	0.726324	0.999809
OGDH	10295.7	-0.0705808	0.477528	0.999743		NINL	128.92	-0.776487	0.00627801	0.407302		AUTS2	537.76	1.35988	0.00194356	0.131669		EIF4A2	8825.2	0.0553399	0.545243	0.999809
HNRNPA2B1	10022.3	0.0538885	0.563818	0.999743		HIF3A	221.515	-0.799365	0.0065588	0.423359		ABCC4	180.917	0.641123	0.00195411	0.131669		EIF4G1	8716.49	0.0422256	0.666676	0.999809
NDUFS1	10030.1	-0.0191551	0.901566	0.999743		ARID5A	656.235	-1.08275	0.0066113	0.424593		CXCR6	105.753	-1.9052	0.00197156	0.132174		PPP1R27	8971.44	-0.00460392	0.99186	0.999809
NNT	9966.06	0.0267835	0.892349	0.999743		BAZ1B	1152.86	0.309973	0.0066889	0.425998		TACC1	692.387	-0.602097	0.00205367	0.136987		CALM1	8640.59	0.251431	0.052273	0.999809
PTP4A3	10115.9	-0.0031055	0.985134	0.999743		ZNF30	69.3032	0.637012	0.00671209	0.425998		ACSL3	896.264	0.609397	0.00206642	0.137148		PPP1CB	8605.76	0.0487813	0.690475	0.999809
UQCRC2	9964.77	0.0184097	0.866357	0.999743		CCDC138	19.2017	0.962891	0.00673368	0.425998		CREBL2	201.752	-0.441727	0.0021086	0.137879		G0S2	8533.28	1.5045	0.00672017	0.999809
CLIC5	10006.6	-0.00687252	0.974476	0.999743		HDAC10	37.8229	0.862232	0.00677795	0.426675		ZNF500	118.457	-0.623361	0.00210194	0.137879		GAMT	8615.84	-0.156251	0.434161	0.999809
CORO6	9927.48	-0.133869	0.296304	0.999743		ZNF81	33.376	0.912691	0.00683124	0.427912		EVA1C	65.085	-0.80594	0.00210697	0.137879		SDHA	8459.63	0.0419756	0.682868	0.999809
SOD2	9731.82	0.0663325	0.650267	0.999743		ATOH8	336.198	0.852424	0.00687105	0.428249		CYS1	21.5685	-1.63568	0.00214463	0.139548		ADPRHL1	8291.19	0.00339902	0.992285	0.999809
PSAP	9690.99	0.00598576	0.94366	0.999743		SGPL1	288.524	-0.804768	0.00690398	0.428249		ZBTB16	1554.53	-0.8571	0.00221503	0.142281		PADI2	8166.32	0.0819783	0.612352	0.999809
NIPSNAP2	9677.54	-0.00820445	0.902058	0.999743		KBTBD13	543.196	-0.564651	0.00698758	0.431088		PLD1	47.2742	-0.83667	0.00220012	0.142281		RPL18A	8288.64	-0.149912	0.423438	0.999809
ASB2	9649.62	0.000819701	0.997352	0.999743		MARS2	146.705	0.669646	0.00702837	0.431088		DUSP2	14.1787	2.01957	0.00221878	0.142281		FLII	8212.85	0.034126	0.788196	0.999809
SEMA6C	9534.58	-0.136319	0.267201	0.999743		DGCR6	64.2841	-2.48306	0.00705146	0.431088		ARPP21	1016.7	0.596806	0.00224832	0.143482		RPL19	8165.24	-0.11676	0.421372	0.999809
LMOD3	9528.59	-0.0790621	0.525093	0.999743		ZFHX3	583.228	0.700238	0.00709617	0.431746		MCF2L	623.083	-0.606193	0.00236475	0.148138		ACO2	8114.63	0.083576	0.496937	0.999809
KTN1	9495.37	-0.115531	0.45749	0.999743		SLC35B4	117.539	0.559118	0.00717424	0.434417		SMAD1	236.879	0.623194	0.00236592	0.148138		JPH1	8041.53	0.00785605	0.969186	0.999809
TMEM38A	9492.01	-0.0800412	0.530863	0.999743		TMEM164	850.037	-0.489053	0.00734484	0.438864		CBX4	39.0002	1.02787	0.00236021	0.148138		PGK1	7970.27	-0.0957195	0.564445	0.999809
EHBP1L1	9467.58	-0.0438517	0.731582	0.999743		AC012651.1	584.514	-0.692918	0.00742023	0.438864		GCNT4	33.6627	1.20847	0.00233337	0.148138		SMTNL1	8106.52	-0.466234	0.121143	0.999809
PPP1R12B	9021.66	-0.0513624	0.786685	0.999743		CXCR6	105.753	-1.55107	0.00740362	0.438864		LEPROTL1	183.256	0.425766	0.00239432	0.149212		RPL7A	7997.16	-0.177628	0.2806	0.999809
CAP2	8987.38	-0.0676083	0.577069	0.999743		BRICD5	97.2872	0.832999	0.00736096	0.438864		TMEM127	500.964	0.302017	0.00245001	0.15197		RRAD	8071.01	0.778608	0.176954	0.999809
YWHAG	8934.85	0.00120337	0.993233	0.999743		MTBP	15.6093	-1.00442	0.00735622	0.438864		EDN3	28.1764	1.08827	0.00251042	0.154992		DDX17	7822.83	0.0856549	0.630589	0.999809
EIF4B	8944.25	-0.0604275	0.672075	0.999743		HACD3	150.738	0.438142	0.00748632	0.440722		FASTKD5	509.386	0.401737	0.00256362	0.157544		NFIX	7797.25	-0.0406905	0.787685	0.999809
GYS1	8859.83	-0.0589379	0.677219	0.999743		HBEGF	1170.39	-1.26928	0.0076269	0.443105		ZFAND5	5714.46	-0.571755	0.00266067	0.161322		RACK1	7821.48	-0.1378	0.367955	0.999809
CS	8809.1	-0.0701836	0.567208	0.999743		DUSP16	455.29	0.584854	0.00763133	0.443105		ATP6V0A1	1221.09	-0.477481	0.00266155	0.161322		RPL6	7791.76	-0.112139	0.425978	0.999809
EIF4A2	8825.2	-0.0566309	0.535912	0.999743		NLRC5	188.808	-0.623802	0.00757217	0.443105		SREBF1	1073.98	0.797586	0.00264474	0.161322		MDH1	7713.53	0.164114	0.244732	0.999809
EIF4G1	8716.49	-0.0112191	0.908883	0.999743		TNFAIP8L1	114.683	-0.515792	0.00767897	0.443844		DIO2	73.5292	1.06836	0.00268312	0.161889		HADHA	7635.97	0.101097	0.540582	0.999809
PPP1R27	8971.44	0.0744024	0.869039	0.999743		LGALSL	1169.6	-0.811432	0.00777231	0.447207		TMEM120B	534.156	0.405024	0.00269832	0.16207		SELENOW	7567.28	0.0705576	0.773031	0.999809
CALM1	8640.59	0.102552	0.428589	0.999743		NR3C2	379.469	-0.850491	0.00806034	0.46169		ARRDC2	957.15	-1.27919	0.00275299	0.162881		CLIP1	7651.21	0.132649	0.517401	0.999809
PPP1CB	8605.76	-0.0125091	0.918662	0.999743		SUN2	1031.85	0.445995	0.0084072	0.476412		IL6R	977.981	1.03877	0.00277011	0.162881		ANK1	7639.08	0.0642778	0.688709	0.999809
G0S2	8533.28	1.7269	0.00186382	0.999743		LIX1L	560.112	-0.490243	0.00842975	0.476412		CORO1C	499.757	0.7464	0.00278544	0.162881		TXLNB	7602.81	0.0384892	0.839762	0.999809
GAMT	8615.84	-0.105042	0.599022	0.999743		IRS2	525.484	-0.87145	0.0084213	0.476412		TRA2A	397.793	-0.380244	0.00275033	0.162881		ABRA	7871.38	-0.290298	0.63852	0.999809
SDHA	8459.63	-0.0043762	0.966022	0.999743		TMCC3	379.21	0.515488	0.00857685	0.480455		BNC2	108.601	0.782282	0.00277224	0.162881		PABPC4	7576.64	-0.151923	0.268519	0.999809
ADPRHL1	8291.19	0.303015	0.388615	0.999743		FAS	44.4911	-0.799856	0.00857037	0.480455		RASGEF1B	44.8925	-1.68019	0.00278002	0.162881		NDUFA4	7549.81	-0.032787	0.849109	0.999809
PADI2	8166.32	0.0624088	0.699661	0.999743		NRG2	53.2182	1.19766	0.00867421	0.483778		SLC9A5	41.1614	0.913712	0.00281472	0.163871		RBM24	7595.67	-0.170238	0.401615	0.999809
RPL18A	8288.64	-0.0477894	0.798566	0.999743		PLEKHA6	134.515	0.721886	0.00873494	0.485037		PRKCQ	2661.72	-0.534562	0.00285206	0.16532		COX4I1	7515.44	-0.0552677	0.78709	0.999809
FLII	8212.85	-0.073505	0.56282	0.999743		CEBPB	2933.11	-0.690667	0.00886019	0.489853		SGPL1	288.524	-0.94214	0.00286578	0.165393		GPD1	7388.71	0.0161622	0.947789	0.999809
RPL19	8165.24	-0.0629115	0.664809	0.999743		HSF2	994.41	-0.498104	0.00906657	0.493499		RETREG1	1878.86	-0.709596	0.0028903	0.166086		SQSTM1	7392.92	0.166891	0.168726	0.999809
ACO2	8114.63	0.049563	0.687032	0.999743		SORBS3	712.155	-0.445475	0.00907036	0.493499		PLK2	145.813	1.00345	0.00297408	0.170164		MYO18B	7403.5	-0.250589	0.253762	0.999809
JPH1	8041.53	0.0101076	0.960359	0.999743		MMP15	249.416	0.748767	0.00910422	0.493499		NPR1	229.38	-0.692633	0.00304385	0.173408		BTBD1	7286.1	-0.0576351	0.675994	0.999809
PGK1	7970.27	-0.0716102	0.666364	0.999743		GRTP1	141.292	0.51236	0.00912018	0.493499		RBM20	863.358	0.960277	0.00307801	0.173723		ANKRD2	7103.97	-0.156053	0.740163	0.999809
SMTNL1	8106.52	-0.128658	0.66883	0.999743		SLC4A4	103.255	-1.13455	0.0089663	0.493499		TMEM189	201.821	0.623725	0.00306637	0.173723		JPH2	7255.28	0.0090125	0.949361	0.999809
RPL7A	7997.16	-0.0658604	0.689073	0.999743		HEATR5B	185.7	-0.464177	0.00917583	0.494406		RBP7	26.6844	-1.19165	0.00308864	0.173723		EEF1A1	7235.58	-0.107707	0.649266	0.999809
RRAD	8071.01	0.61517	0.286076	0.999743		ESR1	184.848	-0.786581	0.00926816	0.497274		CSRP2	64.2411	-1.01929	0.00316876	0.177477		APOBEC2	7247.89	-0.351866	0.011369	0.999809
DDX17	7822.83	0.0923163	0.604231	0.999743		ANKRD50	87.1022	0.706555	0.00948924	0.506996		GIGYF1	985.908	-0.506498	0.00320138	0.177871		RPL37A	7322.3	-0.159247	0.439757	0.999809
NFIX	7797.25	-0.194644	0.197663	0.999743		CMPK2	59.0549	-0.813587	0.00975337	0.518928		TMEM248	559.292	0.317972	0.0032026	0.177871		FBXO32	7234.81	-0.123338	0.7718	0.999809
RACK1	7821.48	-0.168805	0.270052	0.999743		TIMM8A	122.987	0.505371	0.0100882	0.534505		YTHDC1	781.702	-0.374595	0.00322172	0.178188		UQCRFS1	7196.72	0.0329969	0.848025	0.999809
RPL6	7791.76	-0.0696884	0.620748	0.999743		UBE2W	284.45	0.46749	0.0101429	0.535172		ZBTB25	259.976	0.401099	0.00326228	0.179683		ITGA7	7112.13	-0.0423638	0.817659	0.999809
MDH1	7713.53	0.12288	0.383744	0.999743		CLTC	1480.26	0.396878	0.010323	0.542426		SLC47A1	824.285	0.519346	0.00335473	0.18379		TCEA3	7178.4	-0.12602	0.330721	0.999809
HADHA	7635.97	0.0280658	0.865101	0.999743		ZFAND5	5714.46	-0.4597	0.0104067	0.544328		TMEM268	167.052	0.455772	0.00336454	0.18379		PLIN4	7099.1	0.101658	0.698827	0.999809
SELENOW	7567.28	0.157145	0.520626	0.999743		TMEM120B	534.156	0.327273	0.0104594	0.544328		XPO5	254.124	0.463431	0.00339061	0.184455		FTH1	7181.79	0.0337074	0.902327	0.999809
CLIP1	7651.21	0.141184	0.490793	0.999743		KIAA1614	49.0264	0.7465	0.0105304	0.544328		SLC36A2	2364.43	0.516139	0.00343447	0.186078		RPS16	7119.04	-0.156047	0.477872	0.999809
ANK1	7639.08	0.133337	0.405915	0.999743		NEURL2	32.4695	-0.760472	0.0105116	0.544328		ACVR2B	305.619	-0.88406	0.00346327	0.186876		C10orf71	7131.66	-0.049648	0.807172	0.999809
TXLNB	7602.81	-0.217243	0.253792	0.999743		PITX2	830.858	-0.561403	0.0106377	0.547222		STAG3	565.018	-0.930192	0.00357493	0.19212		EMC10	7075.43	-0.200236	0.329959	0.999809
ABRA	7871.38	-0.125005	0.839684	0.999743		SGPP1	83.0957	0.667814	0.0106725	0.547222		FHL3	17165.1	-0.630263	0.00369458	0.197749		RAD23A	7086.98	0.0457627	0.707029	0.999809
PABPC4	7576.64	-0.235884	0.0857944	0.999743		FAM200A	106.86	0.463108	0.0108209	0.552603		TNS1	6536.68	0.58329	0.00376565	0.198393		SMPX	7091.62	-0.372586	0.101205	0.999809
NDUFA4	7549.81	0.0209414	0.903272	0.999743		MED26	55.1329	-0.523514	0.01104	0.561538		CAPN15	439.376	0.617961	0.00376639	0.198393		DST	6915.25	0.0952964	0.632429	0.999809
RBM24	7595.67	-0.172696	0.394831	0.999743		THRA	2169.62	-0.361146	0.0111005	0.561668		TMEM97	131.865	0.630128	0.00374777	0.198393		GOT1	6952.45	0.042818	0.754639	0.999809
COX4I1	7515.44	0.0258243	0.899564	0.999743		JARID2	348.997	-0.598117	0.0111309	0.561668		NAP1L5	37.8819	1.01079	0.00375798	0.198393		LRRC2	6952.67	0.0371613	0.828791	0.999809
GPD1	7388.71	-0.0169821	0.945144	0.999743		KCTD1	46.6445	0.90943	0.0112787	0.566879		AREG	9.60611	-5.5416	0.00378618	0.198647		AES	6812.1	-0.0772463	0.690452	0.999809
SQSTM1	7392.92	0.0390764	0.747268	0.999743		AGAP1	521.559	-0.35125	0.0113539	0.568408		TBC1D22B	148.744	0.653627	0.00381771	0.199513		OAZ1	6824.02	-0.031288	0.831831	0.999809
MYO18B	7403.5	-0.223778	0.308101	0.999743		RPS6KA2	847.333	-0.380117	0.0114098	0.568512		THBS3	96.3746	-0.774714	0.00389267	0.202633		SERBP1	6814.91	0.0196489	0.877175	0.999809
BTBD1	7286.1	-0.140032	0.309893	0.999743		CLK2	278.858	0.354272	0.0114454	0.568512		SHISA3	7.26069	-3.08935	0.00396006	0.205335		ACSL1	6775.23	0.380918	0.104446	0.999809
ANKRD2	7103.97	0.51974	0.269316	0.999743		PLEKHH3	969.515	0.525579	0.0118572	0.569975		TNS2	1309.08	-0.482978	0.00399753	0.205672		CD36	6812.85	0.0248669	0.910731	0.999809
JPH2	7255.28	0.0756067	0.594128	0.999743		SPTSSA	452.244	0.557482	0.0119959	0.569975		LGALSL	1169.6	-0.930809	0.00399077	0.205672		PERM1	6847.97	0.118232	0.595613	0.999809
EEF1A1	7235.58	0.119361	0.614227	0.999743		RHOBTB2	392.077	0.396373	0.0118412	0.569975		GTF2B	126.571	-0.481204	0.00401786	0.205919		DUSP3	6816.52	-0.00178911	0.989496	0.999809
APOBEC2	7247.89	-0.10245	0.460986	0.999743		SUSD6	387.098	0.451182	0.0116147	0.569975		CKAP4	280.582	0.590133	0.00404595	0.206561		PPP1R1A	6807.2	-0.107882	0.600829	0.999809
RPL37A	7322.3	-0.0574534	0.780423	0.999743		ABHD3	234.088	0.468442	0.0116338	0.569975		TRIM27	276.776	0.440207	0.00407349	0.206597		FNDC5	6716.85	0.227475	0.440794	0.999809
FBXO32	7234.81	-0.971163	0.0224039	0.999743		TRIM22	197.89	-0.553377	0.0118323	0.569975		NUAK2	12.5853	1.73222	0.00407778	0.206597		SYPL2	6819.07	-0.00433	0.979247	0.999809
UQCRFS1	7196.72	0.0221455	0.897655	0.999743		CTPS2	107.853	-0.323924	0.0119275	0.569975		ITGB4	84.2392	-1.05074	0.00417838	0.210889		VDAC3	6764.68	0.0834449	0.456834	0.999809
ITGA7	7112.13	0.115984	0.527824	0.999743		RASD1	85.6281	-1.90235	0.0116185	0.569975		PHACTR2	240.636	0.626044	0.00425637	0.213301		BAG3	6759.23	0.222468	0.402406	0.999809
TCEA3	7178.4	-0.201398	0.120064	0.999743		MOCS3	83.2717	0.520949	0.0117564	0.569975		P4HA2	188.579	0.605975	0.0042583	0.213301		RPS11	6791.57	-0.155083	0.431184	0.999809
PLIN4	7099.1	0.264374	0.314292	0.999743		HIRA	83.8919	0.539876	0.0120127	0.569975		PRAG1	270.038	0.683982	0.00430566	0.214862		GPI	6766.71	-0.171189	0.189567	0.999809
FTH1	7181.79	-0.0325204	0.90575	0.999743		SRGAP3	82.8983	-0.950245	0.0118815	0.569975		SSH1	830.047	0.647884	0.00435993	0.216756		RPL15	6747.17	-0.06039	0.546594	0.999809
RPS16	7119.04	-0.0926658	0.673396	0.999743		CEMIP	17.2765	1.10211	0.0118327	0.569975		SMCO4	39.6054	1.1372	0.00446478	0.22114		RPS4X	6754.49	-0.105349	0.463145	0.999809
C10orf71	7131.66	-0.231646	0.254803	0.999743		SPHK2	110.408	0.560866	0.0121454	0.573831		NGFR	27.3183	2.17562	0.00469605	0.23173		QKI	6701.88	0.0292089	0.869613	0.999809
EMC10	7075.43	-0.2851	0.165413	0.999743		GNB1L	39.2416	0.83117	0.0121842	0.573831		TMEM135	80.8813	1.056	0.00474537	0.233297		SYNPO2L	6688.77	-0.114967	0.521216	0.999809
RAD23A	7086.98	-0.0561867	0.644466	0.999743		TOB2	2199.52	-0.587936	0.0122608	0.575306		SLC35B4	117.539	0.616509	0.00483103	0.236631		RPS24	6646.43	-0.0416839	0.797161	0.999809
SMPX	7091.62	-0.0953293	0.674902	0.999743		TPPP	339.239	0.577256	0.0123314	0.576493		FAM43A	139.655	0.880235	0.00486589	0.237462		UQCRB	6620.73	-0.0573257	0.742591	0.999809
DST	6915.25	0.0798041	0.688738	0.999743		MRTFB	623.887	-0.612038	0.0125219	0.578426		RARA	409.694	0.900678	0.00496674	0.241496		HJV	6612.7	-0.116739	0.337509	0.999809
GOT1	6952.45	-0.00995101	0.942096	0.999743		APPL2	216.66	-0.310715	0.0125547	0.578426		ASB16	704.36	-0.611006	0.00515367	0.248763		TNS1	6536.68	0.171881	0.365328	0.999809
LRRC2	6952.67	-0.107357	0.53215	0.999743		ETV6	111.233	-0.692582	0.0125042	0.578426		DUSP7	602.04	-0.698294	0.00514817	0.248763		KLHL31	6502.44	0.0494576	0.827854	0.999809
AES	6812.1	0.053664	0.782016	0.999743		SMCO4	39.6054	0.957236	0.0124301	0.578426		DIRAS3	14.8211	1.26855	0.00517875	0.249068		RPL32	6581.25	-0.0813345	0.627546	0.999809
OAZ1	6824.02	-0.00129345	0.992995	0.999743		SETBP1	617.211	-0.591515	0.012769	0.586175		MTMR4	283.993	-0.73559	0.00523201	0.250721		HSPA9	6504.36	0.0829204	0.334258	0.999809
SERBP1	6814.91	0.0318453	0.802186	0.999743		TRMT12	107.823	0.44805	0.012839	0.587269		ZHX2	724.495	0.490747	0.00535317	0.255604		RPS14	6538.19	-0.100788	0.569529	0.999809
ACSL1	6775.23	0.0921853	0.69438	0.999743		CSRNP1	471.038	-1.18942	0.0131123	0.595594		CREBRF	182.36	-0.803894	0.00543635	0.2571		SNTA1	6502.5	-0.128937	0.45696	0.999809
CD36	6812.85	-0.0921318	0.677857	0.999743		SLC7A8	281.977	-0.673461	0.0131147	0.595594		PTGDR2	83.8469	-1.35005	0.00544	0.2571		RPS3A	6493.38	-0.128507	0.396991	0.999809
PERM1	6847.97	0.23777	0.285795	0.999743		CERK	449.513	0.379113	0.0133489	0.604073		PLD6	53.7018	1.12632	0.0054426	0.2571		RPS8	6444.43	-0.156234	0.362258	0.999809
DUSP3	6816.52	-0.0425638	0.754107	0.999743		EPS15L1	1009.58	0.319127	0.0135171	0.609517		NR1D1	636.422	-1.18549	0.00546718	0.257345		CYC1	6390.5	-0.00439927	0.97785	0.999809
PPP1R1A	6807.2	-0.0727718	0.724123	0.999743		ADPRM	75.7009	-0.618411	0.0135911	0.610686		ADAMTSL1	10.095	-2.05629	0.00549987	0.257969		UGP2	6376.48	-0.0915632	0.472414	0.999809
FNDC5	6716.85	0.0849308	0.773496	0.999743		CNOT3	303.575	-0.335768	0.0137504	0.612572		ST3GAL4	57.4283	-0.679185	0.00553537	0.258427		SORBS1	6347.38	-0.137541	0.554295	0.999809
SYPL2	6819.07	0.009261	0.955627	0.999743		PPAT	75.2535	0.564446	0.0137776	0.612572		IQCN	28.8102	-1.0564	0.00555001	0.258427		RPS15	6356.6	-0.109763	0.506529	0.999809
VDAC3	6764.68	0.0497699	0.657159	0.999743		HSD11B1	20.9394	-1.14319	0.0137219	0.612572		XYLB	13.1497	-1.12281	0.00556803	0.258427		YWHAE	6232.28	-0.0389734	0.56624	0.999809
BAG3	6759.23	0.149106	0.574649	0.999743		TRMT2B	397.843	-0.295599	0.013907	0.614033		BEGAIN	21.1995	-2.13173	0.00568611	0.262988		GSN	6276.48	-0.147106	0.517555	0.999809
RPS11	6791.57	0.0219359	0.911332	0.999743		UHRF1	20.9049	1.41631	0.0138699	0.614033		LRRC8A	290.875	-0.413171	0.00573798	0.263409		LRRC20	6223.59	-0.0578686	0.626575	0.999809
GPI	6766.71	-0.144492	0.268104	0.999743		ARL4D	19.4816	1.22146	0.0139667	0.614533		TGFB3	240.26	0.720632	0.00575476	0.263409		LIMCH1	6150.59	-0.0279577	0.869657	0.999809
RPL15	6747.17	-0.0202028	0.840119	0.999743		ACTG1	3593.21	-0.490061	0.0141214	0.616384		CSF3	53.5567	-1.44137	0.00573529	0.263409		ATP1B1	6238.11	-0.215413	0.202563	0.999809
RPS4X	6754.49	-0.106625	0.457703	0.999743		MAMSTR	877.905	0.559853	0.0142026	0.616384		P2RY2	968.453	0.559464	0.00579128	0.26417		TUBA4A	6104.36	-0.253067	0.337381	0.999809
QKI	6701.88	0.00161976	0.992737	0.999743		KIZ	253.582	-0.416766	0.014165	0.616384		ZNF189	219.646	0.518444	0.00582949	0.264711		SHISA4	6115.84	-0.0785555	0.718258	0.999809
SYNPO2L	6688.77	-0.111603	0.533449	0.999743		STUM	130.985	-0.651924	0.0140703	0.616384		KCTD1	46.6445	1.03944	0.00584303	0.264711		ACTB	6059.14	-0.226785	0.27838	0.999809
RPS24	6646.43	-0.059751	0.712539	0.999743		SIK3	686.895	0.455301	0.0144523	0.618103		EXD3	233.258	-0.424562	0.00595901	0.269047		CYCS	6129.69	0.148246	0.332129	0.999809
UQCRB	6620.73	0.0361024	0.836119	0.999743		FASTKD5	509.386	0.308975	0.0144153	0.618103		KCTD5	301.383	0.509205	0.00599052	0.269553		RPL41	6141.86	-0.133496	0.606417	0.999809
HJV	6612.7	-0.0527824	0.664477	0.999743		DOCK6	505.93	-0.366201	0.0144743	0.618103		INPP5K	479.836	-0.246641	0.00607146	0.271729		CCDC69	6033.35	-0.110196	0.575919	0.999809
TNS1	6536.68	0.41899	0.0273043	0.999743		PACS1	490.468	-0.404186	0.0144894	0.618103		SPTSSA	452.244	0.643781	0.00607981	0.271729		VCP	6083.38	0.00700314	0.945803	0.999809
KLHL31	6502.44	-0.119784	0.598435	0.999743		CCND3	146.203	-0.487887	0.0145373	0.618103		UPF1	1191.8	0.340233	0.00610189	0.2718		OTUD1	6276.21	-1.32975	0.13449	0.999809
RPL32	6581.25	-0.08382	0.617042	0.999743		C5orf51	140.237	-0.669272	0.0144872	0.618103		YEATS2	185.202	0.486334	0.00619353	0.27496		CYB5R1	6005.93	0.0217537	0.90673	0.999809
HSPA9	6504.36	0.0446703	0.602878	0.999743		TDRD6	35.2641	0.760874	0.0145825	0.618103		CCDC34	32.2397	0.770344	0.00629413	0.278494		RNF10	6038.73	-0.0578355	0.601891	0.999809
RPS14	6538.19	-0.0418064	0.81348	0.999743		ARPP21	1016.7	0.448806	0.0149561	0.626568		ZFP36	734.503	-1.88181	0.00638628	0.281306		ACADM	5978.12	0.202406	0.275561	0.999809
SNTA1	6502.5	-0.0296486	0.864167	0.999743		MKNK1	472.817	0.268206	0.0149169	0.626568		DPYSL2	380.934	-0.463493	0.00640007	0.281306		JUN	6072.28	0.111604	0.789992	0.999809
RPS3A	6493.38	-0.0818761	0.589382	0.999743		ZNF540	49.9529	0.585631	0.0149793	0.626568		NEXN	11313.5	-0.602475	0.00650136	0.282218		ECPAS	5947.74	0.1632	0.130836	0.999809
RPS8	6444.43	-0.0841719	0.623491	0.999743		TPPP2	18.4683	0.987133	0.0149762	0.626568		ZBTB7B	505.158	0.771258	0.00650586	0.282218		ATF4	5889.39	0.00425957	0.982105	0.999809
CYC1	6390.5	0.0442461	0.780031	0.999743		EPSTI1	30.5654	-1.30441	0.0150611	0.627926		FAM200A	106.86	0.519189	0.00645618	0.282218		RPL7	5941.4	-0.106142	0.453665	0.999809
UGP2	6376.48	-0.0689502	0.588379	0.999743		SCARB2	2603.08	0.328616	0.0154156	0.630857		BRICD5	97.2872	0.892782	0.0064929	0.282218		TRIM72	5920.22	0.044393	0.799074	0.999809
SORBS1	6347.38	-0.0320191	0.890499	0.999743		SREBF1	1073.98	0.606345	0.0154291	0.630857		HPS6	173.959	0.55447	0.00655353	0.282885		SYNE2	5884.21	0.151496	0.356815	0.999809
RPS15	6356.6	-0.171687	0.298789	0.999743		CHST3	390.092	1.03077	0.0152373	0.630857		SRXN1	38.287	1.12179	0.00656386	0.282885		PCNT	5964.12	0.216118	0.122473	0.999809
YWHAE	6232.28	-0.026992	0.691017	0.999743		ZNF213	208.911	-0.404661	0.0154004	0.630857		MAMSTR	877.905	0.656957	0.00661965	0.28313		RPL14	5975.57	-0.0215493	0.896119	0.999809
GSN	6276.48	0.00497592	0.982534	0.999743		PORCN	69.1327	0.457639	0.0153763	0.630857		CERK	449.513	0.439211	0.0066417	0.28313		SMTNL2	5884.15	0.100627	0.577224	0.999809
LRRC20	6223.59	-0.0721206	0.544208	0.999743		ZSWIM6	69.3207	0.74929	0.0153716	0.630857		LONRF3	163.208	1.36181	0.00665283	0.28313		HECTD1	5770.58	0.23416	0.174288	0.999809
LIMCH1	6150.59	-0.0574049	0.736157	0.999743		SLC47A1	824.285	0.404659	0.015567	0.634455		WDSUB1	87.3094	-0.504091	0.00665486	0.28313		DVL1	5758.33	0.0386777	0.745919	0.999809
ATP1B1	6238.11	-0.113382	0.502324	0.999743		NID2	108.813	0.546906	0.0157883	0.641421		ORAI1	1098.78	-0.534391	0.00678039	0.287549		C4orf54	5896.26	-0.226137	0.629276	0.999809
TUBA4A	6104.36	-0.0118605	0.964133	0.999743		P4HA2	188.579	0.485431	0.0158549	0.642073		SPRY2	402.69	0.475446	0.00680732	0.287772		COX5B	5755.07	-0.0994895	0.64635	0.999809
SHISA4	6115.84	-0.0449472	0.836444	0.999743		NFIA	752.414	-0.452817	0.0159924	0.645586		ASB15	2101.04	-0.784854	0.00686033	0.289085		NRDC	5741.37	0.0494112	0.774489	0.999809
ACTB	6059.14	0.0483674	0.817143	0.999743		TMEM131	1242.61	-0.515741	0.0161304	0.649095		HBEGF	1170.39	-1.3635	0.00688194	0.289085		GHITM	5710.21	0.0503606	0.508731	0.999809
CYCS	6129.69	0.130617	0.392789	0.999743		POLDIP3	661.749	0.230112	0.0164457	0.651891		PLEKHG5	169.942	-0.585275	0.00695663	0.29114		MYH7B	5820.35	0.0541197	0.833324	0.999809
RPL41	6141.86	0.116028	0.654275	0.999743		INPP4B	433.333	-0.605841	0.0164562	0.651891		C8orf37	31.8707	0.919367	0.00697473	0.29114		FBXO40	5731.72	0.0100817	0.955549	0.999809
CCDC69	6033.35	-0.115818	0.556585	0.999743		MPP7	407.78	-0.49657	0.016407	0.651891		ZNRF3	101.177	0.918244	0.00706153	0.292921		ATP5F1D	5740.47	-0.0695411	0.744003	0.999809
VCP	6083.38	0.00757773	0.94135	0.999743		RFX1	174.484	-0.460269	0.0162556	0.651891		AASDH	98.2136	-0.535246	0.00705212	0.292921		FABP3	5652.24	0.00694015	0.98458	0.999809
OTUD1	6276.21	-1.62649	0.0672059	0.999743		IZUMO4	26.6787	0.990342	0.0164217	0.651891		XYLT2	211.016	0.407105	0.00711301	0.294137		VEGFA	5785.22	0.242397	0.356002	0.999809
CYB5R1	6005.93	0.0856758	0.644449	0.999743		POU3F1	12.4337	-1.35615	0.0165214	0.652442		DISC1	19.3167	0.85691	0.00717107	0.295617		DWORF	5599.03	0.33495	0.262353	0.999809
RNF10	6038.73	-0.0990134	0.371739	0.999743		LRRC38	376.545	0.821876	0.0166615	0.653829		CYP4B1	115.175	-0.884758	0.00721179	0.296375		ZFAND5	5714.46	0.097013	0.588508	0.999809
ACADM	5978.12	0.156415	0.399441	0.999743		KIF9	36.0675	-0.637652	0.0166693	0.653829		FAM120B	357.476	0.412076	0.00728541	0.298317		UNC45B	5670.56	0.110115	0.451877	0.999809
JUN	6072.28	-0.0813798	0.846025	0.999743		CLDN9	19.8375	1.41465	0.0167108	0.653829		LRRTM4	18.29	-1.31376	0.00730398	0.298317		PEBP1	5661.8	0.049499	0.675245	0.999809
ECPAS	5947.74	0.0151928	0.888158	0.999743		SLC20A2	3887.69	-0.606482	0.0169117	0.65569		MARS2	146.705	0.702788	0.00735922	0.299651		MAP7D1	5620.5	-0.263704	0.119208	0.999809
ATF4	5889.39	0.0512247	0.787341	0.999743		TRUB1	165.635	0.420896	0.0168516	0.65569		GSE1	1238.62	0.519182	0.00738469	0.299769		NDUFV1	5652.36	-0.0637613	0.709178	0.999809
RPL7	5941.4	-0.0495807	0.726278	0.999743		NUAK2	12.5853	1.38459	0.016913	0.65569		APOLD1	183.916	-1.00775	0.0074136	0.300025		DNAJB6	5626.94	-0.0272677	0.764128	0.999809
TRIM72	5920.22	-0.0262372	0.880413	0.999743		LARP4	1043.71	0.524437	0.0169957	0.656892		LRRC38	376.545	0.971897	0.00753651	0.304072		RPL27A	5646.68	-0.256729	0.189221	0.999809
SYNE2	5884.21	-0.0152908	0.925904	0.999743		MYLK2	10508.7	0.486452	0.0171993	0.662745		CRY2	2840.29	-0.415027	0.00772419	0.310334		RPL23	5627.09	-0.0929129	0.536609	0.999809
PCNT	5964.12	0.274076	0.0501068	0.999743		LSG1	417.425	0.300835	0.0174714	0.671196		TSC22D3	1432.53	-0.496393	0.00774464	0.310334		SPTB	5632.45	-0.129635	0.591633	0.999809
RPL14	5975.57	0.0590663	0.720396	0.999743		SUGP2	1550.63	0.165015	0.017535	0.671613		CNTNAP1	143.127	0.662156	0.00776187	0.310334		ACAT1	5533.34	0.0591338	0.742275	0.999809
SMTNL2	5884.15	0.358986	0.0466748	0.999743		TMEM44	64.2634	-0.518051	0.0176155	0.672669		TMEM167B	337.831	0.407377	0.00784014	0.312523		EIF5	5533.24	0.120256	0.441046	0.999809
HECTD1	5770.58	0.136343	0.428919	0.999743		IFNAR2	14.8717	-1.05856	0.0176936	0.673627		REV3L	364.761	0.623807	0.00786698	0.312653		UBB	5559.43	0.0881221	0.496772	0.999809
DVL1	5758.33	-0.0177967	0.881472	0.999743		GABPB2	254.322	0.41786	0.0177954	0.675481		RUNDC1	217.835	0.517918	0.00789288	0.312747		DNAJA4	5541.39	-0.493673	0.112897	0.999809
C4orf54	5896.26	-0.734878	0.116727	0.999743		ABCB1	15.5721	-1.6138	0.0179818	0.680527		STAM	267.906	0.523256	0.00797715	0.315145		MYOZ3	5510.4	-0.302367	0.0719204	0.999809
COX5B	5755.07	0.0346606	0.872983	0.999743		ANO2	33.1237	0.800768	0.0181611	0.685273		AKAP13	2178.47	-0.589221	0.00813564	0.316145		RPS6	5548.16	-0.174614	0.238152	0.999809
NRDC	5741.37	-0.0436854	0.800029	0.999743		PIK3IP1	198.972	-0.801754	0.018368	0.691027		DBT	685.942	0.447254	0.00809508	0.316145		C6orf106	5476.34	0.00373632	0.970667	0.999809
GHITM	5710.21	0.030202	0.691787	0.999743		PPIL6	29.9662	0.705329	0.0185672	0.696463		CBX5	502.074	0.391451	0.00809382	0.316145		SCN4A	5482.51	-0.108083	0.352287	0.999809
MYH7B	5820.35	0.162041	0.52861	0.999743		ATP6V0A1	1221.09	-0.352516	0.0186761	0.698485		FGD4	402.306	-0.680233	0.00814538	0.316145		COX7C	5476.73	-0.0715408	0.68721	0.999809
FBXO40	5731.72	-0.2014	0.265527	0.999743		KCTD5	301.383	0.412777	0.0187581	0.699497		TPST1	34.4194	0.717781	0.00812382	0.316145		UACA	5410.11	0.0121569	0.934358	0.999809
ATP5F1D	5740.47	-0.0313392	0.882993	0.999743		TMEM121B	39.8352	-0.998473	0.0188883	0.702291		PTGER3	13.5498	-2.37194	0.00812755	0.316145		RPS18	5442.17	-0.157984	0.489217	0.999809
FABP3	5652.24	0.233714	0.515103	0.999743		MSANTD3	160.136	0.442959	0.0190468	0.706121		SLC25A25	688.268	-0.94385	0.00817476	0.316361		NAA50	5383.6	-0.0780374	0.518769	0.999809
VEGFA	5785.22	0.416472	0.11273	0.999743		RNF113A	69.0317	0.613314	0.0191598	0.70649		MAX	381.842	-0.395044	0.00820436	0.316583		ST13	5370.9	-0.0271566	0.786391	0.999809
DWORF	5599.03	0.139459	0.640741	0.999743		HOXA5	60.7454	0.546136	0.0191679	0.70649		PDE4D	2190.35	0.700505	0.00826303	0.317004		RPL12	5441.85	-0.153776	0.469228	0.999809
ZFAND5	5714.46	-0.321633	0.072939	0.999743		NXF1	898.851	0.307425	0.0193576	0.70937		TMEM263	269.542	0.43428	0.00824133	0.317004		STK25	5375.98	0.0301103	0.813764	0.999809
UNC45B	5670.56	-0.06681	0.648103	0.999743		MUC3A	85.4386	-0.812357	0.019345	0.70937		FAM118B	278.785	0.34132	0.00831997	0.317778		CHCHD10	5409.71	-0.0857205	0.695737	0.999809
PEBP1	5661.8	0.0589536	0.617727	0.999743		DBT	685.942	0.372218	0.0197007	0.719868		BOLA2B	15.9935	-5.15471	0.00833107	0.317778		MLXIP	5339.99	0.0914301	0.434889	0.999809
MAP7D1	5620.5	-0.146738	0.385853	0.999743		CREBRF	182.36	-0.634961	0.0198318	0.722581		CRTC1	244.927	0.390635	0.00839434	0.319273		FKBP5	5296.16	0.528816	0.0890997	0.999809
NDUFV1	5652.36	0.0552288	0.746611	0.999743		RRS1	360.837	0.52932	0.0202192	0.734591		HIC2	57.7214	-0.705605	0.00842488	0.31952		HHATL	5427.45	-0.211161	0.471949	0.999809
DNAJB6	5626.94	-0.000772131	0.993218	0.999743		TERF2	432.134	0.230977	0.020303	0.735535		DOCK6	505.93	-0.417159	0.00849486	0.320617		MPRIP	5274.42	0.0233696	0.88445	0.999809
RPL27A	5646.68	-0.0625686	0.748946	0.999743		RUNX1	217.725	1.4561	0.0205507	0.742393		HHIPL1	15.5686	-1.15581	0.00850212	0.320617		EGLN1	5297.78	0.231102	0.0558594	0.999809
RPL23	5627.09	-0.14131	0.347276	0.999743		TMEM218	87.9437	0.506527	0.0208223	0.750076		SLC12A2	678.262	-0.909202	0.00860021	0.323397		NDUFS2	5276.51	0.015537	0.908952	0.999809
SPTB	5632.45	-0.0812636	0.736632	0.999743		SF3B4	195.345	-0.315857	0.0208883	0.750326		MBLAC2	69.955	0.669267	0.00866175	0.324791		RAB10	5252.67	0.133476	0.397205	0.999809
ACAT1	5533.34	0.0290942	0.871463	0.999743		STC2	32.0915	1.01166	0.0209951	0.752039		COG8	314.195	0.338795	0.0087012	0.325351		CD59	5261.99	0.0462694	0.641542	0.999809
EIF5	5533.24	0.0586502	0.707094	0.999743		MAX	381.842	-0.325419	0.021211	0.757433		HEG1	499.031	-0.548861	0.00906848	0.337185		B2M	5183.87	-0.161234	0.558228	0.999809
UBB	5559.43	0.0251985	0.845913	0.999743		YAE1	53.2013	0.529437	0.0212648	0.757433		APCDD1	151.179	-0.894347	0.00905612	0.337185		RPS5	5288.52	-0.133985	0.435087	0.999809
DNAJA4	5541.39	-0.0149179	0.961781	0.999743		PDE4D	2190.35	0.575605	0.0213937	0.759896		TCF20	205.606	-0.467317	0.00912371	0.338291		MBNL1	5232.7	0.13214	0.482374	0.999809
MYOZ3	5510.4	-0.175902	0.295033	0.999743		VAMP2	537.085	-0.288562	0.021465	0.760303		MMACHC	196.25	0.538358	0.00920781	0.340458		PHYH	5239.46	-0.0202031	0.891821	0.999809
RPS6	5548.16	-0.0977155	0.509086	0.999743		PPP1R3G	11.9548	-1.21005	0.0215636	0.761676		SCN5A	12.7769	2.42667	0.00926395	0.341582		RPL5	5245.59	-0.118393	0.36586	0.999809
C6orf106	5476.34	0.0405169	0.689985	0.999743		SH2D3C	234.24	-0.464252	0.0217378	0.765097		MPV17	224.974	0.423738	0.00932769	0.34298		HRC	5209.69	-0.0559366	0.667721	0.999809
SCN4A	5482.51	-0.126771	0.275203	0.999743		LRRC37B	67.9715	-0.683707	0.0218201	0.765097		MSRB1	631.954	0.550077	0.00937341	0.343709		BTG2	5273.53	-0.355242	0.536613	0.999809
COX7C	5476.73	0.0276097	0.876493	0.999743		C21orf58	41.3459	-0.580007	0.0218571	0.765097		MAP3K9	87.6637	0.943128	0.00951131	0.347805		NFIC	5170.37	-0.0721739	0.686741	0.999809
UACA	5410.11	-0.225657	0.126358	0.999743		B3GALNT1	17.9911	-0.948216	0.0219137	0.765097		SNED1	516.882	-0.697061	0.00955083	0.34829		SLC7A2	5181.49	0.118441	0.566578	0.999809
RPS18	5442.17	-0.0267805	0.906669	0.999743		PLS1	12.2964	1.30595	0.0219613	0.765097		SLTM	1053.98	-0.254444	0.00965811	0.351238		USO1	5178.62	-0.0389272	0.766898	0.999809
NAA50	5383.6	0.00253523	0.98327	0.999743		TGS1	161.506	-0.389946	0.0221238	0.768651		TM9SF3	829.323	0.313721	0.00968757	0.351347		CAB39	5139.73	-0.152785	0.374839	0.999809
ST13	5370.9	-0.054743	0.584797	0.999743		DTNBP1	185.178	-0.522634	0.0222213	0.769617		ANKRD12	505.144	-0.607369	0.00976584	0.353156		RPS25	5180.98	-0.120531	0.58806	0.999809
RPL12	5441.85	-0.0774714	0.715373	0.999743		PAXIP1	115.881	0.383429	0.0222726	0.769617		SLC13A4	80.3061	0.748073	0.00979067	0.353156		PPP1R3A	5153.37	-0.0501961	0.83464	0.999809
STK25	5375.98	0.0199346	0.876046	0.999743		OPLAH	1218.73	0.342789	0.022517	0.775405		TJP1	862.663	0.502279	0.0100542	0.357802		DYNC1H1	5136.23	0.100634	0.418431	0.999809
CHCHD10	5409.71	-0.0276435	0.89963	0.999743		IRAK3	93.2474	-0.51741	0.0225621	0.775405		LGR5	655.278	-1.04316	0.01005	0.357802		RPS3	5185.41	-0.26226	0.204795	0.999809
MLXIP	5339.99	0.00554573	0.962223	0.999743		AVIL	546.693	0.445601	0.0228455	0.776315		SLC25A45	232.228	-0.530861	0.00995598	0.357802		GPD1L	5140.22	0.323398	0.0897999	0.999809
FKBP5	5296.16	0.814328	0.00883748	0.999743		SOX13	346.872	-0.505134	0.0231314	0.776315		ZXDB	135.355	0.485495	0.01003	0.357802		SLC2A4	5147.26	-0.00592908	0.968667	0.999809
HHATL	5427.45	-0.201204	0.493075	0.999743		LRRC8A	290.875	-0.322254	0.0226833	0.776315		TSSK4	23.7963	1.00473	0.0100159	0.357802		PPP3CB	5108.17	-0.0864758	0.480462	0.999809
MPRIP	5274.42	0.0457348	0.776061	0.999743		TGFBR3	230.233	-0.624617	0.0231949	0.776315		CALM1	8640.59	0.351602	0.0104883	0.362474		TRIP10	5125.36	0.00561216	0.962706	0.999809
EGLN1	5297.78	0.124752	0.301985	0.999743		ZCCHC3	211.718	-0.362314	0.0229754	0.776315		NREP	1597.32	-0.545667	0.0103767	0.362474		FBP2	5118.6	-0.361857	0.188242	0.999809
NDUFS2	5276.51	0.0171513	0.899525	0.999743		FZD1	101.35	0.460509	0.0232299	0.776315		RHOB	1304.9	-0.655988	0.0104016	0.362474		SETD7	5028.61	0.144524	0.393717	0.999809
RAB10	5252.67	-0.0387416	0.8059	0.999743		TMEM138	98.5199	0.438169	0.0232712	0.776315		SEPHS2	606.792	0.502274	0.0104781	0.362474		PACSIN3	5013.38	-0.230216	0.155739	0.999809
CD59	5261.99	-0.0269065	0.786589	0.999743		DONSON	97.9154	0.401909	0.0233212	0.776315		PPP1R9B	424.079	0.506978	0.0106335	0.362474		SGCA	5020.59	-0.12038	0.367031	0.999809
B2M	5183.87	0.214674	0.435605	0.999743		FBXL18	96.1093	0.457039	0.0229046	0.776315		MIEF1	372.234	0.357517	0.0105601	0.362474		COX5A	5001.52	-0.0854158	0.623513	0.999809
RPS5	5288.52	-0.113671	0.507806	0.999743		MMP28	60.2894	-0.788156	0.0228103	0.776315		RRS1	360.837	0.61873	0.0102687	0.362474		WNK1	4977.16	0.0285437	0.907157	0.999809
MBNL1	5232.7	0.059617	0.751286	0.999743		CDK5R1	46.9518	0.787536	0.0229143	0.776315		MINDY1	317.4	-0.355091	0.0104663	0.362474		KPNA4	4953.66	0.036241	0.786856	0.999809
PHYH	5239.46	-0.0814202	0.583612	0.999743		DAPP1	26.246	-0.778634	0.0233203	0.776315		IRAK3	93.2474	-0.613541	0.0105544	0.362474		CUL4A	4960.24	0.0379419	0.693715	0.999809
RPL5	5245.59	-0.0946434	0.469675	0.999743		ZRANB1	679.007	-0.392673	0.0235231	0.780514		NDNF	71.4231	0.70184	0.0104955	0.362474		UBR3	4908.32	0.218378	0.342441	0.999809
HRC	5209.69	-0.0665392	0.60955	0.999743		TSKU	49.4376	-1.16034	0.0235701	0.780514		ACSL6	62.9966	-0.843238	0.0103091	0.362474		ALKBH5	4907.71	-0.031386	0.713799	0.999809
BTG2	5273.53	-0.325745	0.570953	0.999743		CPEB3	920.958	-0.440916	0.0238813	0.786271		SLC4A11	59.4565	-1.01773	0.0106023	0.362474		RPL35	4973.42	-0.125154	0.537193	0.999809
NFIC	5170.37	0.0272281	0.879056	0.999743		RNF144A	361.316	-0.508421	0.0241762	0.786271		CDK5R1	46.9518	0.929043	0.0105257	0.362474		RPS20	4954.24	-0.215907	0.256157	0.999809
SLC7A2	5181.49	-0.00770092	0.970276	0.999743		PDPN	334.948	0.570209	0.0238454	0.786271		FANCI	18.5423	0.984699	0.0105821	0.362474		GYG1	4932.56	-0.146737	0.350155	0.999809
USO1	5178.62	-0.0699534	0.594201	0.999743		ZNF780B	329.061	0.338548	0.0239918	0.786271		PRR5	13.8263	-1.93449	0.0104176	0.362474		NACA	4911.76	-0.0828965	0.618393	0.999809
CAB39	5139.73	-0.0222036	0.897362	0.999743		METAP1D	218.727	0.309513	0.0241768	0.786271		CLCF1	12.8103	-1.60067	0.0106498	0.362474		TSPAN3	4904.52	-0.102152	0.419145	0.999809
RPS25	5180.98	0.130569	0.557294	0.999743		GOLGA7B	114.089	1.1077	0.0240863	0.786271		PON3	8.74839	-1.69464	0.010537	0.362474		GRSF1	4858.05	-0.036611	0.70176	0.999809
PPP1R3A	5153.37	-0.275403	0.252093	0.999743		DCUN1D3	76.5989	-0.557964	0.0241077	0.786271		SMTNL2	5884.15	0.4855	0.0111912	0.364314		SIRT2	4850.52	0.0921668	0.526619	0.999809
DYNC1H1	5136.23	-0.0222616	0.857947	0.999743		TRA2A	397.793	-0.270124	0.0243936	0.791298		EEPD1	789.316	0.577905	0.0110213	0.364314		RPS9	4885.79	-0.243383	0.262333	0.999809
RPS3	5185.41	-0.0726276	0.725426	0.999743		GFOD1	849.237	-0.464441	0.0245183	0.793321		PHRF1	591.896	-0.304422	0.0109501	0.364314		GPT2	4847.68	0.347722	0.239836	0.999809
GPD1L	5140.22	0.150965	0.428427	0.999743		ATP1B1	6238.11	-0.379598	0.0247868	0.793928		ABCD4	377.65	-0.382309	0.0107542	0.364314		IPO7	4810.33	0.180811	0.321951	0.999809
SLC2A4	5147.26	0.0468797	0.756083	0.999743		RAPGEF3	380.797	-0.359815	0.0247307	0.793928		BAHCC1	268.211	-0.633267	0.0108834	0.364314		MACROD1	4845.91	-0.0127556	0.943929	0.999809
PPP3CB	5108.17	-0.0544933	0.656522	0.999743		RADIL	55.0842	-0.78666	0.0246976	0.793928		PDE2A	262.093	-0.513516	0.0109983	0.364314		CMBL	4808.76	0.0582881	0.733044	0.999809
TRIP10	5125.36	-0.0550065	0.646717	0.999743		LTC4S	29.9604	0.888354	0.0246838	0.793928		TUT7	230.785	0.438486	0.0112063	0.364314		BSG	4815.5	0.0534766	0.747126	0.999809
FBP2	5118.6	-0.241149	0.380518	0.999743		ZNF408	131.544	-0.475671	0.025049	0.80031		EAPP	216.604	-0.397738	0.0111825	0.364314		CRAT	4786.15	0.120997	0.492215	0.999809
SETD7	5028.61	0.0335648	0.842983	0.999743		SPATC1L	59.1319	-0.805772	0.0252915	0.806031		ZNF398	176.475	0.374586	0.011144	0.364314		BCL6	4899.09	-0.474513	0.199465	0.999809
PACSIN3	5013.38	-0.00158698	0.992189	0.999743		VIP	15.1623	0.943015	0.0253719	0.806573		RFX1	174.484	-0.515913	0.0108373	0.364314		SLC25A12	4766.66	-0.0891503	0.453609	0.999809
SGCA	5020.59	-0.129105	0.333259	0.999743		KIAA1755	22.6796	1.16308	0.0255112	0.80898		FAM104A	148.788	0.492946	0.0111441	0.364314		RPSA	4795.08	-0.251841	0.250225	0.999809
COX5A	5001.52	-0.0183526	0.915989	0.999743		MEF2C	10973.2	-0.463703	0.0256322	0.809542		RGS14	125.394	1.05343	0.0108781	0.364314		NDUFB10	4790.77	-0.0903422	0.646325	0.999809
WNK1	4977.16	-0.0408345	0.867491	0.999743		RNF152	55.5064	-0.758331	0.0256563	0.809542		TRIM2	100.678	0.569428	0.0110872	0.364314		PPP2R3A	4758.36	-0.0819937	0.663638	0.999809
KPNA4	4953.66	-0.058271	0.66373	0.999743		CEP250	319.942	0.28387	0.0258173	0.812605		NOVA1	66.3676	-0.952581	0.0111157	0.364314		MAST2	4757.07	0.0158657	0.918456	0.999809
CUL4A	4960.24	-0.0442077	0.64632	0.999743		ZC3H6	465.242	-0.504829	0.025899	0.813165		DAPK1	57.8459	-0.773157	0.011024	0.364314		ANXA6	4717.37	-0.0361906	0.673194	0.999809
UBR3	4908.32	0.0812628	0.723888	0.999743		GNE	263.329	-0.265644	0.0261976	0.820515		F3	55.7932	-1.10105	0.0112008	0.364314		MSS51	4733.25	-0.119181	0.574021	0.999809
ALKBH5	4907.71	-0.0372594	0.66317	0.999743		AIFM2	147.219	0.479226	0.0263023	0.821768		CIDEC	47.5509	-3.79481	0.0109897	0.364314		RBM38	4682.48	-0.0406462	0.821693	0.999809
RPL35	4973.42	-0.024117	0.905336	0.999743		TBPL1	63.7006	0.448219	0.0264957	0.825781		ADAMTS4	36.5084	2.01054	0.0112253	0.364314		ZYG11B	4678.94	0.176635	0.381379	0.999809
RPS20	4954.24	-0.139079	0.464433	0.999743		TNKS2	2531.79	-0.49999	0.0275482	0.834431		ESYT3	37.0087	1.0274	0.0111656	0.364314		DLD	4681.35	0.0421032	0.703811	0.999809
GYG1	4932.56	-0.0963447	0.539519	0.999743		EGR1	1553.13	-2.04203	0.0275785	0.834431		TRUB1	165.635	0.46869	0.0114677	0.370932		RPL21	4708.08	-0.128076	0.519219	0.999809
NACA	4911.76	-0.327169	0.0493348	0.999743		IL6R	977.981	0.723027	0.0273302	0.834431		STON1	52.3586	-0.748913	0.0114851	0.370932		MT-ATP8	4699.14	0.00129519	0.99501	0.999809
TSPAN3	4904.52	-0.111565	0.377511	0.999743		PARM1	657.704	-0.45118	0.0275687	0.834431		RFLNB	296.637	0.60891	0.0115351	0.371644		COX7A1	4681.01	-0.218626	0.427347	0.999809
GRSF1	4858.05	-0.0654754	0.493334	0.999743		CAPN15	439.376	0.44478	0.0274991	0.834431		MBTPS1	735.603	-0.235051	0.0117249	0.375933		DUSP26	4594.27	-0.0432629	0.832425	0.999809
SIRT2	4850.52	0.0600191	0.680076	0.999743		MGME1	309.684	-0.387915	0.0268565	0.834431		AKIRIN1	493.509	0.459537	0.0117067	0.375933		AK3	4604.81	0.130961	0.645643	0.999809
RPS9	4885.79	-0.078121	0.718965	0.999743		REPS1	289.512	-0.266607	0.0270565	0.834431		SLC14A1	106.469	0.66017	0.0117558	0.376017		FTL	4612.88	0.102152	0.65597	0.999809
GPT2	4847.68	0.16058	0.587273	0.999743		CORO1B	154.585	-0.455987	0.0276263	0.834431		EVI5	116.055	0.430166	0.0118178	0.376185		PTP4A2	4557.73	-0.0278646	0.773125	0.999809
IPO7	4810.33	0.0114461	0.950008	0.999743		ZNF658	73.8708	0.470498	0.0275124	0.834431		RFFL	114.969	0.671145	0.011815	0.376185		SCN1B	4525.44	0.0624509	0.721704	0.999809
MACROD1	4845.91	-0.013586	0.94028	0.999743		ID2	73.2058	-0.688186	0.0275879	0.834431		MIER2	190.585	-0.45796	0.0119252	0.377793		ECH1	4537.08	-0.0133601	0.954549	0.999809
CMBL	4808.76	-0.140311	0.411659	0.999743		KDELR3	20.8219	-0.845425	0.0271172	0.834431		TNFRSF14	140.295	-0.514892	0.0119188	0.377793		EEF1B2	4534.53	-0.11031	0.547078	0.999809
BSG	4815.5	-0.0911788	0.582504	0.999743		ARHGEF39	12.7994	-0.967657	0.0273423	0.834431		IDH3A	936.87	0.456845	0.01197	0.378272		DUSP13	4499.97	-0.0842931	0.586618	0.999809
CRAT	4786.15	-0.0341043	0.846512	0.999743		GPR160	11.9912	-1.01804	0.0273268	0.834431		KIZ	253.582	-0.451081	0.0120258	0.378272		PRDX6	4461.2	0.120403	0.30285	0.999809
BCL6	4899.09	-0.504239	0.172732	0.999743		KCTD8	33.6316	0.85231	0.0277133	0.835077		ZNF12	186.674	0.403494	0.0120025	0.378272		DYSF	4433	-0.100428	0.472145	0.999809
SLC25A12	4766.66	-0.0997375	0.401718	0.999743		PDCD11	494.775	0.279971	0.0279742	0.839619		DYNC1I1	48.3723	-1.0975	0.0121033	0.379809		GOLGA4	4469.51	0.0357697	0.830436	0.999809
RPSA	4795.08	-0.143129	0.513399	0.999743		POR	258.194	0.448132	0.0279961	0.839619		PCNX4	458.238	0.460556	0.0122991	0.385042		PHKB	4435.83	0.0181497	0.924623	0.999809
NDUFB10	4790.77	-0.0804209	0.682895	0.999743		CCDC146	44.8354	-0.542986	0.0280793	0.840133		SGCG	1615.5	-0.501295	0.0124146	0.386834		C1orf43	4422.27	0.00477904	0.958437	0.999809
PPP2R3A	4758.36	-0.138372	0.462975	0.999743		HSPA4L	82.7911	0.533636	0.0284113	0.845152		SLC12A4	675.094	0.465056	0.0124043	0.386834		KLHDC3	4418.18	-0.0162397	0.918574	0.999809
MAST2	4757.07	0.0111508	0.942631	0.999743		SH3TC1	54.4121	-0.633313	0.0283897	0.845152		FBXL4	384.709	-0.595466	0.0126738	0.393986		MAF1	4391.21	0.0767319	0.560954	0.999809
ANXA6	4717.37	-0.00316748	0.970538	0.999743		ISM1	20.8931	0.881933	0.0284464	0.845152		BRD8	460.63	-0.333848	0.0128751	0.397658		HSPA1A	4502.8	0.151413	0.793687	0.999809
MSS51	4733.25	-0.096577	0.648705	0.999743		SLC22A3	400.161	0.728579	0.0289256	0.85539		ZC3H10	100.637	0.495592	0.0128818	0.397658		RAD23B	4388.74	0.0544732	0.6655	0.999809
RBM38	4682.48	-0.0373716	0.835832	0.999743		WDSUB1	87.3094	-0.384014	0.0289006	0.85539		DACH1	51.2762	0.806454	0.01286	0.397658		DDX5	4397.28	0.0470187	0.773438	0.999809
ZYG11B	4678.94	-0.0122589	0.951559	0.999743		FAM126B	204.499	0.484482	0.029071	0.857696		TRIM28	1572.48	-0.310405	0.0129742	0.398657		TRAK1	4390.07	-0.113572	0.312122	0.999809
DLD	4681.35	-0.0291737	0.792203	0.999743		FNDC3A	431.762	-0.395422	0.0293127	0.858848		RCBTB2	135.943	0.496096	0.012972	0.398657		NUCKS1	4367.21	0.0580178	0.666017	0.999809
RPL21	4708.08	0.021932	0.912096	0.999743		ASF1A	250.824	0.241724	0.0292883	0.858848		KIAA0556	81.2309	0.574151	0.0130099	0.39883		CACNA2D1	4363.72	0.152587	0.432242	0.999809
MT-ATP8	4699.14	-0.142469	0.49153	0.999743		INAFM2	221.848	0.317866	0.029197	0.858848		ZNF30	69.3032	0.612499	0.0132212	0.403685		PDHA1	4393.41	0.00420717	0.977603	0.999809
COX7A1	4681.01	-0.086884	0.752406	0.999743		ASXL1	829.541	-0.424989	0.0294295	0.860289		POLR3G	47.3482	0.694488	0.0132291	0.403685		MYH9	4425.5	-0.136684	0.70159	0.999809
DUSP26	4594.27	-0.0132855	0.948188	0.999743		DDX31	94.7629	0.445422	0.0295078	0.860599		FGF9	37.7886	0.992237	0.013266	0.403883		CDV3	4378.22	-0.0979237	0.320714	0.999809
AK3	4604.81	0.0788483	0.781893	0.999743		NR1H3	96.9523	0.573581	0.0295823	0.860798		LIPG	17.1727	1.88803	0.013309	0.404263		UBA52	4376.26	-0.100327	0.576825	0.999809
FTL	4612.88	0.117801	0.607414	0.999743		CCL5	18.3201	-1.434	0.0297315	0.863164		RBM5	1305.2	-0.288466	0.0134238	0.406822		DMD	4331.26	0.256579	0.356409	0.999809
PTP4A2	4557.73	-0.0647842	0.502604	0.999743		SLC16A12	51.7954	-0.767682	0.0299996	0.868964		ESCO1	270.022	0.417044	0.0135317	0.4073		RAB7A	4334.61	0.0564709	0.528735	0.999809
SCN1B	4525.44	0.0800967	0.647764	0.999743		NR3C1	1734.66	-0.447722	0.0303827	0.872601		PAPSS2	96.0665	-0.729794	0.0135163	0.4073		MAPK12	4372.21	-0.0813117	0.570279	0.999809
ECH1	4537.08	-0.00581621	0.980203	0.999743		KY	154.914	-1.42265	0.0302981	0.872601		HSD17B1	43.7924	0.704808	0.0134941	0.4073		KPNA3	4297.46	0.187218	0.250281	0.999809
EEF1B2	4534.53	-0.0170627	0.92578	0.999743		ZNF628	107.94	-0.579359	0.0303777	0.872601		ALS2CL	517.338	-0.408013	0.0136162	0.408918		CHCHD2	4283.27	-0.0403093	0.810523	0.999809
DUSP13	4499.97	-0.0232834	0.880588	0.999743		GCNT2	49.6137	1.09602	0.0303997	0.872601		NFATC1	826.709	-0.469307	0.0137534	0.410649		PSMD2	4256.63	0.00818061	0.925097	0.999809
PRDX6	4461.2	0.10079	0.388331	0.999743		GFOD2	173.148	-0.408549	0.0304735	0.872751		SIK3	686.895	0.485858	0.0137146	0.410649		AKAP1	4230.44	0.044864	0.772517	0.999809
DYSF	4433	-0.111329	0.425356	0.999743		TET2	227.08	-0.561478	0.0308473	0.876592		P2RX4	27.685	-0.873897	0.0137667	0.410649		RPS13	4255.34	-0.125084	0.430834	0.999809
GOLGA4	4469.51	-0.0850808	0.610512	0.999743		CNTNAP1	143.127	0.50882	0.0310902	0.876592		KLRD1	12.7807	-1.46026	0.0138223	0.411385		CAST	4228	-0.0703672	0.701999	0.999809
PHKB	4435.83	-0.122894	0.521776	0.999743		CLSTN3	60.0731	-0.717884	0.031089	0.876592		UBXN11	183.627	-0.743317	0.0138658	0.411757		UBE2G1	4241.98	0.0800185	0.662295	0.999809
C1orf43	4422.27	0.0220028	0.810303	0.999743		GPER1	41.9293	-0.870376	0.0308345	0.876592		SLCO2A1	22.6984	-2.40525	0.0140183	0.415353		HUWE1	4216.44	0.124525	0.487452	0.999809
KLHDC3	4418.18	0.0879358	0.579791	0.999743		AMMECR1	32.9203	0.626314	0.0310853	0.876592		SH3BGRL2	120.638	-0.463786	0.0140754	0.416117		VDAC2	4220.54	0.0260642	0.838634	0.999809
MAF1	4391.21	0.0869608	0.50986	0.999743		SLC16A8	23.8466	-0.665832	0.0308631	0.876592		C1QTNF3	33.9183	-1.02185	0.0141744	0.418112		MEF2D	4188.45	0.0102441	0.940595	0.999809
HSPA1A	4502.8	0.20646	0.721377	0.999743		TMEM26	15.3755	1.06693	0.0310032	0.876592		PACS1	490.468	-0.428505	0.0143432	0.418366		SUN1	4163.07	-0.0130407	0.922536	0.999809
RAD23B	4388.74	0.0482563	0.701674	0.999743		SNRNP40	185.49	0.304474	0.0312807	0.878069		SLC25A44	356.469	0.327078	0.0143263	0.418366		PRDX2	4173.57	-0.00743929	0.953152	0.999809
DDX5	4397.28	0.290864	0.0748079	0.999743		SNAI2	43.6848	-0.672076	0.0312489	0.878069		RUNX1	217.725	1.62886	0.0143724	0.418366		RPL23A	4174.96	-0.0838445	0.64013	0.999809
TRAK1	4390.07	-0.0683889	0.542613	0.999743		AGAP2	260.16	-0.50828	0.0313736	0.878738		FAM117B	37.8336	-0.912605	0.014392	0.418366		PKD1	4175.34	0.144471	0.490676	0.999809
NUCKS1	4367.21	0.00154409	0.990834	0.999743		MFSD2B	12.1699	1.03921	0.0317754	0.888036		EXOC3L2	21.9739	-1.39354	0.0144024	0.418366		ATP5F1C	4179.83	0.0369918	0.792667	0.999809
CACNA2D1	4363.72	0.0687466	0.723457	0.999743		ITGA6	830.664	-0.388794	0.0321178	0.888616		CLDN9	19.8375	1.51021	0.0144036	0.418366		FBXW5	4169.32	0.00286829	0.983474	0.999809
PDHA1	4393.41	-0.018947	0.89938	0.999743		RRN3	751.156	0.270464	0.0319057	0.888616		FGF11	15.7476	1.3152	0.0142244	0.418366		SERPINF1	4123.77	0.189032	0.178246	0.999809
MYH9	4425.5	0.0194798	0.956445	0.999743		ZNF423	581.543	-0.436028	0.031956	0.888616		TRIM22	197.89	-0.568745	0.0144555	0.418957		ATP5MC2	4183.98	-0.12776	0.353993	0.999809
CDV3	4378.22	-0.0738159	0.453947	0.999743		SCO1	483.533	0.244548	0.0321661	0.888616		SIK2	875	0.689698	0.0148059	0.427021		IPO5	4150.07	0.00121978	0.992452	0.999809
UBA52	4376.26	0.0131435	0.941711	0.999743		TMEM167B	337.831	0.311707	0.032052	0.888616		HYAL2	178.486	-0.684508	0.0148364	0.427021		RPL27	4170.17	-0.128224	0.51605	0.999809
DMD	4331.26	0.109982	0.692618	0.999743		PDE1A	42.6914	-0.677549	0.0322155	0.888616		WDR91	133.281	0.526494	0.0148022	0.427021		NDUFB9	4162.25	-0.0867153	0.691966	0.999809
RAB7A	4334.61	-0.000122706	0.998908	0.999743		CPLX1	41.3355	-0.68989	0.0323908	0.891519		TMEM132C	19.8297	-1.71697	0.0148624	0.427021		PALLD	4131.34	-0.0863069	0.724465	0.999809
MAPK12	4372.21	-0.0393379	0.783562	0.999743		MAFA	1120.15	0.821913	0.0325647	0.894063		PDE1A	42.6914	-0.813931	0.0151952	0.435638		COX7B	4122.29	-0.0579308	0.726379	0.999809
KPNA3	4297.46	0.0487905	0.764481	0.999743		GTF2IRD1	775.74	0.38229	0.0329316	0.894063		CAVIN2	488.284	-0.389081	0.0152687	0.436804		NCOA4	4078.91	0.0929585	0.554591	0.999809
CHCHD2	4283.27	-0.0103599	0.950859	0.999743		CCNB1IP1	604.687	0.35117	0.0334843	0.894063		TRARG1	31.6846	-2.68137	0.0153051	0.436904		EIF3A	4112.97	-0.00776082	0.958596	0.999809
PSMD2	4256.63	-0.0538863	0.535658	0.999743		STAG3	565.018	-0.639471	0.0335379	0.894063		TGFBR3	230.233	-0.705878	0.0154883	0.441184		LRPPRC	4108.11	0.147203	0.265944	0.999809
AKAP1	4230.44	-0.0631462	0.684093	0.999743		CAVIN2	488.284	-0.322777	0.0331168	0.894063		ZMIZ1	610.061	0.686734	0.0156177	0.442969		CAMK2A	4073	-0.291001	0.0416588	0.999809
RPS13	4255.34	-0.0628354	0.692242	0.999743		SMC3	476.441	-0.274749	0.0330355	0.894063		ELF1	265.779	-0.48259	0.0155851	0.442969		HIPK3	4078.43	0.0927414	0.705335	0.999809
CAST	4228	-0.127179	0.489206	0.999743		GATAD2A	390.245	0.442508	0.0330133	0.894063		MET	647.549	-0.607794	0.0156737	0.44361		NCL	4080.7	0.00992367	0.894752	0.999809
UBE2G1	4241.98	-0.131764	0.472074	0.999743		WDR77	383.466	0.26502	0.0333354	0.894063		C18orf32	71.3104	0.694195	0.0157698	0.445379		MAVS	4071.14	0.0309168	0.792804	0.999809
HUWE1	4216.44	-0.0198723	0.91177	0.999743		SFT2D2	237.767	-0.390804	0.0330572	0.894063		ZMYND10	19.206	0.983254	0.0158199	0.445847		RAF1	4059.14	-0.0419543	0.62938	0.999809
VDAC2	4220.54	0.00941656	0.941341	0.999743		NSMF	226.441	-0.455868	0.0333634	0.894063		GNAZ	39.055	0.774287	0.0159102	0.44744		TEAD1	4065.45	0.108361	0.671125	0.999809
MEF2D	4188.45	-0.0632154	0.645591	0.999743		GJA1	201.965	0.543375	0.0334458	0.894063		PKP1	103.663	-0.989348	0.0160258	0.449738		HSPA2	4111.34	-0.271323	0.390375	0.999809
SUN1	4163.07	0.0153858	0.90864	0.999743		DHODH	200.1	0.285038	0.0333566	0.894063		AC240274.1	104.166	1.01737	0.0161447	0.45212		WWP1	3997.95	-0.0255993	0.879224	0.999809
PRDX2	4173.57	-0.0482542	0.703113	0.999743		HDGFL3	181.565	-0.541128	0.033215	0.894063		ANKRD52	1672.79	0.609346	0.016186	0.452322		PINK1	3994.35	0.00759115	0.972068	0.999809
RPL23A	4174.96	0.0516878	0.773134	0.999743		ZNF75D	130.501	0.375886	0.0335335	0.894063		RERGL	23.5067	-1.73899	0.0164694	0.459274		PIP4K2B	4007.79	0.0361669	0.705183	0.999809
PKD1	4175.34	0.0548353	0.793624	0.999743		ATAD2B	120.67	0.577473	0.0330415	0.894063		CCDC197	24.1401	1.60778	0.0166107	0.462244		PHKA1	3996.78	0.0190918	0.904299	0.999809
ATP5F1C	4179.83	0.0192108	0.891408	0.999743		LRRC14B	1208.2	-0.484934	0.0339712	0.901833		RPS6KL1	237.014	0.511357	0.0166522	0.462429		PHTF2	3979.96	-0.0273416	0.907826	0.999809
FBXW5	4169.32	-0.0018443	0.989372	0.999743		TESK2	128.929	-0.681391	0.0339075	0.901833		MYOG	2038.67	0.664867	0.01689	0.466699		CDC37	4005.35	-0.0133083	0.936812	0.999809
SERPINF1	4123.77	0.0942848	0.501933	0.999743		DNMT3A	1218.6	0.395533	0.034194	0.905857		MKNK1	472.817	0.277407	0.0169466	0.466699		SUCLA2	3976.83	0.015563	0.868528	0.999809
ATP5MC2	4183.98	-0.0464295	0.736162	0.999743		RETREG2	310.48	-0.269109	0.0344019	0.90947		MAP3K14	437.402	0.650573	0.0168874	0.466699		VCL	3994.75	0.0783412	0.666361	0.999809
IPO5	4150.07	-0.0651347	0.61341	0.999743		KBTBD2	1154.44	-0.403528	0.0346678	0.912705		TBC1D8B	17.8758	0.986201	0.0169205	0.466699		RGS5	3981.62	-0.0742243	0.713727	0.999809
RPL27	4170.17	0.0045457	0.981628	0.999743		HARS2	451	0.225703	0.0346449	0.912705		DUSP16	455.29	0.553836	0.0170354	0.468174		SLC38A2	3957.42	-0.410607	0.120587	0.999809
NDUFB9	4162.25	-0.052255	0.811285	0.999743		ZBTB16	1554.53	-0.556552	0.0350301	0.913847		NFATC3	521.349	0.521955	0.0171347	0.46993		MLLT6	3976.84	0.0788873	0.546396	0.999809
PALLD	4131.34	-0.0393124	0.872427	0.999743		ADCY1	375.636	-0.576981	0.0349391	0.913847		PBX1	1200.35	0.535691	0.0172925	0.472307		RPL10A	3989.92	-0.159954	0.288587	0.999809
COX7B	4122.29	-0.0163464	0.921327	0.999743		SPSB1	289.908	-0.649525	0.0349269	0.913847		ERCC4	128.113	0.399274	0.0172629	0.472307		LRRC39	3944.32	0.10021	0.551319	0.999809
NCOA4	4078.91	0.00856863	0.956562	0.999743		MAP1B	190.699	-0.46606	0.0350706	0.913847		PLXDC1	253.806	-0.484938	0.0174812	0.476479		HNRNPK	3925.74	0.0563602	0.519284	0.999809
EIF3A	4112.97	-0.0581096	0.697459	0.999743		PLK3	57.4034	-0.785025	0.0349989	0.913847		VPS53	429.462	0.298646	0.0177753	0.483503		ATP5PB	3912.65	0.0367126	0.724777	0.999809
LRPPRC	4108.11	-0.0146754	0.911701	0.999743		BRD2	1748.17	-0.214321	0.0354999	0.915652		CES3	729.33	0.752854	0.0179125	0.485246		CFLAR	3890	0.201123	0.099841	0.999809
CAMK2A	4073	-0.0495672	0.728478	0.999743		MTHFD1	1225.5	0.172239	0.0354953	0.915652		PROCR	42.5978	-1.21451	0.0179119	0.485246		PFN2	3903.31	-0.093314	0.559756	0.999809
HIPK3	4078.43	-0.0789742	0.747464	0.999743		PLEKHM3	170.155	-0.57797	0.0354075	0.915652		LYSMD3	300.33	0.368401	0.0180896	0.489047		TMBIM6	3868.69	-0.0318051	0.757936	0.999809
NCL	4080.7	-0.0249472	0.739354	0.999743		CDR2	70.5428	0.417793	0.0353925	0.915652		MAP2K6	1755.13	0.59444	0.018315	0.494133		MRFAP1	3872.85	-0.00407194	0.966917	0.999809
MAVS	4071.14	-0.0382142	0.745411	0.999743		ZNF329	39.2283	0.639346	0.0352846	0.915652		LSG1	417.425	0.314914	0.018405	0.494551		TBC1D4	3872.77	0.242298	0.233253	0.999809
RAF1	4059.14	-0.0424131	0.625483	0.999743		CUX1	1526.9	-0.334378	0.0361755	0.917717		NID2	108.813	0.562658	0.0183809	0.494551		RTN2	3849.73	-0.0357957	0.843128	0.999809
TEAD1	4065.45	-0.0741683	0.771347	0.999743		FBXW7	764.337	-0.450502	0.0365283	0.917717		DENND2C	2478.53	-0.80558	0.0186266	0.495818		SLC20A2	3887.69	-0.162222	0.522692	0.999809
HSPA2	4111.34	-0.19652	0.533831	0.999743		PDE4B	706.26	1.21632	0.0359553	0.917717		MAN1B1	331.917	-0.445698	0.0185766	0.495818		KIF13A	3861.95	0.0875059	0.641164	0.999809
WWP1	3997.95	-0.0863291	0.608332	0.999743		MARCKS	348.998	0.284848	0.0357671	0.917717		CLMN	257.097	-0.465268	0.0185927	0.495818		PRPF8	3866.88	-0.0534363	0.723385	0.999809
PINK1	3994.35	-0.0065964	0.975725	0.999743		MAGI1	335.796	-0.505542	0.0368068	0.917717		GLCE	133.911	0.403894	0.0186389	0.495818		C1orf21	3853.43	0.136676	0.295967	0.999809
PIP4K2B	4007.79	-0.0307874	0.747376	0.999743		SCN3B	274.243	0.522708	0.0366678	0.917717		RAB20	14.8015	1.27574	0.0186376	0.495818		CALM3	3838.52	0.0365126	0.759285	0.999809
PHKA1	3996.78	-0.0544885	0.731479	0.999743		UBTD1	250.243	0.715959	0.0365195	0.917717		ZFYVE1	369.089	-0.323894	0.0187743	0.498421		CLUH	3842.86	-0.0132919	0.904656	0.999809
PHTF2	3979.96	-0.12362	0.600636	0.999743		YARS2	183.514	0.344024	0.0359868	0.917717		CPT1B	35.415	-0.995668	0.0188575	0.499038		UBAC1	3829.75	0.024446	0.84053	0.999809
CDC37	4005.35	0.0155339	0.926262	0.999743		GUCY1A2	173.335	-0.466665	0.0364611	0.917717		DNALI1	28.3347	-0.90299	0.0188727	0.499038		IMMT	3830.91	0.0736089	0.543149	0.999809
SUCLA2	3976.83	-0.044014	0.639634	0.999743		KBTBD6	125.727	0.438317	0.0367454	0.917717		TAF4B	48.8282	-0.93392	0.019154	0.50513		HNRNPA1	3826.46	-0.102376	0.306604	0.999809
VCL	3994.75	0.172733	0.341686	0.999743		RIOX1	65.0318	0.529651	0.0363167	0.917717		ARHGEF39	12.7994	-1.08753	0.0191793	0.50513		NMRK2	3832.41	-0.776773	0.0458898	0.999809
RGS5	3981.62	-0.177909	0.379228	0.999743		ZNF841	55.3097	-0.498291	0.0360352	0.917717		PDZRN3	1446.18	-0.771928	0.0193601	0.508548		UBA1	3787.89	0.0200644	0.84444	0.999809
SLC38A2	3957.42	-0.364965	0.167622	0.999743		RASGEF1B	44.8925	-1.09846	0.0361935	0.917717		HSD17B11	91.0419	-0.46907	0.0193856	0.508548		FOS	3892.18	-1.06545	0.341588	0.999809
MLLT6	3976.84	0.0351175	0.788285	0.999743		FRRS1	30.9519	0.778818	0.0364918	0.917717		NUFIP2	803.65	0.478723	0.0195812	0.511656		RPL18	3815.7	-0.178421	0.382789	0.999809
RPL10A	3989.92	-0.0437885	0.771348	0.999743		PITPNM3	21.895	0.91626	0.0363093	0.917717		PLEKHH1	73.1076	0.731693	0.0195495	0.511656		RXRA	3769.42	0.256848	0.145378	0.999809
LRRC39	3944.32	-0.120291	0.474559	0.999743		CDH26	19.2201	0.861511	0.0365936	0.917717		RAI1	247.586	0.541698	0.0196596	0.511688		HNRNPU	3836.32	0.0515248	0.769482	0.999809
HNRNPK	3925.74	-0.00742031	0.932371	0.999743		ALKBH6	12.6311	0.991641	0.0361815	0.917717		MFSD6	113.343	-0.479656	0.0196339	0.511688		CACNB1	3767.61	-0.0655515	0.67184	0.999809
ATP5PB	3912.65	0.0229105	0.826046	0.999743		FNDC3B	434.326	0.539023	0.0370463	0.917749		TFEB	931.805	-0.36081	0.0200932	0.515489		EIF4H	3777.44	0.0677882	0.493198	0.999809
CFLAR	3890	0.24391	0.0459023	0.999743		FAXDC2	214.175	-0.538178	0.0370968	0.917749		LETM1	541.094	0.396937	0.0200382	0.515489		RNF115	3816.44	-0.071222	0.793511	0.999809
PFN2	3903.31	0.00413254	0.979388	0.999743		ASB18	101.382	-0.825265	0.03706	0.917749		STUM	130.985	-0.652388	0.0201163	0.515489		STARD7	3735.38	0.012996	0.915316	0.999809
TMBIM6	3868.69	-0.0485773	0.63775	0.999743		F11R	71.2725	-0.590632	0.0369022	0.917749		ADIPOQ	104.637	-3.19656	0.0200362	0.515489		CAND2	3787.35	-0.0274821	0.832731	0.999809
MRFAP1	3872.85	0.066446	0.498271	0.999743		MCF2L	623.083	-0.390856	0.037522	0.926466		RASD1	85.6281	-1.85631	0.0200984	0.515489		SDHC	3730.34	0.129201	0.351161	0.999809
TBC1D4	3872.77	-0.0722958	0.722128	0.999743		LMOD2	18191.9	-0.496886	0.0382805	0.929588		CNPY2	47.4972	0.611339	0.0199706	0.515489		EIF3K	3780.78	-0.0772583	0.664896	0.999809
RTN2	3849.73	-0.0722465	0.689571	0.999743		BCAR1	1503.32	0.420984	0.0382677	0.929588		RCOR2	34.4675	0.962087	0.0199351	0.515489		PEBP4	3746.48	-0.211128	0.354932	0.999809
SLC20A2	3887.69	-0.325403	0.199793	0.999743		MRAS	926.933	0.416642	0.0380358	0.929588		ACER2	12.9711	1.29764	0.0199024	0.515489		SAR1B	3719.3	0.000129986	0.999195	0.999809
KIF13A	3861.95	-0.101416	0.589114	0.999743		DENND6A	209.655	-0.381002	0.0379897	0.929588		KLHL21	2969.17	-0.480344	0.0201999	0.515903		FUNDC2	3740.08	-0.0434293	0.68869	0.999809
PRPF8	3866.88	-0.140633	0.351586	0.999743		MIER2	190.585	-0.356764	0.0382151	0.929588		CTTNBP2NL	65.6347	-0.580639	0.0202102	0.515903		CAVIN4	3744.38	-0.0576328	0.798007	0.999809
C1orf21	3853.43	0.122348	0.349415	0.999743		TLR4	94.5111	0.457539	0.0382212	0.929588		LPAR6	122.378	0.507674	0.0203489	0.518449		CUTC	3749.6	-0.15572	0.275018	0.999809
CALM3	3838.52	-0.06122	0.607408	0.999743		ZNF583	30.0834	0.594468	0.0380089	0.929588		DTX4	78.0506	0.603353	0.020429	0.519491		HERC1	3692.28	0.0629769	0.774917	0.999809
CLUH	3842.86	-0.152423	0.169611	0.999743		UBASH3B	25.0978	1.31026	0.0378632	0.929588		APPL1	1868.32	-0.382468	0.0206318	0.523646		DAG1	3696.35	0.157756	0.243365	0.999809
UBAC1	3829.75	0.0318893	0.792899	0.999743		BCAS4	15.8436	-0.971312	0.0383064	0.929588		CHRNA10	1038.63	-0.599961	0.0207637	0.523987		A2M	3717.59	-0.257832	0.0458097	0.999809
IMMT	3830.91	-0.0223546	0.85349	0.999743		MICAL3	870.963	-0.486214	0.0384983	0.931307		LIMS2	498.547	-0.467753	0.0207483	0.523987		RAPGEF1	3709.07	0.0817293	0.483682	0.999809
HNRNPA1	3826.46	-0.0204374	0.83817	0.999743		BRD1	604.83	-0.283451	0.0385404	0.931307		ERF	129.192	-0.755838	0.0206862	0.523987		PCM1	3697.01	0.145053	0.335566	0.999809
NMRK2	3832.41	-0.441428	0.256503	0.999743		RGS2	28.0691	0.972741	0.0385969	0.931307		ATXN7L2	788.812	0.532877	0.0208876	0.526113		MYL6B	3768.34	-0.364571	0.35111	0.999809
UBA1	3787.89	-0.0497325	0.626677	0.999743		STRBP	103.914	0.450284	0.0386873	0.93172		GPX7	94.6859	0.481465	0.0209845	0.526557		POLDIP2	3686.8	-0.00690715	0.940218	0.999809
FOS	3892.18	-1.03165	0.357019	0.999743		DNMT3B	13.3035	1.00384	0.0388994	0.935057		AGTR1	77.7544	-0.634033	0.0209563	0.526557		MYH14	3703.2	0.0885004	0.562361	0.999809
RPL18	3815.7	-0.0683716	0.737994	0.999743		HEG1	499.031	-0.409415	0.0390119	0.935992		DAP	69.3322	-0.71174	0.0211259	0.529105		SPARC	3661.88	-0.141388	0.426041	0.999809
RXRA	3769.42	0.116619	0.508562	0.999743		SNTB1	572.141	-0.503891	0.0391624	0.937832		NFIL3	359.509	1.31309	0.0211811	0.529487		SLC25A11	3687.25	0.0235027	0.898787	0.999809
HNRNPU	3836.32	0.00450257	0.979568	0.999743		MAP2K5	312.826	-0.286249	0.0393917	0.940967		NCK1	267.894	0.356087	0.0212525	0.530273		RNF123	3659.39	0.05202	0.645181	0.999809
CACNB1	3767.61	-0.0700324	0.650803	0.999743		RNF138	90.7458	-0.459171	0.0394413	0.940967		DCP1A	301.736	0.369272	0.0215961	0.53713		DYNLL2	3634.46	-0.00308011	0.977701	0.999809
EIF4H	3777.44	0.104919	0.288651	0.999743		MEOX1	108.36	-0.594283	0.0395587	0.942001		ASPN	106.445	-0.723192	0.0216082	0.53713		PLPP7	3644.04	0.140256	0.335318	0.999809
RNF115	3816.44	-0.130279	0.632071	0.999743		SMAD7	300.82	-0.5575	0.0397089	0.943811		TMEM70	2087.82	1.22407	0.0217901	0.540639		HSDL2	3640.59	0.118203	0.387097	0.999809
STARD7	3735.38	-0.0630826	0.605724	0.999743		ADAMTS10	124.416	0.485111	0.0398745	0.944215		AJAP1	15.9731	1.20882	0.0218729	0.541681		BLCAP	3661.21	-0.0458411	0.765949	0.999809
CAND2	3787.35	-0.149557	0.250432	0.999743		PRTG	24.4514	0.776166	0.0398055	0.944215		ACTB	6059.14	-0.508283	0.0220136	0.542131		DDN	3700.66	-0.255765	0.788367	0.999809
SDHC	3730.34	0.0536955	0.69839	0.999743		SLC38A2	3957.42	-0.541423	0.0407131	0.944753		DDIT4L	3017.47	0.918586	0.0219444	0.542131		NUDT4	3751.25	-0.200223	0.641653	0.999809
EIF3K	3780.78	-0.0541653	0.761331	0.999743		RHOB	1304.9	-0.495273	0.040188	0.944753		TMEM131L	687.271	-0.665406	0.0219985	0.542131		CTSB	3645.19	-0.248284	0.19413	0.999809
PEBP4	3746.48	-0.23584	0.301419	0.999743		PGRMC2	638.022	-0.289482	0.0405575	0.944753		PRKCSH	753.344	-0.306821	0.0224026	0.543642		ADD1	3604.97	0.0306499	0.743067	0.999809
SAR1B	3719.3	-0.00311932	0.980688	0.999743		TMEM248	559.292	0.209852	0.0407144	0.944753		WASHC2A	468.308	-0.311106	0.0223243	0.543642		MYOZ2	3606.1	0.180333	0.54175	0.999809
FUNDC2	3740.08	0.0079526	0.94149	0.999743		SLC7A6	316.956	0.61336	0.0402166	0.944753		PLIN1	211.47	-2.38423	0.0223538	0.543642		ENAH	3751.71	0.0335988	0.945222	0.999809
CAVIN4	3744.38	-0.130833	0.561243	0.999743		EFHD1	226.662	-0.540816	0.0406528	0.944753		AXL	160.756	-0.514375	0.0223441	0.543642		ATF3	3815.16	-0.309583	0.745399	0.999809
CUTC	3749.6	0.0328322	0.817877	0.999743		RCCD1	121.668	0.344818	0.0403063	0.944753		METTL6	80.1615	0.414594	0.0221585	0.543642		ACTG1	3593.21	-0.171005	0.391505	0.999809
HERC1	3692.28	0.0477914	0.8282	0.999743		PDP2	104.126	-0.468693	0.0401902	0.944753		CYB5R2	76.8984	-0.570027	0.0223953	0.543642		GPC1	3565.68	-0.0272017	0.887108	0.999809
DAG1	3696.35	0.280114	0.0382379	0.999743		PDGFC	95.5631	-0.581127	0.0405841	0.944753		FOXO6	75.6392	0.9461	0.0222955	0.543642		CAPZA2	3569.12	-0.0146784	0.866946	0.999809
A2M	3717.59	-0.05665	0.66058	0.999743		DPEP2	58.8313	0.702439	0.0403864	0.944753		SPTY2D1OS	19.1224	-0.958373	0.022147	0.543642		BTF3	3578.3	-0.048459	0.705346	0.999809
RAPGEF1	3709.07	-0.12244	0.294175	0.999743		CHIC2	50.8898	-0.529202	0.040055	0.944753		PFDN4	235.34	-0.410282	0.0225709	0.545366		ATP5MC3	3582.25	0.020219	0.921436	0.999809
PCM1	3697.01	-0.0181774	0.903957	0.999743		KDELC1	17.0011	0.784305	0.0409299	0.948024		MOB3A	226.909	-0.37958	0.0225969	0.545366		TRIM63	3618.14	-0.305432	0.293148	0.999809
MYL6B	3768.34	-0.142385	0.715712	0.999743		DCAF8	1239.98	-0.234935	0.0411413	0.951187		SEMA4F	41.1163	-0.773057	0.0225456	0.545366		ESRRA	3558.25	-0.0367027	0.847131	0.999809
POLDIP2	3686.8	-0.0363368	0.693097	0.999743		PDXK	501.653	0.381292	0.0415671	0.953404		SORCS2	23.9752	-1.14623	0.0226824	0.546436		JSRP1	3551.43	-0.0799177	0.731142	0.999809
MYH14	3703.2	-0.0880599	0.564349	0.999743		RAD54L2	302.758	0.385659	0.0415609	0.953404		GBE1	1858.76	-0.353973	0.0227305	0.546603		BZW2	3571.07	-0.0874055	0.61937	0.999809
SPARC	3661.88	-0.0205486	0.907881	0.999743		SLC26A6	251.55	0.367593	0.0416121	0.953404		ST3GAL5	456.496	0.535801	0.0228346	0.547124		MYORG	3522	-0.127471	0.525247	0.999809
SLC25A11	3687.25	0.00425707	0.981618	0.999743		CCDC59	202.218	-0.302551	0.0415766	0.953404		CEMIP	17.2765	1.04569	0.0228188	0.547124		CHCHD3	3560.48	-0.0373525	0.765968	0.999809
RNF123	3659.39	-0.0473298	0.675248	0.999743		P2RX5-TAX1BP3	25.2955	0.761279	0.0414531	0.953404		BID	172.662	-0.496689	0.0228901	0.547466		RPS19	3551.09	-0.165627	0.402213	0.999809
DYNLL2	3634.46	0.0396002	0.719211	0.999743		NFATC1	826.709	-0.363439	0.0430972	0.962066		KBTBD2	1154.44	-0.46015	0.0230998	0.547548		DDX3X	3490.33	0.0908514	0.698662	0.999809
PLPP7	3644.04	0.131688	0.365607	0.999743		YTHDC1	781.702	-0.242642	0.043149	0.962066		EPS15L1	1009.58	0.311057	0.022979	0.547548		SF3B1	3508.3	0.0358866	0.773815	0.999809
HSDL2	3640.59	-0.0395194	0.772477	0.999743		LGR5	655.278	-0.772236	0.0432007	0.962066		ACOT8	453.769	0.419543	0.0230993	0.547548		MAPKAPK3	3528.94	-0.0779255	0.659913	0.999809
BLCAP	3661.21	-0.0425166	0.782444	0.999743		SYNGR1	493.776	0.30401	0.0429941	0.962066		TXNDC11	405.535	0.321598	0.0229777	0.547548		FYTTD1	3510.3	-0.0233603	0.893476	0.999809
DDN	3700.66	-0.455834	0.632361	0.999743		KIF21A	437.811	0.509265	0.0422363	0.962066		TPPP2	18.4683	0.968416	0.0230512	0.547548		COX6B1	3507.49	-0.000613787	0.997817	0.999809
NUDT4	3751.25	-0.4021	0.350003	0.999743		RSU1	343.046	-0.335803	0.0429459	0.962066		SCARA3	32.0802	-1.2375	0.0231562	0.547907		NR4A1	3654.61	-0.382968	0.520241	0.999809
CTSB	3645.19	-0.0944635	0.621183	0.999743		JADE2	244.211	0.409355	0.0424368	0.962066		PDXK	501.653	0.449199	0.0232377	0.548856		SAMD4A	3527.76	-0.11899	0.557832	0.999809
ADD1	3604.97	-0.0244175	0.793945	0.999743		TCHP	225.992	0.301964	0.0422165	0.962066		LRRC2	6952.67	-0.413541	0.0233207	0.548862		ENSA	3468.29	-0.0286622	0.676627	0.999809
MYOZ2	3606.1	0.155942	0.597737	0.999743		DTWD1	173.176	0.282563	0.0428891	0.962066		C6	14.0469	-2.74128	0.0233165	0.548862		CCNI	3491.84	-0.0738487	0.541642	0.999809
ENAH	3751.71	0.0649242	0.894369	0.999743		KCNQ4	121.529	0.813331	0.0427889	0.962066		EPHB4	201.68	-0.569347	0.0235167	0.552497		PDLIM7	3469.81	-0.162116	0.422007	0.999809
ATF3	3815.16	-0.340719	0.720804	0.999743		ZC3H12A	114.807	-0.830308	0.0427368	0.962066		WDR82	1794.8	0.29852	0.0240824	0.563119		IPO13	3467.8	-0.00979963	0.914964	0.999809
ACTG1	3593.21	0.00811149	0.96757	0.999743		SLC14A1	106.469	0.505556	0.0425248	0.962066		SMG7	819.818	0.347212	0.0240805	0.563119		HNRNPDL	3459.97	0.0513531	0.485227	0.999809
GPC1	3565.68	0.0495764	0.795801	0.999743		ZNF260	97.1656	0.389193	0.0426249	0.962066		PERP	26.2933	-1.20032	0.0241385	0.563119		SH3GLB1	3442.14	0.0761236	0.559724	0.999809
CAPZA2	3569.12	-0.060727	0.488107	0.999743		PRELID1	97.151	0.606782	0.0424372	0.962066		ASPHD2	7.22967	-1.71933	0.0241349	0.563119		ATPAF1	3445.44	0.0879753	0.353476	0.999809
BTF3	3578.3	-0.0242758	0.849723	0.999743		PTPRQ	39.1601	-0.804827	0.0428987	0.962066		FBXO42	509.612	0.261665	0.0242836	0.565065		FHOD1	3445.13	-0.0543047	0.714953	0.999809
ATP5MC3	3582.25	0.111152	0.587631	0.999743		PCK1	15.3334	-4.05354	0.0421437	0.962066		TSKU	49.4376	-1.22282	0.0243071	0.565065		DTNA	3428.36	-0.0161211	0.889613	0.999809
TRIM63	3618.14	-0.723386	0.0127965	0.999743		MMRN2	535.256	-0.263208	0.0435565	0.964921		VIP	15.1623	0.990255	0.0244231	0.565821		XPO4	3432.65	-0.141134	0.633832	0.999809
ESRRA	3558.25	0.060488	0.750656	0.999743		CSNK2A2	342.056	-0.25661	0.043463	0.964921		CHODL	14.0648	1.12383	0.0244248	0.565821		REPIN1	3450.95	0.0513513	0.691628	0.999809
JSRP1	3551.43	-0.0505939	0.82778	0.999743		PVRIG	66.1107	-0.955489	0.0435089	0.964921		SYF2	459.041	-0.328325	0.0247097	0.570368		NPLOC4	3387.3	0.0506247	0.672015	0.999809
BZW2	3571.07	-0.052767	0.76422	0.999743		CADM1	188.601	-0.57604	0.043827	0.969225		IFFO1	365.386	0.647951	0.02475	0.570368		BAG6	3410.45	0.00146466	0.988519	0.999809
MYORG	3522	0.000432185	0.998281	0.999743		CCDC197	24.1401	1.29344	0.0440907	0.973364		PGF	82.7915	-0.832945	0.024718	0.570368		IGF2R	3396.72	0.304281	0.160114	0.999809
CHCHD3	3560.48	-0.110144	0.380067	0.999743		INPP5K	479.836	-0.170905	0.0448496	0.976308		CLOCK	410.063	0.567495	0.024956	0.574119		DCN	3371.01	0.00275667	0.991751	0.999809
RPS19	3551.09	-0.0896064	0.650351	0.999743		CHDH	259.916	0.374607	0.0448741	0.976308		NIM1K	11.6905	-1.45224	0.0250931	0.576273		ACACB	3355.01	0.115901	0.519236	0.999809
DDX3X	3490.33	0.0503897	0.829981	0.999743		EPHB4	201.68	-0.476412	0.0446787	0.976308		HIGD1B	53.9522	-0.750624	0.0251971	0.577662		UBE2D3	3365.27	-0.00969698	0.920074	0.999809
SF3B1	3508.3	-0.0590055	0.636541	0.999743		PRR16	194.43	-0.708256	0.0443822	0.976308		CDKN2C	226.177	-0.471394	0.0256488	0.587005		MN1	3360.27	0.263514	0.195832	0.999809
MAPKAPK3	3528.94	-0.119799	0.498692	0.999743		KLHL18	164.766	0.354829	0.0449151	0.976308		UCK2	240.859	0.768833	0.0257226	0.58768		DDB1	3367.98	0.0308772	0.667101	0.999809
FYTTD1	3510.3	-0.0369444	0.832258	0.999743		ZBTB26	107.263	0.478367	0.0447692	0.976308		ADGRF5	908.785	-0.408297	0.0258658	0.588652		PRKAB2	3372.29	0.0647374	0.749408	0.999809
COX6B1	3507.49	0.103095	0.645749	0.999743		FAM102B	40.2509	-0.577162	0.0448261	0.976308		MUT	718.012	0.223743	0.0258982	0.588652		RPLP2	3392.85	-0.178724	0.399431	0.999809
NR4A1	3654.61	-0.0724396	0.903184	0.999743		TUFT1	39.2692	0.490881	0.0448526	0.976308		CCR10	40.4283	0.697688	0.0258551	0.588652		SBDS	3355.47	-0.127164	0.316477	0.999809
SAMD4A	3527.76	-0.0938448	0.643879	0.999743		FOSL1	23.5073	2.6703	0.0448667	0.976308		HMGXB4	142.283	-0.549064	0.0260766	0.589677		TUFM	3344.13	0.0729338	0.591659	0.999809
ENSA	3468.29	0.0409049	0.551145	0.999743		MLIP	2295.03	0.327424	0.0451153	0.978987		TMED8	100.714	0.47879	0.0260745	0.589677		RPS12	3350.83	-0.169641	0.452232	0.999809
CCNI	3491.84	-0.151213	0.211368	0.999743		ARMC8	929.089	0.255232	0.0454304	0.984145		DGCR6	64.2841	-2.17023	0.025992	0.589677		DMPK	3330.64	0.0362376	0.85178	0.999809
PDLIM7	3469.81	-0.0398321	0.843571	0.999743		DNAJA1	803.411	0.504312	0.0461759	0.984477		L2HGDH	567.464	0.347567	0.0263823	0.594565		LPIN1	3363.05	0.361759	0.0727749	0.999809
IPO13	3467.8	-0.0683835	0.456102	0.999743		FZD7	635.806	-0.534902	0.045745	0.984477		SOCS2	44.031	-1.06084	0.0263784	0.594565		SPTBN1	3310.53	-0.0426761	0.714784	0.999809
HNRNPDL	3459.97	0.0329247	0.654343	0.999743		LETM1	541.094	0.32188	0.0461639	0.984477		SUN2	1031.85	0.397733	0.0265693	0.59474		LAPTM4B	3327.59	-0.292919	0.10099	0.999809
SH3GLB1	3442.14	-0.0283494	0.828045	0.999743		GM2A	249.551	0.380546	0.0457966	0.984477		FLRT2	772.728	0.531197	0.0265143	0.59474		AKT2	3324.8	0.0489139	0.534836	0.999809
ATPAF1	3445.44	0.0240938	0.799375	0.999743		PRR14	208.901	-0.307463	0.046006	0.984477		POPDC2	470.722	0.744891	0.0264425	0.59474		PARVB	3326.76	0.0561596	0.728664	0.999809
FHOD1	3445.13	-0.0731377	0.62276	0.999743		PHF6	147.933	0.376502	0.0462355	0.984477		ADAT3	15.4511	-1.18227	0.0265677	0.59474		RHOBTB1	3344.06	-0.0875023	0.807008	0.999809
DTNA	3428.36	0.0176469	0.879197	0.999743		ERF	129.192	-0.61497	0.0459233	0.984477		AC012651.1	584.514	-0.607655	0.0266759	0.59512		PRDX3	3327.02	0.0509529	0.648329	0.999809
XPO4	3432.65	-0.0119442	0.967841	0.999743		TANC2	99.3486	-0.506954	0.0458465	0.984477		SCFD1	462.594	-0.243881	0.0266459	0.59512		MAT2A	3332.7	0.024169	0.898578	0.999809
REPIN1	3450.95	-0.0441457	0.733106	0.999743		DRC3	61.0474	0.51227	0.0460666	0.984477		DIO3	17.5052	-1.18583	0.026808	0.596063		CASQ2	3318.67	-0.031561	0.898049	0.999809
NPLOC4	3387.3	-0.000539943	0.996397	0.999743		ZNF786	51.7491	0.565333	0.0456117	0.984477		ATP8B4	14.3395	-1.35764	0.0267958	0.596063		HDGF	3262.57	-0.0529197	0.660392	0.999809
BAG6	3410.45	-0.0544471	0.592641	0.999743		TSSK4	23.7963	0.7477	0.0462974	0.984477		HBP1	757.133	-0.486569	0.0269157	0.597457		MCL1	3297.16	-0.164612	0.313828	0.999809
IGF2R	3396.72	0.0540883	0.802846	0.999743		NACC2	533.333	0.427039	0.0465478	0.987229		NOL10	210.431	0.308537	0.0270525	0.598492		TNIP1	3281.34	0.0256591	0.83086	0.999809
DCN	3371.01	0.0271508	0.918891	0.999743		TBC1D22B	148.744	0.428224	0.0465821	0.987229		SLC24A4	13.2049	-1.09063	0.0270352	0.598492		NDUFA10	3282.58	0.042514	0.720692	0.999809
ACACB	3355.01	0.147374	0.412403	0.999743		FBXL20	230.603	-0.408308	0.0468213	0.988181		SYDE2	29.2516	1.01373	0.0270997	0.598538		UQCRQ	3300.76	0.0102042	0.960353	0.999809
UBE2D3	3365.27	-0.000567627	0.995311	0.999743		NBPF1	128.609	0.640194	0.0468601	0.988181		SLC25A17	83.8769	-0.443065	0.0272515	0.600891		DYRK1B	3304.57	0.0706277	0.648256	0.999809
MN1	3360.27	0.285882	0.160479	0.999743		LIPT1	60.621	0.466835	0.0467205	0.988181		MYADM	374.84	-0.56162	0.0273662	0.601423		NOS1	3263.98	0.310452	0.205492	0.999809
DDB1	3367.98	-0.0411927	0.565982	0.999743		MLX	804.491	0.195181	0.0470938	0.991464		FOXP1	123.812	-0.490538	0.027327	0.601423		COQ9	3276.43	0.0737612	0.486564	0.999809
PRKAB2	3372.29	-0.0822483	0.684886	0.999743		MTMR4	283.993	-0.491882	0.0474663	0.99361		SUGP2	1550.63	0.161667	0.0275593	0.602074		RPL11	3278.63	-0.174905	0.304117	0.999809
RPLP2	3392.85	-0.0257781	0.903242	0.999743		ELF1	265.779	-0.373453	0.0474252	0.99361		PGAM1	382.371	0.452621	0.0275964	0.602074		SETD3	3240.06	-0.0346816	0.722806	0.999809
SBDS	3355.47	-0.0935734	0.460867	0.999743		RGMB	228.998	-0.366026	0.0472837	0.99361		OXSM	157.038	0.281573	0.0274977	0.602074		PPTC7	3257.62	0.0971381	0.677121	0.999809
TUFM	3344.13	0.0386536	0.776148	0.999743		PAX7	167.074	-0.614657	0.0475082	0.99361		GCNT2	49.6137	1.17807	0.027668	0.602074		ASB8	3239.43	-0.00645892	0.950148	0.999809
RPS12	3350.83	-0.0688512	0.760262	0.999743		SSH1	830.047	0.425051	0.0476618	0.994609		TTC25	15.2792	1.07981	0.0275586	0.602074		P4HB	3232.83	-0.05812	0.559805	0.999809
DMPK	3330.64	0.0757925	0.695901	0.999743		TRIM27	276.776	0.288579	0.0479471	0.994609		SLC16A6	12.3437	1.95956	0.0276302	0.602074		UBR4	3212.97	0.0639092	0.747359	0.999809
LPIN1	3363.05	0.141843	0.481786	0.999743		PTBP2	258.514	-0.353833	0.0477963	0.994609		AMOTL1	2776.12	0.590326	0.0279113	0.606373		TSC22D1	3223.45	0.255214	0.175912	0.999809
SPTBN1	3310.53	0.00955113	0.934788	0.999743		ZNF550	76.8277	0.468861	0.0478752	0.994609		ARHGAP6	343.904	-0.593562	0.0280522	0.606458		CAVIN1	3226.17	-0.157992	0.279572	0.999809
LAPTM4B	3327.59	-0.128106	0.473042	0.999743		DZIP1	51.5356	0.452045	0.0477717	0.994609		SPRED2	122.601	-0.52619	0.0280076	0.606458		RBFOX2	3223.58	-0.0447072	0.790369	0.999809
AKT2	3324.8	0.0136098	0.862839	0.999743		TK2	142.299	0.355782	0.0480643	0.995417		GEMIN8	65.7431	0.519923	0.0279827	0.606458		SGCB	3201.49	0.0189917	0.885602	0.999809
PARVB	3326.76	-0.0132703	0.934665	0.999743		LMAN2L	313.477	0.277158	0.0482694	0.996167		NHS	12.1139	-1.23972	0.0281258	0.607059		MAPT	3220.01	0.0790902	0.616001	0.999809
RHOBTB1	3344.06	-0.382139	0.286063	0.999743		PITPNM2	270.796	-0.428518	0.0483356	0.996167		KCNS3	1007.89	-0.411802	0.0283895	0.608867		USP24	3200.93	0.0166286	0.929184	0.999809
PRDX3	3327.02	0.057031	0.609585	0.999743		RASL11A	20.6694	-0.754891	0.0482146	0.996167		TBCD	694.287	-0.221544	0.0283727	0.608867		SLC6A8	3203.66	0.0892661	0.583064	0.999809
MAT2A	3332.7	0.263189	0.164979	0.999743		CXCL10	16.0733	-2.08225	0.0484429	0.996764		TRIM32	308.743	0.383705	0.028393	0.608867		DGKZ	3219.25	0.0751475	0.65428	0.999809
CASQ2	3318.67	0.0921065	0.708422	0.999743		SLC25A45	232.228	-0.38314	0.0485902	0.99818		TRPC6	7.42786	-1.4537	0.0283127	0.608867		CTDNEP1	3172.03	0.00257722	0.984128	0.999809
HDGF	3262.57	0.0282287	0.81461	0.999743		MT-CO1	1.3588e+06	-0.113904	0.539113	0.999686		KIAA1755	22.6796	1.19786	0.0285108	0.610408		SNRNP70	3184.34	-0.0399697	0.817756	0.999809
MCL1	3297.16	-0.374712	0.0218837	0.999743		ACTA1	1.08611e+06	-0.0906829	0.535839	0.999686		METAP1D	218.727	0.316226	0.0285739	0.610773		XRCC6	3169.43	0.00325048	0.970922	0.999809
TNIP1	3281.34	-0.0990773	0.409529	0.999743		CKM	581485	0.0070607	0.966265	0.999686		MAST2	4757.07	0.358726	0.0290004	0.617052		ITGB1	3159.55	-0.0250185	0.872495	0.999809
NDUFA10	3282.58	0.0395886	0.739114	0.999743		MYH7	529919	0.0887624	0.725759	0.999686		MRPL35	1117.1	0.301524	0.0290952	0.617052		MAPKAPK2	3163.95	-0.208071	0.0392549	0.999809
UQCRQ	3300.76	0.0340375	0.868284	0.999743		MYH2	532713	-0.200082	0.442321	0.999686		MLX	804.491	0.226574	0.0290046	0.617052		DNAJB5	3197.94	-0.161957	0.540574	0.999809
DYRK1B	3304.57	-0.0854564	0.581002	0.999743		MT-ND4	458110	-0.0809649	0.65768	0.999686		KBTBD4	114.625	-0.361834	0.0291001	0.617052		RPL24	3178.34	-0.0417751	0.817262	0.999809
NOS1	3263.98	0.0492282	0.840906	0.999743		MT-CO3	389127	-0.0904795	0.601667	0.999686		MTBP	15.6093	-0.846558	0.0290252	0.617052		CAMK2G	3146.4	-0.0203766	0.86909	0.999809
COQ9	3276.43	-0.0381291	0.719102	0.999743		TTN	379134	-0.113351	0.550408	0.999686		CDC42EP3	629.357	0.602661	0.0292652	0.618577		GMPR	3145.5	-0.0044146	0.97716	0.999809
RPL11	3278.63	-0.0455546	0.788898	0.999743		MT-CO2	335144	-0.0953137	0.668278	0.999686		SNRNP40	185.49	0.32364	0.0292475	0.618577		NCOR2	3149.45	0.154264	0.446806	0.999809
SETD3	3240.06	-0.0588878	0.546855	0.999743		MT-CYB	315435	-0.0204077	0.901781	0.999686		C18orf25	835.44	0.46488	0.0293262	0.618881		ANKH	3140.1	-0.0338312	0.787753	0.999809
PPTC7	3257.62	0.383236	0.100321	0.999743		MT-ATP6	280666	-0.103712	0.52096	0.999686		CCDC90B	258.997	-0.305068	0.0294338	0.619816		PLCD4	3134.9	-0.0507892	0.72638	0.999809
ASB8	3239.43	-0.0434352	0.674087	0.999743		MT-ND1	252668	-0.18961	0.326479	0.999686		REPS2	10.6262	-1.26744	0.0294639	0.619816		DGKD	3228.32	-0.0962546	0.748534	0.999809
P4HB	3232.83	-0.0671478	0.500325	0.999743		NEB	252225	-0.117385	0.565969	0.999686		SPDYE3	70.3466	-0.471113	0.0295325	0.620276		RPS27	3169.87	-0.199517	0.371578	0.999809
UBR4	3212.97	-0.0547643	0.782528	0.999743		MYBPC1	238067	-0.00842378	0.943699	0.999686		UBE2Z	461.82	-0.231923	0.0297802	0.623506		HADH	3127.44	-0.0305177	0.860657	0.999809
TSC22D1	3223.45	0.308426	0.101863	0.999743		DES	223536	-0.0467859	0.768395	0.999686		ZNF780B	329.061	0.344196	0.0297642	0.623506		ZBTB47	3123.76	-0.0220684	0.870405	0.999809
CAVIN1	3226.17	0.105448	0.470148	0.999743		FHL1	202579	-0.00788486	0.956327	0.999686		PANK1	234.958	-0.536917	0.0299848	0.625793		MAP2K2	3124.88	-0.00578567	0.974344	0.999809
RBFOX2	3223.58	-0.0150652	0.92861	0.999743		TPM2	200188	-0.0719646	0.717439	0.999686		CDR2	70.5428	0.449818	0.0300309	0.625793		SDHB	3140.36	0.0263458	0.847526	0.999809
SGCB	3201.49	-0.149836	0.256407	0.999743		MT-ND2	188615	-0.105306	0.526103	0.999686		C21orf58	41.3459	-0.576274	0.0299949	0.625793		ANK2	3124.12	0.13721	0.573298	0.999809
MAPT	3220.01	-0.0153744	0.922335	0.999743		MB	185320	0.0224718	0.906488	0.999686		INPP4B	433.333	-0.580117	0.030114	0.626531		PRKAA2	3136.82	-0.125816	0.577126	0.999809
USP24	3200.93	-0.10065	0.590633	0.999743		MT-ND5	171870	-0.220908	0.361365	0.999686		RAVER1	90.229	-0.54278	0.0301607	0.626531		VGLL2	3254.07	-0.272785	0.466932	0.999809
SLC6A8	3203.66	0.0555549	0.732608	0.999743		FLNC	154012	-0.00600093	0.982469	0.999686		DCAF8	1239.98	-0.263787	0.0303945	0.629889		ANKRD9	3137.54	0.0731991	0.706373	0.999809
DGKZ	3219.25	-0.0397967	0.812536	0.999743		GAPDH	148448	-0.106762	0.452745	0.999686		SIGMAR1	119.66	0.400036	0.0304173	0.629889		DLST	3112.57	0.12448	0.20244	0.999809
CTDNEP1	3172.03	-0.0400839	0.75697	0.999743		PYGM	129904	-0.0364961	0.806605	0.999686		VEGFA	5785.22	0.60256	0.0304919	0.630451		ARPP19	3110.47	0.0653853	0.616846	0.999809
SNRNP70	3184.34	-0.0126106	0.942033	0.999743		MYL1	120447	-0.00290882	0.987215	0.999686		FBXW7	764.337	-0.493599	0.0306538	0.63189		NDUFA5	3102.47	0.0647832	0.474762	0.999809
XRCC6	3169.43	0.013783	0.87709	0.999743		ENO3	119003	-0.176013	0.401934	0.999686		RANBP6	496.312	0.33274	0.0307434	0.63189		PPDPFL	3014.53	-0.171915	0.659485	0.999809
ITGB1	3159.55	0.0191715	0.902096	0.999743		TNNT1	115439	0.187748	0.515569	0.999686		METTL7B	58.9345	1.47752	0.0307519	0.63189		FILIP1L	3072.68	0.0499547	0.875215	0.999809
MAPKAPK2	3163.95	-0.184557	0.0673117	0.999743		MYL2	110454	0.1775	0.48402	0.999686		PKIB	10.0422	-1.28225	0.0307122	0.63189		MYF6	3160.49	-0.687485	0.0113239	0.999809
DNAJB5	3197.94	0.248616	0.347356	0.999743		ACTN2	109979	-0.0744055	0.65834	0.999686		COL13A1	22.3978	1.05825	0.0308107	0.63212		SPARCL1	3075.72	-0.0992071	0.507536	0.999809
RPL24	3178.34	0.0591039	0.743666	0.999743		NRAP	105695	-0.218974	0.401873	0.999686		KCTD8	33.6316	0.878495	0.030931	0.633607		MGST3	3091	-0.128457	0.518957	0.999809
CAMK2G	3146.4	0.00642028	0.958571	0.999743		ATP2A1	103850	0.0548331	0.838101	0.999686		TOB2	2199.52	-0.535565	0.0314281	0.635582		HK1	3087.01	0.0710778	0.541042	0.999809
GMPR	3145.5	0.0101552	0.94748	0.999743		ATP2A2	96728	0.0959372	0.753294	0.999686		ART1	538.034	-0.605118	0.0314232	0.635582		MID1IP1	3084.98	0.360511	0.0860302	0.999809
NCOR2	3149.45	0.217151	0.284147	0.999743		TCAP	97428.5	0.0607478	0.786569	0.999686		ZC3H12C	512.645	0.545185	0.0312759	0.635582		ARF1	3076.2	-0.0795246	0.294909	0.999809
ANKH	3140.1	-0.100424	0.424145	0.999743		TNNI1	97575.5	0.138484	0.56563	0.999686		KDELR1	483.337	-0.28667	0.0314501	0.635582		PPP2R1A	3071.36	0.0195952	0.883483	0.999809
PLCD4	3134.9	-0.0242987	0.867004	0.999743		CMYA5	89470.9	-0.0505229	0.761983	0.999686		MARCKS	348.998	0.308014	0.0313711	0.635582		RHOQ	3046.73	0.0803567	0.436098	0.999809
DGKD	3228.32	-0.0575544	0.847972	0.999743		TNNT3	90229.1	-0.169125	0.559628	0.999686		DENND2A	122.006	0.397664	0.0312942	0.635582		OGT	3080.26	0.096479	0.677503	0.999809
RPS27	3169.87	-0.0898135	0.687467	0.999743		XIRP2	83235.8	-0.163035	0.656517	0.999686		CCM2L	78.4322	-0.549893	0.0314583	0.635582		USP9X	3037.85	0.152514	0.437759	0.999809
HADH	3127.44	-0.0299941	0.863003	0.999743		TNNC2	81445.3	-0.27466	0.330027	0.999686		LFNG	59.6143	-0.826729	0.0314001	0.635582		MTUS1	3049.09	0.0786894	0.64745	0.999809
ZBTB47	3123.76	-0.01334	0.921421	0.999743		MT-ND6	76960.8	-0.31626	0.169237	0.999686		S100A8	13.2097	1.99454	0.031263	0.635582		SESN1	3058.33	-0.149521	0.512382	0.999809
MAP2K2	3124.88	-0.0852425	0.635603	0.999743		TPM3	75821.4	0.0436739	0.858955	0.999686		ARMC8	929.089	0.290026	0.0316423	0.636393		TRIM7	3057.87	-0.00628367	0.967255	0.999809
SDHB	3140.36	-0.0271545	0.842888	0.999743		MT-ND4L	73844.6	-0.054045	0.829204	0.999686		SGF29	239.761	-0.431294	0.0316121	0.636393		H6PD	3040.07	-0.325284	0.135046	0.999809
ANK2	3124.12	0.0615776	0.800453	0.999743		TPM1	68673.2	-0.193886	0.486538	0.999686		PTPRQ	39.1601	-0.904612	0.0315471	0.636393		CIPC	3069.98	0.0104621	0.95861	0.999809
PRKAA2	3136.82	-0.203336	0.367502	0.999743		TNNC1	65208.7	0.069441	0.782686	0.999686		EPHB1	115.149	-0.800123	0.0317009	0.636607		PACS2	3065.21	-0.118501	0.243379	0.999809
VGLL2	3254.07	-0.387341	0.301616	0.999743		MT-ND3	64975	-0.0397293	0.865977	0.999686		LARP4	1043.71	0.499932	0.0318234	0.637139		RHOA	3033.37	-0.0740457	0.512137	0.999809
ANKRD9	3137.54	0.127684	0.511014	0.999743		CA3	60778.1	-0.0470319	0.816752	0.999686		WRAP53	86.0932	-0.50935	0.0318187	0.637139		EIF3E	3044.26	-0.0132729	0.903133	0.999809
DLST	3112.57	0.083831	0.390539	0.999743		OBSCN	60522	-0.0171239	0.928435	0.999686		APEX2	73.7068	0.523861	0.0319328	0.638368		MORF4L1	3023.16	-0.0458918	0.625437	0.999809
ARPP19	3110.47	0.0338411	0.795636	0.999743		RYR1	59989.4	-0.0674435	0.679558	0.999686		C1orf198	538.167	0.354834	0.0321631	0.642005		TECR	3058.64	0.0143926	0.934779	0.999809
NDUFA5	3102.47	-0.0168699	0.85233	0.999743		MYBPC2	59105.8	0.144687	0.694153	0.999686		FZD8	120.879	0.506148	0.0322116	0.642008		LGALS1	3013.53	-0.0112126	0.966786	0.999809
PPDPFL	3014.53	-0.650051	0.0957185	0.999743		MYH1	57475	0.418286	0.614268	0.999686		SEMA3G	306.29	-0.456333	0.0324154	0.644136		LRRFIP1	3040.85	-0.184799	0.101605	0.999809
FILIP1L	3072.68	-0.0489684	0.877659	0.999743		KLHL41	58246.9	-0.216389	0.281641	0.999686		BMP8B	20.07	0.890821	0.0323824	0.644136		MYBPH	3084.8	-1.11343	0.249998	0.999809
SPARCL1	3075.72	0.13166	0.378861	0.999743		YBX3	56289.2	-0.135621	0.219614	0.999686		LRP1B	189.298	-0.939486	0.0324924	0.6447		RRAGD	3023.12	0.0712708	0.510754	0.999809
MGST3	3091	0.0624457	0.7538	0.999743		PDE4DIP	55936.9	0.0176914	0.912135	0.999686		CYYR1	229.74	-0.374263	0.0326116	0.6461		RPL31	3034.72	-0.0835918	0.665568	0.999809
HK1	3087.01	-0.0494725	0.670532	0.999743		TPT1	54758.6	-0.0557443	0.679842	0.999686		CNTFR	651.058	0.747602	0.0326658	0.646208		GUCD1	3003.74	0.104973	0.319845	0.999809
MID1IP1	3084.98	0.211413	0.314086	0.999743		MYLPF	54348	-0.218199	0.496762	0.999686		GREM1	85.9025	-0.991843	0.0327244	0.646404		HTATSF1	3023.29	-0.151714	0.0718566	0.999809
ARF1	3076.2	-0.0704734	0.352876	0.999743		LDB3	52366.1	0.0174036	0.883059	0.999686		FOXC1	35.697	-0.88629	0.0328291	0.647509		CCNG1	3026.55	-0.00645096	0.975535	0.999809
PPP2R1A	3071.36	0.0227391	0.86492	0.999743		XIRP1	53102.4	0.191128	0.80337	0.999686		ARHGAP31	195.053	-0.478901	0.0330445	0.649588		LMNA	3018.71	-0.102741	0.555502	0.999809
RHOQ	3046.73	0.00447279	0.965419	0.999743		EEF2	47997	-0.0411302	0.745107	0.999686		PELI2	60.2938	-0.643608	0.0330054	0.649588		PRKACA	3012.95	-0.100538	0.412673	0.999809
OGT	3080.26	0.0292187	0.899771	0.999743		TNNI2	47531.8	-0.247068	0.402591	0.999686		CEP72	18.6497	1.00162	0.0330813	0.649588		OXA1L	3020.03	-0.139522	0.296317	0.999809
USP9X	3037.85	-0.00653841	0.973463	0.999743		PDLIM3	46834.6	-0.0219656	0.903383	0.999686		PPP2R3A	4758.36	-0.426085	0.0331688	0.649734		LMO7	2997.56	0.0531141	0.771971	0.999809
MTUS1	3049.09	-0.151187	0.379679	0.999743		MYOZ1	45718.2	0.0160491	0.894151	0.999686		SLC35A4	1524.09	0.199074	0.0331867	0.649734		TOB1	3030.64	-0.15213	0.547309	0.999809
SESN1	3058.33	-0.228128	0.317518	0.999743		SYNPO	45135	-0.085037	0.545189	0.999686		PRKCE	191.909	-0.597827	0.0333631	0.652227		CAPN3	3018.82	-0.210771	0.305879	0.999809
TRIM7	3057.87	-0.00230411	0.987988	0.999743		PKM	44476.6	-0.0931525	0.58118	0.999686		MAP1B	190.699	-0.497322	0.0335037	0.653965		PNPLA2	2983.67	-0.0884525	0.595084	0.999809
H6PD	3040.07	-0.557007	0.0105015	0.999743		EEF1A2	43718.6	-0.0258694	0.879741	0.999686		TMEM26	15.3755	1.09703	0.0335506	0.653965		ACTC1	2989.15	-0.220843	0.794664	0.999809
CIPC	3069.98	-0.102283	0.611895	0.999743		CASQ1	41199.2	-0.0628181	0.635802	0.999686		CYP27A1	604.616	0.509995	0.0336512	0.654006		G3BP2	2974.68	0.178364	0.395291	0.999809
PACS2	3065.21	-0.181668	0.0736547	0.999743		CSDE1	37611.5	-0.0517091	0.685322	0.999686		SFSWAP	527.441	-0.312811	0.0336048	0.654006		DUSP27	3005.59	-0.216757	0.200116	0.999809
RHOA	3033.37	-0.0894835	0.428109	0.999743		SYNPO2	37166.2	0.152005	0.456628	0.999686		AAK1	424.18	0.560748	0.0338196	0.655359		MIB2	3010.86	-0.00573429	0.966251	0.999809
EIF3E	3044.26	-0.122532	0.261218	0.999743		SVIL	36636.4	-0.022203	0.903892	0.999686		IKZF3	8.69982	-1.86024	0.033803	0.655359		DDIT4L	3017.47	-0.266111	0.481538	0.999809
MORF4L1	3023.16	0.03042	0.746037	0.999743		HSPB7	36446.8	0.0545479	0.78858	0.999686		ADGRA2	195.766	-0.51968	0.0339017	0.655993		KLHL21	2969.17	0.18393	0.34516	0.999809
TECR	3058.64	-0.100488	0.567765	0.999743		ZNF106	35923.6	0.0429599	0.86089	0.999686		PIP5K1B	45.7286	-0.702277	0.0339542	0.656053		ANAPC16	2953.87	0.0623613	0.54902	0.999809
LGALS1	3013.53	0.126369	0.638817	0.999743		TRDN	34765.9	-0.0272806	0.835382	0.999686		TMCC2	288.047	0.617527	0.0340054	0.656087		SERINC1	2934.75	-0.000193691	0.998343	0.999809
LRRFIP1	3040.85	-0.0890701	0.429715	0.999743		MYL3	33086.7	0.117187	0.649413	0.999686		SLC6A13	7.48327	1.63773	0.0340906	0.656776		CDK16	2958.13	-0.0463932	0.647877	0.999809
MYBPH	3084.8	-0.463484	0.632008	0.999743		SLN	32628.2	-0.0166032	0.931562	0.999686		GPC6	16.0478	-1.12942	0.0341425	0.656822		ANXA11	2967.87	-0.258187	0.0228921	0.999809
RRAGD	3023.12	-0.0443387	0.682446	0.999743		ATP5F1B	31699.6	0.00653303	0.959344	0.999686		ARHGAP10	636.247	0.421652	0.0342042	0.656874		EIF3L	2973.09	-0.17999	0.210373	0.999809
RPL31	3034.72	0.0209772	0.913603	0.999743		MYOT	31646.4	0.167601	0.315213	0.999686		ZSCAN29	254.219	0.391883	0.0342851	0.656874		COQ10A	2968.13	-0.0197808	0.915561	0.999809
GUCD1	3003.74	-0.0178189	0.865916	0.999743		MYOM1	30530.3	-0.0310707	0.85203	0.999686		SRPRB	234.728	0.413876	0.0342936	0.656874		NPEPPS	2931.79	0.169251	0.155073	0.999809
HTATSF1	3023.29	-0.135156	0.108547	0.999743		ATP1A2	29992.4	0.0899218	0.567342	0.999686		HGH1	320.438	0.337221	0.0348263	0.663249		RPS26	2937.6	-0.185938	0.558755	0.999809
CCNG1	3026.55	-0.102805	0.625038	0.999743		SLC25A4	29513	-0.0173963	0.908105	0.999686		ZNF75D	130.501	0.392876	0.0346965	0.663249		PCBP1	2933.01	0.0935633	0.48949	0.999809
LMNA	3018.71	0.12053	0.488957	0.999743		CSRP3	29267.1	-0.206018	0.603669	0.999686		KIAA0895	41.1583	0.68423	0.0348191	0.663249		SKP1	2942.64	0.00632091	0.957924	0.999809
PRKACA	3012.95	-0.108506	0.376499	0.999743		CRYAB	28791.3	0.00990661	0.970229	0.999686		SLC25A43	29.0919	-0.735808	0.0347553	0.663249		PARK7	2939.47	-0.0393606	0.811467	0.999809
OXA1L	3020.03	-0.106772	0.424006	0.999743		HSPB1	28621	0.240003	0.416382	0.999686		TUBG1	287.946	0.410611	0.0348933	0.663573		CEBPB	2933.11	-0.0984115	0.709041	0.999809
LMO7	2997.56	0.00431139	0.981231	0.999743		BIN1	27440.5	0.0644657	0.682681	0.999686		MED28	864.549	-0.338969	0.034962	0.663602		ETFA	2924.17	0.141283	0.299802	0.999809
TOB1	3030.64	-0.129967	0.607124	0.999743		COQ8A	25985.2	-0.0661316	0.729194	0.999686		POLR1A	706.09	0.333708	0.0349948	0.663602		VWF	2945.97	-0.0491735	0.761583	0.999809
CAPN3	3018.82	-0.17371	0.398671	0.999743		PLEC	26323.1	-0.0437301	0.803775	0.999686		GMPS	303.5	0.277547	0.0352292	0.665763		RPS23	2955.51	-0.0570848	0.696224	0.999809
PNPLA2	2983.67	-0.0741475	0.655874	0.999743		NFE2L1	24960.7	-0.105979	0.363099	0.999686		LRRC58	232.804	0.391766	0.0353049	0.665763		ARL6IP5	2899.71	0.0173408	0.902721	0.999809
ACTC1	2989.15	-0.117499	0.889863	0.999743		PFKM	23867.9	-0.0523016	0.788152	0.999686		HDAC10	37.8229	0.707149	0.0352804	0.665763		PHB2	2941.21	-0.0870473	0.485917	0.999809
G3BP2	2974.68	0.308952	0.140816	0.999743		KIF1C	22415.8	-0.080471	0.557083	0.999686		SLC19A3	8.05169	-2.95427	0.0353094	0.665763		PAFAH1B1	2926.66	0.0585376	0.619311	0.999809
DUSP27	3005.59	-0.207015	0.220992	0.999743		HSPA8	22228.2	0.00776851	0.956745	0.999686		PABPC1	1070.52	-0.35022	0.0354043	0.665795		NOP53	2957.25	-0.307717	0.177442	0.999809
MIB2	3010.86	-0.137614	0.309956	0.999743		MAP4	21812.4	0.0472049	0.769888	0.999686		NAGPA	106.986	-0.451954	0.0354574	0.665795		HIPK2	2931.17	0.0913674	0.748521	0.999809
DDIT4L	3017.47	-0.495326	0.19019	0.999743		ATP5F1A	21409.8	0.0506188	0.679512	0.999686		PKN3	91.3868	-0.522298	0.0354616	0.665795		ATP5PF	2936.62	0.00181148	0.990872	0.999809
KLHL21	2969.17	-0.127388	0.513314	0.999743		GNAS	20485.6	-0.104456	0.235991	0.999686		TCHP	225.992	0.329176	0.0355564	0.665914		TLN1	2918.67	-0.00506335	0.959632	0.999809
ANAPC16	2953.87	-0.0165251	0.873823	0.999743		MYL12A	20167.8	-0.134763	0.703979	0.999686		ZNF619	69.0762	0.532939	0.0355683	0.665914		PXN	2942.01	-0.132177	0.426229	0.999809
SERINC1	2934.75	-0.0480971	0.605896	0.999743		TPI1	19545.7	-0.112564	0.512161	0.999686		RSRC2	988.674	-0.261425	0.0357813	0.66745		NDUFB7	2924.48	-0.0673288	0.734676	0.999809
CDK16	2958.13	-0.0562293	0.579734	0.999743		HSP90AB1	19469.6	0.0294833	0.784995	0.999686		APLNR	413.38	0.481421	0.0358812	0.66745		HSPG2	2918.5	-0.113846	0.593745	0.999809
ANXA11	2967.87	-0.0657021	0.562124	0.999743		IDH2	19434.4	-0.0375849	0.755466	0.999686		SELENOI	233.31	0.566587	0.0360023	0.66745		AKR1B1	2921.49	-0.0939301	0.441205	0.999809
EIF3L	2973.09	-0.206276	0.151084	0.999743		LDHA	18366.8	-0.122754	0.620797	0.999686		CX3CL1	159.471	-0.694569	0.0358086	0.66745		CAMK2B	2929.42	-0.196807	0.122669	0.999809
COQ10A	2968.13	-0.0141917	0.939357	0.999743		RPLP1	18607.5	-0.0988729	0.657862	0.999686		EEF1AKMT1	69.5172	0.457013	0.0358485	0.66745		PRKAR2A	2891.68	0.138568	0.375527	0.999809
NPEPPS	2931.79	0.0223021	0.851401	0.999743		YBX1	18455.6	0.0177433	0.870385	0.999686		SNAI2	43.6848	-0.689757	0.035971	0.66745		NDUFS8	2920.62	-0.0145434	0.93874	0.999809
RPS26	2937.6	-0.156181	0.62332	0.999743		PGM1	18308.5	-0.0490031	0.786299	0.999686		FAM181A	29.1091	1.16159	0.0359645	0.66745		THRAP3	2888.67	0.248695	0.0688732	0.999809
PCBP1	2933.01	0.085671	0.526759	0.999743		MYOM2	18033.3	-0.0340841	0.795711	0.999686		PAGE4	8.03792	1.26995	0.0360811	0.667978		NXPE3	2892.93	0.259333	0.103692	0.999809
SKP1	2942.64	0.0181035	0.879853	0.999743		NDRG2	17545.7	-0.0331688	0.819049	0.999686		RPUSD4	2043.43	-0.228109	0.0363528	0.670745		PHKG1	2885.71	-0.18412	0.305775	0.999809
PARK7	2939.47	0.063867	0.698621	0.999743		RPL4	17814.3	-0.137419	0.368879	0.999686		TSEN2	136.532	0.34743	0.0364832	0.670745		HLA-E	2877.42	-0.21382	0.141703	0.999809
CEBPB	2933.11	-0.127634	0.628411	0.999743		STAC3	17617.1	-0.0335678	0.822429	0.999686		SAMD13	25.3622	-0.9239	0.0364616	0.670745		GTF3A	2898.38	-0.198641	0.284199	0.999809
ETFA	2924.17	0.130904	0.336607	0.999743		FHL3	17165.1	-0.268401	0.189733	0.999686		S100B	14.1453	-2.76759	0.0364282	0.670745		NBR1	2860.7	0.0448795	0.630019	0.999809
VWF	2945.97	-0.0366883	0.820879	0.999743		ACADVL	17054.5	0.100588	0.59596	0.999686		HS6ST3	8.17269	1.85588	0.0362928	0.670745		RPL30	2877.75	-0.167143	0.290893	0.999809
RPS23	2955.51	-0.00787422	0.957037	0.999743		PKIA	17065	-0.0374973	0.763687	0.999686		RORC	1958.92	0.449898	0.0366134	0.672036		PAM	2835.98	0.391538	0.0112982	0.999809
ARL6IP5	2899.71	0.0231958	0.870097	0.999743		PDLIM5	17020.5	-0.0313588	0.804315	0.999686		FAM214A	743.215	-0.588382	0.0366733	0.672036		GPX4	2875.11	0.00399994	0.980594	0.999809
PHB2	2941.21	-0.0295515	0.812909	0.999743		AHNAK	16464	0.0241501	0.911469	0.999686		SHMT1	431.361	0.298439	0.0368065	0.672036		IMPA2	2828.02	0.103997	0.519502	0.999809
PAFAH1B1	2926.66	0.0415907	0.724018	0.999743		HSPB8	16792	0.0937798	0.796072	0.999686		RNF145	250.205	0.341201	0.0367704	0.672036		H1F0	2882.89	0.104352	0.509176	0.999809
NOP53	2957.25	-0.18065	0.428402	0.999743		RPL13A	16359	-0.116459	0.509844	0.999686		MERTK	27.039	-0.752322	0.0367554	0.672036		DPYSL3	2881.99	-0.00702797	0.977396	0.999809
HIPK2	2931.17	0.0366028	0.897804	0.999743		SYNM	16116.8	0.0464806	0.706765	0.999686		TNFRSF1A	900.992	0.58508	0.0368812	0.672474		CALCOCO1	2850.5	0.0797686	0.585305	0.999809
ATP5PF	2936.62	-0.0581053	0.71362	0.999743		KLHL40	16488.8	-0.136968	0.762781	0.999686		OSBPL2	347.398	0.331142	0.0371201	0.675901		ARIH2	2838.74	-0.0364434	0.736	0.999809
TLN1	2918.67	0.0270471	0.78674	0.999743		PPP1R3C	15877.9	0.136147	0.627484	0.999686		IP6K3	1543.85	0.553143	0.0371758	0.675988		UBE3A	2835.2	0.0783706	0.620873	0.999809
PXN	2942.01	-0.0688185	0.67859	0.999743		CNBP	15349.2	-0.0674346	0.580589	0.999686		EPB41L2	682.366	-0.33044	0.0372975	0.677273		GSPT1	2835.75	0.144417	0.128207	0.999809
NDUFB7	2924.48	0.0210224	0.915706	0.999743		CKMT2	15110.8	0.0722506	0.784612	0.999686		BCL6	4899.09	-0.815925	0.0375376	0.677925		CIRBP	2859.26	-0.326553	0.0804938	0.999809
HSPG2	2918.5	-0.0439961	0.836652	0.999743		RPL10	14948.6	-0.0703136	0.674886	0.999686		DENND4A	255.826	0.49658	0.037454	0.677925		FH	2837.52	0.0920633	0.380693	0.999809
AKR1B1	2921.49	-0.0856849	0.482178	0.999743		SRL	14632.3	0.0453095	0.628197	0.999686		CFAP36	119.222	-0.356198	0.0375138	0.677925		RPS7	2852.25	-0.182919	0.233555	0.999809
CAMK2B	2929.42	-0.137344	0.281136	0.999743		SRRM2	14502.6	-0.00224109	0.990443	0.999686		ASB18	101.382	-0.872384	0.0374674	0.677925		CRY2	2840.29	0.0745237	0.611481	0.999809
PRKAR2A	2891.68	0.0465252	0.766052	0.999743		MYO18A	14446.7	0.108224	0.54904	0.999686		FDFT1	2413.2	-0.242808	0.0376531	0.678344		ADCY2	2813.29	0.161076	0.232538	0.999809
NDUFS8	2920.62	-0.0230686	0.902963	0.999743		AGL	14159.4	-0.00521241	0.982396	0.999686		ADSL	905.825	-0.27801	0.037663	0.678344		FITM1	2849.69	0.00315717	0.984333	0.999809
THRAP3	2888.67	0.130803	0.338656	0.999743		ALPK3	14238.1	0.217552	0.22802	0.999686		QSOX1	537.445	0.454087	0.037795	0.679348		NDUFB11	2837.33	0.0462099	0.824378	0.999809
NXPE3	2892.93	0.0549213	0.730428	0.999743		ADSSL1	13693.6	-0.019132	0.89803	0.999686		KCTD12	503.886	-0.366403	0.0378212	0.679348		PROB1	2807.42	0.106504	0.512518	0.999809
PHKG1	2885.71	-0.216797	0.227818	0.999743		SPEG	13666.2	0.0369736	0.850469	0.999686		GRAMD1B	123.38	0.707819	0.0379564	0.680856		UCP3	2806.21	-0.238519	0.258259	0.999809
HLA-E	2877.42	0.007021	0.961489	0.999743		UBC	13515.2	-0.223786	0.38023	0.999686		RPS6KA5	207.565	0.504334	0.0380787	0.681208		HIF1AN	2807.17	0.0348524	0.635586	0.999809
GTF3A	2898.38	-0.151109	0.415159	0.999743		HDLBP	13517.4	0.000933384	0.992192	0.999686		CACNA1H	146.804	-0.5058	0.0380565	0.681208		SATB1	2806.36	0.031052	0.867918	0.999809
NBR1	2860.7	-0.0536808	0.564492	0.999743		CFL2	13194.4	0.0170687	0.90367	0.999686		MYOD1	876.655	0.619182	0.0382876	0.682188		CCT7	2796.92	0.00906809	0.93893	0.999809
RPL30	2877.75	-0.0259117	0.869881	0.999743		RPL13	13202.5	-0.0266612	0.872443	0.999686		AP4E1	333.392	0.337994	0.0382046	0.682188		DIAPH1	2849.03	0.0474632	0.863404	0.999809
PAM	2835.98	0.196529	0.203593	0.999743		DCAF6	13078.6	-0.0689874	0.553145	0.999686		DGKG	52.2	0.69511	0.0382591	0.682188		SLC16A3	2713.63	-0.155975	0.735802	0.999809
GPX4	2875.11	-0.0470945	0.774561	0.999743		OPTN	12978.1	-0.101569	0.482426	0.999686		FAN1	553.347	0.398933	0.0385316	0.682395		AMOTL1	2776.12	-0.180916	0.475123	0.999809
IMPA2	2828.02	0.00243371	0.987974	0.999743		MKNK2	12846	0.151654	0.375836	0.999686		TAF1C	348.914	-0.329121	0.0383627	0.682395		CST3	2769.62	0.15293	0.599388	0.999809
H1F0	2882.89	0.063211	0.689218	0.999743		SMYD1	12684.3	-0.0243611	0.865331	0.999686		EOGT	296.921	0.431297	0.0385788	0.682395		HMGB1	2772.49	-0.0835372	0.232276	0.999809
DPYSL3	2881.99	0.0566026	0.819472	0.999743		GOT2	12514.9	-0.00912852	0.946506	0.999686		C1GALT1	218.548	0.377437	0.0386445	0.682395		PDK4	2824.85	-2.4527	0.000294006	0.999809
CALCOCO1	2850.5	-0.0746724	0.609533	0.999743		MAP3K20	12331.5	-0.0267825	0.893195	0.999686		OAF	188.854	0.630522	0.0385211	0.682395		COL6A2	2750.9	-0.233599	0.294067	0.999809
ARIH2	2838.74	-0.023853	0.825271	0.999743		RPL3L	12540.4	-0.0726973	0.564331	0.999686		TGFB1I1	110.853	-0.578198	0.0387105	0.682395		UBE3C	2742.23	0.121475	0.34528	0.999809
UBE3A	2835.2	-0.0411146	0.795268	0.999743		RPLP0	12444.9	-0.142269	0.432988	0.999686		PCDHGC3	80.8725	0.606589	0.03864	0.682395		NDUFB4	2766.99	0.0360768	0.798503	0.999809
GSPT1	2835.75	0.000987194	0.991705	0.999743		AMPD1	12407.1	-0.0603743	0.825185	0.999686		BBS7	72.7838	-0.381428	0.0386669	0.682395		MAN2A2	2725.82	0.205047	0.24765	0.999809
CIRBP	2859.26	-0.063926	0.732115	0.999743		COX6A2	12474.6	-0.161311	0.48723	0.999686		C5orf63	62.3557	0.600434	0.0387864	0.682578		PSMA7	2743.63	-0.0121871	0.940206	0.999809
FH	2837.52	0.029833	0.776319	0.999743		SLC25A3	12382.1	-0.0457312	0.702648	0.999686		DSCAML1	13.6059	-1.04279	0.0388238	0.682578		ASPH	2729.67	0.153124	0.394587	0.999809
RPS7	2852.25	-0.0489102	0.749968	0.999743		RPS2	12259.4	-0.0835701	0.655907	0.999686		EID2B	19.6618	-0.787722	0.0389435	0.683777		LAMP2	2709.35	0.237818	0.161531	0.999809
CRY2	2840.29	0.0772394	0.598483	0.999743		GLUL	12344.8	-0.495819	0.175804	0.999686		NDRG3	359.63	0.315352	0.0390763	0.685203		KIF5B	2728.95	0.122582	0.439509	0.999809
ADCY2	2813.29	0.0118727	0.929887	0.999743		FYCO1	12006.4	-0.213917	0.373503	0.999686		TXLNB	7602.81	-0.414868	0.0399399	0.685656		HSPD1	2709.56	0.185358	0.131968	0.999809
FITM1	2849.69	-0.0337687	0.833624	0.999743		LMCD1	12085.4	-0.223929	0.570914	0.999686		CTDSP2	2572.02	-0.304302	0.0394302	0.685656		ANO5	2689.51	0.216307	0.151923	0.999809
NDUFB11	2837.33	-0.00258675	0.990088	0.999743		EIF1	11878.6	-0.00438936	0.971947	0.999686		BCAM	613.877	-0.394705	0.0395297	0.685656		SON	2708.85	0.150886	0.398465	0.999809
PROB1	2807.42	0.0214822	0.894902	0.999743		KIF1B	11844	0.0424264	0.8429	0.999686		AGAP1	521.559	-0.301503	0.0397379	0.685656		PCYOX1	2673.43	0.0659622	0.76317	0.999809
HIF1AN	2807.17	0.00378184	0.958966	0.999743		ACTN3	11662	0.263655	0.716325	0.999686		CITED4	474.976	0.537105	0.0396859	0.685656		TMOD1	2712.05	-0.0854216	0.556908	0.999809
SATB1	2806.36	-0.0879482	0.637632	0.999743		UQCRC1	11758.3	-0.0071045	0.961251	0.999686		COL5A3	472.744	0.508718	0.0399901	0.685656		RPL28	2737.33	-0.226862	0.263861	0.999809
CCT7	2796.92	0.0345334	0.770367	0.999743		MYPN	11490.7	-0.00959002	0.959209	0.999686		MAN2A1	361.94	0.497838	0.0394882	0.685656		USP54	2737.3	0.491125	0.0157545	0.999809
DIAPH1	2849.03	0.0966236	0.726125	0.999743		IGFBP5	11333.8	-0.191088	0.373112	0.999686		EXOC8	294.866	-0.383422	0.0392419	0.685656		PTPA	2674.31	-0.0876467	0.644388	0.999809
SLC16A3	2713.63	0.491719	0.287369	0.999743		NEXN	11313.5	-0.113199	0.587538	0.999686		TOGARAM2	269.097	1.09341	0.0400073	0.685656		CD63	2677.79	-0.126201	0.491216	0.999809
AMOTL1	2776.12	-0.280147	0.268775	0.999743		USP13	11169.7	0.0119246	0.949656	0.999686		INPP1	235.638	0.515068	0.0400094	0.685656		RABL6	2686.95	-0.0518412	0.753348	0.999809
CST3	2769.62	0.178771	0.53916	0.999743		RPL29	11270.7	-0.114151	0.482954	0.999686		ZNF436	187.582	0.55033	0.0396167	0.685656		RAB5B	2679.92	0.147539	0.290333	0.999809
HMGB1	2772.49	-0.013772	0.843622	0.999743		VDAC1	11139.3	0.0278828	0.690524	0.999686		ACTR3B	134.663	0.492849	0.0395793	0.685656		OAZ2	2672.44	-0.0170933	0.857669	0.999809
PDK4	2824.85	-2.02221	0.00282775	0.999743		EIF4G2	11075.7	0.000559246	0.997315	0.999686		ADAMTS10	124.416	0.512678	0.0395707	0.685656		NEURL1	2701.24	-0.00829307	0.952503	0.999809
COL6A2	2750.9	-0.0353883	0.873664	0.999743		RPL8	11041.8	-0.0603668	0.771834	0.999686		ETAA1	116.368	-0.380519	0.0394734	0.685656		OSBPL1A	2672.31	0.0896065	0.464001	0.999809
UBE3C	2742.23	0.0355205	0.78256	0.999743		MDH2	10972	-0.0701772	0.603941	0.999686		ZNF273	110.116	-0.930216	0.0393343	0.685656		FAM129A	2716.53	-0.123836	0.735479	0.999809
NDUFB4	2766.99	0.0436516	0.757347	0.999743		HADHB	10818.5	0.0910975	0.707533	0.999686		CERS6	85.2764	0.823828	0.0399926	0.685656		MLEC	2655.04	-0.103676	0.524965	0.999809
MAN2A2	2725.82	0.0558086	0.753037	0.999743		CACNA1S	10964.3	0.01057	0.926309	0.999686		SCNN1D	63.2015	-0.685626	0.0400319	0.685656		PLEKHM2	2644.89	-0.00839318	0.9558	0.999809
PSMA7	2743.63	0.0414964	0.798352	0.999743		PLN	10763.9	-0.0522081	0.813749	0.999686		CNN2	47.9342	-0.779189	0.0398104	0.685656		TNK2	2654.27	-0.101955	0.535601	0.999809
ASPH	2729.67	-0.0445924	0.80422	0.999743		HSPB6	10914	-0.119927	0.657769	0.999686		LSMEM1	993.021	-0.355248	0.0402056	0.687041		PPP1CC	2661	0.0431071	0.643624	0.999809
LAMP2	2709.35	0.0161919	0.924077	0.999743		ANKRD1	11017.5	0.972834	0.385952	0.999686		FRG1	159.583	-0.333199	0.0402163	0.687041		PARP1	2656.23	0.0328874	0.713476	0.999809
KIF5B	2728.95	0.0233749	0.88281	0.999743		RTN4	10610.1	0.0418591	0.704841	0.999686		POFUT2	161.347	-0.337343	0.0403338	0.687404		PRMT1	2662.14	-0.0354785	0.789588	0.999809
HSPD1	2709.56	0.126664	0.303222	0.999743		MYOM3	10648	0.12877	0.587726	0.999686		ELFN1	13.75	-1.18901	0.0403411	0.687404		PRKCQ	2661.72	-0.0553616	0.742928	0.999809
ANO5	2689.51	0.0864667	0.566841	0.999743		TRIM54	10580.1	-0.119028	0.514662	0.999686		GORASP1	408.631	0.276383	0.0404105	0.687705		HNRNPH1	2653.18	0.0548736	0.612287	0.999809
SON	2708.85	0.0863401	0.62896	0.999743		HSP90AA1	10390.6	0.0402346	0.813101	0.999686		DYNC2LI1	72.5984	0.464104	0.0405169	0.687751		TSPYL1	2644	-0.0288001	0.856615	0.999809
PCYOX1	2673.43	-0.0964933	0.659381	0.999743		MFN2	10421.8	-0.00912524	0.920415	0.999686		ATCAY	32.3573	1.67626	0.040505	0.687751		RMND5A	2635.6	0.161468	0.356968	0.999809
TMOD1	2712.05	-0.109623	0.450836	0.999743		ASB5	10735.1	-0.16821	0.700849	0.999686		TNXB	1081.28	-0.593517	0.0407751	0.688611		KARS	2646.17	0.0252922	0.797562	0.999809
RPL28	2737.33	-0.1606	0.428859	0.999743		TACC2	10354.4	-0.172918	0.334848	0.999686		NGDN	224.752	-0.296131	0.0407237	0.688611		2023-09-02	2643.14	-0.0802213	0.562689	0.999809
PTPA	2674.31	0.0781625	0.680507	0.999743		FXR1	10244.2	-0.0677296	0.520903	0.999686		ATP7A	99.0218	0.543986	0.0407211	0.688611		ACSS2	2631.27	0.0771934	0.513976	0.999809
CD63	2677.79	0.0759083	0.67868	0.999743		OGDH	10295.7	-0.0263463	0.790975	0.999686		MED27	75.9982	0.608975	0.0407395	0.688611		AKAP6	2624.82	0.184753	0.441854	0.999809
RABL6	2686.95	-0.0439365	0.789956	0.999743		HNRNPA2B1	10022.3	-0.00820888	0.929977	0.999686		AC126755.2	82.7149	-0.794235	0.0408734	0.689394		EIF5B	2639.01	-0.040283	0.740878	0.999809
RAB5B	2679.92	0.0471976	0.735167	0.999743		NDUFS1	10030.1	0.0280781	0.856151	0.999686		C22orf39	1440.7	0.168559	0.0411004	0.692175		COX6C	2643.84	-0.0869647	0.634987	0.999809
OAZ2	2672.44	0.0158708	0.867663	0.999743		NNT	9966.06	0.0513171	0.795423	0.999686		ZNF624	15.2846	1.00054	0.0411425	0.692175		QARS	2652.29	-0.190631	0.133128	0.999809
NEURL1	2701.24	-0.0458452	0.741902	0.999743		PTP4A3	10115.9	-0.016915	0.919172	0.999686		MEF2C	10973.2	-0.449878	0.0411981	0.692233		ILF3	2635.13	0.000966729	0.990666	0.999809
OSBPL1A	2672.31	-0.0388928	0.750627	0.999743		UQCRC2	9964.77	0.0550259	0.615059	0.999686		SLC38A7	204.336	-0.413038	0.0418279	0.695025		YME1L1	2620.01	0.0388797	0.670069	0.999809
FAM129A	2716.53	-0.142069	0.698309	0.999743		CLIC5	10006.6	-0.0434686	0.839647	0.999686		S100PBP	198.87	0.451479	0.0418198	0.695025		ACHE	2596.14	-0.182322	0.552512	0.999809
MLEC	2655.04	-0.0914066	0.575079	0.999743		CORO6	9927.48	-0.0590008	0.64536	0.999686		MTAP	166.778	0.402915	0.0420901	0.695025		FKBP3	2615.56	0.0422432	0.725934	0.999809
PLEKHM2	2644.89	-0.125491	0.407291	0.999743		SOD2	9731.82	-0.0436735	0.765369	0.999686		SLC1A7	126.766	-0.764966	0.0418221	0.695025		SCARB2	2603.08	0.2543	0.0607787	0.999809
TNK2	2654.27	0.0106231	0.948515	0.999743		PSAP	9690.99	0.0244777	0.772695	0.999686		SEC61A2	120.864	0.332855	0.0420974	0.695025		LAMB2	2608.46	-0.16777	0.257264	0.999809
PPP1CC	2661	-0.105086	0.259515	0.999743		NIPSNAP2	9677.54	0.0387886	0.561	0.999686		LRFN3	108.833	-0.399948	0.0417879	0.695025		MAP2K3	2620.6	-0.262516	0.248193	0.999809
PARP1	2656.23	-0.0183698	0.837444	0.999743		ASB2	9649.62	0.186295	0.450728	0.999686		LOXL2	96.5208	0.54075	0.0415149	0.695025		SRSF5	2632.99	-0.127612	0.385204	0.999809
PRMT1	2662.14	0.0294377	0.824691	0.999743		SEMA6C	9534.58	-0.114342	0.352149	0.999686		MCMDC2	58.6907	0.467785	0.0419888	0.695025		S100A1	2588.48	-0.00612985	0.986939	0.999809
PRKCQ	2661.72	-0.211369	0.210528	0.999743		LMOD3	9528.59	-0.116226	0.350322	0.999686		RPGR	52.4986	-0.556376	0.0419246	0.695025		PPM1A	2588.77	0.0763582	0.57203	0.999809
HNRNPH1	2653.18	0.144384	0.182001	0.999743		KTN1	9495.37	-0.0704766	0.650422	0.999686		CPLX1	41.3355	-0.69195	0.0418247	0.695025		SYNGR2	2600.52	-0.0853072	0.558451	0.999809
TSPYL1	2644	-0.090521	0.570067	0.999743		TMEM38A	9492.01	-0.0805279	0.528464	0.999686		ABI3	33.5075	-0.868615	0.0417466	0.695025		SORT1	2613.41	0.104461	0.561945	0.999809
RMND5A	2635.6	-0.0628838	0.719834	0.999743		EHBP1L1	9467.58	-0.0571692	0.654818	0.999686		UHRF1	20.9049	1.23604	0.0420668	0.695025		TBX15	2586.94	-0.160628	0.3485	0.999809
KARS	2646.17	-0.0563477	0.567644	0.999743		PPP1R12B	9021.66	-0.029737	0.875512	0.999686		RASL11A	20.6694	-0.820698	0.0415467	0.695025		STAT3	2581.73	0.0427297	0.828196	0.999809
2023-09-02	2643.14	-0.0536153	0.698752	0.999743		CAP2	8987.38	-0.0156287	0.897449	0.999686		LOXHD1	10.2726	-1.40294	0.041842	0.695025		INPPL1	2590.9	0.0296844	0.777882	0.999809
ACSS2	2631.27	0.0557051	0.637556	0.999743		YWHAG	8934.85	0.00121851	0.99315	0.999686		NBPF1	128.609	0.692232	0.042152	0.695062		RPL9	2559.09	-0.179751	0.588515	0.999809
AKAP6	2624.82	0.153884	0.52178	0.999743		EIF4B	8944.25	-0.0274082	0.847772	0.999686		ZNF217	95.8611	0.526438	0.0422498	0.695296		EIF3F	2601.37	-0.15219	0.142177	0.999809
EIF5B	2639.01	-0.161401	0.185208	0.999743		GYS1	8859.83	-0.0550894	0.697281	0.999686		COL9A3	7.65498	-1.75944	0.0422709	0.695296		MSRB3	2574.03	0.094506	0.452428	0.999809
COX6C	2643.84	-0.0103325	0.955009	0.999743		CS	8809.1	-0.0134343	0.91281	0.999686		TBX15	2586.94	-0.367968	0.0429611	0.696348		CTDSP2	2572.02	-0.0734154	0.597948	0.999809
QARS	2652.29	-0.124777	0.325321	0.999743		EIF4A2	8825.2	-0.0768236	0.401341	0.999686		ZRANB1	679.007	-0.371971	0.0427492	0.696348		PBXIP1	2555.45	0.104014	0.326385	0.999809
ILF3	2635.13	0.0603541	0.464598	0.999743		EIF4G1	8716.49	-0.0101238	0.917782	0.999686		MYH3	482.938	1.20087	0.0428973	0.696348		EIF3G	2590.23	-0.087152	0.60835	0.999809
YME1L1	2620.01	0.0107684	0.906024	0.999743		PPP1R27	8971.44	-0.219545	0.626639	0.999686		AMOTL2	361.217	0.654761	0.0427736	0.696348		PSME4	2559.68	0.313173	0.0748928	0.999809
ACHE	2596.14	0.0654724	0.831059	0.999743		CALM1	8640.59	0.245389	0.0582321	0.999686		ARAP3	285.011	-0.348928	0.0428461	0.696348		DEPTOR	2565.17	0.349656	0.0666218	0.999809
FKBP3	2615.56	0.0298889	0.804057	0.999743		PPP1CB	8605.76	0.0100439	0.93467	0.999686		CPNE2	184.629	-0.258864	0.0428046	0.696348		ARPC2	2589.72	-0.24351	0.110436	0.999809
SCARB2	2603.08	0.17862	0.187784	0.999743		G0S2	8533.28	0.757622	0.172326	0.999686		BACH2	175.582	0.677738	0.0429644	0.696348		NDUFAB1	2565.55	0.050554	0.763571	0.999809
LAMB2	2608.46	-0.200848	0.174952	0.999743		GAMT	8615.84	-0.105413	0.597778	0.999686		C5orf51	140.237	-0.585922	0.0427372	0.696348		WDR1	2608.23	-0.288458	0.279585	0.999809
MAP2K3	2620.6	-0.0137324	0.951811	0.999743		SDHA	8459.63	0.0280288	0.785065	0.999686		MAP3K1	87.0872	0.445456	0.0429455	0.696348		LRRFIP2	2576.28	-0.0718866	0.669377	0.999809
SRSF5	2632.99	-0.0216827	0.882646	0.999743		ADPRHL1	8291.19	0.242357	0.490509	0.999686		PLEKHH2	50.1005	-0.682703	0.0425843	0.696348		CAPNS1	2555.56	-0.081675	0.488489	0.999809
S100A1	2588.48	-0.0232309	0.950529	0.999743		PADI2	8166.32	0.11127	0.491636	0.999686		PIK3R6	17.4794	1.10747	0.0428203	0.696348		DNAJB4	2591.69	-0.10661	0.822408	0.999809
PPM1A	2588.77	-0.0259579	0.847669	0.999743		RPL18A	8288.64	-0.0283908	0.879509	0.999686		LVRN	15.411	-1.09336	0.0426154	0.696348		TIMP3	2557.47	-0.170166	0.273305	0.999809
SYNGR2	2600.52	-0.047665	0.743622	0.999743		FLII	8212.85	0.00849069	0.94672	0.999686		CEP19	8.82295	-1.27149	0.0431515	0.698528		USP25	2549.49	0.08965	0.621029	0.999809
SORT1	2613.41	-0.0796949	0.658206	0.999743		RPL19	8165.24	-0.0733379	0.61358	0.999686		EZH1	1036.65	-0.281079	0.0436427	0.70562		FBXO3	2580.99	-0.0381513	0.838196	0.999809
TBX15	2586.94	-0.0481673	0.778539	0.999743		ACO2	8114.63	0.103759	0.399107	0.999686		C2orf92	72.961	-0.548674	0.0437375	0.706282		CAMK2D	2545.67	0.027938	0.904111	0.999809
STAT3	2581.73	0.115462	0.557504	0.999743		JPH1	8041.53	0.118283	0.560833	0.999686		LPIN3	56.5672	-0.52102	0.0437901	0.706282		MACF1	2527.53	0.155604	0.383165	0.999809
INPPL1	2590.9	-0.0201876	0.847835	0.999743		PGK1	7970.27	-0.00362871	0.982572	0.999686		FBXO8	87.3858	-0.378202	0.0438817	0.706397		MFGE8	2554.14	0.144499	0.436277	0.999809
RPL9	2559.09	-0.0150111	0.963961	0.999743		SMTNL1	8106.52	-0.207773	0.489722	0.999686		ZNF550	76.8277	0.501775	0.0439201	0.706397		NAP1L4	2528.98	0.0374686	0.657398	0.999809
EIF3F	2601.37	-0.205386	0.0475628	0.999743		RPL7A	7997.16	-0.0578689	0.725211	0.999686		RFX2	27.2755	-0.953375	0.0439569	0.706397		EIF3J	2533.34	-0.0274701	0.770403	0.999809
MSRB3	2574.03	0.086179	0.49311	0.999743		RRAD	8071.01	-0.0670376	0.907465	0.999686		CD109	50.6047	-0.593549	0.0440756	0.707447		FLOT1	2529.47	-0.0546192	0.701889	0.999809
CTDSP2	2572.02	-0.245204	0.0782315	0.999743		DDX17	7822.83	0.119054	0.503901	0.999686		ITGA2	27.3881	0.939686	0.0441905	0.708436		HP1BP3	2522.24	0.154691	0.273577	0.999809
PBXIP1	2555.45	0.0695417	0.511606	0.999743		NFIX	7797.25	-0.158634	0.293855	0.999686		IMPAD1	1351.12	0.286832	0.044361	0.709231		SUCLG1	2538.96	0.037824	0.807124	0.999809
EIF3G	2590.23	-0.0611125	0.71929	0.999743		RACK1	7821.48	-0.0716828	0.639573	0.999686		SLC25A36	1171.39	0.415129	0.0444004	0.709231		UBE2B	2521.33	0.000266014	0.997988	0.999809
PSME4	2559.68	0.0434177	0.805011	0.999743		RPL6	7791.76	-0.0996664	0.479295	0.999686		ISLR2	36.2115	-1.02242	0.0443154	0.709231		ART3	2524.93	0.0471931	0.813825	0.999809
DEPTOR	2565.17	0.214761	0.259934	0.999743		MDH1	7713.53	0.129526	0.358669	0.999686		DONSON	97.9154	0.37365	0.0444667	0.709436		SLMAP	2542.57	9.89197e-05	0.999664	0.999809
ARPC2	2589.72	-0.22333	0.143085	0.999743		HADHA	7635.97	0.021913	0.894498	0.999686		ASXL1	829.541	-0.415221	0.0446334	0.710811		CLTCL1	2530.67	-0.0323179	0.803185	0.999809
NDUFAB1	2565.55	0.0425338	0.800176	0.999743		SELENOW	7567.28	0.111105	0.64973	0.999686		TGFB2	296.923	0.900588	0.0447745	0.710811		ARHGEF6	2520.8	-0.0688847	0.742641	0.999809
WDR1	2608.23	-0.0278689	0.916764	0.999743		CLIP1	7651.21	0.273483	0.181995	0.999686		REPS1	289.512	-0.254645	0.0448206	0.710811		KEAP1	2515.97	-0.00312291	0.972377	0.999809
LRRFIP2	2576.28	-0.114598	0.496002	0.999743		ANK1	7639.08	0.0700584	0.662414	0.999686		DNAH17	38.3277	-0.630481	0.0446738	0.710811		PTPN11	2505.09	0.0474484	0.775696	0.999809
CAPNS1	2555.56	-0.0780055	0.50806	0.999743		TXLNB	7602.81	-0.291034	0.126379	0.999686		RCAN3	30.2754	-0.700537	0.0447188	0.710811		EID1	2518.19	-0.0826888	0.322317	0.999809
DNAJB4	2591.69	-0.150477	0.751386	0.999743		ABRA	7871.38	-0.409491	0.507584	0.999686		POLR1B	225.034	0.374238	0.0451739	0.714074		TNKS2	2531.79	-0.0311665	0.890655	0.999809
TIMP3	2557.47	0.0883429	0.569226	0.999743		PABPC4	7576.64	-0.20066	0.143986	0.999686		KBTBD6	125.727	0.443061	0.0451921	0.714074		USP47	2505.09	0.121913	0.491589	0.999809
USP25	2549.49	-0.0837407	0.644256	0.999743		NDUFA4	7549.81	-0.0195738	0.909578	0.999686		EIF3CL	125.886	1.644	0.045088	0.714074		ABCC5	2509.34	0.179195	0.305674	0.999809
FBXO3	2580.99	-0.153569	0.411107	0.999743		RBM24	7595.67	-0.174765	0.389261	0.999686		HAUS5	99.8523	-0.349169	0.0452575	0.714074		ECHS1	2511.51	0.0456279	0.778274	0.999809
CAMK2D	2545.67	-0.0841515	0.71671	0.999743		COX4I1	7515.44	-0.035519	0.862206	0.999686		MOCOS	12.4631	1.27375	0.0452954	0.714074		HOMER2	2517.56	-0.271704	0.143607	0.999809
MACF1	2527.53	-0.00440666	0.980298	0.999743		GPD1	7388.71	0.0480059	0.845789	0.999686		ACTG2	27.7616	-2.23229	0.0454261	0.715286		EIF5A	2518.93	0.00816181	0.960883	0.999809
MFGE8	2554.14	0.357951	0.0536669	0.999743		SQSTM1	7392.92	0.0358323	0.7677	0.999686		CASTOR3	1511.11	-0.454518	0.0461724	0.717072		RPS27A	2506.99	-0.204467	0.261232	0.999809
NAP1L4	2528.98	0.0188587	0.823254	0.999743		MYO18B	7403.5	-0.0626781	0.775294	0.999686		PIM3	1060.11	-0.555024	0.0458289	0.717072		KCNJ12	2472.64	0.0591096	0.784932	0.999809
EIF3J	2533.34	-0.00274343	0.976729	0.999743		BTBD1	7286.1	-0.120983	0.380434	0.999686		NPHP1	1015.91	0.499192	0.0464597	0.717072		RPL38	2519.41	-0.173267	0.365815	0.999809
FLOT1	2529.47	-0.00210526	0.988224	0.999743		ANKRD2	7103.97	0.408561	0.385228	0.999686		ABR	500.551	-0.520231	0.0465	0.717072		RPL37	2532.65	-0.098952	0.619336	0.999809
HP1BP3	2522.24	0.0458693	0.745449	0.999743		JPH2	7255.28	0.161889	0.253962	0.999686		PRKD3	418.557	0.489972	0.0465766	0.717072		SPPL2A	2506.87	0.0913989	0.572903	0.999809
SUCLG1	2538.96	0.0752521	0.627059	0.999743		EEF1A1	7235.58	-0.0569347	0.810028	0.999686		B4GAT1	390.462	0.318199	0.0460216	0.717072		UBE2D1	2508.07	-0.0299465	0.872351	0.999809
UBE2B	2521.33	-0.00636601	0.951871	0.999743		APOBEC2	7247.89	-0.185429	0.182247	0.999686		ABI2	337.437	0.329103	0.0465224	0.717072		FASTK	2499.51	0.00943005	0.948792	0.999809
ART3	2524.93	0.022693	0.909833	0.999743		RPL37A	7322.3	-0.077614	0.706518	0.999686		CNDP2	325.863	-0.25789	0.0466478	0.717072		EPN1	2502.02	-0.0600507	0.687452	0.999809
SLMAP	2542.57	-0.148326	0.527291	0.999743		FBXO32	7234.81	-0.0579973	0.891525	0.999686		BBX	322.291	0.45829	0.0457857	0.717072		EIF4EBP2	2494.07	0.141037	0.300221	0.999809
CLTCL1	2530.67	-0.00133775	0.991765	0.999743		UQCRFS1	7196.72	0.038872	0.821408	0.999686		ABHD3	234.088	0.390711	0.046477	0.717072		SNRNP200	2505.56	-0.0716231	0.61574	0.999809
ARHGEF6	2520.8	-0.0544804	0.795071	0.999743		ITGA7	7112.13	0.175188	0.340357	0.999686		FRMD6	203.939	-0.709802	0.0457522	0.717072		SMAD3	2493.83	0.168556	0.44187	0.999809
KEAP1	2515.97	0.0292711	0.745317	0.999743		TCEA3	7178.4	-0.102677	0.428155	0.999686		ITGA3	184.927	0.582053	0.0457807	0.717072		ITM2B	2490.55	0.030081	0.72503	0.999809
PTPN11	2505.09	0.0705626	0.671683	0.999743		PLIN4	7099.1	0.242812	0.355423	0.999686		PI16	173.036	-1.02157	0.0463061	0.717072		AQP1	2487.1	0.0495869	0.737525	0.999809
EID1	2518.19	-0.0236433	0.776925	0.999743		FTH1	7181.79	-0.0135898	0.960541	0.999686		VIT	127.261	-0.501682	0.0461983	0.717072		SMTN	2519.66	-0.16669	0.32478	0.999809
TNKS2	2531.79	-0.375561	0.0976887	0.999743		RPS16	7119.04	-0.0642846	0.770006	0.999686		IQCB1	127.331	-0.34795	0.0465787	0.717072		RPS6KA3	2472.34	0.10842	0.577808	0.999809
USP47	2505.09	0.0440127	0.803891	0.999743		C10orf71	7131.66	-0.203708	0.316685	0.999686		CYP2U1	118.825	0.34323	0.0465011	0.717072		MYH6	2458.72	0.438987	0.25537	0.999809
ABCC5	2509.34	0.235819	0.177546	0.999743		EMC10	7075.43	-0.0453439	0.825398	0.999686		MOCS3	83.2717	0.433673	0.046674	0.717072		AGPAT3	2464.91	0.0315025	0.752537	0.999809
ECHS1	2511.51	0.0132346	0.9349	0.999743		RAD23A	7086.98	-0.0561844	0.644609	0.999686		GP1BA	76.1503	0.672563	0.0459535	0.717072		ISCU	2460.11	0.0445682	0.753227	0.999809
HOMER2	2517.56	-0.112896	0.543205	0.999743		SMPX	7091.62	-0.163746	0.471311	0.999686		KDM8	73.6853	0.417649	0.0459801	0.717072		RBM39	2487.37	0.0224839	0.825654	0.999809
EIF5A	2518.93	0.0191342	0.90844	0.999743		DST	6915.25	-0.00101228	0.995947	0.999686		RBBP8	18.6877	0.86914	0.0458683	0.717072		PPP2R3B	2483.23	-0.0102268	0.950042	0.999809
RPS27A	2506.99	-0.00112135	0.995081	0.999743		GOT1	6952.45	0.0361177	0.792112	0.999686		SLC51B	11.2246	-1.22914	0.0461905	0.717072		CD99L2	2472.06	-0.00970332	0.915219	0.999809
KCNJ12	2472.64	0.0907569	0.675167	0.999743		LRRC2	6952.67	-0.332936	0.0527883	0.999686		WDR48	320.558	-0.328653	0.0468094	0.718322		FOXN3	2471.89	0.0413464	0.848917	0.999809
RPL38	2519.41	-0.0603232	0.752799	0.999743		AES	6812.1	-0.0274693	0.88739	0.999686		WNT4	49.6996	0.774769	0.0469379	0.718677		DUSP1	2546.87	-0.890097	0.1077	0.999809
RPL37	2532.65	-0.00147684	0.994083	0.999743		OAZ1	6824.02	-0.00215581	0.988328	0.999686		TIFA	48.9145	0.684103	0.0469409	0.718677		MAP1LC3B	2463.11	0.0480717	0.600155	0.999809
SPPL2A	2506.87	-0.0898231	0.579595	0.999743		SERBP1	6814.91	0.0272773	0.830151	0.999686		PURA	459.673	0.395273	0.0470846	0.720047		WDTC1	2461.9	0.0775867	0.496856	0.999809
UBE2D1	2508.07	-0.463755	0.0128821	0.999743		ACSL1	6775.23	-0.0474309	0.839816	0.999686		GNB1L	39.2416	0.693545	0.0474141	0.724252		SMG1	2460.76	0.220369	0.397093	0.999809
FASTK	2499.51	-0.0154148	0.916373	0.999743		CD36	6812.85	-0.16443	0.458545	0.999686		CDKN1A	442.508	1.51311	0.0480221	0.728572		DENND2C	2478.53	-0.338017	0.29487	0.999809
EPN1	2502.02	-0.135605	0.363583	0.999743		PERM1	6847.97	0.329506	0.139112	0.999686		CHD7	403.417	0.57972	0.0480229	0.728572		UQCRH	2456.62	0.0189729	0.932432	0.999809
EIF4EBP2	2494.07	0.0204302	0.880718	0.999743		DUSP3	6816.52	-0.0374432	0.78296	0.999686		ARNT2	329.57	0.557043	0.0480263	0.728572		RAC1	2454.69	-0.023214	0.81244	0.999809
SNRNP200	2505.56	-0.10733	0.451901	0.999743		PPP1R1A	6807.2	-0.144749	0.482725	0.999686		TPO	99.2448	-0.611622	0.0478999	0.728572		PER1	2461.53	-0.560557	0.185531	0.999809
SMAD3	2493.83	0.388929	0.0758749	0.999743		FNDC5	6716.85	0.0386522	0.895798	0.999686		FAS	44.4911	-0.628539	0.04777	0.728572		PRKAR1A	2444.07	0.107298	0.383094	0.999809
ITM2B	2490.55	-0.0481019	0.573729	0.999743		SYPL2	6819.07	-0.0164625	0.921227	0.999686		ZNF668	42.6332	0.586911	0.0478399	0.728572		TFRC	2406.04	0.277753	0.615098	0.999809
AQP1	2487.1	0.0788015	0.594212	0.999743		VDAC3	6764.68	0.0360109	0.748215	0.999686		PRDM8	46.6751	-0.872591	0.0481805	0.730077		TRIP12	2448.98	0.115708	0.441554	0.999809
SMTN	2519.66	-0.0571872	0.735398	0.999743		BAG3	6759.23	0.14056	0.596811	0.999686		EGFL7	593.194	-0.550665	0.0483016	0.731078		SRPK3	2481.89	-0.206387	0.164805	0.999809
RPS6KA3	2472.34	-0.0880608	0.651256	0.999743		RPS11	6791.57	-0.0587711	0.765478	0.999686		PVRIG	66.1107	-0.989154	0.048402	0.731764		PDLIM1	2457.25	0.352868	0.147123	0.999809
MYH6	2458.72	0.386057	0.317175	0.999743		GPI	6766.71	0.00079335	0.995149	0.999686		TPST2	552.344	-0.300346	0.0487908	0.731988		RPL34	2461.19	-0.141568	0.431898	0.999809
AGPAT3	2464.91	0.0079642	0.936442	0.999743		RPL15	6747.17	-0.0415899	0.678105	0.999686		PTPN23	530.506	-0.298897	0.0486812	0.731988		COX8A	2444.08	-0.0964509	0.719483	0.999809
ISCU	2460.11	0.0645844	0.64859	0.999743		RPS4X	6754.49	-0.0781859	0.586151	0.999686		OXNAD1	298.414	-0.35672	0.0487509	0.731988		SMARCA2	2428.39	0.0779431	0.643337	0.999809
RBM39	2487.37	0.00503184	0.960665	0.999743		QKI	6701.88	-0.0102467	0.954087	0.999686		MAMLD1	112.794	-0.459169	0.0486368	0.731988		SF1	2438.77	0.00171533	0.986993	0.999809
PPP2R3B	2483.23	-0.0774026	0.635331	0.999743		SYNPO2L	6688.77	-0.123803	0.489768	0.999686		CCDC61	57.1805	-0.670055	0.0485712	0.731988		SNX3	2424.06	0.00763602	0.923497	0.999809
CD99L2	2472.06	-0.0153155	0.866478	0.999743		RPS24	6646.43	-0.0744013	0.646466	0.999686		ZSCAN20	31.1941	0.73769	0.0485122	0.731988		NCKAP1	2420.2	0.0826302	0.603612	0.999809
FOXN3	2471.89	-0.000677288	0.99751	0.999743		UQCRB	6620.73	-0.0836982	0.631624	0.999686		FZD10	16.7733	0.982574	0.0488029	0.731988		CARNS1	2424.36	-0.276428	0.197749	0.999809
DUSP1	2546.87	-0.876114	0.113308	0.999743		HJV	6612.7	-0.0342372	0.778521	0.999686		FUK	258.139	0.316573	0.0489291	0.733053		FAU	2436.08	-0.18933	0.300121	0.999809
MAP1LC3B	2463.11	-0.0376575	0.681316	0.999743		KLHL31	6502.44	-0.0340609	0.880968	0.999686		CLTC	1480.26	0.322825	0.049028	0.733114		DDX1	2414.89	0.0369829	0.609756	0.999809
WDTC1	2461.9	-0.0151907	0.894166	0.999743		RPL32	6581.25	-0.0651706	0.69749	0.999686		USP45	161.403	0.373689	0.0490437	0.733114		ENDOD1	2430.53	-0.401654	0.0489146	0.999809
SMG1	2460.76	0.26771	0.303543	0.999743		HSPA9	6504.36	0.0503748	0.557736	0.999686		CNOT8	228.024	-0.277435	0.0493152	0.734543		PTPN3	2444.91	-0.216922	0.264329	0.999809
DENND2C	2478.53	-0.757528	0.0189207	0.999743		RPS14	6538.19	-0.0667121	0.706607	0.999686		UBA7	213.273	-0.431684	0.0492189	0.734543		PRRC2A	2419.44	-0.0275651	0.835835	0.999809
UQCRH	2456.62	0.175751	0.432105	0.999743		SNTA1	6502.5	0.0121936	0.943919	0.999686		DOLK	73.7184	0.430062	0.0493553	0.734543		RNF11	2411.51	0.0621945	0.511336	0.999809
RAC1	2454.69	-0.10025	0.305432	0.999743		RPS3A	6493.38	-0.111438	0.462713	0.999686		NIPAL1	73.1588	0.764989	0.0493606	0.734543		HSF1	2406.04	0.0601273	0.672112	0.999809
PER1	2461.53	-0.749945	0.0765322	0.999743		RPS8	6444.43	-0.0329028	0.847849	0.999686		GPRC5C	903.753	0.442827	0.0494451	0.734928		PCMTD1	2379.14	0.279069	0.0443924	0.999809
PRKAR1A	2444.07	0.0870713	0.478951	0.999743		CYC1	6390.5	0.0497169	0.753722	0.999686		MUC6	12.5285	1.26838	0.0494972	0.734928		FDFT1	2413.2	-0.111486	0.311138	0.999809
TFRC	2406.04	0.445126	0.420329	0.999743		UGP2	6376.48	-0.0719915	0.572183	0.999686		GPR155	272.238	0.351689	0.0496379	0.736194		G3BP1	2384.84	0.111248	0.405855	0.999809
TRIP12	2448.98	0.0536497	0.721198	0.999743		SORBS1	6347.38	-0.150336	0.518094	0.999686		SSTR2	11.2203	1.47245	0.0499528	0.740037		FSD2	2413.59	-0.18353	0.287554	0.999809
SRPK3	2481.89	-0.115266	0.437641	0.999743		RPS15	6356.6	-0.108299	0.512281	0.999686		OTUD1	6276.21	-1.83829	0.0512373	0.740455		NDUFB5	2388.94	0.0637577	0.64079	0.999809
PDLIM1	2457.25	0.129115	0.595821	0.999743		YWHAE	6232.28	-0.0111124	0.870183	0.999686		RHOBTB1	3344.06	-0.743022	0.0505466	0.740455		RNPS1	2390.47	-0.0267433	0.714215	0.999809
RPL34	2461.19	-0.0498298	0.781983	0.999743		GSN	6276.48	-0.0230673	0.919177	0.999686		DDX24	1607.19	0.187723	0.0503159	0.740455		ZNF703	2372.95	0.362359	0.0456967	0.999809
COX8A	2444.08	0.184734	0.491402	0.999743		LRRC20	6223.59	-0.05502	0.643741	0.999686		AHDC1	1544.84	0.429489	0.0509548	0.740455		RDX	2369.99	0.164298	0.340127	0.999809
SMARCA2	2428.39	-0.0695567	0.67947	0.999743		LIMCH1	6150.59	-0.045765	0.788258	0.999686		GPR157	1488.52	-0.532057	0.0512937	0.740455		USF2	2372.15	0.0445894	0.809913	0.999809
SF1	2438.77	-0.0568165	0.58913	0.999743		TUBA4A	6104.36	-0.0804994	0.76024	0.999686		RCAN2	1473.63	0.310101	0.0508579	0.740455		CAPZB	2381.32	-0.0182941	0.86912	0.999809
SNX3	2424.06	0.0118402	0.881523	0.999743		SHISA4	6115.84	0.00961503	0.964778	0.999686		GIGYF2	1213.23	0.258002	0.0516038	0.740455		ZBTB18	2352.84	0.0700663	0.565418	0.999809
NCKAP1	2420.2	0.094937	0.550711	0.999743		CYCS	6129.69	0.0930161	0.542939	0.999686		PITX2	830.858	-0.456061	0.0501751	0.740455		PDK2	2371.25	-0.0100482	0.93315	0.999809
CARNS1	2424.36	-0.105606	0.622559	0.999743		RPL41	6141.86	-0.0622227	0.810234	0.999686		BMS1	816.625	0.178264	0.0503439	0.740455		AMFR	2356.89	-0.107858	0.440997	0.999809
FAU	2436.08	-0.00401961	0.98244	0.999743		CCDC69	6033.35	-0.102867	0.601598	0.999686		KSR1	805.651	0.339069	0.0511337	0.740455		SLC36A2	2364.43	-0.197071	0.236726	0.999809
DDX1	2414.89	-0.00364581	0.959843	0.999743		VCP	6083.38	0.0197938	0.847693	0.999686		TERF2	432.134	0.204206	0.051356	0.740455		DGLUCY	2367.9	-0.0547422	0.584783	0.999809
ENDOD1	2430.53	-0.0656666	0.747286	0.999743		OTUD1	6276.21	-1.0324	0.245202	0.999686		RASL12	356.951	-0.450157	0.0501276	0.740455		CLTB	2368.06	-0.124866	0.5001	0.999809
PTPN3	2444.91	-0.1754	0.366658	0.999743		CYB5R1	6005.93	0.0765465	0.680163	0.999686		PRPF3	341.986	-0.235675	0.0506215	0.740455		BANF1	2350.37	0.0886368	0.61456	0.999809
PRRC2A	2419.44	-0.0249712	0.851044	0.999743		RNF10	6038.73	-0.108806	0.326604	0.999686		ADCY4	322.417	-0.35296	0.0505533	0.740455		CLASP1	2362.39	0.00507624	0.978461	0.999809
RNF11	2411.51	-0.0184473	0.845528	0.999743		ACADM	5978.12	0.140225	0.450087	0.999686		RARS2	227.012	-0.284814	0.0508083	0.740455		MSI2	2343.5	0.0190717	0.892562	0.999809
HSF1	2406.04	0.0130608	0.926736	0.999743		JUN	6072.28	-0.0155862	0.970333	0.999686		WIPF2	218.024	0.250219	0.0508047	0.740455		ETFDH	2330.81	0.12179	0.467481	0.999809
PCMTD1	2379.14	0.00260233	0.985049	0.999743		ECPAS	5947.74	0.081704	0.449658	0.999686		TKT	205.748	0.602404	0.0506464	0.740455		VAPA	2333.86	-0.0757906	0.525842	0.999809
FDFT1	2413.2	-0.145126	0.187209	0.999743		ATF4	5889.39	-0.117367	0.536635	0.999686		E2F3	198.22	0.48462	0.0516022	0.740455		USP28	2367.26	-0.145501	0.527381	0.999809
G3BP1	2384.84	0.054084	0.686097	0.999743		RPL7	5941.4	-0.0525145	0.710878	0.999686		PYCR1	178.578	1.16521	0.0501726	0.740455		HINT3	2323.13	-0.0525877	0.660968	0.999809
FSD2	2413.59	-0.110207	0.522932	0.999743		TRIM72	5920.22	-0.00146762	0.993287	0.999686		DUSP11	140.731	-0.308086	0.0512197	0.740455		NDUFC1	2325.95	0.130731	0.501024	0.999809
NDUFB5	2388.94	0.0137347	0.919924	0.999743		SYNE2	5884.21	-0.0121563	0.941075	0.999686		MEOX1	108.36	-0.594429	0.0513664	0.740455		FKBP8	2326.91	-0.0592933	0.700641	0.999809
RNPS1	2390.47	-0.0103642	0.887003	0.999743		RPL14	5975.57	-0.0405402	0.806003	0.999686		PTPRJ	54.1277	0.726431	0.0515352	0.740455		RIF1	2329.57	0.021735	0.934435	0.999809
ZNF703	2372.95	0.246296	0.174417	0.999743		HECTD1	5770.58	0.146128	0.396639	0.999686		FBXO4	52.2107	-0.548462	0.0516545	0.740455		RERE	2303.65	-0.0172219	0.926834	0.999809
RDX	2369.99	0.0555946	0.746862	0.999743		DVL1	5758.33	0.00103874	0.993059	0.999686		KIAA1614	49.0264	0.600654	0.0512175	0.740455		DNM2	2320.91	-0.0256602	0.778595	0.999809
USF2	2372.15	-0.0148664	0.936076	0.999743		C4orf54	5896.26	-0.184514	0.693668	0.999686		CTH	36.5935	-0.917821	0.051508	0.740455		USP22	2313.24	0.021082	0.87105	0.999809
CAPZB	2381.32	-0.0523996	0.636839	0.999743		COX5B	5755.07	-0.0708852	0.74375	0.999686		ALDH1L2	35.1479	-0.611076	0.0507474	0.740455		CCSER2	2320.84	-0.0219107	0.896671	0.999809
ZBTB18	2352.84	-0.12663	0.299026	0.999743		NRDC	5741.37	0.0161788	0.925272	0.999686		B3GNT10	22.1452	0.704674	0.0509412	0.740455		MLIP	2295.03	0.53573	0.00103521	0.999809
PDK2	2371.25	-0.227221	0.0579578	0.999743		GHITM	5710.21	0.0175082	0.818457	0.999686		PRR34	11.5744	0.884977	0.0514876	0.740455		NDUFS5	2319.44	0.0351774	0.83931	0.999809
AMFR	2356.89	-0.120753	0.388219	0.999743		MYH7B	5820.35	-0.012765	0.960417	0.999686		TCAF2	9.62504	1.45914	0.0511329	0.740455		JAK1	2296.49	0.133357	0.341929	0.999809
SLC36A2	2364.43	-0.223506	0.179547	0.999743		FBXO40	5731.72	-0.275717	0.127538	0.999686		CDH8	8.19088	-0.978922	0.0513634	0.740455		STAT5B	2308.83	-0.0471628	0.705057	0.999809
DGLUCY	2367.9	-0.0112289	0.910687	0.999743		ATP5F1D	5740.47	-0.0377445	0.859329	0.999686		MFSD10	188.237	-0.438118	0.0517732	0.741152		PNISR	2298.72	0.106493	0.464276	0.999809
CLTB	2368.06	0.0258035	0.889123	0.999743		FABP3	5652.24	0.236168	0.510722	0.999686		ABHD11	149.221	0.386109	0.0518147	0.741152		COL6A1	2295.49	-0.0618926	0.70969	0.999809
BANF1	2350.37	0.102855	0.558901	0.999743		VEGFA	5785.22	0.255251	0.331109	0.999686		NSMF	226.441	-0.440097	0.0520207	0.743297		LARP1	2290.11	0.00780643	0.955793	0.999809
CLASP1	2362.39	-0.10955	0.560131	0.999743		DWORF	5599.03	0.140774	0.637619	0.999686		MRAS	926.933	0.413298	0.0521592	0.744463		RSL1D1	2289.52	0.0512648	0.554392	0.999809
MSI2	2343.5	-0.0474194	0.736983	0.999743		UNC45B	5670.56	0.00907603	0.950573	0.999686		AIG1	322.653	-0.344677	0.052551	0.744463		SLC41A1	2289.23	0.254728	0.233153	0.999809
ETFDH	2330.81	0.0344292	0.837254	0.999743		PEBP1	5661.8	0.0305291	0.796166	0.999686		FRS3	114.42	-0.391284	0.0522438	0.744463		TMED10	2269.68	0.0952595	0.442978	0.999809
VAPA	2333.86	-0.0930424	0.43595	0.999743		MAP7D1	5620.5	-0.13904	0.411368	0.999686		TRIM35	108.247	0.442529	0.0525381	0.744463		ABLIM2	2281.08	-0.129074	0.535396	0.999809
USP28	2367.26	-0.0777802	0.735401	0.999743		NDUFV1	5652.36	0.029636	0.862386	0.999686		FOXP2	96.7437	-0.691661	0.0525458	0.744463		ATP5PD	2304.61	-0.0153514	0.920403	0.999809
HINT3	2323.13	-0.0536132	0.654656	0.999743		DNAJB6	5626.94	-0.00914858	0.919848	0.999686		SGPP1	83.0957	0.53568	0.0524511	0.744463		ANKRD40	2285.99	-0.0085004	0.952085	0.999809
NDUFC1	2325.95	0.117401	0.545612	0.999743		RPL27A	5646.68	-0.177166	0.364963	0.999686		PTPRF	56.6167	-1.13544	0.0523846	0.744463		CANX	2278.03	0.046182	0.675101	0.999809
FKBP8	2326.91	-0.0496784	0.747302	0.999743		RPL23	5627.09	-0.0965966	0.520669	0.999686		KIF9	36.0675	-0.538272	0.052412	0.744463		RAB2A	2284.5	-0.00790335	0.946539	0.999809
RIF1	2329.57	-0.0239355	0.92781	0.999743		SPTB	5632.45	-0.0459468	0.849205	0.999686		RP2	37.8576	-0.552815	0.0527215	0.745288		ACTR1A	2268.15	-0.00888066	0.937641	0.999809
RERE	2303.65	-0.101925	0.586794	0.999743		ACAT1	5533.34	0.0457066	0.79939	0.999686		CCDC184	8.25679	-1.34474	0.05272	0.745288		NEK9	2282.31	0.0951624	0.415622	0.999809
DNM2	2320.91	-0.0721083	0.429305	0.999743		EIF5	5533.24	-0.121543	0.436407	0.999686		AKAP8	428.597	0.24029	0.0532428	0.751857		HDAC5	2281.61	0.092735	0.619095	0.999809
USP22	2313.24	0.0174557	0.893046	0.999743		UBB	5559.43	-0.0302267	0.815762	0.999686		TENT5A	74.6936	0.543675	0.0533961	0.753219		SRP14	2262.7	0.0241585	0.831986	0.999809
CCSER2	2320.84	-0.0627899	0.709732	0.999743		DNAJA4	5541.39	-0.0886674	0.775821	0.999686		PIGU	178.866	-0.382022	0.0534877	0.753711		LUC7L3	2260.83	0.00937238	0.9358	0.999809
MLIP	2295.03	0.346027	0.0341139	0.999743		MYOZ3	5510.4	-0.162206	0.334355	0.999686		FURIN	840.547	-0.310728	0.0535731	0.754115		MRPL41	2277.81	-0.0095474	0.969716	0.999809
NDUFS5	2319.44	0.0155201	0.928702	0.999743		RPS6	5548.16	-0.0424031	0.77454	0.999686		C2orf69	288.137	0.378509	0.0536985	0.754512		PSMD1	2238.66	0.0443308	0.638443	0.999809
JAK1	2296.49	0.0447835	0.749603	0.999743		C6orf106	5476.34	-0.00928266	0.927243	0.999686		NAPEPLD	203.528	0.313349	0.0538856	0.754512		RGMA	2222.51	0.217289	0.196178	0.999809
STAT5B	2308.83	-0.0344249	0.782243	0.999743		SCN4A	5482.51	-0.0666767	0.566189	0.999686		NTN1	68.325	-0.457696	0.053785	0.754512		ST3GAL1	2242.7	0.314601	0.033829	0.999809
PNISR	2298.72	-0.0255115	0.860842	0.999743		COX7C	5476.73	-0.0553434	0.755467	0.999686		PRSS53	16.3736	0.851114	0.0538432	0.754512		PSMD4	2243.93	0.0382939	0.792876	0.999809
COL6A1	2295.49	0.0214317	0.897388	0.999743		UACA	5410.11	-0.146246	0.321957	0.999686		LRRC69	7.90223	1.32089	0.0537407	0.754512		REEP5	2229.99	-0.0401759	0.707416	0.999809
LARP1	2290.11	0.033834	0.810066	0.999743		RPS18	5442.17	-0.0445944	0.845237	0.999686		NAMPT	1800.14	-0.516502	0.0545687	0.755313		SUCLG2	2238.23	-0.00185476	0.988345	0.999809
RSL1D1	2289.52	-0.0129474	0.881271	0.999743		NAA50	5383.6	-0.00859315	0.943369	0.999686		NRP1	1083.78	0.358157	0.0544215	0.755313		GRIP2	2243.32	0.00269554	0.99028	0.999809
SLC41A1	2289.23	0.142542	0.504661	0.999743		ST13	5370.9	-0.0299348	0.76526	0.999686		ADAM15	621.432	-0.365532	0.0544873	0.755313		UBE2G2	2231.74	0.0625426	0.418386	0.999809
TMED10	2269.68	0.0648023	0.601653	0.999743		RPL12	5441.85	-0.099286	0.640323	0.999686		ERC1	433.77	0.343958	0.0543236	0.755313		NDUFS3	2234.61	-0.00371158	0.983843	0.999809
ABLIM2	2281.08	-0.159069	0.444919	0.999743		STK25	5375.98	0.0186545	0.883999	0.999686		IL1R1	389.198	0.705898	0.0545015	0.755313		DHRS7C	2230.98	-0.0262122	0.898755	0.999809
ATP5PD	2304.61	0.00188475	0.990209	0.999743		CHCHD10	5409.71	-0.0608708	0.781255	0.999686		WNT11	251.403	0.46876	0.0542409	0.755313		DENND4B	2236.99	0.0255347	0.84296	0.999809
ANKRD40	2285.99	-0.0234201	0.868474	0.999743		MLXIP	5339.99	-0.0117557	0.920069	0.999686		TAL1	53.4536	-0.467904	0.0543404	0.755313		TOB2	2199.52	0.103587	0.658717	0.999809
CANX	2278.03	-0.0689259	0.531607	0.999743		FKBP5	5296.16	0.590988	0.0574321	0.999686		EFS	46.6217	-0.572347	0.054464	0.755313		SMARCD3	2227.1	0.0483549	0.745691	0.999809
RAB2A	2284.5	-0.063728	0.588652	0.999743		HHATL	5427.45	-0.261781	0.372579	0.999686		ZNF81	33.376	0.687239	0.0540275	0.755313		COBL	2215.81	0.0340386	0.776148	0.999809
ACTR1A	2268.15	0.07918	0.485094	0.999743		MPRIP	5274.42	0.255758	0.111697	0.999686		NPY1R	31.4701	-0.936062	0.0542032	0.755313		ATP5MC1	2234.6	0.00414894	0.986379	0.999809
NEK9	2282.31	0.0727643	0.533521	0.999743		EGLN1	5297.78	0.0798104	0.509294	0.999686		RAD51B	14.2294	-0.815781	0.0545518	0.755313		NDUFA6	2243.06	0.0153904	0.927895	0.999809
HDAC5	2281.61	0.0218481	0.906757	0.999743		NDUFS2	5276.51	0.0230242	0.86546	0.999686		SP3	672.819	0.336039	0.0548017	0.756172		ALDH2	2215.85	-0.0138695	0.933034	0.999809
SRP14	2262.7	-0.0178109	0.875674	0.999743		RAB10	5252.67	-0.0236896	0.880598	0.999686		CIAPIN1	421.96	0.372536	0.0547077	0.756172		GPRC5B	2218.25	0.172947	0.207852	0.999809
LUC7L3	2260.83	-0.0291699	0.801994	0.999743		CD59	5261.99	0.0192137	0.84679	0.999686		TBCK	86.3138	-0.452416	0.0547689	0.756172		NEDD4	2235	0.164562	0.565097	0.999809
MRPL41	2277.81	0.0297262	0.905893	0.999743		B2M	5183.87	-0.0202468	0.941393	0.999686		SLC8B1	223.182	0.323385	0.054951	0.757338		PDHB	2207.73	0.0738857	0.504246	0.999809
PSMD1	2238.66	0.00948076	0.919921	0.999743		RPS5	5288.52	-0.0658452	0.701322	0.999686		SIPA1L3	216.961	0.4655	0.0550003	0.757338		2023-03-06	2194.23	0.149712	0.357556	0.999809
RGMA	2222.51	0.25305	0.132169	0.999743		MBNL1	5232.7	-0.0605517	0.74759	0.999686		SLC41A1	2289.23	0.434277	0.0552329	0.757865		KLF9	2205.49	-0.0435062	0.828324	0.999809
PSMD4	2243.93	0.00706458	0.961357	0.999743		PHYH	5239.46	-0.0947688	0.523639	0.999686		UCKL1	1294.17	-0.24021	0.0551511	0.757865		UBE2H	2209.6	0.168422	0.234726	0.999809
REEP5	2229.99	-0.0981825	0.358902	0.999743		RPL5	5245.59	-0.110173	0.400216	0.999686		AGO2	1249.09	0.503841	0.055231	0.757865		MBP	2222.17	0.0161117	0.912229	0.999809
SUCLG2	2238.23	-0.0135822	0.914787	0.999743		HRC	5209.69	-0.0402783	0.757297	0.999686		ANKRD17	974.121	0.48276	0.055267	0.757865		SLC16A1	2224.77	-0.301376	0.158962	0.999809
GRIP2	2243.32	0.102551	0.642928	0.999743		NFIC	5170.37	0.101403	0.570983	0.999686		DDX42	1319.57	0.186729	0.0554963	0.759594		KIAA1217	2215.8	0.315575	0.17377	0.999809
UBE2G2	2231.74	0.0102377	0.894565	0.999743		SLC7A2	5181.49	-0.141431	0.493872	0.999686		RAB29	99.9039	0.46419	0.0555075	0.759594		EPAS1	2209.62	0.0925159	0.597888	0.999809
NDUFS3	2234.61	0.0123637	0.946206	0.999743		USO1	5178.62	-0.0467195	0.722086	0.999686		MTUS1	3049.09	-0.34932	0.0557663	0.76053		SRP9	2195.12	0.116912	0.293961	0.999809
DHRS7C	2230.98	-0.0719285	0.726961	0.999743		CAB39	5139.73	0.0754721	0.661099	0.999686		LTBP4	1615.79	-0.452983	0.0559196	0.76053		ANO6	2195.49	0.0698199	0.672112	0.999809
DENND4B	2236.99	-0.03084	0.810864	0.999743		RPS25	5180.98	0.0313961	0.8878	0.999686		FBXO28	475.185	0.284312	0.0558367	0.76053		SAMM50	2215.84	-0.0709475	0.652413	0.999809
TOB2	2199.52	-0.0261136	0.911344	0.999743		PPP1R3A	5153.37	-0.228061	0.342978	0.999686		JADE2	244.211	0.40781	0.0558985	0.76053		MORF4L2	2193.34	-0.0541039	0.581927	0.999809
SMARCD3	2227.1	0.0421068	0.777564	0.999743		DYNC1H1	5136.23	0.0720378	0.562582	0.999686		NCEH1	194.239	0.55026	0.0558466	0.76053		HCFC1R1	2215.81	-0.414019	0.173913	0.999809
COBL	2215.81	-0.0145777	0.903054	0.999743		RPS3	5185.41	-0.134317	0.516086	0.999686		FBXO24	8.64566	-1.08998	0.0558172	0.76053		MTFR1L	2183.41	0.0232762	0.882358	0.999809
ATP5MC1	2234.6	0.0892606	0.713341	0.999743		GPD1L	5140.22	0.131501	0.490416	0.999686		SELENON	740.809	-0.420237	0.0559848	0.760638		IARS2	2189.22	0.0848909	0.321399	0.999809
NDUFA6	2243.06	0.00979823	0.954047	0.999743		SLC2A4	5147.26	-0.0136006	0.928222	0.999686		ID1	511.366	-0.794909	0.0560555	0.760773		UBXN6	2195.9	-0.0757577	0.655336	0.999809
ALDH2	2215.85	0.066127	0.688583	0.999743		PPP3CB	5108.17	-0.0246232	0.84081	0.999686		INHBB	37.2733	0.792729	0.0561095	0.760773		SSU72	2192.8	-0.0484454	0.723082	0.999809
GPRC5B	2218.25	0.0757404	0.581226	0.999743		TRIP10	5125.36	-0.0716112	0.550946	0.999686		TIMP2	581.524	-0.398597	0.0564325	0.762108		FAM120A	2182.34	0.0914226	0.505457	0.999809
NEDD4	2235	-0.0787046	0.783231	0.999743		FBP2	5118.6	-0.212105	0.440556	0.999686		C5orf22	377.556	0.271921	0.0564928	0.762108		PRRC2B	2192.13	0.155213	0.359863	0.999809
PDHB	2207.73	0.00378029	0.972738	0.999743		SETD7	5028.61	0.0426127	0.801494	0.999686		SMIM13	375.603	0.328771	0.0565549	0.762108		KPNB1	2178.09	0.130193	0.204596	0.999809
2023-03-06	2194.23	-0.0140965	0.930976	0.999743		PACSIN3	5013.38	0.0185745	0.908807	0.999686		ABHD5	328.431	0.301531	0.0566398	0.762108		SPAG9	2188.54	0.0843103	0.639949	0.999809
KLF9	2205.49	-0.170694	0.394891	0.999743		SGCA	5020.59	-0.0620895	0.64181	0.999686		LDB2	177.538	-0.342518	0.0563246	0.762108		ZBTB44	2174.58	0.0838548	0.574268	0.999809
UBE2H	2209.6	-0.051984	0.71388	0.999743		COX5A	5001.52	-0.0516024	0.766838	0.999686		SLX4	139.178	-0.329524	0.0565282	0.762108		ANAPC5	2179.94	-0.0759001	0.406131	0.999809
MBP	2222.17	-0.0691205	0.636277	0.999743		WNK1	4977.16	-0.0320311	0.895887	0.999686		CA5B	26.0357	-0.830215	0.0564885	0.762108		PDE4D	2190.35	0.155849	0.533391	0.999809
SLC16A1	2224.77	-0.192259	0.368729	0.999743		KPNA4	4953.66	0.0269389	0.840751	0.999686		COLCA2	8.60662	-1.26613	0.0566672	0.762108		AKAP13	2178.47	0.0947647	0.651348	0.999809
KIAA1217	2215.8	0.200768	0.386852	0.999743		CUL4A	4960.24	-0.0489402	0.611742	0.999686		MSANTD3	160.136	0.379883	0.0567869	0.762944		SMG5	2172.72	0.0196774	0.829629	0.999809
EPAS1	2209.62	0.154168	0.3793	0.999743		UBR3	4908.32	0.0537169	0.815386	0.999686		IPO8	471.879	0.32767	0.0570024	0.764732		THRA	2169.62	-0.179171	0.207156	0.999809
SRP9	2195.12	0.0472937	0.671125	0.999743		ALKBH5	4907.71	-0.0289123	0.73564	0.999686		SEC22B	428.392	0.236184	0.0572532	0.764732		NPM1	2166.56	-0.00918018	0.944069	0.999809
ANO6	2195.49	-0.000252438	0.998779	0.999743		RPL35	4973.42	-0.0882751	0.663426	0.999686		RGCC	232.759	-0.517365	0.0571192	0.764732		LENG8	2161.49	-0.0335238	0.773441	0.999809
SAMM50	2215.84	-0.0925531	0.556734	0.999743		RPS20	4954.24	-0.129954	0.494344	0.999686		CADM1	188.601	-0.575126	0.0572143	0.764732		AFF1	2171.25	0.0602194	0.763624	0.999809
MORF4L2	2193.34	0.021198	0.829012	0.999743		GYG1	4932.56	-0.154353	0.325826	0.999686		NCR3LG1	18.5002	1.00692	0.0570573	0.764732		ITGB6	2164.6	-0.233492	0.177353	0.999809
HCFC1R1	2215.81	-0.204667	0.501382	0.999743		NACA	4911.76	-0.258535	0.120437	0.999686		BEAN1	7.54192	1.13741	0.0572656	0.764732		NUCB1	2165.93	-0.142243	0.391231	0.999809
MTFR1L	2183.41	0.0293709	0.851834	0.999743		TSPAN3	4904.52	-0.0503402	0.690599	0.999686		SH3BGRL3	203.49	-0.456065	0.0574266	0.764822		PSMC3	2162.66	-0.00657413	0.964619	0.999809
IARS2	2189.22	-0.0559406	0.513597	0.999743		GRSF1	4858.05	-0.0116104	0.903385	0.999686		SGCE	102.464	-0.466745	0.0574452	0.764822		KBTBD12	2176.86	-0.152566	0.251516	0.999809
UBXN6	2195.9	-0.112549	0.507182	0.999743		SIRT2	4850.52	0.0593061	0.683775	0.999686		LY96	8.66112	1.29189	0.0573784	0.764822		KIAA0232	2149.23	0.349544	0.0554378	0.999809
SSU72	2192.8	-0.115042	0.400036	0.999743		RPS9	4885.79	-0.173073	0.425437	0.999686		KCNA7	1737.1	-0.412249	0.0578805	0.764926		PLCD3	2145.72	-0.0201951	0.915449	0.999809
FAM120A	2182.34	-0.00636017	0.963048	0.999743		GPT2	4847.68	0.21355	0.470421	0.999686		GNB1	959.617	-0.206555	0.057914	0.764926		ACADS	2143.24	0.127125	0.490065	0.999809
PRRC2B	2192.13	0.0504181	0.766142	0.999743		IPO7	4810.33	0.106953	0.558044	0.999686		PCBD2	699.216	0.223805	0.0576272	0.764926		BVES	2128.84	0.228522	0.138786	0.999809
KPNB1	2178.09	0.084477	0.410283	0.999743		MACROD1	4845.91	0.000255102	0.998878	0.999686		TCF15	145.855	-0.672087	0.0576483	0.764926		NDUFS7	2152.27	0.0528222	0.755579	0.999809
SPAG9	2188.54	0.00183113	0.991894	0.999743		CMBL	4808.76	-0.0494069	0.772553	0.999686		ZNF250	113.401	0.35738	0.0578387	0.764926		NR4A3	2373.89	0.853869	0.393757	0.999809
ZBTB44	2174.58	-0.0794747	0.594484	0.999743		BSG	4815.5	-0.0967828	0.559669	0.999686		ZNF205	91.1138	-0.498049	0.0577478	0.764926		STIM1	2129.64	-0.0859025	0.479687	0.999809
ANAPC5	2179.94	-0.0722205	0.428908	0.999743		CRAT	4786.15	0.000452689	0.99795	0.999686		ANKRD42	37.1947	0.511617	0.0577194	0.764926		PSMD8	2135.44	0.00499896	0.977951	0.999809
PDE4D	2190.35	0.161817	0.517782	0.999743		BCL6	4899.09	-0.586546	0.112763	0.999686		CLEC4F	16.4842	1.34193	0.0577433	0.764926		PPFIA4	2164.44	0.0751901	0.787795	0.999809
AKAP13	2178.47	-0.0664695	0.751288	0.999743		SLC25A12	4766.66	-0.0261362	0.82614	0.999686		ACACB	3355.01	0.361311	0.0580895	0.766481		AMOT	2145.27	-0.302544	0.289484	0.999809
SMG5	2172.72	-0.0126328	0.890069	0.999743		RPSA	4795.08	-0.116064	0.596191	0.999686		WDR37	604.565	0.291479	0.0582897	0.768359		CARM1	2124.84	-0.106602	0.425511	0.999809
THRA	2169.62	-0.204753	0.14934	0.999743		NDUFB10	4790.77	-0.0596841	0.761802	0.999686		WDR90	134.419	-0.352847	0.0584466	0.769		TAF7	2123.48	0.146772	0.119186	0.999809
NPM1	2166.56	-0.0782447	0.549811	0.999743		PPP2R3A	4758.36	-0.253941	0.17815	0.999686		ZDHHC24	115.191	0.391834	0.0584542	0.769		NAP1L1	2115.76	0.0876157	0.523945	0.999809
LENG8	2161.49	-0.0113231	0.922499	0.999743		MAST2	4757.07	0.248992	0.108094	0.999686		CSNK2A2	342.056	-0.253475	0.0585653	0.769698		CACNG1	2124.99	0.0402725	0.798199	0.999809
AFF1	2171.25	-0.0993853	0.619701	0.999743		ANXA6	4717.37	0.0804829	0.348379	0.999686		GSK3B	829.876	0.36029	0.058927	0.770629		STK40	2104.35	0.151331	0.341322	0.999809
ITGB6	2164.6	-0.248584	0.150885	0.999743		MSS51	4733.25	0.00970756	0.963481	0.999686		SNTB1	572.141	-0.489079	0.0588942	0.770629		JUP	2115.51	0.315438	0.0694444	0.999809
NUCB1	2165.93	-0.146737	0.376328	0.999743		RBM38	4682.48	-0.126502	0.483146	0.999686		SENP5	340.412	0.265888	0.0589217	0.770629		PSMD3	2121	-0.0410826	0.695424	0.999809
PSMC3	2162.66	-0.0299145	0.840004	0.999743		ZYG11B	4678.94	-0.0917947	0.649277	0.999686		ZNF131	244.613	0.284579	0.0589424	0.770629		GCN1	2127.4	0.068624	0.52067	0.999809
KBTBD12	2176.86	-0.0949	0.475416	0.999743		DLD	4681.35	-0.00813187	0.941498	0.999686		NTF4	73.3261	-0.608252	0.0586966	0.770629		ASB15	2101.04	-0.196335	0.47293	0.999809
KIAA0232	2149.23	0.272332	0.135596	0.999743		RPL21	4708.08	-0.0192292	0.922911	0.999686		ZNF786	51.7491	0.561692	0.0589844	0.770629		SIX1	2112.36	-0.0979758	0.705536	0.999809
PLCD3	2145.72	0.000762784	0.9968	0.999743		MT-ATP8	4699.14	-0.122381	0.55468	0.999686		RGP1	543.916	0.333645	0.0591842	0.771753		UQCR10	2130.97	0.0542595	0.780593	0.999809
ACADS	2143.24	0.115118	0.531896	0.999743		COX7A1	4681.01	-0.163966	0.551669	0.999686		TCF12	481.255	0.363156	0.0591868	0.771753		IL17D	2098.03	0.162901	0.574316	0.999809
BVES	2128.84	0.0595524	0.699711	0.999743		DUSP26	4594.27	-0.0819663	0.68855	0.999686		GABPB2	254.322	0.351295	0.0595228	0.775373		TMEM52	2138.59	0.0401908	0.827047	0.999809
NDUFS7	2152.27	0.0762053	0.653274	0.999743		AK3	4604.81	0.100631	0.723863	0.999686		MAFK	1011.25	-0.499161	0.059694	0.776121		DLAT	2112.15	0.00827186	0.943485	0.999809
NR4A3	2373.89	2.45856	0.0139453	0.999743		FTL	4612.88	-0.00240263	0.991642	0.999686		SMOC1	359.387	-0.457845	0.0597624	0.776121		AFG3L2	2114.97	-0.0114806	0.897089	0.999809
STIM1	2129.64	-0.122554	0.313136	0.999743		PTP4A2	4557.73	-0.0492887	0.610325	0.999686		MSANTD4	243.504	0.434949	0.0598725	0.776121		TOMM70	2098.5	0.0856877	0.512133	0.999809
PSMD8	2135.44	-0.0131868	0.941872	0.999743		SCN1B	4525.44	0.0346125	0.843538	0.999686		KLHL15	120.947	0.495987	0.0597638	0.776121		CPEB4	2149.26	0.0703143	0.812194	0.999809
PPFIA4	2164.44	0.137707	0.621953	0.999743		ECH1	4537.08	0.0621623	0.790874	0.999686		SYCP2	23.6855	0.775936	0.0598534	0.776121		EIF3H	2118.72	-0.0358253	0.701524	0.999809
AMOT	2145.27	-0.0737875	0.796078	0.999743		EEF1B2	4534.53	-0.050917	0.781084	0.999686		KYAT3	95.0729	-0.484658	0.0599374	0.776204		CALCOCO2	2108.08	0.0163762	0.856046	0.999809
CARM1	2124.84	-0.121382	0.364049	0.999743		DUSP13	4499.97	-0.0120814	0.937891	0.999686		YTHDF3	1203.42	0.335087	0.0601626	0.777036		ECHDC2	2117.49	-0.0477812	0.703365	0.999809
TAF7	2123.48	0.107327	0.254306	0.999743		PRDX6	4461.2	0.0938215	0.42226	0.999686		MSH3	142.193	0.333671	0.0601199	0.777036		STT3B	2096.81	-0.0576295	0.69721	0.999809
NAP1L1	2115.76	-0.012993	0.924707	0.999743		DYSF	4433	-0.0478973	0.731719	0.999686		FAM174B	122.508	0.487281	0.060193	0.777036		PDHX	2089.28	0.0664123	0.589677	0.999809
CACNG1	2124.99	0.0669189	0.670852	0.999743		GOLGA4	4469.51	-0.147111	0.378685	0.999686		PPP1R21	111.512	-0.349145	0.0602943	0.777036		WDR26	2103.42	0.10953	0.493577	0.999809
STK40	2104.35	0.0922325	0.561908	0.999743		PHKB	4435.83	-0.0296745	0.877088	0.999686		B9D1	37.3066	-0.61834	0.0602806	0.777036		RCC1L	2093.28	0.0891543	0.449514	0.999809
JUP	2115.51	0.120962	0.486375	0.999743		C1orf43	4422.27	-0.011966	0.896256	0.999686		AQP1	2487.1	-0.294803	0.0605442	0.777185		RNF144B	2104.58	0.112706	0.569478	0.999809
PSMD3	2121	0.0455517	0.663875	0.999743		KLHDC3	4418.18	0.0915809	0.564303	0.999686		PLEKHF1	715.494	-0.701474	0.0605945	0.777185		UBFD1	2089.32	0.13142	0.290041	0.999809
GCN1	2127.4	-0.0562032	0.59889	0.999743		MAF1	4391.21	0.0724407	0.58319	0.999686		RIOX2	307.458	-0.396615	0.0605927	0.777185		BHLHE40	2119.29	0.216484	0.515256	0.999809
ASB15	2101.04	-0.275558	0.313769	0.999743		RAD23B	4388.74	0.0675549	0.591974	0.999686		GPRIN3	76.5547	-0.562856	0.0604634	0.777185		HNRNPC	2085.48	-0.0173944	0.845945	0.999809
SIX1	2112.36	-0.560321	0.0307475	0.999743		DDX5	4397.28	0.0939548	0.56519	0.999686		ITGA10	27.4703	-0.716332	0.0605986	0.777185		NARS	2086.94	-0.00400094	0.962117	0.999809
UQCR10	2130.97	0.104511	0.591509	0.999743		TRAK1	4390.07	-0.00330284	0.976553	0.999686		FAM160A2	277.33	-0.248067	0.0606643	0.777276		SGCD	2078.68	0.0651747	0.717972	0.999809
IL17D	2098.03	0.245102	0.397978	0.999743		NUCKS1	4367.21	-0.0168035	0.900558	0.999686		NEDD1	1164.17	-0.619047	0.0607464	0.777295		RABEP1	2091.18	-0.0678325	0.685702	0.999809
TMEM52	2138.59	0.0813144	0.658374	0.999743		CACNA2D1	4363.72	0.0210272	0.913838	0.999686		HSF2	994.41	-0.37902	0.0607829	0.777295		RCSD1	2081.65	-0.23961	0.198985	0.999809
DLAT	2112.15	-0.0589189	0.613549	0.999743		PDHA1	4393.41	-0.00736854	0.960796	0.999686		FAM222A	56.428	0.874093	0.060965	0.778873		USP2	2105.52	0.152523	0.474957	0.999809
AFG3L2	2114.97	-0.0911895	0.304169	0.999743		MYH9	4425.5	-0.0730003	0.837857	0.999686		CDHR3	17.5007	-0.905378	0.061203	0.781162		MYLK3	2056.42	0.391748	0.203655	0.999809
TOMM70	2098.5	0.00699201	0.957338	0.999743		CDV3	4378.22	-0.0607171	0.538298	0.999686		KLHL26	146.611	0.33633	0.0613059	0.781724		CEP85	2073.37	-0.234648	0.217024	0.999809
CPEB4	2149.26	0.095406	0.747128	0.999743		UBA52	4376.26	0.0117373	0.947952	0.999686		SPCS3	732.705	0.265395	0.0614012	0.782188		ALDH1L1	2081.91	0.0465388	0.830882	0.999809
EIF3H	2118.72	-0.0967379	0.300557	0.999743		DMD	4331.26	-0.0225835	0.935317	0.999686		AFAP1	78.8803	0.664231	0.0614805	0.782297		KLHL38	2088.51	-0.189678	0.546836	0.999809
CALCOCO2	2108.08	-0.117944	0.191467	0.999743		RAB7A	4334.61	0.00753458	0.933079	0.999686		BMF	36.6425	0.785477	0.0615276	0.782297		SBF1	2071.1	0.0559944	0.70681	0.999809
ECHDC2	2117.49	-0.0360943	0.773524	0.999743		MAPK12	4372.21	-0.00954046	0.946907	0.999686		FNIP1	544.782	-0.501574	0.061701	0.782359		RPS28	2186.38	-0.0894632	0.891566	0.999809
STT3B	2096.81	-0.061792	0.67645	0.999743		KPNA3	4297.46	0.152362	0.349583	0.999686		MTRF1L	296.832	0.235011	0.0616049	0.782359		PTCD3	2057.96	0.268996	0.0132781	0.999809
PDHX	2089.28	-0.0461437	0.707884	0.999743		CHCHD2	4283.27	0.0252255	0.880752	0.999686		SPATA2	260.961	0.283179	0.0617596	0.782359		DAPK2	2057.52	-0.00804209	0.959317	0.999809
WDR26	2103.42	-0.135044	0.39877	0.999743		PSMD2	4256.63	-0.00218305	0.98	0.999686		SUCO	106.061	0.434959	0.0617683	0.782359		ANXA7	2058.47	-0.0160668	0.810827	0.999809
RCC1L	2093.28	-0.0618313	0.600026	0.999743		AKAP1	4230.44	-0.145529	0.348619	0.999686		GTF3C1	1716.7	0.271881	0.0620304	0.782745		TMEM70	2087.82	0.409828	0.415378	0.999809
RNF144B	2104.58	-0.139212	0.482412	0.999743		RPS13	4255.34	-0.0590258	0.710129	0.999686		ARRDC4	606.083	0.883025	0.0620453	0.782745		LPL	2106.84	0.141944	0.647053	0.999809
UBFD1	2089.32	0.118274	0.34084	0.999743		CAST	4228	-0.0681078	0.711184	0.999686		FMO2	375.914	-0.47594	0.0618942	0.782745		CUL5	2048.58	0.162663	0.37192	0.999809
BHLHE40	2119.29	0.34086	0.305535	0.999743		UBE2G1	4241.98	-0.24436	0.182511	0.999686		RFLNA	126.747	0.642015	0.0619402	0.782745		HNRNPA3	2060.48	0.0564033	0.613055	0.999809
HNRNPC	2085.48	0.0712447	0.425439	0.999743		HUWE1	4216.44	0.0328104	0.854873	0.999686		UTP25	102.758	-0.399515	0.0620936	0.782745		FUS	2062.47	-0.0505459	0.5502	0.999809
NARS	2086.94	-0.0684042	0.416592	0.999743		VDAC2	4220.54	0.0647621	0.612969	0.999686		CFLAR	3890	0.241427	0.0624804	0.783385		TMSB4X	2052.48	-0.259379	0.21364	0.999809
SGCD	2078.68	0.0284563	0.874685	0.999743		MEF2D	4188.45	-0.127788	0.35283	0.999686		SYNGR1	493.776	0.295946	0.0624984	0.783385		ADCY9	2041.48	0.122423	0.532594	0.999809
RABEP1	2091.18	-0.151724	0.365336	0.999743		SUN1	4163.07	0.0260905	0.845786	0.999686		UTP15	164.295	0.374964	0.0623253	0.783385		EIF3B	2054.68	0.0418318	0.627622	0.999809
RCSD1	2081.65	-0.263668	0.157476	0.999743		PRDX2	4173.57	-0.0469925	0.710686	0.999686		LINS1	96.5614	-0.38979	0.0623919	0.783385		STK11	2042.62	-0.03228	0.824638	0.999809
USP2	2105.52	0.175996	0.409631	0.999743		RPL23A	4174.96	0.0127804	0.943193	0.999686		SURF2	81.7894	-0.564315	0.0622676	0.783385		FILIP1	2025.73	0.487197	0.0313861	0.999809
MYLK3	2056.42	0.0694546	0.821706	0.999743		PKD1	4175.34	0.218059	0.298237	0.999686		GLCCI1	72.0396	-0.536132	0.0622351	0.783385		ADI1	2039.62	0.0858723	0.610896	0.999809
CEP85	2073.37	-0.372053	0.0503159	0.999743		ATP5F1C	4179.83	0.0130598	0.92609	0.999686		PLSCR4	86.1311	-0.480016	0.0625849	0.783728		H2AFV	2037.68	0.03815	0.718671	0.999809
ALDH1L1	2081.91	-0.0486657	0.823276	0.999743		FBXW5	4169.32	0.0155993	0.910333	0.999686		PDCD11	494.775	0.25056	0.062675	0.784117		PAIP2B	2031.3	0.153101	0.586392	0.999809
KLHL38	2088.51	-0.649066	0.0392733	0.999743		SERPINF1	4123.77	0.159626	0.255793	0.999686		TFPI	244.684	-0.581075	0.0627404	0.784196		SET	2040.73	0.0191549	0.821079	0.999809
SBF1	2071.1	-0.0749746	0.614538	0.999743		ATP5MC2	4183.98	-0.0614017	0.656055	0.999686		SNAPC2	71.6967	0.57169	0.0630431	0.787238		RPUSD4	2043.43	-0.156752	0.127013	0.999809
RPS28	2186.38	-0.0335279	0.959253	0.999743		IPO5	4150.07	-0.00962471	0.940518	0.999686		ZNF276	225.779	-0.353342	0.0632763	0.788808		CD74	2026.14	-0.318705	0.224232	0.999809
PTCD3	2057.96	0.102108	0.347396	0.999743		RPL27	4170.17	-0.0581067	0.768546	0.999686		AC090004.1	10.4985	1.10056	0.0632877	0.788808		RPL3	2019.54	-0.0979988	0.661424	0.999809
DAPK2	2057.52	-0.00738482	0.962631	0.999743		NDUFB9	4162.25	-0.0791915	0.717527	0.999686		CDK9	320.781	-0.249924	0.0634358	0.789912		SLAIN2	2035.16	0.0163875	0.922671	0.999809
ANXA7	2058.47	0.0211027	0.752753	0.999743		PALLD	4131.34	-0.0655242	0.789017	0.999686		SPRY1	486.344	0.424135	0.063522	0.790245		FXR2	2035.98	0.0171752	0.8948	0.999809
TMEM70	2087.82	0.438182	0.383838	0.999743		COX7B	4122.29	-0.040078	0.80874	0.999686		APOBEC2	7247.89	-0.273222	0.0638527	0.791153		ANKRD10	2027.8	0.00811351	0.957518	0.999809
LPL	2106.84	0.34373	0.267446	0.999743		NCOA4	4078.91	0.0313691	0.841999	0.999686		DNAAF5	542.5	-0.369172	0.0639926	0.791153		SPG7	2028.65	-0.0620516	0.493926	0.999809
CUL5	2048.58	0.0043975	0.980744	0.999743		EIF3A	4112.97	0.0238812	0.873104	0.999686		NCBP1	455.091	0.222453	0.0640122	0.791153		SLC29A1	2025.61	-0.00612973	0.968852	0.999809
HNRNPA3	2060.48	0.0974941	0.381679	0.999743		LRPPRC	4108.11	0.00491695	0.970378	0.999686		DTNBP1	185.178	-0.44737	0.063855	0.791153		TUBB4B	1994.43	-0.0606881	0.797802	0.999809
FUS	2062.47	0.0477365	0.571867	0.999743		CAMK2A	4073	0.0203867	0.8865	0.999686		LRRN4CL	76.3427	-0.711126	0.0638836	0.791153		SLC44A2	2015.75	0.0369065	0.707406	0.999809
TMSB4X	2052.48	0.133046	0.523229	0.999743		HIPK3	4078.43	-0.265212	0.279705	0.999686		TCEAL9	53.9251	-0.601433	0.0639229	0.791153		MYOG	2038.67	0.534328	0.0417772	0.999809
ADCY9	2041.48	-0.0497476	0.799834	0.999743		NCL	4080.7	-0.0278496	0.710812	0.999686		NEURL2	32.4695	-0.573007	0.0638514	0.791153		LRRC47	2023.54	0.043367	0.516362	0.999809
EIF3B	2054.68	-0.0250611	0.771279	0.999743		MAVS	4071.14	0.0803796	0.494787	0.999686		INTS3	720.8	-0.16524	0.0641008	0.791511		TMBIM1	2019.94	-0.112786	0.334082	0.999809
STK11	2042.62	0.0232862	0.872943	0.999743		RAF1	4059.14	-0.0948371	0.275838	0.999686		TWNK	204.689	0.309793	0.0643418	0.793749		GSTK1	2025.98	-0.0435968	0.703685	0.999809
FILIP1	2025.73	0.284211	0.209355	0.999743		TEAD1	4065.45	-0.284643	0.26486	0.999686		EIF2AK3	150.347	-0.651709	0.0644889	0.794824		ZNF532	2008.73	-0.0108158	0.951746	0.999809
ADI1	2039.62	0.0393591	0.815581	0.999743		HSPA2	4111.34	-0.248011	0.4324	0.999686		SLC35D2	9.63461	-0.999188	0.0645734	0.795128		TMEM38B	2013.52	-0.0578475	0.692897	0.999809
H2AFV	2037.68	0.0222912	0.833208	0.999743		WWP1	3997.95	-0.100482	0.550995	0.999686		COG2	382.328	0.267382	0.0647029	0.795246		CCT3	2007.01	-0.0324027	0.791889	0.999809
PAIP2B	2031.3	0.0666288	0.812827	0.999743		PINK1	3994.35	0.0375686	0.862438	0.999686		CXorf38	117.622	0.44883	0.0646914	0.795246		SLC2A4RG	2012.4	-0.0592421	0.691145	0.999809
SET	2040.73	-0.0277388	0.743153	0.999743		PIP4K2B	4007.79	-0.02013	0.833362	0.999686		COX19	232.885	0.274404	0.0648823	0.796531		USP19	2011.94	-0.0653017	0.468358	0.999809
RPUSD4	2043.43	-0.0802463	0.434164	0.999743		PHKA1	3996.78	0.0481986	0.761524	0.999686		RAP1GAP2	37.9242	-0.614943	0.0649274	0.796531		RALY	2005.67	-0.0399717	0.78529	0.999809
CD74	2026.14	0.0940499	0.71974	0.999743		PHTF2	3979.96	-0.197809	0.402327	0.999686		KDM3A	557.175	-0.450903	0.0652016	0.799156		CRKL	2001.64	0.064058	0.63232	0.999809
RPL3	2019.54	-0.00785516	0.97199	0.999743		CDC37	4005.35	0.00150021	0.992871	0.999686		NUDT15	161.894	0.305925	0.0652702	0.799259		RAB21	2004.31	0.102374	0.572285	0.999809
SLAIN2	2035.16	0.00547967	0.974101	0.999743		SUCLA2	3976.83	-0.0264827	0.778379	0.999686		FAM168B	1777.2	0.214847	0.0654298	0.800262		FAM210B	1994.39	0.0989442	0.596399	0.999809
FXR2	2035.98	-0.000553956	0.996596	0.999743		VCL	3994.75	0.315486	0.0824949	0.999686		LRRC27	30.1702	-0.743326	0.0654727	0.800262		PTGES3	1990.78	-0.0365518	0.747709	0.999809
ANKRD10	2027.8	-0.0493134	0.746082	0.999743		RGS5	3981.62	-0.18175	0.369145	0.999686		SELENOK	823.056	-0.278374	0.0656449	0.801628		DCAF5	1986.66	0.0988177	0.424532	0.999809
SPG7	2028.65	-0.0786051	0.385861	0.999743		MLLT6	3976.84	0.0254236	0.845945	0.999686		LRRC17	21.8811	0.932309	0.0657277	0.801902		BAG1	2006.75	-0.142431	0.418193	0.999809
SLC29A1	2025.61	-0.151266	0.335296	0.999743		RPL10A	3989.92	-0.137725	0.360973	0.999686		TM6SF1	334.46	-0.319681	0.0658804	0.803028		NUDCD3	1987.35	-0.111241	0.207012	0.999809
TUBB4B	1994.43	0.294881	0.212911	0.999743		LRRC39	3944.32	-0.0839227	0.617967	0.999686		UBE2G1	4241.98	-0.357116	0.066222	0.803512		SCP2	1987.51	-0.0103758	0.898841	0.999809
SLC44A2	2015.75	0.0506488	0.606211	0.999743		HNRNPK	3925.74	-0.0613581	0.483539	0.999686		EIF2A	1161.2	-0.207684	0.0663937	0.803512		CSNK2A1	1983.54	0.0351498	0.697121	0.999809
MYOG	2038.67	0.646135	0.0138005	0.999743		ATP5PB	3912.65	0.0518174	0.619413	0.999686		PPM1K	611.319	-0.688859	0.0664109	0.803512		PPDPF	1982.21	-0.0393593	0.863389	0.999809
LRRC47	2023.54	-0.0473419	0.478575	0.999743		CFLAR	3890	0.218488	0.0739228	0.999686		PNPO	315.34	0.217483	0.0660658	0.803512		SOS2	1977.45	0.0780188	0.653644	0.999809
TMBIM1	2019.94	0.0246649	0.832502	0.999743		PFN2	3903.31	0.0543132	0.73428	0.999686		OTULIN	194.765	0.37139	0.066091	0.803512		CELF1	1980.94	-0.00138004	0.9907	0.999809
GSTK1	2025.98	-0.0714989	0.532617	0.999743		TMBIM6	3868.69	0.0514735	0.618043	0.999686		LUZP1	158.856	0.491902	0.0665256	0.803512		MIDN	1973.95	0.066653	0.826887	0.999809
ZNF532	2008.73	-0.0756754	0.671974	0.999743		MRFAP1	3872.85	0.0698424	0.477026	0.999686		USHBP1	121.091	-0.386324	0.0661398	0.803512		TCP1	1974.98	-0.0121469	0.876872	0.999809
TMEM38B	2013.52	0.0267405	0.85505	0.999743		TBC1D4	3872.77	-0.263061	0.195867	0.999686		LIN52	99.9095	-0.529878	0.0665004	0.803512		CCDC9B	1964.37	0.0458565	0.720005	0.999809
CCT3	2007.01	0.0248145	0.839743	0.999743		RTN2	3849.73	-0.0352848	0.845367	0.999686		INKA1	36.605	0.94737	0.0663492	0.803512		OTUD4	1965	0.137511	0.55629	0.999809
SLC2A4RG	2012.4	-0.0888367	0.551243	0.999743		KIF13A	3861.95	-0.17578	0.349365	0.999686		C1QTNF2	24.1536	-0.700927	0.0665033	0.803512		TOM1L2	1977.57	-0.045888	0.776186	0.999809
USP19	2011.94	-0.103254	0.251299	0.999743		PRPF8	3866.88	-0.0688581	0.648432	0.999686		RALGAPA2	1835.04	0.356998	0.0670909	0.803812		LAMC1	1982.77	0.0787821	0.660273	0.999809
RALY	2005.67	0.0772592	0.59824	0.999743		C1orf21	3853.43	0.113117	0.387249	0.999686		KLF13	1789.63	0.534618	0.0669811	0.803812		WNK2	1978.92	-0.190672	0.402338	0.999809
CRKL	2001.64	-0.00129044	0.992309	0.999743		CALM3	3838.52	-0.0767279	0.519933	0.999686		CHMP2B	523.225	-0.221537	0.0675396	0.803812		KAT2B	1952.35	0.109501	0.503701	0.999809
RAB21	2004.31	-0.0387122	0.830925	0.999743		CLUH	3842.86	-0.112725	0.310113	0.999686		EFR3B	320.602	-0.562248	0.0674413	0.803812		GSTP1	1967.36	-0.0119565	0.934617	0.999809
FAM210B	1994.39	0.0237759	0.898732	0.999743		UBAC1	3829.75	0.11849	0.329509	0.999686		NUP50	271.153	0.299829	0.0672408	0.803812		SMCO1	1958.31	0.00552346	0.981245	0.999809
PTGES3	1990.78	-0.0380996	0.737281	0.999743		IMMT	3830.91	-0.000166436	0.998904	0.999686		CHDH	259.916	0.361135	0.0672001	0.803812		ROCK2	1956.89	0.108936	0.640797	0.999809
DCAF5	1986.66	-0.050197	0.685045	0.999743		HNRNPA1	3826.46	-0.10732	0.284181	0.999686		SPON2	222.636	0.415618	0.0672866	0.803812		PCMT1	1960.86	-0.0944075	0.27342	0.999809
BAG1	2006.75	-0.024938	0.887227	0.999743		NMRK2	3832.41	-0.506333	0.193125	0.999686		INAFM2	221.848	0.28128	0.0672123	0.803812		ZEB1	1957.72	-0.0112081	0.955786	0.999809
NUDCD3	1987.35	-0.013736	0.87597	0.999743		UBA1	3787.89	0.0348783	0.733186	0.999686		STARD13	147.916	0.305778	0.0675215	0.803812		PCBP4	1956.52	0.0261149	0.877353	0.999809
SCP2	1987.51	0.00344976	0.966249	0.999743		FOS	3892.18	-1.95127	0.0823527	0.999686		GJA4	108.733	-0.545489	0.0671311	0.803812		RBFOX1	1961.7	0.154928	0.316368	0.999809
CSNK2A1	1983.54	-0.051162	0.570989	0.999743		RPL18	3815.7	-0.0805884	0.693449	0.999686		CAB39L	100.041	-0.578258	0.0674853	0.803812		AURKAIP1	1964.66	-0.0125441	0.956423	0.999809
PPDPF	1982.21	-0.067943	0.766431	0.999743		RXRA	3769.42	0.210596	0.232647	0.999686		MATN2	93.8618	-0.685495	0.0675708	0.803812		NXN	1953.01	-0.131864	0.245442	0.999809
SOS2	1977.45	-0.0603865	0.728385	0.999743		HNRNPU	3836.32	0.0697864	0.691494	0.999686		HPS3	58.4267	0.49136	0.0675798	0.803812		N4BP2L2	1958.22	0.0800516	0.573787	0.999809
CELF1	1980.94	0.013779	0.907302	0.999743		CACNB1	3767.61	0.122081	0.430136	0.999686		IFT52	39.2074	-0.498423	0.0668693	0.803812		NDUFB2	1958.65	-0.0192322	0.932539	0.999809
MIDN	1973.95	0.189519	0.53399	0.999743		EIF4H	3777.44	0.0711691	0.472186	0.999686		ST8SIA4	39.4486	0.599525	0.0666342	0.803812		ARAF	1955.38	0.000801135	0.994729	0.999809
TCP1	1974.98	-0.00926632	0.905799	0.999743		RNF115	3816.44	-0.21375	0.432236	0.999686		CDKL3	15.1187	-0.883733	0.0668748	0.803812		PDAP1	1939.34	-0.014341	0.929272	0.999809
CCDC9B	1964.37	0.065616	0.607859	0.999743		STARD7	3735.38	-0.03981	0.74476	0.999686		TESPA1	12.2232	-1.20487	0.0667044	0.803812		H3F3B	1959.33	-0.134173	0.406383	0.999809
OTUD4	1965	-0.0342656	0.883449	0.999743		CAND2	3787.35	-0.117992	0.364837	0.999686		KBTBD13	543.196	-0.4048	0.0676836	0.804326		PLIN2	1947.64	0.384467	0.0332705	0.999809
TOM1L2	1977.57	-0.0504662	0.754482	0.999743		SDHC	3730.34	0.0331907	0.810807	0.999686		NSD1	1022.76	0.305845	0.0680531	0.805089		KMT2D	1945.69	0.130802	0.608958	0.999809
LAMC1	1982.77	0.0651509	0.716184	0.999743		EIF3K	3780.78	-0.0600469	0.73642	0.999686		NUDCD2	202.585	-0.257686	0.067836	0.805089		RORC	1958.92	0.270191	0.18324	0.999809
WNK2	1978.92	-0.279181	0.220119	0.999743		PEBP4	3746.48	-0.17028	0.455657	0.999686		GJA1	201.965	0.493316	0.068053	0.805089		DEK	1946.63	-0.032242	0.830524	0.999809
KAT2B	1952.35	-0.0173213	0.915766	0.999743		SAR1B	3719.3	0.030242	0.814546	0.999686		ARHGAP33	50.7906	-0.653543	0.067902	0.805089		PPP1R2	1931.67	0.0111181	0.921548	0.999809
GSTP1	1967.36	0.00343777	0.981174	0.999743		FUNDC2	3740.08	0.00831813	0.938859	0.999686		NOG	32.4767	1.3115	0.0679818	0.805089		CUL3	1928.41	0.0727786	0.565303	0.999809
SMCO1	1958.31	-0.0845249	0.719039	0.999743		CAVIN4	3744.38	-0.122587	0.586247	0.999686		ARL4A	18.1563	-0.942308	0.0681117	0.805089		CHMP4B	1939.68	-0.178792	0.187075	0.999809
ROCK2	1956.89	0.0769831	0.741584	0.999743		CUTC	3749.6	0.0146425	0.918248	0.999686		DCUN1D3	76.5989	-0.472587	0.068496	0.808911		DCUN1D2	1927.74	0.113856	0.287107	0.999809
PCMT1	1960.86	-0.0873455	0.31041	0.999743		HERC1	3692.28	0.125806	0.567874	0.999686		CES4A	36.8465	0.739067	0.0686505	0.810015		PPP6C	1934.49	0.159508	0.193823	0.999809
ZEB1	1957.72	-0.104419	0.605482	0.999743		DAG1	3696.35	0.226619	0.0938326	0.999686		PRMT2	390.749	-0.304191	0.0687569	0.810316		HIBADH	1926.61	0.105496	0.332659	0.999809
PCBP4	1956.52	0.222854	0.187555	0.999743		A2M	3717.59	-0.119976	0.352765	0.999686		ISOC1	345.875	0.351434	0.0687981	0.810316		EPDR1	1906.66	0.0944406	0.474842	0.999809
RBFOX1	1961.7	-0.136465	0.37773	0.999743		RAPGEF1	3709.07	-0.0652719	0.576251	0.999686		ASF1A	250.824	0.211673	0.0693113	0.815636		ARHGEF12	1919.35	0.170633	0.431371	0.999809
AURKAIP1	1964.66	0.0756275	0.741764	0.999743		PCM1	3697.01	-0.0312033	0.835983	0.999686		ATF1	567.689	0.380458	0.0696213	0.816718		PPARA	1927.18	0.123027	0.582364	0.999809
NXN	1953.01	-0.0957621	0.398569	0.999743		MYL6B	3768.34	-0.236274	0.545648	0.999686		SCAP	512.705	0.218536	0.0695683	0.816718		ERGIC1	1922.67	-0.0479338	0.549486	0.999809
N4BP2L2	1958.22	0.00654729	0.963303	0.999743		POLDIP2	3686.8	-0.00493247	0.957323	0.999686		GLMP	44.3169	-0.567936	0.0695791	0.816718		KIAA0100	1906.45	0.207045	0.12987	0.999809
NDUFB2	1958.65	0.160239	0.480467	0.999743		MYH14	3703.2	0.0512818	0.73718	0.999686		FJX1	17.367	1.01482	0.0696493	0.816718		VAPB	1908.86	0.094617	0.507472	0.999809
ARAF	1955.38	-0.044058	0.716302	0.999743		SPARC	3661.88	-0.057352	0.746813	0.999686		PTPN3	2444.91	-0.373564	0.0700069	0.819464		NEK7	1907.61	0.138298	0.441846	0.999809
PDAP1	1939.34	0.107802	0.50439	0.999743		SLC25A11	3687.25	0.0305292	0.868796	0.999686		BAZ1B	1152.86	0.219379	0.0699691	0.819464		EPRS	1911.33	0.0469742	0.679971	0.999809
H3F3B	1959.33	-0.0416788	0.796359	0.999743		RNF123	3659.39	0.0190877	0.865913	0.999686		ANKHD1-EIF4EBP3	36.8887	-0.529332	0.0704224	0.823601		KIAA1109	1928.55	0.137495	0.593251	0.999809
PLIN2	1947.64	0.132607	0.46293	0.999743		DYNLL2	3634.46	0.0371649	0.736026	0.999686		PECAM1	1220.36	-0.335467	0.0705517	0.824387		ICMT	1909.15	-0.343827	0.208157	0.999809
KMT2D	1945.69	-0.0190953	0.940472	0.999743		PLPP7	3644.04	0.115495	0.427717	0.999686		SCARB2	2603.08	0.259951	0.0706799	0.824809		SYPL1	1905.06	0.0534724	0.642858	0.999809
RORC	1958.92	-0.140616	0.488761	0.999743		HSDL2	3640.59	-0.0074125	0.956772	0.999686		CPSF6	484.027	0.291649	0.0709118	0.824809		PFKFB3	1936.83	-0.31149	0.538157	0.999809
DEK	1946.63	-0.158611	0.29242	0.999743		BLCAP	3661.21	-0.0777908	0.613582	0.999686		GTPBP3	160.839	0.307039	0.0708428	0.824809		PPARGC1A	2026.27	-0.0799924	0.731587	0.999809
PPP1R2	1931.67	0.0205101	0.855756	0.999743		DDN	3700.66	-0.21523	0.821289	0.999686		PDE7B	154.588	0.454742	0.0708786	0.824809		PKN1	1915.29	-0.157065	0.272416	0.999809
CUL3	1928.41	-0.016553	0.895946	0.999743		NUDT4	3751.25	-0.382575	0.373956	0.999686		ZNF675	20.5996	0.695888	0.0708801	0.824809		EWSR1	1906.9	-0.126582	0.125982	0.999809
CHMP4B	1939.68	-0.0885552	0.513146	0.999743		CTSB	3645.19	-0.0800755	0.675384	0.999686		AGAP5	10.6547	1.02668	0.0709607	0.824809		GLO1	1902.97	-0.0345082	0.684829	0.999809
DCUN1D2	1927.74	0.0464498	0.66402	0.999743		ADD1	3604.97	-0.046745	0.61752	0.999686		GATAD2A	390.245	0.396554	0.07111	0.825821		SSH2	1896.86	0.10796	0.630511	0.999809
PPP6C	1934.49	-0.0119771	0.922301	0.999743		MYOZ2	3606.1	0.248495	0.40048	0.999686		LMF2	322.819	-0.279757	0.0713239	0.827582		TOM1	1897.89	0.177172	0.356491	0.999809
HIBADH	1926.61	0.00480897	0.964775	0.999743		ENAH	3751.71	-0.00267639	0.995634	0.999686		MAFA	1120.15	0.734956	0.0714936	0.828098		B4GALT5	1896.78	0.169817	0.411314	0.999809
EPDR1	1906.66	-0.0189496	0.885986	0.999743		ATF3	3815.16	-0.847515	0.374322	0.999686		TCP11L2	229.027	-0.578786	0.0715555	0.828098		ARHGEF10L	1894.62	-0.0342591	0.795075	0.999809
ARHGEF12	1919.35	0.108319	0.617409	0.999743		GPC1	3565.68	0.0866728	0.651043	0.999686		FKBPL	23.1972	-0.706891	0.0714389	0.828098		TRAP1	1882.37	-0.0281777	0.835461	0.999809
PPARA	1927.18	0.211413	0.344541	0.999743		CAPZA2	3569.12	0.0131523	0.880756	0.999686		TEAD4	1377.19	0.33694	0.0717117	0.829182		RPL35A	1906.12	-0.0754894	0.699962	0.999809
ERGIC1	1922.67	-0.0407822	0.610151	0.999743		BTF3	3578.3	-0.0563816	0.660132	0.999686		SLC25A13	91.4775	-0.41039	0.0719443	0.830424		POPDC3	1879.38	-0.00368941	0.97883	0.999809
KIAA0100	1906.45	0.0679572	0.619135	0.999743		ATP5MC3	3582.25	0.101855	0.619339	0.999686		BMP8A	12.8208	1.12001	0.0719028	0.830424		USP7	1886.78	0.0324449	0.77364	0.999809
VAPB	1908.86	0.0661639	0.642946	0.999743		ESRRA	3558.25	-0.013114	0.945093	0.999686		PNPLA2	2983.67	-0.317544	0.0721489	0.831341		MRPS18B	1888.18	0.0202403	0.873185	0.999809
NEK7	1907.61	-0.0112852	0.949964	0.999743		JSRP1	3551.43	0.022555	0.92275	0.999686		FAM98C	37.3738	-0.668038	0.0721341	0.831341		USP38	1876.78	0.179018	0.386612	0.999809
EPRS	1911.33	-0.0795192	0.485042	0.999743		BZW2	3571.07	0.0181473	0.917864	0.999686		PRTG	24.4514	0.713196	0.0723177	0.832563		IARS	1882.87	0.1332	0.247384	0.999809
KIAA1109	1928.55	-0.0399953	0.876536	0.999743		MYORG	3522	0.0836387	0.676793	0.999686		TNRC6C	463.084	0.402094	0.0724771	0.833059		MAOB	1884.89	0.120151	0.36674	0.999809
ICMT	1909.15	0.0506558	0.85282	0.999743		CHCHD3	3560.48	-0.0903498	0.471805	0.999686		GADD45A	277.827	1.04648	0.0724863	0.833059		PSMB5	1880.33	-0.0816347	0.594931	0.999809
SYPL1	1905.06	-0.0697039	0.545573	0.999743		RPS19	3551.09	-0.139317	0.481125	0.999686		SLC15A2	28.1146	0.747289	0.0725617	0.833204		PATJ	1881.97	0.0421104	0.847978	0.999809
PFKFB3	1936.83	-1.19289	0.0184304	0.999743		DDX3X	3490.33	0.054345	0.816903	0.999686		STK11IP	114.869	-0.40591	0.0726398	0.83338		CHRNB1	1877.44	0.188512	0.301697	0.999809
PPARGC1A	2026.27	0.159806	0.492891	0.999743		SF3B1	3508.3	-0.00268928	0.982827	0.999686		DHCR24	1518.9	0.474202	0.0735575	0.834403		STIP1	1873.87	-0.0432751	0.772405	0.999809
PKN1	1915.29	-0.209851	0.142479	0.999743		MAPKAPK3	3528.94	-0.00694874	0.968705	0.999686		TBC1D17	1466.81	-0.241663	0.0735201	0.834403		ACADSB	1895.05	0.054912	0.749041	0.999809
EWSR1	1906.9	-0.0099336	0.904201	0.999743		FYTTD1	3510.3	-0.0780449	0.654737	0.999686		ULK1	1424.86	-0.349888	0.0736844	0.834403		DDX6	1874.49	0.17596	0.302582	0.999809
GLO1	1902.97	-0.0989391	0.244357	0.999743		COX6B1	3507.49	0.0325759	0.884544	0.999686		RBM8A	802.566	0.260483	0.0738399	0.834403		TMEM182	1879.05	-0.0454793	0.808188	0.999809
SSH2	1896.86	-0.264967	0.237946	0.999743		NR4A1	3654.61	-0.839629	0.158781	0.999686		FAM208B	567.686	0.38659	0.073775	0.834403		KLHL24	1888.98	-0.168726	0.478846	0.999809
TOM1	1897.89	0.0477506	0.803747	0.999743		SAMD4A	3527.76	-0.214379	0.291181	0.999686		ZNF335	360.684	-0.238317	0.0734492	0.834403		PRDX5	1886.21	-0.100736	0.655342	0.999809
B4GALT5	1896.78	0.00846752	0.967326	0.999743		ENSA	3468.29	-0.0133283	0.846435	0.999686		ZNF142	284.672	0.339877	0.073199	0.834403		SLC29A2	1868.14	0.00632965	0.964527	0.999809
ARHGEF10L	1894.62	0.0133112	0.91957	0.999743		CCNI	3491.84	-0.13964	0.248797	0.999686		JKAMP	263.847	0.212647	0.0738605	0.834403		HSPA5	1868.6	-0.0612435	0.734759	0.999809
TRAP1	1882.37	-0.0672337	0.620094	0.999743		PDLIM7	3469.81	0.0289019	0.886172	0.999686		PCDH12	175.354	0.386003	0.0735043	0.834403		KCNJ11	1872.86	0.177738	0.118694	0.999809
RPL35A	1906.12	0.125685	0.520891	0.999743		IPO13	3467.8	-0.0740922	0.420037	0.999686		ZNF331	151.448	0.37104	0.0738283	0.834403		RANBP2	1875.89	0.200471	0.336502	0.999809
POPDC3	1879.38	-0.110338	0.427441	0.999743		HNRNPDL	3459.97	-0.000946707	0.989753	0.999686		TNFSF12	141.949	-0.372067	0.0731451	0.834403		KCMF1	1869.31	0.0146064	0.897118	0.999809
USP7	1886.78	-0.0448981	0.690578	0.999743		SH3GLB1	3442.14	-0.000200651	0.998774	0.999686		CTXN3	139.2	-0.962998	0.0735282	0.834403		GBE1	1858.76	-0.0857418	0.558035	0.999809
MRPS18B	1888.18	0.00220611	0.986115	0.999743		ATPAF1	3445.44	0.105132	0.267831	0.999686		LCAT	134.998	0.430527	0.0738274	0.834403		DNAJA3	1871.59	0.176643	0.0179439	0.999809
USP38	1876.78	-0.0864543	0.675937	0.999743		FHOD1	3445.13	-0.0412326	0.781617	0.999686		NUP37	121.495	0.338716	0.073639	0.834403		APPL1	1868.32	-0.0925698	0.552046	0.999809
IARS	1882.87	-0.0310142	0.787739	0.999743		DTNA	3428.36	-0.0241963	0.835073	0.999686		ZDHHC1	91.6869	-0.359921	0.0737373	0.834403		OBSL1	1872.86	-0.107152	0.467473	0.999809
MAOB	1884.89	0.145261	0.274947	0.999743		XPO4	3432.65	-0.108637	0.71389	0.999686		ZFAND4	88.2458	-0.331351	0.0734204	0.834403		KANSL3	1870.84	-0.064339	0.612853	0.999809
PSMB5	1880.33	0.0576409	0.707151	0.999743		REPIN1	3450.95	-0.00554833	0.965835	0.999686		WDR4	71.7316	0.499254	0.0737546	0.834403		PHF10	1861.03	0.056532	0.667842	0.999809
PATJ	1881.97	0.0145416	0.947215	0.999743		NPLOC4	3387.3	0.0409647	0.732041	0.999686		FCHSD1	33.9966	-0.637241	0.0737078	0.834403		SOD1	1855.18	0.0690745	0.636203	0.999809
CHRNB1	1877.44	0.108104	0.553651	0.999743		BAG6	3410.45	0.0130194	0.898287	0.999686		PDLIM3	46834.6	-0.342177	0.0746184	0.835189		BNIP3	1854.39	0.113329	0.560756	0.999809
STIP1	1873.87	0.0042973	0.977074	0.999743		IGF2R	3396.72	0.158052	0.465734	0.999686		ZNF76	1047.39	-0.203753	0.074685	0.835189		HLA-B	1846.2	-0.293338	0.187298	0.999809
ACADSB	1895.05	-0.0747954	0.663043	0.999743		DCN	3371.01	0.0729329	0.784468	0.999686		VPS8	847.574	-0.481979	0.0745318	0.835189		FLNA	1851.15	-0.436554	0.134668	0.999809
DDX6	1874.49	0.0986926	0.563093	0.999743		ACACB	3355.01	0.187058	0.298295	0.999686		ELOA	773.486	0.166356	0.0744202	0.835189		KLHL33	1867.41	-0.067748	0.755409	0.999809
TMEM182	1879.05	-0.15781	0.399584	0.999743		UBE2D3	3365.27	-0.00676255	0.944259	0.999686		DUPD1	671.935	-0.457774	0.0745045	0.835189		RETREG1	1878.86	-0.375	0.0947417	0.999809
KLHL24	1888.98	-0.660576	0.0055873	0.999743		MN1	3360.27	0.289001	0.156062	0.999686		TTBK2	416.793	0.346582	0.0746599	0.835189		ZBED1	1864.05	0.0595985	0.79656	0.999809
PRDX5	1886.21	0.0870408	0.699628	0.999743		DDB1	3367.98	-0.0224116	0.755359	0.999686		RNF168	404.874	0.32016	0.0742871	0.835189		HAX1	1860.75	-0.0292903	0.777227	0.999809
SLC29A2	1868.14	0.148416	0.296699	0.999743		PRKAB2	3372.29	-0.0917078	0.651018	0.999686		CREB1	233.02	0.327821	0.0746461	0.835189		HSPA4	1849.71	0.135525	0.368106	0.999809
HSPA5	1868.6	-0.00341326	0.984929	0.999743		RPLP2	3392.85	-0.0560436	0.791612	0.999686		CDCA7L	61.5983	-0.74634	0.0743859	0.835189		CENPB	1856.02	-0.0727242	0.597824	0.999809
KCNJ11	1872.86	0.148285	0.192841	0.999743		SBDS	3355.47	-0.00426552	0.973199	0.999686		PLK3	57.4034	-0.699341	0.0744386	0.835189		MEF2A	1852.49	0.177381	0.403887	0.999809
RANBP2	1875.89	0.177412	0.39495	0.999743		TUFM	3344.13	0.069567	0.609026	0.999686		SH3TC1	54.4121	-0.542152	0.0742632	0.835189		NUMA1	1850.98	0.0940065	0.527331	0.999809
KCMF1	1869.31	-0.0210326	0.852242	0.999743		RPS12	3350.83	-0.0527407	0.815226	0.999686		SHROOM1	52.3857	0.535826	0.0742171	0.835189		SLC25A30	1885.26	0.00629878	0.982916	0.999809
GBE1	1858.76	-0.115013	0.431918	0.999743		DMPK	3330.64	0.146872	0.448907	0.999686		RNF144B	2104.58	-0.374606	0.0749259	0.836141		SFPQ	1864.16	-0.040322	0.753665	0.999809
DNAJA3	1871.59	0.023202	0.756032	0.999743		LPIN1	3363.05	0.119258	0.554358	0.999686		ZFP36L1	794.472	0.4232	0.0749691	0.836141		MMADHC	1844.06	-0.0826523	0.479143	0.999809
APPL1	1868.32	-0.357132	0.0218308	0.999743		SPTBN1	3310.53	-0.0181679	0.876427	0.999686		CCDC146	44.8354	-0.459366	0.0750851	0.836141		BTBD6	1847.06	-0.138769	0.427029	0.999809
OBSL1	1872.86	-0.0857411	0.560811	0.999743		LAPTM4B	3327.59	-0.161618	0.365544	0.999686		GORAB	39.0685	0.529177	0.0750697	0.836141		KPNA1	1843.1	0.0317711	0.838884	0.999809
KANSL3	1870.84	-0.0808788	0.524569	0.999743		AKT2	3324.8	-0.00115205	0.988355	0.999686		MOK	34.5932	-0.577118	0.074909	0.836141		MRPL37	1846.54	0.0346528	0.789425	0.999809
PHF10	1861.03	-0.0625125	0.635158	0.999743		PARVB	3326.76	-0.0307701	0.84932	0.999686		SLC25A37	1188.92	0.314299	0.0752241	0.836907		AP2M1	1836.89	-0.0662327	0.594318	0.999809
SOD1	1855.18	0.0954935	0.512984	0.999743		RHOBTB1	3344.06	-0.664662	0.0635754	0.999686		CDH26	19.2201	0.769951	0.07528	0.836907		RALGAPA2	1835.04	0.147834	0.421523	0.999809
BNIP3	1854.39	0.0380913	0.844976	0.999743		PRDX3	3327.02	0.0949163	0.395753	0.999686		PPDPFL	3014.53	-0.735288	0.0756417	0.838416		C9orf3	1852.06	-0.296716	0.0749503	0.999809
HLA-B	1846.2	0.0754145	0.734441	0.999743		MAT2A	3332.7	0.173169	0.36114	0.999686		GFOD1	849.237	-0.388392	0.0758374	0.838416		ZCCHC24	1827.5	-0.0122567	0.944627	0.999809
FLNA	1851.15	0.541849	0.0631016	0.999743		CASQ2	3318.67	0.0876764	0.721902	0.999686		NIN	512.348	0.473906	0.0755089	0.838416		SDHD	1830.21	0.046723	0.66908	0.999809
KLHL33	1867.41	-0.130409	0.548722	0.999743		HDGF	3262.57	-0.0357304	0.766831	0.999686		TSPYL4	114.205	0.360938	0.0757671	0.838416		UTP11	1823.37	-0.0478035	0.690139	0.999809
ZBED1	1864.05	-0.062871	0.78566	0.999743		MCL1	3297.16	-0.296184	0.0700928	0.999686		MED19	66.9819	-0.471725	0.0757239	0.838416		EEF2K	1823.97	0.0211661	0.904604	0.999809
HAX1	1860.75	0.0231354	0.822983	0.999743		TNIP1	3281.34	-0.124959	0.298704	0.999686		MAML3	48.8029	-0.614107	0.0756843	0.838416		UBQLN1	1827.42	0.0800459	0.603073	0.999809
HSPA4	1849.71	0.0196615	0.896117	0.999743		NDUFA10	3282.58	0.0532735	0.654304	0.999686		HAPLN2	16.3088	-0.956754	0.0758579	0.838416		CALM2	1812.53	0.134969	0.432468	0.999809
CENPB	1856.02	-0.10104	0.463471	0.999743		UQCRQ	3300.76	0.000593828	0.997692	0.999686		STEAP3	670.231	0.372143	0.0760883	0.838731		STAU2	1824.94	0.135544	0.171656	0.999809
MEF2A	1852.49	0.000284038	0.998934	0.999743		DYRK1B	3304.57	-0.00193026	0.990057	0.999686		PRPF18	84.9166	-0.316548	0.0761391	0.838731		HNRNPM	1821.76	0.00912192	0.935299	0.999809
NUMA1	1850.98	-0.0546915	0.713105	0.999743		NOS1	3263.98	0.381828	0.119466	0.999686		FHL5	81.1826	-0.619007	0.0760674	0.838731		GBF1	1827.13	-0.103259	0.409354	0.999809
SLC25A30	1885.26	-0.109708	0.709176	0.999743		COQ9	3276.43	0.00343102	0.974205	0.999686		ISM1	20.8931	0.752194	0.0760265	0.838731		TAB2	1812.27	0.0683312	0.677109	0.999809
SFPQ	1864.16	-0.0808569	0.529039	0.999743		RPL11	3278.63	-0.112641	0.508166	0.999686		CXorf36	388.17	-0.39291	0.0762643	0.839413		ECSIT	1822.09	0.0658427	0.680084	0.999809
MMADHC	1844.06	-0.0949565	0.415956	0.999743		SETD3	3240.06	-0.0638154	0.514346	0.999686		PIEZO1	221.995	-0.411075	0.076356	0.839726		SYNJ2BP	1809.65	0.142034	0.174584	0.999809
BTBD6	1847.06	-0.117445	0.501313	0.999743		PPTC7	3257.62	0.308343	0.186237	0.999686		TUBB4B	1994.43	0.44453	0.0766206	0.839921		ALDH5A1	1792.95	0.151388	0.484393	0.999809
KPNA1	1843.1	0.052633	0.736137	0.999743		ASB8	3239.43	-0.0822113	0.426645	0.999686		HMGN1	533.535	0.271488	0.0765387	0.839921		RAB12	1812.28	0.0947686	0.502126	0.999809
MRPL37	1846.54	-0.00671054	0.958744	0.999743		P4HB	3232.83	-0.0221799	0.824005	0.999686		ZBTB26	107.263	0.445521	0.0767534	0.839921		FEZ2	1784.03	0.141772	0.612826	0.999809
AP2M1	1836.89	-0.0659493	0.595722	0.999743		UBR4	3212.97	-0.0664927	0.7376	0.999686		HECW2	98.4397	-0.623428	0.07666	0.839921		NCOR1	1815.94	0.107535	0.577178	0.999809
RALGAPA2	1835.04	-0.0131625	0.942955	0.999743		TSC22D1	3223.45	0.18665	0.32238	0.999686		ACKR1	83.2981	-1.06391	0.0767079	0.839921		CTNNA1	1798.9	-0.213127	0.0950726	0.999809
C9orf3	1852.06	-0.0675985	0.684682	0.999743		CAVIN1	3226.17	0.0496425	0.734026	0.999686		CCNB1	18.1999	-0.738983	0.0766346	0.839921		ELOB	1819.35	-0.0787432	0.717442	0.999809
ZCCHC24	1827.5	-0.0135396	0.938828	0.999743		RBFOX2	3223.58	0.0510225	0.761626	0.999686		DYRK2	1246.47	0.447774	0.0777121	0.840161		VWA8	1800.62	0.281233	0.139606	0.999809
SDHD	1830.21	0.118827	0.276549	0.999743		SGCB	3201.49	-0.160523	0.224355	0.999686		MYADML2	1221.04	0.415254	0.0773473	0.840161		KLF13	1789.63	0.584492	0.0336678	0.999809
UTP11	1823.37	0.0180753	0.880076	0.999743		MAPT	3220.01	0.0365314	0.816879	0.999686		THBD	831.614	0.863638	0.0778505	0.840161		INTS1	1789.61	0.0328245	0.836435	0.999809
EEF2K	1823.97	0.0380437	0.829402	0.999743		USP24	3200.93	-0.257126	0.169621	0.999686		MSL2	380.703	0.258022	0.077539	0.840161		GRB10	1795.27	0.0596353	0.799162	0.999809
UBQLN1	1827.42	0.0320377	0.835105	0.999743		SLC6A8	3203.66	-0.0106635	0.947746	0.999686		RNF31	374.052	0.20918	0.0771014	0.840161		IDI1	1806.36	-0.0264485	0.912718	0.999809
CALM2	1812.53	0.421631	0.0141078	0.999743		DGKZ	3219.25	-0.0330419	0.843975	0.999686		RPAP2	370.105	0.287967	0.0771612	0.840161		BCL2L13	1793.05	0.14725	0.182239	0.999809
STAU2	1824.94	-0.0462367	0.641194	0.999743		CTDNEP1	3172.03	-0.0816502	0.528801	0.999686		JAG1	332.765	0.374637	0.077849	0.840161		PCYT1A	1788.67	0.0817869	0.475121	0.999809
HNRNPM	1821.76	0.0503611	0.653749	0.999743		SNRNP70	3184.34	0.0633578	0.714938	0.999686		QSER1	280.599	0.400073	0.0772597	0.840161		WDR82	1794.8	0.109517	0.380679	0.999809
GBF1	1827.13	-0.146588	0.241372	0.999743		XRCC6	3169.43	0.0512215	0.565978	0.999686		B4GALT3	240.531	-0.300452	0.0775016	0.840161		NAMPT	1800.14	-0.151895	0.548552	0.999809
TAB2	1812.27	-0.0868161	0.596812	0.999743		ITGB1	3159.55	0.0277569	0.858712	0.999686		C5orf30	118.399	0.524616	0.0778747	0.840161		DYRK1A	1805.8	0.0402019	0.824482	0.999809
ECSIT	1822.09	0.00141513	0.992928	0.999743		MAPKAPK2	3163.95	-0.166508	0.0992228	0.999686		PTCH2	65.3839	0.550969	0.077564	0.840161		CAPN2	1791.52	-0.0018014	0.985827	0.999809
SYNJ2BP	1809.65	0.0177438	0.865338	0.999743		DNAJB5	3197.94	-0.431044	0.103537	0.999686		ALG1	53.0681	0.460398	0.0777185	0.840161		KPNA6	1784.18	0.0622997	0.636255	0.999809
ALDH5A1	1792.95	0.00943521	0.96524	0.999743		RPL24	3178.34	0.00223222	0.990151	0.999686		INHBE	26.9115	1.02123	0.0773838	0.840161		FIS1	1794.76	-0.0477032	0.797612	0.999809
RAB12	1812.28	-0.107838	0.445191	0.999743		CAMK2G	3146.4	0.0744632	0.547066	0.999686		CAMK1	17.2661	-0.827275	0.0776824	0.840161		PRKG1	1814.87	0.00343128	0.988006	0.999809
FEZ2	1784.03	0.0811775	0.771995	0.999743		GMPR	3145.5	0.0736159	0.633135	0.999686		NAP1L2	15.4219	-0.842582	0.0773771	0.840161		KLF10	1780.46	0.196323	0.617731	0.999809
NCOR1	1815.94	-0.0167426	0.930832	0.999743		NCOR2	3149.45	0.200866	0.321965	0.999686		TMEM67	13.154	-0.866981	0.0777654	0.840161		PAIP1	1782.19	-0.0204114	0.821097	0.999809
CTNNA1	1798.9	0.00679718	0.957476	0.999743		ANKH	3140.1	-0.151085	0.229622	0.999686		DNAH10	11.4113	0.947894	0.0776213	0.840161		HLA-C	1764.84	-0.235325	0.594857	0.999809
ELOB	1819.35	-0.108477	0.618069	0.999743		PLCD4	3134.9	0.167472	0.248497	0.999686		C1orf226	10.9047	1.03632	0.0779145	0.840161		SEMA4D	1780.39	-0.0262983	0.849413	0.999809
VWA8	1800.62	0.0553323	0.771369	0.999743		DGKD	3228.32	-0.0378219	0.899771	0.999686		RGMB	228.998	-0.343478	0.0780892	0.84136		PTPRM	1783.09	-0.161457	0.409813	0.999809
INTS1	1789.61	-0.0988742	0.534048	0.999743		RPS27	3169.87	-0.238315	0.285948	0.999686		C10orf71	7131.66	-0.379775	0.0784122	0.842107		LARS	1778.84	0.0734964	0.486003	0.999809
GRB10	1795.27	-0.0972875	0.678107	0.999743		HADH	3127.44	-0.0205981	0.905712	0.999686		CKAP2	60.612	0.69003	0.0782927	0.842107		PSMF1	1771.39	0.0529367	0.663545	0.999809
IDI1	1806.36	0.0687054	0.77578	0.999743		ZBTB47	3123.76	-0.0176255	0.896374	0.999686		PIGBOS1	49.4326	-0.556479	0.0782223	0.842107		FAM168B	1777.2	0.0369792	0.737018	0.999809
BCL2L13	1793.05	-0.0157706	0.886437	0.999743		MAP2K2	3124.88	-0.00289611	0.987159	0.999686		WNT5B	20.0616	-0.772096	0.0783936	0.842107		MYLK4	1751.04	0.131782	0.762533	0.999809
PCYT1A	1788.67	0.161588	0.157843	0.999743		SDHB	3140.36	0.0052661	0.969357	0.999686		P4HA1	1364.53	0.531031	0.0791626	0.842255		ZFAND3	1763.21	-0.0758007	0.503058	0.999809
WDR82	1794.8	0.155934	0.211624	0.999743		ANK2	3124.12	-0.0197914	0.93527	0.999686		ABHD2	1251.73	0.896777	0.079004	0.842255		UQCC1	1764.32	0.0853742	0.424149	0.999809
NAMPT	1800.14	-0.237994	0.347212	0.999743		PRKAA2	3136.82	-0.31482	0.163115	0.999686		GANAB	1076.27	0.190735	0.0792322	0.842255		DCAF11	1767.2	0.0748253	0.456515	0.999809
DYRK1A	1805.8	0.0260525	0.885692	0.999743		VGLL2	3254.07	-0.324274	0.387247	0.999686		TSC1	957.727	-0.329945	0.0790723	0.842255		MAP2K6	1755.13	0.36447	0.1251	0.999809
CAPN2	1791.52	0.0186029	0.854303	0.999743		ANKRD9	3137.54	0.106078	0.585165	0.999686		PNPLA7	814.655	-0.328737	0.0792501	0.842255		PNRC1	1781.15	-0.22072	0.24844	0.999809
KPNA6	1784.18	0.0588951	0.654675	0.999743		DLST	3112.57	0.10761	0.270952	0.999686		WDR59	492.042	-0.195306	0.0787344	0.842255		CUL1	1766.65	0.0601365	0.522752	0.999809
FIS1	1794.76	0.0554977	0.765345	0.999743		ARPP19	3110.47	0.00660056	0.959745	0.999686		AKIP1	196.095	0.254677	0.0792509	0.842255		CLK1	1761.8	-0.303067	0.035202	0.999809
PRKG1	1814.87	-0.00879049	0.969276	0.999743		NDUFA5	3102.47	-0.0366044	0.686763	0.999686		RAE1	158.65	-0.264676	0.079048	0.842255		TTC3	1748.57	0.130254	0.483014	0.999809
KLF10	1780.46	0.138213	0.725322	0.999743		PPDPFL	3014.53	-0.453027	0.245637	0.999686		HOXA5	60.7454	0.432473	0.0785548	0.842255		PREP	1745.31	0.229051	0.0439365	0.999809
PAIP1	1782.19	-0.0691942	0.443097	0.999743		FILIP1L	3072.68	-0.395989	0.213322	0.999686		FGF7	38.2924	-1.52193	0.0789713	0.842255		RAN	1755.4	0.0602044	0.609251	0.999809
HLA-C	1764.84	0.111525	0.800979	0.999743		MYF6	3160.49	0.0215085	0.936821	0.999686		AMMECR1	32.9203	0.535819	0.079202	0.842255		SAP18	1755.08	0.00951478	0.92546	0.999809
SEMA4D	1780.39	-0.11336	0.413081	0.999743		SPARCL1	3075.72	0.0166381	0.911518	0.999686		KIF27	27.8076	0.609099	0.0791034	0.842255		IDH3B	1767.79	-0.210126	0.15722	0.999809
PTPRM	1783.09	0.0219001	0.910935	0.999743		MGST3	3091	-0.0452315	0.82037	0.999686		NFE2	8.71155	1.41576	0.0791839	0.842255		IBTK	1749.34	0.0172397	0.913412	0.999809
LARS	1778.84	-0.0145215	0.890505	0.999743		HK1	3087.01	0.0906456	0.435938	0.999686		DCAF4L1	16.7545	0.911494	0.0794296	0.843478		SLC25A23	1746.26	-0.0488039	0.646962	0.999809
PSMF1	1771.39	-0.0752155	0.536552	0.999743		MID1IP1	3084.98	-0.155183	0.460306	0.999686		DCLK2	33.0544	0.586186	0.0795001	0.843552		OPA1	1735.31	0.24	0.0958311	0.999809
FAM168B	1777.2	0.0963845	0.380939	0.999743		ARF1	3076.2	-0.0671372	0.377219	0.999686		IMPDH2	1572.82	-0.268187	0.0798142	0.84499		BRD2	1748.17	-0.0625357	0.538425	0.999809
MYLK4	1751.04	0.42463	0.330186	0.999743		PPP2R1A	3071.36	0.0234814	0.860658	0.999686		TRAPPC9	931.638	-0.225757	0.0806371	0.84499		APEH	1749.54	0.0422313	0.71486	0.999809
ZFAND3	1763.21	-0.11965	0.290298	0.999743		RHOQ	3046.73	0.0061907	0.952204	0.999686		DOK5	440.786	-0.485	0.0806541	0.84499		ENO1	1751.94	-0.169433	0.311555	0.999809
UQCC1	1764.32	0.0310118	0.771501	0.999743		OGT	3080.26	0.102233	0.659496	0.999686		ZCCHC17	241.847	-0.310368	0.0804699	0.84499		LIMS1	1771.43	-0.011575	0.95944	0.999809
DCAF11	1767.2	0.121435	0.226401	0.999743		USP9X	3037.85	0.0288721	0.88325	0.999686		TSPAN15	216.013	0.662194	0.080395	0.84499		ARFGAP2	1746.99	0.174	0.336184	0.999809
MAP2K6	1755.13	0.19759	0.40574	0.999743		MTUS1	3049.09	-0.267024	0.120989	0.999686		CLCN5	207.766	0.470079	0.0805984	0.84499		KCNA7	1737.1	-0.250828	0.22083	0.999809
PNRC1	1781.15	-0.506253	0.00814297	0.999743		TRIM7	3057.87	0.0590839	0.699549	0.999686		TPCN2	176.139	-0.34539	0.0798288	0.84499		ECI1	1752.58	0.0509095	0.797428	0.999809
CUL1	1766.65	-0.016824	0.85806	0.999743		CIPC	3069.98	-0.226467	0.261507	0.999686		OLFML3	94.1048	-0.491432	0.0800909	0.84499		HDAC4	1756.85	0.539096	0.0578887	0.999809
CLK1	1761.8	-0.287812	0.0453975	0.999743		PACS2	3065.21	-0.142817	0.160131	0.999686		YBX2	89.9281	-0.563666	0.0801004	0.84499		ATP5MD	1749.17	-0.0167159	0.9351	0.999809
TTC3	1748.57	0.014851	0.936256	0.999743		RHOA	3033.37	-0.0591959	0.600467	0.999686		ANGPT2	51.4011	0.766565	0.0802898	0.84499		PHPT1	1748.85	-0.0111096	0.960833	0.999809
PREP	1745.31	0.0515975	0.650072	0.999743		EIF3E	3044.26	-0.0656416	0.547601	0.999686		ELMOD1	48.0866	-0.768973	0.08034	0.84499		RAD21	1747.38	0.0908876	0.469512	0.999809
RAN	1755.4	0.0735689	0.531951	0.999743		MORF4L1	3023.16	0.007317	0.938002	0.999686		ABCC12	42.1808	0.843041	0.0802652	0.84499		AP1S2	1738.95	-0.109017	0.331586	0.999809
SAP18	1755.08	0.012061	0.905525	0.999743		TECR	3058.64	-0.0284637	0.871477	0.999686		GBGT1	22.0432	-0.691451	0.0803247	0.84499		CYB5R3	1724.77	-0.162516	0.158883	0.999809
IDH3B	1767.79	-0.0995509	0.50242	0.999743		LGALS1	3013.53	0.127568	0.635696	0.999686		PDCD1LG2	14.8829	-0.932418	0.0800745	0.84499		CUEDC1	1731.43	-0.102657	0.395348	0.999809
IBTK	1749.34	0.0393633	0.803847	0.999743		LRRFIP1	3040.85	-0.015487	0.890876	0.999686		CIDEA	10.8224	-3.11531	0.0803479	0.84499		NGRN	1737.99	-0.0492619	0.674732	0.999809
SLC25A23	1746.26	-0.110781	0.298392	0.999743		MYBPH	3084.8	0.0873897	0.92805	0.999686		POU4F1	9.56391	1.21806	0.0805422	0.84499		WSB2	1735.18	-0.0595798	0.640664	0.999809
OPA1	1735.31	0.0304663	0.832625	0.999743		RRAGD	3023.12	0.0167076	0.877581	0.999686		LCOR	544.778	0.449964	0.080894	0.846168		EIF1AX	1713.99	0.170463	0.462279	0.999809
BRD2	1748.17	-0.083088	0.413425	0.999743		RPL31	3034.72	-0.000722554	0.997019	0.999686		GYG2	9.70031	-2.83301	0.0808593	0.846168		NR3C1	1734.66	-0.044171	0.830653	0.999809
APEH	1749.54	0.00782592	0.946002	0.999743		GUCD1	3003.74	-0.0281308	0.790048	0.999686		MINK1	481.529	-0.243407	0.0810688	0.847328		RNF157	1736.18	0.068292	0.730781	0.999809
ENO1	1751.94	0.0290312	0.862211	0.999743		HTATSF1	3023.29	-0.072245	0.391657	0.999686		B4GALT6	62.8914	0.444928	0.0812158	0.84753		CALU	1731	-0.0185026	0.931805	0.999809
LIMS1	1771.43	-0.0368454	0.871377	0.999743		CCNG1	3026.55	-0.072378	0.730856	0.999686		2023-09-01	57.6665	-0.829275	0.0812155	0.84753		AP2B1	1732.79	0.10368	0.308368	0.999809
ARFGAP2	1746.99	0.356371	0.0487239	0.999743		LMNA	3018.71	0.123214	0.479522	0.999686		ZBTB43	1010.68	0.424232	0.0815062	0.849893		MTLN	1716.99	-0.0212818	0.943184	0.999809
KCNA7	1737.1	-0.12297	0.548201	0.999743		PRKACA	3012.95	-0.0802658	0.513303	0.999686		ADO	314.704	0.32285	0.0816634	0.850864		RAB6A	1715.42	0.0363654	0.763921	0.999809
ECI1	1752.58	0.0969882	0.624744	0.999743		OXA1L	3020.03	-0.0395481	0.767251	0.999686		ERBIN	996.848	-0.368611	0.0818475	0.851745		LTBP3	1724.34	-0.170732	0.179559	0.999809
HDAC4	1756.85	0.228146	0.422291	0.999743		LMO7	2997.56	0.0211231	0.908273	0.999686		EIF3C	548.899	1.03602	0.0820047	0.851745		CLASP2	1710.72	0.0887741	0.655939	0.999809
ATP5MD	1749.17	-0.036015	0.86071	0.999743		TOB1	3030.64	-0.293469	0.245832	0.999686		SLC4A7	405.075	0.606224	0.0819652	0.851745		APOD	1706.99	0.225892	0.489028	0.999809
PHPT1	1748.85	0.100161	0.657843	0.999743		CAPN3	3018.82	-0.150279	0.465426	0.999686		TIMM10B	130.202	0.344164	0.0819088	0.851745		GLRX5	1714.52	0.0881051	0.552803	0.999809
RAD21	1747.38	-0.000947501	0.993984	0.999743		PNPLA2	2983.67	-0.068364	0.68132	0.999686		HSPA12A	176.617	0.483273	0.0824865	0.85488		EEF1D	1714.13	-0.0777294	0.605659	0.999809
AP1S2	1738.95	-0.0621632	0.579454	0.999743		ACTC1	2989.15	0.385106	0.649913	0.999686		TTC30B	10.6473	-1.02627	0.0824997	0.85488		CYSTM1	1712.55	-0.107552	0.607211	0.999809
CYB5R3	1724.77	-0.0473116	0.68133	0.999743		G3BP2	2974.68	0.404115	0.0540966	0.999686		EDDM13	9.94342	0.846539	0.0824626	0.85488		EIF3I	1707.13	-0.0387051	0.750144	0.999809
CUEDC1	1731.43	-0.0515252	0.669421	0.999743		DUSP27	3005.59	-0.144187	0.394159	0.999686		MLF1	1248.18	-0.458795	0.0827887	0.855992		GTF3C1	1716.7	0.0394013	0.774541	0.999809
NGRN	1737.99	-0.0412792	0.72494	0.999743		MIB2	3010.86	-0.0417874	0.757963	0.999686		YARS2	183.514	0.300039	0.0828005	0.855992		XRCC5	1700.89	0.146478	0.103617	0.999809
WSB2	1735.18	-0.0530062	0.677782	0.999743		DDIT4L	3017.47	0.121197	0.748534	0.999686		CA13	10.9496	1.2864	0.0827184	0.855992		TOMM7	1710.66	-0.142552	0.509493	0.999809
EIF1AX	1713.99	0.115027	0.619845	0.999743		KLHL21	2969.17	-0.241514	0.21544	0.999686		FZD7	635.806	-0.491943	0.0829803	0.856998		IFRD1	1747.19	-0.249514	0.571056	0.999809
NR3C1	1734.66	-0.282149	0.172016	0.999743		ANAPC16	2953.87	-0.00400381	0.969342	0.999686		SNX2	376.324	-0.178945	0.0830583	0.856998		COL3A1	1678.99	-0.206612	0.450692	0.999809
RNF157	1736.18	-0.102888	0.604228	0.999743		SERINC1	2934.75	-0.034771	0.709533	0.999686		DDHD1	138.679	0.378742	0.0830915	0.856998		FBXL5	1706.26	0.0366548	0.814648	0.999809
CALU	1731	-0.0289174	0.893584	0.999743		CDK16	2958.13	-0.0407225	0.688741	0.999686		NOS1	3263.98	0.45047	0.083222	0.857678		ARHGAP35	1696.55	0.0255225	0.881347	0.999809
AP2B1	1732.79	0.0435921	0.668341	0.999743		ANXA11	2967.87	-0.0438234	0.699308	0.999686		BRD1	604.83	-0.250655	0.0835222	0.860104		CCT6A	1685.4	0.0372989	0.706688	0.999809
MTLN	1716.99	0.10263	0.731031	0.999743		EIF3L	2973.09	-0.181003	0.208011	0.999686		KIAA1109	1928.55	-0.47241	0.083782	0.860776		IL6ST	1677.11	0.199692	0.223235	0.999809
RAB6A	1715.42	-0.113896	0.346994	0.999743		COQ10A	2968.13	0.00107766	0.995392	0.999686		SLC9A3R2	1214.35	-0.436925	0.0837234	0.860776		CKAP5	1699.22	0.0759639	0.642299	0.999809
LTBP3	1724.34	-0.167255	0.188358	0.999743		NPEPPS	2931.79	0.0668663	0.574637	0.999686		TBCC	228.574	0.382726	0.083772	0.860776		DLGAP4	1697	0.0203497	0.907107	0.999809
CLASP2	1710.72	-0.0971581	0.625881	0.999743		RPS26	2937.6	-0.146101	0.645952	0.999686		RXRA	3769.42	0.32325	0.0839983	0.86233		PCBP2	1693.99	-0.0299501	0.741053	0.999809
APOD	1706.99	-0.0714487	0.826808	0.999743		PCBP1	2933.01	-0.0146922	0.913641	0.999686		C2orf88	326.707	0.487002	0.0842164	0.863902		PSMC2	1689.33	0.0446367	0.575512	0.999809
GLRX5	1714.52	0.0126363	0.932151	0.999743		SKP1	2942.64	-0.0342776	0.774955	0.999686		FXYD5	61.6073	-0.55343	0.0843136	0.864231		MAU2	1700.58	-0.143778	0.316959	0.999809
EEF1D	1714.13	0.0196978	0.895835	0.999743		PARK7	2939.47	0.021774	0.895042	0.999686		SFXN1	268.887	0.336519	0.08446	0.864373		NATD1	1685.77	-0.132403	0.485905	0.999809
CYSTM1	1712.55	0.0107522	0.958995	0.999743		ETFA	2924.17	0.103043	0.449757	0.999686		MAPKBP1	222.366	-0.354615	0.0844187	0.864373		LARP4B	1685.05	0.0354606	0.787455	0.999809
EIF3I	1707.13	-0.0597234	0.622999	0.999743		VWF	2945.97	-0.087403	0.589848	0.999686		PLS1	12.2964	1.03859	0.0845229	0.864373		OCIAD1	1684.65	-0.043288	0.625672	0.999809
GTF3C1	1716.7	0.0806587	0.557358	0.999743		RPS23	2955.51	0.0302282	0.836244	0.999686		SEMA3B	248.529	-0.396264	0.0847293	0.865817		HBB	1721.77	0.828989	0.353116	0.999809
XRCC5	1700.89	0.00701818	0.937863	0.999743		ARL6IP5	2899.71	0.014884	0.916486	0.999686		SORBS2	93.2526	-0.716457	0.0849082	0.866978		RUSC2	1699.74	-0.312815	0.165125	0.999809
TOMM7	1710.66	0.112947	0.601027	0.999743		PHB2	2941.21	-0.0541823	0.664631	0.999686		FBXO32	7234.81	-0.774408	0.0860325	0.867633		DAPK3	1710.11	-0.301038	0.112209	0.999809
IFRD1	1747.19	-0.27144	0.537677	0.999743		PAFAH1B1	2926.66	0.104093	0.377194	0.999686		NGLY1	862.367	-0.220689	0.0860835	0.867633		TXNL1	1674.24	0.139319	0.126553	0.999809
COL3A1	1678.99	-0.022837	0.933537	0.999743		NOP53	2957.25	-0.231314	0.310721	0.999686		PGM5	864.89	-0.368803	0.085871	0.867633		SGTA	1681.91	0.00288537	0.977896	0.999809
FBXL5	1706.26	-0.0730737	0.640248	0.999743		HIPK2	2931.17	0.115716	0.684757	0.999686		PIDD1	326.3	-0.426578	0.0858053	0.867633		KMT2C	1674.53	0.200525	0.391233	0.999809
ARHGAP35	1696.55	0.042359	0.804287	0.999743		ATP5PF	2936.62	-0.0600007	0.704867	0.999686		MYOC	270.578	-0.83298	0.0852346	0.867633		TOMM20	1674.17	0.0324621	0.638867	0.999809
CCT6A	1685.4	0.075968	0.442857	0.999743		TLN1	2918.67	0.0390934	0.696138	0.999686		POGK	263.18	0.329601	0.0860559	0.867633		RPS15A	1687.09	-0.1298	0.497693	0.999809
IL6ST	1677.11	0.16792	0.305655	0.999743		PXN	2942.01	0.00742474	0.964353	0.999686		FAF2	256.144	0.27363	0.0857879	0.867633		CCT8	1661.79	0.00717292	0.95412	0.999809
CKAP5	1699.22	-0.158751	0.331891	0.999743		NDUFB7	2924.48	-0.00982221	0.960573	0.999686		KAT5	187.05	-0.243859	0.0856065	0.867633		HBS1L	1667.02	0.060553	0.650845	0.999809
DLGAP4	1697	-0.0309029	0.859329	0.999743		HSPG2	2918.5	-0.0663112	0.756066	0.999686		MMP14	151.867	0.389781	0.0858465	0.867633		SPAG7	1674.11	0.00469156	0.977233	0.999809
PCBP2	1693.99	-0.0137909	0.878925	0.999743		AKR1B1	2921.49	-0.0384674	0.752551	0.999686		IMMP2L	112.985	-0.280871	0.0859269	0.867633		NR1D2	1669.54	-0.161377	0.580695	0.999809
PSMC2	1689.33	-0.0146308	0.854297	0.999743		CAMK2B	2929.42	-0.15119	0.235869	0.999686		ANKRA2	89.712	0.386484	0.0856605	0.867633		CAT	1662.49	0.0737642	0.698722	0.999809
MAU2	1700.58	-0.218678	0.127955	0.999743		PRKAR2A	2891.68	0.0921112	0.555974	0.999686		HIRA	83.8919	0.389612	0.0859814	0.867633		ANKRD52	1672.79	0.277006	0.246539	0.999809
NATD1	1685.77	0.0913491	0.63043	0.999743		NDUFS8	2920.62	0.011053	0.953433	0.999686		ZNF780A	53.0721	0.470885	0.0854874	0.867633		HMCN2	1671.36	-0.0629827	0.725125	0.999809
LARP4B	1685.05	-0.0939724	0.474968	0.999743		THRAP3	2888.67	0.0649055	0.635226	0.999686		SLC16A12	51.7954	-0.639667	0.0857482	0.867633		UNC13B	1688.13	-0.262523	0.373511	0.999809
OCIAD1	1684.65	-0.0767497	0.386746	0.999743		NXPE3	2892.93	0.029562	0.852945	0.999686		TRAPPC5	17.4263	0.697645	0.0856302	0.867633		DCTN1	1670.33	-0.0302	0.757956	0.999809
HBB	1721.77	-0.477221	0.593034	0.999743		PHKG1	2885.71	-0.184792	0.30413	0.999686		PLCXD2	11.1951	0.994758	0.0856721	0.867633		IGFN1	1606.43	-2.11198	0.0475727	0.999809
RUSC2	1699.74	-0.0911114	0.685821	0.999743		HLA-E	2877.42	-0.232304	0.11055	0.999686		ADRA1D	9.97522	1.17719	0.085878	0.867633		TRIM8	1658.84	0.0480642	0.739837	0.999809
DAPK3	1710.11	-0.342662	0.0705632	0.999743		GTF3A	2898.38	-0.156239	0.399698	0.999686		NIPAL2	51.6048	-0.483453	0.0862331	0.868481		MRPS15	1670.05	-0.0315377	0.835469	0.999809
TXNL1	1674.24	0.0346078	0.704298	0.999743		NBR1	2860.7	-0.0311369	0.738567	0.999686		MAGI2	73.5363	-0.430187	0.0864155	0.869658		SRPRA	1654.12	0.0753571	0.501751	0.999809
SGTA	1681.91	-0.0789534	0.448283	0.999743		RPL30	2877.75	-0.0587981	0.710274	0.999686		PAXIP1	115.881	0.302848	0.0865131	0.869981		EPM2A	1656.51	0.100618	0.354572	0.999809
KMT2C	1674.53	0.0339344	0.884647	0.999743		PAM	2835.98	-0.00238162	0.98772	0.999686		CCDC24	12.0117	-0.799663	0.0866565	0.870764		COPA	1656.74	0.0334119	0.783243	0.999809
TOMM20	1674.17	0.00307361	0.964515	0.999743		GPX4	2875.11	-0.0285977	0.861993	0.999686		BMP2	33.7455	-0.71361	0.0867992	0.871538		MED14	1653.28	-0.134121	0.526269	0.999809
RPS15A	1687.09	-0.0478167	0.802651	0.999743		IMPA2	2828.02	0.0672188	0.677287	0.999686		PDS5B	247.948	0.376109	0.0869311	0.871543		GLG1	1652.56	-0.102864	0.479642	0.999809
CCT8	1661.79	-0.0186683	0.88092	0.999743		H1F0	2882.89	0.148522	0.347593	0.999686		RBP4	29.3322	-2.45206	0.0868961	0.871543		JUND	1696.48	-0.0711048	0.86995	0.999809
HBS1L	1667.02	-0.0856123	0.522316	0.999743		DPYSL3	2881.99	-0.0694138	0.779637	0.999686		ITGB6	2164.6	-0.313829	0.0874247	0.871911		VPS13D	1653.25	0.2009	0.17694	0.999809
SPAG7	1674.11	0.0885843	0.589804	0.999743		CALCOCO1	2850.5	-0.0323344	0.825058	0.999686		VAMP4	189.414	0.297246	0.087255	0.871911		EXOC4	1648.5	-0.126117	0.454323	0.999809
NR1D2	1669.54	-0.534146	0.0675623	0.999743		ARIH2	2838.74	-0.0923966	0.393114	0.999686		TBC1D25	190.668	-0.305273	0.0873519	0.871911		GABARAPL1	1672.26	0.129038	0.564575	0.999809
CAT	1662.49	0.0317029	0.867868	0.999743		UBE3A	2835.2	-0.0188048	0.905579	0.999686		TNFRSF25	82.0502	-0.45241	0.0871013	0.871911		ADIPOR1	1649.88	-0.0719543	0.484397	0.999809
ANKRD52	1672.79	0.230868	0.33411	0.999743		GSPT1	2835.75	0.0196965	0.835908	0.999686		TIRAP	70.416	0.371081	0.0874933	0.871911		CD164	1648.88	-0.0642247	0.688925	0.999809
HMCN2	1671.36	-0.0411918	0.818065	0.999743		CIRBP	2859.26	-0.167259	0.370674	0.999686		PARL	54.4302	-0.534729	0.0874175	0.871911		SRF	1641.62	-0.0381548	0.752977	0.999809
UNC13B	1688.13	-0.236424	0.422822	0.999743		FH	2837.52	0.0841641	0.423284	0.999686		FXYD1	52.6406	-0.557413	0.0870798	0.871911		ABCF1	1636.68	0.024521	0.767507	0.999809
DCTN1	1670.33	-0.00215269	0.982456	0.999743		RPS7	2852.25	-0.0974265	0.525848	0.999686		TMPRSS9	30.2338	0.786577	0.0874791	0.871911		TP53INP2	1652.89	-0.324847	0.24136	0.999809
IGFN1	1606.43	-2.04846	0.0546469	0.999743		CRY2	2840.29	-0.0290348	0.843218	0.999686		MGME1	309.684	-0.316074	0.0876235	0.872554		SARAF	1638.33	-0.102576	0.286282	0.999809
TRIM8	1658.84	0.0184285	0.898658	0.999743		ADCY2	2813.29	0.0254798	0.850324	0.999686		SNN	1200.67	0.467003	0.0892333	0.872575		DNAJB2	1635.18	-0.0340102	0.83103	0.999809
MRPS15	1670.05	0.0231883	0.878562	0.999743		FITM1	2849.69	0.0563753	0.725924	0.999686		VTI1B	964.556	0.196775	0.0882581	0.872575		TIMMDC1	1632.75	0.148995	0.326694	0.999809
SRPRA	1654.12	0.0426229	0.703862	0.999743		NDUFB11	2837.33	-0.0154453	0.940889	0.999686		PPP1R15A	720.445	-0.534129	0.0881812	0.872575		TMEM245	1636.3	0.0736969	0.734275	0.999809
EPM2A	1656.51	0.00753283	0.944741	0.999743		PROB1	2807.42	-0.0206096	0.899208	0.999686		IP6K2	333.322	-0.290936	0.0885822	0.872575		TEX2	1624.21	-0.0184214	0.908359	0.999809
COPA	1656.74	-0.026765	0.825543	0.999743		UCP3	2806.21	-0.360471	0.0876328	0.999686		SFXN5	272.532	0.397951	0.088174	0.872575		NOL3	1628.3	0.0511088	0.762339	0.999809
MED14	1653.28	-0.246992	0.243209	0.999743		HIF1AN	2807.17	0.045365	0.537946	0.999686		POU2F1	268.428	0.416747	0.0883107	0.872575		SEC14L1	1627.81	0.00670936	0.963899	0.999809
GLG1	1652.56	-0.112431	0.439572	0.999743		SATB1	2806.36	-0.109626	0.557302	0.999686		ARHGAP5	258.276	0.57269	0.0885916	0.872575		TBC1D1	1615.69	-0.0963574	0.685277	0.999809
JUND	1696.48	-0.00888396	0.983678	0.999743		CCT7	2796.92	0.0632019	0.593523	0.999686		CD44	243.374	-0.647608	0.088383	0.872575		CLCN4	1610.5	0.335037	0.030689	0.999809
VPS13D	1653.25	0.103273	0.487614	0.999743		DIAPH1	2849.03	-0.167637	0.543591	0.999686		TMEM41B	207.978	0.259442	0.0892034	0.872575		TXN2	1634.55	0.0441636	0.773518	0.999809
EXOC4	1648.5	-0.165637	0.325668	0.999743		SLC16A3	2713.63	0.360634	0.435261	0.999686		HEYL	156.745	0.543136	0.0888092	0.872575		TUBB	1615.17	-0.279435	0.18493	0.999809
GABARAPL1	1672.26	0.0341496	0.878828	0.999743		AMOTL1	2776.12	-0.343293	0.175533	0.999686		ZNF74	130.931	-0.337333	0.0885703	0.872575		HERC2	1634.9	0.065946	0.669952	0.999809
ADIPOR1	1649.88	-0.0564562	0.582925	0.999743		CST3	2769.62	0.126591	0.663737	0.999686		GLB1	124.418	0.312879	0.089269	0.872575		CTBP1	1623.5	0.0531551	0.559387	0.999809
CD164	1648.88	0.0359704	0.82248	0.999743		HMGB1	2772.49	-0.0751883	0.283187	0.999686		HOXD8	83.3319	-0.65235	0.0888589	0.872575		NRBP1	1622.59	-0.00924279	0.923907	0.999809
SRF	1641.62	0.0578463	0.632908	0.999743		PDK4	2824.85	0.655919	0.332561	0.999686		CYP1B1	76.2365	1.07626	0.0891221	0.872575		GNPAT	1620.32	0.130017	0.160231	0.999809
ABCF1	1636.68	-0.0201311	0.808093	0.999743		COL6A2	2750.9	-0.0670929	0.763145	0.999686		FAM69B	72.3115	-0.554445	0.0888855	0.872575		GPATCH8	1614.12	0.108432	0.567467	0.999809
TP53INP2	1652.89	0.121693	0.660514	0.999743		UBE3C	2742.23	0.083425	0.51714	0.999686		ZFP41	56.5836	-0.423861	0.0883158	0.872575		MAF	1618.15	-0.291039	0.155907	0.999809
SARAF	1638.33	-0.0159686	0.867945	0.999743		NDUFB4	2766.99	0.0377764	0.78932	0.999686		FRMD4B	40.152	0.754017	0.088883	0.872575		SRSF11	1613.02	0.0464439	0.752383	0.999809
DNAJB2	1635.18	0.0699469	0.660562	0.999743		MAN2A2	2725.82	0.0887781	0.616833	0.999686		TUFT1	39.2692	0.437165	0.0887299	0.872575		CTNNB1	1608.41	0.00638	0.948131	0.999809
TIMMDC1	1632.75	0.0923885	0.543013	0.999743		PSMA7	2743.63	0.00384841	0.981109	0.999686		AP1G2	35.2967	-0.520168	0.088778	0.872575		DIP2C	1631.9	0.195308	0.441243	0.999809
TMEM245	1636.3	-0.039146	0.856916	0.999743		ASPH	2729.67	0.01263	0.944046	0.999686		FBXO17	31.794	-0.639997	0.0887632	0.872575		RCOR3	1595.64	0.135894	0.287056	0.999809
TEX2	1624.21	0.221641	0.165591	0.999743		LAMP2	2709.35	0.0630086	0.71086	0.999686		HSD11B1	20.9394	-0.816783	0.0886123	0.872575		SGCG	1615.5	0.00493341	0.979155	0.999809
NOL3	1628.3	0.0629711	0.709365	0.999743		KIF5B	2728.95	0.0599881	0.705348	0.999686		GGT1	19.8941	-0.902937	0.0877562	0.872575		EIF4G3	1593.3	-0.058321	0.811359	0.999809
SEC14L1	1627.81	-0.0929235	0.530746	0.999743		HSPD1	2709.56	0.101123	0.411654	0.999686		EVC2	18.7069	-0.832966	0.0882903	0.872575		ASAH1	1607.21	-0.0452398	0.768852	0.999809
TBC1D1	1615.69	-0.120013	0.613678	0.999743		ANO5	2689.51	0.0535177	0.723159	0.999686		PTP4A1	13.8598	-1.07673	0.0891089	0.872575		DDX24	1607.19	0.0306672	0.735085	0.999809
CLCN4	1610.5	0.129928	0.402116	0.999743		SON	2708.85	0.0550988	0.757934	0.999686		EYS	10.0263	-1.0214	0.0889866	0.872575		MAPKAP1	1600.4	-0.0640215	0.564038	0.999809
TXN2	1634.55	0.0159337	0.917286	0.999743		PCYOX1	2673.43	-0.0174682	0.936414	0.999686		PPP2R5A	972.668	0.333616	0.0897175	0.875177		KDM2A	1607.54	0.133778	0.382517	0.999809
TUBB	1615.17	0.00737467	0.972067	0.999743		TMOD1	2712.05	0.0333072	0.818854	0.999686		2023-03-08	388.722	-0.310529	0.0896487	0.875177		GAS6	1602.18	-0.0268778	0.878438	0.999809
HERC2	1634.9	-0.0903646	0.559266	0.999743		RPL28	2737.33	-0.115484	0.569549	0.999686		SCN7A	228.849	-0.442442	0.089733	0.875177		MGLL	1602.19	-0.181752	0.239227	0.999809
CTBP1	1623.5	-0.000647772	0.994321	0.999743		PTPA	2674.31	0.0538111	0.776892	0.999686		PUS3	99.3531	-0.392645	0.0899077	0.876237		UBL4A	1594.01	-0.0548812	0.592287	0.999809
NRBP1	1622.59	0.0130111	0.892924	0.999743		CD63	2677.79	0.00760424	0.966917	0.999686		SMTNL1	8106.52	-0.540739	0.0901053	0.87694		LTBP4	1615.79	-0.154196	0.4898	0.999809
GNPAT	1620.32	0.00139185	0.988008	0.999743		RABL6	2686.95	-0.0816634	0.62075	0.999686		POLR3B	139.596	0.26405	0.0901119	0.87694		FBLN2	1591.72	0.107922	0.625447	0.999809
GPATCH8	1614.12	0.0531465	0.779264	0.999743		RAB5B	2679.92	0.0537419	0.700309	0.999686		PKN1	1915.29	-0.257163	0.0903206	0.878326		FEM1A	1599.01	0.112661	0.40856	0.999809
MAF	1618.15	-0.226936	0.26837	0.999743		OAZ2	2672.44	-0.0421309	0.658812	0.999686		DEPTOR	2565.17	0.34169	0.0910093	0.881573		COL6A3	1578.14	-0.0637861	0.759798	0.999809
SRSF11	1613.02	0.0143722	0.922205	0.999743		NEURL1	2701.24	0.0537832	0.699366	0.999686		MICALL1	298.089	-0.257353	0.0909873	0.881573		TWF2	1598.75	-0.135101	0.537464	0.999809
CTNNB1	1608.41	0.00259221	0.978895	0.999743		OSBPL1A	2672.31	-0.0293044	0.810917	0.999686		APBA1	104.915	-0.560344	0.0908407	0.881573		OSBP	1584.8	0.223809	0.154088	0.999809
DIP2C	1631.9	0.059097	0.815754	0.999743		FAM129A	2716.53	-0.154692	0.673039	0.999686		LIG1	77.5086	-0.355452	0.0910919	0.881573		PKDCC	1602.81	-0.0975971	0.731412	0.999809
RCOR3	1595.64	0.0108034	0.932559	0.999743		MLEC	2655.04	-0.0605327	0.710578	0.999686		ARG2	35.0365	-1.72587	0.0907651	0.881573		TMEM143	1591.46	0.0712598	0.580354	0.999809
SGCG	1615.5	-0.0715922	0.704554	0.999743		PLEKHM2	2644.89	-0.0996371	0.510821	0.999686		SPN	17.7678	-0.947725	0.090929	0.881573		CFD	1579.51	0.00162653	0.997118	0.999809
EIF4G3	1593.3	-0.0557242	0.819586	0.999743		TNK2	2654.27	0.260978	0.112684	0.999686		ZNF525	10.1812	0.82929	0.0911193	0.881573		ODC1	1582.09	0.0422785	0.834211	0.999809
ASAH1	1607.21	-0.186409	0.225989	0.999743		PPP1CC	2661	-0.0431782	0.643594	0.999686		RBM12	441.637	0.435	0.0912372	0.882071		MRPS7	1587.09	0.129116	0.327431	0.999809
DDX24	1607.19	0.0733596	0.417575	0.999743		PARP1	2656.23	0.0391449	0.662404	0.999686		SERTAD4	15.5485	0.73662	0.0913146	0.882176		ATP8A1	1592.94	0.231518	0.366461	0.999809
MAPKAP1	1600.4	-0.059041	0.594474	0.999743		PRMT1	2662.14	0.0467793	0.725032	0.999686		FITM2	332.375	0.299531	0.0915041	0.882722		CXXC5	1571.7	0.506963	0.00746926	0.999809
KDM2A	1607.54	0.0446862	0.770504	0.999743		HNRNPH1	2653.18	-0.0112594	0.917274	0.999686		CYB561	77.6547	-0.459972	0.0914814	0.882722		ASB11	1573.34	0.00773805	0.965192	0.999809
GAS6	1602.18	0.0736313	0.675045	0.999743		TSPYL1	2644	-0.00621582	0.968903	0.999686		MXD4	942.802	-0.307646	0.0916558	0.882902		NREP	1597.32	-0.140468	0.483623	0.999809
MGLL	1602.19	-0.110619	0.473514	0.999743		RMND5A	2635.6	-0.0476092	0.786059	0.999686		SNX11	141.683	-0.276275	0.0916465	0.882902		INTS11	1581.68	-0.0843001	0.459144	0.999809
UBL4A	1594.01	0.0200654	0.844564	0.999743		KARS	2646.17	-0.0143754	0.884224	0.999686		HARS2	451	0.189999	0.0919058	0.884027		EPS15	1565.13	-0.0766269	0.713665	0.999809
LTBP4	1615.79	-0.088377	0.692142	0.999743		2023-09-02	2643.14	-0.103443	0.455681	0.999686		KCTD17	18.7005	-0.750415	0.0918632	0.884027		CLPX	1574.66	0.0487165	0.597842	0.999809
FBLN2	1591.72	0.150828	0.494993	0.999743		ACSS2	2631.27	0.0800217	0.498963	0.999686		ISY1	133.746	-0.339435	0.0922992	0.886614		IP6K3	1543.85	0.351777	0.159992	0.999809
FEM1A	1599.01	0.010971	0.935856	0.999743		AKAP6	2624.82	0.0300235	0.900569	0.999686		LRRCC1	20.854	-0.796324	0.0923083	0.886614		CHD2	1587.61	-0.0568042	0.747199	0.999809
COL6A3	1578.14	-0.00832842	0.968146	0.999743		EIF5B	2639.01	-0.097533	0.42373	0.999686		OSER1	871.772	-0.308801	0.0924963	0.887136		TMEM59	1568.64	0.0413503	0.631699	0.999809
TWF2	1598.75	0.11669	0.594067	0.999743		COX6C	2643.84	-0.122972	0.502199	0.999686		ZNF571	29.2625	-0.560998	0.0924591	0.887136		IMPDH2	1572.82	-0.228106	0.113989	0.999809
OSBP	1584.8	0.017311	0.912249	0.999743		QARS	2652.29	-0.0686341	0.58876	0.999686		ZFPM2	527.616	-0.399617	0.0926407	0.887238		LONP1	1564.13	0.0131206	0.915481	0.999809
PKDCC	1602.81	-0.0380044	0.89365	0.999743		ILF3	2635.13	0.0433482	0.600282	0.999686		ANKS6	133.72	0.317071	0.0926212	0.887238		PRDX1	1560.7	0.0353721	0.825078	0.999809
TMEM143	1591.46	-0.103638	0.421516	0.999743		YME1L1	2620.01	0.0449442	0.622727	0.999686		BCAS2	630.949	-0.36877	0.093301	0.890514		DNAJC21	1561.85	0.109435	0.256039	0.999809
CFD	1579.51	0.184235	0.682413	0.999743		ACHE	2596.14	-0.02632	0.931666	0.999686		ANAPC2	492.81	-0.226918	0.0932605	0.890514		TRIM28	1572.48	-0.0854847	0.467374	0.999809
ODC1	1582.09	0.033657	0.867639	0.999743		FKBP3	2615.56	0.0330662	0.783932	0.999686		MZT1	270.318	-0.294161	0.0934206	0.890514		AKTIP	1568.96	-0.074854	0.485668	0.999809
MRPS7	1587.09	0.153849	0.242966	0.999743		LAMB2	2608.46	-0.07429	0.615982	0.999686		HDAC1	227.11	0.238929	0.0932098	0.890514		PAK1	1549.31	0.0354575	0.860796	0.999809
ATP8A1	1592.94	0.0605967	0.813151	0.999743		MAP2K3	2620.6	-0.0307504	0.892394	0.999686		FAM135A	145.59	0.30805	0.0933602	0.890514		PSMB6	1560.9	-0.0605103	0.66322	0.999809
CXXC5	1571.7	0.436253	0.0213242	0.999743		SRSF5	2632.99	0.029113	0.842972	0.999686		ARHGEF25	75.2746	-0.424675	0.0934523	0.890514		CLCN1	1562.39	0.0231377	0.88004	0.999809
ASB11	1573.34	-0.0171681	0.922853	0.999743		S100A1	2588.48	-0.0503953	0.892946	0.999686		IZUMO4	26.6787	0.732866	0.0934203	0.890514		AQP4	1524.48	-0.208817	0.502158	0.999809
NREP	1597.32	-0.0963374	0.630833	0.999743		PPM1A	2588.77	-0.0575707	0.670352	0.999686		MFAP3	170.396	0.428939	0.0936322	0.890949		ZFP91	1555.49	0.0490427	0.732185	0.999809
INTS11	1581.68	-0.128458	0.259127	0.999743		SYNGR2	2600.52	-0.0335045	0.818294	0.999686		GRAMD2B	44.4269	0.673918	0.0935807	0.890949		GFM1	1567.33	0.13824	0.351342	0.999809
EPS15	1565.13	-0.113369	0.587165	0.999743		SORT1	2613.41	-0.157038	0.383728	0.999686		OPA3	615.887	0.266772	0.0938341	0.890954		HSPA1B	1577.98	0.312437	0.568776	0.999809
CLPX	1574.66	-0.0396771	0.667417	0.999743		TBX15	2586.94	-0.0448894	0.793345	0.999686		PPP1R10	436.932	0.455921	0.0938249	0.890954		FHOD3	1566.21	-0.295589	0.355491	0.999809
IP6K3	1543.85	0.747691	0.00280744	0.999743		STAT3	2581.73	0.0747515	0.704269	0.999686		C8orf58	61.156	-0.448322	0.093745	0.890954		GRHPR	1558.6	0.0334528	0.806145	0.999809
CHD2	1587.61	-0.238039	0.17687	0.999743		INPPL1	2590.9	0.0497743	0.636473	0.999686		CFAP69	31.1842	-0.617778	0.0940763	0.892615		MED24	1551.07	0.00989646	0.933309	0.999809
TMEM59	1568.64	0.0319234	0.711049	0.999743		RPL9	2559.09	-0.131882	0.691442	0.999686		TMEM181	291.952	0.235885	0.094412	0.893883		PPIF	1559.41	0.106024	0.490389	0.999809
IMPDH2	1572.82	-0.174441	0.226453	0.999743		EIF3F	2601.37	-0.174845	0.0920936	0.999686		KLHL18	164.766	0.312077	0.0944105	0.893883		SUGP2	1550.63	-0.00674598	0.922639	0.999809
LONP1	1564.13	-0.05147	0.677109	0.999743		MSRB3	2574.03	0.0954976	0.447965	0.999686		RAB3A	79.0451	0.475763	0.0943371	0.893883		AHDC1	1544.84	0.30306	0.144237	0.999809
PRDX1	1560.7	0.0598811	0.708165	0.999743		CTDSP2	2572.02	-0.155404	0.264623	0.999686		PALD1	145.095	-0.34492	0.0945503	0.893918		GBA2	1563.65	-0.0402565	0.79117	0.999809
DNAJC21	1561.85	-0.0296737	0.758166	0.999743		PBXIP1	2555.45	0.1545	0.145114	0.999686		ADGRF2	27.6574	1.22534	0.094505	0.893918		COPS3	1545.54	0.0528833	0.624164	0.999809
TRIM28	1572.48	-0.167984	0.153197	0.999743		EIF3G	2590.23	-0.032216	0.849798	0.999686		FAM221A	26.2918	-0.677489	0.0947145	0.894833		LMOD1	1560.85	-0.230019	0.358507	0.999809
AKTIP	1568.96	-0.150978	0.159561	0.999743		PSME4	2559.68	0.115752	0.510598	0.999686		LBR	241.054	0.419917	0.0949425	0.895712		CCDC47	1543.86	0.0214608	0.833059	0.999809
PAK1	1549.31	-0.0916098	0.650511	0.999743		DEPTOR	2565.17	0.370274	0.0521399	0.999686		IDUA	72.5413	-0.574046	0.0948853	0.895712		ZBTB16	1554.53	0.116691	0.658119	0.999809
PSMB6	1560.9	0.024142	0.861955	0.999743		ARPC2	2589.72	-0.191333	0.20991	0.999686		CHST10	102.265	0.342005	0.0950517	0.896106		APP	1537.97	-0.0811117	0.534509	0.999809
CLCN1	1562.39	-0.226806	0.139221	0.999743		NDUFAB1	2565.55	0.0606191	0.718427	0.999686		PRKAR2B	64.8276	-0.803438	0.0951447	0.896345		PTGES2	1549.4	-0.0100171	0.964169	0.999809
AQP4	1524.48	-0.048293	0.876633	0.999743		WDR1	2608.23	0.0154042	0.953947	0.999686		RTN4RL2	13.5834	0.864712	0.0952257	0.896472		GDI2	1534.91	0.0460893	0.62026	0.999809
ZFP91	1555.49	0.0432583	0.76267	0.999743		LRRFIP2	2576.28	-0.0802552	0.633707	0.999686		NACC1	458.032	0.313194	0.095334	0.896856		HERPUD1	1536.2	0.00252805	0.983209	0.999809
GFM1	1567.33	0.00309721	0.983343	0.999743		CAPNS1	2555.56	-0.0616536	0.601273	0.999686		CLIP1	7651.21	0.362279	0.0954905	0.896898		GHR	1525.67	0.249492	0.173976	0.999809
HSPA1B	1577.98	0.145284	0.791031	0.999743		DNAJB4	2591.69	-0.144778	0.760545	0.999686		XPR1	214.156	0.411169	0.0954666	0.896898		HNRNPUL1	1537.92	-0.028968	0.77112	0.999809
FHOD3	1566.21	-0.151583	0.635536	0.999743		TIMP3	2557.47	-0.278964	0.0727365	0.999686		SLC25A24	189.532	0.421152	0.0955412	0.896898		RNF187	1533.12	-0.0438951	0.816337	0.999809
GRHPR	1558.6	0.00582202	0.965921	0.999743		USP25	2549.49	-0.0911706	0.615327	0.999686		ZFHX3	583.228	0.459567	0.0956816	0.896947		EGR1	1553.13	-0.749304	0.416834	0.999809
MED24	1551.07	-0.0668028	0.572099	0.999743		FBXO3	2580.99	-0.160127	0.3917	0.999686		MYO9A	536.505	0.428852	0.0956496	0.896947		MTDH	1528.6	0.0816472	0.507715	0.999809
PPIF	1559.41	0.0487455	0.751132	0.999743		CAMK2D	2545.67	-0.092309	0.690706	0.999686		FAM49B	512.58	0.234007	0.0959957	0.898079		2023-09-09	1526.89	-0.223227	0.178165	0.999809
SUGP2	1550.63	0.114154	0.0989605	0.999743		MACF1	2527.53	-0.142333	0.425451	0.999686		CYREN	247.176	0.25214	0.0959966	0.898079		AHCYL1	1524.8	-0.030523	0.886797	0.999809
AHDC1	1544.84	0.530182	0.0105873	0.999743		MFGE8	2554.14	0.284357	0.125552	0.999686		MFSD1	174.502	-0.312626	0.0960053	0.898079		GPS1	1543.07	-0.0456152	0.657676	0.999809
GBA2	1563.65	0.134213	0.376804	0.999743		NAP1L4	2528.98	0.0416231	0.622689	0.999686		RBMX	1542.62	-0.223291	0.0961136	0.898459		DHCR24	1518.9	0.0299856	0.904567	0.999809
COPS3	1545.54	-0.0200284	0.852756	0.999743		EIF3J	2533.34	-0.0265699	0.777984	0.999686		ASB2	9649.62	0.435244	0.096619	0.899525		C1QBP	1525.27	0.0143717	0.900262	0.999809
LMOD1	1560.85	-0.192222	0.4428	0.999743		FLOT1	2529.47	-0.0291872	0.837995	0.999686		SLC25A6	1105.02	-0.258273	0.0966206	0.899525		RPL22	1531.09	-0.115112	0.295378	0.999809
CCDC47	1543.86	-0.0206674	0.839064	0.999743		HP1BP3	2522.24	0.0732082	0.604602	0.999686		COA7	483.543	0.304561	0.0966662	0.899525		IER5	1552.98	-0.259715	0.635554	0.999809
ZBTB16	1554.53	0.0722155	0.784185	0.999743		SUCLG1	2538.96	0.0278442	0.857434	0.999686		FNDC3A	431.762	-0.318667	0.0967256	0.899525		ATP5MPL	1527.39	0.0813391	0.635955	0.999809
APP	1537.97	0.0357775	0.783864	0.999743		UBE2B	2521.33	0.00328008	0.975222	0.999686		SUSD6	387.098	0.314425	0.0967698	0.899525		SLC35A4	1524.09	0.0760153	0.389349	0.999809
PTGES2	1549.4	0.00657925	0.976457	0.999743		ART3	2524.93	0.12471	0.533789	0.999686		RASAL2	344.106	-0.516898	0.0965391	0.899525		ABCC9	1516.46	0.159934	0.436135	0.999809
GDI2	1534.91	-0.0555387	0.550449	0.999743		SLMAP	2542.57	-0.245294	0.296082	0.999686		DAPP1	26.246	-0.593012	0.0963094	0.899525		CUX1	1526.9	-0.161281	0.311571	0.999809
HERPUD1	1536.2	-0.179617	0.135001	0.999743		CLTCL1	2530.67	0.187547	0.148026	0.999686		C6orf201	17.4997	-0.989994	0.0966462	0.899525		PPP2CA	1534.96	0.0850916	0.644852	0.999809
GHR	1525.67	-0.0808537	0.659668	0.999743		ARHGEF6	2520.8	-0.124509	0.552962	0.999686		TNKS1BP1	798.348	0.315408	0.0970093	0.899591		RBMX	1542.62	-0.174372	0.168049	0.999809
HNRNPUL1	1537.92	-0.0464108	0.64091	0.999743		KEAP1	2515.97	-0.0520295	0.564592	0.999686		ITIH5	518.197	-0.296589	0.0969354	0.899591		ZER1	1526.78	0.0798624	0.450759	0.999809
RNF187	1533.12	-0.0445818	0.813473	0.999743		PTPN11	2505.09	0.102334	0.538966	0.999686		ZNF408	131.544	-0.370226	0.0970479	0.899591		UBXN4	1521.45	0.0361616	0.821449	0.999809
EGR1	1553.13	-0.728485	0.429804	0.999743		EID1	2518.19	-0.000163956	0.998435	0.999686		BOC	124.373	0.427532	0.0968735	0.899591		PSMD11	1517.16	0.0533632	0.592631	0.999809
MTDH	1528.6	0.0240985	0.844954	0.999743		USP47	2505.09	0.0460782	0.794999	0.999686		CSAD	270.632	-0.229038	0.0971806	0.900192		SLC25A46	1516.56	0.133028	0.268572	0.999809
2023-09-09	1526.89	-0.204175	0.217918	0.999743		ABCC5	2509.34	0.317153	0.069855	0.999686		POLR2C	867.82	0.156678	0.0975334	0.900542		MRPL15	1521.51	0.00342147	0.979039	0.999809
AHCYL1	1524.8	0.0223352	0.91701	0.999743		ECHS1	2511.51	0.0226694	0.888792	0.999686		C5orf24	512.965	0.269138	0.0979937	0.900542		PJA2	1520.42	-0.0177975	0.930267	0.999809
GPS1	1543.07	-0.0373067	0.716783	0.999743		HOMER2	2517.56	-0.108985	0.557463	0.999686		MPP7	407.78	-0.362616	0.0974832	0.900542		CHP1	1525.88	-0.0551552	0.724906	0.999809
DHCR24	1518.9	0.0963149	0.700064	0.999743		EIF5A	2518.93	0.0115632	0.944625	0.999686		VPS18	320.791	0.309102	0.0979305	0.900542		ATP5F1E	1524.02	-0.121983	0.567417	0.999809
C1QBP	1525.27	0.0219945	0.847782	0.999743		RPS27A	2506.99	-0.0803962	0.658697	0.999686		PXMP4	203.003	0.299562	0.0976793	0.900542		LSM14A	1517.44	-0.0645228	0.431323	0.999809
RPL22	1531.09	0.011898	0.913733	0.999743		KCNJ12	2472.64	0.107999	0.618107	0.999686		GPRASP1	195.616	0.349335	0.0974372	0.900542		AP3D1	1515.5	0.00929785	0.921696	0.999809
IER5	1552.98	-0.149314	0.785232	0.999743		RPL38	2519.41	-0.125212	0.513508	0.999686		TMOD3	186.149	0.267996	0.0980325	0.900542		FAF1	1519.44	0.0226135	0.806698	0.999809
ATP5MPL	1527.39	0.00584546	0.97286	0.999743		RPL37	2532.65	-0.0605754	0.761082	0.999686		FUCA1	182.363	-0.324622	0.0977506	0.900542		CASTOR3	1511.11	-0.039629	0.853599	0.999809
SLC35A4	1524.09	0.101049	0.251846	0.999743		SPPL2A	2506.87	-0.200642	0.216337	0.999686		ZNF394	149.525	-0.326466	0.0979416	0.900542		ISCA1	1515.43	0.0720852	0.520136	0.999809
ABCC9	1516.46	-0.0502928	0.806585	0.999743		FASTK	2499.51	-0.00355907	0.980671	0.999686		PRPSAP2	98.5675	0.36906	0.0974904	0.900542		APLP2	1510.39	-0.0867215	0.507682	0.999809
CUX1	1526.9	-0.237962	0.135384	0.999743		EPN1	2502.02	-0.148237	0.320977	0.999686		KIAA1958	59.8897	0.488904	0.0980158	0.900542		ZNF768	1510.56	-0.154877	0.295987	0.999809
PPP2CA	1534.96	0.0438885	0.81205	0.999743		EIF4EBP2	2494.07	0.0442794	0.745191	0.999686		TK1	55.4505	-0.680766	0.0976418	0.900542		RPL39	1521.8	-0.108903	0.663965	0.999809
RBMX	1542.62	-0.177484	0.160323	0.999743		SNRNP200	2505.56	-0.0706542	0.6207	0.999686		WDR7	283.571	0.31982	0.0982635	0.901513		TOP2B	1507.37	-0.0207083	0.883456	0.999809
ZER1	1526.78	-0.0553218	0.601467	0.999743		SMAD3	2493.83	0.171633	0.433685	0.999686		AVEN	251.583	-0.224303	0.098342	0.901513		COL15A1	1501.91	-0.198358	0.288261	0.999809
UBXN4	1521.45	-0.0306482	0.848293	0.999743		ITM2B	2490.55	0.0247306	0.772736	0.999686		RFTN2	31.041	-0.649115	0.0982942	0.901513		INSR	1516.22	0.203078	0.28286	0.999809
PSMD11	1517.16	0.0288246	0.772426	0.999743		AQP1	2487.1	-0.0833138	0.573699	0.999686		CBFB	339.287	0.333052	0.0985409	0.902714		BHLHE41	1500.32	-0.0204592	0.932572	0.999809
SLC25A46	1516.56	0.0166109	0.890131	0.999743		SMTN	2519.66	-0.0650721	0.700727	0.999686		VPS13D	1653.25	0.26039	0.0987896	0.904306		CCNL2	1509.52	-0.111519	0.322227	0.999809
MRPL15	1521.51	-0.0311017	0.811167	0.999743		RPS6KA3	2472.34	-0.0905331	0.642283	0.999686		KCNIP2	117.492	-0.529773	0.098851	0.904306		KDM5C	1506.62	0.111962	0.525769	0.999809
PJA2	1520.42	-0.0407619	0.841121	0.999743		MYH6	2458.72	0.369623	0.338267	0.999686		FBRS	718.196	-0.219045	0.0989456	0.904549		MYL6	1491.6	-0.221372	0.380637	0.999809
CHP1	1525.88	-0.0331947	0.83219	0.999743		AGPAT3	2464.91	0.0835539	0.403323	0.999686		C1orf21	3853.43	0.228508	0.0993674	0.905169		GATM	1534.36	0.299174	0.471557	0.999809
ATP5F1E	1524.02	-0.0119265	0.955393	0.999743		ISCU	2460.11	0.0249094	0.860593	0.999686		CCDC92	892.374	-0.189542	0.0993068	0.905169		MCFD2	1489.02	0.139667	0.366319	0.999809
LSM14A	1517.44	-0.0780191	0.340759	0.999743		RBM39	2487.37	-0.0193409	0.849892	0.999686		TP63	373.955	0.485219	0.0993409	0.905169		C19orf47	1507.06	-0.0155368	0.920143	0.999809
AP3D1	1515.5	-0.0785291	0.406339	0.999743		PPP2R3B	2483.23	0.0262843	0.872107	0.999686		SRCAP	108.557	-0.441276	0.099362	0.905169		BCAR1	1503.32	0.470173	0.0205967	0.999809
FAF1	1519.44	-0.0417168	0.651576	0.999743		CD99L2	2472.06	0.0318432	0.727053	0.999686		EXT1	103.261	0.278207	0.0994226	0.905169		PPP6R2	1499.66	-0.0552671	0.62519	0.999809
CASTOR3	1511.11	-0.205941	0.337638	0.999743		FOXN3	2471.89	-0.0187891	0.931032	0.999686		KLHL13	72.7209	0.413994	0.099204	0.905169		SERPINB6	1502.66	0.0498362	0.748651	0.999809
ISCA1	1515.43	-0.0281733	0.801531	0.999743		MAP1LC3B	2463.11	-0.0330014	0.719429	0.999686		FOS	3892.18	-1.95981	0.0998664	0.905239		CAMSAP1	1495.89	-0.0521223	0.750914	0.999809
APLP2	1510.39	-0.109818	0.40134	0.999743		WDTC1	2461.9	-0.0520111	0.649205	0.999686		ARPC2	2589.72	-0.265951	0.100254	0.905239		GPR157	1488.52	-0.0237812	0.926324	0.999809
ZNF768	1510.56	-0.114394	0.439917	0.999743		SMG1	2460.76	0.0470329	0.85662	0.999686		MAP2K7	1011.1	-0.212982	0.100056	0.905239		PALMD	1492.82	-0.144141	0.457656	0.999809
RPL39	1521.8	0.135033	0.589929	0.999743		UQCRH	2456.62	0.103011	0.645316	0.999686		DENR	990.312	-0.129787	0.10021	0.905239		ZNF358	1505.18	-0.104263	0.62826	0.999809
TOP2B	1507.37	-0.136791	0.33291	0.999743		RAC1	2454.69	-0.0594076	0.544224	0.999686		USP39	722.71	0.162408	0.100317	0.905239		ALAS1	1490.12	0.0904358	0.611836	0.999809
COL15A1	1501.91	-0.171051	0.359629	0.999743		PRKAR1A	2444.07	0.106845	0.385419	0.999686		UBP1	657.526	0.238245	0.100103	0.905239		TBC1D8	1502.12	-0.312774	0.247338	0.999809
INSR	1516.22	0.124054	0.511783	0.999743		TFRC	2406.04	0.60645	0.272256	0.999686		TMEM167A	433.498	0.244492	0.0999675	0.905239		STRAP	1489.48	-0.0396343	0.656982	0.999809
BHLHE41	1500.32	-0.383198	0.113152	0.999743		TRIP12	2448.98	0.0380841	0.800162	0.999686		IGHMBP2	222.828	-0.238727	0.0996039	0.905239		USP6	1522.78	0.142671	0.722189	0.999809
CCNL2	1509.52	0.0428058	0.703492	0.999743		SRPK3	2481.89	-0.0378018	0.79917	0.999686		ESS2	148.17	-0.290095	0.100007	0.905239		FBXL17	1482.57	-0.0810216	0.603968	0.999809
KDM5C	1506.62	0.0300115	0.864944	0.999743		PDLIM1	2457.25	0.090264	0.71086	0.999686		POLR1C	79.2274	0.426902	0.0999264	0.905239		CLTC	1480.26	0.253378	0.101494	0.999809
MYL6	1491.6	0.20165	0.42418	0.999743		RPL34	2461.19	-0.0921785	0.608912	0.999686		MORN1	40.7933	0.423729	0.0999108	0.905239		RPS21	1512.63	-0.268379	0.271917	0.999809
GATM	1534.36	0.105385	0.799811	0.999743		COX8A	2444.08	0.0631105	0.81421	0.999686		PRODH	22.8899	-1.82272	0.100251	0.905239		NONO	1484.4	-0.0815988	0.259229	0.999809
MCFD2	1489.02	0.109819	0.477392	0.999743		SMARCA2	2428.39	-0.0834971	0.620095	0.999686		NUDT18	10.8404	0.820908	0.099892	0.905239		USP15	1478.16	0.0905332	0.561266	0.999809
C19orf47	1507.06	-0.0320196	0.836259	0.999743		SF1	2438.77	-0.194443	0.0651722	0.999686		CSPG4	694.445	0.675613	0.10044	0.905736		LDHD	1501.03	0.121828	0.473341	0.999809
BCAR1	1503.32	0.491634	0.0154518	0.999743		SNX3	2424.06	0.060527	0.447062	0.999686		MAPK7	87.1789	-0.433905	0.100575	0.906336		NR1H2	1480.02	-0.105425	0.479731	0.999809
PPP6R2	1499.66	-0.0846205	0.454242	0.999743		NCKAP1	2420.2	0.0428237	0.787972	0.999686		TTLL3	161.338	-0.300753	0.100884	0.908505		HEBP2	1484.03	-0.0876328	0.396557	0.999809
SERPINB6	1502.66	0.0218605	0.888194	0.999743		CARNS1	2424.36	0.0875514	0.683248	0.999686		CD300LG	272.017	-0.425516	0.101602	0.914349		STRADB	1475.5	0.112245	0.406742	0.999809
CAMSAP1	1495.89	-0.112977	0.491359	0.999743		FAU	2436.08	-0.0705324	0.699517	0.999686		ZNF213	208.911	-0.287435	0.101877	0.916199		AKT1S1	1478.51	-0.0434031	0.785646	0.999809
GPR157	1488.52	-0.167506	0.514852	0.999743		DDX1	2414.89	0.0306335	0.673055	0.999686		MEF2D	4188.45	-0.238364	0.102212	0.916349		ZDHHC7	1462.65	0.0490993	0.643346	0.999809
PALMD	1492.82	-0.0653449	0.736226	0.999743		ENDOD1	2430.53	-0.0794343	0.696844	0.999686		TBC1D19	50.7089	0.421396	0.102144	0.916349		CNNM3	1489.17	-0.300247	0.124731	0.999809
ZNF358	1505.18	-0.242712	0.259725	0.999743		PTPN3	2444.91	-0.294733	0.129532	0.999686		BTN2A2	34.7913	0.536624	0.102227	0.916349		RCAN2	1473.63	-0.080163	0.593036	0.999809
ALAS1	1490.12	0.0389263	0.827074	0.999743		PRRC2A	2419.44	-0.0524562	0.693526	0.999686		LAMC2	16.6776	-0.928506	0.102064	0.916349		KLHL30	1466.13	-0.000402734	0.998198	0.999809
TBC1D8	1502.12	-0.219046	0.417738	0.999743		RNF11	2411.51	0.0312129	0.742037	0.999686		FRMPD4	16.5801	0.987652	0.102238	0.916349		MLF2	1467.07	-0.0650725	0.568016	0.999809
STRAP	1489.48	-0.0467715	0.599823	0.999743		HSF1	2406.04	0.0297037	0.834477	0.999686		DNMT3A	1218.6	0.323122	0.102679	0.917559		ETF1	1470.38	0.0294354	0.799917	0.999809
USP6	1522.78	-0.176089	0.660834	0.999743		PCMTD1	2379.14	-0.00458959	0.973656	0.999686		TIMM22	259.579	0.28475	0.102719	0.917559		UBXN1	1476.01	-0.240895	0.155983	0.999809
FBXL17	1482.57	-0.0846208	0.587867	0.999743		FDFT1	2413.2	-0.196623	0.0744354	0.999686		MAP7D3	225.56	-0.297437	0.10245	0.917559		AKAP9	1463.23	0.0390871	0.845352	0.999809
CLTC	1480.26	0.293296	0.0578725	0.999743		G3BP1	2384.84	0.093209	0.486441	0.999686		SLC31A1	130.133	0.370386	0.102554	0.917559		ARGLU1	1468.18	-0.00379643	0.977861	0.999809
RPS21	1512.63	-0.172187	0.48074	0.999743		FSD2	2413.59	-0.180562	0.295598	0.999686		NPIPB13	10.6192	-1.02091	0.102666	0.917559		PRKDC	1467.13	0.272805	0.10918	0.999809
NONO	1484.4	-0.00813691	0.910145	0.999743		NDUFB5	2388.94	0.0467098	0.73263	0.999686		HSPH1	807.221	0.389591	0.103031	0.919186		UBE2R2	1459.17	-0.0510473	0.688118	0.999809
USP15	1478.16	-0.0314403	0.840117	0.999743		RNPS1	2390.47	0.0127956	0.861122	0.999686		SH3BGRL	163.147	-0.352561	0.10304	0.919186		MAPRE2	1483.3	0.0176723	0.947317	0.999809
LDHD	1501.03	0.156246	0.357571	0.999743		ZNF703	2372.95	0.0061358	0.973033	0.999686		KPTN	106.066	-0.347173	0.103131	0.919384		TBC1D17	1466.81	-0.0737674	0.56198	0.999809
NR1H2	1480.02	-0.0524808	0.724805	0.999743		RDX	2369.99	0.0893986	0.603894	0.999686		ZNF621	243.667	-0.213541	0.103323	0.919858		PREB	1453.5	0.200781	0.371186	0.999809
HEBP2	1484.03	0.0103876	0.919821	0.999743		USF2	2372.15	-0.0131217	0.943592	0.999686		RADIL	55.0842	-0.597317	0.103254	0.919858		PFDN5	1467.08	-0.161111	0.321577	0.999809
STRADB	1475.5	-0.0756511	0.576196	0.999743		CAPZB	2381.32	0.0231204	0.835144	0.999686		PLAU	152.059	0.64348	0.103655	0.921128		CNOT7	1458.25	0.155215	0.219693	0.999809
AKT1S1	1478.51	-0.09511	0.55112	0.999743		ZBTB18	2352.84	-0.127691	0.295521	0.999686		GNG2	62.8228	-0.387108	0.103673	0.921128		ESYT2	1456.21	0.0214849	0.829383	0.999809
ZDHHC7	1462.65	0.029735	0.77902	0.999743		PDK2	2371.25	-0.148649	0.215219	0.999686		MAGEE1	19.39	-0.754072	0.103674	0.921128		ANKRD39	1466.13	-0.135276	0.587632	0.999809
CNNM3	1489.17	-0.354306	0.0700052	0.999743		AMFR	2356.89	-0.117859	0.400089	0.999686		CLEC2L	17.6104	-0.924295	0.103834	0.921935		HAGH	1456.8	0.00281661	0.987059	0.999809
RCAN2	1473.63	-0.000463196	0.997534	0.999743		SLC36A2	2364.43	0.0700057	0.674195	0.999686		BEND3	45.9236	0.496308	0.103983	0.922638		ZBTB4	1449.36	0.18027	0.316459	0.999809
KLHL30	1466.13	0.0183641	0.917932	0.999743		DGLUCY	2367.9	-0.0924125	0.356934	0.999686		TRABD	382.073	-0.265006	0.104096	0.923025		SRRM1	1461.82	0.0331271	0.837559	0.999809
MLF2	1467.07	-0.0131895	0.907767	0.999743		CLTB	2368.06	-0.0104393	0.955047	0.999686		HK1	3087.01	0.200247	0.104243	0.923716		CDC37L1	1466.95	0.0295494	0.90264	0.999809
ETF1	1470.38	0.0516877	0.655984	0.999743		BANF1	2350.37	0.0925291	0.599228	0.999686		IGFN1	1606.43	-1.83408	0.104767	0.924751		ATP6V1E1	1458.31	0.00508266	0.972252	0.999809
UBXN1	1476.01	-0.11966	0.480652	0.999743		CLASP1	2362.39	-0.198596	0.291178	0.999686		INTS11	1581.68	-0.195808	0.105197	0.924751		UBA2	1467.58	0.108369	0.433969	0.999809
AKAP9	1463.23	-0.20579	0.3046	0.999743		MSI2	2343.5	-0.080778	0.567594	0.999686		PYGO1	824.312	-0.3639	0.105336	0.924751		PRRX1	1456.55	0.277393	0.278243	0.999809
ARGLU1	1468.18	0.0529625	0.698439	0.999743		ETFDH	2330.81	0.0855787	0.609826	0.999686		WDFY3	536.542	0.39966	0.104449	0.924751		NDUFV3	1455.79	-0.0103989	0.955466	0.999809
PRKDC	1467.13	0.0136624	0.936088	0.999743		VAPA	2333.86	-0.0623522	0.60202	0.999686		DIXDC1	456.639	-0.50053	0.105247	0.924751		UBR2	1447.56	0.146628	0.38102	0.999809
UBE2R2	1459.17	-0.0960827	0.449766	0.999743		USP28	2367.26	-0.1288	0.57596	0.999686		SPPL2B	391.005	0.259994	0.105183	0.924751		EIF2S2	1451.87	-0.0214681	0.860193	0.999809
MAPRE2	1483.3	-0.183499	0.492721	0.999743		HINT3	2323.13	-0.0665825	0.578992	0.999686		PGM2L1	387.577	0.439403	0.104787	0.924751		MED13L	1453.88	0.0306589	0.905643	0.999809
TBC1D17	1466.81	-0.199084	0.117614	0.999743		NDUFC1	2325.95	0.0700743	0.718442	0.999686		FAM49A	244.998	0.361265	0.104626	0.924751		DAB2IP	1460.52	-0.172304	0.27706	0.999809
PREB	1453.5	0.0562964	0.802031	0.999743		FKBP8	2326.91	-0.0448803	0.771142	0.999686		PRDM4	238.718	-0.209162	0.104921	0.924751		SYNCRIP	1451.15	0.131333	0.379136	0.999809
PFDN5	1467.08	-0.103983	0.522108	0.999743		RIF1	2329.57	-0.313252	0.236035	0.999686		UNC119B	174.316	-0.257997	0.104786	0.924751		CREBBP	1456.2	-0.0251205	0.904348	0.999809
CNOT7	1458.25	-0.0648043	0.608566	0.999743		RERE	2303.65	-0.311108	0.0974118	0.999686		FZD1	101.35	0.346983	0.105327	0.924751		NES	1446.29	-0.0414177	0.861946	0.999809
ESYT2	1456.21	0.000696038	0.994426	0.999743		DNM2	2320.91	0.0357029	0.695898	0.999686		CEP152	15.2896	0.855766	0.105038	0.924751		ARID1B	1448.76	0.0514309	0.778584	0.999809
ANKRD39	1466.13	-0.100976	0.685574	0.999743		USP22	2313.24	-0.00890972	0.945349	0.999686		AL096711.2	12.2333	-0.907427	0.105294	0.924751		TTC37	1437.27	0.18496	0.267122	0.999809
HAGH	1456.8	0.053044	0.759908	0.999743		CCSER2	2320.84	-0.122681	0.467421	0.999686		TAX1BP3	8.31722	1.15468	0.105267	0.924751		C22orf39	1440.7	0.192364	0.0134831	0.999809
ZBTB4	1449.36	0.1487	0.408529	0.999743		NDUFS5	2319.44	0.0187459	0.913983	0.999686		NFE2L1	24960.7	-0.200077	0.105475	0.925134		SYNE1	1454.74	-0.17357	0.367724	0.999809
SRRM1	1461.82	-0.0169485	0.916447	0.999743		JAK1	2296.49	-0.0153783	0.912821	0.999686		FASTKD3	80.8977	0.345282	0.105519	0.925134		CDH13	1437.75	-0.0929558	0.592019	0.999809
CDC37L1	1466.95	0.079953	0.740577	0.999743		STAT5B	2308.83	-0.125445	0.314579	0.999686		WWC2	161.416	0.428108	0.105609	0.925315		ARIH1	1440.95	0.151052	0.262009	0.999809
ATP6V1E1	1458.31	-0.00441344	0.975895	0.999743		PNISR	2298.72	0.00241689	0.986759	0.999686		ZNF512B	398.948	-0.249701	0.105693	0.925442		CHTOP	1442.5	-0.0758313	0.558124	0.999809
UBA2	1467.58	0.0101892	0.941354	0.999743		COL6A1	2295.49	0.04947	0.766079	0.999686		ZC2HC1C	50.5718	-0.454667	0.105802	0.925782		TSC22D3	1432.53	-0.118634	0.499164	0.999809
PRRX1	1456.55	0.0117081	0.963506	0.999743		LARP1	2290.11	-0.0073522	0.958388	0.999686		CLEC10A	23.0414	1.04422	0.105981	0.92613		ITPRID2	1438.63	0.0422923	0.773218	0.999809
NDUFV3	1455.79	-0.0305205	0.86978	0.999743		RSL1D1	2289.52	-0.04503	0.6044	0.999686		FCGR3B	10.9815	1.65277	0.105949	0.92613		UBE2D2	1436.55	-0.0755529	0.478305	0.999809
UBR2	1447.56	0.049313	0.768282	0.999743		SLC41A1	2289.23	0.134647	0.528713	0.999686		NRIP1	744.676	-0.516547	0.106088	0.926452		POLR2B	1431.29	0.064373	0.611053	0.999809
EIF2S2	1451.87	0.0313943	0.796549	0.999743		TMED10	2269.68	0.126731	0.307697	0.999686		TXNRD1	1336.97	0.287538	0.106384	0.927823		ATXN1	1441.63	0.256457	0.249592	0.999809
MED13L	1453.88	-0.133708	0.60522	0.999743		ABLIM2	2281.08	0.167929	0.419941	0.999686		SHMT2	551.195	-0.221871	0.106376	0.927823		IQSEC1	1440.15	-0.107016	0.575067	0.999809
DAB2IP	1460.52	-0.0986419	0.533504	0.999743		ATP5PD	2304.61	0.0828361	0.589825	0.999686		RERE	2303.65	-0.321116	0.106626	0.927834		TAX1BP1	1429.59	0.0442375	0.693357	0.999809
SYNCRIP	1451.15	0.097996	0.511542	0.999743		ANKRD40	2285.99	-0.043338	0.759486	0.999686		MITF	1095.59	0.255807	0.107071	0.927834		SCYL1	1440.07	0.0165039	0.877954	0.999809
CREBBP	1456.2	-0.235413	0.260202	0.999743		CANX	2278.03	-0.0753806	0.494531	0.999686		PHF23	199.343	0.369103	0.106848	0.927834		ZNF592	1435.16	0.0309459	0.760951	0.999809
NES	1446.29	-0.00969813	0.967513	0.999743		RAB2A	2284.5	-0.0603747	0.608867	0.999686		INTS4	201.416	0.276798	0.106954	0.927834		H3F3A	1439.64	0.121525	0.212319	0.999809
ARID1B	1448.76	-0.177578	0.331811	0.999743		ACTR1A	2268.15	0.13409	0.23756	0.999686		RNGTT	155.182	0.368282	0.107121	0.927834		COPS2	1428.17	0.197636	0.0883787	0.999809
TTC37	1437.27	0.0713208	0.668727	0.999743		NEK9	2282.31	0.0772539	0.509058	0.999686		GRASP	120.841	-0.576514	0.106727	0.927834		OSBPL9	1445.22	0.112603	0.721781	0.999809
C22orf39	1440.7	0.154686	0.0467432	0.999743		HDAC5	2281.61	-0.0380804	0.838345	0.999686		EZH2	67.3106	0.491825	0.106801	0.927834		PPP2CB	1434.3	0.0795885	0.714773	0.999809
SYNE1	1454.74	-0.149277	0.438379	0.999743		SRP14	2262.7	-0.0543925	0.633323	0.999686		IL18BP	64.7031	0.463656	0.107011	0.927834		PDZRN3	1446.18	-0.331192	0.287018	0.999809
CDH13	1437.75	-0.139938	0.419718	0.999743		LUC7L3	2260.83	-0.0107665	0.92634	0.999686		SYN2	43.1013	-0.622719	0.107154	0.927834		ULK1	1424.86	0.134454	0.465437	0.999809
ARIH1	1440.95	-0.0280175	0.835252	0.999743		MRPL41	2277.81	0.0693439	0.782771	0.999686		NME2	12.9801	0.874033	0.106965	0.927834		DECR1	1424.4	0.110667	0.526956	0.999809
CHTOP	1442.5	-0.0565767	0.661961	0.999743		PSMD1	2238.66	0.0908452	0.336016	0.999686		CYP51A1	7.35133	1.17818	0.106648	0.927834		SZRD1	1410.2	-0.0452129	0.776022	0.999809
TSC22D3	1432.53	-0.141314	0.420723	0.999743		RGMA	2222.51	0.162829	0.332977	0.999686		TMCC1	1255.03	-0.372041	0.107313	0.927995		FAM53C	1422.52	0.0343776	0.826815	0.999809
ITPRID2	1438.63	0.0796778	0.586985	0.999743		PSMD4	2243.93	0.0741421	0.611327	0.999686		CDR2L	61.6825	-0.51415	0.107263	0.927995		RAB1B	1420.64	-0.0220485	0.792403	0.999809
UBE2D2	1436.55	0.0214738	0.840043	0.999743		REEP5	2229.99	-0.00131196	0.990228	0.999686		ASB11	1573.34	-0.302788	0.107713	0.928632		RTL8C	1417.43	0.0793015	0.648374	0.999809
POLR2B	1431.29	-0.0105853	0.933342	0.999743		SUCLG2	2238.23	-0.0524224	0.679972	0.999686		SENP6	991.002	-0.231249	0.108293	0.928632		RNF146	1429.55	-0.0608867	0.776453	0.999809
ATXN1	1441.63	0.139671	0.53064	0.999743		GRIP2	2243.32	0.19386	0.380929	0.999686		RAB1A	781.501	0.171139	0.107538	0.928632		TOR1AIP1	1428.89	-0.0703549	0.603146	0.999809
IQSEC1	1440.15	-0.193875	0.309795	0.999743		UBE2G2	2231.74	0.0322827	0.676818	0.999686		TAPBPL	171.508	0.296938	0.108083	0.928632		SRP68	1418.42	0.0709699	0.387922	0.999809
TAX1BP1	1429.59	-0.0152651	0.891736	0.999743		NDUFS3	2234.61	0.0323453	0.859957	0.999686		KIF26A	154.912	-0.414497	0.107766	0.928632		COL4A1	1409.88	-0.166119	0.492768	0.999809
SCYL1	1440.07	-0.0626242	0.560014	0.999743		DHRS7C	2230.98	-0.099346	0.629785	0.999686		TMEM39A	139.815	-0.273407	0.108182	0.928632		FOXO4	1420.46	-0.129263	0.318952	0.999809
ZNF592	1435.16	-0.0710912	0.484601	0.999743		DENND4B	2236.99	0.00183878	0.988627	0.999686		ATAD2B	120.67	0.460747	0.107978	0.928632		RTF1	1420.09	0.0154268	0.87873	0.999809
H3F3A	1439.64	0.0919562	0.344961	0.999743		SMARCD3	2227.1	0.17698	0.235272	0.999686		ZNF658	73.8708	0.361911	0.108176	0.928632		ABCA5	1430.24	0.227441	0.315023	0.999809
COPS2	1428.17	0.0215866	0.852419	0.999743		COBL	2215.81	0.0741612	0.535822	0.999686		KIF2A	72.2541	0.410285	0.107717	0.928632		SNU13	1417.17	-0.00432194	0.971083	0.999809
OSBPL9	1445.22	0.0222898	0.943806	0.999743		ATP5MC1	2234.6	0.068767	0.777226	0.999686		TNNT2	43.4256	1.59172	0.107623	0.928632		STOML2	1413.47	-0.0296421	0.823167	0.999809
PPP2CB	1434.3	0.173658	0.42499	0.999743		NDUFA6	2243.06	0.0546233	0.748152	0.999686		CCDC134	30.3915	0.575413	0.107946	0.928632		VLDLR	1415.29	-0.144879	0.316237	0.999809
PDZRN3	1446.18	-0.637753	0.0403827	0.999743		ALDH2	2215.85	-0.0923375	0.576094	0.999686		ROR1	21.4657	0.678676	0.108296	0.928632		DNAJA2	1409.16	0.0584077	0.457055	0.999809
ULK1	1424.86	-0.14764	0.423036	0.999743		GPRC5B	2218.25	0.00223187	0.987048	0.999686		SLC6A16	12.5271	-0.80522	0.108136	0.928632		SPEN	1426.57	0.409275	0.124214	0.999809
DECR1	1424.4	0.0109891	0.949908	0.999743		NEDD4	2235	-0.479359	0.0940616	0.999686		MYL4	9.20906	2.2464	0.108412	0.929028		WDR13	1415.57	-0.154578	0.35946	0.999809
SZRD1	1410.2	0.0707696	0.655829	0.999743		PDHB	2207.73	-0.0234917	0.832079	0.999686		KMT5C	97.9851	-0.344236	0.108551	0.929614		ALPK2	1401.65	0.476154	0.12349	0.999809
FAM53C	1422.52	0.0191931	0.90275	0.999743		2023-03-06	2194.23	0.000889062	0.995644	0.999686		DNASE2	178.831	0.465228	0.108734	0.930588		GDE1	1411.46	0.0385574	0.721127	0.999809
RAB1B	1420.64	-0.0286871	0.731696	0.999743		KLF9	2205.49	-0.370993	0.0646252	0.999686		MAD2L1BP	237.872	0.373889	0.109302	0.933636		GTPBP6	1414.72	-0.0286713	0.866036	0.999809
RTL8C	1417.43	0.101923	0.557653	0.999743		UBE2H	2209.6	-0.13247	0.350675	0.999686		ADAM19	235.186	0.419165	0.109296	0.933636		RPA1	1407.54	0.028319	0.758195	0.999809
RNF146	1429.55	-0.152494	0.476976	0.999743		MBP	2222.17	-0.225128	0.124017	0.999686		IL22RA1	7.82424	1.46184	0.109225	0.933636		GNA11	1400.77	0.026365	0.80653	0.999809
TOR1AIP1	1428.89	-0.173953	0.198647	0.999743		SLC16A1	2224.77	-0.134788	0.528718	0.999686		CACNA1S	10964.3	-0.193277	0.110829	0.934149		ASH1L	1399.49	0.171348	0.433115	0.999809
SRP68	1418.42	-0.0144427	0.860488	0.999743		KIAA1217	2215.8	0.364132	0.11659	0.999686		MPRIP	5274.42	0.271416	0.111403	0.934149		MTR	1399.42	0.259396	0.159897	0.999809
COL4A1	1409.88	0.0306935	0.899099	0.999743		EPAS1	2209.62	-0.0299671	0.864431	0.999686		RBM38	4682.48	-0.305438	0.110412	0.934149		MRPS16	1403.13	0.0318145	0.843279	0.999809
FOXO4	1420.46	-0.0731674	0.572346	0.999743		SRP9	2195.12	0.0932832	0.402858	0.999686		HTATSF1	3023.29	-0.142326	0.111277	0.934149		CLIP4	1391.56	0.203139	0.255686	0.999809
RTF1	1420.09	-0.0389785	0.699732	0.999743		ANO6	2195.49	-0.139014	0.39986	0.999686		ZNF592	1435.16	-0.172256	0.110915	0.934149		WBP2	1408.86	0.0308261	0.838762	0.999809
ABCA5	1430.24	0.165474	0.464748	0.999743		SAMM50	2215.84	-0.086007	0.585252	0.999686		PDE7A	1203.28	-0.346171	0.110257	0.934149		FAM220A	1398.38	0.0037225	0.977549	0.999809
SNU13	1417.17	-0.0187118	0.875215	0.999743		MORF4L2	2193.34	-0.0172572	0.860737	0.999686		SOCS7	758.915	0.39543	0.109755	0.934149		CNOT1	1396.06	0.135809	0.419792	0.999809
STOML2	1413.47	-0.0827218	0.532749	0.999743		HCFC1R1	2215.81	-0.170183	0.576197	0.999686		VPS35	733.7	-0.163408	0.110108	0.934149		COPS8	1388.07	0.0740169	0.51544	0.999809
VLDLR	1415.29	0.0172361	0.904973	0.999743		MTFR1L	2183.41	-0.00383796	0.980544	0.999686		SLC16A10	662.711	0.361202	0.110748	0.934149		TTL	1391.87	0.0211585	0.902757	0.999809
DNAJA2	1409.16	0.0345901	0.659235	0.999743		IARS2	2189.22	0.0154385	0.857175	0.999686		CASTOR2	508.488	-0.527486	0.110383	0.934149		RIOK3	1392.26	0.124594	0.22129	0.999809
SPEN	1426.57	0.307605	0.247912	0.999743		UBXN6	2195.9	-0.0631291	0.710034	0.999686		UFD1	438.641	-0.255506	0.11136	0.934149		ARHGAP21	1378	0.197682	0.324935	0.999809
WDR13	1415.57	-0.0524991	0.755454	0.999743		SSU72	2192.8	-0.0732504	0.592392	0.999686		CBFA2T2	439.533	-0.259848	0.110145	0.934149		WSB1	1392.27	-0.0102792	0.940681	0.999809
ALPK2	1401.65	0.213021	0.490821	0.999743		FAM120A	2182.34	0.04283	0.755237	0.999686		NUP214	412.924	0.243187	0.110829	0.934149		TLE1	1407.17	-0.340428	0.100764	0.999809
GDE1	1411.46	-0.0660636	0.540805	0.999743		PRRC2B	2192.13	0.0154241	0.927553	0.999686		MED9	402.957	0.307132	0.109786	0.934149		MPC1	1402.97	0.00658053	0.95607	0.999809
GTPBP6	1414.72	-0.0506337	0.765707	0.999743		KPNB1	2178.09	0.0601847	0.558193	0.999686		PKNOX2	332.585	0.325448	0.110729	0.934149		XPO1	1390.59	0.118316	0.494096	0.999809
RPA1	1407.54	-0.0787783	0.391795	0.999743		SPAG9	2188.54	0.0200425	0.911501	0.999686		MDC1	318.523	0.236962	0.11112	0.934149		PTMA	1390.24	-0.159084	0.43544	0.999809
GNA11	1400.77	0.028029	0.794419	0.999743		ZBTB44	2174.58	-0.0651686	0.662707	0.999686		PPP1R3D	238.72	0.45288	0.110102	0.934149		GPBP1L1	1387.79	-0.0215858	0.849532	0.999809
ASH1L	1399.49	0.00232302	0.991522	0.999743		ANAPC5	2179.94	-0.0145653	0.87345	0.999686		CTGF	202.845	-0.777819	0.111084	0.934149		SUPT6H	1383.71	0.069935	0.420197	0.999809
MTR	1399.42	0.0559363	0.761904	0.999743		SMG5	2172.72	0.0393802	0.667129	0.999686		SLC25A1	125.209	0.509835	0.1103	0.934149		STAU1	1379.79	0.0428432	0.712181	0.999809
MRPS16	1403.13	-0.0497132	0.75736	0.999743		NPM1	2166.56	-0.105703	0.419737	0.999686		TRMT12	107.823	0.30337	0.110631	0.934149		PSMB1	1378.45	0.0346656	0.78575	0.999809
CLIP4	1391.56	0.0763553	0.669224	0.999743		LENG8	2161.49	-0.0597644	0.608149	0.999686		SLC18B1	92.5046	0.524644	0.110268	0.934149		FKBP4	1368.05	0.0739997	0.667807	0.999809
WBP2	1408.86	-0.0155779	0.918079	0.999743		AFF1	2171.25	-0.127639	0.5241	0.999686		HOXC4	71.3376	0.381648	0.111203	0.934149		PPP1R14B	1371.93	-0.0984679	0.748283	0.999809
FAM220A	1398.38	-0.188816	0.153622	0.999743		ITGB6	2164.6	-0.326907	0.0591016	0.999686		TTPAL	59.2757	-0.474021	0.111293	0.934149		SSPN	1379.7	0.138603	0.439872	0.999809
CNOT1	1396.06	0.0561905	0.738508	0.999743		NUCB1	2165.93	-0.0857224	0.605473	0.999686		APLF	48.4637	-0.46167	0.1103	0.934149		BCLAF1	1373.32	0.199376	0.217207	0.999809
COPS8	1388.07	0.0387189	0.73356	0.999743		PSMC3	2162.66	-0.0156807	0.915785	0.999686		ALDH3B1	34.9768	0.592095	0.111327	0.934149		YWHAB	1378.29	-0.028937	0.727368	0.999809
TTL	1391.87	-0.0664733	0.701076	0.999743		KBTBD12	2176.86	-0.162306	0.22287	0.999686		PRIM1	28.8732	-0.54478	0.109563	0.934149		TEAD4	1377.19	-0.173616	0.325798	0.999809
RIOK3	1392.26	-0.00293432	0.977024	0.999743		KIAA0232	2149.23	0.115054	0.528715	0.999686		FOSL1	23.5073	2.23635	0.111122	0.934149		EI24	1375.67	-0.0165564	0.898266	0.999809
ARHGAP21	1378	0.0370321	0.853714	0.999743		PLCD3	2145.72	0.0168789	0.92931	0.999686		MBOAT1	20.2684	0.819764	0.110973	0.934149		EMC3	1367.77	0.0830086	0.560972	0.999809
WSB1	1392.27	0.0525432	0.703437	0.999743		ACADS	2143.24	0.0609517	0.740812	0.999686		NPR3	18.6962	-1.1864	0.111214	0.934149		SLC1A4	1355.4	-0.0755285	0.837159	0.999809
TLE1	1407.17	-0.566813	0.0062982	0.999743		BVES	2128.84	0.167002	0.279627	0.999686		PDK2	2371.25	-0.202136	0.11186	0.936523		VPS51	1379.34	-0.128927	0.373452	0.999809
MPC1	1402.97	-0.101044	0.397646	0.999743		NDUFS7	2152.27	0.042193	0.803716	0.999686		PCDH19	22.9338	0.645729	0.111897	0.936523		C11orf58	1368.37	0.0691886	0.539637	0.999809
XPO1	1390.59	0.0417697	0.809223	0.999743		NR4A3	2373.89	1.52166	0.128361	0.999686		PCDHGC4	10.7823	0.937831	0.111863	0.936523		ATP2B2	1374.57	-0.29641	0.1864	0.999809
PTMA	1390.24	0.13654	0.50283	0.999743		STIM1	2129.64	-0.0343947	0.777296	0.999686		TRNAU1AP	117.044	-0.330815	0.112159	0.938122		ACAA2	1365.06	0.111113	0.439056	0.999809
GPBP1L1	1387.79	-0.0934508	0.411344	0.999743		PSMD8	2135.44	0.0501598	0.781596	0.999686		RAB3IP	109.557	0.527224	0.112457	0.940025		KALRN	1387.55	-0.219748	0.412574	0.999809
SUPT6H	1383.71	-0.0597542	0.491122	0.999743		PPFIA4	2164.44	0.339953	0.223548	0.999686		CHD8	565.285	0.270943	0.113013	0.940527		LYRM7	1360.5	0.298649	0.0357196	0.999809
STAU1	1379.79	-0.0051695	0.964479	0.999743		AMOT	2145.27	-0.115668	0.685493	0.999686		TXLNA	542.451	0.291398	0.112972	0.940527		ABHD17A	1366.41	-0.0545323	0.767395	0.999809
PSMB1	1378.45	0.0828875	0.515328	0.999743		CARM1	2124.84	-0.0328985	0.805808	0.999686		PTPRG	247.568	0.363575	0.112714	0.940527		LAPTM4A	1358.53	0.0271853	0.770981	0.999809
FKBP4	1368.05	0.148472	0.388908	0.999743		TAF7	2123.48	0.160251	0.0892738	0.999686		KIAA1841	106.682	0.379852	0.112965	0.940527		STOM	1378.66	-0.0436672	0.802089	0.999809
PPP1R14B	1371.93	0.0738375	0.809786	0.999743		NAP1L1	2115.76	-0.0203919	0.882203	0.999686		RIMS3	10.1358	-0.970623	0.112939	0.940527		ACIN1	1360.92	0.0305271	0.6838	0.999809
SSPN	1379.7	-0.000899074	0.996003	0.999743		CACNG1	2124.99	0.0670902	0.670271	0.999686		TMEM252	8.96719	-0.99549	0.112891	0.940527		NSFL1C	1362.68	-0.0889048	0.295722	0.999809
BCLAF1	1373.32	0.0219496	0.891966	0.999743		STK40	2104.35	0.0396754	0.803134	0.999686		SRRM4	7.16306	1.08302	0.112745	0.940527		TECRL	1343.05	0.35009	0.154694	0.999809
YWHAB	1378.29	0.0171277	0.836188	0.999743		JUP	2115.51	0.254083	0.143816	0.999686		GYG1	4932.56	-0.262185	0.115558	0.941057		P4HA1	1364.53	0.31641	0.267448	0.999809
TEAD4	1377.19	-0.146004	0.408411	0.999743		PSMD3	2121	0.0183479	0.861298	0.999686		CREBBP	1456.2	-0.35003	0.114658	0.941057		IMPAD1	1351.12	0.278794	0.0382713	0.999809
EI24	1375.67	-0.0203538	0.87503	0.999743		GCN1	2127.4	0.0462943	0.66515	0.999686		GPBP1	1130.55	-0.172168	0.114932	0.941057		STRIP2	1374.69	0.272574	0.174967	0.999809
EMC3	1367.77	-0.0650101	0.648931	0.999743		ASB15	2101.04	-0.43183	0.114551	0.999686		YPEL3	1065.47	-0.315083	0.114733	0.941057		TSPAN7	1352.56	0.00224319	0.988176	0.999809
SLC1A4	1355.4	-0.199525	0.587171	0.999743		SIX1	2112.36	-0.120216	0.642962	0.999686		WBP4	775.52	-0.242388	0.114116	0.941057		PIK3R1	1347.56	0.580334	0.0307194	0.999809
VPS51	1379.34	-0.178073	0.218843	0.999743		UQCR10	2130.97	0.116308	0.550534	0.999686		TYK2	703.073	-0.161169	0.114667	0.941057		SLC19A2	1386.71	-0.432544	0.0343946	0.999809
C11orf58	1368.37	0.0119359	0.9157	0.999743		IL17D	2098.03	0.0583311	0.840624	0.999686		RTCA	608.902	0.178375	0.11338	0.941057		ZFAND6	1347.98	0.0261655	0.773736	0.999809
ATP2B2	1374.57	-0.288636	0.198121	0.999743		TMEM52	2138.59	0.0787349	0.668709	0.999686		APH1A	572.681	-0.219923	0.113645	0.941057		COPS5	1342.59	0.120754	0.280746	0.999809
ACAA2	1365.06	0.0668279	0.641564	0.999743		DLAT	2112.15	-0.0331472	0.776574	0.999686		NDRG1	525.819	-0.313892	0.11538	0.941057		CAPRIN1	1350.1	0.111945	0.324922	0.999809
KALRN	1387.55	-0.262545	0.327559	0.999743		AFG3L2	2114.97	-0.0506865	0.568686	0.999686		RAP2A	478.638	0.314347	0.114765	0.941057		OGA	1350.17	0.00695807	0.958773	0.999809
LYRM7	1360.5	0.150775	0.289118	0.999743		TOMM70	2098.5	0.086063	0.510566	0.999686		ANKZF1	457.131	-0.278121	0.115084	0.941057		GYPC	1354.23	-0.133507	0.378442	0.999809
ABHD17A	1366.41	0.0155292	0.93284	0.999743		CPEB4	2149.26	-0.0545143	0.853905	0.999686		BRD9	419.602	-0.192556	0.114889	0.941057		TAPT1	1347.96	-0.0946331	0.420949	0.999809
LAPTM4A	1358.53	0.054943	0.555768	0.999743		EIF3H	2118.72	-0.0112858	0.90401	0.999686		SNAI3	397.25	-0.514896	0.114518	0.941057		SLC2A5	1350.64	-0.0161371	0.950501	0.999809
STOM	1378.66	-0.0194372	0.911124	0.999743		CALCOCO2	2108.08	-0.149356	0.0989895	0.999686		CHAF1B	317.417	0.40845	0.115515	0.941057		GPX3	1331.54	0.0990237	0.592113	0.999809
ACIN1	1360.92	-0.0328047	0.661402	0.999743		ECHDC2	2117.49	-0.0439602	0.726272	0.999686		LMAN2L	313.477	0.233437	0.115278	0.941057		MAPK1	1347.03	0.0287627	0.816811	0.999809
NSFL1C	1362.68	-0.0507562	0.549769	0.999743		STT3B	2096.81	-0.0316375	0.830935	0.999686		MRPS6	298.009	-0.405642	0.113716	0.941057		ECI2	1350.67	0.0145767	0.914814	0.999809
TECRL	1343.05	0.211533	0.389866	0.999743		PDHX	2089.28	0.0869576	0.480384	0.999686		TSTD2	261.228	0.367725	0.113745	0.941057		CYTH1	1346.05	0.0457234	0.710231	0.999809
P4HA1	1364.53	0.302815	0.288483	0.999743		WDR26	2103.42	-0.220734	0.168267	0.999686		PTBP2	258.514	-0.297315	0.11512	0.941057		ZNF672	1351.9	0.0051921	0.97041	0.999809
IMPAD1	1351.12	0.0768986	0.567855	0.999743		RCC1L	2093.28	-0.0444752	0.706386	0.999686		ATP6V0A2	219.785	0.271762	0.113682	0.941057		TPD52L1	1346.4	0.0926292	0.518955	0.999809
STRIP2	1374.69	-0.0394341	0.844509	0.999743		RNF144B	2104.58	-0.331323	0.0948866	0.999686		THOC1	208	-0.220734	0.11522	0.941057		NDUFS4	1348.31	-0.00933008	0.95418	0.999809
TSPAN7	1352.56	-0.0841091	0.578409	0.999743		UBFD1	2089.32	0.119793	0.335185	0.999686		MFSD5	160.38	0.350025	0.114508	0.941057		TXNRD1	1336.97	0.285378	0.0892653	0.999809
PIK3R1	1347.56	0.573654	0.0326718	0.999743		BHLHE40	2119.29	-0.654558	0.0493469	0.999686		CPQ	138.619	-0.342324	0.114365	0.941057		ADRM1	1344.55	0.00926842	0.945437	0.999809
SLC19A2	1386.71	-0.456825	0.0254385	0.999743		HNRNPC	2085.48	0.0776971	0.385788	0.999686		PELI1	129.761	-0.424991	0.114624	0.941057		DPP8	1329.54	0.14575	0.415068	0.999809
ZFAND6	1347.98	-0.0515717	0.570837	0.999743		NARS	2086.94	-0.061312	0.467682	0.999686		ZNF589	127.855	0.350891	0.113512	0.941057		PSMB4	1341.41	-0.0541159	0.661269	0.999809
COPS5	1342.59	0.085462	0.445007	0.999743		SGCD	2078.68	-0.117379	0.515684	0.999686		PTGER4	105.873	0.46064	0.115512	0.941057		ZNF664	1336.28	-0.0349001	0.773981	0.999809
CAPRIN1	1350.1	-0.00812529	0.943046	0.999743		RABEP1	2091.18	-0.1784	0.287517	0.999686		MYH4	103.532	1.14934	0.114209	0.941057		SLC40A1	1314.47	0.344827	0.260759	0.999809
OGA	1350.17	-0.022236	0.868738	0.999743		RCSD1	2081.65	-0.308629	0.0981996	0.999686		C3orf62	88.417	0.321383	0.115162	0.941057		C20orf194	1357.34	-0.264124	0.417233	0.999809
GYPC	1354.23	-0.0570182	0.706577	0.999743		USP2	2105.52	-0.336305	0.115665	0.999686		MINPP1	77.696	0.38422	0.113384	0.941057		SCAF11	1331.93	0.152783	0.402171	0.999809
TAPT1	1347.96	-0.0622535	0.596164	0.999743		MYLK3	2056.42	-0.108046	0.725997	0.999686		HHEX	34.374	0.53235	0.114834	0.941057		COL4A2	1331.46	-0.312348	0.186578	0.999809
SLC2A5	1350.64	-0.0661136	0.799225	0.999743		ALDH1L1	2081.91	0.04955	0.820164	0.999686		DMRTA1	32.148	0.616884	0.115541	0.941057		SUB1	1331.79	0.12931	0.180491	0.999809
GPX3	1331.54	-0.0265086	0.885959	0.999743		KLHL38	2088.51	-0.0654267	0.835368	0.999686		DPP4	31.9527	-0.772227	0.113901	0.941057		ACTR1B	1334.58	-0.0746049	0.51742	0.999809
MAPK1	1347.03	-0.00820898	0.947265	0.999743		SBF1	2071.1	-0.0752455	0.613569	0.999686		UBASH3B	25.0978	1.05234	0.11504	0.941057		NCOA1	1333.04	0.101714	0.604623	0.999809
ECI2	1350.67	0.0173037	0.898896	0.999743		RPS28	2186.38	0.0116654	0.985818	0.999686		CEP126	21.3067	-0.718741	0.113943	0.941057		METTL9	1333.33	0.0422461	0.673755	0.999809
CYTH1	1346.05	0.168377	0.170641	0.999743		PTCD3	2057.96	0.166233	0.126524	0.999686		STEAP1B	10.9515	-0.900748	0.115109	0.941057		EFCAB14	1323.15	-0.0169196	0.917561	0.999809
ZNF672	1351.9	0.00089899	0.994873	0.999743		DAPK2	2057.52	0.214055	0.1745	0.999686		AL355312.5	7.72445	-0.969652	0.113608	0.941057		COL1A2	1321.76	-0.149421	0.533546	0.999809
TPD52L1	1346.4	0.0881921	0.538985	0.999743		ANXA7	2058.47	0.0518565	0.440537	0.999686		NFIB	758.793	-0.280372	0.115879	0.943092		TMEM94	1334.84	-0.0504032	0.687649	0.999809
NDUFS4	1348.31	0.0920691	0.570427	0.999743		TMEM70	2087.82	0.377202	0.453507	0.999686		CWF19L2	97.1367	-0.316808	0.116131	0.944559		SCRIB	1330.14	0.136587	0.397026	0.999809
TXNRD1	1336.97	0.148416	0.376885	0.999743		LPL	2106.84	0.281379	0.364089	0.999686		PFKFB2	950.651	-0.740261	0.116317	0.945493		EIF4E3	1329.48	0.0078962	0.945686	0.999809
ADRM1	1344.55	0.000858686	0.994938	0.999743		CUL5	2048.58	-0.0321891	0.859853	0.999686		SLC29A3	9.83299	-0.859134	0.116402	0.945604		CAV1	1323.95	-0.226161	0.113783	0.999809
DPP8	1329.54	-0.0608855	0.733582	0.999743		HNRNPA3	2060.48	0.0508395	0.648855	0.999686		LY6E	198.407	-0.417977	0.116486	0.945641		FBXO31	1327.07	0.160698	0.197739	0.999809
PSMB4	1341.41	-0.0175537	0.886871	0.999743		FUS	2062.47	-0.0294381	0.728282	0.999686		CCDC57	171.178	0.297183	0.116549	0.945641		CXCL12	1341.85	-0.300635	0.0933992	0.999809
ZNF664	1336.28	-0.0168998	0.88932	0.999743		TMSB4X	2052.48	-0.0833923	0.689279	0.999686		MLIP	2295.03	0.27145	0.117175	0.946093		WDR62	1312.58	-0.104889	0.897581	0.999809
SLC40A1	1314.47	-0.0171626	0.955374	0.999743		ADCY9	2041.48	-0.0523107	0.789855	0.999686		NSFL1C	1362.68	-0.14145	0.116858	0.946093		RPL36	1342.37	-0.0767378	0.779365	0.999809
C20orf194	1357.34	-0.357359	0.272379	0.999743		EIF3B	2054.68	0.00487183	0.95504	0.999686		ILF2	852.785	0.151707	0.117151	0.946093		HK2	1317.11	0.377176	0.458801	0.999809
SCAF11	1331.93	0.0977857	0.591776	0.999743		STK11	2042.62	-0.00501104	0.972573	0.999686		CACUL1	846.77	0.246082	0.116723	0.946093		CTSF	1333	0.022328	0.890228	0.999809
COL4A2	1331.46	-0.0455235	0.847243	0.999743		FILIP1	2025.73	0.00664906	0.976588	0.999686		MAN1A2	358.59	0.368648	0.117067	0.946093		HIVEP2	1328.65	0.102849	0.671221	0.999809
SUB1	1331.79	0.0170811	0.859593	0.999743		ADI1	2039.62	0.122854	0.466804	0.999686		SKP2	77.5007	0.410788	0.116991	0.946093		TARSL2	1313.52	0.1157	0.494601	0.999809
ACTR1B	1334.58	0.0349374	0.761402	0.999743		H2AFV	2037.68	-0.0146121	0.890409	0.999686		ZNF736	77.8535	0.408336	0.116929	0.946093		ANKRD11	1327.41	0.0221457	0.872509	0.999809
NCOA1	1333.04	-0.00330704	0.986569	0.999743		PAIP2B	2031.3	0.08024	0.775574	0.999686		GAL3ST3	13.9983	1.29829	0.116807	0.946093		GALNT2	1317.91	0.0184464	0.895083	0.999809
METTL9	1333.33	-0.0772893	0.441234	0.999743		SET	2040.73	-0.0467801	0.58166	0.999686		FANCG	39.6266	-0.467499	0.11729	0.946448		RNH1	1328.2	-0.113289	0.538168	0.999809
EFCAB14	1323.15	-0.0726324	0.656749	0.999743		RPUSD4	2043.43	-0.0836366	0.415855	0.999686		TPX2	29.4556	0.669957	0.117444	0.947114		PDP1	1330.09	-0.274974	0.463234	0.999809
COL1A2	1321.76	0.00228079	0.992414	0.999743		CD74	2026.14	-0.307171	0.241533	0.999686		TNRC6B	746.131	0.293236	0.11772	0.948768		KIAA0319L	1319.18	0.046902	0.58536	0.999809
TMEM94	1334.84	-0.250283	0.0460161	0.999743		RPL3	2019.54	-0.0241184	0.91418	0.999686		NAGLU	117.715	-0.343563	0.117834	0.949108		MCU	1319.87	-0.140869	0.396154	0.999809
SCRIB	1330.14	0.00428963	0.978782	0.999743		SLAIN2	2035.16	0.0393044	0.815977	0.999686		MAP3K6	257.979	-0.508708	0.118258	0.951947		DDX42	1319.57	0.096276	0.295895	0.999809
EIF4E3	1329.48	-0.0552103	0.633734	0.999743		FXR2	2035.98	-0.0361718	0.780845	0.999686		KIRREL1	141.174	0.325353	0.118541	0.953469		PUM1	1322.76	0.153746	0.356728	0.999809
CAV1	1323.95	-0.00981329	0.945207	0.999743		ANKRD10	2027.8	-0.0751018	0.622272	0.999686		ARFIP1	134.356	-0.276926	0.118591	0.953469		TPCN1	1323.77	-0.195706	0.26919	0.999809
FBXO31	1327.07	-0.0796341	0.523619	0.999743		SPG7	2028.65	-0.0531598	0.558381	0.999686		DLG1	560.749	0.347185	0.118753	0.953614		ZMYND11	1314.91	-0.0321224	0.754138	0.999809
CXCL12	1341.85	-0.193439	0.280038	0.999743		SLC29A1	2025.61	-0.103332	0.510693	0.999686		PORCN	69.1327	0.310702	0.118698	0.953614		IVD	1320.12	0.19025	0.276802	0.999809
WDR62	1312.58	-0.117267	0.885572	0.999743		TUBB4B	1994.43	0.21642	0.360846	0.999686		ESD	1006.4	-0.160014	0.11904	0.955045		TMEM109	1303.57	-0.0306731	0.766853	0.999809
RPL36	1342.37	0.0668993	0.806991	0.999743		SLC44A2	2015.75	0.153722	0.118108	0.999686		LOXL4	70.7359	0.698567	0.119075	0.955045		TNS2	1309.08	-0.0916137	0.561815	0.999809
HK2	1317.11	1.02711	0.043604	0.999743		MYOG	2038.67	0.102767	0.69572	0.999686		MAP7D1	5620.5	-0.279354	0.119666	0.955453		CDK5RAP2	1306.66	0.014983	0.901434	0.999809
CTSF	1333	-0.0351791	0.827828	0.999743		LRRC47	2023.54	-0.0397816	0.553276	0.999686		ZBTB4	1449.36	0.297017	0.119487	0.955453		CCT5	1304.33	-0.0324764	0.782258	0.999809
HIVEP2	1328.65	-0.0266956	0.912273	0.999743		TMBIM1	2019.94	0.0160978	0.890375	0.999686		FASTKD2	707.04	0.258153	0.119791	0.955453		CACNG6	1308.82	-0.0878294	0.506247	0.999809
TARSL2	1313.52	-0.0387921	0.818898	0.999743		GSTK1	2025.98	-0.013198	0.908403	0.999686		PLPP1	572.079	-0.236711	0.119256	0.955453		LRP1	1310.07	-0.102425	0.642895	0.999809
ANKRD11	1327.41	-0.158321	0.251468	0.999743		ZNF532	2008.73	-0.071358	0.689862	0.999686		NSF	304.436	0.264529	0.119847	0.955453		USP53	1303.81	0.16076	0.489522	0.999809
GALNT2	1317.91	0.033426	0.81101	0.999743		TMEM38B	2013.52	0.0459246	0.753943	0.999686		MTERF2	179.987	0.272086	0.119825	0.955453		PPP2R5C	1305.9	0.0396082	0.732782	0.999809
RNH1	1328.2	-0.0327062	0.858862	0.999743		CCT3	2007.01	0.0667344	0.586984	0.999686		SGK3	105.651	0.305906	0.119989	0.955453		AHSA1	1302.66	0.0176961	0.904066	0.999809
PDP1	1330.09	-0.547011	0.144551	0.999743		SLC2A4RG	2012.4	-0.107791	0.470049	0.999686		CMIP	67.7405	-0.522896	0.119864	0.955453		SEC23A	1302.49	0.0658824	0.643002	0.999809
KIAA0319L	1319.18	-0.0183551	0.830843	0.999743		USP19	2011.94	0.00345189	0.96945	0.999686		NEMP1	62.8557	-0.565394	0.1193	0.955453		PSMA4	1302.34	-0.0786611	0.541127	0.999809
MCU	1319.87	-0.0333466	0.840691	0.999743		RALY	2005.67	0.0397408	0.786569	0.999686		PPM1H	49.3678	0.586133	0.11997	0.955453		PSMD13	1302.54	-0.0224999	0.856924	0.999809
PUM1	1322.76	-0.0936	0.574931	0.999743		CRKL	2001.64	-0.00814162	0.951554	0.999686		FRRS1	30.9519	0.612622	0.119487	0.955453		KIAA1671	1319.19	0.0596385	0.829937	0.999809
TPCN1	1323.77	-0.205376	0.24611	0.999743		RAB21	2004.31	-0.0438849	0.808885	0.999686		FMC1	18.5905	0.586686	0.119862	0.955453		ADIPOR2	1297.36	0.0172178	0.918399	0.999809
ZMYND11	1314.91	-0.0566052	0.580742	0.999743		FAM210B	1994.39	0.0149772	0.936139	0.999686		BRD2	1748.17	-0.167643	0.120192	0.95636		CSNK1D	1312.45	0.00542613	0.964805	0.999809
IVD	1320.12	0.108185	0.536274	0.999743		PTGES3	1990.78	-0.0659605	0.562053	0.999686		ANOS1	485.59	-0.422877	0.120247	0.95636		RHOB	1304.9	-0.0373321	0.876942	0.999809
TMEM109	1303.57	0.0542149	0.599611	0.999743		DCAF5	1986.66	-0.0519831	0.674854	0.999686		PDE10A	19.0969	-0.731335	0.120427	0.957218		IKBKB	1314.69	-0.152863	0.473061	0.999809
TNS2	1309.08	0.0733995	0.641742	0.999743		BAG1	2006.75	-0.134167	0.445899	0.999686		NRAP	105695	-0.428713	0.121781	0.960902		MCRIP2	1312.42	-0.0660499	0.768137	0.999809
CDK5RAP2	1306.66	-0.0126585	0.916624	0.999743		NUDCD3	1987.35	-0.0296519	0.736833	0.999686		FEM1B	925.301	0.281973	0.122346	0.960902		TBRG4	1308.2	0.0471666	0.72617	0.999809
CCT5	1304.33	-0.0205887	0.860779	0.999743		SCP2	1987.51	-0.0249438	0.760355	0.999686		ATP2B1	676.424	0.310182	0.121061	0.960902		RBM5	1305.2	-0.0565176	0.606734	0.999809
CACNG6	1308.82	-0.0197795	0.880898	0.999743		CSNK2A1	1983.54	0.0530457	0.55748	0.999686		AP5M1	620.973	0.243281	0.122214	0.960902		LRIG1	1301.99	0.0160256	0.916929	0.999809
LRP1	1310.07	0.0481149	0.827486	0.999743		PPDPF	1982.21	-0.106678	0.64108	0.999686		ZNF655	540.682	0.279314	0.121345	0.960902		IST1	1307.81	-0.0256605	0.831459	0.999809
USP53	1303.81	-0.18734	0.420832	0.999743		SOS2	1977.45	0.107683	0.535832	0.999686		SPCS1	438.88	-0.191592	0.121786	0.960902		PLIN5	1296.76	0.103682	0.6716	0.999809
PPP2R5C	1305.9	-0.0641585	0.580225	0.999743		CELF1	1980.94	-0.0760133	0.521418	0.999686		C17orf80	427.657	0.196614	0.122191	0.960902		RB1CC1	1290.03	0.251896	0.228939	0.999809
AHSA1	1302.66	0.041805	0.775707	0.999743		TCP1	1974.98	0.0157268	0.841302	0.999686		TMEM140	313.813	0.366329	0.121441	0.960902		PCNP	1293.99	-0.00875546	0.922249	0.999809
SEC23A	1302.49	-0.0315333	0.824426	0.999743		CCDC9B	1964.37	0.0382992	0.764815	0.999686		NAV1	276.843	-0.268044	0.122218	0.960902		SERINC3	1291.25	0.0664805	0.580169	0.999809
PSMA4	1302.34	-0.0061605	0.961787	0.999743		OTUD4	1965	-0.0179454	0.938823	0.999686		FAM219B	210.877	0.248926	0.121679	0.960902		FOXO3	1290.08	-0.160705	0.533824	0.999809
PSMD13	1302.54	0.0293112	0.814124	0.999743		TOM1L2	1977.57	0.0125533	0.938029	0.999686		SFT2D1	180.075	-0.242472	0.122428	0.960902		RBM25	1294.03	0.109068	0.457678	0.999809
KIAA1671	1319.19	-0.0661658	0.811663	0.999743		LAMC1	1982.77	0.118003	0.510454	0.999686		RRP8	152.89	-0.272858	0.122458	0.960902		DNM1L	1297.51	0.0982626	0.415718	0.999809
ADIPOR2	1297.36	-0.107543	0.522259	0.999743		WNK2	1978.92	-0.272383	0.23173	0.999686		GPATCH3	138.11	-0.320062	0.121285	0.960902		PRPF6	1298.68	-0.0291237	0.783014	0.999809
CSNK1D	1312.45	0.0873863	0.476767	0.999743		KAT2B	1952.35	-0.00586408	0.971453	0.999686		ZNF260	97.1656	0.312746	0.122215	0.960902		KDM3B	1291.81	0.117552	0.437985	0.999809
RHOB	1304.9	-0.0115242	0.961868	0.999743		GSTP1	1967.36	-0.0306732	0.833425	0.999686		IMPDH1	77.3034	-0.475177	0.121084	0.960902		NDUFA8	1288.91	0.158719	0.365696	0.999809
IKBKB	1314.69	-0.328199	0.123497	0.999743		SMCO1	1958.31	0.00677625	0.976997	0.999686		DOK3	40.9193	0.521961	0.121834	0.960902		DYM	1287.36	0.0346313	0.702306	0.999809
MCRIP2	1312.42	-0.0569244	0.799388	0.999743		ROCK2	1956.89	0.0559071	0.810812	0.999686		SLC26A9	38.6271	1.13759	0.121425	0.960902		OSBPL11	1273.83	0.187214	0.325592	0.999809
TBRG4	1308.2	0.0104684	0.938019	0.999743		PCMT1	1960.86	-0.00482268	0.955422	0.999686		PRRT3	31.9191	0.579987	0.122483	0.960902		UCKL1	1294.17	0.0247393	0.833774	0.999809
RBM5	1305.2	-0.0878511	0.423374	0.999743		ZEB1	1957.72	-0.157493	0.436221	0.999686		GPR173	11.5587	-0.821324	0.121879	0.960902		SEC61A1	1288.51	0.164086	0.331677	0.999809
LRIG1	1301.99	-0.0810703	0.59773	0.999743		PCBP4	1956.52	0.196339	0.245947	0.999686		C9orf131	10.4253	0.995035	0.121552	0.960902		PDXDC1	1289.25	-0.0851335	0.418675	0.999809
IST1	1307.81	0.00808655	0.946469	0.999743		RBFOX1	1961.7	-0.170043	0.272212	0.999686		CYP2A6	10.2085	1.00959	0.122317	0.960902		PRSS23	1291.41	-0.288739	0.321678	0.999809
PLIN5	1296.76	0.209211	0.392148	0.999743		AURKAIP1	1964.66	-0.00983473	0.965837	0.999686		AKAP5	9.37875	0.86224	0.122095	0.960902		MRPS27	1286.08	0.118483	0.166829	0.999809
RB1CC1	1290.03	-0.129926	0.535131	0.999743		NXN	1953.01	-0.0239705	0.832847	0.999686		VSIG10	606.251	-0.337735	0.122723	0.961078		HLA-A	1257.02	-0.153852	0.725926	0.999809
PCNP	1293.99	-0.0351879	0.694577	0.999743		N4BP2L2	1958.22	-0.0485064	0.733527	0.999686		SNTB2	303.796	0.403749	0.122668	0.961078		CIZ1	1281.44	-0.0117082	0.914975	0.999809
SERINC3	1291.25	-0.111199	0.355083	0.999743		NDUFB2	1958.65	0.0915112	0.687133	0.999686		PCK2	22.0701	-0.703872	0.122608	0.961078		TBC1D9B	1269.22	0.0359071	0.785691	0.999809
FOXO3	1290.08	-0.393115	0.128072	0.999743		ARAF	1955.38	-0.049429	0.683927	0.999686		HPCAL1	199.115	0.313354	0.122857	0.961557		KLHL34	1301.47	-0.430022	0.266228	0.999809
RBM25	1294.03	0.0422858	0.773359	0.999743		PDAP1	1939.34	0.074994	0.642612	0.999686		MBD6	464.162	-0.241722	0.12327	0.962522		RBM33	1276.17	0.0185786	0.923137	0.999809
DNM1L	1297.51	0.0405893	0.736651	0.999743		H3F3B	1959.33	0.0881375	0.58542	0.999686		AXIN2	151.152	-0.357797	0.12314	0.962522		ABLIM1	1257.6	-0.400238	0.130593	0.999809
PRPF6	1298.68	-0.0618088	0.558641	0.999743		PLIN2	1947.64	0.114567	0.526256	0.999686		KCNMB4	43.574	-0.502873	0.123201	0.962522		MYO1C	1282.28	-0.188429	0.232211	0.999809
KDM3B	1291.81	-0.00522587	0.972496	0.999743		KMT2D	1945.69	-0.0355978	0.889317	0.999686		CCDC120	27.9577	-0.544851	0.123175	0.962522		DHRS7	1269.04	0.0616535	0.722349	0.999809
NDUFA8	1288.91	0.26842	0.125823	0.999743		RORC	1958.92	-0.0651856	0.748362	0.999686		GUCY1A1	115.468	0.423298	0.123353	0.962606		NOTCH3	1284.95	-0.171051	0.435268	0.999809
DYM	1287.36	-0.0784587	0.386585	0.999743		DEK	1946.63	-0.156011	0.300834	0.999686		FHDC1	13.255	0.780387	0.123459	0.962862		FAM78A	1271.05	0.212777	0.296902	0.999809
OSBPL11	1273.83	0.299261	0.115912	0.999743		PPP1R2	1931.67	0.0855564	0.448785	0.999686		CCDC6	394.406	0.280145	0.123826	0.963928		CRTAP	1274.6	-0.196022	0.144014	0.999809
UCKL1	1294.17	-0.14695	0.212768	0.999743		CUL3	1928.41	0.0323427	0.798507	0.999686		CDC42EP4	298.707	-0.401777	0.123886	0.963928		TSC2	1285.2	-0.112895	0.34119	0.999809
SEC61A1	1288.51	0.195509	0.247156	0.999743		CHMP4B	1939.68	-0.10881	0.42225	0.999686		DENND1A	224.797	-0.243735	0.123708	0.963928		INPP5A	1271.09	-0.102235	0.407651	0.999809
PDXDC1	1289.25	-0.135667	0.197247	0.999743		DCUN1D2	1927.74	0.0478649	0.654977	0.999686		SPATA5L1	170.293	0.272766	0.123787	0.963928		ACYP2	1264.64	-0.0330869	0.847617	0.999809
PRSS23	1291.41	-0.441521	0.129691	0.999743		PPP6C	1934.49	0.0198616	0.871669	0.999686		BCL2	965.608	-0.357902	0.124247	0.965274		DNAJB1	1261.28	0.356186	0.153013	0.999809
MRPS27	1286.08	0.0522707	0.541713	0.999743		HIBADH	1926.61	0.00162796	0.988092	0.999686		SETD1B	396.443	0.364245	0.124277	0.965274		ZZEF1	1272.93	0.0556307	0.708982	0.999809
HLA-A	1257.02	0.144268	0.742324	0.999743		EPDR1	1906.66	0.0303197	0.818695	0.999686		SAYSD1	79.0928	-0.361525	0.124267	0.965274		COPS6	1275.3	-0.0212288	0.857139	0.999809
CIZ1	1281.44	-0.0659684	0.547303	0.999743		ARHGEF12	1919.35	-0.0262511	0.903708	0.999686		RIN1	42.9861	0.671157	0.124414	0.965775		FBRSL1	1268.6	-0.00303893	0.984286	0.999809
TBC1D9B	1269.22	0.0490549	0.71011	0.999743		PPARA	1927.18	0.219427	0.32672	0.999686		TMEM150A	441.546	-0.234797	0.12467	0.967191		AP2A1	1272.2	-0.0435871	0.667156	0.999809
KLHL34	1301.47	-0.475557	0.218853	0.999743		ERGIC1	1922.67	0.0385526	0.630592	0.999686		MN1	3360.27	0.329996	0.126657	0.967284		BTNL9	1272.84	-0.0456136	0.831652	0.999809
RBM33	1276.17	-0.0945407	0.623456	0.999743		KIAA0100	1906.45	0.125695	0.358275	0.999686		ZNF358	1505.18	-0.34988	0.125741	0.967284		CISD1	1270.12	0.0207776	0.864346	0.999809
ABLIM1	1257.6	-0.387986	0.142723	0.999743		VAPB	1908.86	0.0694961	0.626641	0.999686		TNPO1	1057.98	0.28701	0.127752	0.967284		RYR3	1249.8	0.381326	0.518314	0.999809
MYO1C	1282.28	-0.0395811	0.801638	0.999743		NEK7	1907.61	0.0121465	0.946182	0.999686		URGCP	888.365	0.239002	0.124966	0.967284		DVL3	1263.81	0.00427032	0.964547	0.999809
DHRS7	1269.04	-0.0746658	0.667001	0.999743		EPRS	1911.33	0.00766636	0.946388	0.999686		NOTCH4	762.114	-0.34445	0.12595	0.967284		EFR3A	1253.46	0.291029	0.194745	0.999809
NOTCH3	1284.95	-0.115167	0.599233	0.999743		KIAA1109	1928.55	-0.206371	0.422964	0.999686		JMJD6	751.436	0.32611	0.126467	0.967284		CRIM1	1266.01	0.504756	0.0437442	0.999809
FAM78A	1271.05	0.329413	0.106175	0.999743		ICMT	1909.15	-0.0369166	0.892486	0.999686		PDS5A	750.118	0.205282	0.125959	0.967284		SRSF3	1266.88	-0.109901	0.479723	0.999809
CRTAP	1274.6	-0.200631	0.134605	0.999743		SYPL1	1905.06	-0.0952061	0.409893	0.999686		COL4A3BP	664.481	0.28064	0.126226	0.967284		HNRNPL	1267.28	0.0372004	0.683103	0.999809
TSC2	1285.2	-0.248984	0.0358464	0.999743		PFKFB3	1936.83	0.220269	0.663302	0.999686		KDM6B	590.473	0.356353	0.127025	0.967284		TMX4	1247.55	0.0800592	0.643635	0.999809
INPP5A	1271.09	-0.1482	0.229826	0.999743		PPARGC1A	2026.27	0.220857	0.343485	0.999686		R3HDM1	575.322	0.292916	0.127759	0.967284		KREMEN1	1263.7	-0.24515	0.113027	0.999809
ACYP2	1264.64	-0.0709015	0.680433	0.999743		PKN1	1915.29	-0.190072	0.184462	0.999686		FAM8A1	550.867	0.262401	0.126088	0.967284		SEC31A	1259.58	0.00119878	0.993734	0.999809
DNAJB1	1261.28	0.387004	0.120428	0.999743		EWSR1	1906.9	-0.0584497	0.480389	0.999686		THUMPD1	489.71	0.227147	0.1256	0.967284		WDR6	1267.34	-0.118069	0.429469	0.999809
ZZEF1	1272.93	-0.093278	0.531531	0.999743		GLO1	1902.97	-0.0379413	0.656	0.999686		ARHGAP1	414.066	-0.248577	0.12538	0.967284		CMPK1	1256.19	0.0112929	0.89327	0.999809
COPS6	1275.3	-0.018009	0.878526	0.999743		SSH2	1896.86	-0.233366	0.29881	0.999686		TFE3	399.029	0.23161	0.125148	0.967284		HNRNPD	1258.7	0.00315475	0.975394	0.999809
FBRSL1	1268.6	-0.0754763	0.62466	0.999743		TOM1	1897.89	-0.0435081	0.821009	0.999686		ACVR1B	303.792	0.281832	0.126349	0.967284		TOX4	1261.57	0.00770417	0.934906	0.999809
AP2A1	1272.2	-0.0329892	0.744525	0.999743		B4GALT5	1896.78	0.046158	0.823385	0.999686		RSBN1L	288.125	0.28028	0.127958	0.967284		PFKFB1	1266.23	-0.135395	0.437867	0.999809
BTNL9	1272.84	0.122357	0.568278	0.999743		ARHGEF10L	1894.62	0.109193	0.407832	0.999686		EFCAB2	256.033	-0.324687	0.12751	0.967284		BTBD2	1261.65	-0.00128943	0.993112	0.999809
CISD1	1270.12	-0.0996449	0.412648	0.999743		TRAP1	1882.37	-0.00492558	0.971055	0.999686		SLC39A6	239.437	-0.245598	0.128252	0.967284		SDF4	1254.65	-0.107549	0.466581	0.999809
RYR3	1249.8	0.186772	0.751718	0.999743		RPL35A	1906.12	0.0182438	0.925809	0.999686		PRPSAP1	233.184	-0.237168	0.126756	0.967284		POLR2E	1253.84	0.0216903	0.899726	0.999809
DVL3	1263.81	-0.0129996	0.892265	0.999743		POPDC3	1879.38	-0.0488642	0.725464	0.999686		PIM1	220.853	0.64981	0.127626	0.967284		MLF1	1248.18	-0.405683	0.103712	0.999809
EFR3A	1253.46	0.0608399	0.786389	0.999743		USP7	1886.78	0.0104763	0.926091	0.999686		NMT2	190.66	0.325167	0.127821	0.967284		NDUFA12	1255.54	-0.0401201	0.785177	0.999809
CRIM1	1266.01	0.495701	0.047634	0.999743		MRPS18B	1888.18	-0.022763	0.857687	0.999686		HEY1	185.461	-0.380357	0.125326	0.967284		BCKDK	1258.37	0.0879229	0.59453	0.999809
SRSF3	1266.88	0.121442	0.434053	0.999743		USP38	1876.78	-0.193991	0.3486	0.999686		ABL2	178.356	0.321341	0.126515	0.967284		HIGD2A	1255.81	-0.0730299	0.645205	0.999809
HNRNPL	1267.28	-0.0218355	0.810517	0.999743		IARS	1882.87	0.0551825	0.632266	0.999686		GEM	174.639	1.19217	0.125897	0.967284		ACTN4	1264.63	-0.0572565	0.745446	0.999809
TMX4	1247.55	0.0239601	0.889866	0.999743		MAOB	1884.89	0.113515	0.394151	0.999686		CD276	156.79	0.371743	0.127098	0.967284		TGOLN2	1246.31	-0.0116577	0.924177	0.999809
KREMEN1	1263.7	-0.10439	0.499348	0.999743		PSMB5	1880.33	-0.0143533	0.925543	0.999686		TMEM25	137.724	-0.275275	0.126027	0.967284		CAPN1	1247.67	-0.0186627	0.850976	0.999809
SEC31A	1259.58	-0.0379213	0.80375	0.999743		PATJ	1881.97	0.0110218	0.959995	0.999686		TIGD5	135.295	0.402923	0.126346	0.967284		PCNX1	1241.45	0.192418	0.357169	0.999809
WDR6	1267.34	0.00533831	0.971473	0.999743		CHRNB1	1877.44	0.196647	0.281478	0.999686		DHRSX	130.904	-0.330284	0.125321	0.967284		2023-03-07	1245.99	0.123723	0.415279	0.999809
CMPK1	1256.19	-0.0637392	0.448691	0.999743		STIP1	1873.87	0.0563589	0.706496	0.999686		DDX19B	116.664	-0.315163	0.127961	0.967284		PITRM1	1237.63	0.109735	0.489031	0.999809
HNRNPD	1258.7	0.169751	0.0960784	0.999743		ACADSB	1895.05	-0.0643652	0.707878	0.999686		GSPT2	103.557	0.359739	0.12818	0.967284		BAP1	1246.67	0.0563854	0.527502	0.999809
TOX4	1261.57	-0.0903334	0.3382	0.999743		DDX6	1874.49	0.0913892	0.592584	0.999686		MASP2	97.9677	0.454891	0.127092	0.967284		SH3PXD2A	1254.05	0.0812856	0.755024	0.999809
PFKFB1	1266.23	-0.197256	0.258303	0.999743		TMEM182	1879.05	-0.225558	0.228918	0.999686		DGUOK	96.9835	-0.313369	0.126315	0.967284		UBTF	1240.92	0.046245	0.699311	0.999809
BTBD2	1261.65	-0.139622	0.349999	0.999743		KLHL24	1888.98	-0.344058	0.148913	0.999686		GHDC	92.6	0.316778	0.127418	0.967284		TMEM131	1242.61	0.0766415	0.720162	0.999809
SDF4	1254.65	-0.0686102	0.642083	0.999743		PRDX5	1886.21	-0.0129203	0.954353	0.999686		ANKRD50	87.1022	0.441201	0.126552	0.967284		AGO2	1249.09	0.426753	0.0851367	0.999809
POLR2E	1253.84	0.0686025	0.690078	0.999743		SLC29A2	1868.14	-0.0208892	0.883389	0.999686		EBF1	80.2218	-0.482557	0.127453	0.967284		GRK2	1244.21	-0.0989679	0.41932	0.999809
MLF1	1248.18	-0.286473	0.250381	0.999743		HSPA5	1868.6	-0.0582078	0.74756	0.999686		FSTL3	80.1151	-0.622347	0.128179	0.967284		PPP3CA	1240.86	-0.00750802	0.964338	0.999809
NDUFA12	1255.54	-0.0276147	0.851092	0.999743		KCNJ11	1872.86	0.139009	0.222904	0.999686		ALMS1	73.7253	0.417555	0.128001	0.967284		UBR5	1239.89	0.380519	0.0611109	0.999809
BCKDK	1258.37	-0.0101493	0.951005	0.999743		RANBP2	1875.89	0.182946	0.380622	0.999686		MAP3K12	60.4963	-0.409596	0.125273	0.967284		TMCC1	1255.03	-0.0622556	0.77484	0.999809
HIGD2A	1255.81	0.00378946	0.980925	0.999743		KCMF1	1869.31	0.0215542	0.848822	0.999686		CA8	59.103	0.462144	0.126262	0.967284		GSE1	1238.62	0.0461121	0.801068	0.999809
ACTN4	1264.63	0.233609	0.18463	0.999743		GBE1	1858.76	-0.22735	0.120785	0.999686		SHB	54.6682	0.666261	0.126376	0.967284		COG4	1239.28	0.0924419	0.370077	0.999809
TGOLN2	1246.31	-0.00428023	0.972104	0.999743		DNAJA3	1871.59	0.0629392	0.400824	0.999686		MRO	50.0416	0.497818	0.12801	0.967284		TMEM11	1242.59	-0.0707523	0.704849	0.999809
CAPN1	1247.67	0.0139859	0.887875	0.999743		OBSL1	1872.86	0.0534946	0.716806	0.999686		SYBU	41.3095	0.467593	0.127115	0.967284		DYRK2	1246.47	-0.151691	0.526618	0.999809
PCNX1	1241.45	0.0580982	0.781015	0.999743		KANSL3	1870.84	-0.139902	0.271766	0.999686		STX16-NPEPL1	37.9922	-0.513995	0.125932	0.967284		TMEM259	1248.09	-0.119116	0.357149	0.999809
2023-03-07	1245.99	-0.0503419	0.74037	0.999743		PHF10	1861.03	-0.0557548	0.67251	0.999686		ZNF107	31.684	0.599387	0.127613	0.967284		DCAF8	1239.98	-0.142385	0.214805	0.999809
PITRM1	1237.63	0.0030729	0.984543	0.999743		SOD1	1855.18	0.0701434	0.631198	0.999686		CCDC152	14.5782	0.581121	0.125271	0.967284		YWHAZ	1233.89	0.0504161	0.745657	0.999809
BAP1	1246.67	0.0146826	0.869214	0.999743		BNIP3	1854.39	0.108118	0.579039	0.999686		PAK6	10.297	-0.864664	0.12782	0.967284		IRS1	1251.9	-0.491333	0.0703208	0.999809
SH3PXD2A	1254.05	-0.0788715	0.762096	0.999743		HLA-B	1846.2	-0.182998	0.410775	0.999686		ERVW-1	9.73428	0.921324	0.125133	0.967284		RPN2	1233.09	-0.0262936	0.852477	0.999809
UBTF	1240.92	0.0919875	0.441861	0.999743		FLNA	1851.15	-0.152648	0.600872	0.999686		OXTR	9.27163	1.03723	0.128232	0.967284		TMEM159	1238.09	-0.337406	0.121655	0.999809
TMEM131	1242.61	-0.114122	0.593796	0.999743		KLHL33	1867.41	-0.121775	0.575652	0.999686		CCDC160	8.80539	1.2425	0.126598	0.967284		CAV3	1232.71	-0.134823	0.452635	0.999809
AGO2	1249.09	0.420531	0.089728	0.999743		ZBED1	1864.05	-0.0518575	0.822583	0.999686		PPP1R3G	11.9548	-0.820211	0.128358	0.967535		IDE	1225.4	0.105327	0.520484	0.999809
GRK2	1244.21	-0.0320334	0.793537	0.999743		HAX1	1860.75	0.00352153	0.972892	0.999686		NEDD4L	717.234	-0.360595	0.128583	0.968676		SERF2	1227.88	0.0873888	0.733559	0.999809
PPP3CA	1240.86	-0.137149	0.414127	0.999743		HSPA4	1849.71	0.170243	0.258473	0.999686		SRPRA	1654.12	0.180511	0.128846	0.969561		PTPN14	1229.73	0.295288	0.15997	0.999809
UBR5	1239.89	0.232096	0.253404	0.999743		CENPB	1856.02	-0.089626	0.515942	0.999686		DIDO1	833.875	0.243639	0.128811	0.969561		MBNL2	1228.95	0.0710492	0.676415	0.999809
TMCC1	1255.03	-0.357364	0.100754	0.999743		MEF2A	1852.49	0.0369768	0.861937	0.999686		PNMT	138.139	-0.359242	0.128993	0.970117		HNRNPH3	1232.43	0.0425882	0.77609	0.999809
GSE1	1238.62	0.00443809	0.980649	0.999743		NUMA1	1850.98	0.0326387	0.826422	0.999686		CLEC14A	448.618	-0.296707	0.12921	0.970338		PECAM1	1220.36	-0.0806731	0.644295	0.999809
COG4	1239.28	0.013884	0.892885	0.999743		SLC25A30	1885.26	-0.42594	0.147882	0.999686		NTRK2	70.4516	-0.851455	0.129117	0.970338		VAMP3	1222.53	-0.0874066	0.477915	0.999809
TMEM11	1242.59	-0.0269142	0.885372	0.999743		SFPQ	1864.16	-0.199897	0.120462	0.999686		NFKBID	15.0336	-0.795495	0.129242	0.970338		CEBPG	1219.83	-0.0812639	0.554158	0.999809
DYRK2	1246.47	-0.617396	0.0100238	0.999743		MMADHC	1844.06	0.0320628	0.783756	0.999686		LYRM7	1360.5	0.228769	0.129328	0.970434		PSMC5	1225.15	0.00664013	0.966583	0.999809
TMEM259	1248.09	-0.0388151	0.763866	0.999743		BTBD6	1847.06	-0.118998	0.495963	0.999686		PCIF1	611.935	-0.184715	0.130331	0.970523		WARS	1234.51	-0.0814862	0.680059	0.999809
DCAF8	1239.98	-0.231064	0.0440848	0.999743		KPNA1	1843.1	0.0933368	0.550465	0.999686		PPP2R5D	419.483	0.191985	0.130363	0.970523		ZDHHC5	1221.11	0.0573455	0.551154	0.999809
YWHAZ	1233.89	0.239911	0.122191	0.999743		MRPL37	1846.54	0.0204742	0.874735	0.999686		PHF12	393.167	0.287121	0.129786	0.970523		MYADML2	1221.04	0.134704	0.543705	0.999809
RPN2	1233.09	-0.0138904	0.921688	0.999743		AP2M1	1836.89	-0.038821	0.755086	0.999686		SLC26A6	251.55	0.289004	0.130086	0.970523		PPP6R3	1224.17	0.0852885	0.552195	0.999809
TMEM159	1238.09	-0.0758852	0.727549	0.999743		RALGAPA2	1835.04	-0.103917	0.57247	0.999686		AGRN	219.174	-0.398137	0.129792	0.970523		DAZAP1	1227.75	0.0652317	0.543155	0.999809
CAV3	1232.71	0.0693659	0.698886	0.999743		C9orf3	1852.06	-0.0367853	0.825226	0.999686		MYO1E	184.137	-0.282651	0.129724	0.970523		METAP2	1224.37	-0.0508172	0.571822	0.999809
IDE	1225.4	-0.000754305	0.996328	0.999743		ZCCHC24	1827.5	0.140366	0.426391	0.999686		AGK	178.057	0.222473	0.130044	0.970523		ALDH1B1	1227.25	0.0404262	0.906137	0.999809
SERF2	1227.88	0.217229	0.397304	0.999743		SDHD	1830.21	0.0951963	0.384227	0.999686		SMYD3	117.031	-0.299315	0.129535	0.970523		GABARAPL2	1218.35	0.035232	0.752528	0.999809
PTPN14	1229.73	0.254211	0.226324	0.999743		UTP11	1823.37	-0.20156	0.0934184	0.999686		ADGRL1	59.83	-0.438732	0.12973	0.970523		MTHFD1	1225.5	0.194035	0.0174893	0.999809
MBNL2	1228.95	-0.116295	0.49466	0.999743		EEF2K	1823.97	0.0402732	0.819684	0.999686		GNAO1	45.6563	-0.454147	0.130246	0.970523		DNMT3A	1218.6	0.0352925	0.850207	0.999809
HNRNPH3	1232.43	0.121169	0.417973	0.999743		UBQLN1	1827.42	0.178081	0.247466	0.999686		SLC39A4	38.7057	0.529065	0.130146	0.970523		YY1	1215.44	0.0996674	0.325212	0.999809
PECAM1	1220.36	0.0263718	0.879945	0.999743		STAU2	1824.94	0.103642	0.296656	0.999686		ZSWIM3	32.9159	0.404712	0.130243	0.970523		ANK3	1212.33	0.232768	0.303505	0.999809
VAMP3	1222.53	-0.0670595	0.585802	0.999743		HNRNPM	1821.76	0.0793934	0.480134	0.999686		ZIC4	31.0978	0.682133	0.130078	0.970523		MYL12B	1215.2	0.0096367	0.954632	0.999809
CEBPG	1219.83	0.0460974	0.736848	0.999743		GBF1	1827.13	-0.170321	0.174104	0.999686		CCDC192	14.6021	-0.762655	0.129971	0.970523		CDC34	1226.46	0.0440976	0.79699	0.999809
PSMC5	1225.15	0.0299808	0.84989	0.999743		TAB2	1812.27	-0.0872531	0.595259	0.999686		RAD54L2	302.758	0.302914	0.130467	0.970751		ALDH9A1	1213.28	-0.000383041	0.997133	0.999809
WARS	1234.51	0.0778388	0.693409	0.999743		ECSIT	1822.09	0.0805413	0.614153	0.999686		NFKBIE	32.4679	0.726208	0.130656	0.971615		ATP6V0A1	1221.09	-0.102291	0.494003	0.999809
ZDHHC5	1221.11	0.158226	0.0992863	0.999743		SYNJ2BP	1809.65	-0.0114335	0.913163	0.999686		PADI2	8166.32	0.259047	0.131078	0.973215		ATP1B4	1209.9	0.0797659	0.782773	0.999809
MYADML2	1221.04	0.359548	0.104817	0.999743		ALDH5A1	1792.95	0.0443451	0.837776	0.999686		SMIM10L1	683.867	-0.211988	0.131165	0.973215		URI1	1215.32	0.0738734	0.423627	0.999809
PPP6R3	1224.17	-0.0762493	0.595198	0.999743		RAB12	1812.28	-0.0542155	0.701345	0.999686		AIF1L	273.712	-0.383442	0.131152	0.973215		KIAA2013	1215.88	-0.0612688	0.641128	0.999809
DAZAP1	1227.75	-0.0649864	0.54477	0.999743		FEZ2	1784.03	0.182324	0.515232	0.999686		CPOX	218.745	0.246278	0.130953	0.973215		ELAC2	1219.58	0.0011358	0.991506	0.999809
METAP2	1224.37	-0.0207361	0.817216	0.999743		NCOR1	1815.94	0.0114801	0.952566	0.999686		MAP3K4	418.457	0.214791	0.131596	0.975322		EDF1	1224.33	-0.0621887	0.79765	0.999809
ALDH1B1	1227.25	0.0118236	0.972488	0.999743		CTNNA1	1798.9	0.0525497	0.680505	0.999686		CORO1B	154.585	-0.328565	0.131588	0.975322		COPS7A	1212.89	-0.0501466	0.521396	0.999809
GABARAPL2	1218.35	0.0551039	0.621568	0.999743		ELOB	1819.35	-0.114238	0.599717	0.999686		OPLAH	1218.73	0.24007	0.131686	0.975448		GIGYF2	1213.23	0.246612	0.0485898	0.999809
MTHFD1	1225.5	0.0124423	0.879033	0.999743		VWA8	1800.62	0.0511441	0.788369	0.999686		PTH1R	49.0556	-0.390478	0.131867	0.976244		MSN	1220.5	-0.237875	0.243104	0.999809
DNMT3A	1218.6	0.262192	0.160196	0.999743		KLF13	1789.63	0.499452	0.0695941	0.999686		KANK2	607	0.313136	0.132192	0.97754		VEGFB	1216.11	0.0111985	0.955034	0.999809
YY1	1215.44	0.0262082	0.795806	0.999743		INTS1	1789.61	-0.0972872	0.540982	0.999686		RAB15	473.215	0.751627	0.132384	0.97754		TEF	1211.3	-0.0621735	0.835093	0.999809
ANK3	1212.33	0.00370498	0.986936	0.999743		GRB10	1795.27	-0.243769	0.298656	0.999686		ATP6V1H	439.352	-0.159714	0.132413	0.97754		THAP4	1214.27	-0.0393128	0.71085	0.999809
MYL12B	1215.2	-0.0161809	0.923874	0.999743		IDI1	1806.36	0.154508	0.521954	0.999686		GLRX	416.45	0.515191	0.132805	0.97754		OPLAH	1218.73	0.11883	0.429106	0.999809
CDC34	1226.46	0.0552484	0.747129	0.999743		BCL2L13	1793.05	-0.0294096	0.79037	0.999686		CNKSR2	269.619	-0.66839	0.132197	0.97754		YTHDF3	1203.42	0.244178	0.146549	0.999809
ALDH9A1	1213.28	0.0200174	0.850908	0.999743		PCYT1A	1788.67	0.15165	0.185696	0.999686		RNF214	179.94	-0.243833	0.132501	0.97754		PHLDB1	1224.49	-0.305472	0.0577716	0.999809
ATP6V0A1	1221.09	-0.310694	0.037855	0.999743		WDR82	1794.8	0.162889	0.19257	0.999686		INAFM1	141.459	-0.402213	0.132723	0.97754		RPRD1A	1203.35	0.1582	0.175324	0.999809
ATP1B4	1209.9	-0.111781	0.699254	0.999743		NAMPT	1800.14	-0.322621	0.202804	0.999686		C20orf96	29.5679	-0.438694	0.132852	0.97754		DCTN4	1206.63	0.0941763	0.542999	0.999809
URI1	1215.32	-0.0344868	0.70876	0.999743		DYRK1A	1805.8	0.0982985	0.587734	0.999686		C2CD4C	29.3339	-0.769146	0.132732	0.97754		RPL7L1	1203.09	0.0816819	0.43779	0.999809
KIAA2013	1215.88	-0.126432	0.335992	0.999743		CAPN2	1791.52	0.0221953	0.826968	0.999686		ZNF497	7.67163	-1.15126	0.132683	0.97754		ALDH3A2	1199.91	0.203921	0.0940539	0.999809
ELAC2	1219.58	-0.0718373	0.500599	0.999743		KPNA6	1784.18	0.0808906	0.539444	0.999686		UPK3B	7.25641	1.20708	0.132288	0.97754		LRRC14B	1208.2	0.0108634	0.962055	0.999809
EDF1	1224.33	0.195064	0.420976	0.999743		FIS1	1794.76	-0.0360189	0.846527	0.999686		NELFCD	684.206	-0.189655	0.133241	0.978966		EIF2S3	1197.82	0.000935723	0.996531	0.999809
COPS7A	1212.89	-0.0329515	0.672878	0.999743		PRKG1	1814.87	-0.226875	0.320602	0.999686		MAPK8	460.157	-0.263516	0.133267	0.978966		FAM166B	1181.83	0.124518	0.789514	0.999809
GIGYF2	1213.23	0.11905	0.341142	0.999743		KLF10	1780.46	0.080064	0.838745	0.999686		RABGAP1L	108.327	-0.326284	0.133154	0.978966		USP14	1197.18	0.0451355	0.667632	0.999809
MSN	1220.5	0.0525899	0.796083	0.999743		PAIP1	1782.19	0.00904232	0.920312	0.999686		POLE2	12.691	0.767802	0.133356	0.979073		SLC9A3R2	1214.35	-0.188751	0.427815	0.999809
VEGFB	1216.11	-0.106372	0.592249	0.999743		HLA-C	1764.84	-0.0844315	0.848678	0.999686		JUP	2115.51	0.275435	0.134985	0.979655		COPS4	1205.56	-0.0744306	0.390085	0.999809
TEF	1211.3	-0.0192911	0.948491	0.999743		SEMA4D	1780.39	-0.0979015	0.480115	0.999686		TOP2B	1507.37	-0.22464	0.134113	0.979655		RMDN1	1207.09	0.0193899	0.853025	0.999809
THAP4	1214.27	-0.107419	0.31091	0.999743		PTPRM	1783.09	-0.0448977	0.818736	0.999686		EIF2S1	822.713	0.17597	0.134452	0.979655		ATP5PO	1207.12	-0.00897167	0.966647	0.999809
OPLAH	1218.73	0.102235	0.49614	0.999743		LARS	1778.84	0.047088	0.655795	0.999686		FZD4	749.427	-0.274061	0.135502	0.979655		CDKN1B	1199.61	0.114346	0.380098	0.999809
YTHDF3	1203.42	0.127587	0.448108	0.999743		PSMF1	1771.39	-0.0354384	0.771193	0.999686		MAP2K4	704.304	0.189286	0.135249	0.979655		TRIO	1207.14	-0.159854	0.471027	0.999809
PHLDB1	1224.49	-0.145699	0.364873	0.999743		FAM168B	1777.2	0.06736	0.541153	0.999686		ACSF2	612.924	0.280755	0.134435	0.979655		MRPS10	1201.68	0.023377	0.839587	0.999809
RPRD1A	1203.35	-0.0235299	0.840336	0.999743		MYLK4	1751.04	0.437988	0.315241	0.999686		RANBP3	551.895	-0.159538	0.134516	0.979655		HNRNPA0	1205.94	0.0426565	0.768968	0.999809
DCTN4	1206.63	-0.056488	0.715274	0.999743		ZFAND3	1763.21	-0.0471455	0.677309	0.999686		PAFAH1B2	449.085	0.194415	0.135052	0.979655		PDE7A	1203.28	0.0658649	0.746935	0.999809
RPL7L1	1203.09	0.0535173	0.610907	0.999743		UQCC1	1764.32	0.0463146	0.66505	0.999686		PPFIBP2	426.35	-0.251086	0.134151	0.979655		TLN2	1200.6	0.10814	0.690422	0.999809
ALDH3A2	1199.91	0.115405	0.343289	0.999743		DCAF11	1767.2	0.12642	0.208807	0.999686		BCAR3	409.127	-0.451004	0.134718	0.979655		NOSIP	1206.22	-0.0871116	0.655245	0.999809
LRRC14B	1208.2	-0.38876	0.088849	0.999743		MAP2K6	1755.13	0.159594	0.502045	0.999686		VAT1	395.17	-0.244181	0.134256	0.979655		AARS	1201.34	-0.0370847	0.732715	0.999809
EIF2S3	1197.82	-0.0143712	0.946746	0.999743		PNRC1	1781.15	0.0679512	0.722287	0.999686		BIVM	350.695	0.216025	0.134333	0.979655		ENGASE	1194.71	0.0505812	0.745551	0.999809
FAM166B	1181.83	0.161442	0.729252	0.999743		CUL1	1766.65	0.117009	0.214176	0.999686		CHPT1	304.809	0.249004	0.13353	0.979655		SLC25A37	1188.92	0.162029	0.3311	0.999809
USP14	1197.18	-0.0481455	0.646892	0.999743		CLK1	1761.8	-0.240968	0.0941892	0.999686		MLH3	291.812	0.235879	0.13479	0.979655		PBX1	1200.35	-0.0619598	0.770612	0.999809
SLC9A3R2	1214.35	0.132732	0.576798	0.999743		TTC3	1748.57	0.012787	0.945135	0.999686		PAN3	187.266	-0.294129	0.135041	0.979655		ATP5IF1	1193.32	0.155375	0.482778	0.999809
COPS4	1205.56	-0.0221307	0.797837	0.999743		PREP	1745.31	0.116901	0.304651	0.999686		SEPSECS	128.259	-0.343125	0.134214	0.979655		ANKRD28	1188.82	-0.106291	0.544038	0.999809
RMDN1	1207.09	-0.0111312	0.915243	0.999743		RAN	1755.4	0.0332803	0.777798	0.999686		PLCXD1	118.504	-0.596852	0.134225	0.979655		UPF1	1191.8	0.203473	0.0824697	0.999809
ATP5PO	1207.12	0.037678	0.860553	0.999743		SAP18	1755.08	0.0471616	0.643187	0.999686		CSNK2B	115.295	-0.381547	0.134706	0.979655		DPP9	1189.51	0.0688178	0.550501	0.999809
CDKN1B	1199.61	-0.00559196	0.965765	0.999743		IDH3B	1767.79	-0.127808	0.389778	0.999686		IL3RA	114.731	-0.334355	0.135072	0.979655		PLD3	1196.74	-0.00249472	0.980318	0.999809
TRIO	1207.14	-0.057728	0.794527	0.999743		IBTK	1749.34	-0.0179511	0.909919	0.999686		ZBED3	102.597	0.351388	0.135326	0.979655		RPS4Y1	1211.76	0.00753518	0.997277	0.999809
MRPS10	1201.68	-0.107429	0.352353	0.999743		SLC25A23	1746.26	-0.0541275	0.611948	0.999686		KCTD6	101.704	0.307107	0.134593	0.979655		SRSF6	1198.08	0.115182	0.394562	0.999809
HNRNPA0	1205.94	0.0465253	0.74854	0.999743		OPA1	1735.31	0.0334496	0.816707	0.999686		WNT5A	98.7394	0.429087	0.135045	0.979655		PLIN3	1184.02	0.0762532	0.705053	0.999809
PDE7A	1203.28	0.0662581	0.745411	0.999743		APEH	1749.54	0.0378037	0.743914	0.999686		FBXL8	53.3396	0.445729	0.135497	0.979655		HMGN2	1192.34	0.0099694	0.945644	0.999809
TLN2	1200.6	-0.0518021	0.848703	0.999743		ENO1	1751.94	-0.0596526	0.72169	0.999686		IQCG	29.0683	0.433426	0.135172	0.979655		AK2	1184.26	0.0345924	0.797649	0.999809
NOSIP	1206.22	-0.0333973	0.864022	0.999743		LIMS1	1771.43	-0.0592012	0.794883	0.999686		TMEM206	18.034	0.693607	0.133934	0.979655		PRKRA	1185.98	-0.0879675	0.307669	0.999809
AARS	1201.34	0.0118432	0.913025	0.999743		ARFGAP2	1746.99	0.269677	0.136157	0.999686		MYEF2	15.6465	-0.864608	0.134278	0.979655		TFDP2	1181.04	0.162464	0.186975	0.999809
ENGASE	1194.71	0.120525	0.43904	0.999743		KCNA7	1737.1	-0.185849	0.364423	0.999686		ZNF69	13.7149	-0.655864	0.134484	0.979655		ATP5MF	1188.48	-0.000853596	0.996688	0.999809
SLC25A37	1188.92	0.13827	0.406732	0.999743		ECI1	1752.58	0.051845	0.793864	0.999686		NACAD	13.2128	-0.807486	0.135387	0.979655		DCXR	1196.58	0.0681978	0.81778	0.999809
PBX1	1200.35	-0.0975349	0.646184	0.999743		ATP5MD	1749.17	-0.0704965	0.731409	0.999686		CD81	1018.23	-0.241531	0.135631	0.980058		GADD45GIP1	1193.88	0.0496502	0.80336	0.999809
ATP5IF1	1193.32	0.289822	0.190264	0.999743		PHPT1	1748.85	0.102738	0.649759	0.999686		UIMC1	188.222	0.236608	0.135739	0.980302		ABHD2	1251.73	0.0516151	0.914727	0.999809
ANKRD28	1188.82	-0.00751431	0.965762	0.999743		RAD21	1747.38	-0.0173713	0.89021	0.999686		IKZF5	284.902	-0.27142	0.135911	0.980594		THBS4	1164.21	0.0653589	0.829481	0.999809
UPF1	1191.8	0.128532	0.272551	0.999743		AP1S2	1738.95	-0.158462	0.158845	0.999686		LHX6	46.2643	-0.530867	0.136001	0.980594		RRAGA	1185.46	0.047091	0.614244	0.999809
DPP9	1189.51	0.0434711	0.705905	0.999743		CYB5R3	1724.77	-0.0920259	0.425312	0.999686		ZNF235	30.647	0.504187	0.135996	0.980594		IK	1184.09	0.0383347	0.686118	0.999809
PLD3	1196.74	-0.0407664	0.686649	0.999743		CUEDC1	1731.43	-0.00929409	0.938689	0.999686		RMND5B	655.905	0.15413	0.136379	0.981688		CASC3	1188.42	-0.0773142	0.593674	0.999809
RPS4Y1	1211.76	-0.134497	0.951431	0.999743		NGRN	1737.99	-0.0942505	0.422618	0.999686		CYB5B	602.81	0.14674	0.136561	0.981688		VPS13A	1181.34	0.252404	0.32735	0.999809
SRSF6	1198.08	0.0700349	0.604556	0.999743		WSB2	1735.18	-0.0174736	0.891188	0.999686		SYNJ2	252.403	0.777291	0.136596	0.981688		AHCYL2	1176.99	0.143386	0.384317	0.999809
PLIN3	1184.02	0.13452	0.504104	0.999743		EIF1AX	1713.99	0.11808	0.610734	0.999686		TRAPPC13	226.975	0.19913	0.136507	0.981688		KHSRP	1184.37	0.0751469	0.488269	0.999809
HMGN2	1192.34	0.109333	0.454196	0.999743		RNF157	1736.18	-0.0859588	0.665163	0.999686		MSRA	85.3734	-0.370739	0.136492	0.981688		SNN	1200.67	-0.0340049	0.895712	0.999809
AK2	1184.26	0.0446301	0.740632	0.999743		CALU	1731	-0.0606051	0.779364	0.999686		PARP16	70.0627	0.333947	0.136586	0.981688		UBE3B	1172.26	0.1757	0.339375	0.999809
PRKRA	1185.98	-0.0593127	0.490682	0.999743		AP2B1	1732.79	0.0745908	0.464354	0.999686		PANK2	202.301	0.224173	0.136878	0.982648		CBX7	1183.07	-0.100636	0.415076	0.999809
TFDP2	1181.04	-0.068527	0.578103	0.999743		MTLN	1716.99	0.00728552	0.980538	0.999686		TRIM62	39.0548	0.472898	0.136864	0.982648		KIAA1191	1185.25	0.122848	0.345765	0.999809
ATP5MF	1188.48	0.17477	0.395031	0.999743		RAB6A	1715.42	-0.0754907	0.533608	0.999686		ZNF25	713.878	-0.198845	0.137457	0.982828		RBBP7	1176.76	0.00472186	0.961938	0.999809
DCXR	1196.58	0.0901365	0.760693	0.999743		LTBP3	1724.34	-0.135927	0.285633	0.999686		LAMA4	359.328	0.286367	0.137343	0.982828		RWDD1	1180.4	0.124039	0.430377	0.999809
GADD45GIP1	1193.88	-0.00317406	0.987298	0.999743		CLASP2	1710.72	-0.183348	0.357922	0.999686		CPEB2	245.675	0.444591	0.137836	0.982828		MBD3	1177.06	-0.0194898	0.901113	0.999809
ABHD2	1251.73	0.785204	0.10291	0.999743		APOD	1706.99	-0.111621	0.732566	0.999686		SNRPA1	181.841	-0.297989	0.137233	0.982828		DUS1L	1180.34	-0.116072	0.45107	0.999809
THBS4	1164.21	-0.134805	0.65693	0.999743		GLRX5	1714.52	0.0307808	0.835858	0.999686		GAB2	154.818	-0.448284	0.137909	0.982828		HSP90B1	1171.36	-0.123432	0.512219	0.999809
RRAGA	1185.46	0.0753827	0.419001	0.999743		EEF1D	1714.13	-0.0623091	0.679168	0.999686		KLF4	137.51	-0.662217	0.137633	0.982828		RNF213	1177.31	-0.0725814	0.694978	0.999809
IK	1184.09	-0.0436051	0.645649	0.999743		CYSTM1	1712.55	-0.0173497	0.933924	0.999686		CTPS2	107.853	-0.196756	0.137988	0.982828		HINT1	1175.5	-0.0286377	0.861476	0.999809
CASC3	1188.42	-0.108099	0.455518	0.999743		EIF3I	1707.13	-0.0393619	0.746306	0.999686		DDX31	94.7629	0.320948	0.137136	0.982828		SLC25A36	1171.39	0.220103	0.258639	0.999809
VPS13A	1181.34	0.197864	0.442561	0.999743		GTF3C1	1716.7	0.223314	0.104478	0.999686		FAM184B	56.1047	-0.730947	0.137356	0.982828		PSMC6	1170.06	0.0164116	0.857385	0.999809
AHCYL2	1176.99	0.0368579	0.823048	0.999743		XRCC5	1700.89	0.00268713	0.976259	0.999686		BBC3	44.295	-0.522385	0.13751	0.982828		PTOV1	1176.91	0.011623	0.931399	0.999809
KHSRP	1184.37	-0.020624	0.849131	0.999743		TOMM7	1710.66	-0.024015	0.911527	0.999686		BTBD19	40.4856	-0.517933	0.137748	0.982828		PAPOLA	1168.58	0.205976	0.105204	0.999809
SNN	1200.67	0.209629	0.418676	0.999743		IFRD1	1747.19	-0.324696	0.461131	0.999686		TAF1B	28.943	0.593168	0.137009	0.982828		PSMD12	1165.29	0.0945556	0.495387	0.999809
UBE3B	1172.26	0.0456498	0.803972	0.999743		COL3A1	1678.99	0.137746	0.614994	0.999686		CATSPERE	15.25	0.649619	0.138014	0.982828		ARHGEF7	1170.38	-0.0839394	0.519561	0.999809
CBX7	1183.07	-0.0710243	0.564807	0.999743		FBXL5	1706.26	-0.0632351	0.686174	0.999686		RIMS1	12.422	-1.09364	0.13765	0.982828		NUP98	1175.6	0.103682	0.487034	0.999809
KIAA1191	1185.25	0.147802	0.256229	0.999743		ARHGAP35	1696.55	-0.0719388	0.674205	0.999686		PRR7	10.9425	1.04339	0.137474	0.982828		STUB1	1177.52	-0.0569043	0.72819	0.999809
RBBP7	1176.76	0.0446135	0.651546	0.999743		CCT6A	1685.4	0.134051	0.176544	0.999686		GRK5	212.202	-0.262963	0.138347	0.983095		FAM189A2	1173.54	-0.33221	0.208392	0.999809
RWDD1	1180.4	-0.00567068	0.971246	0.999743		IL6ST	1677.11	0.118521	0.470083	0.999686		SCRN1	46.9583	0.515992	0.138314	0.983095		FN1	1161.4	-0.131727	0.689664	0.999809
MBD3	1177.06	0.0183202	0.906958	0.999743		CKAP5	1699.22	-0.127719	0.435407	0.999686		REC8	34.9621	-0.518065	0.138204	0.983095		UGGT1	1166.62	-0.0357386	0.811307	0.999809
DUS1L	1180.34	-0.113027	0.462791	0.999743		DLGAP4	1697	0.0227017	0.896481	0.999686		ID4	23.884	-0.904526	0.138151	0.983095		CNKSR1	1178.96	-0.120382	0.434383	0.999809
HSP90B1	1171.36	-0.263935	0.16114	0.999743		PCBP2	1693.99	-0.126537	0.163857	0.999686		ACTG1	3593.21	-0.312826	0.13949	0.983453		MTOR	1164.34	0.215514	0.0905943	0.999809
RNF213	1177.31	-0.078572	0.671128	0.999743		PSMC2	1689.33	0.0175272	0.826417	0.999686		SUPT16H	545.222	-0.181705	0.139315	0.983453		MARK3	1169.35	0.00887343	0.911726	0.999809
HINT1	1175.5	0.109021	0.506088	0.999743		MAU2	1700.58	-0.142645	0.321132	0.999686		CPE	462.466	-0.282044	0.139372	0.983453		MAPRE3	1159.74	0.055597	0.69861	0.999809
SLC25A36	1171.39	0.269717	0.166103	0.999743		NATD1	1685.77	0.0167085	0.929931	0.999686		DKC1	386.973	-0.212343	0.13888	0.983453		GLYR1	1163.36	0.0616708	0.507988	0.999809
PSMC6	1170.06	-0.024328	0.789766	0.999743		LARP4B	1685.05	-0.0471663	0.72021	0.999686		ELK1	326.975	0.250839	0.138704	0.983453		FNBP4	1168.11	-0.0485359	0.846709	0.999809
PTOV1	1176.91	0.0259529	0.847469	0.999743		OCIAD1	1684.65	-0.0318152	0.720414	0.999686		PPP1R13B	240.926	0.227673	0.139509	0.983453		ZADH2	1158.8	0.102624	0.442151	0.999809
PAPOLA	1168.58	0.098365	0.439116	0.999743		HBB	1721.77	-0.674862	0.449835	0.999686		PSMA1	182.634	-0.275926	0.138891	0.983453		SNRPD3	1163.04	0.00756231	0.934111	0.999809
PSMD12	1165.29	0.134305	0.332444	0.999743		RUSC2	1699.74	-0.114275	0.61209	0.999686		ITPR3	183.324	-0.322035	0.139396	0.983453		PSMD7	1158.29	-0.00974176	0.91953	0.999809
ARHGEF7	1170.38	-0.160453	0.218206	0.999743		DAPK3	1710.11	-0.0865148	0.648014	0.999686		HELZ2	124.158	-0.356483	0.138956	0.983453		EIF2A	1161.2	-0.126958	0.233662	0.999809
NUP98	1175.6	0.0355381	0.811666	0.999743		TXNL1	1674.24	0.105188	0.249637	0.999686		CETN3	85.6957	-0.344123	0.139152	0.983453		ZFR	1154.3	0.11186	0.505087	0.999809
STUB1	1177.52	0.00597918	0.970849	0.999743		SGTA	1681.91	-0.0492068	0.637184	0.999686		VGLL3	77.2504	0.420338	0.139053	0.983453		TAF15	1156.5	-0.0618799	0.607652	0.999809
FAM189A2	1173.54	-0.623512	0.0182606	0.999743		KMT2C	1674.53	0.247671	0.289702	0.999686		CASP6	34.4909	-0.449645	0.139457	0.983453		KBTBD2	1154.44	0.00534891	0.977625	0.999809
FN1	1161.4	0.0677981	0.837113	0.999743		TOMM20	1674.17	0.0401385	0.562911	0.999686		TDRD10	33.9947	-0.481394	0.139074	0.983453		PSMB7	1159.8	-0.0957342	0.533592	0.999809
UGGT1	1166.62	-0.0821165	0.583192	0.999743		RPS15A	1687.09	-0.126307	0.509516	0.999686		PIWIL4	11.693	0.807146	0.139402	0.983453		SAFB	1159.91	-0.0208632	0.81732	0.999809
CNKSR1	1178.96	-0.13344	0.385987	0.999743		CCT8	1661.79	-0.0124877	0.920305	0.999686		TNFRSF8	10.5293	0.977811	0.138833	0.983453		LSS	1158.4	0.0984007	0.51672	0.999809
MTOR	1164.34	0.0203555	0.873084	0.999743		HBS1L	1667.02	-0.0412356	0.758211	0.999686		SLC38A1	389.071	0.66869	0.139835	0.985226		ZNF638	1153.6	0.0542545	0.658813	0.999809
MARK3	1169.35	-0.00334847	0.966576	0.999743		SPAG7	1674.11	-0.0226733	0.890377	0.999686		TEX10	239.913	0.210279	0.140135	0.986817		MRPS25	1157.55	-0.0343633	0.729008	0.999809
MAPRE3	1159.74	0.0225936	0.874923	0.999743		CAT	1662.49	0.0481253	0.800725	0.999686		R3HDM2	449.79	-0.324831	0.140248	0.987088		ATN1	1155.65	-0.120436	0.325169	0.999809
GLYR1	1163.36	-0.111454	0.231958	0.999743		ANKRD52	1672.79	0.269444	0.259806	0.999686		TARS	621.377	-0.240356	0.140507	0.988392		NECAB3	1160.72	0.0507896	0.703256	0.999809
FNBP4	1168.11	-0.177291	0.48011	0.999743		HMCN2	1671.36	-0.0901896	0.6148	0.999686		CTTN	1076.64	-0.17939	0.141284	0.988454		SLC25A42	1157.67	0.0220985	0.918258	0.999809
ZADH2	1158.8	-0.0303467	0.820242	0.999743		UNC13B	1688.13	-0.255812	0.385931	0.999686		PIK3C2B	951.727	0.282264	0.141696	0.988454		WIPI1	1147.68	-0.0772317	0.643413	0.999809
SNRPD3	1163.04	-0.0500241	0.584217	0.999743		DCTN1	1670.33	0.0536618	0.584279	0.999686		RABGGTB	820.491	-0.240044	0.142144	0.988454		PICALM	1155.85	0.0654708	0.717073	0.999809
PSMD7	1158.29	-0.0990908	0.304037	0.999743		IGFN1	1606.43	-1.78452	0.0941195	0.999686		STAT2	555.201	-0.210347	0.141765	0.988454		BAZ1B	1152.86	0.162324	0.155457	0.999809
EIF2A	1161.2	-0.120716	0.256922	0.999743		TRIM8	1658.84	0.0172365	0.90529	0.999686		CUL7	534.424	-0.209379	0.141665	0.988454		HBEGF	1170.39	-0.743394	0.117456	0.999809
ZFR	1154.3	0.046365	0.782316	0.999743		MRPS15	1670.05	-0.0143448	0.924783	0.999686		UBA3	469.874	0.137807	0.142527	0.988454		UBE4B	1152.35	0.142406	0.367556	0.999809
TAF15	1156.5	0.0989277	0.41079	0.999743		SRPRA	1654.12	0.147001	0.190371	0.999686		ELL	408.111	-0.304957	0.141374	0.988454		SSR3	1150.33	-0.0844451	0.493238	0.999809
KBTBD2	1154.44	-0.434098	0.0229594	0.999743		EPM2A	1656.51	-0.000623911	0.995429	0.999686		SMARCD2	385.322	-0.316624	0.142247	0.988454		FBXW4	1150.08	-0.0334671	0.834195	0.999809
PSMB7	1159.8	-0.0247846	0.871855	0.999743		COPA	1656.74	0.0433574	0.72136	0.999686		PARP2	360.27	-0.16072	0.142268	0.988454		GNB2	1151.26	-0.0821443	0.559116	0.999809
SAFB	1159.91	-0.0682461	0.449509	0.999743		MED14	1653.28	-0.247252	0.242985	0.999686		CRTC2	337.152	-0.195692	0.141167	0.988454		TNRC6A	1151.52	0.178127	0.322447	0.999809
LSS	1158.4	0.0458791	0.762353	0.999743		GLG1	1652.56	-0.0259619	0.858459	0.999686		LRRC8B	298.209	0.740176	0.142001	0.988454		LGALSL	1169.6	-0.636343	0.0367403	0.999809
ZNF638	1153.6	-0.0507169	0.679782	0.999743		JUND	1696.48	-0.244576	0.573453	0.999686		VMA21	268.037	-0.193366	0.141848	0.988454		ALKBH7	1160.9	-0.0183764	0.930165	0.999809
MRPS25	1157.55	0.0379514	0.701441	0.999743		VPS13D	1653.25	0.218823	0.1416	0.999686		KLHL20	262.773	0.204372	0.141703	0.988454		CCT4	1145.85	-0.020164	0.840535	0.999809
ATN1	1155.65	-0.19745	0.106658	0.999743		EXOC4	1648.5	-0.0014322	0.993221	0.999686		TMEM168	234.711	0.236712	0.141143	0.988454		VEZT	1142	0.0421395	0.742935	0.999809
NECAB3	1160.72	0.0414107	0.755974	0.999743		GABARAPL1	1672.26	-0.0613026	0.784518	0.999686		TANGO6	167.761	0.196806	0.141414	0.988454		TIMM44	1147.66	-0.0606926	0.666201	0.999809
SLC25A42	1157.67	-0.0497596	0.817231	0.999743		ADIPOR1	1649.88	-0.0415843	0.686469	0.999686		ITPR2	135.083	0.353336	0.141184	0.988454		IFRD2	1141.66	0.102269	0.478985	0.999809
WIPI1	1147.68	-0.0752323	0.651888	0.999743		CD164	1648.88	-0.0989574	0.537687	0.999686		FANCL	112.293	0.233795	0.140906	0.988454		LNPEP	1152.99	0.0658374	0.724031	0.999809
PICALM	1155.85	0.0564047	0.75481	0.999743		SRF	1641.62	-0.0792075	0.514083	0.999686		SNCG	64.2246	-0.587048	0.142403	0.988454		PRKAG3	1121.74	0.24841	0.523805	0.999809
BAZ1B	1152.86	0.215806	0.0586127	0.999743		ABCF1	1636.68	0.0507338	0.541532	0.999686		PLXNB1	56.5356	-0.48158	0.142517	0.988454		MTCH2	1146.11	0.139567	0.250899	0.999809
HBEGF	1170.39	-0.625713	0.187415	0.999743		TP53INP2	1652.89	0.021327	0.938674	0.999686		METTL25	52.7344	-0.336662	0.14155	0.988454		ANGPTL2	1148.18	0.0902922	0.710113	0.999809
UBE4B	1152.35	-0.123491	0.434898	0.999743		SARAF	1638.33	-0.0512193	0.594851	0.999686		ZNF385D	52.6331	-0.469419	0.141745	0.988454		NEDD1	1164.17	-0.378751	0.223432	0.999809
SSR3	1150.33	-0.13861	0.26056	0.999743		DNAJB2	1635.18	0.0294936	0.853252	0.999686		MDK	38.3671	-0.603881	0.142355	0.988454		PLA2G4C	1153.65	-0.107073	0.593677	0.999809
FBXW4	1150.08	-0.0996556	0.533013	0.999743		TIMMDC1	1632.75	0.136049	0.370803	0.999686		ZNF738	22.2475	0.609958	0.141683	0.988454		SREBF2	1140.91	-0.00279873	0.983861	0.999809
GNB2	1151.26	0.100202	0.475377	0.999743		TMEM245	1636.3	-0.227707	0.294666	0.999686		TMEM106A	16.5324	-0.697493	0.142013	0.988454		VEZF1	1137.48	0.0267886	0.854873	0.999809
TNRC6A	1151.52	0.16915	0.347289	0.999743		NOL3	1628.3	0.150576	0.373049	0.999686		DENND6B	12.739	0.678637	0.141895	0.988454		SHANK3	1147.92	-0.0421504	0.826176	0.999809
LGALSL	1169.6	-0.41274	0.175325	0.999743		SEC14L1	1627.81	-0.133424	0.368648	0.999686		VWA3B	11.6855	-1.05776	0.142052	0.988454		RILPL1	1147.84	-0.146086	0.327194	0.999809
ALKBH7	1160.9	0.0715716	0.732732	0.999743		TBC1D1	1615.69	0.0482376	0.839234	0.999686		MEIS2	9.59013	-0.903424	0.141311	0.988454		RNF114	1143.43	0.153207	0.0796415	0.999809
CCT4	1145.85	0.0487525	0.625869	0.999743		CLCN4	1610.5	0.0865796	0.577009	0.999686		VCL	3994.75	0.282221	0.142971	0.990496		C6orf62	1139.06	0.0178345	0.8631	0.999809
VEZT	1142	-0.0380696	0.76697	0.999743		TXN2	1634.55	0.0347041	0.821217	0.999686		NEDD4	2235	-0.444766	0.142903	0.990496		EXOC3	1137.66	-0.104544	0.572589	0.999809
TIMM44	1147.66	0.0466983	0.739648	0.999743		TUBB	1615.17	-0.0829351	0.693957	0.999686		SLC22A14	8.24972	-0.969976	0.143103	0.990897		UBAP2L	1142.42	-0.0011654	0.991539	0.999809
IFRD2	1141.66	0.0365476	0.800232	0.999743		HERC2	1634.9	0.0373124	0.809569	0.999686		SERPING1	705.649	-0.380616	0.143414	0.991365		DDI2	1135.77	0.182639	0.435691	0.999809
LNPEP	1152.99	-0.0903205	0.628183	0.999743		CTBP1	1623.5	-0.0142902	0.875607	0.999686		PROS1	112.82	-0.364141	0.143395	0.991365		SMYD2	1135.69	0.0211218	0.876236	0.999809
PRKAG3	1121.74	0.38407	0.324244	0.999743		NRBP1	1622.59	0.0331343	0.732374	0.999686		B3GLCT	83.7262	0.443646	0.143469	0.991365		POMGNT1	1130.72	-0.00922125	0.941616	0.999809
MTCH2	1146.11	0.034174	0.778606	0.999743		GNPAT	1620.32	-0.0284673	0.759245	0.999686		TBC1D31	47.0292	0.396239	0.143431	0.991365		SMAD4	1135.83	0.105616	0.43663	0.999809
ANGPTL2	1148.18	0.0566064	0.815711	0.999743		GPATCH8	1614.12	-0.00136783	0.994248	0.999686		POLR3A	537.737	0.233692	0.143677	0.991766		GOLGA2	1136.54	-0.0648738	0.45246	0.999809
NEDD1	1164.17	-0.44453	0.153015	0.999743		MAF	1618.15	-0.00646678	0.974842	0.999686		ARMC9	14.3061	0.87862	0.143644	0.991766		PSMD6	1131.52	-0.0699221	0.445002	0.999809
PLA2G4C	1153.65	-0.00744254	0.970401	0.999743		SRSF11	1613.02	-0.0350805	0.811831	0.999686		PHKG1	2885.71	-0.277757	0.145267	0.991849		AIFM1	1133.91	0.0105811	0.928613	0.999809
SREBF2	1140.91	-0.0347345	0.801684	0.999743		CTNNB1	1608.41	0.0514181	0.600508	0.999686		GTF3A	2898.38	-0.286701	0.14508	0.991849		RBM17	1132.63	0.0519551	0.522867	0.999809
VEZF1	1137.48	-0.0819135	0.575977	0.999743		DIP2C	1631.9	-0.0776917	0.759489	0.999686		PROB1	2807.42	0.250822	0.145757	0.991849		MAP2K1	1135.01	0.0389497	0.805692	0.999809
SHANK3	1147.92	0.00844679	0.964881	0.999743		RCOR3	1595.64	0.139864	0.273613	0.999686		LENG8	2161.49	-0.179594	0.146165	0.991849		OGFOD1	1127.01	-0.02195	0.877086	0.999809
RILPL1	1147.84	-0.111765	0.453182	0.999743		SGCG	1615.5	-0.283182	0.134083	0.999686		KLHDC2	1098.2	-0.128573	0.146537	0.991849		PGPEP1	1131.7	-0.0487191	0.782197	0.999809
RNF114	1143.43	0.119789	0.170089	0.999743		EIF4G3	1593.3	0.00162628	0.994691	0.999686		SH2B1	1060.38	0.18542	0.144686	0.991849		HTT	1132.58	0.219176	0.172753	0.999809
C6orf62	1139.06	-0.0391419	0.704966	0.999743		ASAH1	1607.21	-0.221633	0.150489	0.999686		ATG14	748.778	-0.287736	0.143875	0.991849		GPBP1	1130.55	0.0635416	0.536211	0.999809
EXOC3	1137.66	-0.120132	0.516616	0.999743		DDX24	1607.19	0.145801	0.107909	0.999686		TAGLN2	712.102	-0.359248	0.144847	0.991849		NOMO1	1126.79	0.0586771	0.638982	0.999809
UBAP2L	1142.42	-0.0464174	0.672577	0.999743		MAPKAP1	1600.4	-0.0502327	0.651208	0.999686		TIA1	680.3	0.182691	0.146391	0.991849		LMAN1	1127.34	0.199659	0.150658	0.999809
DDI2	1135.77	-0.34748	0.138389	0.999743		KDM2A	1607.54	0.0344106	0.822445	0.999686		DENND5A	620.422	0.184966	0.145627	0.991849		MED13	1121.75	0.428532	0.0735677	0.999809
SMYD2	1135.69	0.0917215	0.498367	0.999743		GAS6	1602.18	0.0418217	0.811948	0.999686		MED12	540.181	-0.252697	0.146353	0.991849		RPP14	1119.21	-0.0397251	0.784136	0.999809
POMGNT1	1130.72	-0.0036211	0.977038	0.999743		MGLL	1602.19	-0.125765	0.415658	0.999686		TSC22D2	499.089	0.438885	0.145848	0.991849		TRPC4AP	1126.86	-0.0689613	0.418761	0.999809
SMAD4	1135.83	0.0581397	0.668384	0.999743		UBL4A	1594.01	-0.041254	0.687678	0.999686		WDR47	480.947	0.267876	0.144148	0.991849		SNX19	1119	0.14067	0.389576	0.999809
GOLGA2	1136.54	-0.0297823	0.729605	0.999743		LTBP4	1615.79	-0.249579	0.263899	0.999686		2023-03-02	465.556	0.205587	0.14556	0.991849		TBX1	1129.22	0.116714	0.555861	0.999809
PSMD6	1131.52	-0.055952	0.540427	0.999743		FBLN2	1591.72	0.206144	0.351187	0.999686		KIF21A	437.811	0.385972	0.146403	0.991849		2023-09-07	1119.4	-0.153983	0.145354	0.999809
AIFM1	1133.91	0.0327471	0.781345	0.999743		FEM1A	1599.01	0.0526491	0.699659	0.999686		GRWD1	416.546	0.236344	0.146482	0.991849		MAP4K4	1116.64	0.0395761	0.796864	0.999809
RBM17	1132.63	0.0147133	0.856244	0.999743		COL6A3	1578.14	0.0731416	0.725918	0.999686		FAM110B	324.175	-0.382065	0.146456	0.991849		MSL1	1120.84	0.110633	0.343627	0.999809
MAP2K1	1135.01	-0.021027	0.894331	0.999743		TWF2	1598.75	0.165965	0.448623	0.999686		MAP2K5	312.826	-0.212655	0.146235	0.991849		FOXJ3	1124.66	0.091221	0.600345	0.999809
OGFOD1	1127.01	0.0398091	0.778872	0.999743		OSBP	1584.8	0.0136744	0.930701	0.999686		LIG3	269.552	0.204453	0.146146	0.991849		LARGE1	1115.71	-0.217002	0.395016	0.999809
PGPEP1	1131.7	-0.125676	0.475707	0.999743		PKDCC	1602.81	-0.0484453	0.864732	0.999686		ARID2	207.109	0.364069	0.145097	0.991849		MAPK6	1126.97	0.14161	0.525447	0.999809
HTT	1132.58	0.169616	0.291253	0.999743		TMEM143	1591.46	-0.0297276	0.81786	0.999686		WISP2	192.956	-0.67552	0.146022	0.991849		NDUFS6	1134.07	-0.186206	0.370322	0.999809
GPBP1	1130.55	-0.0601317	0.558386	0.999743		CFD	1579.51	-0.0460816	0.918503	0.999686		DOCK1	164.148	-0.24479	0.146603	0.991849		MTURN	1128.62	-0.00548027	0.972201	0.999809
NOMO1	1126.79	-0.0967393	0.439429	0.999743		ODC1	1582.09	0.153957	0.446018	0.999686		ATXN3	147.655	-0.249059	0.144968	0.991849		MYBBP1A	1109.98	-0.0998448	0.646972	0.999809
LMAN1	1127.34	-0.0061078	0.964952	0.999743		MRPS7	1587.09	0.118647	0.368637	0.999686		OAS3	133.719	-0.540843	0.14613	0.991849		SARS	1125.36	-0.0612608	0.625292	0.999809
MED13	1121.75	0.295623	0.217098	0.999743		ATP8A1	1592.94	-0.12434	0.627892	0.999686		TIMP4	134.537	-0.597913	0.146386	0.991849		NUDC	1121.72	-0.07638	0.652098	0.999809
RPP14	1119.21	-0.0291735	0.840478	0.999743		ASB11	1573.34	-0.146903	0.407855	0.999686		CENPC	116.773	-0.361683	0.145137	0.991849		AZIN1	1119.8	0.106766	0.643605	0.999809
TRPC4AP	1126.86	-0.0795938	0.349971	0.999743		NREP	1597.32	-0.20957	0.296245	0.999686		NIP7	109.847	0.329131	0.145138	0.991849		EIF3D	1119.64	-0.00475963	0.965758	0.999809
SNX19	1119	0.118597	0.468072	0.999743		INTS11	1581.68	-0.0752172	0.509421	0.999686		SCUBE2	98.1349	-0.691522	0.146441	0.991849		MPC2	1118.49	0.119201	0.337422	0.999809
TBX1	1129.22	-0.20447	0.302458	0.999743		EPS15	1565.13	-0.180139	0.388623	0.999686		ZNF415	74.0562	0.393435	0.145729	0.991849		MRPL35	1117.1	0.14519	0.265826	0.999809
2023-09-07	1119.4	-0.0929002	0.378818	0.999743		CLPX	1574.66	0.00989762	0.914845	0.999686		ZNF267	67.0507	0.393339	0.144388	0.991849		GPT	1118.73	0.119572	0.521642	0.999809
MAP4K4	1116.64	0.0303073	0.843663	0.999743		IP6K3	1543.85	-0.023509	0.92525	0.999686		THAP10	31.0828	0.433452	0.146264	0.991849		YAP1	1113.67	0.097907	0.635586	0.999809
MSL1	1120.84	0.0397234	0.73376	0.999743		CHD2	1587.61	-0.0250335	0.887085	0.999686		CCDC110	29.8156	-0.635048	0.145069	0.991849		TARDBP	1118.78	0.116371	0.262874	0.999809
FOXJ3	1124.66	-0.111798	0.52097	0.999743		TMEM59	1568.64	0.0146184	0.865763	0.999686		PRF1	29.2406	-0.702832	0.144333	0.991849		SUMO3	1109.5	0.0101663	0.931198	0.999809
LARGE1	1115.71	-0.13915	0.585324	0.999743		IMPDH2	1572.82	-0.187143	0.19504	0.999686		TBC1D10C	24.3337	-0.669938	0.144104	0.991849		HMGA1	1116.66	-0.0824233	0.621153	0.999809
MAPK6	1126.97	-0.0325704	0.883905	0.999743		LONP1	1564.13	-0.00353676	0.977203	0.999686		LRRC4	24.2946	1.09252	0.144068	0.991849		DCTN2	1108.23	-0.113477	0.411798	0.999809
NDUFS6	1134.07	-0.0290582	0.888733	0.999743		PRDX1	1560.7	0.0545952	0.733154	0.999686		S1PR2	17.7931	-0.800841	0.14646	0.991849		SRSF4	1113.94	0.0578145	0.524879	0.999809
MTURN	1128.62	0.0192432	0.902552	0.999743		DNAJC21	1561.85	-0.0171343	0.859236	0.999686		PCK1	15.3334	-3.01591	0.146401	0.991849		OLA1	1112.69	0.0273637	0.80935	0.999809
MYBBP1A	1109.98	-0.030014	0.890457	0.999743		TRIM28	1572.48	-0.182195	0.122093	0.999686		NAALADL1	14.1288	-0.655031	0.146074	0.991849		POMP	1106.94	-0.0223553	0.882563	0.999809
SARS	1125.36	-0.0418045	0.738685	0.999743		AKTIP	1568.96	-0.0247202	0.818065	0.999686		LGALS12	10.7584	-2.56544	0.145084	0.991849		ALDH6A1	1112.49	0.327448	0.0933877	0.999809
NUDC	1121.72	0.0101794	0.952049	0.999743		PAK1	1549.31	0.0682432	0.735803	0.999686		KCNH3	8.55343	1.09384	0.146747	0.992321		NDST1	1107.95	-0.139153	0.330091	0.999809
AZIN1	1119.8	0.281385	0.222374	0.999743		PSMB6	1560.9	-0.00305484	0.98247	0.999686		ATMIN	664.791	0.217955	0.146875	0.992678		EMC4	1110.86	-0.144562	0.174271	0.999809
EIF3D	1119.64	-0.0279107	0.80109	0.999743		CLCN1	1562.39	-0.0394351	0.797161	0.999686		C9orf72	178.928	-0.337695	0.147	0.992972		MAFA	1120.15	0.382527	0.319967	0.999809
MPC2	1118.49	0.111044	0.371184	0.999743		AQP4	1524.48	0.123997	0.690219	0.999686		ADGRD1	130.212	-0.432262	0.147068	0.992972		CALR	1097.37	-0.136014	0.452278	0.999809
MRPL35	1117.1	0.118234	0.364607	0.999743		ZFP91	1555.49	0.00103822	0.994225	0.999686		SPART	561.419	0.203325	0.14726	0.993762		UBQLN4	1108.04	0.110165	0.227243	0.999809
GPT	1118.73	0.137152	0.462132	0.999743		GFM1	1567.33	0.0272281	0.854526	0.999686		PRKAR1A	2444.07	0.188801	0.147699	0.994206		VPS4A	1109.76	0.0640454	0.642919	0.999809
YAP1	1113.67	0.00169411	0.993458	0.999743		HSPA1B	1577.98	0.0449343	0.934705	0.999686		DDX39B	909.293	-0.17603	0.147418	0.994206		ACTR2	1104.98	-0.0880569	0.407256	0.999809
TARDBP	1118.78	0.139791	0.178073	0.999743		FHOD3	1566.21	-0.301989	0.345268	0.999686		BCAP29	850.342	0.180276	0.147775	0.994206		GGA2	1112.09	-0.0376952	0.73924	0.999809
SUMO3	1109.5	0.0703336	0.549754	0.999743		GRHPR	1558.6	0.0210653	0.877309	0.999686		HOXC8	180.052	0.320091	0.147768	0.994206		VBP1	1103.7	0.0405606	0.695606	0.999809
HMGA1	1116.66	-0.0676618	0.684784	0.999743		MED24	1551.07	-0.0211265	0.858395	0.999686		CENPQ	44.4933	-0.408904	0.147628	0.994206		BLVRB	1110.44	0.07047	0.608488	0.999809
DCTN2	1108.23	-0.0474555	0.731141	0.999743		PPIF	1559.41	0.0457027	0.766465	0.999686		HGF	12.5142	0.906954	0.147598	0.994206		ATG9A	1099.78	0.0315128	0.84544	0.999809
SRSF4	1113.94	0.0489137	0.590107	0.999743		GBA2	1563.65	0.0749068	0.622314	0.999686		ABCC5	2509.34	0.268293	0.148087	0.994252		OXSR1	1098.69	0.1102	0.371126	0.999809
OLA1	1112.69	-0.168173	0.138468	0.999743		COPS3	1545.54	0.0352002	0.7447	0.999686		EML1	803.185	-0.257747	0.148018	0.994252		MICU1	1107.19	-0.132207	0.247648	0.999809
POMP	1106.94	0.0431803	0.775204	0.999743		LMOD1	1560.85	-0.194138	0.438441	0.999686		TNRC18	744.634	-0.292762	0.148096	0.994252		PDCD6IP	1099.23	0.0834478	0.615087	0.999809
ALDH6A1	1112.49	0.0680582	0.727416	0.999743		CCDC47	1543.86	0.114209	0.262317	0.999686		SEC24B	567.487	-0.238167	0.148154	0.994252		NMT1	1095.33	0.118089	0.203604	0.999809
NDST1	1107.95	-0.0140969	0.921297	0.999743		APP	1537.97	-0.0200613	0.877984	0.999686		RNF13	479.816	-0.215502	0.148157	0.994252		CHURC1	1097	0.203712	0.342921	0.999809
EMC4	1110.86	-0.0219533	0.836143	0.999743		PTGES2	1549.4	0.0274178	0.902166	0.999686		MAP4K3	668.862	0.256664	0.148314	0.994438		HCFC1	1100.62	0.18428	0.298105	0.999809
MAFA	1120.15	0.642309	0.0948243	0.999743		GDI2	1534.91	-0.0173902	0.852078	0.999686		MEIS3	19.025	0.603978	0.148334	0.994438		TMED2	1095.04	0.0637225	0.536609	0.999809
CALR	1097.37	-0.0292689	0.871409	0.999743		HERPUD1	1536.2	-0.223221	0.0637489	0.999686		RPS27	3169.87	-0.342311	0.148414	0.994473		PGP	1111.42	-0.00383375	0.985511	0.999809
UBQLN4	1108.04	0.0175484	0.847447	0.999743		GHR	1525.67	-0.138302	0.451699	0.999686		METTL21A	111.43	0.281348	0.148525	0.994715		DAZAP2	1090.19	-0.000851278	0.994619	0.999809
VPS4A	1109.76	0.0708807	0.607633	0.999743		HNRNPUL1	1537.92	-0.064775	0.516207	0.999686		FBXO40	5731.72	-0.277098	0.148699	0.994881		MRPL34	1093.85	0.00529651	0.977809	0.999809
ACTR2	1104.98	0.0108099	0.91879	0.999743		RNF187	1533.12	-0.0788498	0.676688	0.999686		P2RY6	37.624	0.628513	0.1487	0.994881		MITF	1095.59	0.206073	0.168797	0.999809
GGA2	1112.09	0.0391077	0.729385	0.999743		MTDH	1528.6	0.0814003	0.509446	0.999686		RHOU	510.804	0.468294	0.14903	0.996087		KLHDC2	1098.2	-0.0425831	0.609723	0.999809
VBP1	1103.7	0.0257228	0.803848	0.999743		2023-09-09	1526.89	-0.18037	0.276888	0.999686		RNF215	67.5213	-0.4314	0.148977	0.996087		PEX5	1097.62	-0.0985323	0.379624	0.999809
BLVRB	1110.44	0.100285	0.465663	0.999743		AHCYL1	1524.8	-0.00194593	0.992761	0.999686		KPNB1	2178.09	0.156649	0.149919	0.997078		HECTD4	1100.36	0.317805	0.136141	0.999809
ATG9A	1099.78	-0.0833165	0.606288	0.999743		GPS1	1543.07	0.0441929	0.667941	0.999686		TOR1AIP1	1428.89	-0.206672	0.150143	0.997078		TADA2B	1094.59	0.0679924	0.585666	0.999809
OXSR1	1098.69	-0.0246861	0.841243	0.999743		DHCR24	1518.9	0.174355	0.485744	0.999686		HSP90B1	1171.36	-0.287682	0.15004	0.997078		SLC25A6	1105.02	-0.209392	0.153007	0.999809
MICU1	1107.19	-0.0448351	0.69451	0.999743		C1QBP	1525.27	0.00293799	0.979587	0.999686		ZADH2	1158.8	0.20348	0.150412	0.997078		PPP3R1	1103.6	-0.042743	0.816271	0.999809
PDCD6IP	1099.23	-0.00634969	0.969478	0.999743		RPL22	1531.09	-0.0528676	0.631116	0.999686		SETBP1	617.211	0.361007	0.149847	0.997078		TNFRSF12A	1128.61	-0.169521	0.789083	0.999809
NMT1	1095.33	0.132088	0.154356	0.999743		ATP5MPL	1527.39	-0.0272189	0.874251	0.999686		COL18A1	413.301	-0.34032	0.14992	0.997078		UBE2E3	1100.25	-0.0498224	0.708416	0.999809
CHURC1	1097	0.0835055	0.697457	0.999743		SLC35A4	1524.09	0.0789456	0.372306	0.999686		SLC9A2	247.201	0.409109	0.149935	0.997078		ARL8B	1094.17	0.177484	0.179403	0.999809
HCFC1	1100.62	-0.0392056	0.82488	0.999743		ABCC9	1516.46	-0.0466067	0.82061	0.999686		MTMR3	241.56	-0.251034	0.149407	0.997078		CAMTA2	1089.91	-0.0759882	0.58469	0.999809
TMED2	1095.04	0.0627888	0.542146	0.999743		PPP2CA	1534.96	0.0715578	0.698479	0.999686		ACAP2	183.054	0.310248	0.150455	0.997078		PUF60	1095.04	-0.0803255	0.559887	0.999809
PGP	1111.42	0.0458739	0.827893	0.999743		RBMX	1542.62	-0.229018	0.0706679	0.999686		SLCO2B1	139.347	-0.474976	0.150284	0.997078		CPTP	1086.11	-0.145298	0.531204	0.999809
DAZAP2	1090.19	-0.0184336	0.883828	0.999743		ZER1	1526.78	-0.00354948	0.973317	0.999686		RDH10	138.525	0.302554	0.150125	0.997078		SREBF1	1073.98	0.341833	0.172163	0.999809
MRPL34	1093.85	0.139624	0.463058	0.999743		UBXN4	1521.45	-0.00264033	0.986863	0.999686		NANP	64.2238	0.406091	0.150152	0.997078		RAB3GAP1	1091.86	0.12398	0.396137	0.999809
MITF	1095.59	0.0275021	0.854343	0.999743		PSMD11	1517.16	0.00111595	0.991093	0.999686		MYO7A	34.2016	0.563808	0.149756	0.997078		RALBP1	1089.52	-0.0117285	0.915102	0.999809
[truncated: 12,393 more rows]
