# Supplementary material for: The 24-hour molecular landscape after exercise in humans reveals MYC is sufficient for muscle growth
Source: EMBO Rep. 2024 Oct 31;25(12):5810–37. doi: 10.1038/s44319-024-00299-z (PMC11624283; doi:10.1038/s44319-024-00299-z)
Supplement: Supplementary file 4 — Dataset EV2 [file 44319_2024_299_MOESM4_ESM.xlsx]

## Sheet: Legend
Dataset Expanded View 2 - Dataset EV 2
Total 24h upregulated DEG list, Total 24h downregulated DEG list (RE group, adj. p<0.05), and all protein coding genes detected at every time point relative to Pre in the RE group

## Sheet: Dataset EV2
Background		UP DEGs		DOWN DEGs		30 min	baseMean	log2FoldChange	pvalue	padj		3 h	baseMean	log2FoldChange	pvalue	padj		8 h	baseMean	log2FoldChange	pvalue	padj		24 h	baseMean	log2FoldChange	pvalue	padj
A2M		A4GALT		AARS2		IER2	158.658	1.90122	1.40756e-12	1.71131e-08		FNIP2	685.808	3.07466	4.65048e-44	6.69111e-40		SPTSSA	452.244	2.03031	3.3226e-27	4.68819e-23		ACOT9	589.238	1.11769	6.05429e-22	7.69863e-18
A4GALT		AAGAB		AARSD1		RCAN1	542.333	1.14469	8.78097e-10	5.33795e-06		TIAM2	257.157	3.55192	4.97161e-39	3.57657e-35		MYOG	2038.67	2.30854	5.7029e-25	4.0234e-21		FLNC	154012	1.96963	1.21023e-18	7.69465e-15
AAAS		AAK1		AASDH		PNRC2	826.516	0.816737	2.0497e-09	8.30676e-06		PPARGC1A	2026.27	2.34368	3.25255e-37	1.55992e-33		TMEM43	621.544	1.7364	1.07528e-23	5.05739e-20		THOC6	197.925	1.70532	1.29265e-17	5.4791e-14
AACS		AAR2		ABCA1		TOB1	3030.64	1.03332	2.26568e-07	0.000459103		EIF2AK3	150.347	3.02817	2.13262e-32	7.67102e-29		AEN	132.375	2.97401	1.62054e-23	5.71644e-20		CCT5	1304.33	0.799747	7.14644e-17	2.27185e-13
AADAT		AATF		ABCA10		ARRDC4	606.083	1.83465	1.90965e-07	0.000459103		ZNF774	307.49	2.14392	4.38388e-31	1.26151e-27		HERPUD1	1536.2	-1.02394	4.72954e-23	1.33468e-19		PANX1	747.004	2.69641	3.32484e-16	8.45574e-13
AAGAB		ABCA5		ABCA6		SOX9	99.8234	1.30228	2.0485e-07	0.000459103		FAM102A	180.976	2.9515	1.11468e-27	2.673e-24		MICALL2	125.694	3.09252	7.58067e-23	1.78272e-19		FYTTD1	3510.3	1.13133	2.13654e-15	4.52804e-12
AAK1		ABCB1		ABCA7		SOX18	323.838	1.31909	4.06658e-07	0.000706307		TNFRSF12A	1128.61	5.35154	9.95476e-27	2.04613e-23		ACOT9	589.238	1.18185	1.5239e-22	3.07175e-19		CALU	1731	1.39576	2.75543e-15	4.9019e-12
AAMDC		ABCB4		ABCA9		DNAJB1	1261.28	0.965541	9.1024e-07	0.00138334		FLNC	154012	2.24767	2.20974e-25	3.97422e-22		THOC6	197.925	1.99479	7.08441e-22	1.24951e-18		TNFRSF12A	1128.61	4.08173	3.08393e-15	4.9019e-12
AAMP		ABCC1		ABCB6		TXNIP	10416.9	1.10996	1.71208e-06	0.00160119		ALPK3	14238.1	1.48257	2.65328e-25	4.24171e-22		TNFRSF12A	1128.61	5.16844	1.00029e-21	1.56824e-18		TMEM43	621.544	1.30655	3.71224e-15	5.24498e-12
AAR2		ABCE1		ABCC10		DUSP1	2546.87	2.10892	1.37345e-06	0.00160119		AVIL	546.693	-1.62449	5.25846e-25	7.56587e-22		ZNF774	307.49	1.87695	4.58922e-21	6.47539e-18		CAPN2	1791.52	0.644232	6.59614e-15	8.38765e-12
AARS		ABHD12		ABCC2		EGR1	1553.13	3.50601	1.4149e-06	0.00160119		ABHD2	1251.73	3.92082	6.57893e-25	8.60523e-22		FLNC	154012	2.17771	9.75311e-21	1.25106e-17		P2RX5	192.746	1.56459	9.2798e-15	1.02593e-11
AARS2		ABHD2		ABCC5		IER3	134.561	1.62218	1.66682e-06	0.00160119		USP54	2737.3	1.60681	1.54261e-23	1.84959e-20		P2RX5	192.746	1.94957	1.51976e-20	1.78698e-17		AMPD2	84.4591	1.67715	9.68159e-15	1.02593e-11
AARSD1		ABHD3		ABCC9		EPHA2	96.8887	0.915075	1.57479e-06	0.00160119		MYC	294.926	4.41779	2.37399e-22	2.62745e-19		HSPB7	36446.8	1.58553	6.92294e-20	7.51405e-17		PPFIA4	2164.44	1.76318	1.14591e-14	1.12087e-11
AASDH		ABHD4		ABCD4		JDP2	213.166	1.14939	2.20839e-06	0.00191783		ENAH	3751.71	3.74989	2.74099e-22	2.81696e-19		CLCN1	1562.39	-1.19503	1.19321e-19	1.20259e-16		HSPB7	36446.8	1.27895	1.54439e-14	1.40275e-11
AASDHPPT		ABHD5		ABHD1		CSRNP1	471.038	1.76361	2.5092e-06	0.00203379		KLHL40	16488.8	3.47373	3.50098e-22	3.35814e-19		KBTBD13	543.196	-1.62469	2.46633e-19	2.17499e-16		MYOG	2038.67	1.60216	8.03224e-14	6.80919e-11
AASS		ABI1		ABHD10		RNF122	384.972	1.06673	3.59813e-06	0.00264486		HEY1	185.461	1.74723	9.56127e-22	8.59797e-19		CDKN1A	442.508	5.53016	2.31795e-19	2.17499e-16		MICALL2	125.694	2.25781	9.03597e-14	7.18134e-11
AATF		ABLIM2		ABHD16A		CX3CL1	159.471	1.12746	3.69819e-06	0.00264486		DGKD	3228.32	2.23277	4.67475e-21	3.95649e-18		DIAPH1	2849.03	2.10564	3.69012e-19	3.0628e-16		COL4A4	428.762	-1.4482	1.10968e-13	8.30043e-11
AATK		ABRA		ABHD6		ZC3H12A	114.807	1.43503	4.67661e-06	0.00312349		GEM	174.639	5.32651	9.51042e-21	7.602e-18		ABHD2	1251.73	3.66858	4.16693e-19	3.26641e-16		ANKRD2	7103.97	2.83859	1.68068e-13	1.18731e-10
ABAT		ABTB2		ABLIM3		PLEKHO2	89.8593	1.04802	4.88125e-06	0.00312349		FAM110B	324.175	1.80064	2.15756e-20	1.63384e-17		COL4A4	428.762	-1.8022	1.42724e-18	1.05991e-15		CLCN1	1562.39	-0.926512	1.89431e-13	1.26779e-10
ABCA1		AC004233.2		ABR		APOLD1	183.916	1.24348	6.59924e-06	0.00401168		IRS2	525.484	2.3671	8.05526e-20	5.79496e-17		SCN4A	5482.51	-0.846139	1.6979e-17	1.14083e-14		FAM174A	477.069	0.805485	5.01823e-13	3.19059e-10
ABCA10		AC006254.1		ABRAXAS1		JUN	6072.28	1.46482	9.71404e-06	0.00487895		TSC22D2	499.089	2.04042	9.08734e-20	6.22612e-17		SERPINA3	4.73188	23.1204	1.67916e-17	1.14083e-14		TRIM7	3057.87	-0.904239	5.96534e-13	3.61215e-10
ABCA2		AC011498.4		ABTB1		BTG2	5273.53	2.00786	9.88649e-06	0.00487895		PHLDA1	75.6605	3.15437	1.292e-19	8.44967e-17		GPSM2	536.825	3.28197	3.4731e-17	2.22752e-14		SBDS	3355.47	0.739175	1.02697e-12	5.73875e-10
ABCA3		AC090004.1		AC009119.2		NR4A1	3654.61	2.09201	8.70977e-06	0.00487895		CPEB4	2149.26	2.11063	1.69157e-19	1.05819e-16		NOP58	496.762	1.02631	3.87664e-17	2.37823e-14		SHB	54.6682	2.34528	1.03799e-12	5.73875e-10
ABCA4		ACKR1		AC009879.3		ADAMTS1	641.613	1.31344	1.00324e-05	0.00487895		ANKRD1	11017.5	7.93421	3.79584e-19	2.27561e-16		SMTNL2	5884.15	1.29442	4.36314e-17	2.48195e-14		DPH2	426.962	0.919501	1.12446e-12	5.95776e-10
ABCA5		ACLY		AC010422.6		KLF4	137.51	1.45793	9.33865e-06	0.00487895		ASB5	10735.1	3.0588	9.63273e-19	5.54383e-16		DPH2	426.962	1.13018	4.39749e-17	2.48195e-14		SPTSSA	452.244	1.27901	1.51427e-12	7.70218e-10
ABCA6		ACOT7		AC012651.1		PPP1R27	8971.44	1.55636	1.2789e-05	0.00598033		MAP3K14	437.402	1.78276	1.25934e-18	6.96897e-16		ZMYND8	321.476	-1.30315	4.76394e-17	2.58535e-14		ABHD2	1251.73	2.76827	2.06617e-12	1.01052e-09
ABCA7		ACOT9		AC090360.1		GZF1	243.222	0.631525	1.47303e-05	0.0064979		PLAGL2	304.082	-1.55382	1.67064e-18	8.90263e-16		RUNX1	217.725	4.46677	6.66104e-17	3.48101e-14		ITIH4	238.692	1.92406	2.38439e-12	1.12296e-09
ABCA8		ACP2		AC118549.1		COQ6	224.63	-0.397222	1.49647e-05	0.0064979		PLEKHO1	918.478	1.77622	1.77218e-18	9.10648e-16		PNO1	186.783	1.16663	1.8374e-16	9.2592e-14		CCT2	941.003	0.66521	2.48737e-12	1.12962e-09
ABCA9		ACSBG1		AC240274.1		VGLL2	3254.07	1.27379	1.69576e-05	0.00710933		NCEH1	194.239	1.88501	2.05968e-18	1.02188e-15		CTDSP2	2572.02	-0.981048	1.93558e-16	9.41761e-14		AEN	132.375	2.00076	3.14466e-12	1.37888e-09
ABCB1		ACSL3		ACACB		HES1	571.015	1.31106	2.4584e-05	0.00996307		SPTSSA	452.244	1.50695	6.66354e-18	3.19583e-15		FYTTD1	3510.3	1.22266	2.07744e-16	9.73129e-14		CTPS1	177.867	0.795378	3.77193e-12	1.59879e-09
ABCB10		ACSL4		ACAD10		DDIT3	167.072	0.793035	2.91913e-05	0.0114486		MICALL2	125.694	2.52227	7.60333e-18	3.52893e-15		PPFIA4	2164.44	1.95674	2.13799e-16	9.73129e-14		CCDC136	220.358	2.12183	5.1973e-12	2.1319e-09
ABCB4		ACSS3		ACBD4		PPP1R15A	720.445	0.968535	3.05429e-05	0.0116044		ZMYND8	321.476	-1.2354	8.05275e-18	3.62072e-15		SHB	54.6682	2.79646	2.56047e-16	1.12901e-13		DYNLT1	449.094	1.11366	1.41065e-11	5.60556e-09
ABCB6		ACTC1		ACCS		MYADM	374.84	0.775062	3.90016e-05	0.013548		SDCBP	677.244	0.974665	8.52305e-18	3.71605e-15		BZW1	809.245	1.13498	2.78831e-16	1.19221e-13		ANKRD1	11017.5	6.19811	1.48405e-11	5.71855e-09
ABCB7		ACTG2		ACE		NR4A2	172.226	2.54012	3.74834e-05	0.013548		HSPB7	36446.8	1.37244	1.40475e-17	5.8582e-15		USP28	2367.26	1.60248	3.15988e-16	1.31135e-13		MYBPH	3084.8	5.25517	3.29515e-11	1.23239e-08
ABCB8		ACTN1		ACIN1		S1PR2	17.7931	1.51534	3.80168e-05	0.013548		IL18	199.12	3.10126	1.42506e-17	5.8582e-15		SLC27A1	851.782	-1.25353	3.75869e-16	1.51529e-13		CAST	4228	0.994086	3.90349e-11	1.27274e-08
ABCB9		ACTN2		ACOT2		MAFB	565.404	1.15516	4.13084e-05	0.0139508		LRRC66	148.165	-2.24567	1.75215e-17	7.00277e-15		FAM174A	477.069	0.944944	3.93399e-16	1.54191e-13		CTTN	1076.64	0.620108	3.78061e-11	1.27274e-08
ABCC1		ACTN4		ACP6		ZFP36L1	794.472	0.723673	4.37427e-05	0.0143736		EIF4E	597.077	2.04159	1.94866e-17	7.57767e-15		TOB2	2199.52	-1.63504	4.16134e-16	1.58693e-13		GPSM2	536.825	2.46798	3.86669e-11	1.27274e-08
ABCC10		ACTR1A		ACSF2		ANKRD37	251.776	1.22151	5.05057e-05	0.0161592		TGFB2	296.923	2.82579	2.38851e-17	9.04365e-15		PPP2CB	1434.3	1.50686	4.60289e-16	1.70913e-13		ATG4A	345.518	0.715546	3.71103e-11	1.27274e-08
ABCC12		ACTR2		ACSL6		JUNB	574.348	2.40341	6.07792e-05	0.0189475		SIN3A	366.93	-1.28437	3.17123e-17	1.16994e-14		UCP3	2806.21	-1.46385	5.1154e-16	1.85073e-13		FAM83G	71.1853	2.62883	3.51407e-11	1.27274e-08
ABCC2		ACTR3		ACSM5		MAFF	341.747	2.08413	6.89881e-05	0.0204575		YWHAQ	634.838	0.944202	3.90127e-17	1.40329e-14		CDC37L1	1466.95	1.65773	8.55144e-16	2.94295e-13		SORT1	2613.41	0.968236	4.75489e-11	1.51158e-08
ABCC3		ACTR3B		ACTG2		AARSD1	43.5692	-0.885269	6.87073e-05	0.0204575		ADPRHL1	8291.19	2.33481	4.30924e-17	1.51223e-14		MAP3K14	437.402	1.75598	8.44465e-16	2.94295e-13		RUNX1	217.725	3.35862	6.07177e-11	1.88314e-08
ABCC4		ACVR1C		ACVR1B		EGR3	60.2893	2.8245	7.27756e-05	0.0210668		STX3	182.846	1.35331	6.28417e-17	2.15278e-14		IFNGR1	470.054	0.995004	1.20877e-15	4.05985e-13		ACTC1	2989.15	4.52136	7.42717e-11	2.24866e-08
ABCC5		ADAM15		ACVR2A		CYR61	847.276	2.13302	8.56914e-05	0.0242287		TAB1	428.298	-0.784265	6.63553e-17	2.22028e-14		UBR7	460.234	1.44323	1.23723e-15	4.05985e-13		ZNF774	307.49	1.24599	8.45847e-11	2.50135e-08
ABCC6		ADAM17		ACVR2B		IER5	1552.98	1.68933	9.42029e-05	0.0248982		ZBTB43	1010.68	1.51337	6.94034e-17	2.26949e-14		NOP16	281.062	1.29685	1.33372e-15	4.27701e-13		MYLK2	10508.7	-1.07963	1.07232e-10	3.09902e-08
ABCC8		ADAMTS1		ADA		SERTAD3	221.908	0.711091	9.36641e-05	0.0248982		MAP2K3	2620.6	1.49643	8.19947e-17	2.62164e-14		SLC7A1	79.6279	2.69388	1.50677e-15	4.72456e-13		FAM220A	1398.38	-0.697441	1.49427e-10	4.22249e-08
ABCC9		ADAMTS19		ADAM33		ZBTB21	102.565	1.17157	9.28701e-05	0.0248982		FBXL20	230.603	-1.37623	1.17846e-16	3.68603e-14		KLHL40	16488.8	3.07629	2.01115e-15	6.169e-13		MAP2K1	1135.01	0.826267	1.6863e-10	4.60103e-08
ABCD1		ADAMTS2		ADAMTS13		SDC4	1098.88	1.21736	9.90081e-05	0.0250297		NOCT	191.336	1.69521	1.91694e-16	5.74601e-14		CCT2	941.003	0.785433	2.09351e-15	6.28497e-13		TMEM158	62.9695	2.67	1.7006e-10	4.60103e-08
ABCD2		ADAMTS4		ADAR		FOXO1	542.603	0.817463	9.72696e-05	0.0250297		ZNF862	158.148	-1.19654	1.9142e-16	5.74601e-14		THBD	831.614	3.09141	4.1837e-15	1.22983e-12		MYO18A	14446.7	0.941979	1.83089e-10	4.85034e-08
ABCD3		ADAMTS5		ADARB2		GEM	174.639	2.22483	0.000100876	0.0250297		HABP2	16.4902	4.09638	2.87394e-16	8.43883e-14		GAB1	548.719	-2.19637	4.6995e-15	1.33397e-12		SMTNL2	5884.15	0.940433	1.90491e-10	4.91805e-08
ABCD4		ADAMTS8		ADCY2		HSPA1B	1577.98	1.67583	0.000108139	0.0262952		SLC22A5	606.976	1.48335	3.25604e-16	9.36958e-14		TMEM263	269.542	1.03018	4.72703e-15	1.33397e-12		DCAF4	137.54	1.01185	1.93381e-10	4.91805e-08
ABCE1		ADAMTSL5		ADGRA3		MIDN	1973.95	0.927444	0.000118761	0.0283118		HBEGF	1170.39	3.04849	3.87565e-16	1.09339e-13		SOX13	346.872	-1.50068	5.46848e-15	1.51294e-12		ITIH3	118.377	2.76036	2.22885e-10	5.55726e-08
ABCF1		ADCY4		ADGRG1		MID1IP1	3084.98	0.63606	0.000126247	0.0289607		AUTS2	537.76	2.65071	4.87779e-16	1.32611e-13		ANKRD1	11017.5	7.48236	5.76884e-15	1.56535e-12		SCN4A	5482.51	-0.603277	2.30406e-10	5.63432e-08
ABCF2		ADGRE5		ADGRG6		WBP1	94.2602	-0.584997	0.000124676	0.0289607		RNF149	369.407	1.56368	4.88488e-16	1.32611e-13		EPHB1	115.149	-2.43243	6.69531e-15	1.78247e-12		PDK2	2371.25	-0.621395	2.6043e-10	6.24836e-08
ABCF3		ADGRF2		ADH1C		STARD9	305.065	-0.559796	0.000142025	0.0319768		IQGAP1	755.103	1.16466	5.17333e-16	1.3784e-13		PNPLA8	661.519	1.12306	7.07391e-15	1.84839e-12		CCT6A	1685.4	0.509355	3.0148e-10	7.08764e-08
ABCG1		ADGRG3		ADIPOR2		CDR2L	61.6825	0.879536	0.000150602	0.0332912		GAB1	548.719	-2.09937	5.78766e-16	1.51405e-13		TRIM7	3057.87	-1.01771	8.41519e-15	2.15888e-12		GLRX2	478.183	0.71924	3.06559e-10	7.08764e-08
ABCG2		ADGRL4		ADNP		PPP1R10	436.932	0.762619	0.000160432	0.0348309		XYLT2	211.016	-0.952774	1.07315e-15	2.75722e-13		ASB4	574.956	-1.34898	9.3837e-15	2.36436e-12		UHRF1BP1L	488.861	1.21178	3.24925e-10	7.37811e-08
ABCG4		ADIPOQ		ADRA2B		ABRA	7871.38	1.84034	0.000164134	0.0350096		MAFF	341.747	4.18684	1.21432e-15	3.0652e-13		IDH3A	936.87	1.12923	1.04102e-14	2.57699e-12		CSRP3	29267.1	2.03517	3.67911e-10	8.20764e-08
ABHD1		ADM		ADSL		SERTAD1	258.345	1.04626	0.000168477	0.0353164		SBK3	35.6708	3.82403	1.24906e-15	3.09854e-13		UCK2	240.859	2.1192	1.3233e-14	3.21927e-12		SCN3B	274.243	1.27285	3.95587e-10	8.67291e-08
ABHD10		ADO		AFTPH		NRARP	58.5238	1.19788	0.000173153	0.0356812		LIMS1	1771.43	1.43709	1.27815e-15	3.11696e-13		RRS1	360.837	1.49172	1.35699e-14	3.24528e-12		KPNA1	1843.1	0.797	4.30508e-10	9.27854e-08
ABHD11		ADORA1		AGA		G0S2	8533.28	1.64172	0.000182646	0.0370102		DNAJA4	5541.39	1.95567	1.8916e-15	4.52273e-13		2023-03-05	538.351	1.16393	1.39922e-14	3.2905e-12		MPRIP	5274.42	0.813231	6.2341e-10	1.32121e-07
ABHD12		ADPRHL1		AGAP1		FGF6	152.642	1.57372	0.000192976	0.0379586		SLC27A1	851.782	-1.13054	2.01007e-15	4.52273e-13		DUSP14	198.677	2.49632	1.51597e-14	3.5066e-12		XIRP2	83235.8	1.85044	6.90001e-10	1.43472e-07
ABHD13		ADRM1		AGAP4		TCIM	152.977	0.864425	0.000193571	0.0379586		THBD	831.614	2.89778	1.98339e-15	4.52273e-13		SEC61A1	1288.51	1.09936	2.21882e-14	5.0496e-12		HERPUD1	1536.2	-0.608844	6.99532e-10	1.43472e-07
ABHD14A		ADSS		AGAP6		HSPB1	28621	0.868068	0.000200521	0.0386974		GPAT3	606.464	2.14378	1.95739e-15	4.52273e-13		DYNLT1	449.094	1.30507	2.96558e-14	6.64196e-12		KLHL40	16488.8	2.27605	8.76693e-10	1.76953e-07
ABHD14B		AEN		AGBL5		EGR2	26.0202	2.96902	0.000220322	0.0418543		APPL2	216.66	-0.810671	2.01178e-15	4.52273e-13		LIMS1	1771.43	1.47095	3.40741e-14	7.51228e-12		RPN2	1233.09	0.705358	9.98996e-10	1.95434e-07
ABHD15		AFF4		AGGF1		FAM84B	69.7063	-0.707246	0.000234656	0.0438914		PLCL2	964.284	-0.821944	2.11127e-15	4.67338e-13		HSPD1	2709.56	0.793983	3.6357e-14	7.89226e-12		ASB14	553.484	-1.22567	9.91917e-10	1.95434e-07
ABHD16A		AGFG1		AGK		CRISPLD2	240.125	0.596918	0.000242715	0.0440437		P4HA1	1364.53	1.786	2.28305e-15	4.97704e-13		KLHL38	2088.51	-2.03248	4.58451e-14	9.80113e-12		CHI3L1	33.2812	6.98533	1.01706e-09	1.95954e-07
ABHD17A		AGO2		AGO1		PLK3	57.4034	1.0495	0.000241836	0.0440437		RCAN1	542.333	1.47715	2.44393e-15	5.24825e-13		ADORA1	29.2981	2.03946	5.94625e-14	1.25226e-11		DNAJA4	5541.39	1.54748	1.23194e-09	2.33812e-07
ABHD17B		AGTRAP		AGPAT3		USP2	2105.52	0.615892	0.000260303	0.0465406		SEC61A1	1288.51	1.05423	2.7639e-15	5.84809e-13		GRWD1	416.546	0.977604	6.13673e-14	1.27337e-11		GNL3	684.46	0.683028	1.26899e-09	2.373e-07
ABHD17C		AHSA1		AGTPBP1		JUND	1696.48	1.25037	0.00026741	0.0471184		PI4KB	928.396	0.786432	3.50076e-15	7.29984e-13		MSN	1220.5	1.29833	6.99825e-14	1.43109e-11		PCMTD1	2379.14	-0.689308	1.47421e-09	2.71683e-07
ABHD18		AK4		AGTR1		ARID5A	656.235	1.13123	0.000301168	0.0523087		DOT1L	668.813	1.55928	4.3402e-15	8.92098e-13		PIK3IP1	198.972	-2.21394	7.73488e-14	1.55913e-11		SLC7A1	79.6279	1.96059	1.71737e-09	3.11972e-07
ABHD2		AK6		AKAP1		BHLHE40	2119.29	0.945027	0.000326626	0.0555927		UBE2QL1	758.41	1.27298	5.62741e-15	1.14038e-12		COL4A3	998.318	-1.81723	8.30027e-14	1.64953e-11		PNO1	186.783	0.821499	1.98628e-09	3.5574e-07
ABHD3		AKAP12		AKAP10		ID3	246.636	0.904305	0.000329222	0.0555927		IFRD1	1747.19	2.71635	5.71258e-15	1.14156e-12		CALU	1731	1.3717	9.88346e-14	1.93688e-11		HSPB1	28621	1.44575	2.18917e-09	3.85586e-07
ABHD4		AKIRIN1		AKAP13		AKIRIN1	493.509	0.489276	0.000344215	0.0573284		FGFR1	650.268	1.25144	5.90798e-15	1.16444e-12		AMPD2	84.4591	1.67696	1.01652e-13	1.96481e-11		CCT3	2007.01	0.600125	2.2439e-09	3.85586e-07
ABHD5		AKIRIN2		AKAP7		ETS2	1028.08	0.859228	0.000365393	0.0592326		SUSD6	387.098	1.09495	6.30924e-15	1.22672e-12		PPRC1	330.137	1.58071	1.21256e-13	2.31206e-11		RGS9BP	159.678	-1.18735	2.22373e-09	3.85586e-07
ABHD6		AKR1B15		AKAP8		CDC42EP1	143.091	0.65091	0.000364892	0.0592326		ACTN4	1264.63	1.07945	7.98186e-15	1.53124e-12		RAB15	473.215	2.96074	1.29273e-13	2.43206e-11		IL12RB2	217.824	2.2076	2.3179e-09	3.92992e-07
ABHD8		AKR1C1		AKAP9		DNAJB5	3197.94	0.744071	0.000375892	0.0596066		PPP2R1B	180.955	1.52597	8.82889e-15	1.67145e-12		GTPBP4	673.931	0.790508	1.37521e-13	2.55318e-11		UCP3	2806.21	-1.02835	2.67154e-09	4.46991e-07
ABI1		AKT3		AKIP1		FOSB	165.944	3.41723	0.000377505	0.0596066		PXDC1	126.93	2.08539	9.95623e-15	1.86039e-12		TXNDC11	405.535	0.835474	1.56998e-13	2.87694e-11		CDV3	4378.22	0.478751	2.93451e-09	4.78881e-07
ABI2		ALDH1A3		AKR7A3		LMOD2	18191.9	0.671664	0.000395314	0.0608384		USP28	2367.26	1.40605	1.02339e-14	1.88776e-12		ETF1	1470.38	0.730357	1.60908e-13	2.91079e-11		COQ7	709.387	-0.515005	2.93746e-09	4.78881e-07
ABI3		ALDH1B1		AKT2		STX6	127.248	0.580208	0.000393006	0.0608384		MACO1	733.344	-1.02314	1.24713e-14	2.27136e-12		CCT5	1304.33	0.737592	1.65854e-13	2.96228e-11		NUDT19	591.654	-0.54962	3.21031e-09	5.16738e-07
ABI3BP		ALDH4A1		AL096711.2		SPINDOC	92.7874	0.686284	0.000409872	0.0622903		FAM83G	71.1853	2.95497	1.44556e-14	2.59983e-12		MYC	294.926	3.58185	2.71769e-13	4.79332e-11		PARP15	84.6736	-1.34873	3.2803e-09	5.21404e-07
ABL1		ALG2		AL136295.5		RASSF1	213.005	0.540205	0.000419595	0.0629808		TOB2	2199.52	-1.42993	1.50036e-14	2.66509e-12		RNF115	3816.44	1.69251	3.12206e-13	5.43855e-11		USP28	2367.26	1.10891	3.75435e-09	5.7677e-07
ABL2		ALG3		ALAD		HNRNPA0	1205.94	0.403137	0.00043647	0.0642661		NOP58	496.762	0.87046	1.70569e-14	2.99287e-12		COA7	483.543	1.0724	3.34446e-13	5.75491e-11		AC006254.1	844.626	1.42216	3.68541e-09	5.7677e-07
ABLIM1		ALG8		ALDH1L2		GPR4	44.9829	0.898982	0.000438731	0.0642661		GABARAPL1	1672.26	1.35415	1.89736e-14	3.28906e-12		TRAFD1	233.388	1.84427	3.48748e-13	5.92871e-11		CTNNAL1	582.274	1.23009	3.7647e-09	5.7677e-07
ABLIM2		ALKBH2		ALDH5A1		SEMA4C	244.909	0.501721	0.000458841	0.0664118		EXD2	332.888	-0.873345	2.19696e-14	3.76308e-12		LMCD1	12085.4	2.44767	3.99335e-13	6.70788e-11		RAP1A	1050.89	0.479768	3.92423e-09	5.94053e-07
ABLIM3		ALKBH8		ALDH6A1		TUBD1	93.802	0.579216	0.00050872	0.0721574		BACH1	398.675	1.42443	2.4369e-14	4.12496e-12		HNRNPAB	944.056	0.97531	4.15376e-13	6.89524e-11		DAPK2	2057.52	-0.758017	4.69764e-09	7.02766e-07
ABO		ALOX5		ALDH8A1		C6orf141	21.2405	-1.14921	0.000510408	0.0721574		THOC6	197.925	1.47461	2.76107e-14	4.61934e-12		PTPN1	525.721	1.1344	4.92956e-13	8.08791e-11		PHKG1	2885.71	-0.862124	4.85166e-09	7.09123e-07
ABR		ALPK3		ALG10B		HYLS1	31.2487	0.756489	0.000546308	0.0763449		B3GNT5	859.1	2.23979	3.56752e-14	5.89993e-12		METTL1	50.0516	2.07196	5.28356e-13	8.56908e-11		TRNT1	116.522	0.79413	4.80279e-09	7.09123e-07
ABRA		ALYREF		ALKBH6		ID1	511.366	1.06766	0.000554025	0.0765436		BZW1	809.245	0.975021	3.68495e-14	6.0249e-12		SNN	1200.67	1.59255	5.78972e-13	9.28329e-11		P2RX5-TAX1BP3	25.2955	1.72691	5.56374e-09	8.0396e-07
ABRACL		AMD1		ALPK1		ITPRIP	149.115	0.755392	0.000581115	0.0785719		MAP3K8	94.3932	2.42941	4.25128e-14	6.87274e-12		IRS1	1251.9	-1.67225	6.24831e-13	9.90602e-11		MAT2B	623.902	-0.435844	5.6952e-09	8.1371e-07
ABRAXAS1		AMMECR1L		ALS2CL		GRASP	120.841	0.89624	0.000581631	0.0785719		ABCD4	377.65	-0.858817	4.49288e-14	7.18261e-12		PLEKHO1	918.478	1.57122	6.63172e-13	1.03971e-10		EIF3J	2533.34	0.447682	5.97102e-09	8.43639e-07
ABRAXAS2		AMOTL1		AMDHD2		HSPA1A	4502.8	1.57074	0.000595274	0.0786667		ARID5A	656.235	2.35885	4.58575e-14	7.25052e-12		ENDOD1	2430.53	1.24189	9.21216e-13	1.42839e-10		ARHGAP18	313.864	-0.867569	7.0849e-09	9.90018e-07
ABT1		AMPD2		AMER1		EIF3CL	125.886	-2.10962	0.000592175	0.0786667		SERPINA3	4.73188	19.2647	4.70087e-14	7.35175e-12		PRELID3B	297.867	0.896129	1.01156e-12	1.55143e-10		KBTBD13	543.196	-0.992909	7.34277e-09	1.0149e-06
ABTB1		AMPD3		AMIGO1		B3GALT4	30.0541	0.916555	0.000612248	0.0800399		RASSF8	800.302	1.54077	5.09614e-14	7.88423e-12		MINDY1	317.4	-0.802532	1.70627e-12	2.56122e-10		NR4A1	3654.61	-2.81806	7.44039e-09	1.01733e-06
ABTB2		ANAPC7		AMMECR1		ELF4	37.8777	0.746379	0.000636324	0.0823025		CDC37L1	1466.95	1.43648	5.29361e-14	8.1026e-12		MARS2	146.705	1.48371	1.69203e-12	2.56122e-10		VSIG10	606.251	-0.979675	7.57933e-09	1.02531e-06
AC001226.2		ANGPT2		ANAPC16		DUSP8	455.521	1.26022	0.000655359	0.0838722		PPP2CA	1534.96	1.08922	7.92085e-14	1.19963e-11		MAP2K3	2620.6	1.36813	1.77232e-12	2.63235e-10		CTSB	3645.19	0.90149	8.18602e-09	1.08431e-06
AC004076.1		ANGPTL1		ANAPC4		SAT1	421.729	0.946575	0.000670187	0.0848764		TFIP11	483.252	-0.844885	8.02999e-14	1.20349e-11		AMD1	784.109	1.47791	1.81102e-12	2.66183e-10		PHLDA3	854.859	1.606	8.10427e-09	1.08431e-06
AC004233.2		ANGPTL2		ANGEL1		LDLR	93.8583	1.00874	0.000678439	0.0850356		PRKG1	1814.87	1.34626	8.2878e-14	1.22933e-11		WDR3	277.622	0.997153	2.08901e-12	3.03876e-10		RAN	1755.4	0.554064	8.64627e-09	1.09946e-06
AC004556.1		ANGPTL4		ANGPT1		ALG2	165.222	0.450983	0.000692786	0.0850797		DUSP14	198.677	2.25089	8.47169e-14	1.24378e-11		PANX1	747.004	2.42101	2.17685e-12	3.13422e-10		PNPLA7	814.655	-0.83594	8.46663e-09	1.09946e-06
AC005324.3		ANKRD1		ANK3		ANKRA2	89.712	-0.590544	0.00069214	0.0850797		EGLN1	5297.78	0.70746	1.31206e-13	1.8691e-11		NPHP1	1015.91	-1.42674	2.20792e-12	3.14685e-10		MAP3K14	437.402	1.20709	8.49095e-09	1.09946e-06
AC005726.1		ANKRD10		ANKFY1		MED26	55.1329	0.529315	0.000715925	0.0870422		MAST4	485.911	2.7984	1.30077e-13	1.8691e-11		SRPRB	234.728	1.09591	2.803e-12	3.95503e-10		NOP16	281.062	0.89962	8.59183e-09	1.09946e-06
AC006059.2		ANKRD13B		ANKHD1-EIF4EBP3		RHOB	1304.9	0.641853	0.000759517	0.0914278		RND3	167.386	2.94728	1.31038e-13	1.8691e-11		PKIG	624.234	1.67043	3.15345e-12	4.40546e-10		PDLIM3	46834.6	0.849172	9.76384e-09	1.22928e-06
AC006254.1		ANKRD17		ANKMY1		KLF2	517.639	1.02933	0.000809799	0.0947627		LRRC8B	298.209	2.77771	1.36015e-13	1.91861e-11		DNAJA4	5541.39	1.85086	3.28617e-12	4.50173e-10		TM6SF1	334.46	-0.779712	1.05781e-08	1.31874e-06
AC007325.2		ANKRD2		ANKRD11		NFIL3	359.509	1.42123	0.000810603	0.0947627		CREB5	561.991	3.07462	1.63947e-13	2.29016e-11		WDR1	2608.23	1.58424	3.25936e-12	4.50173e-10		BLOC1S2	350.638	0.799056	1.12174e-08	1.37155e-06
AC007325.4		ANKRD28		ANKRD12		PYDC1	35.423	0.971788	0.00079786	0.0947627		INTS6	280.618	1.08324	1.71613e-13	2.3742e-11		BYSL	163.013	1.24879	3.6066e-12	4.89319e-10		TSPAN8	324.256	-1.70569	1.11509e-08	1.37155e-06
AC007906.2		ANKRD37		ANKRD23		PIK3IP1	198.972	-0.901177	0.000825481	0.0955828		SLC18B1	92.5046	-1.92555	2.30173e-13	3.15402e-11		HSPH1	807.221	1.33335	3.77598e-12	5.0742e-10		BMP1	266.438	0.827162	1.1664e-08	1.41257e-06
AC008397.2		ANKRD52		ANKRD36C		CRYAB	28791.3	0.69816	0.000877359	0.0960985		TIAF1	340.734	2.10051	2.45463e-13	3.33181e-11		ATP13A3	392.242	1.63243	3.96004e-12	5.27134e-10		DYRK1B	3304.57	-0.722663	1.24367e-08	1.49193e-06
AC008676.3		ANKRD54		ANKRD39		AMD1	784.109	0.649062	0.000856055	0.0960985		VGLL2	3254.07	2.1665	2.52965e-13	3.40155e-11		CKAP4	280.582	1.14528	4.0078e-12	5.28505e-10		AQP4	1524.48	-1.45087	1.26218e-08	1.49999e-06
AC008687.8		ANKRD9		ANKRD46		NR2F2	654.318	-0.347112	0.000875048	0.0960985		POLI	134.281	-1.02254	3.24237e-13	4.31956e-11		SELENOP	604.018	-1.094	5.44223e-12	7.11017e-10		DIAPH1	2849.03	1.28377	1.27735e-08	1.50396e-06
AC009119.2		ANXA1		ANKRD6		TMEM63A	489.919	-0.371359	0.00086826	0.0960985		TRIM54	10580.1	1.04996	3.5259e-13	4.60023e-11		GLRX2	478.183	0.819583	5.74096e-12	7.43165e-10		TMEM150A	441.546	-0.677994	1.38272e-08	1.61309e-06
AC009336.2		ANXA11		ANKS1A		ITGA5	355.574	0.560129	0.000867551	0.0960985		MFGE8	2554.14	1.0658	3.51008e-13	4.60023e-11		PER3	770.644	-2.03591	5.88358e-12	7.54703e-10		TMEM159	1238.09	-1.01462	1.42583e-08	1.64826e-06
AC009690.1		ANXA2		ANKS6		CTGF	202.845	1.20885	0.000840307	0.0960985		MYOG	2038.67	1.50734	3.54897e-13	4.60023e-11		NUMA1	1850.98	-0.874055	7.04691e-12	8.95783e-10		UCK2	240.859	1.48834	1.80999e-08	2.0735e-06
AC009879.3		ANXA3		ANKZF1		MASP2	97.9677	-0.754119	0.000886132	0.0961928		TSHZ1	277.456	-1.09083	3.85003e-13	4.94591e-11		SORBS3	712.155	-1.00521	7.35442e-12	9.26525e-10		SLC27A1	851.782	-0.825624	1.87906e-08	2.13341e-06
AC010422.6		ANXA4		ANO5		MOB3A	226.909	0.410032	0.000917367	0.0985423		WBP1L	843.789	-1.31197	4.28549e-13	5.4566e-11		GADD45A	277.827	3.20741	7.85076e-12	9.80303e-10		CDC37L1	1466.95	1.10943	1.97305e-08	2.22029e-06
AC010422.8		ANXA5		ANOS1		CBX4	39.0002	0.838626	0.000923986	0.0985423		TMEM38B	2013.52	0.836471	4.9006e-13	6.18507e-11		VSIG10	606.251	-1.21193	8.65815e-12	1.07164e-09		CD63	2677.79	0.840697	2.04756e-08	2.28393e-06
AC011043.1		AP1S2		AP1S3		HEY1	185.461	0.610179	0.000938578	0.0992281		ARPP19	3110.47	0.745269	5.50896e-13	6.84996e-11		RUBCN	543.869	1.56403	8.80298e-12	1.08009e-09		NR4A2	172.226	-3.65958	2.19578e-08	2.42795e-06
AC011448.1		AP4S1		AP2B1		VEGFA	5785.22	0.685005	0.000965654	0.0992946		RRAS2	722.119	1.43902	5.52263e-13	6.84996e-11		PVR	613.91	1.75807	9.1158e-12	1.10883e-09		FAM13A	364.142	0.973962	2.40049e-08	2.63143e-06
AC011498.4		AP5M1		AP3M2		SRSF10	941.862	0.477052	0.000949628	0.0992946		KBTBD8	135.788	3.82045	5.94947e-13	7.31633e-11		DDX21	747.462	1.15736	1.03024e-11	1.24245e-09		MAP2K3	2620.6	1.03633	2.52442e-08	2.74363e-06
AC012651.1		APBB1IP		APBA1		SLC25A25	688.268	0.876408	0.000969063	0.0992946		H6PD	3040.07	-1.23883	6.69458e-13	8.16285e-11		LRRC59	224.709	1.01229	1.04898e-11	1.25433e-09		PEA15	807.701	0.779043	2.78479e-08	3.00096e-06
AC013394.1		APEX1		APC		SLC20A1	232.455	0.529996	0.000980042	0.0992946		SGMS2	161.885	2.26011	6.80187e-13	8.22398e-11		PLEKHA1	572.379	1.1963	1.10696e-11	1.31254e-09		DUSP14	198.677	1.733	2.85269e-08	3.0483e-06
AC015802.6		APOL2		APCDD1		PIM1	220.853	1.04861	0.00097332	0.0992946		DNAJB4	2591.69	2.69498	6.88649e-13	8.2569e-11		RHOBTB1	3344.06	-2.07897	1.12927e-11	1.32783e-09		CDKN1A	442.508	3.26177	3.18361e-08	3.37357e-06
AC023509.3		APOLD1		APH1B		DEPP1	247.801	-1.13124	0.000991006	0.0995756		MIEF2	951.251	0.97466	7.95834e-13	9.46319e-11		PNPLA7	814.655	-1.03013	1.18955e-11	1.38715e-09		CRYAB	28791.3	1.19921	3.36302e-08	3.53423e-06
AC040162.1		AQP3		APOL6		HAS3	34.3649	-0.867536	0.00103791	0.103434		DNAJB5	3197.94	1.49636	8.39528e-13	9.90093e-11		MAEA	548.259	0.866861	1.32427e-11	1.53159e-09		VCP	6083.38	0.464974	3.42864e-08	3.57366e-06
AC068831.7		AQP9		APPBP2		ACTB	6059.14	0.541841	0.00105392	0.104175		KDM4A	128.503	-0.993687	1.12663e-12	1.31788e-10		MPRIP	5274.42	0.926955	1.41628e-11	1.62469e-09		RAB15	473.215	2.11431	3.49808e-08	3.61639e-06
AC068896.1		ARAP2		APPL1		GIMAP6	323.869	-0.423339	0.00107376	0.105281		PIK3C2B	951.727	-1.02714	1.18082e-12	1.37013e-10		KPNA1	1843.1	0.897759	1.57276e-11	1.78965e-09		TIAM2	257.157	1.55696	3.53017e-08	3.62013e-06
AC068946.2		ARC		APPL2		RNF145	250.205	0.397138	0.00109255	0.106266		YPEL2	860.645	-0.966665	1.20716e-12	1.38949e-10		TMEM167B	337.831	0.830152	1.78685e-11	2.017e-09		LRRC59	224.709	0.789128	3.6443e-08	3.70727e-06
AC068987.5		ARF1		AQP4		NHLRC1	42.8298	-0.929867	0.00113073	0.109107		SNN	1200.67	1.44965	1.45348e-12	1.65974e-10		COLQ	393.042	2.12716	1.84778e-11	2.06922e-09		RELB	82.9588	1.66414	4.13259e-08	4.17064e-06
AC073111.5		ARF4		AQP7		RGS2	28.0691	1.2036	0.00116464	0.111494		RNF34	1029.63	0.932727	1.55231e-12	1.75864e-10		DSEL	53.0816	2.25441	1.93058e-11	2.14492e-09		TUBA1C	160.82	1.78418	4.16857e-08	4.17382e-06
AC079447.1		ARF6		ARAP1		FBXO34	759.461	0.371192	0.00122749	0.11649		HSPB1	28621	1.64714	1.71702e-12	1.92314e-10		BLOC1S6	666.428	1.00873	1.94811e-11	2.14749e-09		MYOM3	10648	1.06407	4.37891e-08	4.35017e-06
AC090004.1		ARFGAP2		ARFIP1		GOLPH3	480.276	0.380749	0.00123599	0.11649		PNPLA8	661.519	0.945353	1.72425e-12	1.92314e-10		PHLDA1	75.6605	2.51435	1.97447e-11	2.15967e-09		PPDPFL	3014.53	-1.74948	4.41697e-08	4.35397e-06
AC090360.1		ARFGAP3		ARHGAP18		AVIL	546.693	-0.500209	0.00124976	0.116882		AEN	132.375	1.96082	1.80472e-12	1.99741e-10		CCT6A	1685.4	0.564029	2.28863e-11	2.48201e-09		NT5DC3	366.84	1.50294	5.06107e-08	4.95051e-06
AC092718.3		ARHGAP1		ARHGAP19		KCTD5	301.383	0.447858	0.00129567	0.11901		SMARCD2	385.322	-1.15321	1.88853e-12	2.07421e-10		KCTD5	301.383	0.995173	2.30788e-11	2.48201e-09		KIAA1671	1319.19	1.23612	5.14864e-08	4.99772e-06
AC092835.1		ARHGAP10		ARHGAP28		SLC2A3	66.2479	1.01646	0.00128608	0.11901		PPM1B	1060.17	0.818719	2.208e-12	2.38862e-10		CHST1	68.2246	2.24368	2.32193e-11	2.48201e-09		TMEM165	272.51	0.772814	5.42105e-08	5.22228e-06
AC093323.1		ARHGAP17		ARHGEF10L		SPATA25	61.3173	-0.633555	0.00130188	0.11901		DCP1B	102.93	-1.07114	2.20373e-12	2.38862e-10		PHKG1	2885.71	-1.02722	2.4252e-11	2.5729e-09		PARP1	2656.23	-0.399437	5.57492e-08	5.33013e-06
AC093512.2		ARHGAP20		ARHGEF3		RAB15	473.215	1.19203	0.00131264	0.119097		ERRFI1	375.768	2.36461	2.37095e-12	2.52691e-10		SBDS	3355.47	0.722448	2.46645e-11	2.59713e-09		NCS1	28.6434	2.01612	5.84436e-08	5.54604e-06
AC093827.5		ARHGAP23		ARHGEF37		SRSF3	1266.88	0.392735	0.00138214	0.122657		IRF2	304.841	-0.831227	2.36808e-12	2.52691e-10		FAM83G	71.1853	2.75019	2.73652e-11	2.86017e-09		COL4A3	998.318	-1.25796	6.33835e-08	5.97026e-06
AC096887.1		ARHGAP24		ARHGEF9		IRS1	1251.9	-0.686537	0.00138156	0.122657		ZC3H6	465.242	-1.26054	2.77684e-12	2.93773e-10		ABCE1	467.791	0.939129	3.03823e-11	3.15216e-09		PRMT3	152.193	0.664514	6.7341e-08	6.29638e-06
AC098850.3		ARHGDIA		ARID3B		DACH1	51.2762	-0.800265	0.001364	0.122657		ETF1	1470.38	0.640273	3.17559e-12	3.33506e-10		FAM131B	191.637	-1.31499	3.30046e-11	3.39923e-09		TMEM263	269.542	0.683737	7.04386e-08	6.53793e-06
AC099489.1		ARID5A		ARID4A		MOB3C	610.201	0.576973	0.00141269	0.123565		PVR	613.91	1.66436	3.2406e-12	3.37868e-10		MYH9	4425.5	2.01765	3.41577e-11	3.4925e-09		RNF115	3816.44	1.19734	7.46042e-08	6.8744e-06
AC104452.1		ARID5B		ARID5B		JOSD1	354.259	0.385576	0.00141205	0.123565		SYNPO2	37166.2	1.11825	4.27789e-12	4.42808e-10		FBXO32	7234.81	-2.40546	3.57307e-11	3.6229e-09		GHR	1525.67	-0.809266	7.75274e-08	7.09236e-06
AC106886.5		ARL14EP		ARIH2OS		CHAC1	23.2564	1.76845	0.00144296	0.125311		MAFK	1011.25	1.36255	4.59598e-12	4.72335e-10		PPFIBP2	426.35	-0.908886	3.59465e-11	3.6229e-09		IRAK1	832.443	0.728576	8.36174e-08	7.59485e-06
AC107871.1		ARL5A		ARL10		PPP1R18	145.67	0.699424	0.0014829	0.126804		PPARD	499.102	0.937723	4.77117e-12	4.86862e-10		ENAH	3751.71	2.75857	3.75771e-11	3.76038e-09		IL18	199.12	2.01574	8.6073e-08	7.76244e-06
AC109583.3		ARL5B		ARL6IP1		RAB32	22.3946	1.01731	0.00149145	0.126804		IL1R1	389.198	1.88586	4.8995e-12	4.96436e-10		RRN3	751.156	0.709242	4.07306e-11	4.04725e-09		CSGALNACT2	368.979	0.826336	8.8212e-08	7.89932e-06
AC112128.1		ARL6IP5		ARMCX5		ETV1	16.9701	-1.03137	0.00148394	0.126804		BAG3	6759.23	1.45036	4.97086e-12	5.00145e-10		TIMM8A	122.987	1.09752	4.2024e-11	4.14657e-09		PPP2CB	1434.3	0.950968	9.13232e-08	8.12074e-06
AC118549.1		ARL8B		ARMT1		INAFM2	221.848	0.37489	0.00150853	0.127366		PIM1	220.853	2.18842	5.07241e-12	5.06818e-10		CRY1	297.578	1.81478	4.83748e-11	4.74006e-09		SNN	1200.67	1.13095	9.52816e-08	8.4139e-06
AC119396.1		ARMC7		ARPIN		IP6K3	1543.85	0.626898	0.00154485	0.129533		XIRP1	53102.4	4.18672	5.21079e-12	5.17054e-10		PDCD11	494.775	0.707879	5.02249e-11	4.8874e-09		CCT8	1661.79	0.543384	9.67077e-08	8.48093e-06
AC126755.2		ARMC8		ARRDC2		BCAR1	1503.32	0.506362	0.00161402	0.134109		ITPRIP	149.115	1.5034	5.66879e-12	5.58648e-10		KPNA2	127.16	1.59509	5.43766e-11	5.25516e-09		KLHL29	191.315	1.77981	1.10629e-07	9.63531e-06
AC131097.2		ARMCX1		ARSK		ZNF608	119.712	-0.630724	0.00162148	0.134109		JMJD1C	706.931	1.31198	5.97564e-12	5.84881e-10		PPP2CA	1534.96	1.03176	5.50859e-11	5.2875e-09		STRN	516.244	1.14276	1.24823e-07	1.07976e-05
AC136616.1		ARMCX2		ART1		COQ10B	164.056	0.485774	0.00170711	0.138596		NFKBIA	590.932	-1.37411	6.26143e-12	6.04627e-10		NAT10	439.606	0.670182	5.9261e-11	5.64982e-09		CLEC2B	137.089	1.34216	1.28304e-07	1.10237e-05
AC145212.1		ARMCX3		ART3		BCL3	139.336	1.07077	0.00170994	0.138596		P2RX5	192.746	1.34764	6.23875e-12	6.04627e-10		LRRC8B	298.209	2.64707	6.30068e-11	5.96662e-09		DMPK	3330.64	0.836805	1.34723e-07	1.14539e-05
AC233723.1		ARMCX6		ART5		PHLDA1	75.6605	1.10992	0.00169123	0.138596		CTDSP2	2572.02	-0.756176	7.21482e-12	6.92046e-10		PLPP3	515.587	1.0673	6.35122e-11	5.97438e-09		MED25	739.158	-0.824597	1.35112e-07	1.14539e-05
AC240274.1		ARNTL		ARX		FZD7	635.806	0.660865	0.00174263	0.139996		CRY1	297.578	1.75393	7.29287e-12	6.94899e-10		IER3	134.561	2.3712	7.10125e-11	6.63567e-09		FADS1	70.2885	1.24662	1.39038e-07	1.17087e-05
AC244197.3		ARPC4		ASB10		GPRASP2	146.952	-0.495454	0.00175024	0.139996		ACVR2B	305.619	-1.55747	7.89107e-12	7.4207e-10		NUDT12	307.228	-1.02455	8.08118e-11	7.50168e-09		BZW1	809.245	0.701616	1.40977e-07	1.17939e-05
ACAA1		ARPC5L		ASB11		ZBTB2	166.601	0.36231	0.00177526	0.141069		SNX30	82.1551	-1.21133	7.87594e-12	7.4207e-10		ERO1A	221.385	1.06388	8.27044e-11	7.62718e-09		ASB4	574.956	-0.871651	1.46824e-07	1.22027e-05
ACAA2		ARPP19		ASB14		GABARAPL1	1672.26	0.552331	0.00180641	0.142613		GSDME	123.746	1.88896	8.49095e-12	7.93298e-10		UBA2	1467.58	0.765454	8.75662e-11	8.02311e-09		KLHL38	2088.51	-1.35463	1.49531e-07	1.2347e-05
ACACA		ARRDC3		ASB15		PPP1R3C	15877.9	0.691431	0.00182086	0.142826		ERO1A	221.385	1.03789	9.75289e-12	9.0532e-10		ITIH4	238.692	1.85498	9.19116e-11	8.36692e-09		SLC29A1	2025.61	-0.67582	1.50553e-07	1.23511e-05
ACACB		ARRDC4		ASB16		BTG3	25.4112	1.22837	0.00185662	0.144698		PER1	2461.53	-2.28055	1.0191e-11	9.39923e-10		HSPB1	28621	1.63273	9.45971e-11	8.55619e-09		FAM131B	191.637	-0.9828	1.68743e-07	1.37547e-05
ACAD10		ARSB		ASB18		KLF13	1789.63	0.675959	0.00188366	0.14587		KBTBD2	1154.44	-1.03106	1.05297e-11	9.64972e-10		NIFK	189.976	1.18044	1.02921e-10	9.19126e-09		UBE2Z	461.82	0.429066	1.72908e-07	1.40044e-05
ACAD11		ARVCF		ASB4		TBX3	236.553	0.58001	0.00193727	0.149072		IL6R	977.981	1.75729	1.06349e-11	9.68448e-10		RND3	167.386	2.77302	1.02785e-10	9.19126e-09		GPATCH4	524.969	0.66301	1.74434e-07	1.40386e-05
ACAD8		ASAP1		ASB7		SOX17	60.1433	0.782541	0.00208912	0.159745		SLC46A3	187.28	-1.02481	1.16348e-11	1.05284e-09		MIA2	902.342	-1.25163	1.0475e-10	9.24636e-09		LIMA1	631.126	0.762113	1.8862e-07	1.50849e-05
ACAD9		ASB5		ASB8		CRK	599.686	0.427596	0.00210635	0.160056		ZNF385B	283.527	1.56634	1.20506e-11	1.08365e-09		TRIM27	276.776	0.792863	1.04849e-10	9.24636e-09		CSPG4	694.445	1.65152	1.91772e-07	1.5241e-05
ACADL		ASCC3		ASF1A		FKBP5	5296.16	0.754071	0.0021712	0.162806		C2orf69	288.137	0.987137	1.2283e-11	1.09769e-09		RRAS2	722.119	1.39085	1.0555e-10	9.25036e-09		MLEC	2655.04	-0.69345	2.13905e-07	1.68945e-05
ACADM		ATAD3B		ASH2L		B3GNT5	859.1	0.906843	0.00218228	0.162806		ZFP30	95.3129	-1.10984	1.39393e-11	1.23802e-09		ZNF146	1036.36	1.06356	1.24939e-10	1.0882e-08		BLOC1S6	666.428	0.746111	2.33134e-07	1.82996e-05
ACADS		ATAD3C		ASPA		ZNF213	208.911	0.40009	0.00218272	0.162806		AMD1	784.109	1.31278	1.44267e-11	1.27344e-09		SRSF7	587.682	0.891989	1.29568e-10	1.1216e-08		LRRC8B	298.209	2.00202	2.58305e-07	2.0151e-05
ACADSB		ATF1		ASTN2		VASP	182.919	0.587379	0.002221	0.164652		AASDH	98.2136	-1.06883	1.47097e-11	1.29051e-09		CDKN1B	1199.61	-0.720099	1.31916e-10	1.13496e-08		FARSB	594.685	0.397426	2.75178e-07	2.13364e-05
ACADVL		ATF3		ASXL1		FOS	3892.18	2.68124	0.0023804	0.175324		IP6K1	242.263	-0.688554	1.72353e-11	1.50292e-09		CDV3	4378.22	0.539826	1.41171e-10	1.20723e-08		SORBS3	712.155	-0.71835	2.92161e-07	2.25158e-05
ACAP1		ATF6		ASXL2		KLF10	1780.46	0.944503	0.0023938	0.175324		ARHGAP17	579.501	1.22971	1.79424e-11	1.55515e-09		CCT3	2007.01	0.670954	1.47111e-10	1.25044e-08		CCT4	1145.85	0.418114	3.07895e-07	2.34077e-05
ACAP2		ATG12		ATF6B		OTUD1	6276.21	2.12649	0.00242603	0.17662		LRIG2	390.634	-0.700314	2.01857e-11	1.73911e-09		CASP3	231.253	1.01861	1.54425e-10	1.30475e-08		ITGAV	1050.67	0.975292	3.09256e-07	2.34077e-05
ACAP3		ATG3		ATF7		XIRP1	53102.4	1.83665	0.00247167	0.178872		FBXO34	759.461	0.76764	2.08075e-11	1.78201e-09		TMEM165	272.51	0.946453	1.56096e-10	1.31102e-08		SEC14L5	239.455	-1.49614	3.07845e-07	2.34077e-05
ACAT1		ATG4A		ATF7IP		PDE12	300.238	0.394919	0.0025386	0.182629		DDX5	4397.28	0.861762	2.43798e-11	2.0394e-09		TMEM158	62.9695	2.78202	1.60704e-10	1.34174e-08		CTDSP2	2572.02	-0.580015	3.66821e-07	2.76005e-05
ACAT2		ATG4B		ATG16L1		ANKRD23	373.469	0.578271	0.00266281	0.190438		MAPRE2	1483.3	1.41058	2.43212e-11	2.0394e-09		PAK1IP1	151.593	1.16232	1.89647e-10	1.57407e-08		PALLD	4131.34	1.01721	3.79399e-07	2.8379e-05
ACBD3		ATOH8		ATG4C		CCDC174	214.06	-0.284698	0.00269747	0.191789		PANK1	234.958	-1.25128	2.42934e-11	2.0394e-09		E2F3	198.22	1.27557	1.92066e-10	1.58483e-08		RUBCN	543.869	1.11587	3.88626e-07	2.88993e-05
ACBD4		ATP11B		ATP13A5		SLC7A5	422.409	0.627458	0.00274122	0.193766		SLX4	139.178	-0.905984	2.41726e-11	2.0394e-09		STRN	516.244	1.43431	1.9565e-10	1.60501e-08		ANKRD10	2027.8	0.629791	4.20548e-07	3.10912e-05
ACBD5		ATP11C		ATP1A2		SLC38A2	3957.42	0.62489	0.00279383	0.196343		PPRC1	330.137	1.32157	2.48026e-11	2.06277e-09		TSPOAP1	283.657	-1.04812	2.03431e-10	1.65758e-08		TFIP11	483.252	-0.585448	4.52785e-07	3.3281e-05
ACBD6		ATP13A3		ATP1B4		ABCD4	377.65	-0.334645	0.00282622	0.197478		PDE12	300.238	0.867399	2.53965e-11	2.10003e-09		RAB3IP	109.557	1.65779	2.04408e-10	1.65758e-08		PLEKHO1	918.478	1.05797	4.5553e-07	3.32903e-05
ACCS		ATP1A1		ATP2A1		LRRC8A	290.875	0.329212	0.00291341	0.202407		POLH	124.639	-0.922112	2.64144e-11	2.17172e-09		USP40	581.393	-0.54395	2.10864e-10	1.70016e-08		ITGA7	7112.13	0.757555	4.64466e-07	3.37495e-05
ACD		ATP1B1		ATP2B2		TRAF4	16.9871	1.14944	0.00301544	0.208305		DIAPH1	2849.03	1.45055	2.86862e-11	2.34509e-09		MYO18A	14446.7	0.978803	2.17983e-10	1.74758e-08		LAMP2	2709.35	-0.701704	4.69036e-07	3.38878e-05
ACE		ATP1B3		ATP6AP1L		ACTG1	3593.21	0.466068	0.00312868	0.211679		C1orf198	538.167	0.820465	2.91017e-11	2.36562e-09		EIF4E	597.077	1.64461	2.31012e-10	1.84157e-08		ENO1	1751.94	0.68769	4.96616e-07	3.56778e-05
ACER2		ATP2B1		ATP6V0A1		AQP7	656.93	-0.588989	0.00319975	0.211679		ACOT9	589.238	0.749466	3.13855e-11	2.53694e-09		ARHGAP18	313.864	-0.996107	2.36515e-10	1.87485e-08		SOX13	346.872	-0.915359	5.0012e-07	3.57277e-05
ACER3		ATP6V0A2		ATP6V1A		NR1D1	636.422	-0.937717	0.00319558	0.211679		KLF6	735.798	1.64171	3.35485e-11	2.69662e-09		SOCS7	758.915	1.25664	2.45748e-10	1.92639e-08		CAMK2D	2545.67	0.951582	5.25693e-07	3.71373e-05
ACHE		ATP6V0B		ATP6V1C1		RHOC	311.897	0.471604	0.00314849	0.211679		PPFIA4	2164.44	1.46233	3.43789e-11	2.73284e-09		TIAM2	257.157	1.861	2.4552e-10	1.92639e-08		TRAF3	198.741	0.859991	5.25623e-07	3.71373e-05
ACIN1		ATP6V0C		ATP6V1H		BCL2L11	258.063	-0.479934	0.00318316	0.211679		GBX1	122.456	-1.82074	3.43022e-11	2.73284e-09		ASB5	10735.1	2.36321	2.57047e-10	2.00383e-08		GTPBP4	673.931	0.513921	5.66481e-07	3.97976e-05
ACKR1		ATP6V1F		ATXN3		SETD6	184.101	-0.378342	0.00313666	0.211679		DYNLT1	449.094	1.05675	3.5343e-11	2.79404e-09		ART1	538.034	-1.4403	2.6155e-10	2.02773e-08		TMEM214	392.591	0.575024	5.71166e-07	3.99063e-05
ACKR3		ATP6V1FNB		ATXN7L2		NFKBIZ	110.014	0.728331	0.00320357	0.211679		RUNX1	217.725	3.28344	3.78671e-11	2.97723e-09		ASB14	553.484	-1.32425	2.6739e-10	2.06168e-08		CASP3	231.253	0.765449	5.76988e-07	4.00928e-05
ACKR4		ATP7A		AVIL		S100A9	35.0046	1.90393	0.00315851	0.211679		SERTAD1	258.345	1.82919	4.34166e-11	3.39499e-09		SH3BP5	112.291	1.99674	2.82067e-10	2.16303e-08		PBXIP1	2555.45	-0.43535	5.81778e-07	4.0206e-05
ACLY		ATP9A		AVL9		ID2	73.2058	0.707505	0.00324586	0.213314		COQ10B	164.056	1.01072	4.60113e-11	3.57843e-09		KLHL25	222.908	1.68025	3.3635e-10	2.56535e-08		STARD7	3735.38	-0.499761	6.05254e-07	4.15141e-05
ACMSD		ATR		AXIN2		RELT	252.622	0.879124	0.00333143	0.217761		NUDT4	3751.25	2.23695	4.71694e-11	3.64878e-09		SDCBP	677.244	0.768113	3.50326e-10	2.65758e-08		PLCD4	3134.9	-0.593345	6.10359e-07	4.15141e-05
ACO1		ATXN10		B3GALT1		SF3B4	195.345	0.309012	0.00335622	0.218208		GADD45A	277.827	2.85831	4.84466e-11	3.72754e-09		AZIN1	1119.8	1.23387	3.54046e-10	2.67144e-08		ROS1	20.8417	-3.27032	6.10502e-07	4.15141e-05
ACO2		ATXN1L		B3GLCT		DDIT4	279.72	1.10052	0.00345502	0.223437		SIX1	2112.36	-1.3503	4.91549e-11	3.76192e-09		EEPD1	789.316	1.14593	3.7601e-10	2.82208e-08		REEP5	2229.99	0.436257	6.27181e-07	4.24214e-05
ACOT1		AUTS2		B4GALNT3		NDEL1	648.442	0.36652	0.00351333	0.226005		TNRC6B	746.131	-0.922882	6.14278e-11	4.67631e-09		PPDPFL	3014.53	-2.08776	3.9421e-10	2.92753e-08		LMCD1	12085.4	1.60814	6.55017e-07	4.40698e-05
ACOT11		AXIN1		B4GAT1		RARA	409.694	0.697409	0.003556	0.227546		HHATL	5427.45	1.51449	6.66191e-11	5.04482e-09		SOCS3	184.692	4.66358	3.92479e-10	2.92753e-08		IDH3A	936.87	0.69628	6.79883e-07	4.54939e-05
ACOT13		AXL		BAAT		SREBF1	1073.98	0.575852	0.00363774	0.227978		FZD4	749.427	-0.899983	6.83052e-11	5.14542e-09		TLE1	1407.17	-1.11088	4.14361e-10	3.04512e-08		PPIL1	189.524	0.728094	6.83339e-07	4.54939e-05
ACOT2		AZIN1		BACE1		MED6	157.755	0.352659	0.00360222	0.227978		HSPB8	16792	1.86997	7.06157e-11	5.29177e-09		SLC12A2	678.262	-1.74838	4.14095e-10	3.04512e-08		UCKL1	1294.17	-0.480664	6.91144e-07	4.57739e-05
ACOT4		B3GAT3		BAG4		CCL2	51.3161	1.60699	0.00362782	0.227978		MUSTN1	49.1777	2.25592	7.44728e-11	5.55189e-09		CREB5	561.991	2.80305	4.72729e-10	3.45607e-08		TRAF7	312.966	0.636702	7.05921e-07	4.65103e-05
ACOT6		B3GNT5		BAHCC1		DNM3	17.0466	-0.838873	0.00362901	0.227978		NDRG3	359.63	-0.76778	7.51606e-11	5.57428e-09		POLR1A	706.09	0.791813	4.87458e-10	3.54538e-08		HSP90AA1	10390.6	0.689585	7.29427e-07	4.78113e-05
ACOT7		B4GALT1		BANP		MAP3K9	87.6637	0.802149	0.00367222	0.228958		GOLPH3L	220.076	-1.01487	8.25171e-11	6.08849e-09		URGCP	888.365	0.778436	4.9092e-10	3.55225e-08		IGFBP5	11333.8	-0.869363	7.37822e-07	4.81135e-05
ACOT8		B4GALT3		BARD1		ZCCHC2	564.936	0.598919	0.00372312	0.230948		SLC7A5	422.409	1.35618	8.69153e-11	6.38029e-09		CEP85	2073.37	-1.01254	4.95202e-10	3.56495e-08		GRWD1	416.546	0.619322	7.91243e-07	5.13339e-05
ACOT9		B4GALT5		BAZ2B		SPRTN	117.747	0.390589	0.00380852	0.235045		CAD	226.8	-0.895935	8.88425e-11	6.48866e-09		CTNNAL1	582.274	1.35292	5.10342e-10	3.65529e-08		TCP1	1974.98	0.315512	8.19479e-07	5.28959e-05
ACOX1		BACE2		BBC3		RETREG3	494.443	-0.255953	0.00384258	0.23595		HES1	571.015	-2.03282	9.28773e-11	6.74908e-09		RAB1A	781.501	0.529847	5.29386e-10	3.77254e-08		AAGAB	457.241	0.575478	8.61174e-07	5.52115e-05
ACOX2		BACH1		BBIP1		SEC61B	129.265	0.540863	0.00404597	0.247191		CRYAB	28791.3	1.35689	1.00221e-10	7.24615e-09		COL4A5	236.662	-1.38451	5.36733e-10	3.80568e-08		ART5	109.73	-1.04717	8.64037e-07	5.52115e-05
ACOX3		BACH2		BBOF1		GIMAP7	131.782	-0.482821	0.00410558	0.249578		TENT5C	708.944	-2.21812	1.02854e-10	7.3993e-09		IL12RB2	217.824	2.39052	5.49781e-10	3.87871e-08		TUBG1	287.946	0.736146	9.02162e-07	5.73594e-05
ACP1		BAG1		BBS4		TPM4	592.002	0.607073	0.00419168	0.253545		RYBP	189.422	1.21863	1.09667e-10	7.85022e-09		CEBPB	2933.11	-1.39934	5.59929e-10	3.9279e-08		STK17A	204.877	0.925067	9.1706e-07	5.80166e-05
ACP2		BAG3		BCAS1		ATF3	3815.16	2.15122	0.0042556	0.256137		RNF115	3816.44	1.38631	1.14084e-10	8.12595e-09		ENO1	1751.94	0.884575	5.62321e-10	3.9279e-08		PCBP2	1693.99	-0.364502	9.81698e-07	6.16159e-05
ACP5		BAG5		BCAS2		FRAT1	71.1214	-0.623456	0.00428358	0.256551		STC2	32.0915	2.20701	1.16677e-10	8.26968e-09		GNL3	684.46	0.7247	6.53992e-10	4.54573e-08		ATP1A1	825.609	1.09116	9.83645e-07	6.16159e-05
ACP6		BATF3		BCAS3		CDC42SE1	364.767	0.341461	0.00434065	0.257432		SIRT1	343.485	1.02988	1.23395e-10	8.703e-09		ABI1	343.573	1.09394	6.97287e-10	4.8229e-08		ELMOD1	48.0866	1.64384	9.90726e-07	6.17552e-05
ACR		BAZ1A		BCKDHB		PITX3	304.187	0.448607	0.00433097	0.257432		WDR1	2608.23	1.35091	1.41915e-10	9.96033e-09		BAG3	6759.23	1.39595	7.52045e-10	5.17627e-08		ENDOD1	2430.53	0.815566	1.00017e-06	6.20398e-05
ACSBG1		BBS5		BCL2		NRBF2	240.668	0.640626	0.00444268	0.262205		ZNF182	61.773	-1.11932	1.4622e-10	1.02127e-08		WIPF3	855.675	1.43172	7.60023e-10	5.18064e-08		DSEL	53.0816	1.5856	1.05619e-06	6.51969e-05
ACSF2		BCAP29		BCL6B		CSF3R	54.9824	1.68311	0.00447583	0.262885		ITIH4	238.692	1.70175	1.50356e-10	1.04508e-08		C2orf69	288.137	0.964626	7.58872e-10	5.18064e-08		RAB3IP	109.557	1.22444	1.08048e-06	6.63739e-05
ACSF3		BCAR1		BCL7A		GNLY	40.5092	-0.99954	0.00452429	0.264453		SFPQ	1864.16	0.649272	1.54372e-10	1.06784e-08		CTR9	667.82	0.851781	7.81493e-10	5.30138e-08		ZPR1	245.283	0.743526	1.1242e-06	6.87274e-05
ACSL1		BCAR3		BCLAF3		SERPINH1	459.009	0.623332	0.00460649	0.26797		RBM33	1276.17	-0.977914	1.61076e-10	1.10888e-08		LARP4	1043.71	1.14992	8.37785e-10	5.65605e-08		ANKRD13B	106.129	0.674933	1.14767e-06	6.98265e-05
ACSL3		BCCIP		BDH1		PROX1	205.506	-0.843226	0.00465518	0.269513		ZNF280C	37.0296	1.58166	1.6981e-10	1.16344e-08		PER1	2461.53	-2.21602	9.27622e-10	6.23274e-08		UBASH3B	25.0978	2.47306	1.19296e-06	7.22365e-05
ACSL4		BCL3		BEND5		GDNF	266.526	1.26849	0.00481417	0.277396		RELT	252.622	1.90179	1.93865e-10	1.32195e-08		POMT1	616.865	-0.698347	9.52558e-10	6.36995e-08		WIPF3	855.675	1.08346	1.2009e-06	7.23727e-05
ACSL5		BCL7B		BFAR		PPOX	128.655	-0.474192	0.00486669	0.2791		GLCCI1	72.0396	-1.47231	1.96076e-10	1.33073e-08		NR4A1	3654.61	-3.11158	9.70366e-10	6.45843e-08		TTL	1391.87	0.687265	1.22944e-06	7.35597e-05
ACSL6		BCL7C		BHLHB9		HPS4	235.485	-0.380569	0.00500564	0.284386		ZNF566	126.528	-0.885041	2.12312e-10	1.43415e-08		YAF2	525.939	0.813876	9.82349e-10	6.50748e-08		PLA2G4F	188.922	-1.06002	1.23217e-06	7.35597e-05
ACSM3		BCL9		BHLHE41		BCL6B	164.221	0.562456	0.00499843	0.284386		PPP2R5A	972.668	0.931382	2.14955e-10	1.44196e-08		ANKRD2	7103.97	2.45513	9.93867e-10	6.55302e-08		IFIT1	458.021	-0.906248	1.24475e-06	7.39639e-05
ACSM5		BCO2		BICC1		FIZ1	235.713	0.322721	0.005075	0.286985		GPSM2	536.825	2.29218	2.15473e-10	1.44196e-08		CHRNA10	1038.63	-1.27904	1.05693e-09	6.90692e-08		SLC19A2	1386.71	-0.812136	1.2652e-06	7.48293e-05
ACSS1		BDKRB2		BICRAL		HSPB8	16792	0.803271	0.00510494	0.287342		SOCS6	745.897	1.29617	2.23042e-10	1.48571e-08		BAZ1A	171.137	1.18318	1.06223e-09	6.90692e-08		FNIP2	685.808	1.10839	1.32127e-06	7.77839e-05
ACSS2		BEGAIN		BLOC1S3		TTLL3	161.338	-0.383445	0.00513062	0.287456		WIPF3	855.675	1.36244	2.62395e-10	1.73285e-08		GK	78.6707	1.27163	1.06005e-09	6.90692e-08		IRF2BP2	904.178	-0.929797	1.36656e-06	8.00792e-05
ACSS3		BEND3		BLOC1S5		SKIL	626.571	0.673164	0.00516371	0.287984		SERTAD3	221.908	-1.18982	2.62553e-10	1.73285e-08		ATG4A	345.518	0.688147	1.08582e-09	7.02792e-08		CCDC90B	258.997	0.518698	1.40638e-06	8.20343e-05
ACTA1		BEST3		BMT2		PDE6C	19.9081	-1.01939	0.00520006	0.288687		MYOD1	876.655	1.40789	2.68845e-10	1.75824e-08		BMP1	266.438	0.920433	1.10531e-09	7.12143e-08		LMOD1	1560.85	-0.989866	1.42259e-06	8.2601e-05
ACTA2		BHLHE40		BOD1L1		SLC27A1	851.782	-0.394549	0.00531984	0.293994		LONRF3	163.208	2.35731	2.68309e-10	1.75824e-08		FAM13A	364.142	1.10807	1.1212e-09	7.191e-08		FBLIM1	60.6922	1.2102	1.45452e-06	8.36907e-05
ACTB		BIN3		BOLL		MFGE8	2554.14	0.407984	0.00540086	0.29632		NR4A3	2373.89	4.97319	2.72405e-10	1.77346e-08		SCN3B	274.243	1.29218	1.12643e-09	7.19185e-08		SMCO4	39.6054	1.44323	1.44807e-06	8.36907e-05
ACTC1		BLMH		BPNT1		DEGS1	299.716	0.358293	0.00541067	0.29632		DUSP16	455.29	1.08785	3.00466e-10	1.94734e-08		EIF3J	2533.34	0.488514	1.16551e-09	7.40784e-08		COLQ	393.042	1.46111	1.52305e-06	8.72391e-05
ACTG1		BLOC1S2		BRCA1		RYBP	189.422	0.527825	0.00546327	0.297858		PPP1R27	8971.44	2.2433	3.17766e-10	2.05023e-08		PSMD12	1165.29	0.718504	1.21346e-09	7.67796e-08		HYOU1	276.516	0.658366	1.6178e-06	9.22132e-05
ACTG2		BLOC1S4		BRD3		CIRBP	2859.26	-0.409727	0.00557645	0.302251		ZFHX4	256.768	-1.28001	3.87916e-10	2.49167e-08		IL1R1	389.198	1.79017	1.22339e-09	7.70625e-08		TRAFD1	233.388	1.16917	1.62439e-06	9.22132e-05
ACTL10		BLOC1S6		BRD3OS		LIX1L	560.112	0.406271	0.00559355	0.302251		ETS2	1028.08	1.49092	6.10535e-10	3.89382e-08		P4HA1	1364.53	1.47241	1.44884e-09	9.08586e-08		PLEKHA1	572.379	0.810877	1.63241e-06	9.22564e-05
ACTL6A		BMP1		BRD8		SLC4A2	386.591	-0.293413	0.00568106	0.305621		NINL	128.92	-1.41089	6.11623e-10	3.89382e-08		NUDT4	3751.25	2.22005	1.48458e-09	9.26491e-08		HSP90AB1	19469.6	0.422891	1.71987e-06	9.67695e-05
ACTN1		BMP2K		BROX		ELL	408.111	0.424864	0.00592623	0.312099		SRSF10	941.862	0.891727	6.20485e-10	3.91559e-08		CCT4	1145.85	0.514755	1.49053e-09	9.26491e-08		SELENOP	604.018	-0.723248	1.74963e-06	9.80101e-05
ACTN2		BMPR1A		BSCL2		CREBL2	201.752	-0.295774	0.00586065	0.312099		PIK3IP1	198.972	-1.68197	6.18386e-10	3.91559e-08		PDK2	2371.25	-0.620095	1.52539e-09	9.44004e-08		RPS6KL1	237.014	0.791557	1.80213e-06	0.000100508
ACTN3		BMPR2		BTBD8		LYRM4	98.8731	0.421238	0.00592983	0.312099		RARA	409.694	1.47317	6.77733e-10	4.24019e-08		ARNTL	189.557	2.73333	1.58098e-09	9.74134e-08		NUP88	520.512	0.539779	1.83655e-06	0.000101981
ACTN4		BMS1		BTG2		SIK1	59.4522	2.66557	0.00589089	0.312099		PPM1D	144.287	1.25001	6.77817e-10	4.24019e-08		RGS9BP	159.678	-1.25726	1.5892e-09	9.7422e-08		SELENON	740.809	0.807393	1.8901e-06	0.000104498
ACTR10		BOK		BTN2A1		MNDA	22.4563	1.21441	0.00590075	0.312099		DDI2	1135.77	-1.14596	7.07695e-10	4.40793e-08		CHI3L1	33.2812	7.14033	1.59493e-09	9.7422e-08		AKR1B15	85.6276	2.11156	2.18407e-06	0.000120228
ACTR1A		BOP1		BUD13		FUT1	55.3197	0.769509	0.0059814	0.312111		C17orf51	164.033	1.1459	7.52041e-10	4.66395e-08		MIEF1	372.234	0.678112	1.63394e-09	9.93745e-08		ICMT	1909.15	1.05718	2.253e-06	0.000123488
ACTR1B		BRD2		C10orf71		FANCF	21.8373	-0.8059	0.0059751	0.312111		RAB15	473.215	2.2787	7.75724e-10	4.79018e-08		TMEM38B	2013.52	0.753174	1.6492e-09	9.98724e-08		SIPA1L2	370.187	1.59214	2.42373e-06	0.000132275
ACTR2		BRD4		C10orf88		DNAJB4	2591.69	1.03005	0.0060654	0.315141		PPP2CB	1434.3	1.05533	8.4837e-10	5.21639e-08		TWNK	204.689	0.808914	1.66544e-09	1.00424e-07		POLR3D	511.791	0.404208	2.4463e-06	0.000132937
ACTR3		BRI3		C12orf76		ADAMTS4	36.5084	1.57687	0.0061024	0.315715		UCN	85.8445	1.28036	8.97687e-10	5.49613e-08		CBFB	339.287	0.976119	1.74764e-09	1.04933e-07		CD151	874.906	0.869248	2.50618e-06	0.000135611
ACTR3B		BRIX1		C14orf28		SORBS3	712.155	-0.370089	0.00613247	0.315926		AZIN1	1119.8	1.11249	1.03746e-09	6.325e-08		WDR12	418.736	0.726699	1.77651e-09	1.06214e-07		MSN	1220.5	0.782277	2.57231e-06	0.000138488
ACTR3C		BTD		C14orf39		PDE7A	1203.28	0.44185	0.00621834	0.317658		SPTAN1	961.072	0.542059	1.05021e-09	6.37572e-08		PAICS	555.586	0.746621	1.83051e-09	1.08981e-07		EXOC2	274.26	0.606671	2.58114e-06	0.000138488
ACTR5		BTF3L4		C14orf93		PHF13	181.044	0.416025	0.0062094	0.317658		ZBED5	715.858	0.805118	1.07844e-09	6.49227e-08		ILF2	852.785	0.466581	1.91457e-09	1.13507e-07		STIP1	1873.87	0.574285	2.62263e-06	0.00013984
ACTR6		BTG2		C15orf40		METTL17	445.726	-0.230632	0.00625319	0.318102		SOX9	99.8234	1.52681	1.07698e-09	6.49227e-08		GTF2IRD1	775.74	-0.927386	1.95559e-09	1.15454e-07		CDK4	236.94	0.661051	2.62833e-06	0.00013984
ACTR8		BTG3		C15orf62		GUCY1A1	115.468	-0.561163	0.00643768	0.3258		ANKFY1	569.05	-1.17047	1.17444e-09	7.04075e-08		PDE4B	706.26	2.95829	2.24232e-09	1.31829e-07		LARGE1	1115.71	0.978072	2.68785e-06	0.000142411
ACTRT3		BYSL		C16orf86		TFAP4	65.2364	-0.646279	0.00645811	0.3258		AKIRIN2	923.971	1.28285	1.24274e-09	7.41933e-08		NINL	128.92	-1.47341	2.25709e-09	1.32147e-07		EIF2B4	437.781	0.620383	2.8622e-06	0.00015102
ACVR1		BZW1		C17orf113		PIK3R1	1347.56	0.577369	0.00656357	0.329751		MPV17	224.974	0.725032	1.26312e-09	7.50979e-08		XPO5	254.124	0.750677	2.37996e-09	1.38765e-07		RAB12	1812.28	-0.541663	2.95487e-06	0.000155265
ACVR1B		C10orf67		C17orf53		SZT2	579.715	-0.321081	0.00664805	0.332622		TCEANC	61.6451	-1.29594	1.31948e-09	7.81262e-08		SLC38A4	223.732	-2.57417	2.52758e-09	1.46766e-07		SGCB	3201.49	-0.50419	3.2033e-06	0.000167626
ACVR1C		C11orf24		C17orf67		HNRNPU	3836.32	0.376577	0.00671471	0.334579		RELL1	80.3581	1.58959	1.57485e-09	9.28643e-08		NEO1	1008.22	-1.20291	2.54707e-09	1.47292e-07		TEP1	649.079	0.884672	3.23612e-06	0.000168649
ACVR2A		C11orf49		C17orf80		AMOTL1	2776.12	-0.541859	0.00684533	0.336078		ARRDC2	957.15	-1.92285	1.71281e-09	1.00587e-07		AUTS2	537.76	2.09818	2.70802e-09	1.5596e-07		RMC1	120.761	0.612438	3.29159e-06	0.00017084
ACVR2B		C11orf58		C19orf54		TRIB1	1035.26	0.522944	0.00690292	0.336078		TFE3	399.029	0.676609	1.75439e-09	1.02611e-07		SMAD1	236.879	0.976193	2.76154e-09	1.58396e-07		ARHGAP1	414.066	0.576319	3.33617e-06	0.00017245
ACVRL1		C11orf68		C1orf127		H2AFX	189.632	0.474516	0.00691063	0.336078		PTPN1	525.721	0.87544	1.94002e-09	1.13008e-07		CHST3	390.092	2.14532	3.04168e-09	1.73758e-07		RNF34	1029.63	0.633976	3.45143e-06	0.000176979
ACY1		C11orf96		C1orf162		C11orf49	109.472	0.54157	0.00678646	0.336078		NCAPD2	277.094	-0.842612	2.13384e-09	1.23797e-07		CTPS1	177.867	0.70832	3.29094e-09	1.87239e-07		PRRT4	97.9839	1.35284	3.45162e-06	0.000176979
ACYP1		C12orf45		C1QTNF3		CEACAM1	56.9973	-0.530138	0.00689746	0.336078		WNT9A	368.908	1.77394	2.19632e-09	1.2691e-07		ZBED5	715.858	0.841073	3.4403e-09	1.9495e-07		SLC37A4	1041.65	-0.527768	3.48061e-06	0.000177749
ACYP2		C12orf65		C20orf194		RHOF	31.4472	-0.898042	0.00682734	0.336078		C1orf162	131.748	-1.15249	2.33373e-09	1.34311e-07		SLC39A14	233.825	1.69282	3.7607e-09	2.12254e-07		PLIN3	1184.02	0.762118	3.67863e-06	0.00018711
ADA		C14orf119		C20orf96		ZKSCAN4	41.1791	-0.725049	0.00699128	0.338645		FAXDC2	214.175	-1.2331	2.37582e-09	1.36189e-07		2023-03-08	388.722	-0.878982	3.84222e-09	2.15991e-07		EEF2KMT	53.0863	0.913201	4.13856e-06	0.000209665
ADA2		C14orf132		C21orf58		PDGFA	298.275	0.51933	0.00703007	0.339173		CMKLR1	66.8852	1.53301	2.46324e-09	1.40423e-07		IFIT1	458.021	-1.15262	3.93345e-09	2.20242e-07		LIMS1	1771.43	0.854699	4.36311e-06	0.000220164
ADAL		C16orf91		C2CD5		ADRB2	168.546	0.553999	0.00712045	0.342176		NFXL1	58.4795	-1.29809	2.46921e-09	1.40423e-07		SRPK1	334.209	0.639902	4.03488e-09	2.25028e-07		ASB15	2101.04	-1.02719	4.58192e-06	0.000229964
ADAM10		C17orf51		C2orf49		NFE2L2	710.79	0.311751	0.00724497	0.345429		ABCB1	15.5721	2.86404	2.57357e-09	1.45782e-07		ATP1A1	825.609	1.3668	4.11822e-09	2.28772e-07		VPS26C	860.32	0.357142	4.59349e-06	0.000229964
ADAM11		C17orf58		C5orf15		CA8	59.103	0.609691	0.0072335	0.345429		ZNF251	197.311	-0.820508	2.92384e-09	1.64974e-07		SMC5	660.178	1.31352	4.20496e-09	2.32675e-07		ART3	2524.93	-0.752017	4.64053e-06	0.000231408
ADAM12		C18orf25		C5orf51		GLIS2	42.7328	0.690635	0.00732616	0.347936		CIART	266.89	-2.72485	3.02026e-09	1.69748e-07		CUL1	1766.65	0.47071	4.26007e-09	2.34803e-07		HACD1	406.584	0.568372	4.96291e-06	0.000246517
ADAM15		C19orf24		C7orf31		CREB5	561.991	1.11831	0.00738457	0.349345		ZNF491	27.2879	-1.81294	3.0653e-09	1.71609e-07		CDNF	315.096	-0.77572	4.89438e-09	2.68715e-07		ADAMTS19	62.0228	1.53418	5.09814e-06	0.000252249
ADAM17		C19orf53		C9orf64		PDIK1L	161.745	-0.444137	0.00743821	0.350519		ZKSCAN5	187.681	-0.735114	3.17166e-09	1.76875e-07		MRNIP	272.775	-0.903395	5.02147e-09	2.74624e-07		KCNJ2	400.882	-1.26784	5.28122e-06	0.000260295
ADAM19		C1orf109		C9orf85		NUFIP2	803.65	0.409548	0.00747178	0.350741		CHMP1B	800.318	0.821785	3.32432e-09	1.84673e-07		NT5DC3	366.84	1.68089	5.08322e-09	2.76928e-07		NAA50	5383.6	0.448783	5.70525e-06	0.000280108
ADAM22		C1orf131		CA4		ARRDC2	957.15	-0.851451	0.00751723	0.351517		HNRNPU	3836.32	0.819734	3.57819e-09	1.98012e-07		ECHDC2	2117.49	-0.62806	5.16041e-09	2.80052e-07		DNAH3	21.1453	-2.53405	5.79416e-06	0.000283379
ADAM23		C1orf198		CA5B		WLS	165.965	-0.537644	0.00760929	0.354459		HOGA1	29.6008	2.28045	3.63531e-09	2.00401e-07		RASSF5	170.266	3.48458	5.25988e-09	2.84356e-07		HNRNPAB	944.056	0.584789	5.98916e-06	0.000291794
ADAM28		C1orf21		CACNA1S		HEYL	156.745	0.630106	0.00767317	0.35607		SRSF3	1266.88	0.722185	3.93198e-09	2.15929e-07		PRKCQ	2661.72	-0.843238	5.36589e-09	2.8898e-07		NCBP2	608.949	0.364693	6.03684e-06	0.000292994
ADAM32		C1QBP		CACNA2D2		MCL1	3297.16	0.343359	0.00784538	0.362107		NAB2	117.345	1.97804	4.22653e-09	2.31222e-07		ASB15	2101.04	-1.36532	5.43697e-09	2.91695e-07		DHX37	260.593	0.640998	6.46699e-06	0.000312678
ADAM33		C2CD4A		CACNG1		YWHAZ	1233.89	0.325871	0.00797147	0.362107		PCNT	5964.12	0.649247	4.32763e-09	2.34811e-07		PLPP1	572.079	0.706563	5.63137e-09	3.0098e-07		SEMA3B	248.529	-0.808444	6.6122e-06	0.000318488
ADAM8		C2orf69		CACNG6		INTS3	720.8	-0.177098	0.00789986	0.362107		LZTS2	800.192	-0.685446	4.3411e-09	2.34811e-07		GNAL	327.06	-1.08897	6.19109e-09	3.29192e-07		RCSD1	2081.65	-0.688217	6.73771e-06	0.000323308
ADAM9		C3orf52		CACNG8		DCP2	255.973	-0.344172	0.00798197	0.362107		ELMSAN1	464.038	-1.07952	4.3258e-09	2.34811e-07		SEC14L5	239.455	-1.77941	6.20589e-09	3.29192e-07		MRTO4	330.955	0.713503	6.84852e-06	0.00032739
ADAMTS1		C4orf54		CAD		TIPARP	146.218	0.461824	0.00792426	0.362107		SPATA25	61.3173	-1.20801	4.45091e-09	2.39849e-07		NR1D2	1669.54	-1.4525	6.23432e-09	3.29462e-07		TRAPPC9	931.638	-0.448851	7.24768e-06	0.000345174
ADAMTS10		C5orf24		CALCOCO1		ZMYM5	140.838	0.387648	0.00790097	0.362107		MYH9	4425.5	1.6533	4.49339e-09	2.41235e-07		TMEM214	392.591	0.693584	6.93568e-09	3.65158e-07		SLC16A5	136.561	0.843347	7.31948e-06	0.000347293
ADAMTS12		C6orf48		CAMK2G		ZSCAN20	31.1941	-0.781484	0.00803291	0.363063		KBTBD7	88.3818	-1.16709	4.60496e-09	2.46306e-07		AC006254.1	844.626	1.45702	6.97875e-09	3.65438e-07		PRKCA	628.219	1.08039	7.65906e-06	0.000362054
ADAMTS13		C6orf89		CAPN1		GLUL	12344.8	0.764804	0.00825438	0.364934		CEP85	2073.37	-0.882814	4.64617e-09	2.47589e-07		DIXDC1	456.639	-1.45022	6.99279e-09	3.65438e-07		ARL5A	760.262	0.652229	8.05794e-06	0.000379499
ADAMTS14		C8orf33		CAPRIN1		HK2	1317.11	1.06507	0.00819684	0.364934		SIRT4	65.5564	-1.34618	4.85262e-09	2.57636e-07		AQP4	1524.48	-1.53901	7.3479e-09	3.81172e-07		BYSL	163.013	0.774565	8.10396e-06	0.000380258
ADAMTS15		C9orf3		CAPRIN2		MYC	294.926	1.20643	0.00819142	0.364934		SGK1	1108.46	1.51523	4.91958e-09	2.60231e-07		FNIP2	685.808	1.38154	7.32464e-09	3.81172e-07		SARS	1125.36	0.457073	8.16914e-06	0.000380508
ADAMTS16		CA13		CARF		ZNF398	176.475	0.294247	0.00819411	0.364934		GK	78.6707	1.14104	5.13327e-09	2.7054e-07		NME1	39.9922	1.64944	7.3882e-09	3.81859e-07		NPHP1	1015.91	-0.865793	8.16274e-06	0.000380508
ADAMTS17		CAAP1		CASP2		MGAT3	35.5828	-0.851358	0.00824163	0.364934		PLEKHA6	134.515	1.25724	5.23307e-09	2.74793e-07		NCS1	28.6434	2.22634	7.44285e-09	3.83279e-07		AMPD3	605.838	1.99922	8.23695e-06	0.000382267
ADAMTS19		CACHD1		CASP6		FAM151A	25.7997	0.936994	0.00820026	0.364934		DLGAP4	1697	0.804936	5.27814e-09	2.75152e-07		RPS6KL1	237.014	0.996961	7.48128e-09	3.83858e-07		CHMP4B	1939.68	0.493021	8.67972e-06	0.000399896
ADAMTS2		CALHM2		CASP8AP2		PRPF38A	278.526	0.238945	0.00843114	0.368726		SMIM14	183.724	-0.771188	5.26561e-09	2.75152e-07		CTPS2	107.853	-0.654501	7.52091e-09	3.84493e-07		HSPH1	807.221	0.81969	8.6491e-06	0.000399896
ADAMTS4		CALU		CASP9		RND3	167.386	1.05435	0.00842179	0.368726		RNF144B	2104.58	0.914328	5.29893e-09	2.75238e-07		LBX1	512.383	-1.06742	7.70188e-09	3.92323e-07		DENND5A	620.422	0.436027	8.78721e-06	0.000403387
ADAMTS5		CAMK2D		CASTOR2		TSLP	23.8883	-0.87165	0.00839676	0.368726		PLK2	145.813	1.46607	5.41692e-09	2.80355e-07		RAP1A	1050.89	0.490906	7.75395e-09	3.93555e-07		DCUN1D1	637.749	-0.538994	9.50187e-06	0.000434625
ADAMTS6		CAPN15		CASTOR3		SPRY4	179.45	0.534788	0.00850989	0.370836		CLIP1	7651.21	0.944511	5.52015e-09	2.84674e-07		LIPG	17.1727	3.41383	7.90241e-09	3.99652e-07		ETF1	1470.38	0.420682	9.64548e-06	0.000439613
ADAMTS7		CAPN2		CBFA2T2		STX5	205.695	0.309257	0.00866061	0.373091		PFKFB3	1936.83	-2.33112	5.78427e-09	2.97229e-07		KLHL29	191.315	2.0154	7.98158e-09	4.02215e-07		YKT6	817.249	0.446602	9.68837e-06	0.00043999
ADAMTS8		CARNMT1		CBLL1		PRKCE	191.909	-0.55002	0.00864736	0.373091		UCK2	240.859	1.48944	5.8139e-09	2.97688e-07		ADPRHL1	8291.19	1.73063	8.05191e-09	4.04315e-07		SMIM29	106.617	1.05312	9.73331e-06	0.000440458
ADAMTS9		CARS		CBLN1		WNT2B	53.8723	-0.537898	0.00868367	0.373091		UCP3	2806.21	-0.970666	6.14005e-09	3.12682e-07		ARRDC2	957.15	-1.98839	8.14461e-09	4.0752e-07		HMGA1	1116.66	0.602605	9.79611e-06	0.000441728
ADAMTSL1		CASP3		CBX5		ZNF653	31.1807	0.719144	0.00868438	0.373091		ACVR2A	157.566	-0.929753	6.15019e-09	3.12682e-07		CDK4	236.94	0.842987	8.32223e-09	4.14935e-07		HSPD1	2709.56	0.444447	9.91229e-06	0.000443819
ADAMTSL2		CASP7		CBX7		UBE3D	43.3831	0.496201	0.0088325	0.378118		NFIL3	359.509	2.46089	6.47227e-09	3.27898e-07		SRSF8	451.695	0.660148	8.4571e-09	4.20175e-07		PLAGL2	304.082	-0.79711	9.89781e-06	0.000443819
ADAMTSL3		CAST		CC2D1A		USP18	39.1332	-0.586601	0.00889344	0.379391		ZCCHC2	564.936	1.19037	7.73878e-09	3.89921e-07		ACTR3B	134.663	1.0947	8.84472e-09	4.37891e-07		GNG12	354.134	0.612309	9.9683e-06	0.000444761
ADAMTSL4		CAVIN1		CCDC110		DACT1	32.0575	-0.916921	0.00902763	0.383769		TRIM32	308.743	-0.773913	7.75072e-09	3.89921e-07		RANBP2	1875.89	1.02305	8.92234e-09	4.38656e-07		TPCN1	1323.77	-0.641523	1.01323e-05	0.000450498
ADAMTSL5		CBARP		CCDC112		NECTIN2	191.288	0.401134	0.0091549	0.387823		NEXN	11313.5	0.951213	8.12878e-09	4.07515e-07		PDE8A	306.703	0.950814	8.92094e-09	4.38656e-07		KRBA1	222.181	1.11366	1.03095e-05	0.000456778
ADAP1		CBFB		CCDC113		SNAI3	397.25	0.630524	0.00922827	0.389096		KPNA2	127.16	1.30733	8.22637e-09	4.10976e-07		SLC29A2	1868.14	-0.701474	9.21485e-09	4.51236e-07		DUSP1	2546.87	-1.99264	1.06369e-05	0.00046965
ADAP2		CBLB		CCDC121		C17orf58	49.3976	0.487814	0.00924896	0.389096		ZNF264	247.924	-0.592187	8.27773e-09	4.1211e-07		BLOC1S2	350.638	0.837803	9.27416e-09	4.51236e-07		KCNB1	258.646	1.32425	1.07347e-05	0.000472328
ADAR		CBX3		CCDC127		DNAJA1	803.411	0.517331	0.00955808	0.400714		RHEB	937.115	0.641445	8.73204e-09	4.3323e-07		IL18	199.12	2.2535	9.26637e-09	4.51236e-07		C17orf58	49.3976	0.831742	1.07959e-05	0.000473382
ADARB1		CCDC117		CCDC14		TMEM183A	258.714	0.233532	0.00970994	0.404293		ZNF717	48.183	-1.18919	8.90515e-09	4.403e-07		RFC1	372.876	-0.71845	9.66566e-09	4.68668e-07		GNAL	327.06	-0.783912	1.10191e-05	0.000481506
ADARB2		CCDC136		CCDC146		PPM1D	144.287	0.527967	0.00970908	0.404293		STRIP2	1374.69	0.912363	9.0899e-09	4.47895e-07		GPATCH8	1614.12	-0.931916	9.77795e-09	4.72489e-07		CLPTM1L	294.814	0.484564	1.11936e-05	0.000487458
ADAT1		CCDC197		CCDC17		TTYH3	101.17	0.577787	0.00979448	0.406421		PKIG	624.234	1.2762	9.31204e-09	4.57275e-07		VPS37A	703.51	0.706778	9.83484e-09	4.73616e-07		TOB2	2199.52	-0.842498	1.16866e-05	0.000505464
ADAT2		CCDC47		CCDC180		ASB1	1046.57	-0.225088	0.00988288	0.407309		MTMR4	283.993	-1.14327	9.85934e-09	4.82504e-07		BEND3	45.9236	1.38737	1.04523e-08	5.01637e-07		SH3D19	756.414	0.754379	1.16491e-05	0.000505464
ADAT3		CCDC58		CCDC186		TBCCD1	81.9215	0.430067	0.00986035	0.407309		GRASP	120.841	-1.54067	1.01304e-08	4.9409e-07		NAA15	775.266	1.06515	1.05516e-08	5.04688e-07		PFKFB4	105.088	-0.88215	1.18313e-05	0.000509989
ADCK1		CCDC71L		CCDC192		CHST3	390.092	0.865569	0.00997896	0.408323		CORO1C	499.757	1.06385	1.07179e-08	5.198e-07		ACTC1	2989.15	4.14035	1.09919e-08	5.22209e-07		GLRX3	537.186	0.48787	1.18766e-05	0.00051021
ADCK2		CCDC86		CCDC28A		TSHZ1	277.456	-0.380668	0.0099576	0.408323		GAS7	257.628	0.960347	1.07298e-08	5.198e-07		ATP2B2	1374.57	-1.09791	1.09609e-08	5.22209e-07		NOP14	484.443	0.392448	1.19295e-05	0.000510759
ADCK5		CCDC90B		CCDC32		KPNA2	127.16	0.588831	0.0100083	0.408323		SEPT5	57.6665	-2.0638	1.16509e-08	5.62528e-07		ADAMTS19	62.0228	1.99419	1.12402e-08	5.32211e-07		IRS1	1251.9	-0.972112	1.22142e-05	0.000521194
ADCY1		CCDC91		CCDC43		ZFP36	734.503	1.31949	0.0101049	0.410887		COLQ	393.042	1.67512	1.16963e-08	5.62833e-07		CCDC136	220.358	1.83228	1.13176e-08	5.34085e-07		MARK1	74.3098	1.1064	1.24977e-05	0.000531506
ADCY10		CCL2		CCDC51		RERGL	23.5067	-1.38558	0.0103939	0.421229		CTCF	697.279	-0.504827	1.18921e-08	5.70344e-07		CRYAB	28791.3	1.29389	1.13604e-08	5.34319e-07		ECHDC2	2117.49	-0.449118	1.26642e-05	0.000533322
ADCY2		CCL21		CCDC6		TNFRSF12A	1128.61	1.28326	0.0104531	0.422224		HEATR6	199.755	-0.925155	1.19353e-08	5.70514e-07		KLF9	2205.49	-0.980586	1.14996e-08	5.39067e-07		HSPA4	1849.71	0.537322	1.26662e-05	0.000533322
ADCY3		CCNB1IP1		CCDC62		ACVR2B	305.619	-0.576296	0.0105809	0.42597		RRAD	8071.01	2.59793	1.20316e-08	5.73215e-07		KIAA1671	1319.19	1.3512	1.15574e-08	5.39983e-07		TLE1	1407.17	-0.742638	1.26179e-05	0.000533322
ADCY4		CCNJ		CCDC66		KBTBD8	135.788	1.36006	0.0106924	0.428513		GADD45G	493.412	-2.04958	1.25267e-08	5.94834e-07		SIX1	2112.36	-1.26514	1.17324e-08	5.46352e-07		MRNIP	272.775	-0.639828	1.29628e-05	0.000544011
ADCY5		CCNL1		CCDC77		NAB2	117.345	0.863307	0.0107146	0.428513		DYNLT3	147.928	0.861062	1.26728e-08	5.99792e-07		RPN2	1233.09	0.686717	1.19619e-08	5.55207e-07		METTL7B	58.9345	2.31294	1.30232e-05	0.000544745
ADCY6		CCRL2		CCDC85C		CNTFR	651.058	0.664986	0.0108896	0.430113		SDC4	1098.88	1.77804	1.29135e-08	6.07189e-07		PAQR9	119.539	2.16209	1.22122e-08	5.64964e-07		VARS	747.67	0.489587	1.34475e-05	0.00056024
ADCY7		CCSER2		CCDC9B		DCP1A	301.736	0.306183	0.0108961	0.430113		ZBTB21	102.565	1.70029	1.28736e-08	6.07189e-07		ATF1	567.689	0.95902	1.25239e-08	5.7749e-07		CEP131	169.814	-0.667599	1.34817e-05	0.00056024
ADCY8		CCT2		CCER2		ERF	129.192	0.606961	0.0108717	0.430113		PCF11	632.101	-0.573842	1.31786e-08	6.17633e-07		DDIT4	279.72	-2.34817	1.25683e-08	5.77651e-07		AKT2	3324.8	-0.280173	1.46431e-05	0.000606521
ADCY9		CCT3		CCNG2		PLPP6	23.3429	-0.833944	0.0108012	0.430113		RGMB	228.998	-0.840031	1.35393e-08	6.32477e-07		CCL2	51.3161	3.35625	1.31266e-08	6.01352e-07		MAP3K7CL	325.127	0.996239	1.49989e-05	0.00061924
ADCYAP1R1		CCT4		CCNL2		FOSL2	888.161	0.672696	0.0110896	0.436334		RBM12	441.637	1.08784	1.37924e-08	6.42219e-07		SLC3A2	572.973	0.911785	1.38478e-08	6.32339e-07		TBRG1	375.993	0.461736	1.6053e-05	0.000660614
ADD1		CCT5		CCP110		C11orf96	76.6074	1.12042	0.011126	0.436356		SLC38A3	627.387	-1.50258	1.43611e-08	6.65173e-07		METTL7B	58.9345	3.12087	1.492e-08	6.79103e-07		ADORA1	29.2981	1.15384	1.62532e-05	0.000664553
ADD2		CCT6A		CCS		ERG	177.533	-0.340667	0.0112433	0.439538		SMC3	476.441	-0.583091	1.4404e-08	6.65173e-07		RRP12	1035.87	1.64763	1.49797e-08	6.79625e-07		SPON1	14.8131	3.12782	1.62214e-05	0.000664553
ADD3		CCT7		CCT6B		SDCBP	677.244	0.288826	0.0113387	0.441846		ZNF408	131.544	0.941391	1.44241e-08	6.65173e-07		BCL3	139.336	2.07614	1.50316e-08	6.79793e-07		NME1	39.9922	1.19168	1.63969e-05	0.000668278
ADGRA2		CCT8		CD109		CEP95	339.54	0.272284	0.0114394	0.444344		SOCS7	758.915	1.0428	1.47213e-08	6.76712e-07		SLCO5A1	725.279	1.10038	1.68609e-08	7.60087e-07		TRIM8	1658.84	0.510176	1.6453e-05	0.000668422
ADGRA3		CD14		CD38		MCF2L2	125.06	1.02005	0.0116075	0.44944		MPHOSPH8	511.677	-0.526639	1.49646e-08	6.85704e-07		MLEC	2655.04	-0.786819	1.73383e-08	7.77637e-07		CYSTM1	1712.55	0.737142	1.65131e-05	0.000668727
ADGRB1		CD151		CDC23		SLC19A2	1386.71	0.405397	0.0120209	0.453745		KCNQ4	121.529	1.76994	1.52559e-08	6.9683e-07		DYNLT3	147.928	0.913766	1.73604e-08	7.77637e-07		ERO1A	221.385	0.68002	1.66263e-05	0.000669051
ADGRB2		CD163		CDCA7L		PLAGL2	304.082	0.433245	0.0120354	0.453745		PBDC1	131.377	1.09044	1.56908e-08	7.14428e-07		ALS2CL	517.338	-0.757027	1.79964e-08	8.03575e-07		DCAF13	170.912	0.655566	1.66044e-05	0.000669051
ADGRB3		CD164		CDH15		VAMP7	291.608	-0.254311	0.0118734	0.453745		FAM193B	619.389	-0.724051	1.632e-08	7.40731e-07		MACO1	733.344	-0.803262	1.85761e-08	8.26841e-07		KPNB1	2178.09	0.360881	1.71056e-05	0.000686168
ADGRD1		CD226		CDH23		ARHGEF9	159.856	-0.324066	0.0120613	0.453745		ARID5B	766.029	2.03477	1.67322e-08	7.57052e-07		CNIH4	429.127	0.869013	1.9546e-08	8.65558e-07		RGS6	32.2417	1.32261	1.72826e-05	0.000691086
ADGRE2		CD248		CDHR5		ZNF432	94.1718	-0.416187	0.0120568	0.453745		DNAJA1	803.411	1.12112	1.8797e-08	8.47344e-07		FRAT1	71.1214	-1.36805	1.95686e-08	8.65558e-07		RHOBTB1	3344.06	-1.2591	1.75692e-05	0.000700343
ADGRE5		CD276		CDK5RAP2		ZNF789	93.1047	-0.342602	0.0117717	0.453745		PRR14L	220.741	-0.766417	1.88456e-08	8.47344e-07		TIMP1	149.298	2.55303	1.98734e-08	8.76292e-07		HJV	6612.7	-0.427091	1.82725e-05	0.00071936
ADGRF2		CD2BP2		CDKN1B		PCGF2	79.0657	0.426712	0.0120919	0.453745		ZSWIM6	69.3207	1.35154	1.93544e-08	8.67511e-07		SH3D19	756.414	1.00646	2.01956e-08	8.87726e-07		PFN2	3903.31	0.56096	1.8171e-05	0.00071936
ADGRF3		CD300E		CDKN1C		CYB561	77.6547	-0.515052	0.0120671	0.453745		HPS4	235.485	-0.771455	1.94348e-08	8.68408e-07		C21orf58	41.3459	-1.308	2.04647e-08	8.96759e-07		ZMYND8	321.476	-0.626864	1.81533e-05	0.00071936
ADGRF4		CD3EAP		CDNF		RBKS	59.085	0.549028	0.011848	0.453745		RRP12	1035.87	1.51376	1.95594e-08	8.71271e-07		ATP2B1	676.424	0.902746	2.08368e-08	9.10241e-07		SRPRB	234.728	0.648656	1.82499e-05	0.00071936
ADGRF5		CD44		CEBPB		CD109	50.6047	-0.556981	0.0119195	0.453745		PITX2	830.858	-0.978574	2.01321e-08	8.94015e-07		TRIM54	10580.1	0.873362	2.13198e-08	9.28466e-07		GPX3	1331.54	0.648437	1.86502e-05	0.000731961
ADGRG1		CD55		CECR2		ATOH8	336.198	0.625265	0.0122273	0.456011		CHORDC1	315.977	1.04484	2.15805e-08	9.55386e-07		NAGPA	106.986	-1.01188	2.30278e-08	9.9976e-07		ANXA11	2967.87	0.396456	1.88544e-05	0.000737701
ADGRG2		CD58		CELF4		ZNF175	91.4506	-0.452316	0.0122192	0.456011		ZFP14	51.0245	-1.19377	2.17069e-08	9.58035e-07		CLIP1	7651.21	0.977408	2.31132e-08	1.00039e-06		UBAC2	944.04	0.471464	1.91971e-05	0.000748806
ADGRG3		CD59		CELSR2		ATP1B1	6238.11	0.334275	0.0123533	0.459299		ARVCF	527.234	0.993556	2.21582e-08	9.7496e-07		RAN	1755.4	0.561005	2.33784e-08	1.00878e-06		CARS	286.556	0.635844	1.93441e-05	0.000752232
ADGRG5		CD63		CEMIP		MED9	402.957	0.359424	0.0124446	0.461284		HOXA11	65.9694	-1.29006	2.30908e-08	1.0129e-06		ATF7IP	800.017	-1.07159	2.39232e-08	1.02913e-06		TSPOAP1	283.657	-0.66322	2.174e-05	0.000842823
ADGRG6		CD79A		CENPC		HSPB7	36446.8	0.401169	0.0126129	0.463285		FGD4	402.306	-1.0757	2.33125e-08	1.01951e-06		PPME1	501.534	0.811348	2.45861e-08	1.05444e-06		MPV17L	244.728	-0.839708	2.18422e-05	0.000844212
ADGRL1		CDC37		CEP104		GALK2	131.304	0.326567	0.0126086	0.463285		MAPRE1	494.938	0.611277	2.34892e-08	1.02104e-06		CAPN2	1791.52	0.480744	2.5991e-08	1.10795e-06		MYH9	4425.5	1.23766	2.21966e-05	0.000852725
ADGRL2		CDC37L1		CEP120		NRIP2	85.7281	-0.45236	0.0125502	0.463285		ZNF616	50.1689	-1.1571	2.34761e-08	1.02104e-06		CIAPIN1	421.96	0.867047	2.59582e-08	1.10795e-06		AP1S2	1738.95	0.389167	2.2139e-05	0.000852725
ADGRL3		CDC42EP3		CEP126		CDR2	70.5428	0.387741	0.01279	0.468375		SLC7A8	281.977	-1.2119	2.43552e-08	1.05549e-06		IST1	1307.81	0.569578	2.72627e-08	1.15519e-06		OAT	649.535	-0.62035	2.27583e-05	0.000871669
ADGRL4		CDH2		CEP131		PYCR1	178.578	1.09175	0.0128739	0.470034		PFN2	3903.31	0.704635	2.51504e-08	1.08668e-06		SLC25A44	356.469	0.598476	2.72312e-08	1.15519e-06		BCL7B	976.015	0.595864	2.31078e-05	0.000882398
ADH1B		CDK13		CEP162		TRA2B	801.225	0.273151	0.013079	0.472136		ITGAD	91.0597	-1.4276	2.52799e-08	1.089e-06		NUDT19	591.654	-0.539187	2.75181e-08	1.16251e-06		EMC10	7075.43	-0.711745	2.33275e-05	0.000888122
ADH1C		CDK2AP2		CEP192		ATF6B	259.291	-0.310489	0.0130087	0.472136		ZNF791	267.79	-0.646942	2.55572e-08	1.09766e-06		MAT2B	623.902	-0.4348	2.76281e-08	1.16368e-06		ATP13A3	392.242	0.954709	2.40162e-05	0.000911611
ADH5		CDK4		CEP250		PPP2R1B	180.955	0.493041	0.0130433	0.472136		DYRK1A	1805.8	0.797444	2.58766e-08	1.10807e-06		ARHGAP17	579.501	1.09674	2.78028e-08	1.16755e-06		GEM	174.639	2.49402	2.45197e-05	0.000927953
ADHFE1		CDK5R1		CEP290		CHSY1	123.177	0.44555	0.0130868	0.472136		BCAR3	409.127	1.24515	2.59992e-08	1.11002e-06		RGS6	32.2417	1.76206	2.95936e-08	1.23907e-06		RIOX2	307.458	0.683532	2.50003e-05	0.000943333
ADI1		CDK6		CEP295		ADAMTS15	61.7033	-0.446457	0.0131713	0.473777		ESR2	31.6739	-1.602	2.71339e-08	1.15504e-06		THBS1	144.997	4.20659	3.02865e-08	1.26433e-06		BCL2	965.608	-0.757997	2.56249e-05	0.000964041
ADIPOQ		CDK8		CEP57		TAF5L	226.458	0.312727	0.0132374	0.474749		TOP1	394.171	0.709652	2.79161e-08	1.18483e-06		SPON1	14.8131	4.13097	3.06602e-08	1.27615e-06		ACSF2	612.924	-0.612103	2.6584e-05	0.000997175
ADIPOR1		CDKL5		CEP57L1		AMER1	246.702	0.464918	0.0133142	0.476102		CCDC136	220.358	1.65324	2.83353e-08	1.19908e-06		KLHL21	2969.17	-0.923126	3.08129e-08	1.27874e-06		ZBTB2	166.601	0.498646	2.67335e-05	0.000999835
ADIPOR2		CDKN1A		CEP72		ARHGAP45	80.7621	0.546144	0.0134113	0.478166		ZNF546	93.0006	-0.99657	2.86517e-08	1.20892e-06		UGGT1	1166.62	0.706608	3.15594e-08	1.30587e-06		RPA1	1407.54	-0.317123	2.72451e-05	0.00101598
ADK		CDO1		CEP85		ZNF180	57.0283	-0.525052	0.0136329	0.484647		NRDE2	274.613	-0.675621	2.93636e-08	1.23533e-06		CHORDC1	315.977	1.11214	3.18094e-08	1.31237e-06		GPD2	782.163	-0.893859	2.77972e-05	0.00103354
ADM		CDR2		CEP95		PHACTR1	29.4359	-0.545747	0.0138898	0.492339		FRAT1	71.1214	-1.24516	2.9524e-08	1.23846e-06		MBTD1	221.691	-0.889599	3.22865e-08	1.32817e-06		RUFY3	540.5	0.440749	2.79316e-05	0.00103551
ADM5		CDR2L		CEPT1		SLIT3	112.526	-0.547419	0.0139383	0.492623		GPR153	37.664	1.6934	2.97405e-08	1.24391e-06		RNF34	1029.63	0.787121	3.25585e-08	1.33547e-06		MAPKAPK3	3528.94	0.606097	2.83946e-05	0.00104961
ADNP		CDV3		CFAP44		SIX1	2112.36	-0.50354	0.014092	0.492873		BCL9	335.927	1.11951	3.00778e-08	1.25438e-06		WDR82	1794.8	0.587507	3.41043e-08	1.39482e-06		THSD4	180.698	-1.08957	2.85374e-05	0.00105183
ADNP2		CEBPG		CFAP53		SLC22A5	606.976	0.447498	0.0141338	0.492873		TNRC6C	463.084	-0.928853	3.37759e-08	1.40453e-06		RBM8A	802.566	0.646829	3.46739e-08	1.41401e-06		HP	23.8664	8.1196	2.94906e-05	0.00108382
ADO		CEBPZ		CFAP70		SPTSSA	452.244	0.432464	0.0140002	0.492873		SIK2	875	1.16288	3.45424e-08	1.43226e-06		HSPA4	1849.71	0.707276	3.58687e-08	1.45016e-06		MFSD14C	277.202	-0.487625	2.96762e-05	0.0010875
ADORA1		CEMIP2		CFAP97		POGK	263.18	0.355299	0.0140348	0.492873		GRWD1	416.546	0.670253	3.47323e-08	1.436e-06		FBXL4	384.709	-1.06946	3.57888e-08	1.45016e-06		ZFP41	56.5836	-0.817934	3.11548e-05	0.0011384
ADORA2A		CENPBD1		CHAD		ZNF503	38.9598	0.737035	0.0141481	0.492873		ZNF33A	655.471	-0.638049	3.52063e-08	1.45143e-06		C11orf24	205.316	1.10478	3.57324e-08	1.45016e-06		EGLN3	281.295	1.58151	3.25197e-05	0.00118149
ADORA2B		CENPN		CHAF1A		ABLIM3	796.136	-0.347536	0.0142091	0.493137		BTN2A1	231.062	-0.611497	3.60149e-08	1.48052e-06		NIP7	109.847	0.998056	3.6985e-08	1.49102e-06		GADD45A	277.827	1.87059	3.24685e-05	0.00118149
ADPGK		CEP170B		CHAF1B		IER5L	36.6828	0.954015	0.0142582	0.493137		LMNA	3018.71	0.75856	3.62357e-08	1.48536e-06		AAK1	424.18	1.16491	3.889e-08	1.55891e-06		WDR1	2608.23	0.905521	3.27944e-05	0.00118737
ADPRH		CES2		CHAMP1		RAPGEF4	28.8305	0.647209	0.0142774	0.493137		RFX7	408.182	-0.880904	3.70012e-08	1.51242e-06		FAXDC2	214.175	-1.2249	3.88419e-08	1.55891e-06		TMEM52	2138.59	-0.626213	3.28685e-05	0.00118737
ADPRHL1		CFL2		CHD2		UCP3	2806.21	-0.407831	0.0145039	0.498817		CLCN1	1562.39	-0.668632	3.84815e-08	1.56847e-06		XIRP2	83235.8	1.71892	3.99451e-08	1.59667e-06		PSTPIP2	840.989	-0.653484	3.33822e-05	0.00119912
ADPRHL2		CHAC1		CHD8		ARHGAP9	20.3724	1.15209	0.0145239	0.498817		TMEM63B	810.334	0.77583	3.99961e-08	1.6256e-06		ZNF618	106.359	-1.21499	4.14677e-08	1.65285e-06		HPRT1	135.05	0.632875	3.33025e-05	0.00119912
ADPRM		CHAC2		CHKB-CPT1B		CUL9	243.326	-0.258924	0.014614	0.500497		UBR7	460.234	0.920996	4.01381e-08	1.62678e-06		LYAR	223.424	1.26985	4.41273e-08	1.75391e-06		PLEKHM1	250.517	0.598776	3.34896e-05	0.00119959
ADRA1A		CHCHD10		CHRNA10		YBX2	89.9281	-0.582023	0.0147846	0.50492		GANC	497.249	0.86664	4.06597e-08	1.64329e-06		NAT9	146.87	1.03308	4.53179e-08	1.79617e-06		IPP	390.246	-0.531287	3.40159e-05	0.00121502
ADRA1B		CHCHD4		CHST9		LRRC32	269.521	0.554308	0.0149111	0.507813		MGME1	309.684	-0.766702	4.11917e-08	1.66013e-06		UHRF1BP1L	488.861	1.09907	4.66944e-08	1.84554e-06		RND3	167.386	1.70603	3.55551e-05	0.00126644
ADRA1D		CHCHD5		CIART		NR4A3	2373.89	1.91479	0.0150716	0.509357		C9orf3	1852.06	0.721769	4.22363e-08	1.69748e-06		P2RY2	968.453	0.891222	4.75084e-08	1.87247e-06		SRPK1	334.209	0.432945	3.56936e-05	0.00126782
ADRA2A		CHD1		CIR1		DVL2	237.037	-0.330171	0.015105	0.509357		PAQR9	119.539	1.92857	4.4757e-08	1.79377e-06		BHLHE41	1500.32	-1.12975	4.77524e-08	1.87684e-06		PRPS1	529.69	0.53918	3.58312e-05	0.00126916
ADRA2B		CHD1L		CISD2		FAM131A	217.906	0.361902	0.0150744	0.509357		FIGN	47.5915	-1.34257	4.53996e-08	1.81447e-06		TMEM233	992.27	1.26419	4.83683e-08	1.89052e-06		TMEM38A	9492.01	-0.431806	3.65153e-05	0.0012898
ADRA2C		CHD7		CIZ1		GADD45B	222.486	1.55918	0.015124	0.509357		HMGA1	1116.66	0.719625	4.69453e-08	1.87105e-06		PURB	805.875	0.658146	4.83557e-08	1.89052e-06		YAF2	525.939	0.528071	3.68161e-05	0.00129449
ADRB2		CHI3L1		CLASP2		RRAD	8071.01	1.10544	0.01531	0.514195		RETREG3	494.443	-0.488182	4.72437e-08	1.87774e-06		ANKFY1	569.05	-1.13232	4.95609e-08	1.92542e-06		ARHGDIA	346.194	0.651248	3.68517e-05	0.00129449
ADRM1		CHMP1B		CLCN1		MYOD1	876.655	0.541025	0.0153617	0.514512		STOM	1378.66	0.750184	4.89545e-08	1.94038e-06		TFIP11	483.252	-0.66229	4.95534e-08	1.92542e-06		S100A16	256.964	0.849457	3.70093e-05	0.00129645
ADSL		CHMP4B		CLCN2		TMEM110-MUSTN1	30.9012	-0.773747	0.0157478	0.525995		LMCD1	12085.4	1.69979	5.26232e-08	2.08006e-06		SLC25A5	308.487	1.1132	4.96706e-08	1.92542e-06		AGTRAP	160.178	1.01842	3.73036e-05	0.00130316
ADSS		CHORDC1		CLCN3		LRRC37B	67.9715	-0.566341	0.015866	0.528488		CDHR5	34.8142	-1.69313	5.67221e-08	2.23594e-06		GNL2	404.562	0.589502	5.10941e-08	1.97517e-06		GART	493.518	0.428513	3.81513e-05	0.00132913
ADSSL1		CHP1		CLCN4		KBTBD7	88.3818	-0.463157	0.0161159	0.535349		KPNA1	1843.1	0.670169	5.71156e-08	2.2453e-06		FAM214A	743.215	-1.24017	5.14501e-08	1.9835e-06		DYNLT3	147.928	0.64417	3.82926e-05	0.00133041
AEBP1		CHPF2		CLEC2D		TXNDC11	405.535	0.254955	0.0164254	0.542942		KLHL29	191.315	1.76036	5.74624e-08	2.25278e-06		MYBPH	3084.8	4.50086	5.20695e-08	1.9985e-06		RANGAP1	541.538	0.561372	3.88493e-05	0.00134607
AEBP2		CHRD		CLK1		C1orf162	131.748	-0.450508	0.0164339	0.542942		TDRD6	35.2641	-1.50349	5.76463e-08	2.25384e-06		TPCN1	1323.77	-0.826759	5.21226e-08	1.9985e-06		NNMT	121.496	2.46441	3.92402e-05	0.00135592
AEN		CHRDL2		CLK3		CCNC	244.991	0.25687	0.0164857	0.543178		ACTR3B	134.663	0.963041	5.83271e-08	2.27428e-06		DDX5	4397.28	0.758263	5.31594e-08	2.03273e-06		IFFO1	365.386	0.914099	4.06259e-05	0.0014
AES		CHST1		CLK4		PLXNB1	56.5356	-0.58638	0.016605	0.54416		TP53BP2	500.906	1.32357	5.90009e-08	2.29434e-06		SLC31A1	130.133	0.990824	5.44773e-08	2.0775e-06		CKAP4	280.582	0.65257	4.12782e-05	0.00141135
AFAP1		CHST15		CLMN		ALOX5	18.126	1.07512	0.0165729	0.54416		TGFB1	124.771	1.03104	5.92685e-08	2.29853e-06		PUM3	107.178	1.01883	5.48935e-08	2.08773e-06		NFKB2	248.536	0.924741	4.11979e-05	0.00141135
AFAP1L1		CHST3		CLN3		ATP13A1	299.374	-0.307694	0.016652	0.544233		PQLC2	119.852	0.961812	6.30616e-08	2.43906e-06		YWHAQ	634.838	0.658193	5.57554e-08	2.11205e-06		INAFM2	221.848	0.497167	4.13993e-05	0.00141135
AFAP1L2		CHST7		CLN6		FBXO32	7234.81	-0.803435	0.01687	0.545802		HEATR5B	185.7	-0.775733	6.37134e-08	2.45766e-06		P2RX5-TAX1BP3	25.2955	1.67258	5.58323e-08	2.11205e-06		CDK5R1	46.9518	1.1366	4.13323e-05	0.00141135
AFDN		CHSY1		CLP1		DDX5	4397.28	0.308772	0.0167957	0.545802		CENPN	38.832	1.48938	6.44728e-08	2.4803e-06		IGSF9B	81.7823	-1.80037	5.6053e-08	2.11473e-06		SMAD1	236.879	0.647011	4.26715e-05	0.00145083
AFF1		CHSY3		CLSTN1		ZYX	652.971	0.354345	0.016774	0.545802		TMEM60	150.245	1.01062	6.88493e-08	2.64161e-06		PHLDA3	854.859	1.578	5.62739e-08	2.1174e-06		JUP	2115.51	-0.582897	4.31457e-05	0.00146304
AFF3		CHUK		CMBL		MBLAC2	69.955	-0.471029	0.0168796	0.545802		RAB3D	54.3044	-1.08523	7.06376e-08	2.70301e-06		PRKAG2	257.738	2.29461	5.86349e-08	2.20037e-06		HOMER2	2517.56	0.62093	4.365e-05	0.00147505
AFF4		CIAO2B		CMTR2		CCDC121	47.0563	-0.530784	0.0171674	0.553638		CSRNP1	471.038	2.01818	7.14797e-08	2.72799e-06		FBXO45	478.328	0.863642	5.9204e-08	2.21583e-06		FARSA	524.198	0.460812	4.37318e-05	0.00147505
AFG1L		CIAPIN1		CNNM2		MAFG	903.726	0.432733	0.0173545	0.556719		MXD1	213.207	1.39306	7.28362e-08	2.7724e-06		HYOU1	276.516	0.77416	6.07962e-08	2.2694e-06		DDIT4	279.72	-1.60141	4.49554e-05	0.00151231
AFG3L2		CIC		CNOT3		ZNF419	98.182	-0.412725	0.0173216	0.556719		EHMT2	172.946	-0.666546	7.33255e-08	2.78366e-06		TRA2B	801.225	0.64108	6.11011e-08	2.27476e-06		TMEM38B	2013.52	0.488569	4.55012e-05	0.00152663
AFMID		CIP2A		CNOT8		FTL	4612.88	0.429852	0.0177243	0.557033		ABCA1	398.703	-1.37872	7.54645e-08	2.85732e-06		H2AFY2	125.746	0.887314	6.15502e-08	2.28545e-06		PAICS	555.586	0.486392	4.58524e-05	0.00153436
AFTPH		CISH		CNP		CLCN1	1562.39	-0.28828	0.017524	0.557033		RHBDF1	400.539	0.850002	7.64799e-08	2.88817e-06		KLF15	680.035	-1.94401	6.19641e-08	2.29479e-06		STRAP	1489.48	0.296866	4.69727e-05	0.00156773
AGA		CITED2		CNST		FNBP4	1168.11	-0.47113	0.0177767	0.557033		SLC19A2	1386.71	0.866926	7.69923e-08	2.89769e-06		ADIPOR2	1297.36	-0.779955	6.26314e-08	2.31343e-06		IFT172	369.104	-0.492	4.79868e-05	0.00159738
AGAP1		CKAP4		CNTRL		TRAPPC4	261.871	0.284236	0.0177652	0.557033		HSPH1	807.221	0.957037	7.71348e-08	2.89769e-06		KLHL18	164.766	0.808339	6.41907e-08	2.36483e-06		SGSM2	662.83	-0.426658	4.84171e-05	0.00160331
AGAP2		CKAP5		COG2		ABL2	178.356	0.372937	0.0174613	0.557033		TMEM158	62.9695	2.18288	7.73486e-08	2.89815e-06		BRCA1	89.091	-1.17436	6.63744e-08	2.43891e-06		KCNC4	252.967	1.00565	4.83494e-05	0.00160331
AGAP3		CKS2		COG8		NRN1	145.785	-0.434297	0.0174732	0.557033		MYO5C	81.4547	-1.31904	7.80631e-08	2.91733e-06		SLC19A2	1386.71	-0.94503	6.76273e-08	2.4785e-06		PDE8A	306.703	0.645774	4.86511e-05	0.00160688
AGAP4		CLCF1		COL24A1		ZNF562	110.677	0.374341	0.0177301	0.557033		MBTD1	221.691	-0.799537	7.88268e-08	2.93141e-06		ABCB1	15.5721	2.7643	6.80847e-08	2.4888e-06		DCAF16	272.371	-0.60229	4.93274e-05	0.00162499
AGAP5		CLDN12		COL28A1		DUS4L	66.5064	-0.37284	0.0176952	0.557033		BYSL	163.013	0.902745	7.88474e-08	2.93141e-06		PTX3	20.5213	7.65261	7.02031e-08	2.5596e-06		HNRNPR	917.065	0.374913	4.99993e-05	0.00163929
AGAP6		CLDN9		COL4A3		CYP4X1	50.6399	-0.5033	0.0177121	0.557033		PHKG1	2885.71	-0.764088	7.96744e-08	2.94713e-06		ZC3H6	465.242	-1.04693	7.0425e-08	2.56107e-06		C3orf52	12.7833	3.3273	5.00193e-05	0.00163929
AGAP9		CLDND1		COL4A4		RNF114	1143.43	0.163905	0.0179862	0.559361		DPM2	104.524	1.10857	7.96799e-08	2.94713e-06		UTP14A	132.514	0.762845	7.15542e-08	2.59545e-06		WNK2	1978.92	-0.756444	5.0337e-05	0.00164546
AGBL1		CLEC16A		COL4A5		CX3CR1	68.718	-0.765391	0.017989	0.559361		TNKS1BP1	798.348	0.760462	8.03071e-08	2.96271e-06		ANXA2	1057.42	1.48275	7.22447e-08	2.61378e-06		FOS	3892.18	-3.70443	5.06309e-05	0.00165083
AGBL3		CLEC2B		COL4A6		HNRNPA1P48	39.4257	0.537599	0.0179404	0.559361		CMTR2	154.466	-0.849551	8.28019e-08	3.04694e-06		TSC22D3	1432.53	-0.810033	7.43619e-08	2.68349e-06		SIX1	2112.36	-0.859995	5.13978e-05	0.00167155
AGBL5		CLIC1		COQ6		COX11	797.986	-0.157494	0.0181242	0.560769		ENDOD1	2430.53	0.863521	8.3436e-08	3.06066e-06		MYOM3	10648	1.09081	7.50741e-08	2.69541e-06		ACVR1C	31.647	1.48401	5.19033e-05	0.00168368
AGER		CLIC4		COQ7		MAP3K1	87.0872	0.393492	0.0181265	0.560769		STK40	2104.35	0.674423	8.36003e-08	3.06066e-06		SLC36A1	124.749	1.49426	7.49437e-08	2.69541e-06		KY	154.914	-2.18317	5.22771e-05	0.00169149
AGFG1		CLIP1		COX11		SLCO4A1	44.1462	0.695871	0.0183112	0.565045		ZC3H12A	114.807	1.67397	9.06669e-08	3.31095e-06		AKIRIN1	493.509	0.790342	7.54292e-08	2.70128e-06		TIMP1	149.298	1.76276	5.42726e-05	0.0017516
AGFG2		CLN8		COX18		ANKRD6	93.6753	-0.413581	0.0183619	0.565175		TRIM65	335.316	-0.704964	9.12512e-08	3.32386e-06		CYB5R2	76.8984	-1.14188	7.63107e-08	2.72593e-06		ABR	500.551	-0.815045	5.46938e-05	0.00176073
AGGF1		CLP1		COX19		EDN3	28.1764	-0.654246	0.0184108	0.56525		ZNF383	225.737	-0.550762	9.22039e-08	3.35008e-06		KCNS3	1007.89	-0.81627	7.72577e-08	2.75279e-06		SSX2IP	103.101	0.874061	5.49978e-05	0.00176159
AGK		CLPTM1L		CPEB3		EMP1	430.781	0.517053	0.018637	0.570751		CIR1	243.053	-0.700057	9.25517e-08	3.35424e-06		FAM220A	1398.38	-0.610293	7.77848e-08	2.76459e-06		RFESD	26.1768	-1.04761	5.49794e-05	0.00176159
AGL		CLTB		CPED1		IL33	90.0224	-0.563033	0.0187695	0.573366		CBARP	17.7329	2.43295	9.28523e-08	3.35668e-06		SLC43A1	272.721	-1.11504	8.04858e-08	2.8534e-06		BEST3	1042.29	1.05213	5.61531e-05	0.00178958
AGMAT		CLTC		CPNE1		PITPNA	282.355	0.24338	0.0192353	0.583123		TRO	720.575	-0.915437	9.37499e-08	3.38063e-06		RNF4	372.241	0.585551	8.24079e-08	2.91422e-06		IFT81	168.462	-0.682145	5.61339e-05	0.00178958
AGO1		CMC2		CPNE3		PHF23	199.343	0.403535	0.0191921	0.583123		MKNK2	12846	0.722229	9.58395e-08	3.44735e-06		FZD4	749.427	-0.796846	8.40385e-08	2.96446e-06		FDFT1	2413.2	-0.363053	5.64648e-05	0.00179502
AGO2		CMIP		CPT1A		MEOX1	108.36	0.529999	0.0192139	0.583123		BICRAL	314.37	-0.873932	9.67643e-08	3.47193e-06		C18orf25	835.44	0.919203	8.55583e-08	3.01054e-06		CMBL	4808.76	-0.563587	5.67608e-05	0.00179993
AGO3		CMKLR1		CPTP		RFTN2	31.041	-0.686915	0.0192808	0.583123		ZNF445	630.733	-0.689603	9.88245e-08	3.53703e-06		C1orf127	301.397	-1.50446	8.68198e-08	3.04733e-06		TUBB4B	1994.43	0.779634	5.72327e-05	0.00181037
AGO4		CMTM4		CRB1		MAFA	1120.15	0.710971	0.0193614	0.584109		FYTTD1	3510.3	0.734279	1.00514e-07	3.58857e-06		STK17A	204.877	1.05049	8.70802e-08	3.04889e-06		STC2	32.0915	1.43055	6.00039e-05	0.00189332
AGPAT1		CMTM5		CRBN		TMEM189	201.821	0.370029	0.0194282	0.584674		RAB1A	781.501	0.42296	1.01518e-07	3.61546e-06		KLHL7	300.695	-0.59781	8.95574e-08	3.12786e-06		PSME3	753.859	0.351633	6.01566e-05	0.00189344
AGPAT2		CNBP		CREB1		NLRP1	237.425	-0.312564	0.0195784	0.586306		IER3	134.561	1.80069	1.04155e-07	3.70022e-06		CDCA7L	61.5983	-1.84728	9.30478e-08	3.24174e-06		CEBPG	1219.83	0.450375	6.0493e-05	0.00189933
AGPAT3		CNDP2		CREB3L4		DISC1	19.3167	-0.638425	0.0195789	0.586306		TXNDC11	405.535	0.56165	1.1071e-07	3.9234e-06		DNAJA1	803.411	1.14888	9.34958e-08	3.24933e-06		REEP2	194.2	-0.940114	6.12473e-05	0.00191828
AGPAT4		CNIH4		CREBL2		POLR2C	867.82	-0.165879	0.0197174	0.586924		ANKRD37	251.776	1.59824	1.11577e-07	3.94439e-06		SLC39A10	72.6192	1.23229	9.38741e-08	3.25446e-06		GANC	497.249	0.654791	6.14264e-05	0.00191916
AGPAT5		CNKSR1		CREBRF		EMC1	643.535	-0.189446	0.0198294	0.586924		RAB2B	103.785	-0.899656	1.21231e-07	4.27517e-06		UGCG	142.93	1.39167	9.47217e-08	3.26751e-06		TESC	35.0762	-1.09172	6.31723e-05	0.00196887
AGPS		CNKSR2		CRIPT		ZNF35	67.2536	0.425603	0.0197433	0.586924		ZNF451	258.291	-0.697165	1.22409e-07	4.30616e-06		GBX1	122.456	-1.57422	9.49454e-08	3.26751e-06		ITM2B	2490.55	-0.281034	6.34238e-05	0.00197187
AGRN		CNN1		CRLF3		CNPY2	47.4972	-0.471096	0.019805	0.586924		ZNF133	198.77	-0.74684	1.23274e-07	4.32601e-06		TP53	111.602	1.00567	9.48114e-08	3.26751e-06		NEXN	11313.5	0.682541	6.41657e-05	0.0019817
AGT		CNN3		CROCC		GALNT7	28.3152	-0.59658	0.0198409	0.586924		CYSTM1	1712.55	0.873874	1.26057e-07	4.41291e-06		CXCR6	105.753	-2.66103	9.53759e-08	3.27434e-06		ANK3	1212.33	-0.742172	6.39551e-05	0.0019817
AGTPBP1		CNOT9		CROT		GUSB	221.608	-0.301941	0.0199913	0.589938		WDR89	86.1885	-0.923291	1.31887e-07	4.6058e-06		CD44	243.374	1.62327	9.56626e-08	3.27621e-06		PTDSS1	486.067	0.505879	6.42075e-05	0.0019817
AGTR1		CNRIP1		CRY2		USHBP1	121.091	-0.367216	0.0200807	0.590526		HNRNPC	2085.48	0.37351	1.37255e-07	4.78164e-06		NOP14	484.443	0.497662	9.63514e-08	3.29181e-06		ABHD12	141.825	0.646742	6.51506e-05	0.00200594
AGTRAP		COA7		CRYBG1		CHIC2	50.8898	0.465171	0.0201298	0.590526		PLEKHH3	969.515	-0.874131	1.39918e-07	4.86264e-06		SMCO4	39.6054	1.65645	9.71561e-08	3.31129e-06		RASSF5	170.266	2.28584	6.56003e-05	0.00201491
AHCTF1		COL6A1		CRYGS		PRF1	29.2406	-0.826006	0.020157	0.590526		RBM7	153.205	0.688543	1.40324e-07	4.86502e-06		TRO	720.575	-0.986207	1.0129e-07	3.44387e-06		PURB	805.875	0.461986	6.57902e-05	0.00201588
AHCY		COL6A2		CSAD		DISP1	134.899	-0.403019	0.0203073	0.5935		ZBTB40	475.655	-0.571829	1.46147e-07	5.05472e-06		GABARAPL1	1672.26	1.01586	1.045e-07	3.53595e-06		BAZ1A	171.137	0.746182	6.62421e-05	0.00202484
AHCYL1		COL6A3		CSF3		ITFG2	181.743	-0.315979	0.0204233	0.595459		NBPF11	61.8808	-1.21083	1.47699e-07	5.08594e-06		ZCCHC10	230.241	0.647656	1.04474e-07	3.53595e-06		FAM214B	213.349	0.610397	6.89675e-05	0.0021031
AHCYL2		COLQ		CSNK1G1		IFT27	208.734	-0.321478	0.0205223	0.596022		C3orf52	12.7833	4.17689	1.47757e-07	5.08594e-06		NNMT	121.496	3.32089	1.05138e-07	3.54903e-06		FAM177A1	378.944	0.709238	7.04251e-05	0.00214241
AHDC1		COMP		CSPP1		C11orf24	205.316	0.434166	0.0205406	0.596022		PDE7A	1203.28	0.847579	1.50303e-07	5.16122e-06		ZBTB40	475.655	-0.623444	1.08554e-07	3.6556e-06		TMEM266	222.12	-0.72399	7.14749e-05	0.00216786
AHI1		COMTD1		CSTF1		CCNL1	527.011	0.341534	0.0209143	0.603811		SRSF6	1198.08	0.560365	1.54713e-07	5.30001e-06		PEA15	807.701	0.776443	1.1209e-07	3.75675e-06		TNFAIP3	169.413	0.822974	7.16028e-05	0.00216786
AHNAK		COP1		CTC1		STRIP1	287.725	-0.240001	0.0210077	0.603811		SLC3A2	572.973	0.782207	1.5591e-07	5.32834e-06		SLC38A3	627.387	-1.51893	1.11937e-07	3.75675e-06		CHSY3	38.9606	1.60556	7.22442e-05	0.00218208
AHNAK2		COQ10B		CTCF		MSX1	47.0818	0.728641	0.0209756	0.603811		ATF1	567.689	0.819624	1.58114e-07	5.39085e-06		CHSY3	38.9606	2.22121	1.15599e-07	3.86516e-06		PUS1	115.284	0.78189	7.50862e-05	0.00226255
AHR		CORO1C		CTDSP2		SBK3	35.6708	1.12857	0.0209278	0.603811		USP40	581.393	-0.414788	1.62415e-07	5.52443e-06		CTSB	3645.19	0.86479	1.16167e-07	3.87497e-06		FAM184B	56.1047	-1.51985	7.60099e-05	0.00228497
AHRR		CORO6		CTDSPL2		CXCL2	23.6714	1.17959	0.0211326	0.605968		PLEKHF1	715.494	-1.46408	1.65245e-07	5.6074e-06		TBC1D15	457.472	0.599241	1.16742e-07	3.88498e-06		NRAP	105695	0.845462	7.64594e-05	0.00229306
AHSA1		COX10		CTH		PAPOLG	156.509	0.31011	0.0213216	0.609949		NEDD9	247.784	-1.30782	1.72364e-07	5.83523e-06		LGR4	533.466	-0.878802	1.17598e-07	3.90425e-06		VDR	28.9458	1.57329	8.00731e-05	0.00239579
AIDA		COX15		CTIF		CRYBG1	66.9031	-0.477149	0.0215203	0.614189		FAM117B	37.8336	-1.54393	1.72881e-07	5.83899e-06		TESK2	128.929	-1.4807	1.19058e-07	3.94346e-06		ILF2	852.785	0.294284	8.14674e-05	0.00242727
AIF1		CPAMD8		CTPS2		SENP1	88.2764	0.406939	0.0216193	0.615567		CREBRF	182.36	-1.13807	1.75276e-07	5.90602e-06		RABGGTB	820.491	0.694651	1.22147e-07	4.03629e-06		FAAH	263.419	-0.637609	8.15071e-05	0.00242727
AIF1L		CPEB4		CTSA		DUSP7	602.04	0.425664	0.0217688	0.616935		AGAP6	322.436	-0.574462	1.7805e-07	5.98549e-06		IFRD1	1747.19	1.98692	1.22788e-07	4.04799e-06		DARS	993.837	0.337657	8.20194e-05	0.00243682
AIFM1		CPSF3		CTSC		IFT140	97.9519	-0.348	0.0217297	0.616935		C14orf28	67.0523	-1.07437	1.78483e-07	5.98606e-06		GOLPH3L	220.076	-0.887053	1.23112e-07	4.04922e-06		NUDT4	3751.25	1.38399	8.4056e-05	0.00248571
AIFM2		CR1		CTSF		EHMT2	172.946	-0.277139	0.022009	0.621095		FTL	4612.88	0.94574	1.80472e-07	6.03869e-06		SSH1	830.047	0.966734	1.23693e-07	4.05885e-06		LCLAT1	92.2642	0.72901	8.39486e-05	0.00248571
AIG1		CRCP		CTXN3		BTBD19	40.4856	0.587599	0.0220178	0.621095		ZNF586	122.325	0.893992	1.82373e-07	6.08812e-06		EZH1	1036.65	-0.595601	1.28361e-07	4.20226e-06		CDKN1B	1199.61	-0.420716	8.43474e-05	0.00248854
AIMP1		CREB5		CUBN		WDR48	320.558	-0.282125	0.0222392	0.62589		PHF21A	345.359	-0.555255	1.86019e-07	6.19546e-06		PFN2	3903.31	0.720841	1.29557e-07	4.23161e-06		CHRNA10	1038.63	-0.786396	8.7174e-05	0.00256598
AIMP2		CREM		CUEDC1		C14orf28	67.0523	-0.455536	0.0223164	0.626611		BHLHE41	1500.32	-0.997789	1.89691e-07	6.30316e-06		ARPP19	3110.47	0.587885	1.37563e-07	4.47309e-06		2023-03-05	538.351	0.570831	8.78699e-05	0.00258049
AIP		CRIM1		CUL4B		NINL	128.92	-0.510274	0.0225309	0.631176		ATP6V1F	561.024	0.682843	1.92897e-07	6.39495e-06		KDR	247.158	1.1134	1.37585e-07	4.47309e-06		SPOCK1	196.622	1.3028	8.8409e-05	0.00259034
AJAP1		CRIP2		CUL7		SCUBE3	23.6901	-0.72297	0.0227978	0.637185		ANXA2	1057.42	1.326	2.00209e-07	6.62208e-06		CYSTM1	1712.55	0.939761	1.40505e-07	4.55754e-06		KBTBD2	1154.44	-0.612671	9.04129e-05	0.0026369
AJM1		CRISPLD2		CUL9		G3BP2	2974.68	0.377552	0.0228892	0.638273		ABHD3	234.088	0.75482	2.07269e-07	6.83989e-06		DENND5A	620.422	0.537928	1.41722e-07	4.58462e-06		C1orf127	301.397	-1.05031	9.02822e-05	0.0026369
AJUBA		CRK		CX3CR1		NXPH3	41.4003	-0.536306	0.0230917	0.639519		CDKN1A	442.508	2.95421	2.20212e-07	7.25036e-06		CIART	266.89	-2.60929	1.4264e-07	4.58462e-06		ATXN10	967.063	0.329998	9.08638e-05	0.00264399
AK1		CRLF1		CXCR6		SUSD2	21.35	-0.87263	0.0230761	0.639519		SRSF7	587.682	0.667832	2.24721e-07	7.38192e-06		INAFM2	221.848	0.66244	1.42104e-07	4.58462e-06		LONRF1	542.377	-0.603494	9.46824e-05	0.00274882
AK2		CRY1		CXorf38		FJX1	17.367	-1.02065	0.0230031	0.639519		PLEKHM3	170.155	-1.13377	2.32511e-07	7.62042e-06		TDG	179.733	0.738666	1.42432e-07	4.58462e-06		PCYOX1	2673.43	-0.699399	9.64455e-05	0.00279362
AK3		CRYAB		CXXC5		TOP1	394.171	0.290797	0.0234191	0.642349		LATS2	517.747	1.09882	2.44469e-07	7.99414e-06		TNFRSF10B	154.037	1.00409	1.44848e-07	4.64502e-06		TSPYL1	2644	-0.508602	9.83928e-05	0.0028371
AK4		CRYBB3		CYB561D1		ADO	314.704	0.314503	0.0234581	0.642349		SLC17A5	117.813	1.08345	2.47635e-07	8.07931e-06		TFDP2	1181.04	-0.557563	1.46653e-07	4.69222e-06		FOSB	165.944	-3.98458	9.8259e-05	0.0028371
AK5		CSF1		CYB5D2		ZNF721	194.021	0.342434	0.0232589	0.642349		ZNF658	73.8708	-0.946407	2.49932e-07	8.1358e-06		NR4A2	172.226	-3.59098	1.47483e-07	4.70812e-06		RASL12	356.951	-0.693766	9.8738e-05	0.00284062
AK6		CSF2RB		CYB5R2		PEX11A	136.03	-0.290307	0.0234515	0.642349		MAST2	4757.07	0.631694	2.51678e-07	8.17414e-06		LRRC14B	1208.2	-1.02702	1.4906e-07	4.7477e-06		PDE4B	706.26	1.84578	9.97666e-05	0.00285728
AK9		CSF3R		CYB5R4		HES4	125.787	0.593918	0.0233645	0.642349		HERPUD1	1536.2	-0.491912	2.54814e-07	8.25735e-06		WDR43	374.208	0.788449	1.49886e-07	4.76326e-06		SHMT1	431.361	-0.433307	9.95775e-05	0.00285728
AKAP1		CSGALNACT2		CYB5RL		FAXDC2	214.175	-0.461944	0.0235918	0.644559		CHD8	565.285	-0.664789	2.56604e-07	8.29666e-06		CSPG4	694.445	1.73731	1.5165e-07	4.80849e-06		SMCO1	1958.31	-0.74872	0.000100642	0.00287178
AKAP10		CSNK1A1		CYP17A1		TGFB1	124.771	0.43363	0.0236977	0.646002		TSC22D3	1432.53	-0.718126	2.57286e-07	8.30006e-06		SLC29A1	2025.61	-0.705306	1.52038e-07	4.81e-06		WDR46	267.575	0.647003	0.000100725	0.00287178
AKAP11		CSPG4		CYP2E1		GIMAP1	97.1714	-0.37868	0.0243749	0.662975		RMI1	76.3487	-0.999287	2.65023e-07	8.5115e-06		POLR1B	225.034	0.784494	1.53624e-07	4.84929e-06		CUEDC1	1731.43	-0.385367	0.000101747	0.00289444
AKAP12		CSRNP1		CYP3A43		POP1	44.47	-0.629933	0.0244909	0.664643		CCDC197	24.1401	2.52098	2.64601e-07	8.5115e-06		ADAM17	212.466	0.813416	1.54259e-07	4.85846e-06		RXRG	747.507	0.829999	0.000103347	0.00293339
AKAP13		CSRNP2		CYP4X1		HOGA1	29.6008	0.885583	0.0247192	0.669346		TAF8	346.123	-0.610794	2.6657e-07	8.52796e-06		TKT	205.748	1.30471	1.57722e-07	4.95648e-06		MYBPC1	238067	-0.378572	0.000105147	0.00297122
AKAP17A		CSRP3		CYREN		DOCK1	164.148	-0.281556	0.0247916	0.669813		SMARCAD1	194.929	-0.744825	2.66721e-07	8.52796e-06		C3orf52	12.7833	4.42916	1.58944e-07	4.98379e-06		KLF2	517.639	-1.23901	0.000105066	0.00297122
AKAP3		CSTF2T		DAB2IP		SLC31A1	130.133	0.384797	0.0249436	0.672427		PTPRE	52.2254	1.50005	2.78426e-07	8.88246e-06		RNF10	6038.73	0.495914	1.60056e-07	5.00698e-06		TRIB1	1035.26	-0.779351	0.000105536	0.00297561
AKAP5		CTBP2		DACH1		BLOC1S3	48.5449	-0.450229	0.0250415	0.673571		DUSP8	455.521	1.8989	2.79224e-07	8.88821e-06		TPPP	339.239	-1.04306	1.60394e-07	5.00698e-06		OSBPL8	337.874	1.31802	0.000108006	0.00303443
AKAP6		CTGF		DAPK1		HERC2	1634.9	-0.273894	0.0253426	0.678669		UGGT1	1166.62	0.607999	2.85837e-07	9.07865e-06		TMEM94	1334.84	-0.562964	1.68078e-07	5.23526e-06		ZDHHC13	29.927	0.959459	0.0001081	0.00303443
AKAP7		CTNNA1		DAPK2		SRSF4	1113.94	0.161106	0.0253289	0.678669		CDKN1B	1199.61	-0.531937	2.87158e-07	9.10052e-06		HSP90AB1	19469.6	0.482412	1.69665e-07	5.26338e-06		ZFAT	279.424	1.00809	0.000110202	0.00307984
AKAP8		CTNNAL1		DBP		RGMA	2222.51	0.295818	0.0262454	0.68488		SPEN	1426.57	1.07562	3.15226e-07	9.96806e-06		CSNK1A1	1083.38	0.989724	1.69726e-07	5.26338e-06		SLC26A6	251.55	-0.579988	0.000110169	0.00307984
AKAP8L		CTPS1		DBR1		RBM8A	802.566	0.243148	0.0258595	0.68488		SLC15A4	533.028	0.661838	3.17405e-07	1.0015e-05		RSL1D1	2289.52	0.386852	1.70298e-07	5.26551e-06		LYSMD2	160.637	0.774949	0.000111873	0.00311969
AKAP9		CTR9		DBT		STAT2	555.201	-0.238605	0.0265749	0.68488		BCAR1	1503.32	0.819374	3.30737e-07	1.04128e-05		DNMBP	523.261	1.58318	1.70541e-07	5.26551e-06		MORF4L2	2193.34	0.310275	0.000113538	0.00315918
AKIP1		CTSB		DCAF10		AGAP1	521.559	-0.24386	0.0264026	0.68488		SLC12A2	678.262	-1.3198	3.32879e-07	1.04573e-05		NRG2	53.2182	2.02408	1.71417e-07	5.281e-06		RRS1	360.837	0.720095	0.000114134	0.00316884
AKIRIN1		CTSG		DCAF15		CLDND1	457.979	0.255066	0.0260131	0.68488		ZMYM1	76.1746	-0.833941	3.42864e-07	1.07475e-05		NEXN	11313.5	0.931066	1.73787e-07	5.33247e-06		HPCAL4	129.822	1.55516	0.00011477	0.00317955
AKIRIN2		CTSL		DCAF16		SENP5	340.412	0.23526	0.0261418	0.68488		PAX3	55.8863	-1.27749	3.45583e-07	1.08092e-05		ARHGEF37	734.575	-1.15547	1.73844e-07	5.33247e-06		AMOTL1	2776.12	0.798598	0.000115523	0.00318309
AKNA		CTTN		DCAF4L1		CREM	233.391	0.2634	0.026416	0.68488		KCNIP2	117.492	-1.23902	3.48416e-07	1.08742e-05		RGMB	228.998	-0.832574	1.75989e-07	5.38656e-06		HK2	1317.11	1.60699	0.000115649	0.00318309
AKNAD1		CTU1		DCAF7		DEDD2	204.664	0.343635	0.0259557	0.68488		ZNF740	268.144	-0.653174	3.49893e-07	1.08967e-05		GATAD2A	390.245	0.919567	1.81136e-07	5.5321e-06		CHUK	298.2	0.46601	0.000115307	0.00318309
AKR1A1		CTU2		DCAF8		GTPBP3	160.839	-0.287231	0.0263535	0.68488		SP1	824.791	-0.673193	3.63719e-07	1.13028e-05		PDZRN3	1446.18	-1.38826	1.83306e-07	5.58462e-06		AQP7	656.93	-0.797046	0.000117419	0.00322483
AKR1B1		CUL1		DCP1B		PTPN2	142.085	0.283771	0.026493	0.68488		FLVCR2	38.4251	-1.52987	3.66056e-07	1.13509e-05		FARSA	524.198	0.612363	1.83647e-07	5.58462e-06		IER3	134.561	1.34642	0.00012242	0.00335493
AKR1B10		CUTC		DCP2		PGF	82.7915	0.607053	0.0256356	0.68488		SIK1	59.4522	4.90982	3.73006e-07	1.15415e-05		MPP7	407.78	-0.923141	1.99175e-07	6.04378e-06		OAZ2	2672.44	-0.300552	0.000123313	0.00337213
AKR1B15		CX3CL1		DCT		RAD9A	78.3327	-0.396088	0.0262309	0.68488		ZNF148	364.796	-0.796126	4.03096e-07	1.24458e-05		GTF3C1	1716.7	0.60849	2.0367e-07	6.15599e-06		TNKS1BP1	798.348	0.561989	0.000126785	0.00345966
AKR1C1		CXCL1		DCUN1D1		SIRT4	65.5564	-0.489417	0.0265089	0.68488		TRIM55	817.058	1.07843	4.14946e-07	1.27696e-05		TNFRSF1A	900.992	1.17227	2.04476e-07	6.15599e-06		METTL1	50.0516	1.07327	0.000128187	0.00349041
AKR1C2		CXCL2		DCUN1D4		ATAD2	46.3384	0.660774	0.0266503	0.68488		H2AFX	189.632	0.885189	4.15359e-07	1.27696e-05		SLC12A6	620.464	-0.988466	2.04505e-07	6.15599e-06		TOR1AIP1	1428.89	-0.425065	0.00013152	0.00357352
AKR1C3		CXCR1		DDB2		SERPINE1	40.8317	1.4905	0.0259041	0.68488		LBX1	512.383	-0.864336	4.23426e-07	1.29899e-05		ZNF655	540.682	0.753681	2.04618e-07	6.15599e-06		ELF2	657.341	-0.501604	0.000132908	0.00360352
AKR1E2		CYB5R3		DDHD2		CRYGS	31.0732	-0.567532	0.0267012	0.68488		ZNF91	323.73	-0.71284	4.32572e-07	1.32422e-05		GLRX3	537.186	0.602847	2.05469e-07	6.16845e-06		MED10	222.972	0.462241	0.000135077	0.00365454
AKR7A2		CYCS		DDI2		P2RX4	27.685	-0.58957	0.0259989	0.68488		RAB21	2004.31	0.723627	4.34867e-07	1.32842e-05		ZBTB38	983.766	-0.845933	2.0907e-07	6.26323e-06		SMYD5	283.626	0.441235	0.000137054	0.00370017
AKR7A3		CYFIP1		DDIAS		KIAA0408	21.7704	-1.02846	0.0265896	0.68488		TNRC6A	1151.52	-0.722008	4.37596e-07	1.33393e-05		RASSF8	800.302	1.14482	2.21965e-07	6.62931e-06		TIPRL	433.651	0.35632	0.000140063	0.00377338
AKT1		CYLD		DDIT4		RASL11A	20.6694	-0.666569	0.0263438	0.68488		JKAMP	263.847	-0.468035	4.42741e-07	1.34676e-05		EXOC6	709.224	-0.793823	2.2223e-07	6.62931e-06		PLPP1	572.079	0.443577	0.000140886	0.00378755
AKT1S1		CYP1B1		DDOST		TMEM240	20.6066	-0.614618	0.0257309	0.68488		NR1D2	1669.54	-1.16795	4.44602e-07	1.34957e-05		MRTO4	330.955	0.855602	2.24548e-07	6.68433e-06		ARMCX1	446.631	0.613663	0.000142371	0.00380675
AKT2		CYP2J2		DEF8		ACYP1	116.003	-0.316017	0.0271425	0.694735		SRXN1	38.287	1.53942	4.48831e-07	1.35953e-05		RAB11A	644.087	0.399821	2.33398e-07	6.91736e-06		SEC31B	430.858	-0.601928	0.000142498	0.00380675
AKT3		CYP2R1		DENND2C		TNFSF10	275.191	-0.366834	0.0272642	0.696383		EIF4A1	70.2022	1.42798	4.64915e-07	1.40529e-05		ZNF362	310.739	-0.60851	2.33629e-07	6.91736e-06		UBE2Q2	405.533	0.680248	0.00014214	0.00380675
AKTIP		CYP4Z1		DENND3		TTLL4	126.268	0.383317	0.0277118	0.704853		PDE4D	2190.35	0.996075	4.71678e-07	1.41977e-05		FADS1	70.2885	1.2745	2.33847e-07	6.91736e-06		CYLD	905.302	0.749151	0.000149326	0.00398078
AL031281.2		CYR61		DENND6A		RAB28	96.2253	0.346401	0.0276756	0.704853		WBP2	1408.86	0.602884	4.71503e-07	1.41977e-05		MED25	739.158	-0.844547	2.35137e-07	6.93508e-06		DDX54	762.014	0.40189	0.000150002	0.00399042
AL031708.1		CYSTM1		DEPDC5		MAT2B	623.902	-0.157829	0.0280595	0.711317		CSPG4	694.445	1.54328	4.79621e-07	1.44067e-05		TIMM22	259.579	0.726902	2.35429e-07	6.93508e-06		FKBP4	1368.05	0.533547	0.00015272	0.00405425
AL049697.1		DAB2		DEPDC7		MAPKBP1	222.366	-0.335036	0.0280829	0.711317		DENND2C	2478.53	-1.28395	4.89913e-07	1.46851e-05		PLXNA2	532.537	0.874924	2.38926e-07	7.01983e-06		OSMR	95.9789	1.35775	0.000154359	0.00408923
AL049839.2		DAP		DFFB		UBXN11	183.627	-0.494072	0.0282214	0.712048		CSRNP2	458.648	0.609299	4.94274e-07	1.47851e-05		NOB1	175.217	0.738431	2.39301e-07	7.01983e-06		UBE2D1	2508.07	-0.577573	0.000155355	0.00409853
AL096711.2		DAPK3		DGCR2		MYD88	55.5791	0.501909	0.0282289	0.712048		MCF2L2	125.06	2.02664	4.99876e-07	1.49216e-05		VCL	3994.75	0.800214	2.45881e-07	7.19787e-06		ALDH1A3	53.7319	1.667	0.000155062	0.00409853
AL110118.2		DARS		DHX40		MKNK2	12846	0.29691	0.0283265	0.71303		NT5DC3	366.84	1.34012	5.07988e-07	1.51299e-05		ALPK3	14238.1	0.7944	2.52765e-07	7.3841e-06		SNX6	604.033	0.32148	0.000157284	0.00414082
AL117339.5		DAZAP1		DHX57		DNAJC17	91.0184	0.324121	0.0285513	0.714253		PALD1	145.095	-0.790051	5.08958e-07	1.51299e-05		AAR2	232.229	0.597624	2.53894e-07	7.40174e-06		XPO5	254.124	0.457896	0.000159978	0.00420306
AL121753.1		DAZAP2		DIXDC1		ZNF268	60.6279	-0.395272	0.0285343	0.714253		KLF5	244.051	1.85577	5.3463e-07	1.58603e-05		PSMD11	1517.16	0.438935	2.54502e-07	7.40418e-06		SLC38A4	223.732	-1.54843	0.000161848	0.00424341
AL121845.3		DBN1		DLAT		PHTF1	59.7092	0.375809	0.0284668	0.714253		PDLIM3	46834.6	0.717067	5.37469e-07	1.59117e-05		SH3RF1	225.27	1.34907	2.56438e-07	7.44513e-06		MYO18B	7403.5	0.676439	0.000166159	0.00434748
AL135905.2		DBNL		DLL4		POLG2	92.4818	-0.301948	0.0286527	0.715316		MARCH5	538.351	0.705138	5.44973e-07	1.61008e-05		MARK1	74.3098	1.35472	2.57534e-07	7.46162e-06		TMOD1	2712.05	0.447219	0.000168863	0.00440012
AL136295.5		DCAF13		DMRTA1		TRIM25	378.085	-0.34303	0.0289879	0.719256		PLPP1	572.079	0.564617	5.48354e-07	1.61675e-05		CHAC2	39.7621	1.15398	2.58993e-07	7.4885e-06		ART1	538.034	-0.817338	0.000168831	0.00440012
AL138752.2		DCAF4		DNAH11		PXDC1	126.93	0.594241	0.0289814	0.719256		ZNF207	1058.14	0.53024	5.55674e-07	1.63164e-05		PKNOX1	303.731	0.713725	2.6165e-07	7.54985e-06		NGFR	27.3183	2.20639	0.000169801	0.00441552
AL139353.1		DCDC2		DNAH3		IRAK3	93.2474	0.385928	0.0289787	0.719256		POLR2A	1048.93	0.800881	5.54579e-07	1.63164e-05		LGR5	655.278	-1.68457	2.6219e-07	7.55001e-06		GFOD2	173.148	0.575561	0.000173753	0.00450908
AL157935.2		DCTN5		DNAJC16		C20orf96	29.5679	-0.483375	0.0291908	0.722814		SLMAP	2542.57	0.928095	5.56874e-07	1.63183e-05		MXD4	942.802	-0.760407	2.64088e-07	7.58918e-06		EIF4E	597.077	0.934068	0.000176397	0.00456836
AL162231.1		DDAH2		DNAJC17		HSF2	994.41	0.326787	0.0299075	0.729801		LIMK2	178.166	-0.822282	5.61319e-07	1.64152e-05		B4GAT1	390.462	-0.674148	2.67501e-07	7.67163e-06		PGAM5	464.679	0.49546	0.0001774	0.00458499
AL354822.1		DDIT3		DNAJC24		HBA2	985.15	1.54456	0.0296484	0.729801		DFFB	49.753	-1.06744	5.64776e-07	1.64828e-05		MFSD14C	277.202	-0.631271	2.74448e-07	7.8549e-06		CYP2J2	545.537	0.647952	0.000178704	0.00460933
AL355312.5		DDR1		DNAL1		LATS2	517.747	0.462861	0.0299344	0.729801		SCYL3	128.22	-0.743121	5.66997e-07	1.65141e-05		LRRC3B	92.5663	-2.74577	2.83485e-07	8.0971e-06		MAST4	485.911	1.46596	0.000179784	0.00462779
AL365205.1		DDX21		DNALI1		DFFA	393.541	-0.237473	0.0297214	0.729801		TFPI	244.684	1.15412	5.79121e-07	1.67654e-05		JARID2	348.997	-1.03798	2.89838e-07	8.26184e-06		CTPS2	107.853	-0.392292	0.000181262	0.00465641
AL391650.1		DDX24		DNASE1		TP53INP1	208.295	-0.459253	0.0300107	0.729801		DSEL	53.0816	1.5765	5.76987e-07	1.67654e-05		CYLD	905.302	1.05607	2.94632e-07	8.38158e-06		ARMCX6	87.3272	0.750698	0.000184631	0.00473339
AL451007.3		DDX28		DNASE1L1		ZBTB14	156.855	-0.318075	0.0300132	0.729801		PTGIR	25.7672	2.3606	5.78375e-07	1.67654e-05		RTL6	466.471	0.748911	2.97012e-07	8.43227e-06		GPI	6766.71	-0.399265	0.000186072	0.00476075
AL592183.1		DDX31		DNHD1		CDK14	142.635	-0.379716	0.029905	0.729801		ACSL3	896.264	0.735747	5.96646e-07	1.7238e-05		CTTN	1076.64	0.501903	2.99276e-07	8.47948e-06		TMEM183A	258.714	0.345572	0.000187385	0.00478471
AL845331.2		DDX42		DNMT3A		KIF27	27.8076	0.566802	0.0298632	0.729801		ARRDC4	606.083	1.75868	5.98753e-07	1.72642e-05		RGS16	22.3423	2.68922	3.04938e-07	8.62261e-06		PFKFB1	1266.23	-0.53449	0.000188581	0.00479324
ALAD		DDX5		DNMT3B		SFXN2	27.5241	-0.617133	0.0296061	0.729801		STRN4	760.162	0.47983	6.14316e-07	1.76776e-05		ARHGAP10	636.247	0.817659	3.11733e-07	8.79712e-06		ANXA2	1057.42	0.985633	0.00018885	0.00479324
ALAS1		DDX50		DOCK4		VWA1	196.776	0.507272	0.0302338	0.733698		ADM	78.6483	1.39882	6.27838e-07	1.80306e-05		ERRFI1	375.768	1.86298	3.13191e-07	8.8206e-06		SCN5A	12.7769	2.65555	0.000188648	0.00479324
ALAS2		DDX52		DOK3		SCAF4	310.359	0.28804	0.0303946	0.736132		STAT2	555.201	-0.539751	6.3494e-07	1.81983e-05		CAST	4228	0.802833	3.16357e-07	8.89202e-06		ABCB1	15.5721	1.86932	0.000189378	0.00479707
ALCAM		DDX54		DOLPP1		ARL4D	19.4816	0.868675	0.0308896	0.746632		ZBTB14	156.855	-0.743671	6.45181e-07	1.8455e-05		TNC	115.52	4.37037	3.32186e-07	9.31837e-06		P4HA2	188.579	0.612437	0.000189769	0.00479743
ALDH16A1		DDX56		DPAGT1		MEIOC	27.2377	-0.74305	0.0309899	0.747569		CITED2	768.774	1.38204	6.47941e-07	1.8467e-05		ANK3	1212.33	-0.988398	3.48633e-07	9.76034e-06		BOP1	682.271	0.460769	0.00019059	0.00480861
ALDH18A1		DEDD		DPH1		ELAVL1	539.968	0.181302	0.031118	0.749173		RUBCN	543.869	1.05824	6.48169e-07	1.8467e-05		SGCG	1615.5	-0.824329	3.51865e-07	9.83131e-06		GDI2	1534.91	0.283842	0.000191532	0.00481674
ALDH1A1		DEGS1		DPP6		TMC7	23.955	-0.549046	0.0312093	0.749887		ZNF250	113.401	-0.740122	6.59292e-07	1.87468e-05		ABCC1	935.904	1.10619	3.55473e-07	9.89295e-06		CHST3	390.092	1.29516	0.00019167	0.00481674
ALDH1A2		DENND4A		DRD4		SMTNL2	5884.15	0.307129	0.0314252	0.753585		FOSL1	23.5073	4.85572	6.71313e-07	1.9051e-05		RFX7	408.182	-0.879107	3.55011e-07	9.89295e-06		PSMD11	1517.16	0.304676	0.00019211	0.00481828
ALDH1A3		DENND5A		DSN1		ING1	169.474	0.343382	0.0316769	0.756636		ZNF623	238.023	-0.690838	6.75211e-07	1.91239e-05		SESN1	3058.33	-0.993594	3.58209e-07	9.91045e-06		TFE3	399.029	0.433544	0.000194236	0.00486202
ALDH1B1		DENND5B		DTNBP1		LRRC42	129.576	0.265627	0.0316661	0.756636		ABCC10	180.466	-0.611981	6.84551e-07	1.93503e-05		GPD2	782.163	-1.13472	3.58202e-07	9.91045e-06		TXNDC11	405.535	0.407019	0.000197154	0.00492537
ALDH1L1		DEPP1		DTWD1		LIMK2	178.166	-0.346058	0.0325586	0.774145		HOXA3	106.395	-1.05694	6.93445e-07	1.95633e-05		RNF149	369.407	1.0598	3.57817e-07	9.91045e-06		CDCA7L	61.5983	-1.20802	0.000198668	0.00495346
ALDH1L2		DERL2		DUSP1		ZBTB5	147.925	0.274851	0.0324843	0.774145		XIRP2	83235.8	1.4366	7.1632e-07	2.01691e-05		DDX24	1607.19	0.393313	3.64871e-07	1.00581e-05		CFL2	13194.4	0.42894	0.000201501	0.00501426
ALDH2		DES		DUSP11		P2RY6	37.624	-0.70451	0.0326009	0.774145		IGIP	240.687	-0.550477	7.23253e-07	2.03245e-05		MEDAG	91.336	1.89266	3.65413e-07	1.00581e-05		TBC1D15	457.472	0.404072	0.000201992	0.00501666
ALDH3A2		DEXI		DUSP19		KMT5A	366.647	0.233335	0.0327254	0.775586		PRDM2	1090.4	1.0195	7.61575e-07	2.13597e-05		FIGN	47.5915	-1.34583	3.65686e-07	1.00581e-05		CNIH4	429.127	0.552081	0.000205121	0.00508444
ALDH3B1		DGAT1		DUSP7		SYTL3	265.945	-0.341249	0.0330027	0.776631		AXIN2	151.152	-0.87216	7.78153e-07	2.17822e-05		BRIX1	120.952	0.878489	3.68754e-07	1.01228e-05		MMADHC	1844.06	0.354388	0.000206638	0.00511207
ALDH4A1		DGAT2		DVL2		GHDC	92.6	-0.340312	0.0329749	0.776631		ADGRF2	27.6574	2.72265	7.87813e-07	2.20098e-05		UBASH3B	25.0978	2.68929	3.70092e-07	1.01398e-05		AMD1	784.109	0.747	0.000207162	0.0051151
ALDH5A1		DGKD		DYRK1B		MXD3	57.7673	-0.542357	0.033025	0.776631		PRKAG2	257.738	1.93643	7.92875e-07	2.21083e-05		SLC1A7	126.766	-1.57535	3.70858e-07	1.01411e-05		DNAJC16	563.927	-0.436686	0.000208048	0.00512701
ALDH6A1		DGKZ		DYRK2		ZNF345	30.9891	-0.538216	0.0329174	0.776631		PRR12	456.723	-0.901384	8.03595e-07	2.23639e-05		C11orf96	76.6074	2.40497	3.72724e-07	1.01724e-05		CCDC86	161.281	0.569985	0.000209014	0.00514085
ALDH7A1		DHCR24		EBF3		PITPNC1	78.0003	0.425548	0.0332864	0.781267		HNRNPA0	1205.94	0.565336	8.07238e-07	2.24219e-05		HBEGF	1170.39	2.05466	3.75687e-07	1.02245e-05		NINL	128.92	-0.861446	0.000211284	0.00518665
ALDH8A1		DHDDS		ECHDC2		IGSF8	182.099	0.280725	0.0334456	0.781984		TBL2	142.539	0.870179	8.09322e-07	2.24365e-05		ERCC6	138.376	-0.78677	3.76083e-07	1.02245e-05		TTF2	108.571	0.860054	0.000211898	0.0051917
ALDH9A1		DHX15		EDA		WDR5B	43.7536	-0.479911	0.0334274	0.781984		FLNB	478.709	0.788398	8.27197e-07	2.28879e-05		DNAJC5	607.895	0.531836	3.84697e-07	1.04386e-05		ABCE1	467.791	0.503653	0.000213001	0.00520869
ALDOA		DHX30		EDRF1		FMNL1	77.3447	0.526882	0.033666	0.785626		LRRC3B	92.5663	-2.42588	8.40032e-07	2.31984e-05		DVL2	237.037	-0.753478	3.85726e-07	1.04464e-05		SOCS7	758.915	0.705158	0.000215467	0.00525888
ALDOB		DHX32		EEF1AKMT3		RPGR	52.4986	0.427396	0.033802	0.787288		WNT5A	98.7394	-1.09186	8.46052e-07	2.33199e-05		HSPBAP1	220.064	-0.728555	3.88498e-07	1.05014e-05		PHF5A	173.4	0.4505	0.000216614	0.00526956
ALDOC		DHX33		EEF2K		HILPDA	22.2382	-0.663144	0.0339245	0.78863		PATZ1	255.048	-0.604068	8.69262e-07	2.39139e-05		GHR	1525.67	-0.797586	3.9204e-07	1.05768e-05		WDR90	134.419	-0.539344	0.000216733	0.00526956
ALG1		DHX34		EFCAB7		FAM220A	1398.38	-0.222274	0.0340761	0.790644		PIKFYVE	358.038	-0.876535	8.73555e-07	2.39861e-05		LMNB1	28.1994	2.70415	4.0461e-07	1.08951e-05		TMEM182	1879.05	-0.567779	0.000217696	0.00527691
ALG10		DHX37		EFHC1		NRAS	221.337	-0.334522	0.0341656	0.791211		MVK	153.155	-0.636646	8.88867e-07	2.436e-05		TRNT1	116.522	0.71818	4.08138e-07	1.09692e-05		POMT1	616.865	-0.401757	0.000217865	0.00527691
ALG10B		DIAPH1		EFHD1		ENAH	3751.71	0.814924	0.0349235	0.796622		STARD9	305.065	-0.72653	8.91965e-07	2.43985e-05		USPL1	258.596	0.824649	4.09743e-07	1.09914e-05		RABGGTB	820.491	0.465444	0.000221443	0.00534993
ALG11		DIMT1		EGFR		USP54	2737.3	0.339856	0.0346758	0.796622		CNN1	119.746	2.8508	8.96757e-07	2.4483e-05		PCMTD1	2379.14	-0.602321	4.10642e-07	1.09946e-05		WDR74	211.505	0.537636	0.000221722	0.00534993
ALG12		DIO2		EGR1		PER2	546.513	0.380652	0.0347746	0.796622		MYOT	31646.4	0.648016	9.0039e-07	2.45356e-05		TAF7	2123.48	0.406878	4.15921e-07	1.11142e-05		LIPG	17.1727	2.1217	0.000223179	0.00537489
ALG13		DKC1		EHMT2		CLK2	278.858	-0.235964	0.0346627	0.796622		SMARCAL1	177.763	-0.605198	9.02734e-07	2.4553e-05		C1orf198	538.167	0.673478	4.16683e-07	1.11142e-05		MYLIP	570.022	-0.628575	0.000225823	0.00542829
ALG14		DLG5		EID2B		ZNF654	158.912	0.33285	0.0349032	0.796622		WEE1	328.906	1.07582	9.04468e-07	2.45537e-05		COQ10B	164.056	0.836675	4.20127e-07	1.11849e-05		ARHGAP24	133.061	0.85706	0.000227334	0.0054489
ALG1L		DLGAP4		EIF3CL		GJA4	108.733	0.460935	0.034679	0.796622		HNRNPAB	944.056	0.612961	9.3377e-07	2.53015e-05		PIP5K1A	786.997	0.64694	4.23163e-07	1.12445e-05		EPHB1	115.149	-1.06615	0.000227537	0.0054489
ALG2		DLK1		EIF4ENIF1		EDNRA	82.3471	-0.422441	0.034891	0.796622		TBX3	236.553	0.914655	9.68185e-07	2.6171e-05		TUBB4B	1994.43	1.02208	4.26032e-07	1.1294e-05		CHP1	1525.88	0.472434	0.000229229	0.00547908
ALG3		DMPK		ELF2		SMPD3	79.0475	-0.595977	0.0345493	0.796622		ZNF558	120.283	-0.698214	9.69498e-07	2.6171e-05		PTRH2	116.435	0.888629	4.26626e-07	1.1294e-05		NIPA2	305.678	0.487969	0.000234753	0.00560061
ALG5		DMWD		ELMO2		ANO2	33.1237	0.553316	0.0352089	0.801629		FBXO46	156.804	-0.616118	9.76294e-07	2.63051e-05		TMEM150A	441.546	-0.630232	4.37164e-07	1.15513e-05		NR2C1	543.643	-0.409478	0.00023666	0.00563552
ALG6		DNAAF2		ELMOD2		BZW1	809.245	0.272066	0.0353651	0.803681		SRSF8	451.695	0.522764	9.83046e-07	2.64375e-05		DLGAP4	1697	0.751095	4.50347e-07	1.18774e-05		PPME1	501.534	0.513441	0.000239992	0.00570419
ALG8		DNAAF3		ELMSAN1		ARFGAP2	1746.99	0.300832	0.0354531	0.804177		WDR11	309.732	-0.600422	9.87928e-07	2.65192e-05		RAB12	1812.28	-0.609886	4.67976e-07	1.23193e-05		ARRDC2	957.15	-1.2095	0.00024561	0.00581143
ALG9		DNAJA1		ELOA		PPP1R15B	457.333	0.301801	0.0356547	0.805744		TMEM251	106.441	0.88142	1.00527e-06	2.69078e-05		RBM12	441.637	1.04116	4.75711e-07	1.24996e-05		WDR3	277.622	0.502278	0.000245665	0.00581143
ALKBH1		DNAJA2		EMC10		ST8SIA5	195.158	-0.506204	0.0356005	0.805744		FKBPL	23.1972	-1.64273	1.00614e-06	2.69078e-05		MAK16	159.882	0.754805	4.79846e-07	1.25848e-05		CSAD	270.632	-0.395131	0.000245875	0.00581143
ALKBH2		DNAJA4		EMILIN3		HBB	1721.77	1.48101	0.035857	0.806412		MED23	287.566	-0.685	1.04366e-06	2.78592e-05		DYRK1B	3304.57	-0.666665	4.82565e-07	1.26327e-05		NEK10	303.636	-0.87958	0.000249547	0.00588728
ALKBH3		DNAJB1		EML1		METTL7A	1045.31	0.419905	0.0361434	0.806412		IRS1	1251.9	-1.0488	1.05034e-06	2.79858e-05		PDE12	300.238	0.704986	4.90937e-07	1.2828e-05		TMEM167B	337.831	0.436085	0.000254082	0.00598317
ALKBH4		DNAJB11		EN1		AUH	351.236	0.14838	0.036035	0.806412		DDX24	1607.19	0.350095	1.07838e-06	2.86797e-05		PCYOX1	2673.43	-0.941877	4.92555e-07	1.28465e-05		RETREG1	1878.86	-0.672515	0.00025505	0.00599485
ALKBH5		DNAJB4		ENAM		TMCC2	288.047	-0.457189	0.0359438	0.806412		PARS2	71.3534	-0.939532	1.0889e-06	2.89061e-05		SLC25A34	843.548	-1.64033	4.93761e-07	1.28542e-05		CREB5	561.991	1.5785	0.000256121	0.00600891
ALKBH6		DNAJB5		ENPP4		SRXN1	38.287	0.650636	0.0358532	0.806412		ZYX	652.971	0.720982	1.09632e-06	2.90494e-05		HSPA9	6504.36	0.368163	5.0591e-07	1.31462e-05		RRAS2	722.119	0.755562	0.000257267	0.00601425
ALKBH7		DNAJB9		ENPP5		FICD	34.6226	0.507507	0.0361375	0.806412		GLRX2	478.183	0.540939	1.10241e-06	2.91571e-05		ABTB2	546.453	1.03541	5.14458e-07	1.33437e-05		TOMM22	508.788	0.414786	0.000257294	0.00601425
ALKBH8		DNAJC12		EPB41L1		AP002990.1	26.1986	-0.617666	0.0361486	0.806412		TAF7	2123.48	0.363263	1.10719e-06	2.92298e-05		LPGAT1	638.009	0.961468	5.17506e-07	1.33982e-05		SH3BP5	112.291	1.11437	0.000259593	0.00605686
ALMS1		DNAJC2		EPDR1		KCNJ2	400.882	0.560034	0.0362931	0.808153		LRRC4	24.2946	2.65196	1.11036e-06	2.92599e-05		VCAM1	28.696	2.24607	5.28842e-07	1.36666e-05		SMG5	2172.72	0.273114	0.000260514	0.00606333
ALOX12		DNAJC21		EPHB1		ENG	999.848	0.358681	0.0372139	0.82501		MSN	1220.5	0.78329	1.11342e-06	2.92868e-05		UBIAD1	335.509	0.591647	5.37054e-07	1.38534e-05		TAS2R20	17.1713	-1.27715	0.000260824	0.00606333
ALOX15B		DNAJC25		EPHX2		ZNF341	106.949	0.437701	0.0372537	0.82501		WDR48	320.558	-0.606685	1.11557e-06	2.92898e-05		EIF5	5533.24	0.667573	5.41271e-07	1.39367e-05		ANXA4	221.251	0.519094	0.000261487	0.00606763
ALOX5		DNAJC27		ERBB2		SIK1B	76.5326	1.68466	0.037137	0.82501		KLHL7	300.695	-0.503519	1.14922e-06	3.01185e-05		CYP1B1	76.2365	2.51496	5.62427e-07	1.44551e-05		UTP18	228.438	0.430179	0.000262695	0.00608458
ALOX5AP		DNAJC30		ERBB3		MYOG	2038.67	0.432015	0.0373657	0.825987		RBM20	863.358	1.1761	1.15405e-06	3.01899e-05		MAPRE2	1483.3	1.14095	5.69996e-07	1.4623e-05		CLCN3	873.48	-0.56181	0.000265634	0.00614146
ALPK1		DNAJC5		ERBIN		CHD2	1587.61	-0.290038	0.0375436	0.828411		LYAR	223.424	1.04816	1.17185e-06	3.06e-05		BCL2	965.608	-0.940654	5.76641e-07	1.47666e-05		JPT2	301.783	0.440846	0.000266286	0.00614535
ALPK2		DNM1L		ERCC2		ATP6V1F	561.024	0.273375	0.0376419	0.829077		CBX5	502.074	-0.544731	1.17821e-06	3.07103e-05		DUSP19	82.633	-1.13112	5.78971e-07	1.47994e-05		TKT	205.748	0.871369	0.000271619	0.00624966
ALPK3		DNMBP		ERCC3		UPB1	24.4264	0.623219	0.0378555	0.832273		EPHB1	115.149	-1.36608	1.20482e-06	3.13472e-05		EDC4	544.439	0.517109	5.80918e-07	1.48223e-05		HIVEP3	84.831	0.711725	0.000271789	0.00624966
ALPL		DNTTIP2		ERCC4		ARID5B	766.029	-0.749991	0.0379481	0.832284		AKAP10	155.161	-0.723468	1.21079e-06	3.14456e-05		ERBB2	523.219	-0.630052	5.82671e-07	1.48402e-05		YWHAH	611.256	0.464743	0.000273238	0.00627166
ALS2		DOC2A		ERCC6		AGAP6	322.436	-0.224986	0.0380614	0.832284		LRRC14B	1208.2	-0.87778	1.2252e-06	3.17626e-05		CCDC86	161.281	0.79702	5.86964e-07	1.49226e-05		ASB5	10735.1	1.30276	0.000276002	0.00632367
ALS2CL		DOK7		ERF		GJC1	151.595	-0.430139	0.038018	0.832284		ZNF253	186.524	-0.9129	1.23194e-06	3.18798e-05		SLMAP	2542.57	0.99995	5.8951e-07	1.49439e-05		RRN3	751.156	0.375662	0.000278004	0.0063581
ALS2CR12		DOT1L		ERG28		HBA1	112.68	1.61283	0.0385512	0.840658		LEAP2	55.3074	-1.03573	1.24049e-06	3.20434e-05		CNOT9	425.455	0.649158	5.89919e-07	1.49439e-05		EIF2S2	1451.87	0.362296	0.000280905	0.0064129
ALX4		DPEP2		ERI2		SLC25A22	18.9974	0.800104	0.0385826	0.840658		P2RY2	968.453	0.733744	1.2456e-06	3.21179e-05		H2AFX	189.632	0.938585	5.93769e-07	1.50145e-05		KLHL21	2969.17	-0.579715	0.000281796	0.0064149
ALYREF		DPH2		ERLIN2		MYO1F	47.0133	0.824925	0.0386617	0.840875		CCL2	51.3161	2.66393	1.26961e-06	3.26762e-05		MDN1	1064.01	-0.748778	6.05319e-07	1.52792e-05		LYAR	223.424	0.810282	0.000282001	0.0064149
AMACR		DPH3		ERMAP		CMKLR1	66.8852	0.539632	0.0387579	0.841461		AL096711.2	12.2333	-2.20721	1.2718e-06	3.26762e-05		SUV39H2	58.2853	1.10291	6.17342e-07	1.55548e-05		ATP6V1H	439.352	-0.300339	0.000288458	0.00655005
AMBRA1		DPM2		ERMARD		ANKRD11	1327.41	-0.224555	0.0400512	0.841958		UBA2	1467.58	0.530313	1.2746e-06	3.26898e-05		CHAF1A	143.847	-0.909772	6.32923e-07	1.5919e-05		UBE2A	913.468	0.221954	0.000290692	0.00658903
AMD1		DRAM1		ESR1		ZNF207	1058.14	0.218639	0.0392909	0.841958		ZNF594	84.0209	-1.0769	1.28474e-06	3.28912e-05		PLAU	152.059	1.56641	6.66625e-07	1.67368e-05		ZADH2	1158.8	-0.39694	0.000294422	0.00664985
AMDHD1		DSEL		ESR2		MCM3AP	1037.52	-0.161049	0.0398891	0.841958		GIT1	506.139	0.608343	1.30655e-06	3.33308e-05		BCL7B	976.015	0.729497	6.72802e-07	1.68619e-05		GAB1	548.719	-0.966153	0.000294084	0.00664985
AMDHD2		DTX1		ESRP2		IWS1	717.167	0.201287	0.0401126	0.841958		METTL7B	58.9345	2.48445	1.30507e-06	3.33308e-05		PIM1	220.853	1.69869	6.92631e-07	1.73281e-05		SLC39A14	233.825	0.998832	0.000295553	0.00666356
AMER1		DTX4		ETAA1		MRPL11	616.308	0.263796	0.0394217	0.841958		CEMIP2	247.129	1.05177	1.31541e-06	3.34383e-05		FMNL2	423.505	1.16214	6.97646e-07	1.74226e-05		BCL3	139.336	1.27609	0.000296222	0.00666684
AMFR		DUS1L		ETFBKMT		CASKIN2	407.675	0.343504	0.0391458	0.841958		FASTKD3	80.8977	-0.828529	1.31385e-06	3.34383e-05		ZNF697	78.3328	1.1724	7.07557e-07	1.76389e-05		TUBB	1615.17	0.622686	0.000302635	0.00679913
AMH		DUS3L		EXD2		MAX	381.842	0.227886	0.0401041	0.841958		ZSWIM1	182.023	-0.714752	1.32219e-06	3.35514e-05		RFX1	174.484	-0.821743	7.18097e-07	1.78701e-05		ABI1	343.573	0.616361	0.000303938	0.00680437
AMHR2		DUSP1		EXOC6		ST6GAL1	353.242	-0.444486	0.0399144	0.841958		ERCC4	128.113	-0.639291	1.32686e-06	3.36105e-05		SOX4	113.712	1.19143	7.22734e-07	1.79538e-05		CXCR6	105.753	-1.70742	0.000303782	0.00680437
AMIGO1		DUSP10		EXOSC10		AMMECR1L	262.963	0.251111	0.0396862	0.841958		HIF3A	221.515	-1.1309	1.3723e-06	3.47007e-05		MSANTD4	243.504	0.923023	7.28662e-07	1.80693e-05		ALG3	236.093	0.447328	0.000304669	0.00680875
AMIGO2		DUSP14		EXTL2		NEDD9	247.784	0.507238	0.0400597	0.841958		MAP3K7CL	325.127	1.07399	1.39391e-06	3.51852e-05		ANKZF1	457.131	-0.712124	7.44717e-07	1.8435e-05		APPL1	1868.32	-0.460239	0.000307989	0.00687085
AMMECR1		DUSP16		EYA3		SNX29	204.985	-0.328988	0.0393019	0.841958		SMC5	660.178	0.999998	1.40273e-06	3.53458e-05		OSMR	95.9789	1.84714	7.50072e-07	1.85351e-05		SPIRE1	416.697	0.639074	0.000310108	0.00690601
AMMECR1L		DUSP2		EYS		NYNRIN	165.933	-0.370793	0.0392894	0.841958		USP49	115.773	-0.820063	1.40739e-06	3.54013e-05		TMEM189	201.821	0.837151	7.51681e-07	1.85423e-05		PSMA5	564.353	0.429193	0.000311449	0.00692376
AMN1		DUSP27		EZH1		CYB5RL	160.937	-0.357143	0.0390397	0.841958		ARHGAP23	320.414	1.08807	1.53092e-06	3.84414e-05		NAA50	5383.6	0.510445	7.58409e-07	1.86757e-05		KLF4	137.51	-1.24646	0.000317845	0.0070536
AMOT		DUSP4		FAAH		ZBTB6	152.716	-0.338281	0.0395138	0.841958		CUL4B	295.005	-0.597716	1.54562e-06	3.87428e-05		WDR55	244.375	0.588537	7.61827e-07	1.87271e-05		FAM222B	376.879	0.574326	0.000321642	0.00712545
AMOTL1		DUSP5		FAM117B		UTP25	102.758	-0.328629	0.0400169	0.841958		MSL2	380.703	-0.532345	1.58104e-06	3.95619e-05		IFT172	369.104	-0.627657	7.64335e-07	1.87561e-05		UTP14A	132.514	0.492462	0.000328167	0.00725735
AMOTL2		DUSP8		FAM131B		2023-09-04	96.2444	-0.315965	0.0390618	0.841958		CEP95	339.54	-0.529345	1.58586e-06	3.96134e-05		FOXO3	1290.08	-1.09448	7.77131e-07	1.9037e-05		TMEM11	1242.59	0.548469	0.000329762	0.00727085
AMPD1		DYNLT1		FAM135A		EIF4A1	70.2022	0.586718	0.0400874	0.841958		DNAJC16	563.927	-0.548177	1.61564e-06	4.01729e-05		ZFHX4	256.768	-1.08684	7.78561e-07	1.9039e-05		KLHL7	300.695	-0.380423	0.000329921	0.00727085
AMPD2		DYNLT3		FAM13C		VASN	62.4679	0.563561	0.0391467	0.841958		ERI2	119.823	-0.793571	1.61663e-06	4.01729e-05		MRPL35	1117.1	0.549011	7.83683e-07	1.91311e-05		MAX	381.842	-0.416969	0.000330686	0.00727508
AMPD3		DYRK1A		FAM160A2		CNN2	47.9342	0.568617	0.0401658	0.841958		CDCA7L	61.5983	-1.52181	1.61316e-06	4.01729e-05		RAB35	271.087	0.60193	8.3094e-07	2.02497e-05		EZH1	1036.65	-0.386681	0.000332367	0.00728293
AMPH		DYRK4		FAM161A		LYL1	37.9277	0.741718	0.0400136	0.841958		KBTBD13	543.196	-0.794529	1.65733e-06	4.11132e-05		GRAMD1B	123.38	-1.39222	8.40147e-07	2.04387e-05		HEG1	499.031	-0.583391	0.00033276	0.00728293
AMT		E2F3		FAM168A		TXNL4B	127.758	0.321625	0.0404461	0.846375		DCP2	255.973	-0.628234	1.68801e-06	4.18022e-05		HSP90AA1	10390.6	0.714418	8.74715e-07	2.12066e-05		TPPP	339.239	-0.680286	0.000332513	0.00728293
AMY2B		E2F4		FAM184B		SRGN	165.776	0.41599	0.0405919	0.847965		USP30	244.466	-0.643915	1.69651e-06	4.19405e-05		ZBTB49	76.697	1.10468	8.74563e-07	2.12066e-05		CNKSR2	269.619	1.22563	0.000333491	0.00728637
AMZ2		E2F6		FAM186A		ICK	154.4	-0.374303	0.0407724	0.848066		PDP2	104.126	-0.889224	1.73563e-06	4.28339e-05		CENPN	38.832	1.44946	8.88691e-07	2.15084e-05		RNF10	6038.73	0.32536	0.000334794	0.00730229
ANAPC1		EAF1		FAM189A2		ZNF546	93.0006	-0.354382	0.0408059	0.848066		CREBL2	201.752	-0.520499	1.76502e-06	4.34146e-05		RIF1	2329.57	1.10703	9.0628e-07	2.18966e-05		SLC25A12	4766.66	-0.349144	0.000339366	0.00738936
ANAPC10		EAF2		FAM193B		FIGN	47.5915	-0.480326	0.0407839	0.848066		SEPSECS	128.259	-0.836649	1.76519e-06	4.34146e-05		DOT1L	668.813	1.05371	9.24017e-07	2.2287e-05		BIN3	61.5484	0.793412	0.000342033	0.00743468
ANAPC11		EBF4		FAM208A		CLEC16A	481.26	-0.18064	0.0412343	0.851149		SLC29A2	1868.14	-0.5394	1.81261e-06	4.45049e-05		LRRK2	202.07	-0.956751	9.33504e-07	2.24774e-05		RIMKLB	362.131	0.801609	0.000346832	0.00752613
ANAPC13		ECE1		FAM214A		AMOTL2	361.217	0.492011	0.0411589	0.851149		PHACTR1	29.4359	-1.11812	1.82683e-06	4.47775e-05		MTSS1	501.507	-1.14103	9.38148e-07	2.25183e-05		ADIPOR2	1297.36	-0.49306	0.000347695	0.007532
ANAPC15		EDC4		FAM217B		YOD1	100.563	-0.446701	0.0411897	0.851149		CLDN12	452.728	0.636682	1.86692e-06	4.56824e-05		KAT14	460.68	-0.487578	9.38395e-07	2.25183e-05		SLC35F2	18.7814	1.31501	0.000357013	0.0077207
ANAPC16		EEF1A2		FAM220A		RIOX1	65.0318	0.417496	0.0410931	0.851149		EIF2B4	437.781	0.611981	1.88803e-06	4.61204e-05		AVIL	546.693	-0.823318	9.42507e-07	2.25786e-05		DHCR24	1518.9	0.728394	0.000360539	0.00778372
ANAPC2		EEF1D		FAM227B		KLHL38	2088.51	-0.507344	0.041551	0.856232		ZNF579	642.011	0.869133	1.89214e-06	4.61425e-05		UBALD2	628.779	-0.950774	9.81103e-07	2.33841e-05		TFDP2	1181.04	-0.36114	0.00036597	0.00788759
ANAPC4		EEF2KMT		FAM229A		FAM214A	743.215	-0.427566	0.0417757	0.859407		SOX4	113.712	1.06735	1.89677e-06	4.61772e-05		SELENOI	233.31	1.06043	9.78744e-07	2.33841e-05		GPT	1118.73	-0.54453	0.000369377	0.00793413
ANAPC5		EEPD1		FAM47E		SNRPF	199.427	0.260456	0.0418995	0.860086		TMEM260	69.0809	-0.748507	1.92309e-06	4.6739e-05		PTGIR	25.7672	2.4748	9.80398e-07	2.33841e-05		MRM1	78.4593	0.761452	0.000368876	0.00793413
ANAPC7		EFEMP2		FAM50B		IFIT2	47.1804	-0.533966	0.0419503	0.860086		PPIL4	156.745	0.652781	1.93201e-06	4.68766e-05		HSPB8	16792	1.51596	9.9238e-07	2.35732e-05		CCDC91	485.809	0.45867	0.000371437	0.00796492
ANG		EFR3A		FAM53C		TSHZ2	35.2184	-0.604205	0.0420539	0.86076		AMPD3	605.838	2.06078	1.9684e-06	4.7679e-05		BEST3	1042.29	1.33324	9.91024e-07	2.35732e-05		LRRFIP1	3040.85	0.328146	0.000373069	0.00798643
ANGEL1		EGLN1		FAM76A		SLC6A6	620.915	-0.514483	0.0422081	0.862464		DIXDC1	456.639	-1.09885	2.03102e-06	4.91131e-05		STOM	1378.66	0.725958	1.00438e-06	2.38182e-05		TGM2	711.743	1.24261	0.000373879	0.00799034
ANGEL2		EGLN3		FAM76B		MYADML2	1221.04	0.355595	0.0426425	0.862969		DGKZ	3219.25	0.629533	2.07845e-06	5.0094e-05		UBQLN1	1827.42	0.642174	1.00857e-06	2.38773e-05		USB1	129.031	0.57482	0.000377399	0.00805203
ANGPT1		EGR1		FAM78A		AC007325.4	311.901	-0.879433	0.04235	0.862969		RRS1	360.837	0.85655	2.07855e-06	5.0094e-05		TCP1	1974.98	0.326084	1.04385e-06	2.46643e-05		OGFOD1	1127.01	0.412006	0.000382879	0.00815526
ANGPT2		EGR2		FAM78B		PPP1R16B	167.453	-0.317559	0.0424707	0.862969		CCDC110	29.8156	-1.61627	2.14658e-06	5.16472e-05		TNKS1BP1	798.348	0.746361	1.0453e-06	2.46643e-05		RPF1	323.916	0.351086	0.000385716	0.00820194
ANGPTL1		EGR3		FAM84B		RBM4B	159.692	-0.269466	0.0426587	0.862969		ARMCX3	834.53	0.763944	2.20099e-06	5.27797e-05		ELF2	657.341	-0.669641	1.09104e-06	2.57005e-05		LRRK2	202.07	-0.657573	0.000387694	0.00821931
ANGPTL2		EHD1		FANCE		ZNF618	106.359	-0.406231	0.0426576	0.862969		ATF7	318.214	-0.61723	2.20032e-06	5.27797e-05		CBX3	934.528	0.332536	1.09612e-06	2.57772e-05		PCSK6	114.319	0.657958	0.000387825	0.00821931
ANGPTL4		EID2		FANCM		SPDYE3	70.3466	-0.325886	0.0425223	0.862969		DNHD1	226.292	-0.730361	2.20566e-06	5.28037e-05		NCBP3	481.77	0.613146	1.10884e-06	2.60327e-05		CHD1L	371.995	0.468157	0.00039107	0.00826054
ANGPTL7		EIF1		FASTKD1		AP1G2	35.2967	-0.461215	0.0428175	0.864743		BAG4	129.44	-0.791717	2.2462e-06	5.3685e-05		ZBTB18	2352.84	-0.508807	1.11722e-06	2.61859e-05		ACTR3B	134.663	0.652188	0.000390535	0.00826054
ANGPTL8		EIF1AD		FASTKD3		ZNF573	41.5417	-0.404005	0.0430097	0.867184		ATF7IP	800.017	-0.839744	2.25451e-06	5.37943e-05		NCKIPSD	162.654	-0.770169	1.12286e-06	2.62746e-05		SCO1	483.533	0.329402	0.000392941	0.0082863
ANK1		EIF2AK3		FAXDC2		KLHL25	222.908	0.504715	0.0432721	0.87103		CREB1	233.02	-0.661186	2.30469e-06	5.49003e-05		FGF9	37.7886	1.58789	1.13717e-06	2.65654e-05		CACNA1S	10964.3	-0.331433	0.000394938	0.00831462
ANK2		EIF2B4		FBRS		ZNF189	219.646	0.282194	0.0434896	0.873961		YBX2	89.9281	-1.1454	2.33401e-06	5.55069e-05		CTXN3	139.2	-2.14017	1.17013e-06	2.72902e-05		WDR4	71.7316	0.759952	0.000396885	0.00834181
ANK3		EIF2S1		FBXL13		ANKRD1	11017.5	1.78826	0.0439022	0.879345		LOXL2	96.5208	0.938041	2.34996e-06	5.57942e-05		OGFOD1	1127.01	0.587447	1.18798e-06	2.76608e-05		EDC4	544.439	0.35204	0.000398794	0.00836808
ANKAR		EIF2S2		FBXL19		FCGR2A	23.2675	0.959734	0.0438825	0.879345		SGPL1	288.524	-1.11583	2.36854e-06	5.61427e-05		USP19	2011.94	-0.375544	1.19204e-06	2.77095e-05		CYP4X1	50.6399	-0.78615	0.000400465	0.00838932
ANKDD1A		EIF3B		FBXL20		SPHK2	110.408	0.359745	0.044082	0.881496		ANKRD2	7103.97	1.75549	2.37392e-06	5.61776e-05		TOR3A	257.763	1.19746	1.22218e-06	2.83634e-05		SUMF2	478.341	-0.416074	0.000403286	0.00843451
ANKEF1		EIF3J		FBXL22		SCHIP1	216.063	-0.406704	0.0443194	0.883336		HOXA9	186.903	-0.862676	2.39037e-06	5.64739e-05		CD151	874.906	0.93432	1.23149e-06	2.85325e-05		MPDU1	183.83	0.581425	0.000408578	0.00853116
ANKFY1		EIF3M		FBXL4		NSUN4	212.336	0.271471	0.044289	0.883336		ECE1	489.054	0.529698	2.41057e-06	5.68577e-05		CREBL2	201.752	-0.569076	1.24448e-06	2.87863e-05		SMAD7	300.82	-0.78268	0.00041192	0.00858684
ANKH		EIF4A1		FBXO32		UTP11	1823.37	0.190102	0.0451988	0.894446		VEZF1	1137.48	-0.548821	2.45201e-06	5.76462e-05		NT5DC1	349.152	-0.593073	1.25762e-06	2.90427e-05		RBBP7	1176.76	-0.28652	0.000416571	0.00866958
ANKHD1		EIF4A3		FBXO46		BCL9L	750.751	0.445391	0.045294	0.894446		EDRF1	188.584	-0.612833	2.44935e-06	5.76462e-05		CDR2	70.5428	0.793704	1.26003e-06	2.90508e-05		MAP7D3	225.56	0.495442	0.000417282	0.0086702
ANKHD1-EIF4EBP3		EIF4E		FBXO48		ZNF862	158.148	-0.278762	0.0449805	0.894446		CTTN	1076.64	0.428522	2.45964e-06	5.77312e-05		SMYD4	372.612	-0.537498	1.31935e-06	3.03686e-05		CLK4	628.355	-0.437378	0.000418834	0.0086741
ANKIB1		EIF4G2		FBXO8		AADAT	53.546	-0.555602	0.0453182	0.894446		CNOT8	228.024	-0.507667	2.47007e-06	5.78817e-05		TMEM63A	489.919	-0.58424	1.34897e-06	3.09998e-05		FNDC4	23.9261	1.87269	0.000418348	0.0086741
ANKK1		EIF5		FBXW8		SERHL2	29.4155	-0.565861	0.0451199	0.894446		SHCBP1	34.2661	-1.5153	2.53778e-06	5.93716e-05		TEP1	649.079	0.957839	1.35263e-06	3.10336e-05		GSPT1	2835.75	0.273924	0.000423639	0.00875933
ANKLE1		EIF5B		FDFT1		EEF1AKMT3	24.2826	-0.626244	0.0452608	0.894446		AKR1C1	412.692	1.29206	2.55081e-06	5.95797e-05		UBXN11	183.627	-1.18617	1.37203e-06	3.14275e-05		CNST	708.088	-0.568574	0.000427354	0.00882182
ANKLE2		ELAC1		FGD4		USP4	649.679	-0.151696	0.0459382	0.895414		EIF4G2	11075.7	0.617428	2.59578e-06	6.05318e-05		UBE2W	284.45	0.743979	1.37433e-06	3.14292e-05		ZBTB38	983.766	-0.548806	0.000428095	0.00882278
ANKMY1		ELK1		FHL3		FAM193B	619.389	-0.254375	0.0458388	0.895414		IKZF2	145.22	-0.987809	2.60762e-06	6.07094e-05		CSRP3	29267.1	1.63595	1.381e-06	3.15306e-05		PLCL1	932.571	-0.599862	0.000429671	0.00883437
ANKMY2		ELMOD1		FIGN		SOCS5	320.181	0.317202	0.0459846	0.895414		NEU1	229.367	0.634597	2.61706e-06	6.08307e-05		VMP1	303.404	0.849788	1.39243e-06	3.17402e-05		TP53	111.602	0.640997	0.000430047	0.00883437
ANKRA2		ELN		FIGNL1		NUP50	271.153	0.244406	0.045551	0.895414		ZNF354C	70.573	-1.02946	2.65329e-06	6.15735e-05		KLHL33	1867.41	-0.89752	1.39917e-06	3.18425e-05		SCP2	1987.51	-0.23613	0.000431438	0.00884865
ANKRD1		ELOC		FILIP1L		OSGIN1	158.373	0.546643	0.0456485	0.895414		TRAM2	142.155	0.602449	2.72016e-06	6.29223e-05		MSC	32.5117	1.66499	1.42364e-06	3.23472e-05		SLC17A5	117.813	0.764914	0.000435311	0.0089137
ANKRD10		ELOVL5		FKBP15		TNFRSF10B	154.037	0.358347	0.0456453	0.895414		HOXA13	81.3645	-0.847707	2.71997e-06	6.29223e-05		MEIS1	109.24	-1.42194	1.45056e-06	3.29058e-05		ZDHHC9	164.639	0.522912	0.0004387	0.00896867
ANKRD11		EMC8		FKBP9		GTF2E2	85.4795	0.373617	0.0457693	0.895414		FAM124B	15.5222	2.02339	2.72617e-06	6.296e-05		TNRC18	744.634	-0.787654	1.49085e-06	3.37654e-05		NPM1	2166.56	0.375999	0.000440925	0.00899968
ANKRD12		EMG1		FKBPL		CHI3L1	33.2812	2.27157	0.0460301	0.895414		TCF20	205.606	-0.635216	2.73168e-06	6.29862e-05		DNTTIP2	577.735	0.493872	1.50797e-06	3.40984e-05		LAMB2	2608.46	-0.426262	0.000442747	0.00902239
ANKRD13A		EMILIN1		FLVCR2		TNNI3	25.7678	-0.631343	0.0460163	0.895414		GTF2E1	136.057	-0.744376	2.75448e-06	6.34103e-05		APPL1	1868.32	-0.640746	1.515e-06	3.42026e-05		ZDHHC6	264.399	0.327361	0.000445436	0.00906267
ANKRD13B		EMP1		FMO2		DUT	348.268	0.230751	0.0462615	0.898064		ZBTB37	194.73	-0.729535	2.79111e-06	6.41508e-05		TEF	1211.3	-1.22914	1.53029e-06	3.44927e-05		KLHL23	250.111	-0.604424	0.000446504	0.00906989
ANKRD13C		EMP3		FNBP4		SHROOM4	195.308	-0.331653	0.0463856	0.898064		TKT	205.748	1.08387	2.80171e-06	6.42918e-05		PITX2	830.858	-0.904646	1.53597e-06	3.45655e-05		ATP2B1	676.424	0.542216	0.000455082	0.00922937
ANKRD13D		ENAH		FOS		FAS	44.4911	-0.469582	0.0463879	0.898064		FBXO48	84.6735	-0.765234	2.86786e-06	6.5705e-05		NABP1	59.6638	1.70027	1.57674e-06	3.54265e-05		KDELR3	20.8219	1.06108	0.000456189	0.0092371
ANKRD16		ENDOD1		FOSB		KCNJ11	1872.86	0.179293	0.0468713	0.898835		MDC1	318.523	-0.531533	3.1052e-06	7.10297e-05		PDLIM3	46834.6	0.741259	1.60818e-06	3.60754e-05		DNAJC2	306.014	0.390673	0.000457749	0.00925395
ANKRD17		ENG		FOXJ2		DHX38	768.809	-0.156598	0.0467785	0.898835		BCLAF3	194.673	-0.758414	3.1139e-06	7.11156e-05		MEST	86.7212	1.52393	1.62585e-06	3.64138e-05		GPATCH8	1614.12	-0.544475	0.000460886	0.00928784
ANKRD2		ENO1		FOXN2		TGS1	161.506	0.264864	0.046726	0.898835		HSPA5	1868.6	0.665667	3.17095e-06	7.226e-05		NADK	320.047	0.737721	1.62999e-06	3.64487e-05		RTCB	748.537	0.322858	0.000460455	0.00928784
ANKRD23		ENPEP		FOXO3		MVK	153.155	-0.252162	0.0467013	0.898835		SREK1IP1	194.608	-0.621819	3.17406e-06	7.226e-05		TIAF1	340.734	1.48526	1.64401e-06	3.6704e-05		TNC	115.52	2.87671	0.000462706	0.00930977
ANKRD24		ENSA		FOXP2		RPL17	85.2481	-0.351264	0.0467233	0.898835		NEDD4	2235	1.05191	3.27531e-06	7.44473e-05		SEC14L1	1627.81	-0.60869	1.65543e-06	3.68424e-05		OXNAD1	298.414	-0.491628	0.000469409	0.0094297
ANKRD26		ENTPD4		FOXRED2		SPATA13	79.4898	-0.401705	0.0468636	0.898835		GPLD1	45.233	-1.46558	3.36505e-06	7.63664e-05		FNDC4	23.9261	2.63333	1.65358e-06	3.68424e-05		EIF3B	2054.68	0.246778	0.00047033	0.00943332
ANKRD27		EOGT		FPGT		RBM12B	121.262	0.407564	0.0470681	0.89893		CSNK1A1	1083.38	0.814842	3.38934e-06	7.66804e-05		PFKFB4	105.088	-1.01508	1.67131e-06	3.71373e-05		LBX1	512.383	-0.615474	0.000478919	0.00959045
ANKRD28		EPHA2		FPGT-TNNI3K		SERPINB9	57.0973	0.44399	0.0470981	0.89893		NRIP2	85.7281	-0.861678	3.38954e-06	7.66804e-05		CDK2AP2	162.984	1.07199	1.67811e-06	3.72298e-05		CTXN3	139.2	-1.45964	0.000481714	0.00963124
ANKRD29		EPM2AIP1		FRAT1		GNAZ	39.055	-0.489756	0.0469862	0.89893		MEIS1	109.24	-1.26579	3.40813e-06	7.69799e-05		KY	154.914	-2.70852	1.6919e-06	3.74768e-05		NIFK	189.976	0.614968	0.000486565	0.00971297
ANKRD33B		EPN1		FRK		ZNF844	164.074	-0.380527	0.0471796	0.899074		ATP11B	304.136	0.745308	3.52615e-06	7.93962e-05		FAM124B	15.5222	2.18864	1.72912e-06	3.82413e-05		HSPA9	6504.36	0.244923	0.000489179	0.00973458
ANKRD34A		EPS15L1		FRMD1		RSRC1	142.624	-0.244926	0.0475104	0.903962		HSPBAP1	220.064	-0.615916	3.5209e-06	7.93962e-05		TBL2	142.539	0.905903	1.74451e-06	3.85213e-05		CCDC197	24.1401	1.77188	0.00048849	0.00973458
ANKRD35		ERFE		FRMPD1		RIT1	138.242	0.278911	0.0476051	0.904348		LAMC1	1982.77	0.656544	3.55463e-06	7.99126e-05		ARL5A	760.262	0.728399	1.75815e-06	3.87617e-05		ATP6V0A2	219.785	0.464492	0.000493259	0.00980043
ANKRD36		ERLIN1		FRY		SH2B1	1060.38	-0.188921	0.0477534	0.90575		TRIM23	352.18	-0.54534	3.56873e-06	7.99795e-05		TM2D2	189.906	0.885927	1.77848e-06	3.91488e-05		CYFIP1	489.171	0.369765	0.000495105	0.00980648
ANKRD36B		ERO1A		FSBP		ZNF749	34.6093	-0.516792	0.047954	0.907307		MSANTD2	131.865	-0.655293	3.5665e-06	7.99795e-05		NANP	64.2238	1.08849	1.78855e-06	3.93092e-05		ATF6	329.494	0.369131	0.000494675	0.00980648
ANKRD36C		ERP44		FSIP2		MKRN2OS	21.6116	0.698635	0.0479847	0.907307		ANKS6	133.72	-0.676307	3.57487e-06	7.99926e-05		PGAM1	382.371	0.789376	1.79431e-06	3.93744e-05		TRAPPC4	261.871	0.429004	0.00050058	0.00989261
ANKRD37		ERRFI1		FTO		SRR	85.634	-0.314681	0.0482837	0.911542		DUSP27	3005.59	0.619223	3.6197e-06	8.087e-05		ZADH2	1158.8	-0.547323	1.8086e-06	3.96262e-05		FBXO10	262.75	0.82262	0.00050101	0.00989261
ANKRD39		ERVK3-1		FUCA1		JMJD6	751.436	0.313706	0.0485283	0.914739		ZFP64	98.6635	-0.766958	3.65963e-06	8.1509e-05		VDR	28.9458	1.96976	1.83394e-06	4.01192e-05		TMEM50A	307.504	0.388842	0.000503724	0.00993078
ANKRD40		ESYT2		FUNDC1		ABHD13	160.705	0.249185	0.0486988	0.915115		DTX4	78.0506	0.879998	3.65648e-06	8.1509e-05		SS18L1	468.531	0.716092	1.8613e-06	4.06546e-05		SNRPD1	347.063	0.381341	0.000506187	0.0099639
ANKRD42		ESYT3		FUZ		AC093512.2	23.3737	-0.583779	0.0486446	0.915115		ANXA3	230.758	0.725762	3.73599e-06	8.3081e-05		RAB21	2004.31	0.736818	1.87966e-06	4.0929e-05		ALKBH8	183.17	0.508438	0.000517013	0.0101613
ANKRD44		ETF1		FXN		C2orf69	288.137	0.28934	0.0488426	0.916402		SPON1	14.8131	3.26527	3.74615e-06	8.31783e-05		ABCA1	398.703	-1.31888	1.87877e-06	4.0929e-05		RNF138	90.7458	-0.638719	0.000518345	0.0101717
ANKRD46		ETS1		FYCO1		TGFBR1	360.451	0.297021	0.0489271	0.916572		HSPA1A	4502.8	2.11402	3.80962e-06	8.44574e-05		ITIH6	49.3585	-1.55252	1.89132e-06	4.11195e-05		SMPX	7091.62	0.645149	0.000522801	0.0102276
ANKRD49		ETS2		FZD3		SEMA6D	534.885	-0.543625	0.0491882	0.91671		NUP155	220.912	-0.581896	3.90323e-06	8.63996e-05		ARHGDIA	346.194	0.782791	1.93365e-06	4.19751e-05		PSMC4	834.991	0.341127	0.000522581	0.0102276
ANKRD50		ETV5		FZD4		ZNF554	111.333	-0.30536	0.049236	0.91671		SLC13A4	80.3061	-1.05394	3.98036e-06	8.79715e-05		MPHOSPH10	413.355	0.514979	1.95145e-06	4.22964e-05		RRP12	1035.87	0.966595	0.000532801	0.0103912
ANKRD52		EWSR1		FZD7		CALHM5	87.8403	-0.415375	0.0491155	0.91671		MCMDC2	58.6907	-0.851391	3.99882e-06	8.82438e-05		DDI2	1135.77	-0.954261	1.96221e-06	4.24146e-05		SMC5	660.178	0.743089	0.000532589	0.0103912
ANKRD53		EXOC2		FZR1		TUFT1	39.2692	0.384095	0.0490925	0.91671		SAMD13	25.3622	-1.58667	4.03439e-06	8.88925e-05		MAP2K1	1135.01	0.642553	1.96291e-06	4.24146e-05		CBX3	934.528	0.226816	0.000536663	0.0104423
ANKRD54		EXT1		GAA		ANKRD9	3137.54	0.30156	0.0496742	0.919395		FBXO3	2580.99	0.679809	4.08585e-06	8.98888e-05		VPS26C	860.32	0.38658	1.98426e-06	4.28102e-05		PNPLA8	661.519	0.480694	0.000537883	0.0104423
ANKRD6		EZH2		GAB1		TNKS1BP1	798.348	0.278926	0.0495237	0.919395		MORF4L2	2193.34	0.358129	4.11045e-06	9.02919e-05		MORF4L2	2193.34	0.398579	1.99631e-06	4.30045e-05		AATF	192.635	0.537207	0.000537391	0.0104423
ANKRD61		EZR		GADD45G		FZD4	749.427	-0.268701	0.0499781	0.919395		BCL7A	292.177	-0.648583	4.15725e-06	9.11807e-05		OPHN1	190.831	-0.984447	2.01374e-06	4.33139e-05		NTF3	18.0178	-1.21372	0.000540486	0.0104769
ANKRD65		FABP5		GALC		ZNF462	297.503	-0.425613	0.0499459	0.919395		CYLD	905.302	0.878521	4.19263e-06	9.18166e-05		KBTBD2	1154.44	-0.776681	2.02864e-06	4.3568e-05		C2orf69	288.137	0.522379	0.000548078	0.0106079
ANKRD9		FADS1		GALM		PDSS2	240.651	-0.205933	0.0499852	0.919395		CDC23	188.34	-0.503493	4.22281e-06	9.23371e-05		EMC10	7075.43	-0.834097	2.03192e-06	4.3572e-05		CPEB3	920.958	-0.551789	0.000549254	0.0106145
ANKS1A		FADS3		GALNT15		ANO1	163.351	-0.336214	0.0499279	0.919395		LRRC37B	67.9715	-1.10096	4.3277e-06	9.4487e-05		CSGALNACT2	368.979	0.764251	2.13466e-06	4.57056e-05		CHAC2	39.7621	0.755922	0.000556791	0.0107438
ANKS1B		FAM102A		GAS2L2		KLHL26	146.611	0.263317	0.0496293	0.919395		RIMKLB	362.131	0.994512	4.381e-06	9.55059e-05		KATNA1	183.253	0.730524	2.26254e-06	4.83704e-05		RHOQ	3046.73	-0.29229	0.000560124	0.0107917
ANKS3		FAM104A		GATAD2B		EDN1	18.2173	-0.693876	0.049829	0.919395		BBS5	130.239	0.696071	4.41438e-06	9.60879e-05		RHOT1	598.532	-0.543662	2.27171e-06	4.84929e-05		MLF1	1248.18	-0.704534	0.000563775	0.01084
ANKS6		FAM110B		GBF1		TAB1	428.298	-0.179721	0.0501411	0.920868		PIGV	60.4784	-0.867149	4.43408e-06	9.63709e-05		TTC30A	48.0811	-1.29594	2.28894e-06	4.87869e-05		AKR1C1	412.692	0.980349	0.000564334	0.01084
ANKZF1		FAM118B		GBX1		KDELR3	20.8219	0.5882	0.0502238	0.920998		METTL1	50.0516	1.24495	4.54419e-06	9.8615e-05		ITGAV	1050.67	0.939723	2.29323e-06	4.88045e-05		SNRPF	199.427	0.452849	0.000565312	0.0108424
ANO1		FAM124B		GCC1		TFE3	399.029	0.221121	0.0505973	0.921322		WDR61	364.015	0.618225	4.58849e-06	9.94265e-05		FDFT1	2413.2	-0.444597	2.33863e-06	4.96958e-05		SLC39A10	72.6192	0.76943	0.000567777	0.0108733
ANO10		FAM129B		GCC2		SMAD7	300.82	0.415146	0.050636	0.921322		POLG2	92.4818	-0.651961	4.61065e-06	9.97565e-05		PIGW	79.1907	1.07131	2.36188e-06	5.01146e-05		SNAPC1	58.7059	-0.782549	0.000576137	0.0110168
ANO2		FAM131A		GCHFR		KDSR	190.328	-0.274461	0.0506962	0.921322		HOMER2	2517.56	0.672461	4.63902e-06	0.00010022		VLDLR	1415.29	0.581775	2.41171e-06	5.10948e-05		TOB1	3030.64	-0.711999	0.000577826	0.0110325
ANO5		FAM136A		GDF9		CASP4	78.9783	-0.455511	0.050418	0.921322		CYB561D1	210.32	-0.968636	4.68534e-06	0.000101068		APCDD1	151.179	-1.32714	2.43256e-06	5.14594e-05		PIK3R1	1347.56	0.755962	0.000581588	0.0110877
ANO6		FAM13A		GDPD3		NBPF11	61.8808	-0.432941	0.0505002	0.921322		SELENOP	604.018	-0.669863	4.70174e-06	0.00010127		DAPK2	2057.52	-0.636119	2.45847e-06	5.19296e-05		TMEM63A	489.919	-0.396605	0.000582464	0.0110877
ANO7		FAM13B		GDPD5		KLHL6	16.7755	-0.776858	0.0503215	0.921322		TRIM13	273.714	-0.488219	4.75728e-06	0.000102313		BCAR1	1503.32	0.816205	2.46614e-06	5.20139e-05		RBM5	1305.2	-0.309772	0.000586885	0.0111386
ANO8		FAM168B		GEN1		ZKSCAN7	30.6459	-0.448294	0.0508637	0.922986		GPATCH8	1614.12	-0.68753	4.81069e-06	0.000103308		AMOTL1	2776.12	1.0179	2.47737e-06	5.21728e-05		ETV5	54.1043	1.33526	0.000586293	0.0111386
ANO9		FAM172A		GGNBP2		TSNAX	554.2	0.194778	0.0515543	0.923839		PAGE4	8.03792	-3.36363	4.82769e-06	0.000103518		RCSD1	2081.65	-0.750509	2.5688e-06	5.40174e-05		PVR	613.91	0.850446	0.000590138	0.011168
ANOS1		FAM174A		GHR		ANXA3	230.758	0.307431	0.0510704	0.923839		CCDC127	570.91	-0.4832	4.96602e-06	0.000106168		RETREG1	1878.86	-0.902682	2.59753e-06	5.45404e-05		SH3RF1	225.27	0.864437	0.000590193	0.011168
ANP32A		FAM177A1		GIGYF1		TTC31	173.496	-0.278645	0.0515074	0.923839		VASN	62.4679	1.237	4.96511e-06	0.000106168		C16orf91	107.261	0.995558	2.61385e-06	5.48015e-05		PDP1	1330.09	-1.05334	0.000598426	0.0113002
ANP32B		FAM208B		GINS1		UCN	85.8445	-0.421691	0.0512186	0.923839		DOK7	564.869	0.968978	5.04959e-06	0.000107795		SGCB	3201.49	-0.530451	2.68012e-06	5.61075e-05		ENPP5	337.573	-0.948291	0.000599398	0.0113002
ANP32E		FAM20A		GK5		SP110	64.7381	-0.408966	0.0515945	0.923839		ARHGDIA	346.194	0.697033	5.07006e-06	0.000108071		SUMF2	478.341	-0.578005	2.75319e-06	5.73606e-05		EIF3CL	125.886	-2.18176	0.000599844	0.0113002
ANPEP		FAM20B		GLCCI1		RASSF9	62.6879	-0.574531	0.0513568	0.923839		LDB1	705.499	-0.525964	5.09798e-06	0.000108506		UBE2Z	461.82	0.402059	2.74664e-06	5.73606e-05		CPTP	1086.11	-0.653553	0.000601704	0.0113184
ANTXR1		FAM20C		GLCE		SULT1C4	25.2636	-0.586277	0.0515154	0.923839		NBPF12	87.265	-0.943298	5.13851e-06	0.000109207		ZNF839	251.846	-0.523075	2.75623e-06	5.73606e-05		NUDT16	770.681	-0.4453	0.000603944	0.0113438
ANTXR2		FAM210A		GLMP		MST1R	23.1298	-0.600632	0.0515793	0.923839		ARHGAP1	414.066	0.547811	5.17014e-06	0.000109555		IFT140	97.9519	-0.785175	2.75225e-06	5.73606e-05		PPP1R15A	720.445	-0.827895	0.000604897	0.0113449
ANXA1		FAM214B		GMCL1		GCH1	18.9428	0.662705	0.0514524	0.923839		UBAP1L	215.665	-0.822447	5.16576e-06	0.000109555		TMEM11	1242.59	0.746664	2.76765e-06	5.75133e-05		BTG2	5273.53	-1.61246	0.000608593	0.0113807
ANXA11		FAM219A		GMPR2		PHF21A	345.359	-0.204383	0.0519037	0.92587		TM4SF19	8.19004	3.87854	5.29424e-06	0.00011202		PQLC2	119.852	0.895074	2.80688e-06	5.82428e-05		TMEM120B	534.156	-0.361625	0.000608381	0.0113807
ANXA2		FAM222A		GNAI3		UIMC1	188.222	0.232207	0.0519365	0.92587		FAM131B	191.637	-0.826042	5.35911e-06	0.000113226		ABHD5	328.431	0.597045	2.85808e-06	5.92181e-05		UBR7	460.234	0.594899	0.000614959	0.0114828
ANXA2R		FAM222B		GNAL		CISH	182.433	1.43959	0.0518007	0.92587		GOLIM4	809.938	0.604385	5.45556e-06	0.000115095		PPP1R3D	238.72	1.06861	2.90226e-06	6.00453e-05		LDLRAD4	457.323	-0.743363	0.000618299	0.0115283
ANXA3		FAM241A		GNAO1		CCDC9B	1964.37	-0.196585	0.0525448	0.926089		IFT172	369.104	-0.534063	5.51804e-06	0.000116242		AKR1B15	85.6276	2.17216	2.9397e-06	6.07308e-05		ST8SIA2	32.636	2.75831	0.000623929	0.0116162
ANXA4		FAM49A		GNE		IRF2BP1	540.325	0.251043	0.0527412	0.926089		ZNF619	69.0762	-0.926303	5.53228e-06	0.000116372		MIS12	226.875	0.548796	2.94751e-06	6.08032e-05		DMWD	369.356	0.419797	0.000625406	0.0116267
ANXA5		FAM49B		GNRH1		ERRFI1	375.768	0.655086	0.0527623	0.926089		JUND	1696.48	1.55801	5.57158e-06	0.000116857		NFIA	752.414	-0.750652	3.05982e-06	6.30277e-05		VCL	3994.75	0.508115	0.000629564	0.0116869
ANXA6		FAM83G		GOLGA1		ENTPD5	317.461	-0.249492	0.0524966	0.926089		UBXN11	183.627	-1.03119	5.57154e-06	0.000116857		OAT	649.535	-0.714246	3.0872e-06	6.34991e-05		MYL12A	20167.8	0.99175	0.000632743	0.0117117
ANXA7		FAM98A		GOLGA5		FRAT2	164.199	-0.355649	0.0526639	0.926089		RNF114	1143.43	0.314343	5.5867e-06	0.000117004		SOCS6	745.897	1.0286	3.12383e-06	6.4159e-05		SMARCA4	712.272	0.281856	0.000632181	0.0117117
ANXA9		FARSA		GOLGA8H		ZNF671	145.209	-0.301021	0.0527866	0.926089		AC011498.4	98.9014	1.19919	5.61297e-06	0.000117383		MYO18B	7403.5	0.873085	3.19316e-06	6.53925e-05		ZNF618	106.359	-0.712305	0.000634055	0.011719
AOAH		FARSB		GOLPH3L		ZNF212	97.3786	-0.316081	0.0524848	0.926089		MPV17L	244.728	-0.869529	5.73975e-06	0.00011986		DNAAF2	124.903	0.582285	3.18897e-06	6.53925e-05		JPH2	7255.28	-0.396879	0.000636104	0.0117398
AOC2		FASN		GPALPP1		ERVK3-1	40.3901	0.496092	0.0525163	0.926089		MAPKBP1	222.366	-0.697851	5.84269e-06	0.000121833		ANKRD10	2027.8	0.604641	3.24365e-06	6.63304e-05		SIDT2	447.587	-0.329822	0.000638489	0.0117667
AOC3		FASTKD2		GPATCH1		TASP1	38.053	0.386454	0.0524801	0.926089		MTMR3	241.56	-0.597519	5.92251e-06	0.000123319		HP	23.8664	9.36487	3.40381e-06	6.95047e-05		KCNA7	1737.1	-0.572748	0.000646431	0.0118786
AOX1		FASTKD5		GPATCH8		PRTG	24.4514	0.591103	0.0522175	0.926089		KLHL38	2088.51	-1.12752	6.00357e-06	0.000124826		FBLIM1	60.6922	1.21459	3.47438e-06	7.08433e-05		PALD1	145.095	-0.547746	0.000645978	0.0118786
AP001931.1		FAT2		GPD2		STX11	18.8845	0.711269	0.0523617	0.926089		UBALD1	355.909	0.650816	6.02715e-06	0.000125135		THRA	2169.62	-0.563535	3.55689e-06	7.2421e-05		AGPAT3	2464.91	-0.279593	0.000649201	0.0119123
AP002495.1		FBH1		GPI		ATXN7L3B	775.06	-0.117554	0.0529078	0.926877		PLGLB1	22.1891	-1.62269	6.06809e-06	0.000125803		EGLN3	281.295	1.83912	3.59489e-06	7.30891e-05		PHTF1	59.7092	0.594373	0.000652938	0.0119636
AP002990.1		FBLIM1		GPIHBP1		HSPA5	1868.6	0.275588	0.0538867	0.931858		ZMYM3	330.528	-0.848658	6.15882e-06	0.000127135		UTP15	164.295	0.747787	3.66501e-06	7.44077e-05		HOOK2	1048.66	0.577306	0.000659926	0.0120743
AP003071.5		FBRSL1		GPLD1		VPS72	835.376	-0.172415	0.0535903	0.931858		YIPF5	159.52	-0.542658	6.158e-06	0.000127135		CAMK2D	2545.67	0.915308	3.7576e-06	7.60837e-05		FKBP10	110.866	0.6297	0.00066209	0.0120965
AP003108.2		FBXO10		GPR180		MSL3	590.597	-0.188805	0.0539586	0.931858		AP4S1	156.989	0.614394	6.14477e-06	0.000127135		DCAF13	170.912	0.733134	3.75835e-06	7.60837e-05		NT5C3A	693.576	-0.565168	0.000665006	0.0121323
AP1AR		FBXO27		GPR61		GBP4	247.171	-0.361515	0.0539413	0.931858		ATP1B1	6238.11	0.603456	6.26855e-06	0.000129215		CD63	2677.79	0.723242	3.78564e-06	7.65264e-05		LRRC20	6223.59	-0.331358	0.000668559	0.0121797
AP1B1		FBXO3		GPRC5C		CASP3	231.253	0.288417	0.0537022	0.931858		UPF3A	656.97	-0.407796	6.35786e-06	0.000130687		SYNE2	5884.21	-0.649599	3.79631e-06	7.66322e-05		C1QBP	1525.27	0.319291	0.000670053	0.0121894
AP1G1		FBXO34		GPT		POLR2H	197.487	0.25339	0.0537452	0.931858		NOP16	281.062	0.685733	6.35814e-06	0.000130687		GSDME	123.746	1.37958	3.8532e-06	7.76694e-05		SLC3A2	572.973	0.524866	0.000672718	0.0122204
AP1G2		FBXO45		GPT2		CNTROB	177.232	-0.246777	0.0532754	0.931858		PHF3	663.174	-0.872782	6.44653e-06	0.000132315		GANC	497.249	0.786693	3.86997e-06	7.78963e-05		PJVK	53.3479	-0.646056	0.000675615	0.0122555
AP1M1		FBXW5		GRAMD1B		SOCS3	184.692	1.336	0.053586	0.931858		VEGFA	5785.22	0.935468	6.56632e-06	0.000134581		ERG28	150.793	-0.712318	3.94031e-06	7.9199e-05		COMTD1	241.952	0.680961	0.000677211	0.012267
AP1S1		FBXW7		GRAMD4		C9orf85	96.9392	0.29503	0.0536896	0.931858		ZNF326	262.973	0.478683	6.58884e-06	0.000134851		TNFAIP3	169.413	0.994998	3.9989e-06	8.02624e-05		CEP85	2073.37	-0.528481	0.000690032	0.0124814
AP1S2		FCGR2A		GRASP		BMP2	33.7455	0.584332	0.0537835	0.931858		ZNF285	32.6237	-1.39825	6.71881e-06	0.000137316		MAPKAPK2	3163.95	0.396862	4.06607e-06	8.1379e-05		DYRK2	1246.47	-0.66516	0.000695303	0.0125464
AP1S3		FCN3		GREB1		C6orf89	1059.99	-0.147474	0.0541773	0.931894		FKRP	419.704	0.537193	6.74121e-06	0.000137578		UTP3	173.891	0.667301	4.06107e-06	8.1379e-05		RHBDF1	400.539	0.555224	0.000695598	0.0125464
AP2A1		FDX1		GRM2		BUB3	403.745	-0.164636	0.0543644	0.931894		PPIP5K2	124.291	-0.682527	6.78275e-06	0.00013823		DUSP27	3005.59	0.664794	4.10356e-06	8.2013e-05		KEAP1	2515.97	-0.251081	0.00069844	0.0125743
AP2A2		FDXACB1		GRPEL2		ABCA1	398.703	-0.490276	0.0546211	0.931894		CCDC180	29.6758	-1.44418	6.81246e-06	0.000138639		MAPK1IP1L	483.431	0.533525	4.12168e-06	8.22586e-05		GAA	961.803	-0.359371	0.000699124	0.0125743
AP2B1		FEM1B		GSTM2		FADS3	371.982	0.35205	0.0546143	0.931894		MBLAC2	69.955	-0.911335	6.83058e-06	0.000138811		SIPA1L2	370.187	1.62164	4.17255e-06	8.31564e-05		MXRA8	542.782	-0.48431	0.000703651	0.0126379
AP2M1		FERMT2		GTF2E1		CTSS	72.8519	0.66206	0.0547886	0.931894		KLHL12	236.972	-0.532669	6.98861e-06	0.000141823		XIRP1	53102.4	3.01507	4.21962e-06	8.38229e-05		ARL6IP1	235.517	-0.462726	0.000709388	0.012723
AP2S1		FFAR2		GTF2IRD1		TIGD1	57.7272	0.390607	0.0548689	0.931894		MAT2B	623.902	-0.325519	7.04177e-06	0.0001427		STIP1	1873.87	0.58669	4.22382e-06	8.38229e-05		COQ6	224.63	-0.318565	0.00071189	0.0127499
AP3B1		FGF6		GTF3C4		RASSF2	51.0429	0.618679	0.0549037	0.931894		KMT5B	489.081	-0.529872	7.27032e-06	0.000147124		ASB16	704.36	-0.811784	4.21339e-06	8.38229e-05		ARSB	123.953	0.551363	0.000715843	0.0128026
AP3B2		FGF9		GTF3C5		ZNF521	48.1526	-0.414036	0.0546568	0.931894		ANGPTL2	1148.18	0.861319	7.32018e-06	0.000147718		IPP	390.246	-0.616845	4.30236e-06	8.51422e-05		HPS3	58.4267	0.711038	0.000718952	0.0128402
AP3D1		FGFR1		GTPBP10		PNP	40.486	0.726413	0.0549374	0.931894		BCL7B	976.015	0.610578	7.31261e-06	0.000147718		ZBTB25	259.976	-0.521943	4.30085e-06	8.51422e-05		CYP1B1	76.2365	1.63364	0.000723418	0.0129018
AP3M1		FGR		GTPBP3		SCARA3	32.0802	-0.788951	0.0542278	0.931894		VAV2	60.2727	0.778882	7.34609e-06	0.000148033		ULK1	1424.86	-0.725727	4.32796e-06	8.54091e-05		ENAH	3751.71	1.35044	0.000731514	0.0129915
AP3M2		FHL2		GZF1		CDON	31.5724	-0.495319	0.0549571	0.931894		C20orf96	29.5679	-1.0515	7.38323e-06	0.000148573		GRHL1	15.666	2.18711	4.32714e-06	8.54091e-05		UBXN2A	697.648	0.41149	0.000731555	0.0129915
AP3S1		FICD		H6PD		CCDC120	27.9577	0.506592	0.0545902	0.931894		ERMARD	196.134	-0.49585	7.54888e-06	0.000151695		MAPRE1	494.938	0.541576	4.40035e-06	8.65954e-05		PKNOX1	303.731	0.450511	0.000731484	0.0129915
AP3S2		FIGNL2		HACD3		TGIF2	26.7688	0.502584	0.0548573	0.931894		ZADH2	1158.8	-0.474836	7.74892e-06	0.000155361		EIF2B4	437.781	0.634891	4.39492e-06	8.65954e-05		CPSF3	173.554	0.387399	0.000732537	0.0129915
AP4B1		FIP1L1		HAUS3		NFRKB	413.199	-0.21833	0.055252	0.93559		TMEM209	97.9151	-0.821176	7.75296e-06	0.000155361		LCAT	134.998	0.882154	4.42309e-06	8.69217e-05		CBFB	339.287	0.526981	0.000738444	0.0130781
AP4E1		FITM2		HAUS5		EZH1	1036.65	-0.199211	0.0554593	0.937794		ZBTB38	983.766	-0.674177	7.77959e-06	0.000155678		CCDC28A	101.635	-0.860149	4.43017e-06	8.69398e-05		KLHDC3	4418.18	-0.438743	0.000744414	0.0131655
AP4M1		FJX1		HAUS6		ZIC4	31.0978	-0.642879	0.0555704	0.938368		PDE10A	19.0969	1.40851	7.94433e-06	0.000158754		MN1	3360.27	-0.798961	4.48312e-06	8.78567e-05		OSGEP	415.511	0.699933	0.000748797	0.0132246
AP4S1		FKBP10		HBP1		ST3GAL1	2242.7	0.224391	0.0557012	0.939272		THBS1	144.997	3.14331	8.02545e-06	0.000160153		CLEC2B	137.089	1.21593	4.55129e-06	8.90689e-05		PAMR1	24.058	-1.19651	0.000762243	0.0134434
AP5B1		FKBP14		HDAC11		MAT2A	3332.7	0.286392	0.0559986	0.940374		USP2	2105.52	0.752457	8.12512e-06	0.000161917		MAGT1	443.245	0.476973	4.56112e-06	8.91378e-05		COL4A5	236.662	-0.710218	0.000763412	0.0134454
AP5M1		FKBP1A		HDAC6		TAF5	63.8759	0.373837	0.055941	0.940374		ABHD6	48.2788	-1.21938	8.18844e-06	0.000162953		TMEM251	106.441	0.885838	4.60666e-06	8.99031e-05		HIPK2	2931.17	0.784208	0.000767542	0.0134994
AP5S1		FKBP4		HDAC8		CAPN5	46.209	-0.476419	0.0559691	0.940374		ARSK	50.2259	-0.925132	8.25371e-06	0.000164025		METRNL	71.164	1.29215	4.64392e-06	9.05051e-05		KIAA0513	282.875	0.804454	0.000774752	0.0136074
AP5Z1		FKRP		HDGFL3		HNRNPH1	2653.18	0.163515	0.0562239	0.940529		ZNF839	251.846	-0.461212	8.29744e-06	0.000164667		WBP1L	843.789	-0.892706	4.67085e-06	9.07309e-05		MRPL3	938.126	0.259799	0.000776063	0.0136116
APAF1		FLI1		HEATR4		TCEANC	61.6451	-0.388667	0.0563173	0.940529		MYF6	3160.49	0.955785	8.31634e-06	0.000164815		REEP1	556.68	-0.592699	4.66657e-06	9.07309e-05		ATP1B3	198.547	0.530501	0.000779207	0.0136479
APBA1		FLII		HEATR5B		STARD4	28.7318	0.546406	0.0562658	0.940529		ASB4	574.956	-0.713968	8.33998e-06	0.000165056		NFIL3	359.509	2.09604	4.68123e-06	9.07309e-05		USP40	581.393	-0.272289	0.000791679	0.0138473
APBA2		FLNA		HEATR6		OAS1	27.4084	-0.724981	0.0561765	0.940529		MAN1B1	331.917	-0.636619	8.36597e-06	0.000165343		DHX32	342.5	0.477433	4.67631e-06	9.07309e-05		UGGT1	1166.62	0.411287	0.000793256	0.0138558
APBA3		FLNB		HECTD3		TSPAN2	37.4197	0.534799	0.0565479	0.942246		SOCS1	10.9771	2.52567	8.39808e-06	0.00016575		INTS3	720.8	-0.33087	4.71908e-06	9.11409e-05		ZMAT3	131.474	0.571538	0.000795593	0.0138744
APBB1		FLNC		HECW1		SPACA6	23.5444	0.559197	0.0565751	0.942246		CCDC9B	1964.37	-0.452531	8.44318e-06	0.000166412		RIMKLB	362.131	1.06875	4.71826e-06	9.11409e-05		SRPX	38.5832	1.30649	0.000796503	0.0138744
APBB1IP		FLRT2		HEG1		TGIF1	78.0248	0.440393	0.0567072	0.943155		HIST2H2BE	741.923	0.643453	8.56384e-06	0.000168559		SOAT1	73.6258	1.1153	4.72176e-06	9.11409e-05		ATP9A	796.426	0.653813	0.000800815	0.0139305
APBB2		FLRT3		HERC6		NFE2L1	24960.7	-0.175358	0.0570341	0.943322		PLEKHA1	572.379	0.728178	8.65796e-06	0.000169946		PBXIP1	2555.45	-0.416112	4.74838e-06	9.15295e-05		GPT2	4847.68	-0.811727	0.000802526	0.0139412
APBB3		FMNL2		HERPUD1		CHD1	277.111	0.328595	0.0569268	0.943322		MASP2	97.9677	-1.02027	8.64738e-06	0.000169946		TUBA1C	160.82	1.55169	4.88911e-06	9.39855e-05		ITGB1	3159.55	0.42701	0.000814494	0.0141298
APC		FNBP1		HERPUD2		CSF1	154.639	0.438917	0.057017	0.943322		OSER1	871.772	0.607294	8.69399e-06	0.000170421		RBM7	153.205	0.641174	4.8854e-06	9.39855e-05		NAT10	439.606	0.330487	0.000819278	0.0141934
APC2		FNDC3B		HES1		SAYSD1	79.0928	0.335386	0.0571052	0.943322		ERLIN2	490.569	-0.48027	8.77887e-06	0.000171851		ABCA7	268.541	-1.10442	4.92435e-06	9.45341e-05		SLC4A11	59.4565	-1.02818	0.000825773	0.0142864
APCDD1		FNDC4		HEXA		ZNF286A	26.6198	-0.455512	0.0570663	0.943322		PDIK1L	161.745	-0.745956	8.79805e-06	0.000171992		ZDHHC11B	99.4578	-1.76233	5.01378e-06	9.61201e-05		SSBP3	337.943	-0.534694	0.000829778	0.0143362
APCDD1L		FNIP1		HFM1		ETF1	1470.38	0.175081	0.057353	0.943537		GPRC5C	903.753	-0.751274	8.84101e-06	0.000172598		SLC17A5	117.813	1.0304	5.09218e-06	9.74907e-05		P4HA1	1364.53	0.77991	0.00083461	0.0144001
APEH		FNIP2		HIF1AN		TINAGL1	769.509	0.276559	0.0573386	0.943537		AGO2	1249.09	0.86983	8.85805e-06	0.000172696		DUSP7	602.04	-0.920061	5.20081e-06	9.94356e-05		ZNRF1	967.689	-0.350753	0.000848742	0.0146241
APEX1		FOSL1		HIF3A		SNTB2	303.796	-0.372301	0.0575062	0.943537		VGLL4	245.69	0.969959	9.03084e-06	0.000175826		MAST4	485.911	1.8589	5.24901e-06	0.000100221		SETDB2	95.2306	0.648434	0.000852502	0.014669
APEX2		FOXK2		HIST1H2BC		PXMP4	203.003	-0.261042	0.0573436	0.943537		ETAA1	116.368	-0.636278	9.15111e-06	0.000177927		MYLK2	10508.7	-0.794521	5.26482e-06	0.000100387		ID1	511.366	-1.07133	0.00085412	0.014677
APH1A		FOXO1		HJV		STAMBPL1	22.6908	-0.573241	0.0574355	0.943537		CD63	2677.79	0.642533	9.2625e-06	0.00017985		LRRC4	24.2946	2.65931	5.31838e-06	0.000101272		CDKN1C	645.467	-0.521958	0.000858051	0.0147247
APH1B		FOXO6		HLCS		WNT9A	368.908	0.56387	0.057854	0.947963		GRPEL2	195.523	-0.57557	9.37652e-06	0.000181818		MOB3B	100.945	-1.48217	5.33153e-06	0.000101385		KLHL34	1301.47	1.05412	0.000863885	0.0148048
API5		FPR1		HLF		MFN2	10421.8	-0.13686	0.0580384	0.948428		RNF10	6038.73	0.387838	9.6801e-06	0.000187452		RBBP8	18.6877	1.56852	5.43741e-06	0.00010326		HNRNPDL	3459.97	0.200469	0.000868219	0.014859
APIP		FRMD3		HMCN2		SH3D21	28.4977	-0.466508	0.0580149	0.948428		ITGA5	355.574	0.742919	9.87238e-06	0.000190919		DNAJB5	3197.94	1.02706	5.4596e-06	0.000103542		ALDH5A1	1792.95	-0.590634	0.000869877	0.0148633
APLF		FRMD8		HMGCLL1		DCAF8	1239.98	-0.172487	0.0581997	0.948515		BAAT	16.716	-2.37998	9.94911e-06	0.000191887		PHACTR4	467.207	0.657086	5.47823e-06	0.000103756		ACLY	285.701	0.485712	0.000870804	0.0148633
APLN		FSD1L		HMGCR		LSR	61.3425	-0.540721	0.0581871	0.948515		CLCF1	12.8103	1.8656	9.94646e-06	0.000191887		NCEH1	194.239	1.05898	5.5723e-06	0.000105396		DDX21	747.462	0.544101	0.000872209	0.0148673
APLNR		FSIP1		HMGXB4		WHAMM	493.253	0.241873	0.0582871	0.948667		TP53INP2	1652.89	0.966533	1.018e-05	0.000195939		ZDHHC18	164.24	0.622726	5.58705e-06	0.000105533		FNBP1	662.908	0.496121	0.000889411	0.0151256
APLP1		FSTL3		HNRNPL		NUDT15	161.894	-0.239285	0.0583943	0.949141		SMIM7	258.065	-0.500361	1.02155e-05	0.000195939		CTH	36.5935	-1.84311	5.71601e-06	0.000107825		RPF2	455.352	0.359555	0.000889741	0.0151256
APLP2		FTL		HNRNPLL		CCT6B	44.9052	-0.479178	0.0585353	0.950163		BMT2	68.3312	-0.844388	1.02238e-05	0.000195939		PANK1	234.958	-0.909904	5.77054e-06	0.000108708		ARL6IP5	2899.71	0.38547	0.00089257	0.0151534
APMAP		FTSJ1		HOXA10		QSOX1	537.445	0.308945	0.0589419	0.955488		TMEM40	12.2544	1.74322	1.01867e-05	0.000195939		SLC37A4	1041.65	-0.537591	6.02007e-06	0.000113257		ACSS3	215.258	0.711284	0.000897129	0.0152105
APOB		FUBP1		HOXA11		GIT1	506.139	0.238051	0.0590706	0.956298		C10orf67	7.95817	2.83209	1.02273e-05	0.000195939		SUOX	683.184	-0.676596	6.12596e-06	0.000115096		UXS1	448.782	0.432068	0.000902226	0.0152766
APOBEC2		FUNDC2		HOXA13		MPEG1	50.6827	0.759136	0.0591774	0.956754		ARRDC3	558.559	0.855589	1.05911e-05	0.00020264		FBXL20	230.603	-0.79631	6.24641e-06	0.000117116		PACSIN3	5013.38	0.440217	0.000905549	0.0153125
APOBEC3A		FYTTD1		HOXA3		DYRK2	1246.47	-0.356905	0.0594853	0.95948		CDV3	4378.22	0.343588	1.06366e-05	0.000203239		USP18	39.1332	-1.13942	6.25007e-06	0.000117116		AKIRIN1	493.509	0.46875	0.000908223	0.0153373
APOBEC3C		FZD10		HOXA4		PRELID3B	297.867	0.222906	0.0595039	0.95948		TTC30A	48.0811	-1.10786	1.06733e-05	0.000203671		MYPN	11490.7	0.722169	6.43771e-06	0.000120472		FAM20B	1003.75	0.472801	0.000915478	0.0154188
APOBEC3F		FZD8		HOXA5		PIP4K2B	4007.79	-0.142334	0.0599768	0.961986		ITIH6	49.3585	-1.3171	1.06984e-05	0.000203878		MYLK3	2056.42	-1.18659	6.68919e-06	0.000125013		FAXDC2	214.175	-0.701514	0.000915304	0.0154188
APOBEC3G		G0S2		HOXA9		ATP1A1	825.609	0.406163	0.0597825	0.961986		ALS2CL	517.338	-0.54672	1.07707e-05	0.000204985		EHD1	741.826	0.894524	6.79195e-06	0.000126765		PDCD11	494.775	0.343957	0.000925625	0.0155394
APOBR		G3BP2		HOXB3		THBD	831.614	0.687014	0.0601719	0.961986		ZNF626	53.0013	-1.0024	1.08807e-05	0.000206805		CLPTM1L	294.814	0.517168	6.90045e-06	0.00012862		RNASEH1	274.839	0.406084	0.00092566	0.0155394
APOC1		GABARAPL1		HOXB4		INTS6	280.618	0.27896	0.0599881	0.961986		EIF3J	2533.34	0.327702	1.09038e-05	0.00020695		RASL12	356.951	-0.838592	6.91095e-06	0.000128646		TUBG2	93.2834	0.58806	0.000926562	0.0155394
APOD		GABPB1		HOXC10		CNOT10	144.93	-0.259152	0.0602397	0.961986		HK2	1317.11	1.77132	1.09171e-05	0.00020695		FAM20B	1003.75	0.668484	6.92962e-06	0.000128823		FAM172A	78.5044	0.614824	0.000927523	0.0155394
APOE		GABRE		HPN		MSTO1	43.152	-0.471392	0.0600736	0.961986		SIK1B	76.5326	3.54624	1.10328e-05	0.000208868		PBDC1	131.377	0.93296	7.09751e-06	0.000131771		GK	78.6707	0.672473	0.000929561	0.015553
APOL1		GADD45A		HPS4		ABHD16A	26.1006	-0.514908	0.0600495	0.961986		KLHL28	233.675	-0.720464	1.10475e-05	0.000208871		PLEKHF1	715.494	-1.35548	7.12757e-06	0.000132155		RGMB	228.998	-0.500524	0.000932799	0.0155662
APOL2		GADD45B		HPS6		CCDC197	24.1401	0.938832	0.0602922	0.961986		DAPK3	1710.11	0.657816	1.11206e-05	0.000209979		BACH2	175.582	1.20523	7.20031e-06	0.000133329		C11orf24	205.316	0.639321	0.000932695	0.0155662
APOL3		GALE		HSF4		ANKRD2	7103.97	0.697408	0.0608799	0.962289		HNRNPH3	1232.43	0.519705	1.11604e-05	0.000210454		UXS1	448.782	0.607987	7.29801e-06	0.000134961		LMO7	2997.56	0.495862	0.000943775	0.0157193
APOL4		GALNT16		HSPBAP1		CEP68	1070.36	-0.279182	0.062792	0.962289		ACTN2	109979	0.584212	1.12362e-05	0.000211606		PACSIN3	5013.38	0.620472	7.36274e-06	0.000135979		SOCS3	184.692	2.36507	0.000944447	0.0157193
APOL5		GALNT2		HYPK		DDX39B	909.293	-0.16847	0.0637023	0.962289		AC006254.1	844.626	1.02383	1.12848e-05	0.000212243		CLTC	1480.26	0.591429	7.41399e-06	0.000136747		MIB2	3010.86	-0.366846	0.000950712	0.0158029
APOL6		GANC		ICK		YTHDC1	781.702	-0.176536	0.06249	0.962289		TAPBPL	171.508	-0.635983	1.14776e-05	0.000215587		ARHGAP24	133.061	1.08314	7.57895e-06	0.000139607		TMEM181	291.952	0.361303	0.000954743	0.0158492
APOLD1		GAPVD1		ID1		TAGLN2	712.102	0.344235	0.060923	0.962289		PLEKHG2	157.081	0.659451	1.16009e-05	0.000217619		2023-09-01	57.6665	-1.73003	7.59076e-06	0.000139642		UBXN11	183.627	-0.771335	0.000960097	0.0159173
APOM		GAREM1		ID2		ZBED5	715.858	0.245757	0.0635778	0.962289		PLXNA2	532.537	0.68931	1.1625e-05	0.000217788		CHSY1	123.177	0.857957	7.63416e-06	0.000140258		TTC9	313.743	0.902023	0.000961388	0.015918
APOO		GARS		ID3		ZNF579	642.011	0.342728	0.0606956	0.962289		CCT4	1145.85	0.347094	1.17347e-05	0.000219557		POLR1C	79.2274	0.915981	7.78741e-06	0.000142887		SMIM10L2B	15.3717	-1.10462	0.000965269	0.0159614
APOOL		GART		IDH1		CLK4	628.355	-0.222963	0.0623235	0.962289		ZNF292	268.822	-0.870038	1.18247e-05	0.000220666		ARAP1	510.773	-0.58115	7.913e-06	0.000145003		HSF4	537.901	-0.427142	0.000967963	0.0159852
APOPT1		GAS7		IER5		NFKBIA	590.932	-0.37227	0.0608951	0.962289		FOXN2	181.912	-0.867781	1.18176e-05	0.000220666		FNDC3B	434.326	0.981432	8.05562e-06	0.000147425		NEO1	1008.22	-0.63637	0.000970213	0.0160016
APP		GATAD2A		IFIT1		DOK7	564.869	0.395403	0.0630292	0.962289		MYO18A	14446.7	0.625229	1.19147e-05	0.000222058		YBX2	89.9281	-1.16813	8.10251e-06	0.000148091		UBALD2	628.779	-0.611466	0.000980362	0.016131
APPBP2		GBE1		IFT140		TMEM120B	534.156	-0.18861	0.0638432	0.962289		RAB30	266.72	-0.709779	1.19984e-05	0.000223328		TMEM182	1879.05	-0.715422	8.1366e-06	0.00014833		SHC1	503.057	0.356132	0.000980596	0.016131
APPL1		GCNA		IFT172		ENTPD6	533.843	-0.145018	0.0625279	0.962289		MOCS3	83.2717	-0.757459	1.24586e-05	0.000231596		C8orf33	393.907	0.394082	8.12708e-06	0.00014833		VCAN	130.746	1.03864	0.000985477	0.0161903
APPL2		GCNT2		IFT27		MMRN2	535.256	0.191953	0.0608402	0.962289		FBXL22	55.9457	-1.20569	1.33755e-05	0.000248318		PLAGL2	304.082	-0.84076	8.22902e-06	0.000149821		ATP1B4	1209.9	-0.780321	0.000999256	0.0163363
APRT		GCSAM		IFT46		CNOT11	514.133	-0.13991	0.0625745	0.962289		SCARF1	278.813	-0.673077	1.35445e-05	0.000251133		ZNF689	144.118	0.607146	8.25232e-06	0.000150052		ZBED5	715.858	0.450097	0.000998163	0.0163363
APTX		GDI2		IFT81		MAPRE1	494.938	0.204271	0.0632158	0.962289		ENG	999.848	0.748374	1.3596e-05	0.000251762		CLK1	1761.8	-0.548448	8.27735e-06	0.000150313		PRRG1	346.302	-0.744937	0.000999497	0.0163363
AQP1		GEM		IGFBP5		HTRA3	487.882	0.307445	0.062446	0.962289		SCN3B	274.243	0.858885	1.36809e-05	0.000253009		PLEKHF2	225.749	0.849725	8.33896e-06	0.000151237		RHOG	188.971	0.573201	0.000998859	0.0163363
AQP11		GEMIN2		IGIP		ARF4	465.494	0.222386	0.0606479	0.962289		ABRA	7871.38	2.12269	1.38092e-05	0.000255053		NPAS2	125.823	0.893475	8.67987e-06	0.000157218		EPDR1	1906.66	-0.356955	0.00100163	0.0163501
AQP3		GFOD2		IGSF9B		IBA57	456.521	-0.197769	0.0622415	0.962289		HSPA1B	1577.98	1.87874	1.42229e-05	0.000262357		LAMC1	1982.77	0.679891	8.70272e-06	0.00015743		PHKA2	413.811	-0.522171	0.00100916	0.0164347
AQP4		GFPT2		IKZF2		SUSD6	387.098	0.264704	0.0614263	0.962289		MYH15	10.2274	3.31024	1.44724e-05	0.000266619		SRSF6	1198.08	0.512324	8.74762e-06	0.000157838		DKC1	386.973	0.361843	0.0010094	0.0164347
AQP7		GGA3		IKZF4		FAM136A	360.797	-0.208546	0.061482	0.962289		DUSP11	140.731	-0.529648	1.4623e-05	0.000269048		PPL	182.876	-1.06944	8.74621e-06	0.000157838		TLL2	45.9762	-0.915193	0.00102492	0.016666
AQP9		GGPS1		IL17D		TIAF1	340.734	0.538693	0.061514	0.962289		SUFU	221.404	-0.544632	1.47797e-05	0.000271585		COQ7	709.387	-0.402099	8.76635e-06	0.000157973		SYNE2	5884.21	-0.441864	0.00103038	0.0167087
AQR		GIMAP4		IL18BP		CEP85L	327.293	0.392698	0.0636538	0.962289		RBM15B	212.505	0.495774	1.48054e-05	0.00027171		RIOK1	179.941	0.574175	8.81949e-06	0.000158728		COX11	797.986	-0.226198	0.00103148	0.0167087
AR		GIMAP7		IL33		RIOK2	259.764	0.244886	0.0626325	0.962289		ITFG2	181.743	-0.59671	1.5365e-05	0.000281262		SRSF2	1039.54	0.475446	8.84004e-06	0.000158895		MAPKBP1	222.366	-0.519229	0.00102951	0.0167087
ARAF		GIMAP8		IL34		ZNF598	258.983	0.216626	0.0627329	0.962289		C14orf93	61.4301	-0.922391	1.53545e-05	0.000281262		B4GALT5	1896.78	0.782693	9.16127e-06	0.000164251		ERP44	262.808	0.389066	0.00103298	0.0167116
ARAP1		GIT1		INF2		GNAI3	222.149	0.185492	0.0637198	0.962289		ZNF687	283.733	-0.494608	1.53852e-05	0.000281274		ARHGAP1	414.066	0.573799	9.16125e-06	0.000164251		AUTS2	537.76	1.11065	0.00103492	0.0167217
ARAP2		GJA1		ING2		RASIP1	212.646	0.297576	0.0617572	0.962289		ZNF618	106.359	-0.878345	1.54503e-05	0.000282106		DHX33	230.016	0.728372	9.20936e-06	0.000164904		CLK1	1761.8	-0.386101	0.0010433	0.0167719
ARAP3		GK		ING4		FOXP4	196.709	0.282909	0.0639144	0.962289		PKD1L1	81.3291	-0.978396	1.56643e-05	0.000285288		TPD52L1	1346.4	0.543666	9.26924e-06	0.000165766		PHRF1	591.896	-0.303803	0.00104217	0.0167719
ARC		GLIS2		INPPL1		MEX3C	182.481	0.314517	0.0639521	0.962289		ZNF573	41.5417	-0.901589	1.5654e-05	0.000285288		ZNF213	208.911	-0.642652	9.31204e-06	0.00016632		L2HGDH	567.464	-0.399594	0.00104112	0.0167719
ARCN1		GLIS3		INSIG2		ACVR2A	157.566	-0.291527	0.0619748	0.962289		FRMD3	1065.39	0.949828	1.57501e-05	0.000286489		DMPK	3330.64	0.733758	9.42189e-06	0.000168069		ADAM17	212.466	0.490025	0.00104306	0.0167719
AREG		GLRX2		INTS14		RBM7	153.205	0.24548	0.0635476	0.962289		NSD3	460.853	-0.497652	1.62264e-05	0.00029478		ALYREF	308.337	0.727057	9.43499e-06	0.000168091		ANO5	2689.51	-0.405538	0.00104958	0.0168516
AREL1		GLRX3		INTS3		FBXW8	143.942	-0.297751	0.063285	0.962289		ZNF174	105.857	-0.667135	1.62571e-05	0.000294965		SARS	1125.36	0.473477	9.48308e-06	0.000168734		SLC4A2	386.591	-0.359532	0.00105247	0.0168555
ARF1		GMFB		INTS9		SC5D	135.556	-0.232345	0.0619606	0.962289		HSP90AB1	19469.6	0.36814	1.63313e-05	0.000295423		MAP7D3	225.56	0.646588	9.57563e-06	0.000170167		FASTKD1	300.649	-0.640767	0.00105215	0.0168555
ARF3		GNA13		IP6K1		PBDC1	131.377	0.364427	0.0615182	0.962289		DMWD	369.356	0.512234	1.6344e-05	0.000295423		PIK3R1	1347.56	1.0145	9.60667e-06	0.000170503		CRY1	297.578	0.869478	0.00105671	0.0169021
ARF4		GNAS		IP6K2		SEPSECS	128.259	-0.318738	0.0635287	0.962289		FAM229A	44.814	-1.14765	1.63262e-05	0.000295423		HDAC2	757.377	0.321931	1.00932e-05	0.000178913		ASF1A	250.824	-0.299756	0.00106536	0.017019
ARF5		GNG12		IP6K3		CBL	123.466	0.309539	0.0626587	0.962289		CEP170B	194.419	0.895912	1.64581e-05	0.000297114		SERPINB1	366.308	1.53397	1.03002e-05	0.000182354		PKIG	624.234	0.752829	0.00107156	0.0170338
ARF6		GNG5		IPP		SPATA5	84.4427	0.331757	0.0632401	0.962289		PIP5K1A	786.997	0.511429	1.65371e-05	0.000298165		CACNG6	1308.82	-0.499962	1.05094e-05	0.000185824		FAM50B	430.782	-0.468667	0.00107011	0.0170338
ARFGAP1		GNL2		IQCA1L		EDNRB	82.7916	0.454817	0.0630025	0.962289		ATP2B1	676.424	0.643431	1.68775e-05	0.000303921		P2RX6	578.36	-0.461803	1.0531e-05	0.000185973		SOX18	323.838	-0.888916	0.00107165	0.0170338
ARFGAP2		GNL3		IQCE		DUSP12	67.4381	-0.319745	0.0633926	0.962289		PDK4	2824.85	2.30228	1.69334e-05	0.000304514		MAD2L1BP	237.872	0.828667	1.05445e-05	0.000185978		PRDM15	274.21	0.696279	0.0010714	0.0170338
ARFGAP3		GNL3L		IQCN		NANP	64.2238	0.403049	0.062499	0.962289		PUS7L	104.173	-0.855713	1.69718e-05	0.000304514		PSME3	753.859	0.402597	1.05779e-05	0.000186334		TMEM251	106.441	0.609795	0.00108142	0.0171678
ARFGEF1		GNPDA1		IQSEC1		RABL2A	54.4736	-0.344541	0.0633728	0.962289		ZNF410	20.7061	-1.43441	1.69739e-05	0.000304514		SLC25A33	216.164	-1.16901	1.06489e-05	0.000187352		ASB11	1573.34	-0.474561	0.00108359	0.0171808
ARFGEF2		GOLIM4		IREB2		NOL12	47.7277	-0.445696	0.06097	0.962289		UBE2J1	348.805	0.435438	1.70902e-05	0.000306219		TMEM237	278.342	-0.50562	1.09318e-05	0.000191851		LSM1	148.527	0.438179	0.00108518	0.0171844
ARFGEF3		GOLT1B		IRF2		ZNF225	41.2417	-0.488061	0.0618284	0.962289		ATXN3	147.655	-0.56158	1.7204e-05	0.000307875		TADA2A	151.5	0.559672	1.09265e-05	0.000191851		COX15	573.258	0.37641	0.00108757	0.0172009
ARFIP1		GON7		IRF2BP2		CHAC2	39.7621	0.405798	0.0616318	0.962289		SPHK1	33.7971	1.64053	1.74623e-05	0.000312109		SLC11A1	19.0263	1.87566	1.09831e-05	0.000192512		RANBP2	1875.89	0.556542	0.00110743	0.0174715
ARFIP2		GORAB		IRS1		CYB561D2	36.0831	-0.487248	0.0625928	0.962289		CTGF	202.845	1.5541	1.74901e-05	0.000312218		RCHY1	410.525	0.478457	1.11239e-05	0.000194737		TPD52L1	1346.4	0.383593	0.00110718	0.0174715
ARFRP1		GOSR1		IRS2		MSX2	25.9897	0.589969	0.0621844	0.962289		UBQLN1	1827.42	0.522498	1.76572e-05	0.000314811		HIVEP3	84.831	0.891796	1.12299e-05	0.00019635		MAK16	159.882	0.471772	0.00111329	0.0175423
ARG2		GPA33		ITFG1		TMEM14A	19.2842	-0.489132	0.0625736	0.962289		CD248	173.562	1.14293	1.79017e-05	0.000318775		DIMT1	212.184	0.668426	1.15672e-05	0.000201996		IL17D	2098.03	-0.774102	0.00112003	0.0176265
ARGLU1		GPAA1		ITFG2		GMPR2	350.662	-0.183568	0.0642474	0.963156		KLHL33	1867.41	-0.738468	1.79435e-05	0.000319124		SNRPD1	347.063	0.500467	1.1635e-05	0.000202929		BCAP29	850.342	0.313772	0.00112719	0.0177173
ARHGAP1		GPAT3		ITGA3		LCLAT1	92.2642	0.33632	0.0642306	0.963156		HACD3	150.738	-0.569006	1.79876e-05	0.000319513		ASB10	1033.33	-0.752811	1.19469e-05	0.000208113		ARPC5L	705.632	0.463542	0.0011406	0.017906
ARHGAP10		GPATCH11		ITGAD		IFIH1	54.2	-0.43555	0.0642442	0.963156		SLCO5A1	725.279	0.77577	1.80781e-05	0.000320724		SEMA3C	855.389	1.26618	1.21864e-05	0.000212022		SESN1	3058.33	-0.608039	0.00114373	0.01791
ARHGAP11A		GPATCH4		ITIH2		KLF3	281.09	0.264567	0.0645088	0.965884		KLHL20	262.773	-0.454838	1.81004e-05	0.000320725		VCAN	130.746	1.43502	1.22509e-05	0.000212881		AC012651.1	584.514	-0.688259	0.00114238	0.01791
ARHGAP12		GPN2		ITIH6		PDPN	334.948	0.370302	0.0645937	0.965965		PYDC1	35.423	1.23679	1.83715e-05	0.000325127		ATP6V1FNB	81.5172	2.13404	1.24533e-05	0.000216132		LAMB1	566.986	0.621972	0.00114508	0.01791
ARHGAP15		GPR153		ITM2B		SLC44A2	2015.75	-0.143543	0.0654898	0.966293		TP53INP1	208.295	-0.91299	1.85754e-05	0.000328116		TXNDC16	71.6304	-1.07689	1.25904e-05	0.000217976		ADPRHL1	8291.19	0.93448	0.00115692	0.018073
ARHGAP17		GPR179		ITPKB		TBC1D10B	690.88	0.179173	0.0650307	0.966293		SYT7	93.327	0.858657	1.8608e-05	0.000328116		PJVK	53.3479	-0.887216	1.25826e-05	0.000217976		DDR1	695.993	0.710301	0.00117261	0.0182731
ARHGAP18		GPSM1		JADE1		PPP1R3F	484.636	0.200024	0.0650187	0.966293		ZNF527	79.5813	-0.803148	1.86087e-05	0.000328116		POLR3D	511.791	0.390861	1.27229e-05	0.00022		LRRC4	24.2946	1.83268	0.00117167	0.0182731
ARHGAP19		GPSM2		JADE2		CEP57	340.492	-0.228339	0.0653197	0.966293		FUCA1	182.363	-0.638844	1.8784e-05	0.0003308		NOM1	412.57	0.38873	1.28427e-05	0.0002218		EIF5	5533.24	0.414203	0.00118	0.0183579
ARHGAP20		GPX3		JAKMIP3		MCRIP1	244.212	0.345166	0.0650425	0.966293		CRYBG1	66.9031	-0.910812	1.88115e-05	0.00033088		DHX30	932.273	0.361887	1.31052e-05	0.000226056		SLC44A2	2015.75	-0.261646	0.00118238	0.0183579
ARHGAP21		GRAMD2B		JARID2		TUBGCP4	242.081	-0.269296	0.0654259	0.966293		TINAGL1	769.509	0.620904	1.9332e-05	0.000338793		RHEB	937.115	0.524137	1.32062e-05	0.000227277		POLR3F	171.599	-0.382517	0.00118105	0.0183579
ARHGAP22		GRHL1		JCAD		NEIL1	167.983	-0.26717	0.0652332	0.966293		VPS26B	398.759	-0.361079	1.92868e-05	0.000338793		KANTR	269.285	-0.997823	1.32082e-05	0.000227277		DBNL	408.653	0.409483	0.00119209	0.0184862
ARHGAP23		GRK4		JDP2		C5orf30	118.399	-0.416524	0.0651063	0.966293		ZNF823	23.1584	-1.11825	1.93268e-05	0.000338793		FAM76A	244.711	-0.615388	1.32599e-05	0.00022789		ATR	129.524	0.598639	0.00119558	0.0185176
ARHGAP24		GRK5		JKAMP		SUGCT	100.039	0.385461	0.0654892	0.966293		PHLDA3	854.859	1.15044	1.937e-05	0.000339046		2023-09-09	1526.89	0.615196	1.33388e-05	0.000228967		ZNF423	581.543	-0.538907	0.00119837	0.0185382
ARHGAP25		GRPEL1		JMJD7-PLA2G4B		EFHC1	62.8644	-0.33332	0.0652571	0.966293		STRADA	61.9567	-0.895968	1.9829e-05	0.000346658		FAM177A1	378.944	0.810013	1.33715e-05	0.000229249		KREMEN1	1263.7	-0.411139	0.00120471	0.0186137
ARHGAP26		GRWD1		JPH2		C9orf24	16.8199	0.638483	0.0653396	0.966293		SIPA1L3	216.961	0.775417	1.99645e-05	0.000348604		IL6R	977.981	1.21551	1.34347e-05	0.000230053		IMP4	608.555	0.33691	0.00120947	0.0186646
ARHGAP27		GSDME		JRKL		FAM219A	581.063	0.228244	0.0656644	0.966716		MFSD12	143.384	0.750127	2.03203e-05	0.000354386		DHX15	746.126	0.538744	1.38884e-05	0.000237534		TPRG1L	983.771	-0.235094	0.00121102	0.0186658
ARHGAP28		GSK3A		JUN		HNRNPUL2	573.045	-0.151771	0.0656977	0.966716		TSNAX	554.2	0.425335	2.0418e-05	0.000355659		DDX52	262.719	0.462312	1.40123e-05	0.000239364		PLXNA2	532.537	0.526159	0.00121606	0.0187209
ARHGAP29		GSPT1		JUP		METRNL	71.164	0.488401	0.065757	0.966716		ZNF646	213.2	-0.58198	2.06984e-05	0.000360108		SPATA7	62.4971	-0.825433	1.41019e-05	0.000240602		PLPP3	515.587	0.507742	0.00122264	0.0187994
ARHGAP30		GSTO1		KANTR		NIT1	246.87	-0.187832	0.0660552	0.96759		FAM76B	98.0288	-0.830638	2.08125e-05	0.000361655		RNF6	578.973	0.774488	1.415e-05	0.00024084		LBP	27.5411	2.68247	0.00123575	0.018978
ARHGAP31		GSTP1		KAT14		SLC2A12	140.533	-0.414688	0.065991	0.96759		TNFRSF1B	230.3	1.0451	2.11102e-05	0.000366385		MAPKBP1	222.366	-0.721091	1.41335e-05	0.00024084		ZNF385C	31.404	-0.802048	0.00125008	0.019175
ARHGAP32		GTF2E2		KAT7		SHLD3	22.7485	0.571648	0.0659473	0.96759		APPBP2	354.78	-0.397123	2.14866e-05	0.00037202		ZNF76	1047.39	-0.401637	1.42399e-05	0.000242078		JUN	6072.28	-1.10517	0.0012676	0.0193969
ARHGAP33		GTF3C1		KATNAL1		TEAD3	625.458	0.251939	0.0664549	0.972273		ZIC4	31.0978	-1.48021	2.14632e-05	0.00037202		THUMPD3	419.377	0.449138	1.42703e-05	0.000242304		EEPD1	789.316	0.566205	0.00126624	0.0193969
ARHGAP35		GTF3C2		KBTBD13		LMNA	3018.71	0.252502	0.066886	0.972727		CALU	1731	0.725533	2.17843e-05	0.00037627		CCDC197	24.1401	2.28115	1.43112e-05	0.000242705		SNAI3	397.25	-0.812271	0.00127391	0.0194484
ARHGAP36		GTPBP1		KBTBD2		KIAA0319L	1319.18	-0.125115	0.0667312	0.972727		CHST7	48.3266	0.949233	2.17678e-05	0.00037627		ATP1B4	1209.9	-1.07381	1.45541e-05	0.000246528		SLC43A1	272.721	-0.636733	0.00127403	0.0194484
ARHGAP39		GTPBP4		KBTBD3		UBE2W	284.45	0.263878	0.0668826	0.972727		STARD8	358.817	0.917445	2.18663e-05	0.000377232		B3GALT1	112.475	-1.274	1.47319e-05	0.000249242		RAPGEF4	28.8305	0.867464	0.00127688	0.0194686
ARHGAP4		GYG1		KBTBD4		MYH4	103.532	0.996387	0.0667886	0.972727		HEYL	156.745	1.00095	2.19473e-05	0.000378177		CEP131	169.814	-0.696037	1.48237e-05	0.000250494		DPH3	530.246	0.415883	0.00128486	0.0195667
ARHGAP42		GZF1		KBTBD7		GPR35	18.9785	0.631094	0.0667246	0.972727		SLC16A6	12.3437	2.71135	2.2126e-05	0.0003808		DGKD	3228.32	1.10705	1.54847e-05	0.00026135		FUZ	292.707	-0.500071	0.00128804	0.0195918
ARHGAP44		H1FX		KCNA2		SLC25A53	25.9817	0.458715	0.067156	0.975486		NRAP	105695	0.87562	2.23443e-05	0.000384097		LPCAT4	212.927	-0.597305	1.55249e-05	0.000261717		MN1	3360.27	-0.53567	0.00132078	0.0200418
ARHGAP45		H2AFX		KCNA7		ZSWIM9	172.901	-0.279765	0.0673094	0.976548		KIAA1755	22.6796	1.69797	2.23993e-05	0.000384584		FAM222A	56.428	1.62273	1.56521e-05	0.000263546		CTSF	1333	-0.426023	0.00132003	0.0200418
ARHGAP5		H2AFY		KCNIP2		KDM6B	590.473	0.318344	0.0674619	0.977595		ABCA5	1430.24	0.757618	2.27522e-05	0.00038889		OSGEP	415.511	0.934416	1.57934e-05	0.000265607		TIMM8A	122.987	0.520209	0.00132943	0.020149
ARHGAP6		H2AFY2		KCNJ2		LIN7C	206.417	0.251623	0.0677074	0.979984		C1orf127	301.397	-1.09918	2.27853e-05	0.00038889		RPA1	1407.54	-0.340917	1.58527e-05	0.000266287		TXNL4B	127.758	0.516047	0.00134052	0.020293
ARHGAP9		H3F3B		KCNS3		ECHDC1	622.914	-0.16189	0.0678593	0.981014		PYGO2	292.032	-0.498875	2.26812e-05	0.00038889		NINJ1	197.074	-0.628028	1.59213e-05	0.000267122		LRSAM1	342.998	0.440274	0.00134319	0.0203091
ARHGDIA		HABP2		KCNT1		FBXO3	2580.99	0.269257	0.068167	0.98275		PRKCE	191.909	-0.893861	2.27242e-05	0.00038889		B4GALT1	544.238	0.847165	1.60937e-05	0.000269695		SEC14L1	1627.81	-0.389539	0.00135103	0.0204034
ARHGDIB		HACD1		KCTD18		CEBPG	1219.83	0.198208	0.0683315	0.98275		ZKSCAN3	50.318	-0.910131	2.27804e-05	0.00038889		RPF2	455.352	0.485869	1.61797e-05	0.000270813		IER5	1552.98	-1.43556	0.00136066	0.0205245
ARHGDIG		HACD3		KCTD21		FAM189A2	1173.54	-0.38119	0.0680613	0.98275		ACVR1B	303.792	-0.593132	2.32248e-05	0.000395922		NMT1	1095.33	0.341778	1.65945e-05	0.000277124		GPN2	262.983	0.382288	0.00136404	0.0205425
ARHGEF1		HAPLN3		KDM2B		TMCC3	379.21	-0.285074	0.0683423	0.98275		ELF2	657.341	-0.537501	2.35685e-05	0.000401306		HACD3	150.738	0.584123	1.6596e-05	0.000277124		NRG2	53.2182	1.19815	0.00136508	0.0205425
ARHGEF10		HAT1		KDM3B		WDR61	364.015	0.24639	0.0686727	0.98275		ATP1A1	825.609	0.910136	2.41859e-05	0.000411332		ANKRD17	974.121	0.871906	1.6634e-05	0.00027743		CHAF1B	317.417	-0.644639	0.00136849	0.0205694
ARHGEF10L		HBEGF		KDM4A		GRAMD1B	123.38	-0.467647	0.0686521	0.98275		KAT14	460.68	-0.38858	2.43631e-05	0.000413856		CFAP70	47.6688	-1.08396	1.6725e-05	0.000278618		NTPCR	978.44	0.340445	0.00137687	0.020671
ARHGEF11		HCK		KEAP1		EPHB1	115.149	-0.505841	0.0687068	0.98275		SH3BP2	459.981	-0.497447	2.45626e-05	0.000416754		FASTKD2	707.04	0.574133	1.69247e-05	0.00028128		INPP5F	152.614	0.50837	0.00137954	0.0206865
ARHGEF12		HDAC2		KIAA0319L		PTRH2	116.435	0.302136	0.0686483	0.98275		GATAD2A	390.245	0.690905	2.46343e-05	0.000416987		SH3BP2	459.981	-0.547364	1.69085e-05	0.00028128		DDI2	1135.77	-0.61375	0.00138728	0.0207702
ARHGEF15		HDAC5		KIAA0355		GATA2	93.8063	0.424092	0.0686364	0.98275		RHOC	311.897	0.672965	2.46281e-05	0.000416987		CENPC	116.773	-0.87598	1.71149e-05	0.000284108		RBM18	767.796	0.279619	0.00138838	0.0207702
ARHGEF16		HDAC9		KIAA0408		ZNF740	268.144	-0.229982	0.0690251	0.986142		ZNF629	374.579	-0.562436	2.52328e-05	0.000426615		FANCM	68.9337	-1.08274	1.73131e-05	0.00028706		GRAMD1B	123.38	-0.85211	0.00142243	0.0212047
ARHGEF17		HEATR1		KIAA1109		SEMA4G	44.2322	-0.461797	0.0691665	0.98645		ARID3B	61.204	-0.920808	2.52994e-05	0.000427239		PAPOLA	1168.58	0.465424	1.77358e-05	0.000293723		FICD	34.6226	0.786	0.00142103	0.0212047
ARHGEF18		HELB		KIAA1143		CPT1B	35.415	-0.575244	0.0692901	0.98645		ZNF547	32.1632	-1.04776	2.55861e-05	0.000431574		LDB1	705.499	-0.5337	1.78618e-05	0.000295463		RERGL	23.5067	-1.80288	0.0014212	0.0212047
ARHGEF19		HEPHL1		KIAA1328		ARSD	27.459	0.46758	0.0692247	0.98645		FJX1	17.367	1.69379	2.59178e-05	0.000436658		IWS1	717.167	0.4521	1.79359e-05	0.000296342		ALDH6A1	1112.49	-0.510046	0.00143295	0.0212619
ARHGEF2		HERC4		KIAA1551		IFRD1	1747.19	0.63127	0.0697065	0.98836		DOLPP1	69.0381	-0.789356	2.60759e-05	0.000438807		CEP170B	194.419	0.959788	1.80502e-05	0.000297882		ASB10	1033.33	-0.52455	0.0014292	0.0212619
ARHGEF25		HES1		KIF3A		FKRP	419.704	0.217092	0.0698306	0.98836		NDEL1	648.442	0.527581	2.62686e-05	0.000441534		PPP3R1	1103.6	0.671843	1.815e-05	0.000299097		E2F4	569.171	0.333178	0.00143116	0.0212619
ARHGEF26		HES4		KIF3B		S100PBP	198.87	0.302394	0.0697932	0.98836		FUBP1	786.298	0.725041	2.66007e-05	0.000446594		SLC9B2	29.0918	1.63948	1.81663e-05	0.000299097		NAT9	146.87	0.581613	0.00143217	0.0212619
ARHGEF28		HEXB		KIFAP3		TMEM86A	24.8913	-0.742269	0.0697902	0.98836		ZDHHC18	164.24	0.538974	2.66443e-05	0.000446804		SSBP3	337.943	-0.718104	1.83602e-05	0.000301937		MCC	246.323	-0.738645	0.00143587	0.0212803
ARHGEF3		HEY1		KIZ		AMIGO2	18.543	-0.723243	0.0695241	0.98836		ZNF175	91.4506	-0.771684	2.66956e-05	0.000447143		SRPK2	262.008	0.973755	1.84371e-05	0.000302849		IARS	1882.87	0.300198	0.00144584	0.0214032
ARHGEF33		HEYL		KLF15		GOLGA2	1136.54	-0.124507	0.0700524	0.989357		BRD4	1074.87	0.467184	2.71926e-05	0.000454939		PCSK6	114.319	0.825083	1.85208e-05	0.000303871		WBP2	1408.86	0.394343	0.0014536	0.021493
ARHGEF37		HHATL		KLF2		PCBD2	699.216	-0.160322	0.070308	0.989357		ELMOD2	106.284	-0.61811	2.7303e-05	0.000456255		TSHZ1	277.456	-0.685795	1.91244e-05	0.000313409		MPP7	407.78	-0.538326	0.0014591	0.0215493
ARHGEF38		HIC2		KLF4		CTSO	107.959	-0.253447	0.0702037	0.989357		CASP8AP2	185.517	-0.768734	2.73374e-05	0.0004563		ODC1	1582.09	0.736264	1.95325e-05	0.000319355		HM13	360.788	0.493189	0.00146467	0.0216065
ARHGEF39		HIF1A		KLF7		RABGAP1L	108.327	-0.297381	0.0702296	0.989357		PRKD2	122.745	-0.658177	2.73917e-05	0.000456676		BTBD8	29.5548	-1.7476	1.95262e-05	0.000319355		P2RY1	328.353	-1.07691	0.00146695	0.0216151
ARHGEF4		HIGD1A		KLF8		KIF2A	72.2541	0.352188	0.0700673	0.989357		SH3YL1	255.413	-0.662097	2.785e-05	0.000463781		BMPR2	820.567	0.59891	1.95891e-05	0.000319911		PHLDA1	75.6605	1.15859	0.0014809	0.0217953
ARHGEF40		HILPDA		KLF9		TBCA	316.247	0.249869	0.0705957	0.992257		PSPC1	392.309	0.485272	2.81751e-05	0.000468652		FZD7	635.806	-0.979162	1.96142e-05	0.00031995		RSRP1	765.069	-0.372822	0.00148369	0.0218111
ARHGEF5		HIPK2		KLHDC1		RNF213	1177.31	-0.264782	0.070711	0.99273		FBXL19	76.8148	-0.751462	2.82994e-05	0.000470175		LCMT2	71.9552	0.914233	1.98908e-05	0.000324087		NRBP1	1622.59	0.251532	0.00149182	0.0219053
ARHGEF6		HIST2H2BE		KLHDC2		LTA4H	519.853	-0.121961	0.0708235	0.993096		CARF	151.355	-0.851552	2.85088e-05	0.000473107		ABR	500.551	-0.89987	2.01418e-05	0.000327798		P2RX6	578.36	-0.317341	0.00150356	0.0220523
ARHGEF7		HIVEP3		KLHDC3		FAM122B	96.1071	-0.253456	0.0709004	0.993096		ERBB2	523.219	-0.488004	2.86409e-05	0.000474752		RERE	2303.65	-0.684059	2.0323e-05	0.000330366		PDCD2	431.746	0.291779	0.00150771	0.0220876
ARHGEF9		HK2		KLHDC4		ARHGEF37	734.575	-0.368077	0.0710923	0.994638		NR2F2	654.318	-0.437146	2.92236e-05	0.000483854		TXLNB	7602.81	-0.692442	2.06723e-05	0.000335657		ZNF789	93.1047	-0.446812	0.00152509	0.0223165
ARID1A		HLX		KLHDC9		DYNC2LI1	72.5984	0.304026	0.0712734	0.996025		CTSB	3645.19	0.631555	2.9382e-05	0.000485917		IFITM2	252.152	1.0899	2.08222e-05	0.000337702		GPATCH11	76.4054	0.532625	0.00153138	0.0223829
ARID1B		HM13		KLHL12		HDAC5	2281.61	0.26553	0.071571	0.998262		DHX15	746.126	0.48042	2.97359e-05	0.000489872		GPATCH4	524.969	0.563347	2.13177e-05	0.000345342		PRKCQ	2661.72	-0.43797	0.00154069	0.0224673
ARID2		HMGA1		KLHL17		CLN5	64.42	-0.321809	0.0717619	0.998262		SLC35A5	123.827	-0.590956	2.97197e-05	0.000489872		MAFK	1011.25	0.904305	2.13794e-05	0.000345548		2023-09-09	1526.89	0.429031	0.00153943	0.0224673
ARID3A		HMGXB3		KLHL20		ZNF469	50.3192	0.638668	0.0717539	0.998262		ZNF48	55.5279	-0.974673	2.97332e-05	0.000489872		IQCA1L	9.82783	-2.4822	2.1377e-05	0.000345548		ST6GALNAC4	258.708	0.482968	0.00154625	0.0225225
ARID3B		HNRNPA0		KLHL21		SIDT1	21.8884	-0.497279	0.071708	0.998262		KCP	55.4477	1.37323	2.97573e-05	0.000489872		WDR48	320.558	-0.569641	2.15956e-05	0.00034851		DERL2	203.829	0.358793	0.00156317	0.0227429
ARID4A		HNRNPA2B1		KLHL23		LSM2	130.693	0.257472	0.0719047	0.998532		RETREG1	1878.86	0.739568	3.04022e-05	0.000499916		STX3	182.846	0.745398	2.16121e-05	0.00034851		KDR	247.158	0.642727	0.00157418	0.0228768
ARID4B		HNRNPA3		KLHL24		ATP8B1	86.1485	-0.45545	0.0719455	0.998532		OSBPL8	337.874	1.37073	3.1007e-05	0.000509279		FKBP9	677.411	-0.564492	2.16821e-05	0.00034924		ARMCX2	128.538	0.598745	0.00158825	0.023055
ARID5A		HNRNPAB		KLHL28		MT-CO1	1.3588e+06	-0.0186975	0.898528	0.998639		FAM217B	508.8	-0.742259	3.14322e-05	0.000515674		FAM78A	1271.05	-0.741631	2.21095e-05	0.000355718		AP2B1	1732.79	-0.263416	0.00159213	0.0230702
ARID5B		HNRNPC		KLHL30		ACTA1	1.08611e+06	0.0293035	0.80022	0.998639		ZNF510	142.381	-0.757824	3.15749e-05	0.000517425		ZNF138	86.0729	-0.855973	2.23769e-05	0.00035961		THBD	831.614	1.19336	0.00159292	0.0230702
ARIH1		HNRNPDL		KLHL33		CKM	581485	0.0951439	0.470989	0.998639		ASB7	81.6464	-0.753662	3.18467e-05	0.000521286		KIAA0040	203.721	0.98654	2.261e-05	0.000362531		C1orf198	538.167	0.403477	0.0016061	0.0232345
ARIH2		HNRNPH1		KLHL36		MYH7	529919	-0.277766	0.164995	0.998639		AKIRIN1	493.509	0.568034	3.25298e-05	0.000531862		ABCA10	189.933	-0.80832	2.26028e-05	0.000362531		NEIL2	313.015	0.528246	0.00161633	0.0233559
ARIH2OS		HNRNPH3		KLHL38		MYH2	532713	0.170047	0.408848	0.998639		BCL6B	164.221	-0.850422	3.25856e-05	0.00053217		STRAP	1489.48	0.322441	2.26527e-05	0.000362803		FOXO3	1290.08	-0.667864	0.00162621	0.0234721
ARL1		HNRNPR		KLHL7		MT-ND4	458110	-0.0607192	0.674229	0.998639		FAM189A2	1173.54	-0.868963	3.2776e-05	0.000534672		DEPDC5	92.6738	-0.777034	2.2905e-05	0.000366429		PTX3	20.5213	4.33258	0.00162998	0.0234998
ARL10		HNRNPU		KLKB1		MT-CO3	389127	0.0817023	0.551016	0.998639		NIPA1	110.722	-0.688917	3.30653e-05	0.000538681		MYLIP	570.022	-0.754149	2.30407e-05	0.000368182		PAPOLA	1168.58	0.327658	0.00163372	0.0235004
ARL13B		HOGA1		KLLN		TTN	379134	-0.0625955	0.67659	0.998639		ZNF701	64.7568	-0.735033	3.30966e-05	0.000538681		VEZF1	1137.48	-0.53183	2.31905e-05	0.000370157		TOMM34	177.028	0.434268	0.00163276	0.0235004
ARL14EP		HOMER1		KMT2A		MT-CO2	335144	0.0248746	0.887509	0.998639		CHST15	184.974	1.44674	3.32471e-05	0.000540519		KCNQ4	121.529	1.42815	2.32828e-05	0.000371209		CAMK2G	3146.4	-0.319125	0.00163955	0.0235576
ARL15		HOMER2		KMT5B		MT-CYB	315435	-0.0228833	0.861045	0.998639		ZBED8	43.1074	-0.894782	3.34394e-05	0.000543032		UBE2J1	348.805	0.459915	2.34132e-05	0.000372867		ITFG1	500.367	-0.343866	0.00164394	0.0235941
ARL16		HOOK2		KNTC1		MT-ATP6	280666	-0.0419968	0.742328	0.998639		TBC1D15	457.472	0.437178	3.35353e-05	0.000543975		RBM5	1305.2	-0.398298	2.35379e-05	0.000373988		ANKRD54	201.688	0.461556	0.00164599	0.0235969
ARL17A		HP		KRCC1		MT-ND1	252668	0.00708709	0.962998	0.998639		PDP1	1330.09	-1.2297	3.38434e-05	0.000547123		STARD8	358.817	0.985373	2.35896e-05	0.000373988		SMYD4	372.612	-0.332231	0.0016503	0.023632
ARL17B		HPCAL1		KREMEN1		NEB	252225	-0.0675832	0.675935	0.998639		PANX1	747.004	1.32543	3.38087e-05	0.000547123		GNG5	241.763	0.713073	2.35444e-05	0.000373988		ATP2A1	103850	-0.690963	0.00165355	0.0236519
ARL2		HPCAL4		KSR1		MYBPC1	238067	-0.0471296	0.617226	0.998639		CCDC66	158.273	-0.641423	3.38038e-05	0.000547123		FOSL1	23.5073	4.43514	2.35858e-05	0.000373988		GYG1	4932.56	0.404315	0.00165759	0.023683
ARL2BP		HPRT1		KY		DES	223536	0.0619532	0.621846	0.998639		ACTC1	2989.15	2.78058	3.40219e-05	0.00054939		SLC39A7	361.036	0.710995	2.39152e-05	0.000378724		ANAPC16	2953.87	-0.268528	0.00165949	0.0236836
ARL3		HPS3		L2HGDH		FHL1	202579	0.0115246	0.919355	0.998639		HOMER1	972.139	0.749286	3.41458e-05	0.000550774		ZNF408	131.544	0.755627	2.41696e-05	0.000382324		ULK1	1424.86	-0.475035	0.00167071	0.0237903
ARL4A		HR		L3MBTL1		TPM2	200188	0.100176	0.523998	0.998639		SUPT20H	340.885	-0.458661	3.43339e-05	0.000552568		ZNF326	262.973	0.4812	2.42203e-05	0.000382697		SLCO5A1	725.279	0.588558	0.00167064	0.0237903
ARL4C		HRH1		LAMA3		MT-ND2	188615	-0.0917647	0.484672	0.998639		KY	154.914	-2.16145	3.43157e-05	0.000552568		TGFB3	240.26	0.891194	2.42659e-05	0.000382989		TATDN1	296.81	0.390531	0.00167497	0.0238243
ARL4D		HS3ST1		LAMB2		MB	185320	0.114102	0.450572	0.998639		CRK	599.686	0.575738	3.44754e-05	0.000554226		PUS1	115.284	0.867164	2.47073e-05	0.000389519		MRPL17	281.702	0.432271	0.00168229	0.0239016
ARL5A		HSF1		LAMP2		MT-ND5	171870	-0.206721	0.279951	0.998639		ARHGAP28	109.897	-1.20289	3.48198e-05	0.000559138		CNST	708.088	-0.711424	2.48717e-05	0.000391237		SPCS3	732.705	0.343872	0.0016959	0.0240681
ARL5B		HSP90AA1		LBX1		FLNC	154012	0.0811425	0.707042	0.998639		SPCS3	732.705	0.438335	3.5419e-05	0.000568125		SPIRE1	416.697	0.778778	2.4869e-05	0.000391237		RPP14	1119.21	-0.374793	0.00170187	0.024126
ARL6		HSP90AB1		LCOR		GAPDH	148448	0.102276	0.362901	0.998639		ZBTB49	76.697	0.87035	3.55571e-05	0.000569706		ADAMTS4	36.5084	2.60236	2.5159e-05	0.000395315		EGR1	1553.13	-2.36333	0.00171574	0.0242955
ARL6IP1		HSPA12A		LDB1		PYGM	129904	-0.00415236	0.971895	0.998639		ZNF84	265.306	-0.532598	3.56652e-05	0.000570168		PMM2	36.2154	1.21435	2.51936e-05	0.00039542		NIP7	109.847	0.550688	0.00172599	0.0244135
ARL6IP4		HSPA13		LDB2		MYL1	120447	0.181654	0.205582	0.998639		PLB1	73.3855	1.0304	3.56618e-05	0.000570168		ZFYVE26	571.431	-0.637305	2.55871e-05	0.000401149		HERC4	414.812	0.370295	0.00173575	0.0245243
ARL6IP5		HSPA1A		LDLRAD4		ENO3	119003	0.120969	0.466211	0.998639		MARS2	146.705	0.812699	3.75638e-05	0.000599854		SRSF1	370.573	0.618589	2.58712e-05	0.000405152		FANCE	131.689	-0.691705	0.00174181	0.0245825
ARL6IP6		HSPA1B		LDLRAP1		TNNT1	115439	-0.0646472	0.777034	0.998639		RBM8A	802.566	0.449253	3.76195e-05	0.000600078		CCT8	1661.79	0.447407	2.6007e-05	0.000406828		LNX2	257.145	0.476308	0.0017505	0.0246362
ARL8A		HSPA4		LEAP2		MYL2	110454	-0.0760155	0.704604	0.998639		ZNF780B	329.061	-0.495974	3.84106e-05	0.000612018		MICAL3	870.963	-0.844111	2.63693e-05	0.000411835		YEATS2	185.202	0.431802	0.00175051	0.0246362
ARL8B		HSPA5		LEPROT		ACTN2	109979	-0.0575988	0.665017	0.998639		TRIM38	178.007	0.811575	3.86325e-05	0.000614724		SNED1	516.882	-0.914513	2.64396e-05	0.000411835		NRXN2	36.2256	0.934324	0.00175143	0.0246362
ARMC1		HSPA8		LGALS8		NRAP	105695	-0.267312	0.195529	0.998639		ZNF790	61.6887	-0.727261	3.86659e-05	0.000614724		STX12	279.714	0.664493	2.64107e-05	0.000411835		SLC29A2	1868.14	-0.365242	0.00175805	0.0246526
ARMC10		HSPA9		LGALSL		ATP2A1	103850	0.206333	0.330788	0.998639		FGF6	152.642	1.73494	3.94804e-05	0.000626979		SEMA3B	248.529	-0.787766	2.64661e-05	0.000411835		CES2	639.986	0.732744	0.00175841	0.0246526
ARMC2		HSPB1		LGI1		ATP2A2	96728	-0.291262	0.227444	0.998639		GNE	263.329	-0.394099	4.0011e-05	0.000634706		MPV17L	244.728	-0.868971	2.6473e-05	0.000411835		FRK	101.999	-1.22162	0.00175672	0.0246526
ARMC5		HSPB7		LGR4		TCAP	97428.5	0.119688	0.499801	0.998639		RBM4B	159.692	-0.553796	4.02097e-05	0.000637155		FAT2	14.2302	2.08395	2.66051e-05	0.000413434		PLIN5	1296.76	-0.627369	0.00176131	0.0246661
ARMC6		HSPB8		LGR5		TNNI1	97575.5	-0.130964	0.491941	0.998639		ITGA7	7112.13	0.596165	4.04362e-05	0.00064004		CXCL2	23.6714	2.28869	2.677e-05	0.000415538		MUT	718.012	-0.244724	0.00179399	0.0250686
ARMC7		HSPD1		LHX6		CMYA5	89470.9	-0.0411528	0.754995	0.998639		MEDAG	91.336	1.42086	4.08499e-05	0.000645168		DCT	11.8718	-1.93562	2.69384e-05	0.000417693		ZDHHC18	164.24	0.413191	0.00179295	0.0250686
ARMC8		HSPE1		LIAS		TNNT3	90229.1	0.288126	0.20869	0.998639		C21orf58	41.3459	-0.854542	4.08167e-05	0.000645168		FAM13C	211.04	-1.37367	2.70807e-05	0.000419439		UACA	5410.11	-0.377262	0.00179777	0.0250938
ARMC9		HSPH1		LIME1		XIRP2	83235.8	-0.0883212	0.760565	0.998639		ZFYVE1	369.089	-0.427634	4.09227e-05	0.000645534		DPEP2	58.8313	1.22391	2.71176e-05	0.000419549		CASTOR3	1511.11	-0.549223	0.0018051	0.0251685
ARMCX1		HTRA3		LIMK2		TNNC2	81445.3	0.317198	0.15476	0.998639		CKAP4	280.582	0.63296	4.09628e-05	0.000645534		CDH15	856.367	-0.56179	2.74129e-05	0.000423653		DAZAP2	1090.19	0.322389	0.00181069	0.0251926
ARMCX2		HYOU1		LIN52		MT-ND6	76960.8	-0.144066	0.428296	0.998639		RAI2	115.049	1.27638	4.14408e-05	0.000652353		DBP	448.611	-1.60998	2.75161e-05	0.000423857		FAM124B	15.5222	1.39999	0.00181079	0.0251926
ARMCX3		HYPK		LIN9		TPM3	75821.4	-0.0640304	0.741739	0.998639		KIAA1551	206.696	-0.499695	4.19099e-05	0.000659016		ZBTB2	166.601	0.519079	2.74899e-05	0.000423857		TRO	720.575	-0.551849	0.00181281	0.0251931
ARMCX4		IAH1		LIPT2		MT-ND4L	73844.6	-0.189953	0.337519	0.998639		MEN1	127.344	-0.570727	4.29036e-05	0.000673905		MCM2	152.125	-0.666527	2.7515e-05	0.000423857		ZNF655	540.682	0.434716	0.00181655	0.0252175
ARMCX5		IARS		LLGL1		TPM1	68673.2	0.271088	0.218462	0.998639		QRICH1	695.194	-0.357232	4.31704e-05	0.000677356		JMJD6	751.436	0.718424	2.75508e-05	0.000423927		BDH1	479.562	-0.552517	0.00182431	0.025253
ARMCX6		IBTK		LMBRD1		TNNC1	65208.7	0.0135484	0.94573	0.998639		SMCR8	321.163	-0.630845	4.56418e-05	0.000715353		UBE2D3	3365.27	0.345511	2.77917e-05	0.000426704		RARS	469.248	0.310329	0.00182483	0.025253
ARMH3		ICAM1		LMF1		MT-ND3	64975	0.0671307	0.718306	0.998639		MEOX1	108.36	0.918391	4.66044e-05	0.000729017		PLA2G4F	188.922	-0.955572	2.77672e-05	0.000426704		CHPF2	142.142	0.644273	0.00182506	0.025253
ARMH4		ICMT		LMOD1		CA3	60778.1	0.0368382	0.818422	0.998639		IFT140	97.9519	-0.628596	4.66149e-05	0.000729017		SLC6A20	11.9146	-2.37903	2.834e-05	0.000434649		HPN	183.081	-0.859439	0.00183063	0.0253025
ARMT1		IDH3A		LMOD2		OBSCN	60522	-0.176383	0.241931	0.998639		TFAP4	65.2364	-0.980428	4.69275e-05	0.000733108		KIAA0513	282.875	1.04354	2.85945e-05	0.000438077		TSHZ1	277.456	-0.476056	0.00184867	0.0255241
ARNT		IDI1		LMOD3		RYR1	59989.4	-0.15557	0.22812	0.998639		MTF1	244.977	-0.515948	4.76499e-05	0.000743586		ZDHHC6	264.399	0.405863	2.87321e-05	0.000439707		SEMA3C	855.389	0.863511	0.00186182	0.0256778
ARNT2		IER2		LNX1		MYBPC2	59105.8	0.205264	0.48041	0.998639		RBM15	178.882	0.7234	4.77363e-05	0.000744128		IFT46	202.764	-0.538298	2.88085e-05	0.000440398		CDC42EP3	629.357	0.663348	0.00186698	0.0257113
ARNTL		IER3		LONRF1		MYH1	57475	0.22008	0.737308	0.998639		TRA2B	801.225	0.447221	4.78477e-05	0.000745057		TGFB2	296.923	1.50667	2.92465e-05	0.000446611		SLC26A10	18.0346	-1.1503	0.00186829	0.0257113
ARNTL2		IER5		LPCAT4		KLHL41	58246.9	-0.0494509	0.755634	0.998639		CYR61	847.276	2.20658	4.83722e-05	0.000752411		PTPRE	52.2254	1.31216	2.95446e-05	0.000450675		CELSR2	699.254	-0.614578	0.00188434	0.0258973
ARPC1A		IFFO1		LRIG1		YBX3	56289.2	0.0387552	0.657243	0.998639		TRIM9	10.459	1.73893	4.8956e-05	0.000760668		SCD	299.552	3.70638	2.96696e-05	0.000452093		ZNF784	516.884	-0.339367	0.00188792	0.0258973
ARPC1B		IFI16		LRIG2		PDE4DIP	55936.9	-0.118065	0.351618	0.998639		CDK4	236.94	0.555606	4.90176e-05	0.000760804		PRG4	44.5529	3.42082	2.99119e-05	0.000455293		PTPN21	474.263	0.548194	0.0018865	0.0258973
ARPC2		IFITM2		LRIT3		TPT1	54758.6	0.100572	0.346312	0.998639		NR1D1	636.422	-1.29177	4.94963e-05	0.000767406		UCKL1	1294.17	-0.421287	3.06134e-05	0.000465163		MACF1	2527.53	0.453339	0.00189837	0.0260126
ARPC3		IFITM3		LRP6		MYLPF	54348	0.260622	0.304536	0.998639		CCER2	16.2845	-1.78248	5.01079e-05	0.000776052		SLC15A4	533.028	0.581965	3.06262e-05	0.000465163		CALCOCO1	2850.5	-0.371936	0.00190392	0.0260605
ARPC4		IFNAR1		LRRC14B		LDB3	52366.1	-0.0630596	0.500219	0.998639		PEX1	444.687	-0.474332	5.05344e-05	0.000781816		TGIF1	78.0248	1.02362	3.11724e-05	0.000472949		KIAA0355	629.744	-0.427438	0.00191111	0.0261308
ARPC5		IFNGR1		LRRC20		EEF2	47997	-0.0382384	0.702234	0.998639		RANBP2	1875.89	0.667718	5.1293e-05	0.0007927		IRF2BP2	904.178	-0.836451	3.12862e-05	0.000474166		NUSAP1	13.1603	-1.13633	0.00191976	0.0262209
ARPC5L		IFRD1		LRRC3		TNNI2	47531.8	0.234992	0.31394	0.998639		ADGRG1	234.514	-0.511272	5.13935e-05	0.000793401		POP1	44.47	1.18499	3.1432e-05	0.000475864		LIAS	446.678	-0.279096	0.00192197	0.0262229
ARPIN		IGF2		LRRC30		PDLIM3	46834.6	0.168326	0.239365	0.998639		CCT5	1304.33	0.37671	5.14746e-05	0.000793802		DDR1	695.993	0.949942	3.14871e-05	0.000476187		YARS	502.82	0.453212	0.00195586	0.0266283
ARPP19		IGF2BP2		LRRC37B		MYOZ1	45718.2	0.1034	0.278223	0.998639		STARD7	3735.38	-0.391755	5.17785e-05	0.000797633		RBFOX2	3223.58	-0.598329	3.1813e-05	0.000479976		FSD1L	424.609	0.689446	0.00195587	0.0266283
ARPP21		IGFBP4		LRRC3B		SYNPO	45135	-0.128989	0.245762	0.998639		PWWP2A	165.067	-0.585157	5.19186e-05	0.000798935		OSBPL9	1445.22	1.12219	3.18337e-05	0.000479976		CKAP5	1699.22	0.413938	0.00197481	0.0268092
ARR3		IL12RB2		LRRC56		PKM	44476.6	0.0689591	0.605438	0.998639		SLC2A11	303.617	-0.831354	5.20556e-05	0.000799335		GABPB1	96.1702	0.783396	3.18397e-05	0.000479976		PAK1	1549.31	-0.51312	0.00197218	0.0268092
ARRB1		IL18		LRRC66		EEF1A2	43718.6	0.145504	0.281736	0.998639		TMCC2	288.047	-0.886172	5.20069e-05	0.000799335		TCEANC2	296.087	-0.555547	3.20046e-05	0.000481948		UPF3A	656.97	-0.287419	0.00197548	0.0268092
ARRB2		IL1R1		LRRC75B		CASQ1	41199.2	0.0492813	0.638409	0.998639		PMP22	580.054	0.933179	5.25188e-05	0.000804874		CPEB3	920.958	-0.693786	3.20689e-05	0.000482402		IRF2	304.841	-0.372397	0.00197889	0.0268269
ARRDC1		IL1RL2		LRRC8D		CSDE1	37611.5	-0.0576145	0.567968	0.998639		TARBP1	529.602	-0.615828	5.25283e-05	0.000804874		TAF1D	421.805	0.596932	3.23282e-05	0.000485784		MITF	1095.59	-0.380108	0.00198312	0.0268556
ARRDC2		IL22RA1		LRRK2		SYNPO2	37166.2	0.147105	0.362158	0.998639		IDI1	1806.36	0.770625	5.27834e-05	0.000807825		INPP5F	152.614	0.686248	3.25486e-05	0.000488576		GDF9	15.9994	-1.13074	0.00199676	0.0270114
ARRDC3		IL31RA		LRRN2		SVIL	36636.4	-0.205757	0.156964	0.998639		ZNF554	111.333	-0.63934	5.28331e-05	0.000807825		NAA25	655.951	0.766827	3.26982e-05	0.0004903		PHACTR4	467.207	0.428853	0.00200513	0.0270959
ARRDC4		IL3RA		LRRTM4		ZNF106	35923.6	-0.0191575	0.921263	0.998639		KLKB1	42.5563	-2.03041	5.31037e-05	0.0008111		RPL7L1	1203.09	0.372404	3.29846e-05	0.000493762		NXPE3	2892.93	-0.403552	0.00201101	0.0271178
ARSA		IL4R		LTA4H		TRDN	34765.9	-0.00594199	0.954348	0.998639		RAB3A	79.0451	-0.8952	5.39181e-05	0.000822666		TCEANC	61.6451	-0.935543	3.29991e-05	0.000493762		MIA2	902.342	-0.571194	0.00200957	0.0271178
ARSB		IL6R		LYSMD1		MYL3	33086.7	-0.0542384	0.79014	0.998639		LRIF1	181.077	0.473249	5.4114e-05	0.00082478		HACD1	406.584	0.539004	3.34404e-05	0.000499306		KLHDC9	32.1141	-0.927033	0.00203504	0.0274127
ARSD		ILF2		LZTFL1		SLN	32628.2	0.268815	0.0786351	0.998639		MXD4	942.802	-0.551383	5.45053e-05	0.000829865		BLOC1S4	95.5816	0.86716	3.34279e-05	0.000499306		SEC61A1	1288.51	0.426545	0.00203824	0.0274267
ARSG		ILF3		LZTS2		ATP5F1B	31699.6	0.0188149	0.852675	0.998639		TIMP3	2557.47	0.494957	5.49338e-05	0.000835505		XBP1	426.878	0.702832	3.3861e-05	0.000505052		TRA2B	801.225	0.350702	0.00204209	0.0274494
ARSI		IMP4		MACO1		MYOT	31646.4	0.195297	0.138778	0.998639		SLC25A34	843.548	-1.21654	5.52924e-05	0.00084007		KCNB1	258.646	1.30103	3.39116e-05	0.000505272		WDR48	320.558	-0.39382	0.00205582	0.0276048
ARSJ		IMPAD1		MADD		MYOM1	30530.3	-0.174849	0.184256	0.998639		TMEM131	1242.61	-0.683542	5.53733e-05	0.000840413		ICAM1	76.4241	1.7706	3.44644e-05	0.000512967		ALDH1B1	1227.25	0.86484	0.00206072	0.0276415
ARSK		IMPDH1		MAFB		ATP1A2	29992.4	-0.0789526	0.525287	0.998639		GNG5	241.763	0.631698	5.63969e-05	0.000855046		BCCIP	608.491	0.374929	3.47666e-05	0.000516375		UBE2H	2209.6	-0.357822	0.00207655	0.0276787
ART1		IMPDH2		MAGED1		SLC25A4	29513	0.0480913	0.686474	0.998639		SCHIP1	216.063	0.804781	5.6458e-05	0.000855071		RHBDF1	400.539	0.706292	3.47503e-05	0.000516375		PSMD6	1131.52	0.231616	0.00207239	0.0276787
ART3		INAFM2		MAGEE1		CSRP3	29267.1	0.0735072	0.814763	0.998639		DEGS1	299.716	0.517876	5.69487e-05	0.000861596		HOMER2	2517.56	0.655845	3.51234e-05	0.000521126		ARHGEF37	734.575	-0.650711	0.00206785	0.0276787
ART5		INIP		MAGEF1		BIN1	27440.5	0.0952103	0.44507	0.998639		CRIM1	1266.01	0.796276	5.7146e-05	0.000863241		B4GALT3	240.531	0.559556	3.51887e-05	0.000521547		SUOX	683.184	-0.440172	0.00207145	0.0276787
ARTN		INPP1		MALT1		COQ8A	25985.2	-0.014819	0.921829	0.998639		SHLD1	38.8104	-1.09354	5.71774e-05	0.000863241		FRMD3	1065.39	0.982304	3.52839e-05	0.000522409		KPNA2	127.16	0.725398	0.00207561	0.0276787
ARV1		INPP4B		MAML3		PLEC	26323.1	-0.0552008	0.691561	0.998639		KCNJ2	400.882	-1.08211	5.73953e-05	0.000865622		ELOVL5	139.173	0.968093	3.56736e-05	0.000527626		TCTN2	22.5966	-0.97924	0.0020685	0.0276787
ARVCF		INPP5F		MAMLD1		PFKM	23867.9	0.0607882	0.692808	0.998639		GPATCH1	96.5323	-0.744714	5.77021e-05	0.000869338		PFKFB1	1266.23	-0.617762	3.5936e-05	0.00053095		PEX11A	136.03	-0.408787	0.00208107	0.0276808
ARX		INSIG1		MAMSTR		KIF1C	22415.8	-0.0909521	0.401269	0.998639		ARC	9.23952	3.711	5.82413e-05	0.000876544		SMG5	2172.72	0.32235	3.60673e-05	0.000532332		NKAIN2	58.0407	-0.777198	0.00207959	0.0276808
ASAH1		INTS12		MAN1B1		HSPA8	22228.2	0.181444	0.109057	0.998639		TMEM189	201.821	0.634185	5.88121e-05	0.00088421		KBTBD8	135.788	2.36489	3.66854e-05	0.000540325		PITPNA	282.355	0.328999	0.00208984	0.0277395
ASAH2		INTS6		MAN2A2		MAP4	21812.4	-0.178632	0.161491	0.998639		ARHGEF3	163.102	-0.771624	5.91679e-05	0.00088863		UGDH	68.5748	1.11482	3.66719e-05	0.000540325		EPB41L1	187.064	-0.453714	0.00208807	0.0277395
ASAH2B		IPMK		MAP2K5		ATP5F1A	21409.8	0.0198029	0.838005	0.998639		SAMD4B	549.935	0.514727	5.92468e-05	0.000888887		SLC4A4	103.255	1.50091	3.67747e-05	0.000541075		USP6	1522.78	-1.01029	0.0021002	0.027819
ASAP1		IPO8		MAP2K6		GNAS	20485.6	0.0422275	0.544577	0.998639		TRIM68	140.606	-0.73501	5.95602e-05	0.000892659		HSPA8	22228.2	0.5045	3.6974e-05	0.000543157		FAM98A	1034.46	0.320284	0.00209973	0.027819
ASAP2		IQCB1		MAP2K7		MYL12A	20167.8	0.0954409	0.733575	0.998639		ZNF100	103.625	-0.727784	5.96495e-05	0.000893067		RNF20	547.705	-0.373323	3.69932e-05	0.000543157		IMPDH2	1572.82	0.362272	0.00211916	0.0279835
ASAP3		IQGAP1		MAP3K11		TPI1	19545.7	0.0589587	0.664096	0.998639		FAM13C	211.04	-1.21317	6.13004e-05	0.000916829		HLF	173.142	-1.01841	3.73471e-05	0.000547783		TMEM94	1334.84	-0.316003	0.00211923	0.0279835
ASB1		IRAK1		MAP3K13		HSP90AB1	19469.6	0.0569513	0.504996	0.998639		C10orf88	90.9778	-0.536877	6.21159e-05	0.000928061		MTPAP	363.682	0.437285	3.75511e-05	0.000549633		LSG1	417.425	0.319654	0.00211773	0.0279835
ASB10		IRF1		MAPKBP1		IDH2	19434.4	0.0361159	0.705	0.998639		RBM10	443.479	0.349499	6.22872e-05	0.000929656		SHCBP1	34.2661	-1.42467	3.75271e-05	0.000549633		RBM8A	802.566	0.346145	0.00212701	0.028011
ASB11		IRF2BPL		MARCHF6		LDHA	18366.8	0.107321	0.584345	0.998639		ZNF384	169.492	-0.549315	6.27686e-05	0.00093587		CLSTN1	702.125	-0.531379	3.78244e-05	0.000553059		MOSPD1	217.856	-0.412665	0.00213047	0.028011
ASB12		IRS2		MARCHF8		RPLP1	18607.5	0.0914952	0.604199	0.998639		RASA2	114.219	-0.822683	6.28402e-05	0.000935968		IFNAR1	631.665	0.340795	3.82838e-05	0.000559197		VEGFD	142.112	-0.559251	0.00213215	0.028011
ASB13		ISOC1		MARF1		YBX1	18455.6	0.0321943	0.708073	0.998639		PLK1	27.9739	-1.03817	6.29806e-05	0.000937089		CPEB4	2149.26	1.03911	3.86316e-05	0.000563694		TTC32	110.717	-0.627205	0.00213233	0.028011
ASB14		ISOC2		MASP1		PGM1	18308.5	0.0146712	0.918219	0.998639		YWHAZ	1233.89	0.490916	6.379e-05	0.000948152		ABHD3	234.088	0.644523	3.86906e-05	0.000563972		LRRC3B	92.5663	-1.54866	0.0021267	0.028011
ASB15		IST1		MASP2		MYOM2	18033.3	-0.035526	0.732843	0.998639		CLK4	628.355	-0.480067	6.41262e-05	0.000952164		AMPD3	605.838	1.92483	3.88124e-05	0.000565162		RTL8B	66.0304	0.624364	0.00217654	0.0285624
ASB16		ITGA5		MAST3		NDRG2	17545.7	-0.0431193	0.706826	0.998639		ALYREF	308.337	0.61013	6.42001e-05	0.00095228		MEF2D	4188.45	-0.483294	3.93673e-05	0.000572063		ITIH6	49.3585	-0.932218	0.00218169	0.0286004
ASB18		ITGA7		MAT2B		RPL4	17814.3	0.0848449	0.482829	0.998639		PRKCQ	2661.72	-0.533841	6.5265e-05	0.000967079		NEDD4L	717.234	-0.787251	3.93311e-05	0.000572063		SLC25A44	356.469	0.318068	0.00218969	0.0286757
ASB2		ITGAE		MAX		STAC3	17617.1	0.0896699	0.448265	0.998639		SAMD4A	3527.76	0.64031	6.58274e-05	0.000974408		FAM168B	1777.2	0.385809	3.94612e-05	0.000572837		TEAD4	1377.19	0.44239	0.00222109	0.029057
ASB3		ITGAV		MB21D2		FHL3	17165.1	0.0121892	0.93995	0.998639		MIS12	226.875	0.438331	6.60544e-05	0.000976764		INIP	196.472	0.662589	3.96706e-05	0.000575285		ITGAE	225.827	0.68321	0.00222997	0.0291432
ASB4		ITGAX		MBD5		ACADVL	17054.5	0.0119178	0.936663	0.998639		FBXW7	764.337	0.677038	6.61641e-05	0.000977259		STRN4	760.162	0.426009	4.00196e-05	0.00057904		FAM219A	581.063	0.391177	0.00223388	0.0291643
ASB5		ITGB1		MBD6		PDLIM5	17020.5	0.0310283	0.756542	0.998639		RFTN2	31.041	-1.20632	6.62237e-05	0.000977259		FAM13B	161.402	0.833659	4.00527e-05	0.00057904		MEMO1	182.999	0.494466	0.00224006	0.029215
ASB6		ITGB3		MBLAC2		AHNAK	16464	-0.225169	0.189767	0.998639		TMEM233	992.27	0.855301	6.79197e-05	0.00100126		PEX11A	136.03	-0.57628	4.00048e-05	0.00057904		MALT1	374.663	-0.479867	0.00225307	0.0293545
ASB7		ITIH3		MBTD1		RPL13A	16359	0.135139	0.333352	0.998639		CSRP3	29267.1	1.24952	6.81315e-05	0.00100335		FUBP1	786.298	0.764676	4.02821e-05	0.000581762		C6orf48	92.1987	0.799376	0.00227742	0.0296414
ASB8		ITIH4		MCC		SYNM	16116.8	-0.104595	0.284252	0.998639		PLXNC1	105.11	-1.27082	6.83842e-05	0.00100605		TNRC6B	746.131	-0.622348	4.15235e-05	0.000598464		PPIA	1070.1	0.553333	0.00228241	0.029676
ASB9		ITPA		MCEE		KLHL40	16488.8	0.503079	0.1608	0.998639		SLC36A1	124.749	1.03156	6.8519e-05	0.001007		SNRPF	199.427	0.560236	4.14925e-05	0.000598464		VDAC3	6764.68	-0.280182	0.00228565	0.0296877
ASCC1		ITPK1		MCL1		CNBP	15349.2	0.0364283	0.705801	0.998639		TEK	243.41	0.583437	6.86903e-05	0.00100849		AMMECR1L	262.963	0.535288	4.1804e-05	0.000601893		BCL7A	292.177	-0.441295	0.00229318	0.0297552
ASCC2		ITPKC		MCM2		CKMT2	15110.8	0.111625	0.593256	0.998639		ZMIZ1	610.061	0.841669	6.93733e-05	0.00101747		SPRY1	486.344	0.753265	4.19025e-05	0.000602695		MYLK3	2056.42	-0.769329	0.00229794	0.0297865
ASCC3		ITPRIP		MCM5		RPL10	14948.6	0.124414	0.347858	0.998639		HSPA8	22228.2	0.449477	7.19244e-05	0.00105382		PTPRJ	54.1277	1.22076	4.21927e-05	0.000606251		SLC12A2	678.262	-0.813822	0.00231345	0.0299571
ASCL5		IVNS1ABP		MCM6		SRL	14632.3	-0.0624789	0.3984	0.998639		G3BP2	2974.68	0.658451	7.22211e-05	0.00105709		RPL22L1	27.4221	1.33148	4.23524e-05	0.000607927		WIPI1	1147.68	0.416256	0.00231882	0.0299961
ASF1A		IWS1		MCM8		SRRM2	14502.6	-0.0934698	0.527451	0.998639		GAREM1	175.569	0.804481	7.32935e-05	0.00107169		GIT1	506.139	0.554128	4.33237e-05	0.000621238		VLDLR	1415.29	0.360398	0.002326	0.0300584
ASH1L		JADE1		MCM9		MYO18A	14446.7	-0.191809	0.179244	0.998639		ZNF43	64.3274	-0.874348	7.38334e-05	0.00107817		RARA	409.694	1.0542	4.34112e-05	0.00062186		CTSA	559.276	-0.365422	0.00233679	0.0301672
ASH2L		JAGN1		MCMDC2		AGL	14159.4	-0.0294601	0.874654	0.998639		HOXA5	60.7454	-0.76258	7.38863e-05	0.00107817		CLDN9	19.8375	1.88306	4.35416e-05	0.000623096		MDN1	1064.01	-0.436543	0.00234339	0.0302217
ASIC1		JAK2		MCOLN1		ALPK3	14238.1	0.142233	0.318874	0.998639		CHD1	277.111	0.682098	7.43963e-05	0.00108451		LRIG1	1301.99	-0.537934	4.36053e-05	0.000623375		FAM53C	1422.52	-0.391929	0.00236494	0.0304686
ASIC3		JAK3		MDC1		ADSSL1	13693.6	0.0205181	0.861984	0.998639		SBDS	3355.47	0.397473	7.45483e-05	0.00108533		LAMP2	2709.35	-0.593703	4.39455e-05	0.000626968		FKBP1A	1020.16	0.29432	0.00237101	0.030496
ASL		JDP2		MDFIC		SPEG	13666.2	-0.0776206	0.616665	0.998639		CTNNAL1	582.274	0.800252	7.46029e-05	0.00108533		EIF2AK3	150.347	1.13498	4.39032e-05	0.000626968		PREPL	758.127	0.574038	0.00237425	0.030496
ASMTL		JMJD1C		MDM1		UBC	13515.2	-0.185942	0.356409	0.998639		ABCC2	37.7507	-1.34528	7.47318e-05	0.0010861		PITPNB	219.607	0.719775	4.40806e-05	0.00062826		REXO2	267.37	0.399692	0.00237321	0.030496
ASNA1		JMJD6		MDN1		HDLBP	13517.4	-0.0538939	0.474819	0.998639		SLC9A8	401.494	-0.511345	7.52004e-05	0.00109071		VCP	6083.38	0.35908	4.45075e-05	0.000632766		FZD7	635.806	-0.666259	0.00238157	0.0305591
ASNS		JOSD1		MED23		RPL13	13202.5	0.122428	0.351067	0.998639		PCDH9	69.8182	1.2691	7.51329e-05	0.00109071		MCOLN1	209.229	-0.512668	4.45313e-05	0.000632766		CYP2R1	83.6895	0.486228	0.00239454	0.0306945
ASNSD1		JPT2		MED25		DCAF6	13078.6	-0.0443032	0.630004	0.998639		PAN3	187.266	-0.588458	7.58609e-05	0.00109918		CSF3R	54.9824	2.59863	4.45199e-05	0.000632766		MET	647.549	-0.58903	0.00241317	0.0309021
ASPA		JUN		MED26		OPTN	12978.1	-0.0376762	0.741729	0.998639		MIA2	902.342	-0.707811	7.60125e-05	0.00110027		FAM47E	38.4174	-1.24354	4.51425e-05	0.000640805		SETD4	148.271	0.367388	0.00242335	0.0310014
ASPH		JUNB		MEF2D		SMYD1	12684.3	-0.13703	0.227559	0.998639		TCEANC2	296.087	-0.489456	7.69517e-05	0.00111274		IVNS1ABP	824.338	0.610237	4.54041e-05	0.000643871		SCFD1	462.594	0.256994	0.00243462	0.0311095
ASPHD2		JUND		MEGF9		GOT2	12514.9	-0.0104628	0.922505	0.998639		NUDT12	307.228	-0.571505	7.75693e-05	0.00112055		KIAA1109	1928.55	-0.897767	4.55342e-05	0.000645068		MEST	86.7212	0.928012	0.0024367	0.0311095
ASPM		KATNA1		MEIS1		MAP3K20	12331.5	-0.0776238	0.622589	0.998639		KDR	247.158	0.777006	7.7981e-05	0.00112437		PPP4R3A	709.451	0.43601	4.56254e-05	0.000645712		GRASP	120.841	-0.82927	0.00243926	0.0311109
ASPN		KATNBL1		MEN1		RPL3L	12540.4	0.0125642	0.899717	0.998639		HES4	125.787	1.03202	7.79902e-05	0.00112437		AKAP9	1463.23	-0.698969	4.58097e-05	0.00064767		CHAC1	23.2564	1.7361	0.0024476	0.031186
ASPRV1		KBTBD8		MET		RPLP0	12444.9	0.0795193	0.579389	0.998639		EIF3B	2054.68	0.269785	7.81656e-05	0.00112577		CHP1	1525.88	0.545081	4.60487e-05	0.000650398		METTL22	727.844	0.4506	0.00245311	0.0312249
ASPSCR1		KCNB1		METTL17		AMPD1	12407.1	-0.0992362	0.646083	0.998639		RAB11FIP3	940.147	0.590763	7.84211e-05	0.00112832		CCDC9B	1964.37	-0.446841	4.61255e-05	0.00065083		CLDN9	19.8375	1.34983	0.00247758	0.0315049
ASRGL1		KCNC4		METTL18		COX6A2	12474.6	0.110799	0.546102	0.998639		TEF	1211.3	-0.934106	7.8661e-05	0.00113064		SACM1L	201.383	0.615078	4.62083e-05	0.000651348		SLC35F6	164.352	0.427519	0.00248142	0.0315222
ASS1		KCNJ11		METTL7A		SLC25A3	12382.1	0.032356	0.732584	0.998639		EIF4ENIF1	342.386	-0.435611	7.96684e-05	0.00114398		VGLL2	3254.07	1.30234	4.65847e-05	0.000655998		DLAT	2112.15	-0.289619	0.0024855	0.0315426
ASTE1		KCNJ15		MFSD14C		RPS2	12259.4	0.122476	0.408815	0.998639		CSTF1	210.271	-0.487536	8.10331e-05	0.00116242		ARF4	465.494	0.518156	4.69038e-05	0.00065852		GOLT1B	229.176	0.381867	0.00250233	0.0317244
ASTN2		KCNJ5		MFSD6		FYCO1	12006.4	-0.193324	0.308985	0.998639		TMEM214	392.591	0.440226	8.22387e-05	0.00117854		TFE3	399.029	0.493688	4.69004e-05	0.00065852		TUBA1B	447.235	0.568345	0.00250642	0.0317446
ASXL1		KCNK5		MFSD8		LMCD1	12085.4	0.0151231	0.961388	0.998639		ADAMTSL5	368.826	0.704333	8.26598e-05	0.00118339		CCDC110	29.8156	-1.48484	4.6882e-05	0.00065852		SELENOS	360.035	0.586393	0.00251336	0.0318008
ASXL2		KCNN4		MGAT4A		EIF1	11878.6	0.0937524	0.342087	0.998639		GGNBP2	543.236	-0.446174	8.28943e-05	0.00118557		CACNA1S	10964.3	-0.39701	4.76329e-05	0.000667478		COL4A6	54.2977	-0.751559	0.00251847	0.0318339
ATAD1		KCNQ4		MGME1		KIF1B	11844	0.0255179	0.880154	0.998639		CTR9	667.82	0.506558	8.38582e-05	0.00119698		PDGFB	401.193	0.910362	4.76364e-05	0.000667478		C12orf45	79.4025	0.496152	0.00253862	0.0320567
ATAD2		KCP		MIA2		ACTN3	11662	-0.063354	0.912056	0.998639		WDSUB1	87.3094	-0.564088	8.38485e-05	0.00119698		KDM3B	1291.81	-0.528136	4.82439e-05	0.000674732		NRG4	92.2784	-0.645063	0.00254617	0.0321202
ATAD2B		KCTD1		MIB2		UQCRC1	11758.3	0.095879	0.406867	0.998639		EXTL2	119.897	-0.565831	8.44695e-05	0.00120451		TMEM175	251.654	-0.485138	4.82976e-05	0.000674732		YPEL3	1065.47	-0.465079	0.00259562	0.0327115
ATAD3A		KCTD15		MICAL3		MYPN	11490.7	-0.0483143	0.744498	0.998639		RTL6	466.471	0.534085	8.45724e-05	0.00120478		DIO2	73.5292	1.17945	4.82503e-05	0.000674732		IFRD1	1747.19	1.08354	0.00262294	0.0330111
ATAD3B		KCTD2		MINDY1		IGFBP5	11333.8	-0.232704	0.170046	0.998639		UTP14C	82.4252	-0.701793	8.52831e-05	0.0012137		MCMBP	561.909	0.387231	4.84765e-05	0.000676561		PTPN1	525.721	0.454685	0.00262458	0.0330111
ATAD3C		KCTD5		MINK1		NEXN	11313.5	0.269425	0.102502	0.998639		CHST3	390.092	1.31856	8.56365e-05	0.00121753		YTHDF1	827.869	0.384788	4.85748e-05	0.000676797		CACNG6	1308.82	-0.326183	0.00264483	0.0332001
ATAD5		KCTD6		MINPP1		USP13	11169.7	-0.0721833	0.628838	0.998639		KDM2B	308.282	-0.41731	8.62516e-05	0.00122506		PSPC1	392.309	0.506363	4.85893e-05	0.000676797		TP53BP2	500.906	0.760144	0.0026429	0.0332001
ATAT1		KDELR2		MITF		RPL29	11270.7	0.122594	0.340577	0.998639		RBM39	2487.37	0.316368	8.82434e-05	0.00125212		PRR12	456.723	-0.79998	4.87809e-05	0.000678795		TMPRSS5	46.4231	-0.675442	0.00265235	0.0332617
ATCAY		KDELR3		MKRN1		VDAC1	11139.3	0.0210332	0.70413	0.998639		FLRT2	772.728	0.699745	8.85235e-05	0.00125362		VAPA	2333.86	0.413799	4.90367e-05	0.000681682		MSRB3	2574.03	-0.30958	0.0026672	0.0333885
ATE1		KDM5C		MKS1		EIF4G2	11075.7	0.0209728	0.873174	0.998639		UVSSA	296.753	-0.573865	8.84588e-05	0.00125362		ZNF79	72.9772	0.805707	4.95458e-05	0.000688082		GNL3L	215.447	0.328621	0.00266772	0.0333885
ATF1		KDR		MLEC		MEF2C	10973.2	0.0298334	0.855869	0.998639		FAM214A	743.215	-0.824432	8.93233e-05	0.0012637		APBB1IP	16.4026	2.66536	5.05814e-05	0.000701774		SERPINB1	366.308	1.00159	0.00267902	0.0334969
ATF2		KDSR		MLF1		RPL8	11041.8	0.0955616	0.561493	0.998639		FBXO32	7234.81	-1.31727	8.95157e-05	0.00126518		TRIM55	817.058	0.93209	5.0772e-05	0.000703202		SNRPA1	181.841	0.461665	0.00268219	0.0335036
ATF3		KIAA0040		MLH3		MDH2	10972	0.0771073	0.470882	0.998639		LRFN4	158.131	1.053	8.96703e-05	0.00126612		GALC	202.726	-0.554841	5.0784e-05	0.000703202		RNF6	578.973	0.513475	0.00270247	0.0336908
ATF4		KIAA0513		MLIP		HADHB	10818.5	-0.0149257	0.93802	0.998639		RAD17	363.193	-0.426552	8.98479e-05	0.00126738		ITIH3	118.377	1.84134	5.08476e-05	0.000703392		FAM110B	324.175	0.606843	0.00269988	0.0336908
ATF5		KIAA1191		MLYCD		CACNA1S	10964.3	-0.117221	0.194496	0.998639		APPL1	1868.32	-0.482817	9.0311e-05	0.0012718		AP1S2	1738.95	0.38774	5.11874e-05	0.000707398		CNOT9	425.455	0.374879	0.00270751	0.0337206
ATF6		KIAA1671		MMP11		PLN	10763.9	-0.1358	0.438282	0.998639		PAXIP1	115.881	-0.533209	9.03377e-05	0.0012718		FAM49B	512.58	0.458844	5.18365e-05	0.000715668		PPP5C	827.208	0.238848	0.00272254	0.0338746
ATF6B		KIAA1755		MMS19		HSPB6	10914	0.0491602	0.81833	0.998639		MRPL14	887.7	0.55258	9.17014e-05	0.00128974		ADAMTSL5	368.826	0.780264	5.19774e-05	0.000716912		ZNF839	251.846	-0.31677	0.00272715	0.0338988
ATF7		KIF21A		MN1		RTN4	10610.1	-0.0217254	0.803653	0.998639		HDAC5	2281.61	0.575937	9.25019e-05	0.00129972		GDI2	1534.91	0.32103	5.26424e-05	0.000723106		NREP	1597.32	-0.491973	0.0027485	0.0341308
ATF7IP		KLF11		MOB3B		MYOM3	10648	-0.200684	0.285336	0.998639		AC118549.1	305.841	-0.561405	9.38789e-05	0.00131778		ABCC9	1516.46	-0.710807	5.26568e-05	0.000723106		PNRC1	1781.15	-0.468433	0.00279752	0.0346718
ATF7IP2		KLF14		MOB3C		TRIM54	10580.1	0.0227386	0.874896	0.998639		ZNF519	71.5049	-1.02548	9.45748e-05	0.00132626		DEGS1	299.716	0.559156	5.25142e-05	0.000723106		CMC2	424.667	0.533389	0.00279617	0.0346718
ATG10		KLF4		MOCS3		HSP90AA1	10390.6	0.194177	0.148928	0.998639		CLDND1	457.979	0.446639	9.48461e-05	0.0013266		TFPI	244.684	1.00754	5.2577e-05	0.000723106		MSL3	590.597	0.299723	0.00282351	0.0349598
ATG101		KLF5		MOGAT1		ASB5	10735.1	-0.106819	0.75762	0.998639		ZNF318	297.365	-0.52206	9.48756e-05	0.0013266		CSF1	154.639	0.999789	5.26827e-05	0.000723106		KCTD2	895.053	0.268407	0.00283285	0.0350073
ATG12		KLF6		MON1B		TACC2	10354.4	-0.140949	0.320038	0.998639		RBBP9	81.1824	-0.585866	9.48704e-05	0.0013266		DNAH3	21.1453	-2.34949	5.27653e-05	0.000723535		FAM118B	278.785	0.301157	0.00283269	0.0350073
ATG13		KLHL18		MORC3		FXR1	10244.2	-0.0194433	0.815716	0.998639		ACSL6	62.9966	-0.963017	9.49754e-05	0.00132671		CLASP2	1710.72	-0.688863	5.35324e-05	0.000732668		STAU1	1379.79	0.283181	0.0028465	0.0351148
ATG14		KLHL25		MOSPD1		OGDH	10295.7	-0.066752	0.395607	0.998639		C9orf64	109.927	-0.566677	9.53372e-05	0.00133047		SPATS2	184.899	-0.681255	5.35351e-05	0.000732668		MTPN	1008.09	0.428049	0.00285738	0.0351148
ATG16L1		KLHL29		MOSPD2		HNRNPA2B1	10022.3	0.105953	0.151365	0.998639		UTP14A	132.514	0.520792	9.59741e-05	0.00133806		ZNF584	131.364	0.640764	5.37931e-05	0.000735485		ACTR3	723.208	0.394177	0.00286009	0.0351148
ATG16L2		KLHL34		MPHOSPH8		NDUFS1	10030.1	-0.0151261	0.901698	0.998639		ABLIM3	796.136	-0.554018	9.61256e-05	0.00133887		H6PD	3040.07	-0.751203	5.39415e-05	0.000736695		TOR3A	257.763	0.707319	0.00285552	0.0351148
ATG2A		KLHL40		MPP7		NNT	9966.06	-0.114751	0.463357	0.998639		SYNJ2	252.403	1.51547	9.66829e-05	0.00134533		FAM210A	658.031	0.552255	5.3986e-05	0.000736695		BCKDHB	169.015	-0.554597	0.00284842	0.0351148
ATG2B		KLHL41		MPV17L		PTP4A3	10115.9	0.104221	0.428963	0.998639		DCAF7	557.264	-0.438851	9.69969e-05	0.0013484		KCNJ2	400.882	-1.17305	5.41177e-05	0.000737778		DHDDS	157.38	0.469409	0.00285777	0.0351148
ATG3		KPNA1		MRNIP		UQCRC2	9964.77	0.0387519	0.654191	0.998639		PELO	283.005	0.568763	9.7182e-05	0.00134967		ZDHHC5	1221.11	0.331475	5.43191e-05	0.000739809		LRRC30	102.011	-0.701316	0.00286364	0.0351148
ATG4A		KPNA2		MRO		CLIC5	10006.6	-0.178009	0.294562	0.998639		CHI3L1	33.2812	4.3599	9.77983e-05	0.00135692		ZNF33A	655.471	-0.502634	5.43984e-05	0.000740175		C21orf58	41.3459	-0.625268	0.00286165	0.0351148
ATG4B		KPNB1		MROH1		CORO6	9927.48	-0.085816	0.397274	0.998639		SETD1A	380.287	-0.377545	9.84294e-05	0.00136304		CMC2	424.667	0.749927	5.50051e-05	0.000747709		CD276	156.79	0.562365	0.00287437	0.0352124
ATG4C		KRBA1		MRTFB		SOD2	9731.82	-0.0466832	0.686631	0.998639		SPTLC3	15.2426	-1.27721	9.83552e-05	0.00136304		SEH1L	316.885	0.544791	5.52708e-05	0.000750597		SMS	445.752	0.462799	0.00288427	0.0352997
ATG4D		KRT80		MS4A8		PSAP	9690.99	-0.0348549	0.603091	0.998639		NET1	378.779	0.50575	9.87293e-05	0.00136588		NCOA3	887.287	-1.0264	5.55766e-05	0.000754025		TRIM55	817.058	0.65702	0.00289574	0.035406
ATG5		KRTAP5-1		MSANTD1		NIPSNAP2	9677.54	-0.0115198	0.827015	0.998639		RAMP3	108.957	1.03226	9.9093e-05	0.0013696		ITGA7	7112.13	0.631941	5.59716e-05	0.000758655		TFEB	931.805	-0.357285	0.0029135	0.0355889
ATG7		LAMA5		MSANTD2		ASB2	9649.62	0.0361079	0.853302	0.998639		PLEKHF2	225.749	0.690251	9.99272e-05	0.0013798		ARHGAP19	54.2408	-0.869382	5.61514e-05	0.000760361		BCAS3	314.116	-0.329124	0.00291789	0.0356083
ATG9A		LAMB1		MSH6		SEMA6C	9534.58	-0.00916542	0.924852	0.998639		MSC	32.5117	1.26216	0.000101112	0.00139482		NR3C2	379.469	-1.10596	5.62521e-05	0.000760995		C6orf89	1059.99	0.234118	0.00292647	0.0356134
ATG9B		LAMB3		MSL2		LMOD3	9528.59	-0.096041	0.328977	0.998639		GOLGA8H	13.2703	-1.40079	0.000102107	0.0014072		HEY1	185.461	0.797772	5.64621e-05	0.000763103		MRAS	926.933	0.48973	0.00292671	0.0356134
ATIC		LAMC1		MSRB3		KTN1	9495.37	-0.018522	0.880283	0.998639		GOLGA1	395.828	-0.368361	0.000102267	0.00140806		ASB11	1573.34	-0.610585	5.67454e-05	0.000764735		RHOBTB2	392.077	0.3815	0.00292146	0.0356134
ATL1		LAMTOR4		MST1R		TMEM38A	9492.01	-0.0438637	0.664119	0.998639		H3F3B	1959.33	0.495849	0.000102754	0.00141341		DHCR24	1518.9	0.857632	5.67362e-05	0.000764735		ANXA5	832.742	0.49083	0.0029358	0.0356899
ATL2		LAP3		MSTN		EHBP1L1	9467.58	-0.0955241	0.344831	0.998639		RBM26	631.395	-0.380684	0.000102891	0.00141393		B3GNT5	859.1	1.28601	5.6714e-05	0.000764735		SNX11	141.683	0.376905	0.00294546	0.0357471
ATL3		LARGE1		MTF1		PPP1R12B	9021.66	-0.133096	0.37517	0.998639		MTHFD2L	117.78	0.511006	0.000102991	0.00141396		TP53BP2	500.906	1.06094	5.70374e-05	0.000767937		GON7	117.995	0.41989	0.00294613	0.0357471
ATM		LARP1B		MTF2		CAP2	8987.38	-0.10352	0.280346	0.998639		NPIPB5	1052.02	0.634447	0.000103229	0.00141587		MAX	381.842	-0.489524	5.71761e-05	0.000768338		PTPN2	142.085	0.389934	0.00295281	0.0357941
ATMIN		LARP4		MTFR2		YWHAG	8934.85	-0.0335636	0.764874	0.998639		RBMX	1542.62	0.387372	0.000103845	0.00142298		CNNM2	52.5145	-0.993735	5.71374e-05	0.000768338		DDX5	4397.28	0.397002	0.00296783	0.0359418
ATN1		LATS2		MTMR12		EIF4B	8944.25	-0.0544325	0.629667	0.998639		ZNF555	106.517	-0.859355	0.000104864	0.00143556		NDUFAF4	640.789	0.669963	5.77268e-05	0.000775		OPLAH	1218.73	-0.365896	0.00300049	0.0363028
ATOH8		LBP		MTMR3		GYS1	8859.83	-0.0631556	0.572694	0.998639		LMOD2	18191.9	0.734419	0.000106963	0.00146291		FUCA1	182.363	-0.646217	5.87333e-05	0.000787763		COL6A3	1578.14	0.506087	0.0030093	0.0363748
ATOX1		LBR		MTMR4		CS	8809.1	-0.0818	0.398915	0.998639		TIRAP	70.416	-0.663034	0.000107354	0.00146686		HPRT1	135.05	0.639008	5.88186e-05	0.000788158		ODC1	1582.09	0.490133	0.00302931	0.0365819
ATP10A		LCAT		MTRF1		EIF4A2	8825.2	0.0745515	0.302949	0.998639		IDH1	387.648	-0.449267	0.00010776	0.00147101		SLC22A5	606.976	0.789301	5.89212e-05	0.000788783		USP47	2505.09	0.429503	0.00305135	0.0366423
ATP10D		LCLAT1		MTSS1		EIF4G1	8716.49	-0.0801758	0.301325	0.998639		AQP4	1524.48	-0.9531	0.000107911	0.00147168		HMGA1	1116.66	0.571259	5.90575e-05	0.000789859		IMPAD1	1351.12	0.326485	0.00304722	0.0366423
ATP11A		LCMT2		MTUS1		CALM1	8640.59	0.0170105	0.86814	0.998639		GIMAP7	131.782	0.630577	0.000109468	0.0014915		RNF150	859.373	-1.27978	5.94076e-05	0.00079379		BCCIP	608.491	0.257741	0.0030433	0.0366423
ATP11B		LDLRAD3		MTX3		PPP1CB	8605.76	-0.0530545	0.583992	0.998639		CBFA2T2	439.533	-0.471904	0.000109817	0.00149484		ZNF385B	283.527	1.00242	5.95134e-05	0.000794451		POLE	533.806	-0.436134	0.00304912	0.0366423
ATP11C		LEMD3		MUC6		GAMT	8615.84	0.0870431	0.581557	0.998639		SSUH2	15.1888	1.52242	0.000110693	0.00150533		PRR33	714.903	-0.641976	5.98499e-05	0.000798187		CNDP2	325.863	0.295357	0.0030516	0.0366423
ATP13A1		LENG1		MUM1L1		SDHA	8459.63	0.0229691	0.777356	0.998639		ZNF799	25.6199	-1.08992	0.000111092	0.00150934		B3GAT3	113.075	0.993992	6.0399e-05	0.000804749		SMAP2	117.551	0.529392	0.00304152	0.0366423
ATP13A2		LETM1		MUT		ADPRHL1	8291.19	0.259452	0.35048	0.998639		DRD4	24.0201	-1.23378	0.000112277	0.001524		PLPP7	3644.04	-0.499575	6.05216e-05	0.000804863		UGT3A1	117.054	-0.833507	0.00306073	0.0366852
ATP13A3		LETM2		MVB12B		PADI2	8166.32	-0.141877	0.267387	0.998639		POFUT1	492.325	-0.385563	0.000112402	0.00152426		HNRNPR	917.065	0.386901	6.04803e-05	0.000804863		RPL22L1	27.4221	0.935297	0.00306094	0.0366852
ATP13A5		LFNG		MVK		RPL18A	8288.64	0.117697	0.426674	0.998639		RAB40C	316.607	-0.586616	0.000113255	0.00153438		ABHD16A	26.1006	-1.24761	6.08002e-05	0.000807806		MINDY1	317.4	-0.316285	0.00307497	0.0368186
ATP1A1		LIF		MXD3		FLII	8212.85	-0.0423699	0.673191	0.998639		AAGAB	457.241	0.438453	0.000113672	0.00153858		ACVR2B	305.619	-0.979362	6.08957e-05	0.000808314		ABHD16A	26.1006	-0.850936	0.00310108	0.0370962
ATP1A2		LIG3		MXD4		RPL19	8165.24	0.110714	0.334948	0.998639		TESK2	128.929	-0.989128	0.000114252	0.00154497		PARP1	2656.23	-0.307527	6.10603e-05	0.000809738		DNALI1	28.3347	-0.925295	0.00310982	0.0371659
ATP1A4		LIMA1		MXRA8		ACO2	8114.63	-0.0378894	0.696896	0.998639		SUPT16H	545.222	-0.357067	0.000115818	0.00156468		ACSF2	612.924	-0.609912	6.12465e-05	0.000811444		MIS12	226.875	0.334547	0.00313668	0.0373988
ATP1B1		LIMS1		MYADM		JPH1	8041.53	-0.0427967	0.790113	0.998639		ZNF605	288.437	-0.561009	0.000116305	0.00156842		SNPH	123.32	-0.795435	6.1398e-05	0.000812689		NOB1	175.217	0.40813	0.00313401	0.0373988
ATP1B2		LIPG		MYBPC1		PGK1	7970.27	0.0845202	0.519911	0.998639		HERPUD2	215.26	-0.466567	0.000116312	0.00156842		SELENON	740.809	0.70864	6.15694e-05	0.000814194		CCL2	51.3161	1.68489	0.00313814	0.0373988
ATP1B3		LITAF		MYH14		SMTNL1	8106.52	-0.076594	0.747402	0.998639		AGK	178.057	-0.440637	0.000116551	0.00157016		ZNF274	199.93	0.64252	6.16684e-05	0.00081474		FUNDC1	103.531	-0.405098	0.00314795	0.0374806
ATP1B4		LMCD1		MYLIP		RPL7A	7997.16	0.12162	0.350137	0.998639		ZNF780A	53.0721	-0.836104	0.000117045	0.00157534		UBXN2A	697.648	0.508829	6.19143e-05	0.000817222		ITPA	162.589	0.538989	0.00315688	0.0375519
ATP23		LMNA		MYLK2		DDX17	7822.83	-0.165092	0.241152	0.998639		SETDB1	267.121	-0.532885	0.000118698	0.0015961		PAN2	573.52	-0.46333	6.21237e-05	0.000818455		NUMA1	1850.98	-0.359446	0.00316625	0.0376281
ATP2A1		LMNB1		MYLK3		NFIX	7797.25	-0.121834	0.307825	0.998639		ZNF706	719.965	0.289771	0.000119003	0.0015987		TMEM183A	258.714	0.386094	6.208e-05	0.000818455		SYNM	16116.8	-0.298315	0.00317422	0.0376876
ATP2A2		LMNB2		MYO5C		RACK1	7821.48	0.0882691	0.465755	0.998639		ZSWIM5	41.5904	-0.958236	0.000119502	0.00160392		TET1	41.7468	-1.6452	6.24949e-05	0.000822577		NOL4L	53.5326	-0.593664	0.00319531	0.0379026
ATP2A3		LMO7		N4BP1		RPL6	7791.76	0.109166	0.327119	0.998639		TMCC1	1255.03	0.661501	0.000119874	0.0016074		EGLN1	5297.78	0.412694	6.36405e-05	0.000836875		ACVR2B	305.619	-0.687961	0.00320346	0.0379638
ATP2B1		LMOD2		N4BP2L1		MDH1	7713.53	0.0219966	0.84368	0.998639		IP6K3	1543.85	-0.763276	0.000121956	0.00163228		NSMCE3	227.256	0.612609	6.42036e-05	0.000843494		HBEGF	1170.39	1.14267	0.00320763	0.0379778
ATP2B2		LNX2		N4BP3		HADHA	7635.97	-0.0398826	0.760113	0.998639		SUMF2	478.341	-0.438211	0.000121854	0.00163228		GEM	174.639	2.46106	6.50704e-05	0.000854087		MRFAP1	3872.85	0.236671	0.00321279	0.0380036
ATP2B4		LONRF3		NAA40		SELENOW	7567.28	0.215311	0.265662	0.998639		TMEM170A	78.7608	-0.642242	0.000123083	0.00164584		CHMP4B	1939.68	0.461892	6.53271e-05	0.000855864		MAP2K6	1755.13	-0.573024	0.00326232	0.0384464
ATP2C1		LOXL2		NAA60		CLIP1	7651.21	-0.0128749	0.936678	0.998639		ZNF93	16.8166	-1.49556	0.000123293	0.00164711		SBNO2	386.463	1.10701	6.52686e-05	0.000855864		CIAPIN1	421.96	0.440838	0.00325944	0.0384464
ATP5F1A		LPAR1		NAA80		ANK1	7639.08	0.0188733	0.881738	0.998639		CD164	1648.88	0.486905	0.00012345	0.00164768		COL24A1	43.0648	-1.81842	6.55446e-05	0.000857917		NMNAT3	293.894	-0.385683	0.00325376	0.0384464
ATP5F1B		LPGAT1		NAGPA		TXLNB	7602.81	-0.101771	0.498952	0.998639		PJVK	53.3479	-0.716297	0.00012388	0.00165189		SIDT2	447.587	-0.403989	6.56833e-05	0.000858936		BBC3	44.295	-0.812602	0.00326127	0.0384464
ATP5F1C		LRFN4		NAPEPLD		PABPC4	7576.64	-0.0877038	0.419241	0.998639		RAB11FIP1	108.539	-0.887352	0.000125675	0.00167427		CTBP2	333.341	0.722857	6.61804e-05	0.000863835		KAT14	460.68	-0.277724	0.00329691	0.038818
ATP5F1D		LRIF1		NAT1		NDUFA4	7549.81	0.140194	0.303515	0.998639		MYADM	374.84	0.7228	0.000126444	0.00168295		SDAD1	312.43	0.512	6.61699e-05	0.000863835		APBA1	104.915	-0.752717	0.00332958	0.0391665
ATP5F1E		LRP12		NBAS		RBM24	7595.67	0.245763	0.125558	0.998639		HSP90AA1	10390.6	0.515323	0.000127699	0.00169809		CHD1L	371.995	0.548642	6.69663e-05	0.000873285		WHAMM	493.253	0.386745	0.00334514	0.0392847
ATP5IF1		LRP2BP		NBEA		COX4I1	7515.44	0.176899	0.274189	0.998639		RAN	1755.4	0.357083	0.000128121	0.00170213		GADD45B	222.486	2.75992	6.7625e-05	0.00088106		MCMDC2	58.6907	-0.542629	0.00334581	0.0392847
ATP5MC1		LRP3		NBPF11		GPD1	7388.71	-0.0217652	0.911198	0.998639		VCP	6083.38	0.312004	0.000128395	0.00170419		MVB12B	628.678	-0.768651	6.79081e-05	0.000883933		CNP	526.46	-0.312406	0.00336469	0.0394699
ATP5MC2		LRPAP1		NBPF12		SQSTM1	7392.92	0.0540025	0.573445	0.998639		SLC43A1	272.721	-0.733391	0.000128567	0.0017049		ATP6V0B	650.874	0.513637	6.80113e-05	0.00088446		MAPRE1	494.938	0.332321	0.00337439	0.0395304
ATP5MC3		LRR1		NBR1		MYO18B	7403.5	-0.267755	0.123038	0.998639		ZNF700	58.7519	-0.760283	0.000128871	0.00170736		MRPL32	433.662	0.371816	6.83727e-05	0.000888341		NOP58	496.762	0.345419	0.0033801	0.0395304
ATP5MD		LRRC1		NCAPD2		BTBD1	7286.1	-0.0758652	0.48681	0.998639		MXD3	57.7673	-0.991547	0.000129498	0.00171409		EXD2	332.888	-0.484013	6.85868e-05	0.000890304		FADS3	371.982	0.554316	0.00338228	0.0395304
ATP5ME		LRRC4		NCKIPSD		JPH2	7255.28	0.0568496	0.612399	0.998639		PER3	770.644	-1.04415	0.000130456	0.00172518		GLIS3	23.3211	1.44819	6.86909e-05	0.000890836		NFKBID	15.0336	-1.20671	0.00337809	0.0395304
ATP5MF		LRRC41		NCOA3		EEF1A1	7235.58	0.017875	0.923947	0.998639		GCC1	156.483	-0.454184	0.000132256	0.00174738		DUSP1	2546.87	-1.8793	6.88674e-05	0.000892303		STARD8	358.817	0.655235	0.0033997	0.0396248
ATP5MG		LRRC52		NCSTN		APOBEC2	7247.89	0.0471873	0.667686	0.998639		SOX13	346.872	-0.670605	0.000136294	0.00179908		PLCL1	932.571	-0.707872	6.95099e-05	0.000899802		NEDD9	247.784	-0.75356	0.0033954	0.0396248
ATP5MPL		LRRC59		NDRG3		RPL37A	7322.3	0.182375	0.263068	0.998639		CTSC	214.42	-0.792877	0.000138568	0.00182575		TBC1D24	178.413	-0.613558	6.96698e-05	0.000901046		SLC36A1	124.749	0.785235	0.00339897	0.0396248
ATP5PB		LRRC75A		NEDD4L		UQCRFS1	7196.72	0.136341	0.316549	0.998639		PNO1	186.783	0.511333	0.000138469	0.00182575		SLC25A25	688.268	-1.14673	6.98407e-05	0.000902429		CHST1	68.2246	0.952261	0.00343672	0.0400195
ATP5PD		LRRC8B		NEDD9		ITGA7	7112.13	0.0316677	0.82744	0.998639		TMC6	75.4821	0.884233	0.000139242	0.00183294		ING2	141.393	-0.802012	7.01388e-05	0.000905146		PARD3	1033.05	0.407543	0.00344865	0.0401218
ATP5PF		LRRFIP1		NEIL1		TCEA3	7178.4	0.0254119	0.804085	0.998639		MKRN2	649.939	0.507385	0.000139443	0.00183392		WDR53	75.8653	0.587317	7.02434e-05	0.000905146		SLC6A6	620.915	-0.766655	0.00346616	0.0402886
ATP5PO		LRRFIP2		NEK10		PLIN4	7099.1	-0.0877173	0.672848	0.998639		CCDC32	112.952	-0.956529	0.000140412	0.00184498		CSF2RB	25.3783	1.9587	7.02046e-05	0.000905146		RRP9	173.933	0.531205	0.0034729	0.04033
ATP5S		LRSAM1		NEMP1		FTH1	7181.79	0.108392	0.617694	0.998639		SMG8	139.237	-0.495564	0.000141652	0.00185817		PARP15	84.6736	-0.931902	7.04194e-05	0.000906585		EIF2S1	822.713	0.265118	0.00348239	0.0404033
ATP6AP1		LSG1		NEO1		RPS16	7119.04	0.212145	0.222255	0.998639		SLX4IP	25.9184	-1.05597	0.000141674	0.00185817		SMARCA2	2428.39	-0.572145	7.10715e-05	0.000914147		ALYREF	308.337	0.460569	0.00351888	0.0407894
ATP6AP1L		LSM1		NFATC2IP		C10orf71	7131.66	-0.223754	0.16421	0.998639		ATF6B	259.291	-0.479018	0.00014323	0.00187686		YTHDF2	601.988	0.349831	7.14965e-05	0.000917939		ANGPTL2	1148.18	0.58016	0.00352371	0.0408083
ATP6AP2		LSM7		NFE2L1		EMC10	7075.43	-0.107928	0.506562	0.998639		DGAT1	657.42	0.320021	0.000143691	0.00188119		MYO19	340.218	0.843998	7.14535e-05	0.000917939		B3GLCT	83.7262	-0.700281	0.00354124	0.0409739
ATP6V0A1		LTBR		NFIA		RAD23A	7086.98	-0.00203392	0.983148	0.998639		SENP8	84.6232	-0.601921	0.000143935	0.00188267		ANXA11	2967.87	0.383954	7.1833e-05	0.000921421		IRS2	525.484	-0.789573	0.00356177	0.041062
ATP6V0A2		LTV1		NFIX		SMPX	7091.62	0.0231012	0.897729	0.998639		SH2B3	376.035	0.823744	0.000144565	0.00188919		TSPAN8	324.256	-1.23303	7.20009e-05	0.000922736		FTSJ1	222.068	0.346793	0.00355919	0.041062
ATP6V0B		LYAR		NFKBIA		DST	6915.25	-0.00599217	0.969661	0.998639		SH2D5	3.81495	4.57474	0.000144834	0.00189099		C20orf194	1357.34	-1.1043	7.35783e-05	0.000942095		ERI2	119.823	-0.489417	0.00355727	0.041062
ATP6V0C		LYPLAL1		NFKBID		GOT1	6952.45	0.0493393	0.648739	0.998639		WBP1	94.2602	-0.58206	0.000145777	0.00190158		UBE2N	835.71	0.412593	7.37543e-05	0.000943035		ACTG2	27.7616	-2.61893	0.0035529	0.041062
ATP6V0D1		LYSMD2		NFRKB		LRRC2	6952.67	-0.114628	0.398893	0.998639		ANGPTL4	52.8521	2.83546	0.000146258	0.00190612		IRAK1	832.443	0.562775	7.37853e-05	0.000943035		PEX5L	31.0744	1.12309	0.00357735	0.0412043
ATP6V0E1		LYSMD3		NFXL1		AES	6812.1	0.0154344	0.919856	0.998639		CCDC86	161.281	0.567069	0.000146825	0.00191178		PTDSS1	486.067	0.523179	7.43287e-05	0.000949121		ZNF671	145.209	-0.469455	0.00360506	0.041486
ATP6V0E2		MACF1		NHLRC3		OAZ1	6824.02	0.134286	0.249186	0.998639		IPMK	105.084	0.918418	0.00014844	0.00193106		ATF6B	259.291	-0.538204	7.47709e-05	0.000953903		UBLCP1	132.385	0.314501	0.00362336	0.0416588
ATP6V1A		MAD2L1BP		NIF3L1		SERBP1	6814.91	-0.0156555	0.876285	0.998639		BRD8	460.63	-0.38127	0.000148917	0.00193552		THBS2	57.4579	1.55127	7.525e-05	0.000959148		SLX4	139.178	-0.3941	0.0036354	0.0417595
ATP6V1B2		MAEA		NINJ1		ACSL1	6775.23	-0.102878	0.579125	0.998639		ST6GAL1	353.242	-0.823619	0.000149758	0.00194469		TRIB1	1035.26	-0.830657	7.55161e-05	0.000961671		ZCCHC10	230.241	0.342215	0.00363925	0.0417659
ATP6V1C1		MAF1		NINL		CD36	6812.85	-0.14713	0.401465	0.998639		SLC38A1	389.071	1.27454	0.000150059	0.00194684		WNK2	1978.92	-0.77068	7.58157e-05	0.000964616		NFE2L1	24960.7	-0.277121	0.00366725	0.0420493
ATP6V1C2		MAFA		NIPA1		PERM1	6847.97	0.217767	0.216287	0.998639		ALG10B	60.2003	-0.644971	0.000150403	0.00194954		CEBPG	1219.83	0.463501	7.62367e-05	0.000968386		ABLIM2	2281.08	0.494401	0.00368704	0.0422382
ATP6V1D		MAFB		NIPAL3		DUSP3	6816.52	-0.109815	0.307026	0.998639		EGLN3	281.295	1.395	0.000150608	0.00195044		IRF2BPL	476.2	0.768203	7.62493e-05	0.000968386		RARRES1	13.4451	1.75466	0.00371965	0.0425734
ATP6V1E1		MAFF		NKAIN2		PPP1R1A	6807.2	0.077047	0.636446	0.998639		CIC	868.014	0.581352	0.000151215	0.00195655		RCC2	175.868	0.704028	7.65089e-05	0.00097081		PLPP7	3644.04	-0.345897	0.00373686	0.042732
ATP6V1E2		MAFG		NLRC4		FNDC5	6716.85	-0.0771849	0.74077	0.998639		LRRC41	836.489	0.337394	0.000151902	0.00196367		SLC4A2	386.591	-0.454725	7.69034e-05	0.000974939		ABCD4	377.65	-0.335686	0.00374145	0.0427459
ATP6V1F		MAFK		NLRP1		SYPL2	6819.07	-0.104887	0.425424	0.998639		VDR	28.9458	1.46872	0.000155105	0.00200328		HIF3A	221.515	-0.997202	7.73369e-05	0.000978676		DLK1	262.122	0.754799	0.00377192	0.0430554
ATP6V1FNB		MAGT1		NMNAT3		VDAC3	6764.68	0.00791872	0.928869	0.998639		PTPRJ	54.1277	1.05353	0.000155444	0.00200585		LTV1	153.39	0.512733	7.73129e-05	0.000978676		FBXO27	18.8353	1.69492	0.0038078	0.043426
ATP6V1G1		MAK16		NOL4L		BAG3	6759.23	0.369207	0.0788091	0.998639		DIO2	73.5292	1.02286	0.000156994	0.00202404		ATP1B3	198.547	0.649647	7.75128e-05	0.000980023		PPFIBP2	426.35	-0.375899	0.00382225	0.0434296
ATP6V1G2		MAN1A1		NOL9		RPS11	6791.57	0.152491	0.327573	0.998639		ZFP2	28.7782	-1.21753	0.000158692	0.0020441		ARL8B	1094.17	0.44541	7.76835e-05	0.000980425		ITPKB	379.352	-0.435608	0.00383253	0.0434296
ATP6V1H		MAN2A1		NPHP1		GPI	6766.71	-0.035703	0.72931	0.998639		AC090004.1	10.4985	1.50347	0.000159119	0.00204777		HPCAL4	129.822	1.66113	7.7639e-05	0.000980425		LIG3	269.552	0.312158	0.00383885	0.0434296
ATP7A		MANBAL		NPHP3		RPL15	6747.17	0.069729	0.378854	0.998639		METRNL	71.164	0.994611	0.000161168	0.00207228		NRAP	105695	0.881141	7.80459e-05	0.000984118		MED22	235.257	0.344179	0.00381819	0.0434296
ATP7B		MAP1LC3B		NR1D1		RPS4X	6754.49	0.0749042	0.509506	0.998639		ST3GAL5	456.496	0.662995	0.000161435	0.00207372		CCDC71L	68.3068	1.07189	7.86243e-05	0.000990525		BICC1	209.55	-0.670277	0.00381351	0.0434296
ATP8A1		MAP1LC3C		NR1D2		QKI	6701.88	-0.015762	0.910796	0.998639		ZSCAN2	56.8179	-0.684007	0.000161568	0.00207372		CCNG2	150.746	-0.928004	7.90073e-05	0.000994463		SLC37A1	148.808	0.617469	0.00383561	0.0434296
ATP8A2		MAP2K1		NR2C1		SYNPO2L	6688.77	0.0620457	0.661466	0.998639		IL22RA1	7.82424	2.34722	0.000161867	0.00207571		TMEM159	1238.09	-0.736351	7.92322e-05	0.000996113		NPHP3	104.832	-0.415594	0.00383203	0.0434296
ATP8B1		MAP2K3		NR2F2		RPS24	6646.43	0.141712	0.269155	0.998639		HSPA4	1849.71	0.448904	0.000162308	0.00207766		FARSB	594.685	0.319179	7.92796e-05	0.000996113		ARMC7	61.0667	0.595968	0.00382997	0.0434296
ATP8B2		MAP3K14		NR3C2		UQCRB	6620.73	0.152112	0.27039	0.998639		WHAMM	493.253	0.480998	0.000162272	0.00207766		MAFB	565.404	-1.20821	7.93941e-05	0.000996664		CENPN	38.832	0.83146	0.0038232	0.0434296
ATP8B3		MAP3K7CL		NR4A1		HJV	6612.7	-0.0502197	0.601824	0.998639		ZNF75A	146.435	-0.539416	0.00016285	0.00208274		STK36	126.398	-0.730157	7.9925e-05	0.00100244		PLCD3	2145.72	-0.45033	0.00384583	0.0434699
ATP8B4		MAP3K8		NR4A2		TNS1	6536.68	0.0104347	0.944586	0.998639		C19orf53	702.51	0.440297	0.00016434	0.00209993		NOL10	210.431	0.443533	8.00897e-05	0.00100361		MYADM	374.84	-0.568653	0.00385476	0.0435321
ATP9A		MAP3K9		NRBP2		KLHL31	6502.44	-0.0594013	0.741148	0.998639		SNRK	281.617	0.474481	0.000165862	0.0021175		NR2F2	654.318	-0.444556	8.10151e-05	0.00101431		PLIN4	7099.1	-0.621364	0.00386302	0.043571
ATP9B		MAP7D3		NRDE2		RPL32	6581.25	0.169477	0.201062	0.998639		EYA3	258.952	-0.557911	0.00016736	0.00213473		ZNF341	106.949	-0.924869	8.10941e-05	0.0010144		TMEM233	992.27	0.642002	0.00386528	0.043571
ATPAF1		MAPK1IP1L		NREP		HSPA9	6504.36	0.0552504	0.416026	0.998639		SCN5A	12.7769	2.59535	0.000171862	0.00219021		SGMS2	161.885	1.33993	8.19122e-05	0.00102372		CCDC43	722.627	-0.215869	0.00387241	0.043571
ATPAF2		MAPK6		NRG4		RPS14	6538.19	0.166178	0.235605	0.998639		RASGEF1B	44.8925	1.54213	0.000172186	0.0021924		NRDE2	274.613	-0.513513	8.26549e-05	0.00103209		RIOK1	179.941	0.359944	0.00387534	0.043571
ATR		MAPK7		NRIP2		SNTA1	6502.5	0.0687248	0.616114	0.998639		TMOD2	105.686	-0.61656	0.000172861	0.00219905		MAML3	48.8029	-1.12756	8.29977e-05	0.00103545		ALG8	71.9707	0.548757	0.0038687	0.043571
ATRAID		MAPK8IP1		NSD1		RPS3A	6493.38	0.113418	0.344469	0.998639		SPATA2	260.961	-0.439569	0.00017351	0.00220536		TRAF5	77.7459	0.84447	8.32467e-05	0.00103764		EMILIN1	182.33	0.645629	0.00388795	0.0436742
ATRIP		MAPK8IP3		NSD3		RPS8	6444.43	0.0942555	0.486968	0.998639		DPH1	490.144	-0.383855	0.000175209	0.00222498		MRPL47	333.525	0.590465	8.44699e-05	0.00105156		C2orf49	323.968	-0.371546	0.00392044	0.0439227
ATRN		MAPKAPK2		NSF		CYC1	6390.5	0.0367035	0.769522	0.998639		SLC9A1	183.476	0.661265	0.000175471	0.00222634		SPATA6	25.153	-1.0835	8.45124e-05	0.00105156		GNG5	241.763	0.46779	0.00391879	0.0439227
ATRNL1		MAPKAPK3		NSMF		UGP2	6376.48	-0.0152016	0.880117	0.998639		SNHG28	35.5823	-1.25415	0.000176047	0.00223169		CTCF	697.279	-0.373855	8.49296e-05	0.0010557		CACHD1	101.276	0.451089	0.00391717	0.0439227
ATRX		MAPRE1		NT5C3A		SORBS1	6347.38	-0.142399	0.43874	0.998639		CCT2	941.003	0.346087	0.000177053	0.00224246		WDR4	71.7316	0.876679	8.49944e-05	0.0010557		RNF123	3659.39	-0.266712	0.00392786	0.0439671
ATXN1		MAPRE2		NT5DC1		RPS15	6356.6	0.168342	0.197574	0.998639		KMT2A	576.35	-0.684926	0.000177934	0.00225164		TRMT10C	386.523	0.400078	8.60764e-05	0.0010682		SDHA	8459.63	-0.242414	0.00394755	0.0441487
ATXN10		MARCHF3		NTF3		YWHAE	6232.28	0.0265221	0.621922	0.998639		ABHD10	309.868	-0.396327	0.000178765	0.00226016		HEXB	311.703	0.538436	8.76287e-05	0.00108627		TMEM248	559.292	0.241115	0.00402575	0.0449546
ATXN1L		MARCHF5		NUDCD2		GSN	6276.48	0.139576	0.437351	0.998639		44993	388.722	-0.514647	0.00017995	0.00227315		PPIL1	189.524	0.601414	8.76865e-05	0.00108627		COQ10B	164.056	0.459691	0.00402668	0.0449546
ATXN2		MARK1		NUDT12		LRRC20	6223.59	-0.0136925	0.884256	0.998639		SRSF2	1039.54	0.371935	0.000180401	0.00227685		FRMD1	6.59361	-3.84135	8.84221e-05	0.00109442		CD2BP2	542.793	0.342796	0.0040341	0.0449979
ATXN2L		MARS		NUDT16		LIMCH1	6150.59	-0.101898	0.449513	0.998639		ODC1	1582.09	0.598006	0.000181784	0.00229229		SORT1	2613.41	0.601726	8.99552e-05	0.00111242		PDSS2	240.651	-0.312752	0.00404548	0.0450586
ATXN3		MARS2		NUDT19		TUBA4A	6104.36	0.127414	0.541206	0.998639		MARF1	999.576	-0.572157	0.00018301	0.00230573		HEXA	172.408	-0.542687	9.00678e-05	0.00111283		LENG1	74.3347	0.66026	0.00404663	0.0450586
ATXN7		MAST2		NUDT5		SHISA4	6115.84	-0.00391532	0.981861	0.998639		INSIG2	177.717	-0.505443	0.000183848	0.00231427		FAM208B	567.686	0.680699	9.07933e-05	0.00112082		ENTPD4	516.224	0.339258	0.00407774	0.0453653
ATXN7L1		MAST4		NUMA1		CYCS	6129.69	0.0851776	0.481111	0.998639		ERFE	53.0689	1.86541	0.000184672	0.0023226		CLDND1	457.979	0.48187	9.09195e-05	0.00112139		KLF9	2205.49	-0.472147	0.00408152	0.0453676
ATXN7L2		MAT2A		NUP133		RPL41	6141.86	0.104186	0.611068	0.998639		CA5B	26.0357	-1.24623	0.00018607	0.00233814		STARD7	3735.38	-0.408957	9.11406e-05	0.00112314		ARMCX3	834.53	0.479525	0.00409807	0.0455119
ATXN7L3		MBD3		NUP155		CCDC69	6033.35	-0.145948	0.34896	0.998639		FBXW5	4169.32	0.408947	0.00018689	0.0023464		ABHD4	366.817	0.71945	9.15081e-05	0.00112668		TCEA3	7178.4	-0.304426	0.00410335	0.0455307
ATXN7L3B		MBNL2		NUP210		VCP	6083.38	0.0105203	0.89731	0.998639		MDN1	1064.01	-0.518481	0.000187566	0.00235284		ORAI1	1098.78	0.620847	9.23026e-05	0.00113548		PES1	363.303	0.451643	0.00413721	0.0458664
AUH		MBTPS1		NUP62		CYB5R1	6005.93	-0.135221	0.357099	0.998639		PACSIN3	5013.38	0.478699	0.000188246	0.00235726		OSBPL8	337.874	1.388	9.27809e-05	0.00114036		BMPR2	820.567	0.385907	0.00414109	0.0458694
AUNIP		MCF2L2		NUSAP1		RNF10	6038.73	-0.0459375	0.600521	0.998639		ILF2	852.785	0.270799	0.000188216	0.00235726		LETM1	541.094	0.536185	9.33473e-05	0.00114434		ATG12	380.702	0.280227	0.0041709	0.0461193
AUP1		MCMBP		NVL		ACADM	5978.12	-0.0490935	0.738077	0.998639		HDGFL3	181.565	-0.758215	0.000190801	0.00238509		ATF6	329.494	0.431436	9.33399e-05	0.00114434		CNRIP1	111.858	0.590525	0.00416848	0.0461193
AURKA		MCOLN3		NXPE3		ECPAS	5947.74	-0.0111739	0.895987	0.998639		CASP2	145.025	-0.669448	0.000190796	0.00238509		MST1R	23.1298	-1.38162	9.32563e-05	0.00114434		UPP1	308.322	0.567892	0.00419267	0.0462795
AURKAIP1		MED10		OARD1		ATF4	5889.39	0.0598351	0.690333	0.998639		KLF11	158.342	0.803748	0.000194835	0.00242919		HJV	6612.7	-0.406287	9.38336e-05	0.0011493		ZNF587B	92.5388	-0.485747	0.00418978	0.0462795
AURKC		MED20		OAT		RPL7	5941.4	0.0789079	0.481251	0.998639		TGIF1	78.0248	0.855373	0.000194783	0.00242919		STC2	32.0915	1.44808	9.41149e-05	0.00115174		PYGO1	824.312	-0.496693	0.00420134	0.046335
AUTS2		MED22		OAZ2		TRIM72	5920.22	0.108725	0.430455	0.998639		MED27	75.9982	0.829823	0.000194746	0.00242919		CLK3	567.325	-0.358035	9.45729e-05	0.00115535		ACTR2	1104.98	0.248723	0.00421073	0.0463581
AVEN		MED27		OBSL1		SYNE2	5884.21	-0.0310188	0.811442	0.998639		ZNF835	24.6781	-1.27717	0.00019581	0.00243923		WBP1	94.2602	-0.64536	9.45053e-05	0.00115535		KLHL18	164.766	0.414221	0.00421036	0.0463581
AVIL		MED6		ODF2L		PCNT	5964.12	-0.0277701	0.801862	0.998639		ARID4A	160.911	-0.839372	0.000196534	0.00244614		NOP56	683.917	0.581472	9.47336e-05	0.0011561		RCL1	215.512	-0.577614	0.00424672	0.046714
AVL9		MED9		OGA		RPL14	5975.57	0.0629805	0.62939	0.998639		TMED8	100.714	-0.626822	0.00019726	0.00245305		SLC7A8	281.977	-0.911707	9.47988e-05	0.0011561		PFKFB3	1936.83	-1.18362	0.00425611	0.0467457
AVPI1		MEDAG		OGG1		HECTD1	5770.58	-0.0165237	0.903518	0.998639		SAP130	204.622	-0.553161	0.000197606	0.00245311		MARF1	999.576	-0.64432	9.57163e-05	0.00116585		ARID5B	766.029	-1.06956	0.00426318	0.0467457
AVPR1A		MEIS2		OLFML1		DVL1	5758.33	0.0101499	0.914419	0.998639		SEC61B	129.265	0.699557	0.00019752	0.00245311		FJX1	17.367	1.68059	9.57629e-05	0.00116585		SOX4	113.712	0.663919	0.00426432	0.0467457
AVPR2		MEMO1		OLFML2A		C4orf54	5896.26	-0.502988	0.174416	0.998639		KLF9	2205.49	-0.591305	0.000198973	0.00246795		CREBRF	182.36	-0.91258	9.68706e-05	0.00117831		FAM161A	41.6815	-0.858671	0.00426407	0.0467457
AXIN1		MEOX1		OLFML2B		COX5B	5755.07	0.155146	0.36547	0.998639		MYOM2	18033.3	0.387078	0.00019944	0.00247049		SLC38A2	3957.42	-0.880433	9.76939e-05	0.0011873		KLHL33	1867.41	-0.508593	0.00428629	0.0469462
AXIN2		MEST		OPHN1		NRDC	5741.37	-0.0500916	0.713354	0.998639		RSF1	331.707	-0.5832	0.000199521	0.00247049		GAA	961.803	-0.431675	9.79511e-05	0.00118896		PIK3IP1	198.972	-0.794909	0.00432491	0.0473224
AXL		METRN		OPLAH		GHITM	5710.21	0.0325517	0.589311	0.998639		RICTOR	797.374	0.914611	0.000200595	0.00248165		PELO	283.005	0.611516	9.80826e-05	0.00118896		PRUNE2	136.736	1.70303	0.00432809	0.0473224
AZGP1		METRNL		ORC2		MYH7B	5820.35	-0.126887	0.532528	0.998639		GRK5	212.202	0.488174	0.000201312	0.00248838		ZNF239	31.2159	1.02064	9.80159e-05	0.00118896		ABCC5	2509.34	-0.408487	0.00435632	0.0474789
AZI2		METTL1		ORC5		FBXO40	5731.72	-0.202594	0.156734	0.998639		PROX2	11.2093	-2.07156	0.000202184	0.00249702		HSPA5	1868.6	0.600681	9.85003e-05	0.001193		ARL8B	1094.17	0.308285	0.00435354	0.0474789
AZIN1		METTL22		ORC6		ATP5F1D	5740.47	0.133115	0.429114	0.998639		DNTTIP2	577.735	0.355164	0.000203108	0.00250627		FBXO46	156.804	-0.523932	9.89519e-05	0.00119744		ACOT2	969.959	-0.413113	0.00435733	0.0474789
AZIN2		METTL7B		OSBP		FABP3	5652.24	0.116662	0.681093	0.998639		CXorf38	117.622	-0.699019	0.000203829	0.00251301		TRIM8	1658.84	0.48103	9.92567e-05	0.00119978		NPM3	76.1562	0.666698	0.00435555	0.0474789
B2M		MFAP1		OSBPL1A		DWORF	5599.03	0.038609	0.870212	0.998639		EEF1AKMT3	24.2826	-1.20183	0.000204233	0.00251584		TSC22D2	499.089	0.944122	9.93159e-05	0.00119978		LGR4	533.466	-0.450577	0.00437368	0.0476162
B3GALNT1		MFGE8		OSGEPL1		ZFAND5	5714.46	0.110226	0.436961	0.998639		IP6K2	333.322	-0.480063	0.000205547	0.00252855		ERMARD	196.134	-0.462013	0.000100291	0.00121053		ZNF821	43.163	0.637837	0.00437743	0.0476163
B3GALNT2		MFHAS1		OSGIN1		UNC45B	5670.56	-0.0263716	0.819755	0.998639		ESYT3	37.0087	1.08785	0.000205616	0.00252855		KBTBD4	114.625	-0.536239	0.000101143	0.00121977		PPID	904.235	0.245259	0.0043961	0.0477785
B3GALT1		MFSD12		OTOGL		PEBP1	5661.8	-0.0159981	0.864093	0.998639		ARF4	465.494	0.439219	0.000205996	0.0025289		SRSF3	1266.88	0.514957	0.000101403	0.00122185		CEP170B	194.419	0.613081	0.00440137	0.0477948
B3GALT2		MGST1		OVGP1		MAP7D1	5620.5	0.0276777	0.83619	0.998639		EBF4	35.6159	0.883905	0.000205964	0.0025289		TTC28	303.467	-0.7073	0.000101657	0.00122388		ASB8	3239.43	-0.240727	0.00442438	0.0478928
B3GALT4		MGST3		OXNAD1		NDUFV1	5652.36	0.0326006	0.809389	0.998639		CCT3	2007.01	0.360466	0.000207749	0.00254825		FBXO3	2580.99	0.619103	0.000102164	0.00122893		PAIP2B	2031.3	-0.655836	0.00443015	0.0478928
B3GALT5		MIB1		OXSM		DNAJB6	5626.94	-0.0109432	0.879064	0.998639		ZNF697	78.3328	0.821599	0.000209179	0.0025636		PDGFA	298.275	0.805184	0.000103505	0.00124294		COP1	310.326	0.239107	0.00443123	0.0478928
B3GALT6		MICALL2		P2RX6		RPL27A	5646.68	0.137323	0.374466	0.998639		FAM208A	284.651	-0.412071	0.000211828	0.00259385		IL22RA1	7.82424	2.56279	0.000103462	0.00124294		NUDT12	307.228	-0.4234	0.00442603	0.0478928
B3GAT1		MID1IP1		P2RY1		RPL23	5627.09	0.200296	0.0920581	0.998639		RSPO3	932.181	0.789564	0.000212099	0.00259497		PALLD	4131.34	0.811148	0.000103999	0.00124781		NINJ1	197.074	-0.392328	0.00441978	0.0478928
B3GAT2		MIDN		P2RY6		SPTB	5632.45	-0.126141	0.509062	0.998639		MSTN	139.137	-1.06366	0.000214332	0.00261784		CCNL1	527.011	0.61806	0.000104196	0.00124911		TNFRSF10B	154.037	0.524952	0.00443367	0.0478928
B3GAT3		MIEF1		PAAF1		ACAT1	5533.34	0.0174851	0.902145	0.998639		PITPNC1	78.0003	0.735962	0.000214288	0.00261784		AKIP1	196.095	-0.467754	0.000104633	0.00125329		SEMA3F	140.786	-0.526532	0.00443675	0.0478928
B3GLCT		MIEF2		PAGE4		EIF5	5533.24	-0.175799	0.15449	0.998639		RNF128	219.819	0.689463	0.000215585	0.0026309		TYK2	703.073	-0.321343	0.000105036	0.00125598		ATP7A	99.0218	0.58244	0.00444962	0.047991
B3GNT10		MIS12		PAIP2B		UBB	5559.43	0.0881058	0.390294	0.998639		CLK3	567.325	-0.314661	0.000216848	0.00264408		EMC8	259.39	0.499898	0.000104966	0.00125598		PPM1D	144.287	0.598689	0.00447202	0.0481917
B3GNT2		MKNK2		PAK1		DNAJA4	5541.39	0.247591	0.314499	0.998639		STIP1	1873.87	0.437086	0.000218118	0.00265731		CREB3L4	66.4533	-0.873288	0.000105201	0.00125689		ASCC3	237.221	0.441301	0.0044889	0.0482917
B3GNT5		MKRN2		PALB2		MYOZ3	5510.4	-0.0822899	0.535697	0.998639		GIMAP8	194.771	0.615129	0.000219459	0.00267139		S100A11	129.786	1.25051	0.000106157	0.00126723		MRO	50.0416	-0.757361	0.0044863	0.0482917
B3GNT7		MLLT11		PALD1		RPS6	5548.16	0.0923795	0.429988	0.998639		VSIG10	606.251	-0.604152	0.000220746	0.00268478		PLEKHB2	622.072	0.442735	0.000106487	0.00127011		OSBPL1A	2672.31	-0.284921	0.00450306	0.0484031
B3GNT8		MMADHC		PAMR1		C6orf106	5476.34	-0.0586372	0.465928	0.998639		RCOR3	1595.64	-0.37443	0.000221022	0.00268587		SHMT1	431.361	-0.451102	0.000106888	0.00127381		SLN	32628.2	0.449251	0.00451738	0.048516
B3GNT9		MMP25		PAN2		SCN4A	5482.51	-0.044508	0.627949	0.998639		GNAI3	222.149	-0.379705	0.000223743	0.00271663		SPSB2	82.6635	1.25193	0.000108316	0.00128973		CLIP1	7651.21	0.476022	0.0045295	0.0486052
B3GNTL1		MNDA		PAN3		COX7C	5476.73	0.176309	0.209466	0.998639		CBFB	339.287	0.558035	0.000224279	0.00271905		BAHCC1	268.211	-0.777127	0.000109678	0.00130486		EPHX2	212.768	-0.409332	0.00453913	0.0486674
B4GALNT1		MOAP1		PANK1		UACA	5410.11	-0.031462	0.787495	0.998639		ORC2	250.382	-0.464932	0.000224319	0.00271905		NUP188	427.268	0.498983	0.000110337	0.00131137		NCKIPSD	162.654	-0.423655	0.00454788	0.0487202
B4GALNT3		MOB1A		PAPSS2		RPS18	5442.17	0.117762	0.514417	0.998639		TEX52	16.0147	-1.48684	0.000224842	0.00272309		NSMF	226.441	-0.710377	0.000110412	0.00131137		SDAD1	312.43	0.349667	0.004583	0.049055
B4GALNT4		MORF4L2		PAQR3		NAA50	5383.6	-0.0363307	0.704135	0.998639		FGF9	37.7886	1.13398	0.000225831	0.00273276		TRMT1L	728.351	-0.515374	0.00011127	0.00132045		LHX6	46.2643	-0.784693	0.00460956	0.0492978
B4GALT1		MPDU1		PAQR7		ST13	5370.9	-0.0380993	0.63082	0.998639		COG8	314.195	-0.364282	0.000226535	0.00273898		WDR90	134.419	-0.591375	0.000111817	0.00132584		LMOD2	18191.9	-0.555859	0.00461971	0.0493649
B4GALT2		MPHOSPH10		PARG		RPL12	5441.85	0.101554	0.54553	0.998639		JRKL	87.5181	-0.588218	0.000226767	0.00273948		CXXC5	1571.7	-0.626224	0.000112274	0.00132902		AAR2	232.229	0.31731	0.00463274	0.049421
B4GALT3		MPHOSPH6		PARM1		STK25	5375.98	0.0189509	0.851302	0.998639		HSPA13	102.795	0.732628	0.00022834	0.00275617		FAAH	263.419	-0.653472	0.000112246	0.00132902		SEC23B	70.9279	0.531405	0.00462918	0.049421
B4GALT4		MPP3		PARN		CHCHD10	5409.71	0.133971	0.439444	0.998639		CHMP4B	1939.68	0.394976	0.000229984	0.00277368		EML1	803.185	-0.556959	0.000113425	0.0013411		MASP1	409.007	-1.04152	0.00465592	0.0495851
B4GALT5		MPRIP		PARP1		MLXIP	5339.99	-0.0721683	0.435955	0.998639		TRIM56	383.825	-0.458295	0.00023084	0.00278168		TWISTNB	195.999	0.540334	0.000113485	0.0013411		ARMCX5	66.5745	-0.455618	0.00465403	0.0495851
B4GALT6		MPV17		PARP10		HHATL	5427.45	0.167018	0.471717	0.998639		DTX1	22.9573	1.58592	0.000232634	0.00280095		KDM4A	128.503	-0.562929	0.000115918	0.0013687		B4GALT1	544.238	0.533173	0.00467439	0.0497402
B4GALT7		MPV17L2		PARP11		MPRIP	5274.42	-0.0840031	0.508939	0.998639		SLC46A1	34.9708	-0.953817	0.000233188	0.00280528		ART3	2524.93	-0.66023	0.000116295	0.00137201		UBA2	1467.58	0.320338	0.00469792	0.0499488
B4GAT1		MPZL2		PARP15		EGLN1	5297.78	0.0318255	0.739317	0.998639		SLC1A7	126.766	-1.04433	0.000234324	0.00281659		ANKRD52	1672.79	0.786151	0.000116468	0.0013729		NR2F2	654.318	-0.304419	0.00472802	0.0502268
B9D1		MRAS		PARP16		NDUFS2	5276.51	0.0650556	0.544832	0.998639		SPATA7	62.4971	-0.642537	0.000235022	0.00282262		PRKAB1	168.581	0.535151	0.000116732	0.00137487		EIF2B1	497.119	0.241876	0.00474528	0.0503681
B9D2		MRFAP1		PARP3		RAB10	5252.67	-0.0625412	0.616103	0.998639		COL6A1	2295.49	0.483132	0.000235675	0.0028281		WDR74	211.505	0.5845	0.000117315	0.00138058		ICK	154.4	-0.535487	0.00475411	0.0504197
BAALC		MRM1		PARP4		CD59	5261.99	-0.0270763	0.730852	0.998639		GTF3C4	277.344	-0.483645	0.000236375	0.00283413		UVSSA	296.753	-0.607707	0.000118973	0.00139893		KCNS3	1007.89	-0.409373	0.00478646	0.0506783
BAAT		MRPL14		PARS2		B2M	5183.87	0.106178	0.625854	0.998639		MIDN	1973.95	0.885843	0.00023717	0.00284131		ARMC8	929.089	0.41797	0.000119829	0.00140724		SF3B2	930.48	0.260106	0.00478335	0.0506783
BABAM1		MRPL17		PATZ1		RPS5	5288.52	0.164228	0.226335	0.998639		KIAA1671	1319.19	0.80628	0.000238712	0.00285677		GOSR1	490.833	0.488548	0.00011988	0.00140724		RTN3	789.23	0.47274	0.00480786	0.0508202
BABAM2		MRPL3		PAX3		MBNL1	5232.7	0.0878204	0.554887	0.998639		NCS1	28.6434	1.34568	0.000238858	0.00285677		PIK3C2B	951.727	-0.597505	0.000121366	0.00142157		FGFR1OP	133.978	-0.36026	0.00480404	0.0508202
BACE1		MRPL32		PAX5		PHYH	5239.46	0.0584241	0.618902	0.998639		MBD6	464.162	-0.434117	0.000239445	0.00286096		MED27	75.9982	0.91726	0.000121373	0.00142157		LRRC39	3944.32	-0.388251	0.00482209	0.0508861
BACE2		MRPL35		PAX7		RPL5	5245.59	0.0796304	0.441848	0.998639		EYS	10.0263	-1.76642	0.000239606	0.00286096		EFHC1	62.8644	-0.769861	0.000121403	0.00142157		EI24	1375.67	0.29832	0.00481937	0.0508861
BACH1		MRPL47		PAXIP1		HRC	5209.69	-0.0127208	0.901758	0.998639		P2RX5-TAX1BP3	25.2955	1.08615	0.000240425	0.00286836		SLC38A1	389.071	1.39443	0.000121752	0.00142447		AGPS	417.782	0.339859	0.00485399	0.0511802
BACH2		MRPL50		PBXIP1		NFIC	5170.37	-0.0260286	0.854089	0.998639		ADIPOR2	1297.36	-0.489392	0.000241047	0.00287339		CCRL2	10.203	1.68332	0.000122333	0.00143009		ZFAND5	5714.46	-0.413321	0.00487849	0.0513467
BAD		MRPS18A		PCBD2		SLC7A2	5181.49	0.100074	0.540284	0.998639		TPM4	592.002	0.777743	0.000243411	0.00289917		DTNBP1	185.178	-0.755331	0.000122698	0.00143317		DPH1	490.144	-0.29633	0.00487932	0.0513467
BAG1		MRPS7		PCBP2		USO1	5178.62	-0.0824019	0.427714	0.998639		B4GALT5	1896.78	0.599659	0.000244026	0.00290409		THAP12	745.709	0.365211	0.000123012	0.00143565		ARNTL	189.557	1.225	0.0048819	0.0513467
BAG2		MRTO4		PCCA		CAB39	5139.73	0.00876603	0.948678	0.998639		ZNF420	79.4396	-0.618151	0.000244746	0.00291026		OBSL1	1872.86	-0.484837	0.000123352	0.00143843		RBM4B	159.692	-0.3874	0.00491142	0.0516145
BAG3		MSANTD4		PCDH12		RPS25	5180.98	0.104976	0.55075	0.998639		NUDT4B	7.5936	1.90828	0.000245137	0.00291249		OSTC	155.233	0.545581	0.000125003	0.00145648		DUSP23	143.803	0.686146	0.00491822	0.0516433
BAG4		MSC		PCDHGA1		PPP1R3A	5153.37	-0.0614892	0.746388	0.998639		ZSCAN26	149.972	-0.451911	0.000245688	0.00291664		EPDR1	1906.66	-0.434198	0.000127141	0.00148016		LAMC1	1982.77	0.412025	0.0049435	0.0518379
BAG5		MSL3		PCF11		DYNC1H1	5136.23	-0.112494	0.252873	0.998639		ETFBKMT	125.604	-0.556204	0.00024665	0.00292564		BRD4	1074.87	0.460156	0.000127379	0.00148171		MEGF6	172.782	0.481727	0.00494898	0.0518379
BAG6		MSN		PCIF1		RPS3	5185.41	0.0625594	0.702038	0.998639		GPSM1	35.3345	0.927581	0.000252851	0.00299672		PXMP4	203.003	-0.573492	0.000127759	0.00148491		IRAK4	67.5537	0.570615	0.0049477	0.0518379
BAHCC1		MT1A		PCMTD1		GPD1L	5140.22	-0.0963303	0.522856	0.998639		NKX3-1	74.8319	0.846695	0.000254649	0.00301555		RUSC2	1699.74	0.736061	0.00012823	0.00148723		GBX1	122.456	-0.783713	0.00495637	0.0518726
BAHD1		MT1M		PCNX2		SLC2A4	5147.26	0.0583883	0.624568	0.998639		TGFB3	240.26	0.717239	0.000258749	0.00306158		MOB1A	471.144	0.376859	0.00012838	0.00148723		RRAGB	162.999	-0.322485	0.00497317	0.0519749
BAIAP2		MTERF3		PCYOX1		PPP3CB	5108.17	-0.0430286	0.657046	0.998639		IWS1	717.167	0.357881	0.000259784	0.0030713		RECQL5	148.871	-0.568456	0.000128287	0.00148723		FAT2	14.2302	1.35809	0.00497432	0.0519749
BAIAP2L1		MTHFD1L		PDCL		PPP1R3B	5021.82	0.218925	0.161769	0.998639		DNMT3A	1218.6	-0.540929	0.000261239	0.00308596		ADAMTS13	136.262	-0.618806	0.000128187	0.00148723		NOLC1	903.34	0.309735	0.0049995	0.0521545
BAIAP2L2		MTHFD2L		PDE1A		TRIP10	5125.36	-0.00382851	0.967826	0.998639		VPS37A	703.51	0.418541	0.000261666	0.00308848		ZNF787	779.635	0.596053	0.000128783	0.00149067		CELF2	413.626	0.55901	0.00500185	0.0521545
BAIAP3		MTPAP		PDE2A		FBP2	5118.6	0.0549099	0.800624	0.998639		STK36	126.398	-0.624846	0.000263023	0.00310194		NFX1	875.193	0.52748	0.000130496	0.00150803		PHF14	173.162	0.338092	0.00500382	0.0521545
BAK1		MTPN		PDE4A		SETD7	5028.61	-0.0846865	0.527501	0.998639		IRAK1	832.443	0.480431	0.000264773	0.00312003		FAM110B	324.175	0.806259	0.000130452	0.00150803		DNAJB6	5626.94	0.208574	0.0050348	0.05241
BAMBI		MTRR		PDE6C		PACSIN3	5013.38	0.0337945	0.79215	0.998639		PNLDC1	7.19931	-2.07536	0.000265998	0.00313189		IFI16	157.519	1.06119	0.000130694	0.00150908		PPP1R3D	238.72	0.615924	0.0050382	0.05241
BANF1		MUL1		PDIK1L		SGCA	5020.59	0.00928866	0.929859	0.998639		GPX3	1331.54	0.533936	0.000268172	0.00315442		NKRF	88.1846	0.624813	0.000131429	0.00151633		ANO1	163.351	-0.498607	0.00504069	0.05241
BANK1		MUSTN1		PDK2		COX5A	5001.52	0.102514	0.456206	0.998639		TMEM131L	687.271	-0.789935	0.000268595	0.00315442		HOGA1	29.6008	1.59631	0.000131637	0.00151748		EMG1	203.315	0.370272	0.00512774	0.0532716
BANP		MXD1		PDP1		WNK1	4977.16	-0.176477	0.361841	0.998639		BOD1L1	442.136	-0.602051	0.000268787	0.00315442		CHAC1	23.2564	2.27104	0.000132384	0.00152485		DCTD	387.411	0.339677	0.00513486	0.0533019
BAP1		MYADM		PDP2		KPNA4	4953.66	-0.0880487	0.406407	0.998639		ZNF260	97.1656	-0.580168	0.000268363	0.00315442		TERF2	432.134	0.322298	0.000132691	0.00152685		NR3C2	379.469	-0.734104	0.00514861	0.0533575
BARD1		MYADML2		PDSS2		CUL4A	4960.24	-0.0820826	0.281934	0.998639		SETD1B	396.443	-0.649056	0.000270282	0.00316704		ZNF317	238.521	0.466315	0.000132774	0.00152685		ABCF2	238.946	0.380613	0.00514629	0.0533575
BASP1		MYBPH		PDZRN3		UBR3	4908.32	-0.0694276	0.702699	0.998639		SLC45A4	110.103	0.685865	0.000270304	0.00316704		SEC31A	1259.58	0.497328	0.000133445	0.00153268		MTMR3	241.56	-0.377447	0.0051898	0.0537407
BATF		MYC		PELI3		ALKBH5	4907.71	-0.0315036	0.64209	0.998639		MSANTD1	27.4959	-1.24684	0.000271868	0.00318278		RAB17	34.2897	1.13846	0.000133499	0.00153268		XRCC4	18.0595	1.00962	0.00520385	0.0538422
BATF2		MYF6		PELP1		RPL35	4973.42	0.13254	0.408502	0.998639		BCCIP	608.491	0.306995	0.00027262	0.00318899		CD276	156.79	0.749547	0.000133768	0.00153453		PELI1	129.761	-0.58929	0.00521249	0.0538878
BATF3		MYH15		PER1		RPS20	4954.24	0.10065	0.503143	0.998639		NSD1	1022.76	-0.457377	0.000273822	0.00320045		PRPF19	665.811	0.351562	0.000134922	0.00154651		URB1	374.151	0.464893	0.00521699	0.0538906
BAX		MYH9		PER3		GYG1	4932.56	-0.0695394	0.575766	0.998639		SAR1A	1073.11	0.229052	0.000274499	0.00320575		BROX	411.617	-0.522843	0.000135401	0.00154914		HCN1	83.6013	-1.4591	0.00523383	0.0540206
BAZ1A		MYL12A		PEX1		NACA	4911.76	-0.0855662	0.515629	0.998639		CLTB	2368.06	0.532356	0.000275218	0.00321154		FAM222B	376.879	0.635373	0.000135481	0.00154914		GATAD2A	390.245	0.472995	0.00526063	0.0542531
BAZ1B		MYO18A		PEX11A		TSPAN3	4904.52	0.0530308	0.596056	0.998639		ABHD5	328.431	0.432629	0.000277115	0.00323106		ANGPTL4	52.8521	3.0715	0.000135285	0.00154914		AFAP1L1	582.406	-0.529073	0.00528878	0.0544992
BAZ2A		MYO18B		PEX12		GRSF1	4858.05	-0.0419929	0.578817	0.998639		ZBTB25	259.976	-0.381017	0.000283092	0.00329808		ARFGAP2	1746.99	0.588922	0.000135834	0.00155192		MACO1	733.344	-0.379701	0.00530744	0.0546473
BAZ2B		MYO19		PEX5L		SIRT2	4850.52	0.00445739	0.969124	0.998639		TGM1	9.0373	-1.96508	0.000284572	0.00331264		RNF146	1429.55	0.697855	0.00013595	0.00155199		MEF2C	10973.2	0.473622	0.00533218	0.0548576
BBC3		MYO1C		PFKFB1		RPS9	4885.79	0.113776	0.507502	0.998639		RABGGTB	820.491	0.442318	0.00028757	0.00333971		ZNF33B	107.146	-0.946081	0.000136656	0.00155878		HDAC2	757.377	0.19509	0.00535958	0.0550949
BBIP1		MYO7B		PFKFB3		GPT2	4847.68	-0.148295	0.526068	0.998639		COX19	232.885	-0.410864	0.000287594	0.00333971		LOXL2	96.5208	0.815493	0.000136893	0.00156023		GTF3C2	297.709	0.258641	0.00539998	0.0554206
BBOF1		MYO9A		PFKFB4		IPO7	4810.33	-0.0911297	0.527938	0.998639		MAP3K9	87.6637	0.999928	0.000287259	0.00333971		DNAJB11	124.693	0.62827	0.000139514	0.00158882		ZNF680	266.109	-0.376802	0.00539973	0.0554206
BBS1		MYO9B		PGAP2		MACROD1	4845.91	0.162818	0.256231	0.998639		TAF1D	421.805	0.483906	0.000288386	0.00334621		MAST3	67.0208	-1.06619	0.000140102	0.00159422		L3HYPDH	83.5735	0.59385	0.00540714	0.0554494
BBS10		MYOD1		PHACTR1		CMBL	4808.76	-0.0303175	0.822531	0.998639		PARP16	70.0627	-0.646289	0.000290862	0.00337221		TOB1	3030.64	-0.822022	0.000140615	0.00159822		FZD4	749.427	-0.394577	0.00543212	0.0556147
BBS12		MYOF		PHACTR2		BSG	4815.5	-0.00708941	0.956885	0.998639		HSPA9	6504.36	0.245965	0.000292431	0.00338768		MT1A	8.14199	6.1214	0.000140679	0.00159822		DIXDC1	456.639	-0.663466	0.00543639	0.0556147
BBS2		MYOG		PHF11		CRAT	4786.15	0.0221577	0.873611	0.998639		TUBA1C	160.82	1.14263	0.000293023	0.00339181		AKIRIN2	923.971	0.868351	0.000140923	0.00159969		GAREM1	175.569	0.583582	0.00543224	0.0556147
BBS4		MYOM2		PHF14		BCL6	4899.09	0.137027	0.639312	0.998639		SLC7A1	79.6279	1.15042	0.000295114	0.00341326		FGFR1	650.268	0.659828	0.000141078	0.00160017		KIF3B	99.5285	0.423896	0.00544277	0.0556353
BBS5		MYOM3		PHF21A		SLC25A12	4766.66	-0.0502178	0.593537	0.998639		RNF170	275.897	-0.430813	0.000296358	0.0034249		STIM2	183.057	-0.594575	0.000142566	0.00161575		FKBP9	677.411	-0.352801	0.00545968	0.0557632
BBS7		MYOT		PHF3		RPSA	4795.08	0.0950476	0.583128	0.998639		NGFR	27.3183	2.05833	0.00029967	0.0034604		SLC25A16	313.271	0.444982	0.000143002	0.00161939		PPP3R1	1103.6	0.417377	0.00549707	0.0561001
BBS9		MYPN		PHKA2		NDUFB10	4790.77	0.116434	0.454408	0.998639		RBAK	240.495	-0.467059	0.000301105	0.00347418		POLR3F	171.599	-0.471774	0.000143206	0.00162039		CX3CL1	159.471	-0.710156	0.00550361	0.0561218
BBX		N4BP2L2		PHKG1		PPP2R3A	4758.36	-0.0868586	0.560134	0.998639		NPIPB3	61.089	0.996733	0.000301405	0.00347485		CRK	599.686	0.569758	0.000143847	0.00162635		LNPK	746.772	-0.497546	0.0055231	0.0562304
BCAM		NAA15		PHRF1		MAST2	4757.07	-0.0235031	0.847968	0.998639		CDNF	315.096	-0.440445	0.000302198	0.00348121		WNT11	251.403	0.74039	0.000145407	0.00164208		CCNG2	150.746	-0.619841	0.00552163	0.0562304
BCAN		NAA25		PIAS1		ANXA6	4717.37	-0.00851243	0.900234	0.998639		CORO6	9927.48	0.366152	0.000302731	0.00348366		ZPR1	245.283	0.606345	0.000145471	0.00164208		EPS8	349.432	-0.263368	0.00558173	0.0567818
BCAP29		NAA38		PIGB		MSS51	4733.25	0.0787107	0.63864	0.998639		PIGG	262.814	-0.539357	0.000302896	0.00348366		PLA2G2A	48.0993	4.63542	0.000146376	0.00165097		HNRNPLL	327.551	-0.359853	0.00559024	0.0568229
BCAP31		NAA50		PIGG		RBM38	4682.48	-0.0598445	0.674855	0.998639		GTF3C1	1716.7	0.392287	0.000304298	0.003497		MRAS	926.933	0.651179	0.000148401	0.00167247		KLF14	15.0128	1.15921	0.00560884	0.0569665
BCAR1		NAB2		PIGV		ZYG11B	4678.94	-0.045245	0.776716	0.998639		ZKSCAN7	30.6459	-0.86247	0.000304802	0.0035		UIMC1	188.222	0.483495	0.000149354	0.00168188		PPT1	309.139	0.360397	0.00561872	0.0570212
BCAR3		NABP1		PIGZ		DLD	4681.35	-0.0281161	0.748191	0.998639		PSMD11	1517.16	0.285615	0.000306206	0.00351331		LMNB2	566.992	0.458836	0.000149931	0.00168702		SCFD2	135.352	0.390145	0.00563854	0.0571768
BCAS1		NACC1		PIK3C2B		RPL21	4708.08	0.204253	0.19357	0.998639		TLE1	1407.17	-0.592992	0.000307601	0.0035265		MBNL2	1228.95	0.54971	0.00015062	0.00169342		AP3S1	169.526	0.350443	0.00565322	0.0572799
BCAS2		NADK		PIK3CB		MT-ATP8	4699.14	-0.212249	0.194815	0.998639		EN1	230.779	-0.722208	0.000309301	0.00354318		AAGAB	457.241	0.463168	0.000150968	0.00169598		C22orf39	1440.7	-0.177525	0.00567213	0.0574258
BCAS3		NAIF1		PIK3IP1		COX7A1	4681.01	0.237226	0.27597	0.998639		ZNF77	32.0985	-0.983331	0.00031081	0.00355762		SIK3	686.895	0.601031	0.000151864	0.00170335		DOT1L	668.813	0.570027	0.00567868	0.0574464
BCAS4		NANOS1		PIKFYVE		DUSP26	4594.27	-0.0094758	0.953267	0.998639		SQSTM1	7392.92	0.345665	0.000312673	0.00357611		RHOU	510.804	0.988974	0.000151865	0.00170335		OSTM1	225.644	0.356914	0.00568764	0.0574913
BCAT1		NANP		PIP4K2B		AK3	4604.81	-0.0685949	0.760626	0.998639		LRRC8D	71.3588	-0.763201	0.000313055	0.00357763		RNF13	479.816	-0.456782	0.000152472	0.00170745		LDB1	705.499	-0.328425	0.00570125	0.057583
BCAT2		NAP1L5		PIP4P2		PTP4A2	4557.73	-0.0699468	0.360815	0.998639		C17orf53	6.0862	-2.20552	0.000317989	0.00363113		CTU1	50.0685	1.02524	0.000152455	0.00170745		ELOA	773.486	0.199789	0.00571992	0.05768
BCCIP		NAPG		PIP5K1B		SCN1B	4525.44	0.0162571	0.90668	0.998639		AC240274.1	104.166	-1.15823	0.00031978	0.00364869		NFKBIA	590.932	-0.813953	0.000153133	0.00171349		PLXNC1	105.11	-0.906676	0.00571666	0.05768
BCDIN3D		NARS		PITX2		ECH1	4537.08	0.103449	0.576641	0.998639		OSBP	1584.8	-0.44785	0.000320295	0.00365166		ZNF629	374.579	0.534187	0.000153845	0.00172009		TAX1BP1	1429.59	0.253803	0.00574925	0.0579298
BCHE		NAT10		PITX3		EEF1B2	4534.53	0.0835819	0.563943	0.998639		TRPV2	58.8774	0.755899	0.000321716	0.00366496		KCNC4	252.967	0.977037	0.000154451	0.0017255		TAL1	53.4536	-0.510257	0.00578243	0.058218
BCKDHA		NAT9		PJVK		DUSP13	4499.97	0.028833	0.814096	0.998639		GCHFR	6.89956	-2.12337	0.000323241	0.00367942		B4GALNT3	23.7173	-1.91695	0.000154645	0.0017263		GNG7	138.501	-0.592229	0.0057871	0.0582189
BCKDHB		NATD1		PKD1		PRDX6	4461.2	0.0596288	0.518845	0.998639		ZNF75D	130.501	-0.51602	0.000327641	0.00372656		SNX30	82.1551	-0.698341	0.000155017	0.00172908		LPCAT4	212.927	-0.36152	0.00581856	0.0584318
BCKDK		NCBP2		PKD1L1		DYSF	4433	-0.133446	0.227075	0.998639		GSTO1	596.1	0.500601	0.000328268	0.00373074		FBXO10	262.75	0.932116	0.000155666	0.00173495		PLAU	152.059	0.835873	0.00582439	0.0584318
BCL10		NCBP3		PLA2G4F		GOLGA4	4469.51	-0.0627968	0.634592	0.998639		MLH3	291.812	-0.433383	0.000331944	0.00376748		FPR1	8.65516	3.60754	0.000157252	0.00175124		ITPRIP	149.115	0.626445	0.00582106	0.0584318
BCL2		NCEH1		PLA2G6		PHKB	4435.83	-0.0049515	0.973966	0.998639		TUBE1	184.562	-0.570395	0.000332286	0.00376748		CYB5RL	160.937	-0.712314	0.000158326	0.00176181		STK33	59.6135	-0.607323	0.00582663	0.0584318
BCL2A1		NCF2		PLAGL2		C1orf43	4422.27	0.0112735	0.876581	0.998639		FANCM	68.9337	-0.830094	0.000332183	0.00376748		PTPN21	474.263	0.694629	0.000158903	0.00176685		TMEM110-MUSTN1	30.9012	-0.916527	0.00584196	0.0585393
BCL2L1		NCK1		PLBD2		MAF1	4391.21	0.0173205	0.868252	0.998639		NR2C1	543.643	-0.387159	0.000334049	0.00378449		KRBA1	222.181	0.995273	0.00015905	0.00176709		SMG1	2460.76	0.586648	0.0058721	0.0587267
BCL2L11		NCKAP1		PLCD3		RAD23B	4388.74	-0.00240609	0.980744	0.998639		KCTD18	181.654	-0.389988	0.000336667	0.00380769		ZNF554	111.333	-0.642299	0.000159651	0.00177237		MRPS25	1157.55	-0.224149	0.00587452	0.0587267
BCL2L12		NCL		PLCD4		TRAK1	4390.07	-0.0759622	0.393096	0.998639		FIGNL1	102.821	-0.665873	0.000336891	0.00380769		CLN8	306.657	0.590401	0.000159872	0.00177343		C19orf44	85.8483	0.545625	0.00586927	0.0587267
BCL2L13		NCOA1		PLCG1		NUCKS1	4367.21	-0.0251844	0.812818	0.998639		RNF219	56.4183	-0.592497	0.000336698	0.00380769		XIAP	876.847	0.443894	0.000160327	0.00177707		CYB5D2	172.797	-0.441211	0.00590975	0.0590325
BCL2L15		NCOA5		PLCL1		CACNA2D1	4363.72	-0.0522419	0.733846	0.998639		CLN3	10.1426	-1.59365	0.000337182	0.00380799		VMAC	49.6932	-0.756119	0.000161405	0.00178761		PPP1R2	1931.67	-0.255099	0.0059244	0.059086
BCL2L2		NCS1		PLCL2		PDHA1	4393.41	0.0701168	0.554045	0.998639		ADRM1	1344.55	0.384042	0.000337462	0.00380816		TMEM38A	9492.01	-0.411662	0.00016221	0.00179513		CA4	179.144	-0.652637	0.00592186	0.059086
BCL3		NDEL1		PLD1		MYH9	4425.5	-0.0546101	0.846464	0.998639		ELAC1	35.1925	0.849678	0.000339896	0.00383262		ASXL2	502.083	-0.755055	0.000164814	0.00182247		GTDC1	289.732	0.390912	0.00593491	0.0591445
BCL6		NDRG1		PLD2		CDV3	4378.22	0.0111749	0.886209	0.998639		ERCC3	567.073	-0.244717	0.000340443	0.00383578		DPH1	490.144	-0.415516	0.00016494	0.00182247		MOB3B	100.945	-0.845138	0.00595321	0.0592804
BCL6B		NDUFAF4		PLEKHF1		UBA52	4376.26	0.137064	0.335021	0.998639		KLF7	149.62	-0.59036	0.000341212	0.00384144		SPEN	1426.57	0.855603	0.000165391	0.00182603		POLR1A	706.09	0.336529	0.00596138	0.0593153
BCL7A		NDUFAF8		PLEKHG4B		DMD	4331.26	-0.0435434	0.843094	0.998639		SORBS3	712.155	-0.484411	0.000341715	0.00384409		PYGO1	824.312	-0.682924	0.000165706	0.00182665		HEXB	311.703	0.362604	0.00597749	0.059429
BCL7B		NECTIN2		PLEKHH1		RAB7A	4334.61	-0.0106914	0.880231	0.998639		CLEC2B	137.089	0.884384	0.000342907	0.00385448		ZCCHC7	66.8356	0.663867	0.000165639	0.00182665		SLC45A3	130.743	-1.07114	0.00599162	0.059523
BCL7C		NEDD4		PLEKHH3		MAPK12	4372.21	0.10165	0.369451	0.998639		AMIGO1	581.497	-0.490387	0.000349164	0.00392175		GRPEL1	653.29	0.397437	0.000166886	0.00183678		IL31RA	133.469	1.87179	0.00600042	0.0595639
BCL9		NEIL2		PLEKHM3		KPNA3	4297.46	-0.0279541	0.828256	0.998639		ETS1	612.654	0.477647	0.000349569	0.00392324		TMEM240	20.6066	-1.17652	0.000166777	0.00183678		AVIL	546.693	-0.440224	0.0060133	0.0596451
BCL9L		NENF		PLGLB1		CHCHD2	4283.27	0.0898926	0.498894	0.998639		ESYT2	1456.21	0.282378	0.000350053	0.00392561		HSF4	537.901	-0.509494	0.000167993	0.00184753		PLP2	368.242	0.464906	0.0060182	0.0596473
BCLAF1		NES		PLIN4		PSMD2	4256.63	-0.0452287	0.511689	0.998639		SYTL3	265.945	-0.575057	0.000351595	0.00393983		GOLIM4	809.938	0.539657	0.000168414	0.00185072		ATP6V0B	650.874	0.33992	0.00602538	0.0596719
BCLAF3		NET1		PLIN5		AKAP1	4230.44	-0.121109	0.323794	0.998639		HAUS3	160.289	-0.422439	0.000355157	0.00397666		PCDHGA1	15.5259	-1.44489	0.000168693	0.00185234		MEPCE	580.847	-0.318581	0.00603988	0.059769
BCO2		NEU1		PLK1		RPS13	4255.34	0.157985	0.208328	0.998639		PCDH12	175.354	-0.580075	0.000357749	0.00400256		LTA4H	519.853	-0.275626	0.000169565	0.00186047		CD226	16.8459	0.966741	0.00608814	0.0601996
BCOR		NEXN		PLPP7		CAST	4228	-0.0736109	0.612962	0.998639		RCL1	215.512	0.687481	0.000358943	0.0040128		SNTB1	572.141	-0.78663	0.000170632	0.00186927		TRAF3IP2	85.1898	0.520574	0.00613185	0.0605848
BCORL1		NFAT5		PLXDC1		UBE2G1	4241.98	-0.0705012	0.626553	0.998639		MAT2A	3332.7	0.534596	0.000359888	0.00402024		IDH1	387.648	-0.470041	0.000170612	0.00186927		MAPRE3	1159.74	0.322335	0.0061376	0.0605907
BCR		NFIL3		PLXNC1		HUWE1	4216.44	-0.221447	0.118413	0.998639		SASS6	30.6056	-1.06117	0.000363238	0.00405451		PTPN2	142.085	0.512082	0.000171471	0.001877		MAGED1	785.163	-0.301557	0.00614198	0.0605907
BCS1L		NFKB2		PML		VDAC2	4220.54	0.0497785	0.62284	0.998639		GLRX3	537.186	0.385344	0.000364373	0.00406403		CLP1	65.732	0.691043	0.000172032	0.00188169		PIP4K2B	4007.79	-0.214562	0.00614934	0.0606163
BDH1		NFKBIZ		PNLDC1		MEF2D	4188.45	0.0340702	0.753997	0.998639		GNL3	684.46	0.389438	0.000365846	0.0040773		MPDU1	183.83	0.643854	0.000172788	0.00188849		HGS	485.313	0.333129	0.00615739	0.0606486
BDH2		NFX1		PNPLA6		SUN1	4163.07	-0.0931862	0.379475	0.998639		ACIN1	1360.92	-0.212905	0.000366899	0.00408587		NFYA	201.265	0.790011	0.000173171	0.00189121		DGUOK	96.9835	0.432201	0.00616287	0.0606556
BDKRB2		NFYA		PNPLA7		PRDX2	4173.57	0.0609365	0.542884	0.998639		GOLGA5	306.47	-0.437592	0.000368034	0.00409534		HIPK2	2931.17	0.913189	0.000173664	0.001894		CAT	1662.49	-0.427478	0.00620205	0.0609439
BDNF		NGDN		PNRC1		RPL23A	4174.96	0.125266	0.377148	0.998639		ATOH8	336.198	0.888278	0.00036854	0.0040978		CRIPT	193.738	-0.427632	0.000173695	0.001894		ABCF1	1636.68	0.185432	0.00622962	0.0609439
BDP1		NGF		POC5		PKD1	4175.34	-0.0321779	0.846037	0.998639		LPCAT4	212.927	-0.454888	0.000370411	0.00411543		EIF4G2	11075.7	0.532609	0.000173889	0.00189465		LRRC14B	1208.2	-0.511651	0.00621046	0.0609439
BEAN1		NGFR		POFUT1		ATP5F1C	4179.83	0.0853757	0.443108	0.998639		ZNF160	182.224	-0.575254	0.000372416	0.0041345		CRISPLD2	240.125	0.657554	0.000174066	0.00189512		MAFK	1011.25	0.558244	0.00622619	0.0609439
BECN1		NIFK		POGZ		FBXW5	4169.32	0.0880513	0.421332	0.998639		PEA15	807.701	0.483664	0.000372716	0.00413464		SMARCD2	385.322	-0.657275	0.000174555	0.00189898		SSB	520.15	0.240234	0.00621997	0.0609439
BEGAIN		NIP7		POLE		SERPINF1	4123.77	0.0358902	0.74664	0.998639		ASXL1	829.541	-0.549167	0.000373115	0.00413589		PLEKHG4B	13.3299	-1.53838	0.000177904	0.00193391		ATG3	273.191	0.363897	0.00623051	0.0609439
BEND3		NIPA2		POLG2		ATP5MC2	4183.98	0.0727076	0.504781	0.998639		RAPGEF2	591.528	0.665786	0.000374878	0.00415222		RXRG	747.507	0.835821	0.000178827	0.00194246		STX5	205.695	0.332096	0.00620525	0.0609439
BEND5		NKD2		POLH		IPO5	4150.07	-0.0380153	0.709397	0.998639		GNPDA1	323.94	0.346165	0.000376181	0.00416345		ZNF75D	130.501	-0.580348	0.000179584	0.00194917		DNAJB11	124.693	0.434846	0.00622083	0.0609439
BEND6		NKRF		POLI		RPL27	4170.17	0.142742	0.360549	0.998639		EAF1	114.469	0.55553	0.000377138	0.00417084		ZNF273	110.116	-1.38745	0.000180988	0.00196291		MARS	838.578	0.249352	0.00625735	0.0610914
BEND7		NKX3-1		POLL		NDUFB9	4162.25	0.0890602	0.606764	0.998639		EZH1	1036.65	-0.370607	0.00037909	0.0041892		NLE1	74.4652	0.65187	0.00018124	0.00196413		CBR1	188.119	0.560956	0.00625636	0.0610914
BEST1		NLE1		POLM		PALLD	4131.34	-0.135783	0.483133	0.998639		TMEM68	84.3841	-0.642857	0.00038114	0.00420862		EPHX2	212.768	-0.567034	0.000181478	0.0019652		DHX34	161.613	0.392726	0.00625999	0.0610914
BEST3		NMD3		POLN		COX7B	4122.29	0.182084	0.164217	0.998639		FAM219A	581.063	0.439582	0.000386103	0.00426016		C1QTNF3	33.9183	-1.29623	0.000182878	0.00197885		PIK3C2B	951.727	-0.40644	0.00628488	0.0612872
BET1		NME1		POLR2B		NCOA4	4078.91	-0.04598	0.711919	0.998639		TLE4	561.073	0.560954	0.000388719	0.00428574		ACACB	3355.01	-0.57469	0.000184475	0.00199459		RSL1D1	2289.52	0.193967	0.00629318	0.0613211
BET1L		NME2		POLR3B		EIF3A	4112.97	-0.0299228	0.800255	0.998639		MRTFB	623.887	-0.688471	0.000391758	0.00431263		TIMM9	196.366	0.461448	0.000185093	0.00199975		GARS	644.176	0.280213	0.00630565	0.0613486
BEX2		NMT1		POLR3F		LRPPRC	4108.11	-0.085418	0.414217	0.998639		TRMT10B	102.334	-0.585432	0.000391715	0.00431263		PRDM2	1090.4	0.832286	0.000185325	0.00200066		C9orf85	96.9392	0.428172	0.00630238	0.0613486
BEX3		NNMT		POMT1		CAMK2A	4073	-0.0974091	0.388842	0.998639		SYNRG	367.81	-0.478058	0.000392211	0.00431432		PLEKHM3	170.155	-0.879428	0.000185603	0.00200066		TTC13	159.002	0.340001	0.00633766	0.0615995
BEX4		NOB1		POU1F1		HIPK3	4078.43	-0.102156	0.598376	0.998639		RPN2	1233.09	0.396416	0.000394435	0.00433547		HRH1	17.5177	2.0381	0.000185577	0.00200066		TCEANC	61.6451	-0.577627	0.00634113	0.0615995
BFAR		NOC3L		PPDPFL		NCL	4080.7	-0.00546779	0.926668	0.998639		NUP188	427.268	0.42508	0.000395075	0.00433919		RDH10	138.525	0.633501	0.000187506	0.00201962		SPRYD3	287.621	0.406963	0.00636028	0.0617385
BFSP1		NOCT		PPFIA1		MAVS	4071.14	-0.0346903	0.709654	0.998639		CLEC2D	51.4366	-0.883253	0.000404623	0.00444067		SYNJ2	252.403	1.56665	0.000187848	0.00202106		DYNC1I2	609.031	0.226526	0.0063756	0.0618214
BGLAP		NOL10		PPFIBP2		RAF1	4059.14	-0.00218477	0.974666	0.998639		PRSS53	16.3736	-1.29815	0.000406192	0.00445449		MED22	235.257	0.462318	0.000187925	0.00202106		FOSL1	23.5073	2.76442	0.00637855	0.0618214
BGN		NOL11		PPIH		TEAD1	4065.45	-0.0776239	0.700486	0.998639		C2CD5	291.635	-0.43046	0.000406732	0.00445702		LMOD1	1560.85	-0.799613	0.000188769	0.00202718		MAST3	67.0208	-0.719114	0.00640107	0.0619924
BHLHB9		NOLC1		PPIP5K2		HSPA2	4111.34	0.0213147	0.931984	0.998639		TAGLN2	712.102	0.64883	0.000407969	0.00446717		PPM1B	1060.17	0.47049	0.000188782	0.00202718		PUM3	107.178	0.495426	0.00645931	0.0625088
BHLHE40		NOM1		PPL		WWP1	3997.95	-0.0877754	0.510164	0.998639		ARX	380.237	-0.500136	0.00040929	0.00447823		CNBP	15349.2	0.388917	0.000189636	0.0020348		LGI4	427.467	-0.488366	0.00647253	0.0625892
BHLHE41		NOP14		PPM1H		PINK1	3994.35	-0.016105	0.925172	0.998639		CNTRL	63.3545	-0.732256	0.000412968	0.00451417		USP6	1522.78	-1.2797	0.00018993	0.00203529		R3HCC1L	87.6613	0.452374	0.00649779	0.0627856
BHMT2		NOP16		PPM1K		PHKA1	3996.78	-0.0317531	0.800505	0.998639		FZD10	16.7733	1.24664	0.000413202	0.00451417		RETREG3	494.443	-0.357643	0.00018997	0.00203529		MAPKAPK2	3163.95	0.224708	0.00651286	0.0628835
BICC1		NOP56		PPP1R10		PHTF2	3979.96	-0.055301	0.767179	0.998639		CCDC17	46.0444	-0.962291	0.000414515	0.00452507		ETFBKMT	125.604	-0.610302	0.000190887	0.00204356		DNASE1L1	1026.99	-0.19876	0.00659582	0.0636067
BICD1		NOP58		PPP1R15A		CDC37	4005.35	0.0989307	0.456137	0.998639		RHOBTB1	3344.06	-0.999685	0.000417226	0.00454776		BRD8	460.63	-0.404135	0.000191112	0.00204442		EIF2AK3	150.347	0.726677	0.00659777	0.0636067
BICD2		NPAS2		PPP1R21		SUCLA2	3976.83	-0.0315289	0.671934	0.998639		LARP4	1043.71	0.613427	0.000416967	0.00454776		ARHGAP23	320.414	0.911289	0.000191357	0.00204549		ANKRD52	1672.79	0.53122	0.00660444	0.0636228
BICDL1		NPC1		PPP1R3E		VCL	3994.75	0.0849257	0.554489	0.998639		ST3GAL1	2242.7	0.413586	0.000419378	0.00456776		PSMA3	985.258	0.330027	0.000191654	0.00204712		FBXO32	7234.81	-0.945112	0.00661636	0.0636438
BICRA		NPDC1		PPP3CA		RGS5	3981.62	-0.195472	0.221813	0.998639		FBXW8	143.942	-0.57186	0.000419975	0.00457081		UPF3A	656.97	-0.362539	0.000192318	0.00205265		ZDHHC11B	99.4578	-0.984851	0.00661664	0.0636438
BICRAL		NPIPB3		PPT2		MLLT6	3976.84	-0.0662002	0.522162	0.998639		MPRIP	5274.42	0.448282	0.000420835	0.0045767		NUP88	520.512	0.440758	0.000192728	0.00205547		NPC1	175.718	0.463318	0.00662633	0.0636889
BID		NPIPB4		PREX2		RPL10A	3989.92	0.129048	0.279	0.998639		CELF4	5.67089	-1.80275	0.000422286	0.00458901		ATF7	318.214	-0.522561	0.000193733	0.00206463		CPEB4	2149.26	0.656499	0.00668044	0.0640837
BIN1		NPIPB5		PRIM1		LRRC39	3944.32	-0.102606	0.440546	0.998639		KLHL25	222.908	0.878568	0.000423146	0.00459489		ABCD4	377.65	-0.45204	0.000194261	0.00206714		COA7	483.543	0.385228	0.0066856	0.0640837
BIN2		NPLOC4		PRKCE		HNRNPK	3925.74	0.0102386	0.882444	0.998639		TTC17	533.966	-0.372005	0.000424447	0.00460554		S100A9	35.0046	2.58161	0.000194201	0.00206714		TMEM50B	478.493	-0.252687	0.00669261	0.0640837
BIN3		NPM1		PRKCQ		ATP5PB	3912.65	0.00467084	0.954869	0.998639		BCO2	531.598	0.94603	0.000426407	0.00462332		GTF3C2	297.709	0.360368	0.000194693	0.00207017		FLVCR2	38.4251	-0.804011	0.00667491	0.0640837
BIRC2		NPM3		PRKD2		CFLAR	3890	0.0841048	0.384519	0.998639		KCTD21	84.7065	-0.61804	0.000426956	0.00462579		CDH23	206.577	-0.526596	0.000195215	0.00207416		ORMDL2	34.2854	0.73212	0.00669015	0.0640837
BIRC3		NPTX2		PROSER1		PFN2	3903.31	0.0302056	0.811374	0.998639		WFS1	289.257	-0.334528	0.000428865	0.00464297		HYPK	87.1613	0.843404	0.000195558	0.00207625		ANKRD46	934.171	-0.287826	0.00674735	0.0645593
BIRC6		NR4A1		PROX2		TMBIM6	3868.69	0.0253186	0.756555	0.998639		KRCC1	255.163	-0.445317	0.000430916	0.00466167		STIMATE	78.1866	-1.00725	0.000195832	0.00207758		IQSEC1	1440.15	-0.423546	0.00675955	0.0646274
BIVM		NR4A2		PRPF39		MRFAP1	3872.85	0.0253196	0.74453	0.998639		FKBP15	393.783	-0.354572	0.000433481	0.00468589		IQSEC1	1440.15	-0.608053	0.000197119	0.00208653		RAB29	99.9039	0.506176	0.00676575	0.0646381
BLCAP		NR4A3		PRPH2		TBC1D4	3872.77	-0.00516372	0.974373	0.998639		C17orf80	427.657	-0.341913	0.000434923	0.00469795		PPP2R5A	972.668	0.589885	0.000197031	0.00208653		ANAPC7	488.959	0.317741	0.00678368	0.0647223
BLM		NRAP		PRPSAP1		RTN2	3849.73	0.0890001	0.533821	0.998639		TFEB	931.805	-0.408605	0.000438382	0.00473177		ADH1C	76.7372	-1.54801	0.000196892	0.00208653		CRISPLD2	240.125	0.455712	0.00678474	0.0647223
BLMH		NRARP		PRR12		SLC20A2	3887.69	-0.320103	0.110697	0.998639		ARMCX1	446.631	0.54913	0.00043898	0.00473466		TMX2	448.446	0.565845	0.000198018	0.00209447		ADRM1	1344.55	0.299886	0.00679945	0.064814
BLNK		NRBF2		PRR14L		KIF13A	3861.95	-0.0865435	0.560024	0.998639		MMS19	751.453	-0.245508	0.00044135	0.00475666		DOK7	564.869	0.852671	0.000199665	0.00211032		ALS2CL	517.338	-0.345887	0.00683588	0.0651
BLOC1S1		NRBP1		PRR33		PRPF8	3866.88	-0.155328	0.193219	0.998639		PPP1R13L	84.967	0.636901	0.000441755	0.00475746		CLCN3	873.48	-0.598147	0.000200879	0.00211997		TBC1D2B	206.524	-0.368577	0.0068397	0.0651
BLOC1S1-RDH5		NRG2		PRRG1		C1orf21	3853.43	-0.0955925	0.355841	0.998639		BRD3	443.453	-0.534455	0.00044356	0.00477333		APOL2	363.609	0.761995	0.000200735	0.00211997		ADGRG1	234.514	-0.349902	0.00684893	0.0651392
BLOC1S2		NRP1		PRSS53		CALM3	3838.52	0.00825429	0.930278	0.998639		CD79A	7.12644	3.24749	0.000443894	0.00477335		CYP2E1	30.8139	-0.962456	0.000202143	0.00213172		FAM210B	1994.39	-0.413649	0.0068749	0.0653373
BLOC1S3		NRXN2		PRX		CLUH	3842.86	-0.0870561	0.321383	0.998639		KIAA1191	1185.25	0.360986	0.000445166	0.00478346		CSTF2T	626.015	0.516501	0.000202588	0.00213481		STRN4	760.162	0.26895	0.00691161	0.0654904
BLOC1S4		NSMCE3		PSTPIP2		UBAC1	3829.75	0.0524031	0.585673	0.998639		C17orf67	16.2342	-1.08734	0.000448479	0.00481546		CD79A	7.12644	3.59889	0.000202945	0.00213698		DIP2A	535.693	-0.455988	0.00690535	0.0654904
BLOC1S5		NSMCE4A		PTBP2		IMMT	3830.91	0.0621339	0.516412	0.998639		SPPL2A	2506.87	0.449746	0.000452087	0.00485058		YWHAH	611.256	0.494678	0.000204568	0.00215247		TWNK	204.689	0.351437	0.00689694	0.0654904
BLOC1S6		NSRP1		PTCD2		HNRNPA1	3826.46	-0.0197303	0.803268	0.998639		NAA15	775.266	0.605943	0.000453176	0.00485864		SEC22B	428.392	0.372871	0.000205835	0.00216418		IER2	158.658	-0.764483	0.00691051	0.0654904
BLVRA		NSUN4		PTCH1		NMRK2	3832.41	0.238915	0.437255	0.998639		CD151	874.906	0.626418	0.000453953	0.00486335		SFPQ	1864.16	0.406597	0.000206322	0.00216768		MCM2	152.125	-0.406349	0.00691742	0.0654966
BLVRB		NT5DC3		PTCH2		UBA1	3787.89	-0.0390143	0.629722	0.998639		ZNF385D	52.6331	-0.882477	0.000455972	0.00487772		CDC42EP3	629.357	0.824212	0.000210676	0.00221039		ADCY2	2813.29	-0.29882	0.0069398	0.0656108
BLZF1		NTN4		PTCHD1		RPL18	3815.7	0.135763	0.400975	0.998639		HR	20.8332	1.27146	0.000455911	0.00487772		ATP6V1F	561.024	0.524602	0.0002107	0.00221039		C11orf58	1368.37	0.249174	0.0069377	0.0656108
BMF		NTPCR		PTER		RXRA	3769.42	-0.0108686	0.937903	0.998639		LZTFL1	62.2035	-0.707068	0.000459245	0.00490908		RTCB	748.537	0.356258	0.000211369	0.00221412		MDFIC	716.042	-0.382155	0.00696468	0.0657971
BMI1		NUDT13		PTP4A1		CACNB1	3767.61	0.0394589	0.747207	0.998639		PPP1R3F	484.636	0.378959	0.000464773	0.00496448		NPC1	175.718	0.657567	0.000211331	0.00221412		ATP2A2	96728	-0.673803	0.00698623	0.0659516
BMP1		NUDT4		PTPRA		EIF4H	3777.44	-0.027193	0.728229	0.998639		NFAT5	479.793	0.983647	0.000468372	0.00499921		STRIP2	1374.69	0.634998	0.000212898	0.00222848		TRMT1	304.039	0.370508	0.00699635	0.065981
BMP2		NUDT4B		PTPRS		RNF115	3816.44	-0.0409164	0.849203	0.998639		RIPOR3	228.509	-0.585615	0.000470778	0.00502117		OSER1	871.772	0.545611	0.000213394	0.00223201		ZNF622	299.925	0.417382	0.00700503	0.065981
BMP2K		NUFIP2		PUS7L		STARD7	3735.38	-0.0607463	0.529745	0.998639		AGAP4	140.282	-0.498054	0.000472251	0.00503315		NUFIP2	803.65	0.611279	0.000213555	0.00223205		SPATS2	184.899	-0.431803	0.0070112	0.065981
BMP4		NUP188		PWWP2A		CAND2	3787.35	-0.0653306	0.525511	0.998639		SSBP4	469.48	0.494995	0.000472887	0.0050362		SEPSECS	128.259	-0.694229	0.000215262	0.00224822		CD163	49.838	1.67058	0.00701383	0.065981
BMP5		NUP35		PXMP4		SDHC	3730.34	-0.101103	0.356413	0.998639		NOP14	484.443	0.304864	0.000474085	0.00504522		MAP2K7	1011.1	-0.386986	0.000215423	0.00224824		HOXA4	34.9235	-0.720368	0.00701528	0.065981
BMP6		NUP50		PYGO1		EIF3K	3780.78	0.161089	0.253343	0.998639		STT3A	351.782	-0.322631	0.000474831	0.00504942		RARRES1	13.4451	2.31542	0.000216345	0.00225619		HEATR1	152.5	0.440738	0.00703883	0.0661536
BMP7		NUP88		PYGO2		PEBP4	3746.48	0.108546	0.547548	0.998639		ZFHX3	583.228	0.717452	0.000475963	0.00505772		ATP6V1H	439.352	-0.32063	0.000218118	0.002273		PARP10	367.862	-0.3941	0.00705452	0.0662331
BMP8A		NUTF2		QRICH1		SAR1B	3719.3	0.0440898	0.665611	0.998639		MFSD8	174.626	-0.482807	0.00048031	0.00510015		WDR81	262.977	-0.654855	0.000218425	0.00227452		TTLL4	126.268	0.483089	0.00705771	0.0662331
BMP8B		NXF1		R3HCC1L		FUNDC2	3740.08	0.0731148	0.394199	0.998639		CREB3L4	66.4533	-0.725052	0.000481643	0.00511053		ESR1	184.848	-0.960129	0.000218712	0.00227583		TEAD3	625.458	0.382	0.00706661	0.0662677
BMPER		NXN		RAB11FIP1		CAVIN4	3744.38	-0.116742	0.512213	0.998639		DDIT3	167.072	0.663736	0.000485716	0.00514995		TPCN2	176.139	-0.591594	0.000222023	0.00230858		CLEC16A	481.26	0.243287	0.00709665	0.0664514
BMPR1A		NXT1		RAB12		CUTC	3749.6	0.121707	0.280591	0.998639		SMAD1	236.879	0.534849	0.000495636	0.00525126		SCYL2	534.254	0.662019	0.000223337	0.00232053		SH2B3	376.035	0.603988	0.00709282	0.0664514
BMPR1B		OAZ1		RAB2B		HERC1	3692.28	-0.0643693	0.711763	0.998639		CHAMP1	186.84	-0.575465	0.00049824	0.00527497		CCDC47	1543.86	0.320904	0.000223545	0.00232098		RAB21	2004.31	0.399063	0.00710738	0.0664863
BMPR2		ODC1		RAB30		DAG1	3696.35	0.16839	0.115565	0.998639		TRAPPC13	226.975	-0.359236	0.00049928	0.00528209		NFE2L1	24960.7	-0.367281	0.000224358	0.00232771		CSNK1A1	1083.38	0.488703	0.00711606	0.0664863
BMS1		OGFOD1		RAB38		A2M	3717.59	-0.139173	0.172633	0.998639		ALPK1	46.7021	-1.20082	0.000501279	0.00529934		ITGAX	54.9633	1.56684	0.000224755	0.00233012		C1orf109	125.672	0.407348	0.00711516	0.0664863
BMT2		OPA3		RAB3A		RAPGEF1	3709.07	-0.133648	0.148146	0.998639		MGAT4A	114.16	-0.56729	0.000505078	0.00533558		DNAJA2	1409.16	0.247212	0.000225076	0.00233173		SNRPB2	329.524	0.29479	0.00712893	0.0665087
BMX		OPN1SW		RAB3D		PCM1	3697.01	-0.0397954	0.738417	0.998639		GATAD2B	449.967	-0.48652	0.000505772	0.005339		CCDC146	44.8354	-0.800093	0.000225656	0.00233603		ZNF345	30.9891	-0.706479	0.00712765	0.0665087
BNC2		ORAI1		RAB40C		MYL6B	3768.34	-0.0336365	0.913368	0.998639		LRRC52	13.2871	2.19364	0.000506817	0.00534611		MAN1B1	331.917	-0.56678	0.000229155	0.00237051		ERMP1	392.579	-0.42792	0.00715039	0.0666601
BNIP1		ORAI2		RABGGTA		POLDIP2	3686.8	0.0265033	0.71619	0.998639		MAFA	1120.15	1.05649	0.000509567	0.00537118		EIF4A3	318.333	0.460621	0.000230042	0.00237794		CRLS1	882.781	0.252883	0.00715775	0.0666798
BNIP2		OSBPL2		RABIF		MYH14	3703.2	-0.1629	0.177724	0.998639		ARFIP1	134.356	-0.473807	0.000511821	0.00539093		PPP1R18	145.67	0.872131	0.000230822	0.00238426		UGGT2	62.3264	0.545764	0.00717951	0.0668336
BNIP3		OSBPL6		RAD17		SPARC	3661.88	-0.0560337	0.690093	0.998639		GNRH1	31.0522	-0.821653	0.000512191	0.00539093		IPMK	105.084	0.959107	0.00023129	0.00238735		PRDX6	4461.2	-0.257201	0.00721315	0.0670976
BNIP3L		OSBPL8		RAD52		SLC25A11	3687.25	0.0489501	0.737585	0.998639		CLTC	1480.26	0.425048	0.000514073	0.00540251		EAF1	114.469	0.615967	0.000232072	0.00239366		FLII	8212.85	0.279168	0.00722932	0.0671989
BNIPL		OSBPL9		RALGDS		RNF123	3659.39	-0.117307	0.189138	0.998639		SLC12A6	620.464	-0.610356	0.00051489	0.00540251		IGFBP5	11333.8	-0.674378	0.000232559	0.00239519		ZNF697	78.3328	0.615065	0.00725939	0.0674291
BOC		OSER1		RAPGEF3		DYNLL2	3634.46	-0.112404	0.197465	0.998639		NRBF2	240.668	0.781798	0.000515169	0.00540251		ZSWIM9	172.901	-0.613901	0.000232498	0.00239519		ACTN2	109979	0.369471	0.0072883	0.067548
BOD1		OSGEP		RARG		PLPP7	3644.04	0.179125	0.119802	0.998639		SOAT1	73.6258	0.793042	0.000513996	0.00540251		MAP3K7CL	325.127	0.883625	0.00023471	0.00241558		SEC31A	1259.58	0.334988	0.00729295	0.067548
BOD1L1		OSMR		RASA2		HSDL2	3640.59	-0.103158	0.339923	0.998639		LAMA3	71.8482	-0.761267	0.000514816	0.00540251		AKR1C1	412.692	1.09048	0.000235823	0.00242526		HPS4	235.485	-0.37578	0.00729345	0.067548
BOK		OSTC		RASGEF1A		BLCAP	3661.21	-0.00271462	0.982215	0.998639		CCSER2	2320.84	0.463154	0.000517766	0.0054258		ZFP41	56.5836	-0.754283	0.000236758	0.00243311		KBTBD8	135.788	1.47799	0.00728274	0.067548
BOLA1		OTUD6B		RASIP1		DDN	3700.66	-0.0266917	0.971731	0.998639		SETD5	917.408	-0.421891	0.000523201	0.00547478		USP47	2505.09	0.555954	0.000237276	0.00243666		MIEF1	372.234	0.291278	0.0073004	0.0675632
BOLA2B		OTUD7B		RASL12		NUDT4	3751.25	-0.0942109	0.781812	0.998639		CUL9	243.326	-0.37101	0.000522949	0.00547478		EFHD1	226.662	-0.830797	0.00023898	0.00245058		WDR55	244.375	0.30828	0.00730712	0.0675762
BOLA3		P2RX5		RASSF4		CTSB	3645.19	-0.0104514	0.944912	0.998639		SEC14L5	239.455	-0.975289	0.000533783	0.00558037		ACKR1	83.2981	1.76025	0.000238863	0.00245058		LAMA2	572.432	0.436877	0.00735066	0.0679295
BOLL		P2RX5-TAX1BP3		RBAK		ADD1	3604.97	-0.0371523	0.615741	0.998639		LRRC59	224.709	0.484446	0.000534068	0.00558037		APEX1	847.247	0.445382	0.000239803	0.00245724		VAMP7	291.608	0.274443	0.00737176	0.068075
BOP1		P2RY2		RBBP6		MYOZ2	3606.1	-0.0258054	0.912098	0.998639		CCDC77	44.6864	-0.789269	0.000537591	0.0056131		LRRC37B	67.9715	-0.942559	0.000240754	0.00246482		HDGFL3	181.565	-0.55974	0.00739622	0.0682513
BORA		P3H3		RBBP7		GPC1	3565.68	0.0409332	0.787053	0.998639		FOXO6	75.6392	1.0803	0.000539121	0.00562499		TNFSF14	5.43195	4.19767	0.000240892	0.00246482		OAF	188.854	0.62905	0.00740173	0.0682527
BORCS5		P4HA1		RBBP9		CAPZA2	3569.12	0.0291248	0.674736	0.998639		CD58	48.3453	0.802435	0.00053974	0.00562738		GARS	644.176	0.392422	0.000241839	0.00247028		DYRK1A	1805.8	0.396994	0.00743376	0.0683498
BORCS6		P4HA2		RBFOX2		BTF3	3578.3	0.0526539	0.603604	0.998639		SLC37A4	1041.65	-0.380025	0.000545552	0.00568386		FASN	351.089	1.44989	0.000241951	0.00247028		PSMD7	1158.29	0.211514	0.00742569	0.0683498
BORCS7		PACRG		RBL1		ATP5MC3	3582.25	0.057843	0.72121	0.998639		ZNF101	35.3738	-0.756415	0.000546365	0.0056882		PLEKHG1	84.799	0.957279	0.000241654	0.00247028		SNX30	82.1551	-0.466674	0.00742042	0.0683498
BORCS8		PACSIN3		RBM26		TRIM63	3618.14	0.271675	0.236921	0.998639		ADRA2B	97.6863	-0.797276	0.000549675	0.00571853		CIR1	243.053	-0.515091	0.000242602	0.00247334		PDE3B	13.3545	2.10255	0.00742847	0.0683498
BPGM		PAFAH1B2		RBM33		JSRP1	3551.43	0.1685	0.359551	0.998639		ARL8B	1094.17	0.361254	0.000552248	0.00574115		KLHL28	233.675	-0.64732	0.000242477	0.00247334		CTU2	174.775	0.437745	0.00744052	0.0683625
BPHL		PAICS		RBM38		BZW2	3571.07	0.0447255	0.74774	0.998639		SBF1	2071.1	0.406402	0.000558672	0.00579978		ARFGAP3	359.622	0.428429	0.000242878	0.00247438		MTRR	776.043	0.326823	0.00746231	0.0685131
BPNT1		PAK1IP1		RBM43		MYORG	3522	-0.0655831	0.679436	0.998639		SNRPF	199.427	0.440749	0.000558694	0.00579978		FFAR2	3.63359	5.21107	0.000244666	0.00249079		DYNC1LI1	759.612	0.211596	0.00747162	0.0685492
BPTF		PAK2		RBM4B		CHCHD3	3560.48	-0.05395	0.586815	0.998639		TRIM7	3057.87	-0.418185	0.000559607	0.00580507		DDX31	94.7629	0.623152	0.000245356	0.00249602		ANKDD1A	31.8598	0.766319	0.0075054	0.0688094
BRAF		PALLD		RBM5		RPS19	3551.09	0.22727	0.146051	0.998639		VLDLR	1415.29	0.394629	0.000564812	0.00585484		WFS1	289.257	-0.374909	0.000245758	0.0024983		PLBD1	167.871	0.559498	0.0075447	0.0691198
BRAP		PANX1		RCL1		DDX3X	3490.33	0.157994	0.394497	0.998639		RNF165	63.5453	-0.936152	0.000566527	0.00586839		TMEM248	559.292	0.320234	0.000246207	0.00250106		ANKFY1	569.05	-0.529314	0.00755331	0.069149
BRAT1		PAPOLA		RCOR3		SF3B1	3508.3	-0.0470467	0.633952	0.998639		TFB2M	209.496	-0.39484	0.000567406	0.00587327		RAPGEF3	380.797	-0.503108	0.000246674	0.00250401		AXIN1	408.033	0.33799	0.00761099	0.0696269
BRCA1		PAQR9		RCSD1		MAPKAPK3	3528.94	0.0581442	0.677911	0.998639		ZNF766	99.1651	-0.559007	0.000568575	0.00588113		CEP162	46.4228	-0.81265	0.000247532	0.00251091		RASSF8	800.302	0.56577	0.00764464	0.0697892
BRCC3		PARD3		RECQL5		FYTTD1	3510.3	-0.0676582	0.624012	0.998639		TNFSF10	275.191	0.566238	0.000569161	0.00588297		ZMYM1	76.1746	-0.635055	0.000248484	0.00251876		GNA12	298.707	0.321091	0.0076452	0.0697892
BRD1		PBDC1		REEP1		COX6B1	3507.49	0.161572	0.362394	0.998639		DUS3L	181.93	0.564173	0.000577481	0.00596468		ZNRF3	101.177	0.992298	0.000249606	0.00252831		TBCC	228.574	0.458292	0.00764365	0.0697892
BRD2		PCDH18		REEP2		SAMD4A	3527.76	0.0282939	0.860089	0.998639		NES	1446.29	0.648087	0.000579621	0.00598049		LSG1	417.425	0.396894	0.000250445	0.002535		EIF3D	1119.64	0.241734	0.00765762	0.0698524
BRD3		PCDH9		RELCH		ENSA	3468.29	0.00908229	0.867561	0.998639		MUM1L1	296.561	-0.669602	0.000579843	0.00598049		MKS1	108.609	-0.664593	0.000253041	0.00255943		OPTN	12978.1	-0.31552	0.00767405	0.0699039
BRD3OS		PCGF5		RERE		CCNI	3491.84	-0.062666	0.512778	0.998639		TBP	132.254	-0.368435	0.000584047	0.00601954		LIN52	99.9095	-0.878352	0.000254006	0.00256551		NCKAP1	2420.2	0.347092	0.00767425	0.0699039
BRD4		PCNT		RERGL		PDLIM7	3469.81	-0.00374602	0.981277	0.998639		SEL1L2	7.54621	1.95384	0.00058787	0.0060546		S100A8	13.2097	2.67411	0.000253889	0.00256551		ADSSL1	13693.6	-0.325595	0.00770156	0.0701024
BRD7		PCSK6		REST		IPO13	3467.8	-0.0291414	0.688403	0.998639		RBM14	443.759	0.577343	0.0005909	0.00608145		FIP1L1	143.093	0.520751	0.00025502	0.00257391		NOVA2	69.8283	-0.474562	0.00771576	0.0701814
BRD8		PDCD10		RET		HNRNPDL	3459.97	0.0110642	0.84948	0.998639		ZNF708	70.7479	-0.730437	0.000592038	0.00608881		LIN9	72.8484	-0.875161	0.000255977	0.00258173		RAPGEF3	380.797	-0.348659	0.00777172	0.0706322
BRD9		PDCD11		RETREG1		SH3GLB1	3442.14	-0.059526	0.564334	0.998639		PEX5L	31.0744	-1.37959	0.000597422	0.00613979		JADE2	244.211	-0.639268	0.000256276	0.00258289		SCD	299.552	2.26477	0.00777643	0.0706322
BRF1		PDCD2		RETREG3		ATPAF1	3445.44	0.0170346	0.820533	0.998639		ACOT7	26.6834	1.03558	0.000600923	0.00617136		LRRFIP2	2576.28	0.524802	0.000258298	0.00260141		GIT1	506.139	0.346346	0.00779314	0.070683
BRF2		PDCD7		RFC1		FHOD1	3445.13	0.00468237	0.968244	0.998639		ITIH2	35.0338	-1.05956	0.000602044	0.00617847		HECW1	23.2071	-2.09225	0.000258805	0.00260466		WNT4	49.6996	-0.816026	0.00779196	0.070683
BRI3		PDE10A		RFC5		DTNA	3428.36	0.054757	0.551327	0.998639		ZBTB47	3123.76	0.366964	0.000605419	0.00620868		SLC44A2	2015.75	-0.307838	0.000259245	0.00260724		PRPSAP1	233.184	-0.321975	0.0078122	0.0708053
BRI3BP		PDE12		RFESD		XPO4	3432.65	-0.246764	0.292214	0.998639		TRIQK	30.4463	-0.746748	0.000605946	0.00620965		VEGFA	5785.22	0.818528	0.000260715	0.00261833		WDR47	480.947	-0.37898	0.00783164	0.070931
BRICD5		PDE4B		RFTN2		REPIN1	3450.95	-0.0872694	0.394114	0.998639		POLM	198.342	-0.440942	0.000607107	0.00621712		CUL4B	295.005	-0.487651	0.00026072	0.00261833		SLC2A9	15.5043	1.19881	0.00785229	0.0710674
BRINP1		PDE4D		RFWD3		NPLOC4	3387.3	-0.073828	0.435621	0.998639		ELN	146.528	1.01733	0.000609929	0.00623714		ALDH1A3	53.7319	1.67721	0.000260999	0.00261928		CANX	2278.03	0.239671	0.00786614	0.0711421
BRIX1		PDE7A		RFX1		BAG6	3410.45	-0.024205	0.763839	0.998639		NUDT5	90.7091	-0.53531	0.000609549	0.00623714		ARMCX1	446.631	0.614529	0.000261273	0.00262016		RIF1	2329.57	0.573663	0.00793987	0.0716967
BRK1		PDE8A		RFX3		IGF2R	3396.72	-0.187781	0.273013	0.998639		FNBP4	1168.11	-0.681475	0.000613486	0.00626906		STC1	11.8384	2.23263	0.000261698	0.00262256		ZNF787	779.635	0.396468	0.00793686	0.0716967
BRMS1		PDGFA		RFX7		DCN	3371.01	0.147274	0.484778	0.998639		ERMAP	48.0181	-0.826133	0.000618951	0.00632042		HNRNPC	2085.48	0.279129	0.000263298	0.00263672		MRPL49	393.421	0.278882	0.00794635	0.0716967
BRMS1L		PDGFB		RGMB		ACACB	3355.01	-0.146306	0.303495	0.998639		PPP1R14A	86.1774	0.820927	0.000620885	0.00633567		DTX1	22.9573	1.68408	0.000265325	0.00265513		ZSCAN18	158.969	-0.445254	0.00795001	0.0716967
BROX		PDIA3		RGN		UBE2D3	3365.27	-0.00161492	0.983155	0.998639		DCUN1D1	637.749	-0.40225	0.000629572	0.00641773		KCNA7	1737.1	-0.639073	0.00026614	0.0026614		ARVCF	527.234	0.487898	0.00801978	0.0721392
BRPF1		PDK4		RGS9BP		MN1	3360.27	0.0762332	0.635961	0.998639		LGI1	54.3522	-1.12821	0.000629819	0.00641773		CDK5R1	46.9518	1.05453	0.000267479	0.0026729		RARA	409.694	0.656176	0.00802178	0.0721392
BRPF3		PDLIM3		RHBDF2		DDB1	3367.98	-0.0910625	0.108709	0.998639		FBXL13	6.17977	-2.08392	0.000630778	0.00642295		SLC9A7	389.387	-0.448232	0.000267778	0.00267399		SIM2	381.139	-0.479	0.00801188	0.0721392
BRSK1		PDLIM4		RHOB		PRKAB2	3372.29	-0.155795	0.33119	0.998639		GMCL1	119.772	-0.509876	0.000631905	0.00642988		AC012651.1	584.514	-0.805337	0.000268668	0.00268098		DDX11	269.108	1.12555	0.00800927	0.0721392
BRSK2		PDLIM5		RHOBTB1		RPLP2	3392.85	0.159662	0.340991	0.998639		SMTNL2	5884.15	0.487689	0.000633473	0.00644128		FAM104A	148.788	0.574867	0.000269888	0.00269125		DYNLL2	3634.46	-0.239326	0.00802976	0.0721601
BRWD1		PDSS1		RHOJ		SBDS	3355.47	0.0776591	0.439254	0.998639		NUDT19	591.654	-0.305953	0.000634059	0.00644268		CRY2	2840.29	-0.456812	0.000271809	0.00270547		MTF2	213.909	-0.393113	0.00805276	0.0723156
BRWD3		PDXK		RHOQ		TUFM	3344.13	0.0514213	0.632615	0.998639		DOK3	40.9193	-0.944716	0.000637551	0.00647359		SNX11	141.683	0.479641	0.000271889	0.00270547		SLC35F5	675.233	0.331362	0.00809268	0.0726228
BSCL2		PEA15		RHOT1		RPS12	3350.83	0.188489	0.290948	0.998639		CNBP	15349.2	0.32947	0.00063851	0.00647876		NGFR	27.3183	2.22445	0.000271818	0.00270547		SLMAP	2542.57	0.507649	0.00817432	0.0733037
BSDC1		PEF1		RIC3		DMPK	3330.64	0.0147017	0.923707	0.998639		PPP3R1	1103.6	0.496002	0.000642085	0.00651044		C14orf119	207.949	0.500912	0.000275707	0.00274152		N4BP2L1	167.696	-0.577377	0.00822962	0.0737476
BSG		PELO		RIN2		LPIN1	3363.05	-0.153678	0.335159	0.998639		DUSP4	44.4399	2.28673	0.000644975	0.00653515		TAF6L	212.995	-0.532311	0.000279853	0.00278079		VDAC1	11139.3	-0.15149	0.00824377	0.0738224
BSN		PES1		RIPOR3		SPTBN1	3310.53	-0.142898	0.122059	0.998639		CHD7	403.417	0.746298	0.000645789	0.00653878		PLXNC1	105.11	-1.25085	0.000280857	0.00278702		CCDC97	492.9	0.315396	0.00827004	0.0740055
BST1		PEX5L		RMI1		LAPTM4B	3327.59	-0.0613125	0.664275	0.998639		CREM	233.391	0.404257	0.00064635	0.00653987		ARMCX6	87.3272	0.760268	0.000280875	0.00278702		FYCO1	12006.4	-0.519294	0.00829182	0.074012
BST2		PFDN2		RNF121		AKT2	3324.8	-0.0183299	0.768871	0.998639		C5orf15	319.919	-0.357614	0.000648249	0.00655447		KCTD2	895.053	0.340389	0.000282855	0.00280209		MTDH	1528.6	0.26635	0.00829405	0.074012
BTAF1		PFN1		RNF123		PARVB	3326.76	-0.0173367	0.892273	0.998639		ADAR	778.847	-0.351816	0.000649076	0.00655822		PHKA2	413.811	-0.602809	0.00028299	0.00280209		OSTC	155.233	0.361936	0.00827724	0.074012
BTBD1		PFN2		RNF13		RHOBTB1	3344.06	-0.0959267	0.734796	0.998639		ATF3	3815.16	2.566	0.000650228	0.00656525		C6orf48	92.1987	0.989337	0.000282916	0.00280209		NLE1	74.4652	0.444248	0.00828627	0.074012
BTBD10		PGAM1		RNF138		PRDX3	3327.02	0.0387188	0.661349	0.998639		FAM129B	334.884	0.498826	0.000650896	0.00656738		CUL7	534.424	-0.420378	0.000283666	0.00280269		SGF29	239.761	-0.408519	0.00834168	0.0743848
BTBD11		PGAM5		RNF150		CASQ2	3318.67	-0.108983	0.575806	0.998639		TTYH3	101.17	0.761545	0.000651985	0.00657376		CNOT3	303.575	-0.422718	0.000283569	0.00280269		HSPB8	16792	0.782879	0.00837087	0.0744572
BTBD16		PHACTR4		RNF165		HDGF	3262.57	0.0043759	0.963431	0.998639		TRPM7	355.102	0.451149	0.000653295	0.00658236		THAP8	87.6459	-0.718978	0.000283289	0.00280269		MYPN	11490.7	0.40442	0.00838663	0.0744572
BTBD18		PHB		RNF170		TNIP1	3281.34	-0.0134825	0.887286	0.998639		ZMYND10	19.206	-1.11713	0.000654639	0.00659128		FSIP2	7.08754	-2.38603	0.000283844	0.00280269		ZYG11B	4678.94	-0.435425	0.0083857	0.0744572
BTBD19		PHC2		RNF19B		NDUFA10	3282.58	0.0273315	0.77134	0.998639		ZNF195	193.633	-0.500827	0.000658474	0.00662527		ZMYM3	330.528	-0.733698	0.000285898	0.002821		LDHD	1501.03	-0.36691	0.00839078	0.0744572
BTBD2		PHF1		RNF20		UQCRQ	3300.76	0.194193	0.231509	0.998639		FAM220A	1398.38	-0.357773	0.000659877	0.00663474		TP53RK	128.434	0.652728	0.000288545	0.00284512		RHOB	1304.9	-0.521181	0.00838731	0.0744572
BTBD3		PHF13		RNF213		DYRK1B	3304.57	0.0350583	0.77463	0.998639		DAPK1	57.8459	-0.774359	0.000660778	0.00663915		SIPA1L3	216.961	0.709875	0.00029013	0.00285875		MVD	402.59	-0.372064	0.0083801	0.0744572
BTBD6		PHF5A		RNF219		NOS1	3263.98	-0.0605314	0.754821	0.998639		C11orf96	76.6074	1.49993	0.000664505	0.0066673		DNAJC24	245.169	-0.506622	0.000292718	0.00288224		PBDC1	131.377	0.528747	0.00837318	0.0744572
BTBD7		PHLDA1		RNF4		COQ9	3276.43	0.0493734	0.55624	0.998639		CASP6	34.4909	-0.828779	0.000664349	0.0066673		ZCCHC4	146.248	-0.446215	0.00029578	0.00291036		KCNIP2	117.492	-0.65342	0.00840153	0.0745006
BTBD8		PHLDA3		RNF44		RPL11	3278.63	0.146621	0.276042	0.998639		PEX11A	136.03	-0.441191	0.000664977	0.00666737		PRMT3	152.193	0.467527	0.000297675	0.00292696		TBC1D4	3872.77	-0.438112	0.00848024	0.075106
BTBD9		PHTF1		RORC		SETD3	3240.06	-0.0417451	0.589955	0.998639		SLC35B4	117.539	-0.579105	0.000665943	0.00667241		SLC25A19	113.764	0.767272	0.000298374	0.0029318		RCC1	89.1358	0.525393	0.00848162	0.075106
BTC		PHYKPL		ROS1		PPTC7	3257.62	0.124956	0.497959	0.998639		TMEM254	41.763	-0.708804	0.000666415	0.0066725		ATP11B	304.136	0.626774	0.000298993	0.00293584		CLUH	3842.86	-0.239193	0.00849469	0.0751172
BTD		PI4K2A		RPA1		ASB8	3239.43	-0.0726788	0.373622	0.998639		MYADML2	1221.04	0.596473	0.000670119	0.00670491		SMCR8	321.163	-0.603054	0.0002995	0.00293672		FGFR1	650.268	0.437734	0.00849368	0.0751172
BTF3		PI4K2B		RPP14		P4HB	3232.83	-0.00874926	0.911654	0.998639		ILF3	2635.13	0.222082	0.000671798	0.00671704		CA13	10.9496	2.08985	0.000299386	0.00293672		EFHD1	226.662	-0.567707	0.00850258	0.0751347
BTF3L4		PI4KB		RPRD2		UBR4	3212.97	-0.268177	0.0874066	0.998639		RELCH	201.898	-0.46612	0.000677593	0.00676906		TRAPPC11	509.797	-0.42354	0.000300158	0.00294113		C1orf21	3853.43	0.281488	0.00854336	0.0754426
BTG1		PICALM		RPS6KA2		TSC22D1	3223.45	0.218419	0.143068	0.998639		ERG28	150.793	-0.482756	0.000677941	0.00676906		SELENOS	360.035	0.730983	0.000302361	0.00296066		SLC7A8	281.977	-0.585948	0.00856083	0.0755445
BTG2		PIEZO1		RREB1		CAVIN1	3226.17	-0.0118845	0.918048	0.998639		MRPS18A	428.575	0.387634	0.000678943	0.00677436		PHF21A	345.359	-0.412384	0.000302756	0.00296247		FZD10	16.7733	0.959485	0.0086012	0.0758481
BTG3		PIGW		RSF1		RBFOX2	3223.58	-0.0408964	0.75849	0.998639		HMGCLL1	15.3185	-1.19888	0.000681734	0.0067975		HABP2	16.4902	1.97369	0.000303109	0.00296387		ARPC4	251.694	0.504041	0.00862074	0.0759677
BTK		PIK3R1		RSPRY1		SGCB	3201.49	-0.0366606	0.72565	0.998639		LDLRAP1	338.94	-0.408016	0.000685703	0.00682648		SSB	520.15	0.330415	0.000303541	0.00296604		DHX8	354.234	0.234409	0.00863524	0.0760428
BTN2A1		PIM1		RSRP1		MAPT	3220.01	-0.174032	0.163061	0.998639		ZNF37A	190.043	-0.46122	0.000685353	0.00682648		COL28A1	147.758	-1.31151	0.000305308	0.00298124		PEBP4	3746.48	-0.490685	0.00865322	0.0761483
BTN2A2		PINX1		RSU1		USP24	3200.93	-0.0401496	0.786196	0.998639		BUD13	122.027	-0.457189	0.000686064	0.00682648		ZFP36	734.503	1.99749	0.000310988	0.00303424		SOCS6	745.897	0.555653	0.00866747	0.076221
BTN3A1		PIP5K1A		RTF1		SLC6A8	3203.66	0.184409	0.151406	0.998639		MARK1	74.3098	0.837895	0.000693581	0.00689651		SPAG5	8.70153	1.70443	0.000311166	0.00303424		PELI2	60.2938	-0.623342	0.00869625	0.0764212
BTN3A2		PISD		RUNDC1		DGKZ	3219.25	-0.0523632	0.693319	0.998639		IFIT1	458.021	-0.611238	0.000702158	0.00697697		LRRFIP1	3040.85	0.346677	0.000314891	0.00306265		AKAP1	4230.44	-0.333366	0.00870486	0.0764441
BTN3A3		PITPNA		RXRA		CTDNEP1	3172.03	-0.00506687	0.960576	0.998639		DGCR2	623.188	-0.276657	0.000706898	0.00701922		ZNF706	719.965	0.291731	0.000314947	0.00306265		PSMD14	824.549	0.238203	0.00871711	0.0764988
BTNL9		PITPNB		RYR1		SNRNP70	3184.34	-0.0993667	0.468995	0.998639		INTS3	720.8	-0.226769	0.000708753	0.00703279		REXO2	267.37	0.493678	0.00031431	0.00306265		RPL3L	12540.4	-0.2707	0.00872395	0.076506
BTRC		PITPNC1		S100PBP		XRCC6	3169.43	0.0152359	0.829106	0.998639		MINDY1	317.4	-0.351844	0.000709265	0.00703302		TCTN1	115.507	-0.597908	0.000314745	0.00306265		PDCD4	156.739	-0.413341	0.00875018	0.0766832
BUB3		PJA2		SAMD13		ITGB1	3159.55	-0.052337	0.671398	0.998639		RFC1	372.876	-0.39009	0.000711848	0.00705377		SPAG9	2188.54	0.554344	0.000315593	0.00306681		PLOD1	791.924	0.334695	0.00876093	0.0767006
BUD13		PKDCC		SAP130		MAPKAPK2	3163.95	-0.0272957	0.732733	0.998639		RSRP1	765.069	-0.384487	0.000713581	0.00706607		ZNF318	297.365	-0.51902	0.000316065	0.00306929		PECR	95.3905	-0.433483	0.00876424	0.0767006
BUD23		PKIA		SASS6		RPL24	3178.34	0.160472	0.261712	0.998639		NUMA1	1850.98	-0.398556	0.000714705	0.00707007		SLC2A4	5147.26	-0.46441	0.000316583	0.0030722		CDNF	315.096	-0.328277	0.00878893	0.0768639
BUD31		PKIG		SATB1		CAMK2G	3146.4	-0.0733747	0.453398	0.998639		MYLIP	570.022	-0.557596	0.000714968	0.00707007		C1orf109	125.672	0.565989	0.000317457	0.00307857		ZNF248	271.129	-0.399585	0.00881374	0.076975
BVES		PKMYT1		SCAP		GMPR	3145.5	0.0963803	0.42931	0.998639		ZNF425	40.9443	-0.788932	0.000716504	0.0070804		IBTK	1749.34	0.486957	0.000317711	0.00307891		PRELID1	97.151	0.632312	0.00881287	0.076975
BX004987.1		PKN3		SCARB1		NCOR2	3149.45	0.176669	0.270498	0.998639		SEMA4B	116.554	-1.16951	0.000723773	0.00714732		RFC5	83.7652	-0.501173	0.000322325	0.00311775		RIPOR2	601.532	0.619251	0.0088322	0.0770832
BX255925.3		PKNOX1		SCARF1		ANKH	3140.1	0.0289922	0.770684	0.998639		JMJD6	751.436	0.536941	0.00072886	0.00719262		PINX1	44.5719	1.18425	0.000322064	0.00311775		NLRP1	237.425	-0.362479	0.0088423	0.0771184
BYSL		PKNOX2		SCART1		DGKD	3228.32	0.126491	0.594037	0.998639		UBE2W	284.45	0.485369	0.000731698	0.00721568		HOXA4	34.9235	-1.02608	0.000322382	0.00311775		BAG3	6759.23	0.568944	0.00887096	0.0773154
BZW1		PLA2G15		SCGB2B2		RPS27	3169.87	0.231595	0.189634	0.998639		UBE2A	913.468	0.201096	0.000736995	0.00725796		SFMBT1	312.721	0.533179	0.000322716	0.00311885		NFIX	7797.25	-0.323493	0.0089044	0.077364
BZW2		PLA2G2A		SCN2B		HADH	3127.44	0.0105267	0.938941	0.998639		RLF	277.698	0.548145	0.000736576	0.00725796		EIF2S1	822.713	0.340229	0.000323357	0.00312291		ARRDC4	606.083	0.954423	0.00890041	0.077364
C10orf142		PLAA		SCN4A		ZBTB47	3123.76	-0.0135068	0.899637	0.998639		ZBTB41	150.484	-0.567043	0.000738704	0.00726982		RPS6KA2	847.333	-0.46181	0.000323704	0.00312412		AAK1	424.18	0.533042	0.00888574	0.077364
C10orf143		PLAU		SCNN1D		MAP2K2	3124.88	0.0662743	0.641464	0.998639		SETD6	184.101	-0.434599	0.000741661	0.00729392		CASTOR2	508.488	-0.957164	0.000324431	0.00312899		ARHGEF9	159.856	-0.348627	0.00890696	0.077364
C10orf62		PLAUR		SCP2		SDHB	3140.36	0.0777093	0.47341	0.998639		PSMB1	1378.45	0.340327	0.000742218	0.00729443		JAK3	16.2809	2.32391	0.000326989	0.00315151		LRRC56	48.5668	-0.947434	0.00890546	0.077364
C10orf67		PLB1		SCUBE3		ANK2	3124.12	-0.0152115	0.937057	0.998639		SMPDL3A	366.061	0.561978	0.000743191	0.007299		PAK2	1084.95	0.53646	0.000327804	0.00315721		RAD17	363.193	-0.292337	0.00892268	0.0773948
C10orf71		PLCXD2		SCYL3		PRKAA2	3136.82	-0.0442401	0.804175	0.998639		AGGF1	217.786	-0.374803	0.000745489	0.00731159		SLC12A4	675.094	0.537987	0.000328466	0.00316143		NOL10	210.431	0.28339	0.0089207	0.0773948
C10orf88		PLEKHA1		SDHA		ARPP19	3110.47	0.136632	0.186706	0.998639		NPC1	175.718	0.557381	0.000745311	0.00731159		KDELR2	585.95	0.367155	0.000330509	0.00317893		RYR1	59989.4	-0.349305	0.0089409	0.0774706
C11orf1		PLEKHA6		SDK2		NDUFA5	3102.47	-0.0202269	0.778149	0.998639		VWA1	196.776	0.788352	0.000746417	0.0073157		DYRK1A	1805.8	0.555216	0.000332127	0.00319014		SLC9B2	29.0918	0.96986	0.0089436	0.0774706
C11orf21		PLEKHB2		SDR9C7		PPDPFL	3014.53	-0.153446	0.618959	0.998639		MPP3	21.0521	1.17044	0.000749636	0.00734224		CHAD	85.6653	-1.34241	0.000331945	0.00319014		KCTD5	301.383	0.376239	0.00895095	0.0774815
C11orf24		PLEKHF2		SEC14L1		FILIP1L	3072.68	0.146592	0.560012	0.998639		ZSWIM3	32.9159	-0.733545	0.000751407	0.00735458		RMC1	120.761	0.49524	0.000332744	0.00319389		TRIP10	5125.36	-0.256815	0.00897338	0.0776228
C11orf49		PLEKHG1		SEC14L5		MYF6	3160.49	0.377216	0.0786492	0.998639		PARP11	53.0586	-0.638663	0.000753406	0.00736914		PDXK	501.653	0.570788	0.000333683	0.00320072		DNAJC21	1561.85	0.206961	0.00898799	0.0776963
C11orf53		PLEKHG2		SEC22A		SPARCL1	3075.72	0.0380397	0.74807	0.998639		DEXI	27.5965	0.967338	0.000755247	0.00738213		ARHGEF9	159.856	-0.503544	0.000334775	0.00320902		MBTD1	221.691	-0.396728	0.00905071	0.0781854
C11orf54		PLEKHM1		SEC24B		MGST3	3091	0.191891	0.222972	0.998639		RALGDS	146.203	-0.644204	0.000759545	0.0074191		BMP2K	45.8634	1.25946	0.000335318	0.00321205		FAM193B	619.389	-0.344078	0.0090633	0.078241
C11orf58		PLEKHO1		SEC31B		HK1	3087.01	-0.0367196	0.689413	0.998639		REST	258.718	-0.518087	0.000762788	0.00744324		DDX56	495.756	0.444066	0.000335686	0.00321339		SNAP47	461.295	0.309573	0.00913492	0.0786504
C11orf65		PLEKHO2		SELENOP		ARF1	3076.2	0.0157879	0.792825	0.998639		ZNF620	41.4039	-0.698676	0.000763368	0.00744324		SMARCAL1	177.763	-0.471985	0.000336676	0.00322068		INPP4B	433.333	0.535306	0.00913547	0.0786504
C11orf68		PLIN2		SEMA3B		PPP2R1A	3071.36	0.027122	0.797514	0.998639		TBC1D29	8.53627	-1.79444	0.000763568	0.00744324		GPLD1	45.233	-1.20659	0.000337366	0.00322509		CENPV	369.455	0.349752	0.00912098	0.0786504
C11orf71		PLIN3		SEMA3F		RHOQ	3046.73	-0.00876989	0.914588	0.998639		ZNF213	208.911	-0.449991	0.000767288	0.00747443		CLK4	628.355	-0.464153	0.000338948	0.00323364		CLMN	257.097	-0.39661	0.00912691	0.0786504
C11orf74		PLK2		SEMA4B		OGT	3080.26	-0.136062	0.458345	0.998639		ADAM17	212.466	0.48807	0.000768057	0.00747686		PRELID1	97.151	0.898957	0.000338777	0.00323364		TMEM53	49.9423	0.673228	0.00917445	0.0789326
C11orf80		PLK3		SEMA4C		USP9X	3037.85	-0.0828974	0.593903	0.998639		TENT2	352.302	-0.387582	0.000769319	0.00748408		SCUBE3	23.6901	-1.26723	0.000338886	0.00323364		NELFCD	684.206	-0.253904	0.00920684	0.0791577
C11orf91		PLPP1		SEMA6A		MTUS1	3049.09	-0.0526958	0.698701	0.998639		WDR91	133.281	-0.563166	0.000771495	0.00750018		OPA3	615.887	0.459702	0.000340191	0.00324331		PPRC1	330.137	0.535148	0.00923455	0.0793422
C11orf95		PLPP3		SENP7		SESN1	3058.33	0.121227	0.501817	0.998639		MRTO4	330.955	0.517489	0.000775399	0.00753305		RORC	1958.92	-0.621833	0.000340951	0.00324836		NPAS2	125.823	0.504239	0.00927219	0.0796118
C11orf96		PLSCR1		SENP8		TRIM7	3057.87	-0.0451124	0.709435	0.998639		MAP3K11	508.537	-0.323983	0.000776516	0.00753881		ANGPTL2	1148.18	0.742797	0.000341727	0.00325355		ITSN1	797.797	0.314033	0.00930551	0.0798441
C12orf10		PLXNA1		SEPSECS		H6PD	3040.07	-0.155652	0.365832	0.998639		PALB2	69.4909	-0.698965	0.000779076	0.00755856		TSC2	1285.2	-0.363805	0.000342998	0.00325983		NDUFA5	3102.47	-0.193223	0.00934905	0.0798942
C12orf29		PLXNA2		SEPTIN1		CIPC	3069.98	-0.165856	0.298078	0.998639		ARL10	470.542	-0.618112	0.000781205	0.00757411		WNT9A	368.908	1.14703	0.00034308	0.00325983		ANXA7	2058.47	0.142913	0.00932485	0.0798942
C12orf4		PLXNA3		SERTAD3		PACS2	3065.21	0.0175605	0.826979	0.998639		KIF3B	99.5285	-0.521147	0.000783183	0.00758818		FRK	101.999	-1.46642	0.000342638	0.00325983		CSNK1D	1312.45	0.261355	0.00934413	0.0798942
C12orf43		PMM2		SESN1		RHOA	3033.37	0.0300014	0.737117	0.998639		BHLHE40	2119.29	0.883048	0.000787057	0.00762058		UNC45B	5670.56	-0.447702	0.000344362	0.00326982		PITX2	830.858	-0.467621	0.00933673	0.0798942
C12orf45		PMP22		SETD1A		EIF3E	3044.26	0.00463245	0.95723	0.998639		EXOSC10	498.226	-0.418163	0.00078829	0.00762739		ZNF395	227.424	-0.580499	0.000346805	0.00329079		PARM1	657.704	-0.436353	0.00932991	0.0798942
C12orf49		PNN		SETD1B		MORF4L1	3023.16	0.00384615	0.958797	0.998639		CLIC1	191.103	0.832841	0.000788957	0.0076287		FKBP4	1368.05	0.52592	0.000347758	0.00329729		JARID2	348.997	-0.500538	0.00934159	0.0798942
C12orf54		PNO1		SETD2		TECR	3058.64	0.106868	0.442089	0.998639		TMEM268	167.052	-0.404192	0.000790114	0.00763476		CCDC43	722.627	-0.279911	0.000347957	0.00329729		AVL9	234.883	0.365515	0.00938746	0.0801685
C12orf57		PNP		SETD5		LGALS1	3013.53	0.261531	0.219304	0.998639		NFYA	201.265	0.656209	0.000792797	0.00765555		ARF6	710.082	0.377961	0.000350147	0.00331582		CLTB	2368.06	0.393361	0.00940063	0.0802271
C12orf60		PNPLA2		SETD6		LRRFIP1	3040.85	-0.0885277	0.321342	0.998639		COX15	573.258	0.374435	0.000795281	0.00767438		TMEM266	222.12	-0.680532	0.000350576	0.00331765		DLG5	594.591	0.653	0.00941153	0.0802663
C12orf65		PNPLA8		SETDB1		MYBPH	3084.8	0.610132	0.425628	0.998639		HPS6	173.959	-0.523211	0.000797794	0.00769347		RICTOR	797.374	0.94868	0.000353632	0.00334433		ACHE	2596.14	-0.652357	0.00944738	0.080518
C12orf66		PNRC2		SFXN1		RPL31	3034.72	0.141336	0.355444	0.998639		SFXN1	268.887	-0.495277	0.000805287	0.00776053		FDX1	566.675	0.335535	0.000354831	0.00335216		PYGM	129904	-0.316501	0.00947688	0.0806825
C12orf73		POGK		SGCB		GUCD1	3003.74	-0.0663015	0.427446	0.998639		STAG3	565.018	-0.797436	0.000807561	0.00777723		MYO5C	81.4547	-0.933041	0.000354934	0.00335216		GREM1	85.9025	0.909513	0.00947937	0.0806825
C12orf75		POGLUT1		SGCD		HTATSF1	3023.29	-0.0509094	0.445939	0.998639		FRK	101.999	-1.26597	0.000816885	0.00786177		UBE2E2	117.847	0.641929	0.000355358	0.00335391		UNC45B	5670.56	-0.310734	0.00950813	0.0807651
C12orf76		POLE4		SGCG		CCNG1	3026.55	-0.0478194	0.773704	0.998639		CLIC4	718.159	0.616589	0.000820374	0.00789006		FKBP1A	1020.16	0.360596	0.000356594	0.00335884		NACC1	458.032	0.376834	0.00950277	0.0807651
C13orf46		POLR1A		SGF29		PRKACA	3012.95	-0.0752238	0.438733	0.998639		FAM174A	477.069	0.36377	0.0008275	0.00795329		PPP4R2	704.792	0.536835	0.000356274	0.00335884		PSMG1	119.313	0.347688	0.0094962	0.0807651
C14orf119		POLR1B		SGPL1		OXA1L	3020.03	-0.0402952	0.70302	0.998639		NGF	5.83493	2.58043	0.000831152	0.00798305		SLC16A9	39.5216	1.37643	0.000356418	0.00335884		SRSF8	451.695	0.286626	0.00951761	0.0807917
C14orf132		POLR1C		SGSM2		LMO7	2997.56	-0.0364832	0.801351	0.998639		TAS2R5	6.88629	-1.94895	0.000835205	0.00801663		SGSM2	662.83	-0.391281	0.000358493	0.00337447		CARNS1	2424.36	-0.455475	0.00953114	0.0808525
C14orf180		POLR2A		SGTB		CAPN3	3018.82	-0.137964	0.396564	0.998639		TRAFD1	233.388	0.790028	0.000836402	0.00801747		LLGL1	376.96	-0.442221	0.000362593	0.00340852		MLXIPL	575.287	-0.550117	0.0095471	0.08088
C14orf28		POLR2E		SH2D3C		PNPLA2	2983.67	0.034669	0.792249	0.998639		OXSM	157.038	-0.339549	0.000836407	0.00801747		KLHL12	236.972	-0.453351	0.000362463	0.00340852		SLC16A2	66.1198	0.510769	0.00954408	0.08088
C14orf39		POLR2H		SH3BGRL2		ACTC1	2989.15	0.378512	0.572767	0.998639		PRPF39	317.587	-0.436501	0.000841075	0.00805685		RAPGEF4	28.8305	0.995386	0.000363121	0.00341121		JAK1	2296.49	0.297525	0.00957458	0.0810175
C14orf93		POLR2L		SH3BGRL3		DUSP27	3005.59	-0.0557811	0.676782	0.998639		ACP6	131.167	-0.743764	0.000843561	0.00807529		MKRN1	980.305	-0.412671	0.000363933	0.00341641		ZNF543	65.8302	-0.544052	0.00957607	0.0810175
C15orf39		POLR2M		SH3BP2		MIB2	3010.86	0.0239076	0.823445	0.998639		NR4A2	172.226	-2.07446	0.000848576	0.0081125		SLCO2A1	22.6984	2.61975	0.000364159	0.00341641		INPPL1	2590.9	-0.223398	0.00958914	0.0810741
C15orf40		POLR3A		SH3YL1		DDIT4L	3017.47	-0.262318	0.380127	0.998639		SOX8	28.0423	1.10991	0.00084848	0.0081125		JOSD1	354.259	0.463302	0.000365795	0.00342948		CHRDL2	118.884	0.867187	0.00962666	0.0813373
C15orf41		POLR3D		SHC4		KLHL21	2969.17	-0.167566	0.277017	0.998639		WDR17	7.50573	1.7886	0.000849933	0.00812008		ZNF202	126.145	0.51523	0.000367841	0.00344637		DNMBP	523.261	0.751973	0.00964693	0.0814004
C15orf61		POLR3E		SHCBP1		ANAPC16	2953.87	-0.0281498	0.732711	0.998639		SEMA4C	244.909	-0.486594	0.00085422	0.00815451		GZF1	243.222	-0.572611	0.000369406	0.00345874		TMEM108	363.858	0.66311	0.00964623	0.0814004
C15orf62		POP1		SHLD1		SERINC1	2934.75	-0.0471897	0.523125	0.998639		CFAP53	18.8081	-0.951342	0.000854671	0.00815451		GRK4	134.513	0.711054	0.000369981	0.00345954		TRIM32	308.743	-0.353896	0.00965635	0.0814258
C15orf65		POR		SHMT1		CDK16	2958.13	-0.0146515	0.855366	0.998639		PDZRN3	1446.18	-0.820854	0.000855672	0.00815865		RFX3	97.287	-0.862866	0.000369801	0.00345954		GCNA	56.7391	0.737525	0.0096763	0.08154
C16orf45		POU3F1		SIAH2		ANXA11	2967.87	-0.0410138	0.64758	0.998639		P3H3	47.7376	0.720239	0.000865061	0.00824271		STEAP4	365.405	0.579304	0.000371869	0.00347488		TMED9	353.364	0.381035	0.00970337	0.0817139
C16orf54		PPAN		SIDT1		EIF3L	2973.09	-0.128751	0.257403	0.998639		GK5	218.476	-0.472317	0.000869647	0.00827821		TMEM161B	138.001	0.538939	0.00037352	0.003488		IL1R1	389.198	0.732037	0.00971896	0.0817911
C16orf58		PPARD		SIDT2		COQ10A	2968.13	-0.0173447	0.90644	0.998639		HYPK	87.1613	-0.734346	0.000869937	0.00827821		NACC1	458.032	0.538616	0.000373906	0.0034893		PGM1	18308.5	-0.382322	0.00974452	0.081952
C16orf70		PPARGC1A		SIM2		NPEPPS	2931.79	-0.0789778	0.40203	0.998639		ADAMTS5	70.3868	0.720352	0.000871474	0.00828736		CSRNP2	458.648	0.46488	0.000375978	0.00350631		2023-03-08	388.722	-0.365653	0.00975941	0.0820229
C16orf71		PPAT		SIN3A		RPS26	2937.6	0.265339	0.291343	0.998639		ZNF787	779.635	0.480627	0.000873349	0.0082997		DCAF8	1239.98	-0.35019	0.000377797	0.00352095		PJA2	1520.42	0.429666	0.00978982	0.0822241
C16orf72		PPFIA4		SIN3B		PCBP1	2933.01	-0.00878144	0.934684	0.998639		STK4	119.104	-0.580032	0.00087455	0.00830563		NCBP2	608.949	0.299348	0.000381155	0.0035499		PHLDB2	136.118	0.726748	0.00988845	0.0829977
C16orf74		PPIA		SIRT4		SKP1	2942.64	0.0685677	0.469777	0.998639		MAPKAPK2	3163.95	0.26574	0.000875305	0.00830731		RBM4B	159.692	-0.514492	0.000381841	0.00355394		ESYT1	932.721	-0.345874	0.00989559	0.0830028
C16orf86		PPID		SIRT7		PARK7	2939.47	0.0808667	0.535459	0.998639		ATG4B	542.591	0.303262	0.000878852	0.00833548		SIN3B	676.883	-0.36037	0.00038572	0.00358555		THRA	2169.62	-0.29983	0.00995639	0.0833093
C16orf87		PPIF		SIX1		CEBPB	2933.11	0.350265	0.0930221	0.998639		CRIP2	459.677	0.700737	0.000881073	0.00834554		SOCS1	10.9771	2.15622	0.000385745	0.00358555		DCAF11	1767.2	-0.212436	0.00996275	0.0833093
C16orf89		PPIL1		SKIDA1		ETFA	2924.17	0.0525476	0.62598	0.998639		GEN1	97.7741	-0.764986	0.000880517	0.00834554		C1QBP	1525.27	0.347607	0.000386423	0.00358949		STAG3	565.018	-0.634217	0.00995355	0.0833093
C16orf91		PPIL4		SKP2		VWF	2945.97	-0.167112	0.19222	0.998639		NUP62	480.621	-0.276986	0.000883034	0.00835861		SYTL3	265.945	-0.61612	0.000387409	0.00359628		MAP3K9	87.6637	0.735307	0.00996488	0.0833093
C16orf95		PPM1B		SLC12A2		RPS23	2955.51	0.0597772	0.60525	0.998639		PRR33	714.903	-0.491976	0.000888406	0.00840393		CFL2	13194.4	0.426479	0.000397524	0.00368775		SYP	14.1771	-1.093	0.00994168	0.0833093
C16orf96		PPM1D		SLC12A6		ARL6IP5	2899.71	-0.0217526	0.846321	0.998639		UHRF2	310.037	-0.398627	0.000899535	0.00850362		MAPK8IP3	756.679	0.519115	0.000398468	0.00369408		CWF19L2	97.1367	-0.405906	0.00999461	0.0835029
C17orf100		PPME1		SLC13A4		PHB2	2941.21	-0.0152316	0.877464	0.998639		ZC3H3	264.677	0.51196	0.000900131	0.00850367		ALKBH2	65.9086	0.799673	0.000400409	0.00370964		MGLL	1602.19	0.324813	0.0100518	0.0839252
C17orf107		PPP1R10		SLC15A2		PAFAH1B1	2926.66	-0.0179616	0.847262	0.998639		NATD1	1685.77	0.498687	0.000901217	0.00850834		RCAN1	542.333	0.714371	0.000401542	0.00371281		SLC7A5	422.409	-0.561743	0.0100856	0.0840975
C17orf113		PPP1R12C		SLC16A8		NOP53	2957.25	0.0466328	0.796037	0.998639		ATP13A3	392.242	0.726275	0.000904396	0.00853276		SLC2A11	303.617	-0.784117	0.000401423	0.00371281		SCN2B	210.796	-0.925468	0.0100848	0.0840975
C17orf49		PPP1R13L		SLC18B1		HIPK2	2931.17	-0.217265	0.33499	0.998639		RNF13	479.816	-0.370708	0.000906438	0.00854642		CNKSR2	269.619	1.26137	0.000401045	0.00371281		NANP	64.2238	0.570402	0.0100944	0.0841154
C17orf51		PPP1R14A		SLC19A2		ATP5PF	2936.62	0.110488	0.37759	0.998639		FAM78B	133.277	-0.607353	0.000907827	0.00854881		RBM38	4682.48	-0.545488	0.000403054	0.00372386		RICTOR	797.374	0.654636	0.0101353	0.0844008
C17orf53		PPP1R15A		SLC1A7		TLN1	2918.67	-0.0984219	0.213792	0.998639		PPP1R21	111.512	-0.47711	0.000907881	0.00854881		SUSD6	387.098	0.538017	0.000403264	0.00372386		KATNA1	183.253	0.383386	0.0101581	0.0845355
C17orf58		PPP1R18		SLC23A2		PXN	2942.01	-0.0495806	0.705849	0.998639		UPF2	599.977	-0.413096	0.000919834	0.0086557		SGK1	1108.46	0.989577	0.00040512	0.00373855		FOXRED2	190.928	-0.477041	0.0101667	0.0845521
C17orf67		PPP1R27		SLC24A1		NDUFB7	2924.48	0.191832	0.221959	0.998639		ACAD10	353.014	-0.326964	0.000923748	0.00868686		LRRC75A	13.062	1.27866	0.000406294	0.00374693		MYH14	3703.2	-0.321531	0.0101764	0.0845771
C17orf75		PPP1R3D		SLC25A12		HSPG2	2918.5	-0.0655857	0.69754	0.998639		FGR	28.8134	1.27672	0.000925541	0.00869803		HIGD1A	825.436	0.482019	0.000407247	0.00375327		ZC3H6	465.242	-0.475261	0.0102426	0.0850719
C17orf80		PPP1R3F		SLC25A25		AKR1B1	2921.49	0.043579	0.651475	0.998639		NABP1	59.6638	1.09625	0.000929067	0.00872547		GREB1	125.917	-1.07912	0.000407631	0.00375436		PGAM1	382.371	0.407885	0.0102949	0.085395
C17orf97		PPP2CA		SLC25A33		CAMK2B	2929.42	-0.0637815	0.527199	0.998639		CASP3	231.253	0.493935	0.000930472	0.00873296		MTRR	776.043	0.450165	0.000408266	0.00375775		ZNF606	103.703	-0.441633	0.0102929	0.085395
C18orf21		PPP2CB		SLC25A34		PRKAR2A	2891.68	-0.084125	0.496709	0.998639		NAT1	5.54633	-1.99189	0.000931457	0.00873651		KPNB1	2178.09	0.30967	0.000408767	0.00375991		HDAC11	591.456	-0.333477	0.0103108	0.0854707
C18orf25		PPP2R1B		SLC25A40		NDUFS8	2920.62	0.117065	0.433906	0.998639		SH3BP5	112.291	0.978904	0.000933102	0.00874623		TNRC6C	463.084	-0.639424	0.000410561	0.00377395		ZBTB47	3123.76	0.283925	0.0103424	0.0856767
C18orf32		PPP2R5A		SLC25A45		THRAP3	2888.67	0.0790435	0.464832	0.998639		ZNF526	130.812	-0.467496	0.000941407	0.00881834		SPCS3	732.705	0.403586	0.000412067	0.00378041		MICALL1	298.089	0.300242	0.0103768	0.0859056
C18orf54		PPP3R1		SLC26A10		NXPE3	2892.93	0.0927033	0.462293	0.998639		LIME1	24.943	-1.08025	0.000950848	0.00889519		CCDC113	93.1898	-0.65806	0.000411845	0.00378041		SGMS2	161.885	0.837912	0.0103906	0.0859645
C19orf12		PPP4R1		SLC26A6		PHKG1	2885.71	-0.17435	0.220053	0.998639		AC004233.2	6.56866	2.91604	0.000950293	0.00889519		FAM20A	47.2662	1.25846	0.000411805	0.00378041		ZNF133	198.77	-0.367989	0.0104149	0.086109
C19orf18		PPP4R2		SLC27A1		HLA-E	2877.42	0.0242786	0.832908	0.998639		RFESD	26.1768	-0.82449	0.000951929	0.00889952		BAG5	378.728	0.361343	0.000423393	0.00388179		UGCG	142.93	0.644108	0.0104562	0.0863918
C19orf24		PPP4R3A		SLC29A1		GTF3A	2898.38	0.0658629	0.653437	0.998639		SLN	32628.2	0.504645	0.0009614	0.00897057		TMEM132A	87.465	-0.693953	0.00042554	0.00389894		POGLUT1	70.2835	0.585279	0.0104627	0.0863918
C19orf25		PPP5C		SLC29A2		NBR1	2860.7	-0.0914686	0.215546	0.998639		NFKBIZ	110.014	0.815962	0.00096041	0.00897057		SLIT1	12.4995	-1.69803	0.000426828	0.0039082		DPM2	104.524	0.549745	0.0104706	0.0864009
C19orf38		PPP6R1		SLC2A11		RPL30	2877.75	0.130731	0.296264	0.998639		POLR1C	79.2274	0.635492	0.000961127	0.00897057		ZSCAN18	158.969	-0.621296	0.000427218	0.00390923		AC007906.2	11.8353	1.01482	0.0104835	0.0864516
C19orf44		PPRC1		SLC2A4		PAM	2835.98	-0.0844049	0.490014	0.998639		ARHGEF9	159.856	-0.429557	0.000963933	0.00898838		ZNF672	1351.9	0.420528	0.000427601	0.0039102		SLC2A4	5147.26	-0.316042	0.0105197	0.0865785
C19orf47		PPTC7		SLC30A1		GPX4	2875.11	0.0958206	0.461296	0.998639		HLF	173.142	-0.752259	0.000967094	0.00901137		HOXA11	65.9694	-0.853418	0.000429804	0.00392781		EXOC6	709.224	-0.374063	0.0105255	0.0865785
C19orf48		PQLC1		SLC30A7		IMPA2	2828.02	0.0466217	0.715157	0.998639		ZNF570	58.6171	-0.616155	0.000967652	0.00901137		USP12	389.72	0.647899	0.000430756	0.00393396		SRSF7	587.682	0.341733	0.0105334	0.0865785
C19orf53		PQLC2		SLC33A1		H1F0	2882.89	0.0639457	0.608643	0.998639		ZNF79	72.9772	0.61564	0.000969924	0.00902669		DCUN1D1	637.749	-0.44678	0.000433694	0.00395823		MVP	473.378	0.821427	0.0105365	0.0865785
C19orf54		PRAG1		SLC35A5		DPYSL3	2881.99	-0.28671	0.143877	0.998639		MTSS1	501.507	-0.708738	0.000970888	0.00902983		CECR2	1083.08	-0.66262	0.000434641	0.00396431		ZSCAN29	254.219	0.367957	0.0105398	0.0865785
C19orf57		PRCC		SLC35B4		CALCOCO1	2850.5	-0.0587744	0.611353	0.998639		MYO9B	303.528	0.37559	0.000972066	0.00903494		PLSCR1	87.4513	1.01243	0.000440083	0.00401135		COBLL1	94.2441	-0.469274	0.01052	0.0865785
C19orf66		PRDM15		SLC35E2B		ARIH2	2838.74	-0.142515	0.0960293	0.998639		DEPDC7	54.1982	-0.653193	0.000977685	0.0090813		TBCA	316.247	0.521539	0.000441001	0.00401712		PDE4A	1016.73	-0.408492	0.0105623	0.086708
C19orf70		PRDM2		SLC35E3		UBE3A	2835.2	-0.00370721	0.976413	0.998639		TIGD2	34.8932	-0.731902	0.000993539	0.0092226		TMEM120B	534.156	-0.387516	0.00044248	0.00402716		KLF15	680.035	-0.876807	0.0106012	0.0869712
C19orf71		PRDX1		SLC37A4		GSPT1	2835.75	-0.0205604	0.7847	0.998639		PCBD2	699.216	-0.292892	0.000996242	0.00922983		LRFN4	158.131	1.01834	0.000442674	0.00402716		SYNJ2	252.403	1.02837	0.0106112	0.086997
C19orf73		PRELID1		SLC38A2		FH	2837.52	0.0221934	0.789338	0.998639		ARHGAP19	54.2408	-0.651584	0.000996135	0.00922983		METTL7A	1045.31	-0.762958	0.000443687	0.00402897		ZNF79	72.9772	0.491389	0.0106338	0.0871262
C1D		PRELID3B		SLC38A3		RPS7	2852.25	0.152364	0.209611	0.998639		SCGB2B2	17.8339	-1.082	0.00099526	0.00922983		MED9	402.957	0.543867	0.000443213	0.00402897		ABTB2	546.453	0.505615	0.0106588	0.0872741
C1GALT1		PREPL		SLC38A4		CRY2	2840.29	0.113542	0.327654	0.998639		TMEM63A	489.919	-0.36753	0.000999782	0.00925666		SMIM29	106.617	0.874018	0.00044373	0.00402897		PEMT	157.514	0.379869	0.0106838	0.087423
C1GALT1C1		PRG4		SLC38A6		ADCY2	2813.29	-0.00972844	0.927466	0.998639		ZNF274	199.93	0.491904	0.00100855	0.00932645		FNBP1	662.908	0.546752	0.000446572	0.00405217		RBM38	4682.48	-0.376877	0.0107222	0.0876808
C1orf105		PRKAB1		SLC38A9		FITM1	2849.69	0.115095	0.365258	0.998639		E2F3	198.22	0.616344	0.00100923	0.00932645		TARBP1	529.602	-0.576356	0.000449573	0.00407468		PER1	2461.53	-0.883765	0.0107703	0.0879044
C1orf109		PRKAG2		SLC39A11		NDUFB11	2837.33	0.180286	0.27347	0.998639		POLR3B	139.596	-0.395252	0.00100926	0.00932645		IL4R	86.6286	1.06614	0.00044963	0.00407468		FAM222A	56.428	0.924583	0.0107663	0.0879044
C1orf112		PRKCA		SLC39A9		PROB1	2807.42	-0.073349	0.568586	0.998639		SNRPB	350.148	0.427685	0.00101285	0.00935355		DNAJB4	2591.69	1.42199	0.000451497	0.00408898		MAD2L1	22.0326	-0.737652	0.0107681	0.0879044
C1orf115		PRKG1		SLC43A1		HIF1AN	2807.17	-0.0839886	0.150247	0.998639		SPAG9	2188.54	0.468552	0.00101408	0.00935578		RRAD	8071.01	1.72677	0.000452957	0.00409956		ATXN7L3	392.222	0.292148	0.0107912	0.0879624
C1orf116		PRMT3		SLC43A2		SATB1	2806.36	-0.17183	0.244568	0.998639		CEP57	340.492	-0.409415	0.00101504	0.00935578		SUGP2	1550.63	0.207519	0.000454195	0.0041055		C2orf74	13.8393	-1.00292	0.0107861	0.0879624
C1orf122		PRMT6		SLC44A2		CCT7	2796.92	0.0254738	0.785656	0.998639		GALNT15	217.649	-0.692068	0.00101494	0.00935578		MAFA	1120.15	1.15086	0.000454062	0.0041055		CUTC	3749.6	0.297417	0.0108089	0.0880496
C1orf123		PRNP		SLC45A3		DIAPH1	2849.03	0.115567	0.596419	0.998639		DMPK	3330.64	0.503939	0.00102186	0.00941262		VPS72	835.376	0.335208	0.000457469	0.00412851		FTSJ3	438.293	0.315962	0.0108178	0.088066
C1orf127		PROCR		SLC46A1		SLC16A3	2713.63	0.436588	0.232127	0.998639		MOAP1	704.243	0.417583	0.00102435	0.00942954		SLC16A8	23.8466	-1.00209	0.000457618	0.00412851		COL24A1	43.0648	-1.08076	0.0108594	0.0883479
C1orf131		PRPF19		SLC46A3		CST3	2769.62	0.246987	0.283284	0.998639		AKAP13	2178.47	-0.545143	0.00102734	0.00943361		SLC35F2	18.7814	1.34235	0.000457515	0.00412851		DYSF	4433	0.290887	0.0108939	0.0885723
C1orf158		PRPF4		SLC4A11		HMGB1	2772.49	0.0198066	0.720994	0.998639		SSH2	1896.86	-0.583472	0.001026	0.00943361		URB2	176.123	0.69016	0.000460042	0.00414773		UBAP2L	1142.42	0.228764	0.0109177	0.0886759
C1orf159		PRPS1		SLC4A2		PDK4	2824.85	0.690346	0.197118	0.998639		RFWD3	62.014	-0.712423	0.00102742	0.00943361		TRIM9	10.459	1.60245	0.00046133	0.00415669		KCND3	106.629	-0.879803	0.0109206	0.0886759
C1orf162		PRRT4		SLC6A1		COL6A2	2750.9	0.0801841	0.648639	0.998639		IL1RL2	7.80462	1.87503	0.00102646	0.00943361		PPIF	1559.41	0.458971	0.000461957	0.00415967		IARS2	2189.22	-0.178886	0.0109467	0.0886922
C1orf174		PRUNE2		SLC6A20		UBE3C	2742.23	-0.0730934	0.473368	0.998639		TET1	41.7468	-1.23156	0.00102856	0.00943808		GDPD5	184.911	-0.622596	0.000463453	0.00417048		TECRL	1343.05	-0.512905	0.0109479	0.0886922
C1orf198		PSMA3		SLC6A6		NDUFB4	2766.99	0.12688	0.2564	0.998639		AC010422.6	4.09343	-2.68333	0.00103055	0.00945036		PTPRS	420.156	-0.686701	0.000464475	0.00417702		AZIN1	1119.8	0.480353	0.0109571	0.0886922
C1orf21		PSMA5		SLC7A2		MAN2A2	2725.82	-0.197058	0.160568	0.998639		LGR5	655.278	-0.991859	0.00103199	0.00945747		ACTR3	723.208	0.482365	0.000466284	0.00419062		ANKS1A	737.266	-0.348915	0.0109575	0.0886922
C1orf216		PSMB1		SLC7A8		PSMA7	2743.63	0.132069	0.304051	0.998639		MTX3	282.747	-0.404257	0.00103833	0.00950952		MDFIC	716.042	-0.517787	0.000469315	0.00421112		ACYP1	116.003	-0.376239	0.0109393	0.0886922
C1orf226		PSMB4		SLC9A7		ASPH	2729.67	-0.107753	0.44889	0.998639		JOSD1	354.259	0.396548	0.00104407	0.00955604		ELMSAN1	464.038	-0.691466	0.000469461	0.00421112		STX3	182.846	0.430394	0.010966	0.0887043
C1orf35		PSMC4		SLC9A8		LAMP2	2709.35	-0.0849407	0.527335	0.998639		DDIT4	279.72	-1.24107	0.00104859	0.00959129		TMEM106C	177.448	-0.555185	0.000468994	0.00421112		MAP3K20	12331.5	0.415113	0.0109809	0.0887683
C1orf43		PSMC6		SLCO1C1		KIF5B	2728.95	-0.0526563	0.674693	0.998639		CBLN1	4.98836	-2.45919	0.0010548	0.009642		PPID	904.235	0.313867	0.000473183	0.00424074		MYC	294.926	1.19986	0.0110065	0.0889194
C1orf50		PSMD11		SLIT1		HSPD1	2709.56	0.11918	0.220731	0.998639		DDB2	129.166	-0.525506	0.00105609	0.00964577		MPZL2	14.4003	2.00695	0.000473364	0.00424074		ZNF653	31.1807	0.717111	0.0110331	0.0890776
C1orf52		PSMD12		SLX4		ANO5	2689.51	0.0137513	0.908354	0.998639		SOX15	14.2772	-1.38436	0.00105656	0.00964577		SOBP	597.926	-0.558113	0.000476786	0.00426868		PPP1R3B	5021.82	0.411081	0.0111233	0.089734
C1orf53		PSMD3		SLX4IP		SON	2708.85	0.0622069	0.659771	0.998639		C11orf68	667.514	0.449459	0.00105787	0.00965165		TOMM22	508.788	0.413646	0.000478475	0.0042796		C11orf71	117.714	-0.378839	0.0111356	0.089734
C1orf54		PSMD6		SMAD7		PCYOX1	2673.43	-0.138895	0.422504	0.998639		CAVIN1	3226.17	0.377828	0.00106351	0.00969691		ANOS1	485.59	-0.768656	0.000478611	0.0042796		ZDHHC1	91.6869	0.391685	0.0111333	0.089734
C1orf56		PSME2		SMARCA2		TMOD1	2712.05	-0.0233887	0.838874	0.998639		PREX2	144.114	-0.61423	0.00106711	0.00972358		CLCF1	12.8103	1.5819	0.000479045	0.00428077		GATA2	93.8063	-0.621808	0.011154	0.0897682
C1orf74		PSME3		SMARCAD1		RPL28	2737.33	0.219198	0.172118	0.998639		C4orf54	5896.26	1.21123	0.00107112	0.00973546		KLHDC1	125.993	-0.635162	0.000483823	0.00432073		OSCP1	30.7269	-0.630322	0.0111532	0.0897682
C1QA		PSME4		SMARCAL1		CD63	2677.79	0.0957608	0.509085	0.998639		AFF4	886.744	0.608288	0.00106934	0.00973546		GFOD2	173.148	0.558232	0.000484865	0.00432729		MT1X	564.901	-0.952609	0.0111648	0.0897984
C1QB		PSMG1		SMARCC2		RABL6	2686.95	0.0360652	0.782281	0.998639		CLEC16A	481.26	0.286739	0.0010708	0.00973546		SLC14A1	106.469	0.734106	0.000488322	0.00435539		COA4	401.394	0.346539	0.0111819	0.0898793
C1QBP		PSMG3		SMARCD2		RAB5B	2679.92	-0.0402323	0.71576	0.998639		PEX12	164.549	-0.504971	0.00107077	0.00973546		LIF	6.67911	3.12508	0.000488717	0.00435616		AMOTL2	361.217	-0.635926	0.0111901	0.0898884
C1QC		PSPC1		SMC3		OAZ2	2672.44	-0.086258	0.253677	0.998639		EFCAB7	42.9691	-0.809079	0.00107638	0.00977709		KLHL34	1301.47	1.15092	0.000490142	0.0043661		LLPH	143.958	0.366175	0.0112416	0.0902452
C1QL3		PTDSS1		SMCO1		NEURL1	2701.24	0.0700612	0.524592	0.998639		GLIS2	42.7328	0.840516	0.00108324	0.00983319		DMWD	369.356	0.445864	0.000496729	0.00442199		GORAB	39.0685	0.603222	0.0112518	0.09027
C1QTNF1		PTGER3		SMCR8		OSBPL1A	2672.31	-0.071033	0.463341	0.998639		TUBGCP3	252.733	-0.416524	0.00108811	0.00987117		DNAJC2	306.014	0.40473	0.000502178	0.00446768		COL28A1	147.758	-0.877459	0.0112751	0.0903996
C1QTNF12		PTGFR		SMG8		FAM129A	2716.53	0.0455788	0.874981	0.998639		TRUB1	165.635	-0.46366	0.00109303	0.00990962		TRAF7	312.966	0.466944	0.000507339	0.00451074		CD59	5261.99	0.20621	0.0112872	0.0904402
C1QTNF2		PTGIR		SMIM10L2A		MLEC	2655.04	-0.107674	0.403912	0.998639		ZBTB6	152.716	-0.540804	0.0011036	0.00999283		GPRC5C	903.753	-0.634048	0.000507821	0.00451219		TSC2	1285.2	-0.246211	0.0113087	0.0904807
C1QTNF3		PTMA		SMIM10L2B		PLEKHM2	2644.89	-0.0231917	0.84659	0.998639		RBBP8	18.6877	1.07523	0.00110293	0.00999283		C11orf68	667.514	0.514356	0.00050841	0.00451458		RAD1	455.201	0.23803	0.0113113	0.0904807
C1QTNF4		PTMS		SMIM14		TNK2	2654.27	0.0134577	0.917657	0.998639		CALHM2	87.2624	0.619024	0.00110695	0.0100168		PIK3CB	494.372	-0.435488	0.000510798	0.00453293		AGT	359.133	-0.698824	0.0113136	0.0904807
C1QTNF6		PTPDC1		SMIM7		PPP1CC	2661	-0.048003	0.51565	0.998639		ZNF395	227.424	-0.489838	0.00111355	0.0100639		MTHFD1L	10.309	2.0811	0.000511771	0.00453871		PPIF	1559.41	0.318134	0.0113498	0.090635
C1QTNF7		PTPN1		SMO		PARP1	2656.23	-0.108493	0.126154	0.998639		LYSMD1	175.692	-0.372977	0.00111334	0.0100639		AC090004.1	10.4985	1.47024	0.000513287	0.0045493		OSBPL9	1445.22	0.654718	0.0113519	0.090635
C1QTNF9		PTPN2		SMOC1		PRMT1	2662.14	0.138005	0.189485	0.998639		DENND5A	620.422	0.310582	0.00111639	0.0100832		CNRIP1	111.858	0.74492	0.000514172	0.00455428		C18orf25	835.44	0.417198	0.0113589	0.090635
C1R		PTPN21		SMTN		PRKCQ	2661.72	-0.0396719	0.766385	0.998639		TUBB2A	78.0949	0.777431	0.00111717	0.010084		SEC31B	430.858	-0.57382	0.000515079	0.00455946		AGMAT	746.755	-0.484514	0.0113615	0.090635
C1RL		PTPN9		SMYD4		TSPYL1	2644	-0.0339791	0.78749	0.998639		SUN2	1031.85	0.43639	0.00111941	0.0100924		ZNF367	38.8402	1.43258	0.000515587	0.00456109		ZCCHC24	1827.5	-0.36581	0.0114	0.0906707
C1S		PTPRE		SNAI3		RMND5A	2635.6	-0.0649364	0.639639	0.998639		HEATR4	23.5711	-1.00347	0.00111951	0.0100924		STRN3	1036.58	0.562922	0.000517383	0.00457411		NSMF	226.441	-0.442582	0.0113856	0.0906707
C2		PTPRJ		SNAPC1		KARS	2646.17	0.0324096	0.678008	0.998639		SRGAP3	82.8983	-0.975303	0.00112022	0.0100925		MMADHC	1844.06	0.345906	0.000519401	0.00458907		MAP6D1	95.9475	-0.584921	0.0113772	0.0906707
C20orf144		PTRH2		SNAPC3		2023-09-02	2643.14	-0.0125835	0.908602	0.998639		TTC9C	103.046	-0.469615	0.00112485	0.0101279		2023-03-03	137.459	1.0414	0.000520296	0.0045941		MXRA5	87.5693	0.893322	0.0114016	0.0906707
C20orf194		PTTG1IP		SNAPC4		ACSS2	2631.27	-0.0630382	0.500806	0.998639		SEC22A	64.9277	-0.571974	0.0011334	0.0101936		ZNF35	67.2536	0.673506	0.000524197	0.00462565		LRR1	23.5723	0.697492	0.0113977	0.0906707
C20orf202		PTX3		SNED1		AKAP6	2624.82	-0.034327	0.856625	0.998639		PDE1A	42.6914	-0.821773	0.00113357	0.0101936		SEC61B	129.265	0.700242	0.000527579	0.00465258		PSME2	340.135	0.476773	0.0114413	0.0909299
C20orf204		PUM3		SNHG28		EIF5B	2639.01	0.05744	0.551463	0.998639		PPM1H	49.3678	-0.948851	0.00113589	0.0102081		TEAD3	625.458	0.51234	0.000529817	0.00466896		TMEM47	702.943	-0.400725	0.011462	0.0910376
C20orf27		PURB		SNPH		COX6C	2643.84	0.123338	0.394569	0.998639		PPP1R15A	720.445	0.755891	0.00114342	0.0102694		DAPK1	57.8459	-0.851239	0.000530097	0.00466896		KIAA1109	1928.55	-0.532706	0.0115159	0.091325
C20orf96		PUS1		SNRNP48		QARS	2652.29	-0.0453458	0.651545	0.998639		SPART	561.419	0.340919	0.0011446	0.0102735		UBTF	1240.92	-0.356783	0.0005317	0.00468015		KDM3B	1291.81	-0.314124	0.0115075	0.091325
C21orf58		PUS3		SNTB1		ILF3	2635.13	-0.0432487	0.508391	0.998639		ZNF346	125.973	-0.439837	0.00114554	0.0102756		CA4	179.144	-0.860444	0.000533236	0.00469074		MAFA	1120.15	0.794914	0.0115198	0.091325
C21orf91		PUS7		SNUPN		YME1L1	2620.01	-0.0159218	0.825763	0.998639		PPME1	501.534	0.440465	0.00114658	0.0102785		DDX28	151.901	0.665182	0.000533779	0.0046926		KIF2A	72.2541	0.503676	0.011532	0.0913647
C22orf15		PVR		SNX15		ACHE	2596.14	0.0542359	0.823181	0.998639		ATP1B3	198.547	0.498406	0.00114738	0.0102792		URB1	374.151	0.600753	0.000534182	0.00469322		APOD	1706.99	0.674529	0.0115507	0.091456
C22orf23		PWWP2B		SNX21		FKBP3	2615.56	0.0240779	0.800594	0.998639		IFT27	208.734	-0.453943	0.00114994	0.0102958		PRNP	834.911	0.500032	0.00053455	0.00469353		STAT3	2581.73	0.406589	0.0115784	0.0915877
C22orf39		PXDC1		SNX27		SCARB2	2603.08	0.104529	0.330328	0.998639		ADAMTS8	34.322	1.47577	0.00115382	0.0103241		HAT1	708.002	0.320126	0.000535198	0.00469576		CDK2AP2	162.984	0.544676	0.0115817	0.0915877
C22orf46		PXYLP1		SNX30		LAMB2	2608.46	-0.146324	0.211676	0.998639		CEBPB	2933.11	-0.678286	0.00115466	0.0103252		HSPA12A	176.617	0.77234	0.000535803	0.00469576		NIPSNAP2	9677.54	-0.137672	0.0116375	0.0918783
C2CD2		PYDC1		SOBP		MAP2K3	2620.6	0.0845263	0.638553	0.998639		AQP3	24.5792	1.72567	0.0011598	0.0103647		CXCR1	4.9374	3.17092	0.000535787	0.00469576		SETMAR	149.554	-0.332353	0.0116401	0.0918783
C2CD2L		PYGL		SORBS3		SRSF5	2632.99	-0.0922434	0.42746	0.998639		ANXA5	832.742	0.517986	0.00116918	0.0104421		LONRF3	163.208	1.39558	0.000541671	0.00474424		APEX2	73.7068	0.47061	0.0116337	0.0918783
C2CD3		QKI		SOX13		S100A1	2588.48	0.121077	0.682663	0.998639		ARF1	3076.2	0.194968	0.00117156	0.0104568		UBE2A	913.468	0.221188	0.00054407	0.0047623		C14orf39	59.4903	-0.627614	0.011649	0.0918909
C2CD4A		QSOX2		SOX15		PPM1A	2588.77	-0.0706508	0.509065	0.998639		SMCO4	39.6054	0.954747	0.00117271	0.0104606		NET1	378.779	0.483668	0.000544994	0.00476743		CAVIN3	94.4557	0.656998	0.0116917	0.092171
C2CD4B		QTRT2		SOX18		SYNGR2	2600.52	0.0561463	0.626351	0.998639		SLC9A3R2	1214.35	0.60968	0.0011875	0.0105859		NGDN	224.752	0.402249	0.000545569	0.0047695		STAT5A	334.294	0.409894	0.011701	0.0921869
C2CD4C		RAB11A		SOX6		SORT1	2613.41	-0.0934758	0.511724	0.998639		GCSAM	4.41278	3.27024	0.00119499	0.0106461		ZNF808	144.42	-0.531456	0.000552838	0.00483005		MFSD9	64.3494	0.515395	0.0117103	0.0922032
C2CD4D		RAB11FIP3		SP1		TBX15	2586.94	0.0174844	0.89739	0.998639		MOB3C	610.201	-0.589769	0.00119717	0.0106568		NCOA1	1333.04	0.578741	0.00055735	0.00486647		AKAP7	350.626	-0.370171	0.0117563	0.0924509
C2CD5		RAB15		SP4		STAT3	2581.73	-0.0638892	0.681594	0.998639		PLEKHG4B	13.3299	-1.19724	0.00119767	0.0106568		DHX40	332.557	-0.446738	0.000558156	0.00487049		TGFB2	296.923	0.872138	0.011756	0.0924509
C2CD6		RAB17		SPATA2		INPPL1	2590.9	-0.0414971	0.618305	0.998639		FHL2	606.984	0.832028	0.00119968	0.0106672		CEP57	340.492	-0.463789	0.000559028	0.00487509		PLEKHG5	169.942	-0.419395	0.0117726	0.0924644
C2orf16		RAB18		SPATA25		RPL9	2559.09	0.126447	0.630496	0.998639		ZNF441	101.499	-0.702519	0.00120032	0.0106672		PPP1R27	8971.44	1.32929	0.000559379	0.00487513		PMM2	36.2154	0.706014	0.0117653	0.0924644
C2orf40		RAB1A		SPATA6		EIF3F	2601.37	0.0316871	0.699492	0.998639		DNASE1	120.827	-0.551761	0.0012088	0.010736		SPHK1	33.7971	1.41907	0.000560208	0.00487934		GLT8D2	35.7613	-0.703685	0.011812	0.0927165
C2orf42		RAB21		SPATA7		MSRB3	2574.03	-0.0134185	0.892719	0.998639		CLCN2	19.7709	-0.972774	0.00121135	0.0107519		DEPP1	247.801	1.26532	0.000561185	0.00488484		MGAT4B	505.689	0.305088	0.0118613	0.0930464
C2orf49		RAB35		SPATS2		CTDSP2	2572.02	-0.144513	0.189222	0.998639		H1FX	664.349	0.527379	0.0012165	0.0107806		RAB18	897.521	0.3428	0.000562973	0.00489738		WDR82	1794.8	0.257009	0.011888	0.0931985
C2orf68		RAB3IP		SPDL1		PBXIP1	2555.45	0.0258799	0.757965	0.998639		ZNF652	358.568	-0.309967	0.00121678	0.0107806		SLX4	139.178	-0.49146	0.000563509	0.00489902		EHD1	741.826	0.479674	0.0119131	0.0933379
C2orf69		RAB5C		SPDYE2B		EIF3G	2590.23	0.0614687	0.647729	0.998639		AFTPH	243.898	-0.347917	0.00121683	0.0107806		ZNF181	404.302	0.439133	0.00056599	0.00491756		DCAF8	1239.98	-0.236814	0.0119592	0.0936415
C2orf74		RABGGTB		SPDYE3		PSME4	2559.68	0.0722961	0.603451	0.998639		COL4A5	236.662	-0.660345	0.00121999	0.010802		TOMM40	637.183	0.530316	0.000568926	0.00493907		SMARCD1	265.303	0.309052	0.0119758	0.0937134
C2orf76		RABL6		SPIB		DEPTOR	2565.17	0.171983	0.254043	0.998639		HFM1	30.6869	-0.958855	0.00122088	0.0108032		TCF12	481.255	0.534615	0.000569166	0.00493907		GGPS1	184.01	0.353044	0.0120067	0.0938975
C2orf88		RAD23B		SPIN3		ARPC2	2589.72	0.0939366	0.436032	0.998639		RSPRY1	221.769	-0.341931	0.00122362	0.0108208		MIEF2	951.251	0.50683	0.000570574	0.00494825		CFAP61	94.2944	-1.17169	0.0120145	0.0939007
C2orf92		RAI2		SPOP		NDUFAB1	2565.55	0.112156	0.398686	0.998639		TEAD3	625.458	0.443339	0.00122956	0.0108667		AXIN1	408.033	0.4543	0.000575789	0.00498817		EIF6	182.366	0.501588	0.0120309	0.093971
C3		RAMP3		SPOPL		WDR1	2608.23	0.203334	0.334732	0.998639		SH3BGRL3	203.49	-0.58105	0.00125	0.0110405		C16orf86	57.5152	-0.887933	0.000575884	0.00498817		EIF2B2	342.526	0.255139	0.0120395	0.0939802
C3AR1		RAN		SPPL2B		LRRFIP2	2576.28	-0.010503	0.937124	0.998639		FAM135A	145.59	-0.453108	0.00126009	0.0111228		LRRC30	102.011	-0.849925	0.00057824	0.0050055		OTUD1	6276.21	-1.82178	0.012095	0.0943557
C3orf14		RANBP1		SPTLC1		CAPNS1	2555.56	0.0784612	0.400551	0.998639		ARMCX6	87.3272	0.630996	0.00126343	0.0111454		RNF128	219.819	0.690631	0.000579875	0.00501658		SGK1	1108.46	0.672899	0.0121233	0.0944239
C3orf18		RANBP2		SPTLC3		TIMP3	2557.47	0.142459	0.245916	0.998639		FAM20C	604.243	0.672115	0.00126889	0.0111867		JAGN1	241.309	0.524244	0.000580672	0.00502039		COLGALT2	291.812	-0.457982	0.012124	0.0944239
C3orf20		RANBP6		SPX		USP25	2549.49	0.0452387	0.752458	0.998639		ENPEP	207.44	0.601056	0.00130004	0.0114544		LAMB2	2608.46	-0.435561	0.000583214	0.00503928		PTGIR	25.7672	1.23675	0.012126	0.0944239
C3orf33		RANGAP1		SRD5A1		CAMK2D	2545.67	-0.136156	0.458051	0.998639		POLE4	226.217	0.633917	0.00130237	0.0114679		SLC38A6	43.6289	-0.878794	0.000583768	0.00504098		ASAP3	425.936	-0.571401	0.0121638	0.0946602
C3orf38		RAP1A		SREK1IP1		MACF1	2527.53	-0.0943823	0.503824	0.998639		N4BP1	488.292	-0.331408	0.00130451	0.0114684		MAST2	4757.07	0.454958	0.000584818	0.00504696		KCNE5	13.9773	4.05219	0.0121744	0.094685
C3orf49		RAP1B		SRGAP3		NAP1L4	2528.98	0.0707595	0.290927	0.998639		HPCAL1	199.115	0.487321	0.00130496	0.0114684		FAM219A	581.063	0.458692	0.000586936	0.00505905		FCF1	291.267	0.258894	0.0121885	0.0947368
C3orf52		RAP1GAP2		SSBP2		EIF3J	2533.34	-0.0315347	0.672687	0.998639		DBR1	121.06	-0.463148	0.00130489	0.0114684		RAP1B	359.389	0.397349	0.000586829	0.00505905		HABP2	16.4902	1.34122	0.0123158	0.0956674
C3orf58		RAP1GDS1		SSBP3		FLOT1	2529.47	0.0799691	0.479005	0.998639		ID2	73.2058	-0.800611	0.00130562	0.0114684		SMIM10L2B	15.3717	-1.2326	0.000587917	0.00506441		IL6R	977.981	0.670166	0.0123356	0.0957626
C3orf62		RAPGEF2		SSH2		HP1BP3	2522.24	-0.0410611	0.713434	0.998639		COMTD1	241.952	0.623826	0.00130766	0.0114736		RBM20	863.358	0.896747	0.000595896	0.00511746		TUBA4A	6104.36	0.53991	0.0123597	0.0958916
C3orf70		RAPGEF4		ST6GAL1		SUCLG1	2538.96	0.164055	0.180536	0.998639		CTDSPL2	190.375	-0.466429	0.0013083	0.0114736		L2HGDH	567.464	-0.437322	0.000596252	0.00511746		C16orf72	1059.08	-0.263374	0.0123788	0.0959224
C3orf80		RARA		STAG3		UBE2B	2521.33	0.0443434	0.595644	0.998639		ORC6	11.4731	-1.47957	0.00130861	0.0114736		P2RY1	328.353	-1.21464	0.000594474	0.00511746		SLC48A1	412.335	-0.298308	0.0123729	0.0959224
C4A		RARRES1		STARD7		ART3	2524.93	0.0175729	0.911682	0.998639		IQCA1L	9.82783	-1.56883	0.00131139	0.011491		STX18	232.723	0.319263	0.000596167	0.00511746		DCAF5	1986.66	-0.253723	0.0124046	0.0960636
C4B		RARS		STARD9		SLMAP	2542.57	-0.0347983	0.85126	0.998639		SMYD4	372.612	-0.32943	0.00131511	0.0115096		HEATR6	199.755	-0.594882	0.000595567	0.00511746		TOR1A	164.781	0.337389	0.0124211	0.096133
C4BPA		RASGEF1B		STAT2		CLTCL1	2530.67	-0.0907955	0.375354	0.998639		CYP2E1	30.8139	-0.762149	0.00131488	0.0115096		AK4	35.7489	1.45216	0.000595774	0.00511746		TRIO	1207.14	0.452964	0.0124489	0.0962899
C4orf3		RASL11B		STEAP1B		ARHGEF6	2520.8	-0.186715	0.260499	0.998639		FSIP1	12.828	1.98537	0.00132159	0.0115593		EEF2K	1823.97	-0.518496	0.000600519	0.00515096		SLC22A5	606.976	0.471087	0.0124946	0.0965846
C4orf33		RASSF5		STEAP3		KEAP1	2515.97	0.0213682	0.764915	0.998639		CCDC117	584.953	0.578482	0.00133077	0.0116325		NPM1	2166.56	0.382888	0.000604781	0.00518436		F10	70.1142	-0.611869	0.0125071	0.096622
C4orf46		RASSF8		STIM1		PTPN11	2505.09	-0.16319	0.215664	0.998639		CYREN	247.176	-0.376439	0.00134191	0.0117085		SRP72	589.762	0.376914	0.000605934	0.0051911		CRIM1	1266.01	-0.512518	0.0125349	0.0967782
C4orf47		RBBP8		STIM2		EID1	2518.19	0.0198727	0.764151	0.998639		ACTN1	192.715	0.805604	0.00134055	0.0117085		CD55	672.925	0.375659	0.000606756	0.00519317		ADAMTSL4	905.304	-0.657075	0.0125517	0.0968491
C4orf48		RBM10		STIMATE		TNKS2	2531.79	-0.0612825	0.732438	0.998639		SDR9C7	8.00253	-1.58205	0.00134119	0.0117085		WASHC5	366.373	-0.455704	0.000606913	0.00519317		LRP1B	189.298	-0.844073	0.012575	0.0969699
C4orf54		RBM12		STK35		USP47	2505.09	-0.0299503	0.830863	0.998639		ZNF443	19.4674	-1.2017	0.00134639	0.0117405		LITAF	243.475	0.960811	0.000608238	0.00520135		RASSF2	51.0429	0.827233	0.0125969	0.0970798
C5		RBM12B		STK36		ABCC5	2509.34	-0.134696	0.330298	0.998639		SLCO1C1	3.27155	-3.15956	0.00135141	0.0117771		PIP5K1B	45.7286	-0.963451	0.000609751	0.00521114		SCARF1	278.813	-0.396118	0.0126114	0.0971331
C5AR1		RBM14		STK4		ECHS1	2511.51	0.00912982	0.943217	0.998639		CDK8	197.692	0.399056	0.00135512	0.0118008		MRO	50.0416	-0.967651	0.000611509	0.005223		CRYZ	319.748	0.522673	0.0126403	0.0972969
C5orf15		RBM15		STRADA		HOMER2	2517.56	-0.022302	0.879383	0.998639		ZBTB3	46.7	-0.674284	0.00135577	0.0118008		SMIM12	328.766	0.552722	0.000612456	0.00522792		RORC	1958.92	-0.414414	0.0126756	0.0974074
C5orf22		RBM15B		STT3A		EIF5A	2518.93	0.086803	0.509536	0.998639		CEMIP	17.2765	-1.15279	0.00136424	0.0118674		TTLL3	161.338	-0.508885	0.000615944	0.00525201		TSC22D3	1432.53	-0.358829	0.0126628	0.0974074
C5orf24		RBM18		STUM		RPS27A	2506.99	0.162116	0.260099	0.998639		FBXL4	384.709	-0.572289	0.00136553	0.0118715		CDKL5	89.07	0.726587	0.000616023	0.00525201		FUT11	152.316	0.416055	0.0126777	0.0974074
C5orf30		RBM20		STX16		KCNJ12	2472.64	0.0861073	0.61518	0.998639		EZH2	67.3106	0.732829	0.00136941	0.011898		HDAC11	591.456	-0.465646	0.000617759	0.00526363		YIPF1	177.904	0.410904	0.012688	0.0974282
C5orf34		RBM39		STX16-NPEPL1		RPL38	2519.41	0.147259	0.331031	0.998639		FARSA	524.198	0.350308	0.00137339	0.0119182		ALG2	165.222	0.489139	0.000618698	0.00526845		PPA1	927.413	0.337352	0.0127429	0.0977868
C5orf51		RBM7		STX7		RPL37	2532.65	0.0880361	0.576236	0.998639		RUNDC1	217.835	-0.474832	0.00137279	0.0119182		MYOT	31646.4	0.487736	0.000619262	0.00527008		GPN1	254.122	0.232273	0.0127501	0.0977868
C5orf63		RBM8A		STXBP3		SPPL2A	2506.87	0.0153896	0.904533	0.998639		SRSF5	2632.99	0.371618	0.00137491	0.0119242		PRPF4	311.223	0.325184	0.0006217	0.00528763		ATP1A2	29992.4	-0.320379	0.0127691	0.097822
C6		RBMX		SUFU		UBE2D1	2508.07	-0.169693	0.249752	0.998639		ATP6V0B	650.874	0.383283	0.00137608	0.0119272		NOLC1	903.34	0.393757	0.000622106	0.0052879		PRDM4	238.718	0.246582	0.0127701	0.097822
C6orf106		RCAN1		SUMF2		FASTK	2499.51	0.08186	0.480967	0.998639		MAN2A1	361.94	0.577222	0.00138645	0.0120098		YPEL3	1065.47	-0.551614	0.000625111	0.00530991		PELP1	765.45	-0.195578	0.0128743	0.098508
C6orf120		RCC2		SUOX		EPN1	2502.02	0.0598024	0.612716	0.998639		TRIOBP	448.686	0.307926	0.00138733	0.0120102		WDHD1	20.2239	-1.29152	0.000625448	0.00530991		LRRC3	17.5173	-0.919333	0.0128751	0.098508
C6orf136		RCHY1		SUPT16H		EIF4EBP2	2494.07	-0.0281968	0.793493	0.998639		SLC6A1	92.7005	-0.843658	0.00139592	0.0120664		ITPKC	143.325	0.556975	0.000625965	0.0053111		ZNF76	1047.39	-0.219685	0.0129269	0.0986666
C6orf141		RCL1		SUPT20H		SNRNP200	2505.56	-0.127623	0.257974	0.998639		ZNF254	71.7245	-0.634104	0.00139634	0.0120664		MET	647.549	-0.693409	0.000627606	0.00532183		SLC31A1	130.133	0.439497	0.0129166	0.0986666
C6orf163		RCN1		SYNE2		SMAD3	2493.83	0.121092	0.484594	0.998639		SLC24A1	25.3858	-0.887614	0.00139523	0.0120664		ZC3H15	641.363	0.351731	0.000628648	0.00532747		CHAD	85.6653	-0.881627	0.0129193	0.0986666
C6orf201		RDH10		SYNM		ITM2B	2490.55	0.0263542	0.697333	0.998639		CDC42EP3	629.357	0.658738	0.00139909	0.0120756		PTCH2	65.3839	-0.891721	0.000629042	0.0053276		FAM216A	46.9561	0.537479	0.0129098	0.0986666
C6orf203		RDH14		SYNRG		AQP1	2487.1	0.056245	0.630697	0.998639		GNAO1	45.6563	-0.737946	0.00139835	0.0120756		SIKE1	385.457	0.426264	0.000631762	0.00534423		NT5C2	916.324	-0.432021	0.0129865	0.0990623
C6orf226		REEP5		SYPL2		SMTN	2519.66	0.0267136	0.841761	0.998639		CCDC51	127.693	-0.419912	0.00140108	0.0120855		ANKRD13B	106.129	0.497969	0.000631543	0.00534423		ARL6IP6	138.849	-0.331947	0.0130208	0.0992045
C6orf47		RELB		SYTL3		RPS6KA3	2472.34	-0.147808	0.337463	0.998639		TCTN1	115.507	-0.490055	0.00141355	0.0121858		INTS6	280.618	0.544153	0.000632531	0.00534752		PLCXD2	11.1951	1.09019	0.0130187	0.0992045
C6orf48		RELL1		SYTL4		MYH6	2458.72	-0.0402295	0.895101	0.998639		MTF2	213.909	-0.460227	0.00141607	0.0122003		BAZ2B	334.152	-0.583812	0.000633532	0.00535278		SMARCA2	2428.39	-0.342305	0.0130533	0.0993398
C6orf62		RELT		SZT2		AGPAT3	2464.91	-0.0835204	0.291378	0.998639		NXF1	898.851	0.331973	0.00143525	0.0123581		SEC24D	70.6463	0.854086	0.000634804	0.00536031		SEMA4A	67.2141	0.6017	0.0130542	0.0993398
C6orf89		RETREG1		TAB1		ISCU	2460.11	0.0554483	0.621325	0.998639		SESN2	113.279	0.90046	0.0014366	0.0123623		FITM2	332.375	0.488086	0.000637169	0.00537706		DPF3	651.789	-0.3519	0.0131061	0.0996344
C7		REX1BD		TADA1		RBM39	2487.37	-0.115936	0.151548	0.998639		ZNF721	194.021	-0.490994	0.00144086	0.0123916		MRPL50	263.367	0.401747	0.000637568	0.00537721		FGF13	417.127	-0.363259	0.0131101	0.0996344
C7orf25		REXO2		TAF6L		PPP2R3B	2483.23	0.0923863	0.474315	0.998639		ZNF234	81.7837	-0.545373	0.00144174	0.0123917		JPH2	7255.28	-0.414079	0.000638281	0.00538001		GRAMD4	272.262	-0.380245	0.0131164	0.0996344
C7orf26		RFLNB		TAF8		CD99L2	2472.06	0.0370108	0.608788	0.998639		PNPLA2	2983.67	0.41908	0.00144537	0.0124119		ZNF713	36.586	-1.04406	0.000639749	0.00538917		AK6	254.196	0.360754	0.0131617	0.099919
C7orf31		RGS16		TAL1		FOXN3	2471.89	-0.152989	0.372885	0.998639		TRAF3IP2	85.1898	-0.612984	0.00144581	0.0124119		ESR2	31.6739	-1.00792	0.000641363	0.00539954		MAOB	1884.89	-0.270313	0.0132105	0.100125
C7orf43		RGS6		TAPBPL		MAP1LC3B	2463.11	0.0295708	0.684077	0.998639		CRYGS	31.0732	-0.837464	0.0014512	0.0124507		MRM1	78.4593	0.760414	0.000648279	0.00545452		YAP1	1113.67	-0.419249	0.0132125	0.100125
C7orf50		RHBDF1		TARBP1		WDTC1	2461.9	-0.0650256	0.472077	0.998639		KLHL36	284.052	-0.359235	0.001463	0.0125445		MUL1	701.12	0.502208	0.000649883	0.00546475		RAB35	271.087	0.292089	0.0132079	0.100125
C8G		RHEB		TARS2		SMG1	2460.76	-0.0113759	0.955934	0.998639		ANKS1A	737.266	-0.422513	0.00146485	0.0125529		SMYD5	283.626	0.411923	0.000651669	0.00547651		NDFIP1	1091.8	-0.211551	0.0132411	0.100282
C8orf33		RHOBTB2		TAS1R3		DENND2C	2478.53	-0.28801	0.258801	0.998639		HNRNPA2B1	10022.3	0.234913	0.00146681	0.0125622		SRXN1	38.287	1.12258	0.000652713	0.00548201		NR1D2	1669.54	-0.592435	0.0132596	0.100301
C8orf34		RHOC		TAS2R20		UQCRH	2456.62	0.146056	0.409211	0.998639		TMEM11	1242.59	0.469675	0.00147484	0.0126235		IL1RL2	7.80462	2.06975	0.000656027	0.00550657		DCTN5	449.744	0.193419	0.0132672	0.100301
C8orf37		RHOG		TAS2R4		RAC1	2454.69	-0.0172418	0.823799	0.998639		PFKFB1	1266.23	-0.43985	0.00147696	0.0126341		PPT2	120.561	-0.484911	0.000662484	0.00555416		CTDP1	167.131	0.414004	0.0132595	0.100301
C8orf44		RHOU		TAS2R5		PER1	2461.53	0.3894	0.244664	0.998639		CCDC28A	101.635	-0.545427	0.00147791	0.0126347		HELB	26.8524	2.01641	0.000662439	0.00555416		SRGAP1	31.8422	0.787779	0.0132896	0.10041
C8orf58		RICTOR		TATDN3		PRKAR1A	2444.07	0.0366531	0.70661	0.998639		KLF15	680.035	-1.05421	0.00148071	0.0126436		TSC22D1	3223.45	-0.549067	0.000663541	0.00555574		DDO	156.593	-0.412679	0.0133425	0.10075
C8orf59		RIF1		TBC1D17		TFRC	2406.04	0.402465	0.356709	0.998639		SERPINB9	57.0973	0.70753	0.00148001	0.0126436		IAH1	343.371	0.497664	0.000663854	0.00555574		LENG9	12.2257	1.18147	0.0133975	0.101106
C8orf76		RIMKLB		TBC1D24		TRIP12	2448.98	-0.0521509	0.661204	0.998639		LSM7	213.726	0.598795	0.00148533	0.0126756		IP6K2	333.322	-0.474329	0.000663195	0.00555574		ACACB	3355.01	-0.363952	0.0134194	0.101151
C8orf82		RIMS4		TBC1D29		SRPK3	2481.89	0.0325196	0.781991	0.998639		ZNF430	27.4519	-0.961354	0.00148751	0.0126866		ATG3	273.191	0.471584	0.000665669	0.00556763		ANKRD50	87.1022	0.549122	0.013415	0.101151
C9orf116		RIOK1		TBC1D31		PDLIM1	2457.25	-0.0618003	0.748157	0.998639		SF1	2438.77	0.264521	0.00149008	0.012701		CNP	526.46	-0.379306	0.000667773	0.00558192		AMY2B	684.179	-0.452781	0.0134405	0.10125
C9orf131		RIOK2		TBC1D3E		RPL34	2461.19	0.143288	0.314427	0.998639		EMP1	430.781	0.697693	0.00149476	0.0127258		TAF9	321.673	0.350411	0.000669309	0.00558899		RXRA	3769.42	-0.356943	0.0134761	0.10141
C9orf135		RIOX2		TBC1D4		COX8A	2444.08	-0.00868768	0.967362	0.998639		C9orf85	96.9392	-0.507741	0.00149395	0.0127258		TCTN2	22.5966	-1.15119	0.000669411	0.00558899		HIF1AN	2807.17	-0.149241	0.0134809	0.10141
C9orf153		RIPOR2		TBC1D5		SMARCA2	2428.39	-0.117617	0.377172	0.998639		HSPE1	215.798	0.707986	0.00149584	0.0127275		IFITM3	593.75	0.824559	0.000675085	0.00563303		PRRT2	25.5179	-0.729231	0.0134857	0.10141
C9orf16		RLF		TBCK		SF1	2438.77	-0.00294133	0.97185	0.998639		CEP57L1	67.1299	-0.656035	0.00149693	0.0127292		ITFG1	500.367	-0.388331	0.00067605	0.00563775		PLA2G12A	634.579	-0.266264	0.0135184	0.101596
C9orf24		RMC1		TBL1XR1		NCKAP1	2420.2	-0.0249245	0.8431	0.998639		YWHAG	8934.85	0.356215	0.00149817	0.0127322		CCDC90B	258.997	0.38288	0.000676718	0.00563998		ATE1	524.61	0.294751	0.0136135	0.10225
C9orf3		RNASEH1		TBP		CARNS1	2424.36	0.00468408	0.977973	0.998639		PPP4R2	704.792	0.442803	0.0014997	0.0127377		ATP7A	99.0218	0.723844	0.000678639	0.00565266		NUP210	261.12	-0.394321	0.013643	0.102315
C9orf40		RND3		TCAIM		FAU	2436.08	0.146418	0.310865	0.998639		ZCCHC10	230.241	0.363171	0.00150069	0.0127386		ABCA9	315.555	-0.654077	0.000680229	0.00566256		TMEM170A	78.7608	-0.417882	0.0136463	0.102315
C9orf43		RNF10		TCEA3		DDX1	2414.89	0.00527611	0.92686	0.998639		OSBPL6	902.568	0.462884	0.00151202	0.0128272		ALAD	551.98	-0.353742	0.00068177	0.00567204		VENTX	11.4679	-1.21262	0.0136397	0.102315
C9orf64		RNF103		TCEANC		ENDOD1	2430.53	-0.0391731	0.808148	0.998639		ANAPC4	212.684	-0.412307	0.00151822	0.0128722		ZDHHC13	29.927	0.879061	0.000684597	0.0056922		FHDC1	13.255	0.941779	0.0137019	0.102671
C9orf66		RNF114		TCEANC2		PTPN3	2444.91	-0.0998558	0.515896	0.998639		KRTAP5-1	5.32981	2.16561	0.00153092	0.0129722		CYB5D2	172.797	-0.571249	0.000685401	0.00569553		VEZF1	1137.48	-0.296052	0.0137458	0.102939
C9orf72		RNF115		TCF20		PRRC2A	2419.44	-0.0340963	0.746016	0.998639		TAL1	53.4536	-0.574429	0.0015337	0.0129881		PITX3	304.187	-0.582899	0.000702074	0.00583065		ICA1	32.8453	-0.582961	0.0137943	0.103242
C9orf78		RNF122		TCTN1		RNF11	2411.51	-0.0171892	0.818782	0.998639		TUBB4B	1994.43	0.592999	0.00154362	0.0130431		AQP9	4.14241	3.6419	0.000703267	0.00583712		CBX7	1183.07	-0.249754	0.0138191	0.103367
C9orf85		RNF128		TCTN2		HSF1	2406.04	0.093652	0.404565	0.998639		PWWP2B	474.759	0.498788	0.00154382	0.0130431		PPIA	1070.1	0.640695	0.000709221	0.00588308		TNRC18	744.634	-0.384684	0.0138404	0.103404
CA11		RNF139		TDRD6		PCMTD1	2379.14	-0.0634533	0.563675	0.998639		NUDCD2	202.585	-0.339452	0.00154285	0.0130431		TBC1D17	1466.81	-0.369021	0.000711934	0.00590038		CYTH3	474.949	-0.255857	0.0138336	0.103404
CA13		RNF144B		TEF		FDFT1	2413.2	-0.0911282	0.294988	0.998639		TCF7L1	129.498	0.571118	0.00154183	0.0130431		ARRDC4	606.083	1.28808	0.000712144	0.00590038		ARNT2	329.57	-0.539661	0.0138606	0.103494
CA14		RNF145		TENT2		G3BP1	2384.84	0.0224453	0.832168	0.998639		ZNF808	144.42	-0.450952	0.00156272	0.0131951		NMNAT3	293.894	-0.464626	0.000713694	0.00590975		MYOZ3	5510.4	0.338131	0.0139026	0.103747
CA2		RNF146		TENT5C		FSD2	2413.59	-0.0974498	0.475072	0.998639		TRIM45	484.54	-0.564953	0.00156539	0.0132099		POLR2M	661.661	0.411855	0.000720491	0.00596035		CCS	204.135	-0.400016	0.0140061	0.104458
CA3		RNF149		TERF1		NDUFB5	2388.94	0.0245177	0.820615	0.998639		AVL9	234.883	-0.44064	0.00156814	0.0132253		STX16-NPEPL1	37.9922	-0.957878	0.000720649	0.00596035		SQOR	343.989	0.455747	0.0140257	0.104543
CA4		RNF34		TESC		RNPS1	2390.47	-0.0399816	0.489912	0.998639		CEPT1	179.179	-0.417116	0.00157019	0.0132348		TSC1	957.727	-0.512169	0.000723445	0.00596948		GRB10	1795.27	-0.471208	0.0140922	0.104977
CA5B		RNF4		TESK2		ZNF703	2372.95	0.146895	0.30583	0.998639		TRMT1L	728.351	-0.390142	0.00157428	0.0132607		C2CD5	291.635	-0.443407	0.000723101	0.00596948		IFRD2	1141.66	0.290237	0.0141159	0.105092
CA8		RNF6		TET1		RDX	2369.99	-0.0333961	0.806435	0.998639		PPIH	52.0463	-0.588377	0.0015751	0.0132607		TAF5L	226.458	0.458001	0.000723236	0.00596948		ACE	296.277	-0.446175	0.0141539	0.105265
CAAP1		ROM1		TET2		USF2	2372.15	0.0660013	0.652586	0.998639		CYP17A1	7.41138	-1.82777	0.00157795	0.0132769		ANKRD54	201.688	0.516742	0.000722868	0.00596948		H2AFY2	125.746	0.390632	0.0141557	0.105265
CAB39		RPF1		TEX264		CAPZB	2381.32	0.0282173	0.747898	0.998639		IREB2	702.528	-0.467243	0.00157979	0.0132847		S100A16	256.964	0.726669	0.000725328	0.00598152		GMCL1	119.772	-0.373662	0.0141715	0.105321
CAB39L		RPF2		TEX52		ZBTB18	2352.84	-0.0782627	0.417518	0.998639		PIEZO1	221.995	0.542836	0.00158377	0.0133103		TRIM66	202.255	-0.692677	0.000726512	0.00598778		HTATIP2	150.643	0.457912	0.0142132	0.105447
CABIN1		RPL22L1		TFAP4		PDK2	2371.25	-0.0985775	0.29829	0.998639		TMEM100	28.7128	1.16063	0.00159141	0.0133667		ERI2	119.823	-0.596171	0.000729255	0.00600688		TCF15	145.855	-0.670485	0.0142101	0.105447
CABLES1		RPL36A		TFB2M		AMFR	2356.89	-0.0715372	0.518729	0.998639		QKI	6701.88	0.443984	0.00159653	0.0134019		CEP104	415.524	-0.401167	0.000730625	0.00601115		ENTPD3	18.6969	-0.93409	0.0141994	0.105447
CABLES2		RPL36AL		TFCP2		SLC36A2	2364.43	-0.135335	0.30438	0.998639		DUSP7	602.04	-0.588802	0.00159932	0.0134175		GMCL1	119.772	-0.542694	0.000730467	0.00601115		GPRIN3	76.5547	-0.564228	0.0142414	0.105594
CABP1		RPL7L1		TFDP2		DGLUCY	2367.9	-0.0528567	0.505097	0.998639		CNOT3	303.575	-0.340479	0.00160565	0.0134628		TRIP4	115.931	-0.508708	0.000732405	0.00602228		DAB2	219.673	0.537754	0.014254	0.105626
CABP4		RPN2		TFEB		CLTB	2368.06	0.105508	0.471214	0.998639		SLC39A3	151.802	0.518639	0.00161678	0.0135403		SLC27A4	161.045	0.552822	0.00073404	0.00603221		IPO13	3467.8	0.183983	0.0142825	0.105775
CABP7		RPRD1B		TFIP11		BANF1	2350.37	0.109885	0.429919	0.998639		CEP295	61.6404	-0.884353	0.00161615	0.0135403		TMEM63B	810.334	0.515185	0.000736132	0.00604588		MRPL16	792.69	-0.261505	0.0143501	0.105983
CABYR		RPS27L		TGFBR3		CLASP1	2362.39	-0.119188	0.422754	0.998639		NPLOC4	3387.3	0.298265	0.00161891	0.0135466		FAM50B	430.782	-0.505408	0.000737377	0.00605258		RHOT1	598.532	-0.268164	0.01435	0.105983
CACFD1		RPS6KL1		TGFBRAP1		MSI2	2343.5	-0.141761	0.204831	0.998639		BOP1	682.271	0.377112	0.00161942	0.0135466		FAM168A	844.534	-0.461549	0.000738954	0.006062		SCYL2	534.254	0.421483	0.014332	0.105983
CACHD1		RRAD		TGM1		VAPA	2333.86	0.0195518	0.836195	0.998639		SKP2	77.5007	-0.636607	0.00162261	0.0135654		ACCS	120.623	-0.683427	0.000747403	0.00612775		GZF1	243.222	-0.37477	0.0143522	0.105983
CACNA1A		RRAGC		THAP8		HINT3	2323.13	-0.100551	0.289715	0.998639		APC	531.313	-0.456479	0.00162679	0.0135925		RNF139	426.721	0.387471	0.000748775	0.00613543		HRK	17.9658	-1.39047	0.0143484	0.105983
CACNA1C		RRAS2		THBS3		NDUFC1	2325.95	0.0601038	0.695734	0.998639		SMO	130.524	-0.568291	0.00164142	0.0137068		STAG3	565.018	-0.866413	0.000751487	0.00615408		SEMA4C	244.909	-0.36724	0.0143684	0.106026
CACNA1D		RRBP1		THRA		FKBP8	2326.91	0.094811	0.437134	0.998639		ANXA11	2967.87	0.282205	0.0016424	0.013707		TPP1	396.356	-0.414106	0.000752567	0.00615935		CAMKK1	67.9514	0.781027	0.0143747	0.106026
CACNA1E		RRN3		THSD4		RIF1	2329.57	-0.0865241	0.678768	0.998639		FUNDC2	3740.08	0.269905	0.0016531	0.0137883		FGR	28.8134	1.38962	0.000758241	0.00620219		DDIT4L	3017.47	-0.757243	0.0143945	0.106049
CACNA1G		RRP12		THSD7A		RERE	2303.65	0.0703686	0.6353	0.998639		OSGEP	415.511	0.63183	0.00165833	0.0138018		DBT	685.942	-0.460829	0.000764922	0.00625322		CTCF	697.279	-0.222163	0.01439	0.106049
CACNA1H		RRP1B		TIAL1		DNM2	2320.91	-0.063108	0.382596	0.998639		DVL2	237.037	-0.429463	0.00165612	0.0138018		NR1D1	636.422	-1.15627	0.000767633	0.00627174		METAP1	594.354	0.208888	0.014411	0.106094
CACNA1S		RRP7A		TIGD2		USP22	2313.24	-0.0400266	0.696848	0.998639		CRLF3	78.265	-0.509482	0.00165855	0.0138018		MRFAP1	3872.85	0.281895	0.000769139	0.00628041		CXorf57	40.4748	-0.598133	0.0144173	0.106094
CACNA2D1		RRP9		TIRAP		CCSER2	2320.84	-0.0605991	0.650013	0.998639		BEGAIN	21.1995	1.72272	0.00165723	0.0138018		MCC	246.323	-0.81482	0.000769806	0.00628222		THPO	18.8887	0.968295	0.0144329	0.106147
CACNA2D2		RRS1		TLDC1		MLIP	2295.03	0.178783	0.166262	0.998639		FCN3	10.7479	1.44148	0.00166467	0.0138446		PRX	147.235	-0.564956	0.000771632	0.00629324		SLIT3	112.526	-0.562791	0.014459	0.106216
CACNA2D3		RSL1D1		TLE1		NDUFS5	2319.44	0.151362	0.269963	0.998639		METRN	366.523	0.667531	0.0016717	0.0138951		RBM43	65.2604	-0.952086	0.000772048	0.00629324		CCDC40	15.3431	-0.931756	0.0144521	0.106216
CACNA2D4		RSL24D1		TLL2		JAK1	2296.49	-0.0640159	0.564558	0.998639		PPTC7	3257.62	0.579313	0.0016735	0.0139021		SYNPO2	37166.2	0.586162	0.000774079	0.00630615		STON2	222.782	0.558267	0.0144866	0.106358
CACNB1		RSPO3		TLN2		STAT5B	2308.83	-0.0815617	0.40782	0.998639		PAPSS2	96.0665	-0.681355	0.00167824	0.0139333		ADGRA3	807.964	-0.56693	0.000776622	0.00632322		ACAD10	353.014	-0.247594	0.0145119	0.106482
CACNB2		RSRC2		TM6SF1		PNISR	2298.72	-0.0792757	0.491136	0.998639		ZMIZ2	507.471	0.295467	0.00168525	0.0139835		TNFRSF1B	230.3	0.890574	0.000783984	0.00637947		NGDN	224.752	0.273531	0.0145298	0.106552
CACNB3		RTCB		TM7SF3		COL6A1	2295.49	0.00559758	0.966045	0.998639		MYBPH	3084.8	2.40417	0.00168755	0.013989		MRTFB	623.887	-0.704021	0.000784666	0.00638135		USP11	546.614	0.258889	0.0145996	0.106941
CACNB4		RTL6		TMCC2		LARP1	2290.11	-0.143661	0.19751	0.998639		ZNF436	187.582	-0.639057	0.00168786	0.013989		SLC7A2	5181.49	-0.5929	0.000787321	0.00639562		TINF2	299.051	0.316937	0.0145949	0.106941
CACNG1		RTL8B		TMED8		RSL1D1	2289.52	-0.066652	0.33281	0.998639		PARP3	333.172	-0.352367	0.00169259	0.0140201		RSPO3	932.181	0.772569	0.000787781	0.00639562		SGCA	5020.59	-0.266804	0.0146119	0.106969
CACNG4		RTN3		TMEM101		SLC41A1	2289.23	-0.0396656	0.814352	0.998639		CKS2	13.7145	1.31471	0.00169502	0.0140322		SZT2	579.715	-0.42947	0.000787709	0.00639562		IWS1	717.167	0.247089	0.0146863	0.107452
CACNG6		RUBCN		TMEM106C		TMED10	2269.68	-0.0132292	0.892947	0.998639		EHD1	741.826	0.578065	0.00171686	0.0142048		ZNF736	77.8535	-0.732951	0.000788582	0.00639844		MAVS	4071.14	-0.235268	0.0147379	0.107767
CACNG8		RUBCNL		TMEM110-MUSTN1		ABLIM2	2281.08	-0.0643821	0.695781	0.998639		INSIG1	164.317	0.671516	0.00172311	0.0142483		LRRC41	836.489	0.321852	0.000796919	0.00646238		PSPC1	392.309	0.292181	0.0147847	0.108047
CACTIN		RUFY3		TMEM120B		ATP5PD	2304.61	0.123118	0.310946	0.998639		PLXNA3	154.526	0.558029	0.00172864	0.0142858		ZMIZ1	610.061	0.765855	0.000797919	0.00646641		GDA	18.155	-1.68045	0.014842	0.108403
CACUL1		RUNX1		TMEM127		ANKRD40	2285.99	-0.123394	0.270414	0.998639		PPP1R12C	447.144	0.498111	0.00173471	0.0143236		PTER	233.114	-0.732922	0.000798333	0.00646641		UTP11	1823.37	0.238931	0.014923	0.10881
CACYBP		RUSC2		TMEM131		CANX	2278.03	-0.0488187	0.576059	0.998639		SNAPC1	58.7059	-0.690251	0.0017352	0.0143236		INSIG1	164.317	0.773024	0.00080027	0.00647837		RCAN1	542.333	0.471456	0.0149318	0.10881
CAD		RXRG		TMEM131L		RAB2A	2284.5	-0.063503	0.495877	0.998639		PAAF1	233.647	-0.361183	0.00175102	0.0144459		PTTG1IP	966.372	0.509059	0.000801254	0.00648094		RPS27L	360.348	0.408471	0.0149294	0.10881
CADM1		RYBP		TMEM132A		ACTR1A	2268.15	0.0663399	0.460898	0.998639		MSH6	263.866	-0.46451	0.00175233	0.0144485		BIN3	61.5484	0.774727	0.000801505	0.00648094		TXNDC5	23.6959	0.695371	0.0149234	0.10881
CADM2		S100A11		TMEM140		NEK9	2282.31	-0.102928	0.266289	0.998639		TMEM51	15.6691	-1.22661	0.00175665	0.0144757		CEP57L1	67.1299	-0.748366	0.000803213	0.00649103		FDX1	566.675	0.219538	0.0149444	0.108827
CADM3		S100A16		TMEM145		SRP14	2262.7	0.0924986	0.304723	0.998639		KANTR	269.285	-0.660896	0.00176352	0.014524		DLG5	594.591	0.878968	0.000804433	0.00649716		FAM32A	341.834	0.357336	0.0149513	0.108827
CADM4		S100A2		TMEM150A		LUC7L3	2260.83	-0.0567154	0.538296	0.998639		PAPOLA	1168.58	0.314812	0.00176695	0.0145439		GYG1	4932.56	0.449404	0.000805871	0.00650505		HEXIM1	681.522	-0.348221	0.0150118	0.109205
CADPS2		S100A8		TMEM159		MRPL41	2277.81	0.188683	0.342501	0.998639		TNFAIP8L1	114.683	-0.485417	0.00177019	0.0145623		HNRNPL	1267.28	-0.261491	0.000806748	0.00650841		C19orf12	818.311	0.236338	0.0150268	0.109252
CALB1		S100A9		TMEM164		PSMD1	2238.66	-0.061281	0.413134	0.998639		ATP13A5	34.0833	-0.684344	0.00178513	0.0146768		FTL	4612.88	0.655792	0.00080778	0.00651302		CHAF1A	143.847	-0.417677	0.0150404	0.109288
CALB2		S100PBP		TMEM170A		PSMD4	2243.93	0.135248	0.241403	0.998639		HAUS6	165.278	-0.451538	0.00178862	0.0146971		CHRDL2	118.884	1.16833	0.000809413	0.00652245		ATP8B1	86.1485	-0.63801	0.0150624	0.109385
CALCOCO1		S1PR2		TMEM170B		REEP5	2229.99	-0.045838	0.589162	0.998639		BRI3	1007.8	0.433906	0.00179048	0.014704		BRD3	443.453	-0.549819	0.000810885	0.00653058		FERMT2	1012.54	0.304323	0.015089	0.109467
CALCOCO2		S1PR3		TMEM175		SUCLG2	2238.23	-0.0566737	0.57297	0.998639		WLS	165.965	-0.631143	0.00179629	0.0147433		PPM1D	144.287	0.734221	0.000812093	0.00653658		RAB11A	644.087	0.181002	0.0150909	0.109467
CALCR		S1PR4		TMEM182		GRIP2	2243.32	-0.0415319	0.812324	0.998639		CFL2	13194.4	0.348035	0.00180018	0.0147668		CYCS	6129.69	0.436892	0.000816389	0.00656368		PDCD6IP	1099.23	0.330096	0.0151138	0.109571
CALCRL		SACM1L		TMEM184A		UBE2G2	2231.74	-0.057544	0.348858	0.998639		SCX	184.835	1.00214	0.0018199	0.0149116		RIOK2	259.764	0.472322	0.000816049	0.00656368		ASB16	704.36	-0.409351	0.0151632	0.109752
CALD1		SAMD10		TMEM187		NDUFS3	2234.61	0.1298	0.370389	0.998639		HEXA	172.408	-0.399358	0.00181911	0.0149116		DNAJC21	1561.85	0.276528	0.000817572	0.00656944		RPA2	578.939	0.287847	0.0151512	0.109752
CALHM2		SAMD4A		TMEM19		DHRS7C	2230.98	0.130423	0.423124	0.998639		ZBTB5	147.925	-0.413192	0.00182396	0.0149364		PXDC1	126.93	0.97768	0.000819144	0.00657832		TMEM268	167.052	-0.298526	0.0151647	0.109752
CALHM5		SAMD4B		TMEM201		DENND4B	2236.99	-0.064401	0.527713	0.998639		DPH2	426.962	0.392752	0.00183365	0.0150071		RPL36A	21.8005	1.11486	0.000820416	0.0065848		AP1G2	35.2967	-0.57332	0.0152036	0.109971
CALM1		SAR1A		TMEM209		TOB2	2199.52	0.330344	0.0748454	0.998639		RAD52	294.625	-0.409474	0.00183907	0.0150344		EMP1	430.781	0.792598	0.00082376	0.0066077		ATP11B	304.136	0.404058	0.015236	0.11003
CALM2		SARS		TMEM237		SMARCD3	2227.1	0.0800219	0.497388	0.998639		POLR3F	171.599	-0.357657	0.00183872	0.0150344		GRAMD4	272.262	-0.537559	0.000824385	0.0066077		CD44	243.374	0.709862	0.0152377	0.11003
CALM3		SAT1		TMEM240		COBL	2215.81	-0.0705044	0.456932	0.998639		TET2	227.08	-0.641627	0.00185163	0.0151199		IFT81	168.462	-0.590664	0.000824674	0.0066077		FRMD8	159.9	0.474882	0.0152315	0.11003
CALML6		SBDS		TMEM254		ATP5MC1	2234.6	0.12256	0.523534	0.998639		SH3BGRL2	120.638	-0.442734	0.00185158	0.0151199		CHD7	403.417	0.789055	0.000825455	0.0066102		ALPK2	1401.65	-0.61419	0.015273	0.110155
CALR		SBF1		TMEM260		NDUFA6	2243.06	0.103271	0.442323	0.998639		SEC13	891.808	0.257384	0.00185891	0.0151708		HHATL	5427.45	0.837837	0.000827785	0.00662293		ANGPT1	583.75	-0.757105	0.015281	0.110155
CALU		SBK3		TMEM266		ALDH2	2215.85	-0.0360644	0.782453	0.998639		GYG1	4932.56	0.386484	0.0018614	0.0151825		KCTD6	101.704	0.553843	0.000827983	0.00662293		PI4K2B	28.7987	0.707663	0.0152749	0.110155
CAMK1		SBNO2		TMEM268		GPRC5B	2218.25	-0.0587828	0.588451	0.998639		VAMP5	880.927	0.421482	0.00186599	0.0152052		HK2	1317.11	1.45409	0.000828908	0.00662657		TMEM101	365.765	-0.273163	0.0153288	0.110337
CAMK1D		SCAF1		TMEM38A		NEDD4	2235	0.0598559	0.791333	0.998639		DBP	448.611	-1.10419	0.00186631	0.0152052		SAMD4A	3527.76	0.579207	0.000829401	0.00662675		LRP12	294.223	0.484398	0.0153253	0.110337
CAMK2A		SCD		TMEM39A		PDHB	2207.73	0.0170053	0.84614	0.998639		DUS1L	1180.34	0.378542	0.0018926	0.0153932		TOGARAM1	354.462	-0.564305	0.000830197	0.00662936		HYLS1	31.2487	0.550505	0.0153323	0.110337
CAMK2B		SCFD1		TMEM41B		2023-03-06	2194.23	-0.0929057	0.470645	0.998639		ATXN7L2	788.812	-0.536647	0.00189093	0.0153932		ART5	109.73	-0.736375	0.000835544	0.00666829		ZDHHC8	356.957	-0.272626	0.0153912	0.110698
CAMK2D		SCHIP1		TMEM51		KLF9	2205.49	0.114788	0.469508	0.998639		HMGXB3	437.523	0.28445	0.0018916	0.0153932		POGK	263.18	0.519256	0.000838094	0.00668485		SEH1L	316.885	0.314773	0.0154121	0.110786
CAMK2G		SCN3B		TMEM52		UBE2H	2209.6	-0.0307134	0.784249	0.998639		TMEM170B	323.696	-0.4574	0.00189825	0.0154305		SMARCA4	712.272	0.287428	0.000841115	0.00670137		MOCS1	478.62	-0.2253	0.0154418	0.110937
CAMK2N1		SCN5A		TMEM63A		MBP	2222.17	-0.110126	0.340862	0.998639		TFCP2	377.097	-0.233973	0.00190414	0.0154522		SLC6A1	92.7005	-0.953038	0.000840935	0.00670137		UBR1	638.059	0.360174	0.0154692	0.111071
CAMKK1		SCO1		TMEM63C		SLC16A1	2224.77	-0.107273	0.526203	0.998639		SPOPL	177.018	-0.464993	0.00190209	0.0154522		AGGF1	217.786	-0.399087	0.000845944	0.00673604		IFNGR2	409.868	0.407299	0.0155512	0.111596
CAMKK2		SCRIB		TMEM68		KIAA1217	2215.8	-0.0412443	0.822151	0.998639		STK17B	53.8234	1.03967	0.00190312	0.0154522		MTERF3	281.652	0.472623	0.000847466	0.00674289		INTS3	720.8	-0.166389	0.0155635	0.111622
CAMKMT		SCX		TMEM94		EPAS1	2209.62	0.0128313	0.926309	0.998639		DCAF4L1	16.7545	-1.30226	0.00191667	0.0155451		COQ6	224.63	-0.328996	0.000847759	0.00674289		GTF2IRD1	775.74	-0.355742	0.0156283	0.111761
CAMLG		SCYL2		TMOD2		SRP9	2195.12	-0.0270197	0.759387	0.998639		KCNS3	1007.89	-0.435425	0.00192101	0.0155628		PNP	40.486	1.34976	0.000850421	0.00675644		CRBN	600.788	-0.25972	0.0156155	0.111761
CAMSAP1		SDAD1		TMPO		ANO6	2195.49	-0.0676562	0.604114	0.998639		TXK	7.3602	-1.73889	0.00192074	0.0155628		NME2	12.9801	1.39482	0.000850262	0.00675644		CASTOR2	508.488	-0.615631	0.0156444	0.111761
CAMSAP2		SDC4		TMPRSS5		SAMM50	2215.84	-0.00910154	0.941712	0.998639		ZNF585B	89.5807	-0.562508	0.00192738	0.0156056		SCARB1	221.831	-0.533513	0.000853769	0.00677541		R3HDM4	403.867	0.340844	0.0156438	0.111761
CAMTA1		SDCBP		TMUB2		MORF4L2	2193.34	0.0755018	0.3322	0.998639		RHOJ	142.978	-0.443134	0.00193008	0.0156186		CSPP1	180.719	-0.540388	0.000853379	0.00677541		APRT	207.632	0.46866	0.0156365	0.111761
CAMTA2		SEC13		TNFAIP8L1		HCFC1R1	2215.81	0.0922292	0.701776	0.998639		NR3C2	379.469	-0.786747	0.00193634	0.0156605		ST8SIA2	32.636	2.80051	0.000857333	0.00679987		TCIM	152.977	-0.587977	0.0156384	0.111761
CAND1		SEC22B		TNFRSF19		MTFR1L	2183.41	0.0180649	0.88454	0.998639		IFITM2	252.152	0.737394	0.00193954	0.0156776		CBX7	1183.07	-0.353415	0.000859594	0.00681397		ZBTB7C	22.3939	1.05768	0.0155963	0.111761
CAND2		SEC23B		TNK2		IARS2	2189.22	-0.0665698	0.327017	0.998639		NPHP3	104.832	-0.434407	0.00194993	0.0157527		EIF2S2	1451.87	0.346833	0.000863126	0.00683813		RNPEP	257.959	0.314929	0.0156741	0.11191
CANT1		SEC24A		TNRC18		UBXN6	2195.9	0.0967605	0.470968	0.998639		ZNF672	1351.9	0.342852	0.00195405	0.0157771		PDP1	1330.09	-1.06692	0.000864656	0.0068464		ARHGAP26	276.531	-0.493284	0.0156998	0.112031
CANX		SEC24D		TNRC6A		SSU72	2192.8	0.0747083	0.489552	0.998639		ADNP	822.929	-0.32301	0.00196301	0.0158406		BBOF1	18.4267	-1.11533	0.000865454	0.00684888		SSBP2	299.696	-0.305953	0.0157908	0.112617
CAP1		SEC31A		TNRC6B		FAM120A	2182.34	-0.0891896	0.411851	0.998639		FAM131A	217.906	0.460742	0.00197097	0.015896		ZNF121	156.289	0.579702	0.000867068	0.00685781		ADAM33	231.287	-0.418661	0.015835	0.112868
CAP2		SEC61A1		TNRC6C		PRRC2B	2192.13	-0.122816	0.35965	0.998639		RPL36A	21.8005	0.969407	0.00197568	0.015925		MOSPD1	217.856	-0.468861	0.000867714	0.00685908		AGBL3	46.6186	-0.53212	0.0158628	0.113003
CAPG		SEC61B		TOB1		KPNB1	2178.09	-0.0874437	0.282633	0.998639		FLRT3	81.6732	0.977366	0.00197808	0.0159354		ORC6	11.4731	-1.67879	0.000869456	0.006869		HSDL2	3640.59	-0.26949	0.0160319	0.114144
CAPN1		SEC62		TOB2		SPAG9	2188.54	-0.0109086	0.93906	0.998639		KDM3B	1291.81	-0.372025	0.00198076	0.015948		DAB2	219.673	0.760716	0.00087177	0.00688208		FAM47E	38.4174	-0.678038	0.0160515	0.11422
CAPN10		SEH1L		TOGARAM1		ZBTB44	2174.58	-0.109091	0.355902	0.998639		SLC2A8	380.431	0.563686	0.00198488	0.0159723		CACNG8	16.8442	-1.42963	0.000872088	0.00688208		SYTL3	265.945	-0.398337	0.0161467	0.114833
CAPN11		SEL1L2		TOR1AIP1		ANAPC5	2179.94	-0.0563753	0.436313	0.998639		BARD1	126.976	-1.17546	0.00198641	0.0159757		PSTPIP2	840.989	-0.546926	0.000873472	0.00688915		HEY1	185.461	0.459158	0.0161594	0.114859
CAPN12		SELENOI		TP53INP1		PDE4D	2190.35	0.097328	0.622861	0.998639		KCNJ11	1872.86	0.278789	0.00199867	0.0160592		HSPE1	215.798	0.799236	0.000875532	0.00690154		TSPAN18	292.555	-0.284464	0.0161901	0.114949
CAPN15		SELENOK		TPCN1		AKAP13	2178.47	-0.0828977	0.617273	0.998639		OSGEPL1	164.341	-0.520807	0.00199902	0.0160592		SPINDOC	92.7874	0.694732	0.000878887	0.00692412		ACCS	120.623	-0.462894	0.0161867	0.114949
CAPN2		SELENON		TPCN2		SMG5	2172.72	-0.0769101	0.28903	0.998639		TTC9	313.743	0.816594	0.00200201	0.0160652		MAGEE1	19.39	-1.29163	0.000880862	0.0069358		AGL	14159.4	-0.464781	0.0162081	0.115006
CAPN3		SELENOS		TPP1		THRA	2169.62	-0.161656	0.150278	0.998639		PKNOX1	303.731	0.400099	0.00200161	0.0160652		TRIM63	3618.14	-0.82564	0.000882287	0.00694315		TGFB3	240.26	0.488384	0.0162162	0.115006
CAPN5		SELENOT		TPPP		NPM1	2166.56	0.0548879	0.596031	0.998639		HSPD1	2709.56	0.300509	0.00200982	0.0161185		BMS1	816.625	0.243831	0.000890915	0.00700714		SGCG	1615.5	-0.372016	0.0162458	0.115151
CAPN6		SELL		TPRG1L		LENG8	2161.49	-0.0964781	0.295417	0.998639		ZNF501	45.9771	-0.745228	0.00201089	0.0161185		FRMD8	159.9	0.676158	0.000897329	0.00705365		SCUBE3	23.6901	-0.789381	0.0162996	0.115469
CAPN7		SELP		TPX2		AFF1	2171.25	-0.0686743	0.664603	0.998639		SLC39A11	42.0909	-0.702368	0.00201582	0.016149		PARG	372.458	-0.351353	0.000899258	0.00706488		NAA15	775.266	0.429291	0.0163496	0.115758
CAPN8		SEMA3C		TRAF3IP2		ITGB6	2164.6	-0.0950104	0.487578	0.998639		FAM76A	244.711	-0.402331	0.00202475	0.0162115		HOXA5	60.7454	-0.682707	0.000900091	0.0070663		APMAP	218.692	0.401142	0.0163809	0.115825
CAPN9		SENP3		TRAIP		PSMC3	2162.66	0.127587	0.276735	0.998639		MKRN1	980.305	-0.330757	0.00203443	0.0162618		SHC4	11.8392	-1.7122	0.00090044	0.0070663		CCPG1	154.048	-0.383495	0.0163726	0.115825
CAPNS1		SEPHS2		TRAPPC11		KBTBD12	2176.86	-0.114929	0.274672	0.998639		ANKZF1	457.131	-0.409571	0.00203332	0.0162618		NUSAP1	13.1603	-1.30034	0.000904366	0.00709317		CX3CR1	68.718	-0.80324	0.0163864	0.115825
CAPRIN1		SEPTIN9		TRAPPC13		KIAA0232	2149.23	0.150014	0.298751	0.998639		SERPINB8	13.9434	1.49778	0.00203224	0.0162618		ACE	296.277	-0.631705	0.000908102	0.00711851		ERF	129.192	-0.598612	0.0164489	0.116203
CAPRIN2		SERPINA1		TRAPPC9		PLCD3	2145.72	-0.056812	0.705654	0.998639		PDIA3	546.238	0.444156	0.00204788	0.0163241		PHF3	663.174	-0.692068	0.000910384	0.00713244		XPNPEP1	377.785	0.184407	0.0164926	0.1164
CAPS		SERPINA3		TRIB1		ACADS	2143.24	0.0455141	0.754749	0.998639		FADS3	371.982	0.564395	0.00204414	0.0163241		VIPAS39	187.772	-0.442826	0.000915313	0.00716707		TOP1MT	59.0644	0.472209	0.0164952	0.1164
CAPS2		SERPINB1		TRIM13		BVES	2128.84	-0.0310965	0.79911	0.998639		ZNF362	310.739	-0.333959	0.00204751	0.0163241		GNA13	757.628	0.57319	0.00091643	0.00717184		MFHAS1	58.8813	0.648901	0.0165362	0.116625
CAPZA1		SERPINB8		TRIM23		NDUFS7	2152.27	0.0536553	0.689175	0.998639		S100PBP	198.87	-0.524449	0.00204452	0.0163241		ACVR1C	31.647	1.26969	0.000919898	0.00719499		SMARCC2	932.663	-0.272238	0.0166193	0.117146
CAPZA2		SERPINB9		TRIM25		STIM1	2129.64	-0.0907889	0.345321	0.998639		GINS1	5.18354	-1.98679	0.00204562	0.0163241		PHF5A	173.4	0.421594	0.000921357	0.00720241		DAPK3	1710.11	0.371103	0.0166345	0.117188
CAPZB		SERTAD1		TRIM32		PSMD8	2135.44	0.126531	0.376601	0.998639		PPDPFL	3014.53	-0.951407	0.00205336	0.0163586		NEK10	303.636	-0.830365	0.000924783	0.00722119		OPN1SW	36.0231	0.857449	0.0166617	0.117314
CARD10		SERTAD3		TRIM45		PPFIA4	2164.44	-0.0738372	0.738344	0.998639		WASHC2C	392.631	-0.445663	0.00205669	0.0163761		ZNF519	71.5049	-0.935149	0.000924625	0.00722119		HADH	3127.44	-0.340633	0.0166796	0.117376
CARD11		SESN2		TRIM56		AMOT	2145.27	-0.234716	0.298517	0.998639		SOD1	1855.18	0.3562	0.00206293	0.0164163		TTC9	313.743	0.943964	0.00092603	0.00722693		ANKZF1	457.131	-0.327563	0.0167153	0.117504
CARD14		SET		TRIM6		CARM1	2124.84	-0.0729737	0.490611	0.998639		ZNF432	94.1718	-0.51551	0.00206402	0.0164163		ZNF141	42.8574	0.981359	0.000928505	0.00724224		HSPBAP1	220.064	-0.324729	0.0167163	0.117504
CARD16		SETD4		TRIM63		TAF7	2123.48	0.1114	0.135676	0.998639		ABCE1	467.791	0.406211	0.00206794	0.0164384		PALD1	145.095	-0.556172	0.000929841	0.00724865		ASCC2	663.857	0.256946	0.0167668	0.117794
CARD19		SETDB2		TRIM65		NAP1L1	2115.76	0.0287655	0.791753	0.998639		ZNF671	145.209	-0.482901	0.00207394	0.016477		FOXP2	96.7437	-0.960546	0.000931002	0.0072537		METTL7A	1045.31	-0.497038	0.0167952	0.117928
CARD6		SF1		TRIM66		CACNG1	2124.99	0.0952804	0.44435	0.998639		JADE1	351.059	-0.389158	0.0020753	0.0164787		RAP1GAP2	37.9242	0.891683	0.000935448	0.00728431		TTLL11	319.099	0.528692	0.016835	0.118095
CARD8		SFMBT1		TRIM68		STK40	2104.35	0.0191356	0.87933	0.998639		DNAH11	4.89585	-2.03735	0.0020785	0.0164951		BCL7A	292.177	-0.500864	0.000938339	0.00729876		PPP1R1C	52.7441	-1.02056	0.0168376	0.118095
CARD9		SFPQ		TRIM7		JUP	2115.51	0.102524	0.455761	0.998639		MAPK1IP1L	483.431	0.332241	0.00208645	0.016549		KNTC1	56.9905	-0.797973	0.000938321	0.00729876		PLN	10763.9	-0.433298	0.0168897	0.118396
CARF		SFXN5		TRIP4		PSMD3	2121	0.0422309	0.611224	0.998639		ALDH8A1	23.1611	-1.603	0.00209144	0.0165794		OAZ2	2672.44	-0.270106	0.000946676	0.00735956		PRR14L	220.741	0.323751	0.0169573	0.118745
CARHSP1		SGK1		TRIQK		GCN1	2127.4	-0.105229	0.213411	0.998639		ATAD3C	4.78612	2.10215	0.00209361	0.0165875		TNK2	2654.27	-0.465286	0.000947866	0.00736475		ZNF35	67.2536	0.448305	0.0169582	0.118745
CARM1		SGMS2		TRMT10B		ASB15	2101.04	-0.170454	0.430742	0.998639		TSC1	957.727	-0.431297	0.00210969	0.0166839		STX16	651.614	-0.304639	0.00095594	0.0074234		DUPD1	671.935	0.472703	0.0169729	0.118782
CARMIL1		SH2B3		TRMT1L		UQCR10	2130.97	0.10583	0.492133	0.998639		GTPBP1	510.797	0.282226	0.00211024	0.0166839		SMARCC2	932.663	-0.392436	0.000958456	0.00743884		DGKD	3228.32	0.586138	0.0169855	0.118805
CARMIL2		SH2D5		TRMT44		IL17D	2098.03	-0.0931538	0.684638	0.998639		WDR59	492.042	-0.25838	0.00210695	0.0166839		IKZF4	349.834	-0.499921	0.000959373	0.00744187		PRKCE	191.909	0.511354	0.0170058	0.118882
CARNMT1		SH3BP5		TRO		TMEM52	2138.59	0.124124	0.393473	0.998639		ATG4C	74.6288	-0.574606	0.00211042	0.0166839		LIG3	269.552	0.371505	0.000961327	0.00745293		HMGCL	682.645	-0.300268	0.0170349	0.11902
CARNS1		SH3D19		TRPV1		DLAT	2112.15	-0.0596616	0.518603	0.998639		ABCA9	315.555	-0.547818	0.002112	0.0166873		C1orf131	88.9044	0.606427	0.000963092	0.00746251		BSG	4815.5	-0.323716	0.0171119	0.119361
CARS		SH3RF1		TRUB1		AFG3L2	2114.97	0.0096898	0.890455	0.998639		TADA1	138.846	-0.433317	0.00212039	0.0167443		SH2B3	376.035	0.77204	0.000964338	0.00746806		TMEM140	313.813	-0.440862	0.0171058	0.119361
CARS2		SHB		TSC1		TOMM70	2098.5	-0.00929561	0.928462	0.998639		PAQR7	30.3519	-0.85935	0.00212533	0.0167742		KRT80	6.78081	3.73076	0.000972846	0.00752982		ARMC9	14.3061	1.09193	0.0170974	0.119361
CASC10		SHC1		TSC2		CPEB4	2149.26	0.0362566	0.876875	0.998639		SMG1	2460.76	0.631998	0.0021302	0.0168034		MYL12A	20167.8	0.998696	0.000974885	0.00754124		NXPH3	41.4003	-0.581547	0.0171293	0.119417
CASC3		SHLD3		TSC22D1		EIF3H	2118.72	0.0540049	0.465859	0.998639		CNKSR1	1178.96	0.373706	0.00213552	0.0168361		TRIM35	108.247	0.601922	0.00097539	0.00754124		PKD1L1	81.3291	-0.548616	0.0171492	0.119443
CASC4		SHQ1		TSC22D3		CALCOCO2	2108.08	0.0284478	0.691122	0.998639		TCAF2	9.62504	1.52975	0.00214568	0.0169069		MIDN	1973.95	0.85808	0.000977165	0.00754383		ZNF470	43.4756	0.448788	0.0171519	0.119443
CASD1		SIK1		TSHZ1		ECHDC2	2117.49	-0.134015	0.177054	0.998639		TPCN1	1323.77	-0.430834	0.00214735	0.0169108		EXOSC10	498.226	-0.443029	0.000976902	0.00754383		GUCD1	3003.74	-0.205962	0.0172549	0.120074
CASK		SIK1B		TSPAN8		STT3B	2096.81	-0.0746612	0.524182	0.998639		ATP6V0C	161.121	0.473191	0.0021501	0.0169232		ANAPC4	212.684	-0.462125	0.00097733	0.00754383		GLCCI1	72.0396	-0.542192	0.0172613	0.120074
CASKIN1		SIK2		TSPOAP1		PDHX	2089.28	-0.0628004	0.519503	0.998639		BLOC1S6	666.428	0.429058	0.00216158	0.0170043		C5orf15	319.919	-0.372018	0.00097939	0.0075556		IDH1	387.648	-0.28348	0.0173314	0.120495
CASKIN2		SIK3		TSPYL1		WDR26	2103.42	-0.123356	0.330254	0.998639		BRD2	1748.17	0.24658	0.00217159	0.0170457		IFT27	208.734	-0.496128	0.00098227	0.00756954		SLC24A3	895.249	-0.433359	0.0173701	0.120671
CASP1		SIKE1		TTC17		RCC1L	2093.28	-0.0323362	0.729168	0.998639		CXXC5	1571.7	-0.460092	0.00216988	0.0170457		FLVCR2	38.4251	-1.03553	0.00098219	0.00756954		MPG	277.558	0.365662	0.0173757	0.120671
CASP10		SIPA1L2		TTC21B		RNF144B	2104.58	0.0761673	0.627165	0.998639		FASTKD2	707.04	0.380048	0.00216996	0.0170457		KIAA0408	21.7704	-1.69159	0.00098547	0.00759006		TMEM237	278.342	-0.258641	0.0174416	0.121063
CASP2		SIPA1L3		TTC28		UBFD1	2089.32	-0.0601937	0.540667	0.998639		GARS	644.176	0.304718	0.00217061	0.0170457		CRBN	600.788	-0.370252	0.000990467	0.00762362		PPP2R5E	693.155	0.312074	0.0174641	0.121096
CASP3		SIRT1		TTC30A		HNRNPC	2085.48	0.073173	0.30286	0.998639		CCDC121	47.0563	-0.692521	0.00217771	0.0170845		FSD1L	424.609	0.764733	0.000990909	0.00762362		TERF2	432.134	0.192812	0.0174694	0.121096
CASP4		SLAIN2		TTC31		NARS	2086.94	0.0651262	0.33014	0.998639		NAGPA	106.986	-0.502614	0.0021903	0.0171739		KLF5	244.051	1.31645	0.000992683	0.00763283		KMT5A	366.647	-0.27112	0.0174749	0.121096
CASP6		SLC11A1		TTC32		SGCD	2078.68	-0.0790881	0.579768	0.998639		KCNJ5	4.08453	2.94394	0.00219556	0.0172058		ORAI2	39.1399	0.77751	0.000993188	0.00763283		FOXO6	75.6392	0.767873	0.0175149	0.121307
CASP7		SLC12A4		TTC9C		RABEP1	2091.18	0.00311703	0.981257	0.998639		HLX	119.515	0.708259	0.00219997	0.0172309		UBE2QL1	758.41	0.580013	0.000996929	0.00765741		FOXD3	13.1039	-1.38867	0.0175528	0.121503
CASP8		SLC14A1		TTF1		RCSD1	2081.65	-0.0952425	0.518528	0.998639		PTCHD1	9.72495	-1.38185	0.0022112	0.0173094		TRMT5	125.061	0.551919	0.000997722	0.00765933		HNRNPL	1267.28	-0.177169	0.0175876	0.121612
CASP8AP2		SLC15A4		TTLL3		MYLK3	2056.42	-0.223474	0.359115	0.998639		RAP1A	1050.89	0.242434	0.00221358	0.0173186		DNAJC16	563.927	-0.404479	0.00100037	0.00767552		LTA4H	519.853	-0.165518	0.0175794	0.121612
CASP9		SLC16A1		TUBE1		CEP85	2073.37	-0.0141121	0.92521	0.998639		RPL36AL	778.048	0.422331	0.00222504	0.0173988		AKAP12	223.887	0.741095	0.00100589	0.00770832		AKTIP	1568.96	-0.209128	0.0176094	0.121696
CASQ1		SLC16A5		TUBGCP3		ALDH1L1	2081.91	0.106039	0.538209	0.998639		YAF2	525.939	0.379653	0.00222651	0.0174009		PDCD10	136.611	0.442309	0.00100612	0.00770832		STK38	328.832	0.26246	0.0176212	0.121712
CASQ2		SLC16A6		TUBGCP6		SBF1	2071.1	-0.0321075	0.785362	0.998639		NEDD4L	717.234	-0.541602	0.00222888	0.01741		RAP1GDS1	73.4986	0.700106	0.00100629	0.00770832		PPP4C	478.075	0.360185	0.0176707	0.121987
CASS4		SLC16A9		TXK		RPS28	2186.38	0.122836	0.812857	0.998639		HNRNPA3	2060.48	0.269734	0.00223178	0.0174231		MTF2	213.909	-0.511505	0.00100782	0.00771584		IFNAR1	631.665	0.188694	0.0177028	0.122142
CAST		SLC17A5		TXLNB		PTCD3	2057.96	0.019871	0.81743	0.998639		RBL1	313.8	-0.604658	0.00223852	0.0174568		MCM6	182.926	-0.362695	0.00101015	0.0077295		BANP	130.523	-0.341617	0.0177384	0.122322
CASTOR1		SLC19A2		TXNDC16		DAPK2	2057.52	-0.0433322	0.7283	0.998639		STK35	286.015	-0.435046	0.00223838	0.0174568		TM6SF1	334.46	-0.464841	0.00101135	0.0077345		FKBP14	81.2945	0.420095	0.0177673	0.122388
CASTOR2		SLC22A5		TXNRD3		ANXA7	2058.47	0.00502779	0.924878	0.998639		FAM13B	161.402	0.578017	0.00225611	0.0175749		PHACTR1	29.4359	-0.803968	0.00101477	0.00775648		ATP6V1G2	14.9311	-0.739203	0.0177668	0.122388
CASTOR3		SLC25A16		TYK2		TMEM70	2087.82	0.685946	0.0846851	0.998639		TLDC1	60.0536	-0.64228	0.00225538	0.0175749		PNN	871.643	0.378115	0.00101724	0.00777115		MPP6	219.427	-0.534478	0.0177778	0.122395
CASZ1		SLC25A19		UACA		LPL	2106.84	0.0991855	0.685749	0.998639		MARS	838.578	0.269818	0.00226065	0.0176008		DNASE1L1	1026.99	-0.25136	0.0010218	0.00780174		RNF146	1429.55	0.414996	0.0179628	0.123581
CAT		SLC25A22		UBA7		CUL5	2048.58	-0.0980802	0.496272	0.998639		NADK	320.047	0.437902	0.00226334	0.0176122		MBD5	242.747	-0.469878	0.00102357	0.00781099		MCOLN1	209.229	-0.281261	0.0179696	0.123581
CATSPER1		SLC25A24		UBALD2		HNRNPA3	2060.48	0.0598661	0.497677	0.998639		TMEM240	20.6066	-0.862877	0.00226837	0.0176418		SLK	971.605	0.494234	0.00102451	0.00781399		RAB1A	781.501	0.194554	0.0179871	0.123634
CATSPER2		SLC25A30		UBAP1L		FUS	2062.47	-0.0520501	0.437035	0.998639		PRNP	834.911	0.40874	0.00227445	0.0176668		SELENOT	677.869	0.373532	0.00102577	0.00781933		ZCCHC17	241.847	-0.323837	0.0180472	0.123981
CATSPER3		SLC25A44		UBE2D1		TMSB4X	2052.48	0.146004	0.376082	0.998639		CMC2	424.667	0.526923	0.00227528	0.0176668		ZNF330	939.619	0.38674	0.00102805	0.00782825		ZNF598	258.983	0.283325	0.0180992	0.124271
CATSPER4		SLC25A5		UBE2H		ADCY9	2041.48	-0.139819	0.367833	0.998639		PIGZ	148.134	-0.482079	0.00227426	0.0176668		PEX1	444.687	-0.413503	0.00102797	0.00782825		CLTCL1	2530.67	-0.250555	0.0181321	0.12443
CATSPERE		SLC27A4		UBE4A		EIF3B	2054.68	0.0341305	0.617766	0.998639		POMT1	616.865	-0.320858	0.00227818	0.0176798		KIF21A	437.811	0.702963	0.00102918	0.00782845		PPP2R5D	419.483	-0.233763	0.0181808	0.124569
CATSPERG		SLC2A8		UBE4B		STK11	2042.62	0.0520909	0.651482	0.998639		C11orf24	205.316	0.571476	0.00228424	0.0177173		EDA	38.5103	-0.804037	0.00102868	0.00782845		NDUFAF2	264.873	0.358783	0.0181818	0.124569
CAV1		SLC2A9		UBFD1		FILIP1	2025.73	0.178702	0.318279	0.998639		SARS	1125.36	0.302779	0.00229219	0.0177694		SMG1	2460.76	0.728804	0.00103761	0.00788833		SH2D3C	234.24	-0.386763	0.0181687	0.124569
CAV2		SLC31A1		UBR4		ADI1	2039.62	0.0537731	0.687311	0.998639		SNRPE	172.267	0.514114	0.00229796	0.0178045		HDAC6	708.395	-0.341212	0.00104093	0.00790926		SECISBP2	764.516	0.209995	0.0182296	0.124829
CAV3		SLC35B4		UBTF		H2AFV	2037.68	-0.0505858	0.546718	0.998639		CYP3A43	4.5798	-2.05282	0.00231259	0.0179082		PCDH18	54.5498	1.12543	0.00104384	0.00792709		GLIPR1	27.933	0.837131	0.0182407	0.124838
CAVIN1		SLC35F2		UBXN11		PAIP2B	2031.3	-0.160051	0.47202	0.998639		AGO1	439.675	-0.370381	0.0023193	0.0179505		DAPK3	1710.11	0.529913	0.00104531	0.00793352		REEP1	556.68	-0.291045	0.0182606	0.12484
CAVIN2		SLC35F5		UBXN7		SET	2040.73	-0.00887844	0.894788	0.998639		FNIP1	544.782	0.607652	0.00232126	0.0179561		PES1	363.303	0.538293	0.00104581	0.00793352		HIP1R	186.465	0.413767	0.0182528	0.12484
CAVIN3		SLC35F6		UCKL1		RPUSD4	2043.43	-0.098606	0.225248	0.998639		LRP3	838.171	0.42245	0.00233977	0.0180895		CCDC192	14.6021	-1.4376	0.00105067	0.00796614		CLSTN1	702.125	-0.290602	0.018275	0.124871
CAVIN4		SLC35G2		UCP3		CD74	2026.14	0.0622137	0.764234	0.998639		BROX	411.617	-0.385505	0.0023565	0.0182091		ZNF473	67.7301	0.6594	0.00106166	0.00804514		WDR25	118.284	0.458572	0.0184542	0.126028
CBARP		SLC36A1		UGT3A1		RPL3	2019.54	0.085814	0.62792	0.998639		S1PR3	66.2899	0.850904	0.00235952	0.0182226		RFESD	26.1768	-0.881505	0.00106339	0.00805394		COQ10A	2968.13	-0.360061	0.0184645	0.126031
CBFA2T2		SLC37A1		UHRF2		SLAIN2	2035.16	-0.0555989	0.677217	0.998639		SNRPD1	347.063	0.324122	0.00236674	0.0182686		PRPS1	529.69	0.445524	0.00107702	0.00815277		NANOS1	673.668	0.881036	0.01851	0.126273
CBFA2T3		SLC38A1		ULK1		FXR2	2035.98	0.0663909	0.518632	0.998639		SLC38A9	68.0855	-0.487319	0.00237054	0.0182881		NXN	1953.01	0.316442	0.00107935	0.00816601		AHSA1	1302.66	0.28245	0.0185534	0.126394
CBFB		SLC39A10		UNC13B		ANKRD10	2027.8	0.00290321	0.980783	0.998639		SELENOK	823.056	0.343153	0.00238559	0.0183882		UACA	5410.11	-0.412262	0.00108062	0.00817127		KCNN3	387.089	0.470585	0.0185588	0.126394
CBL		SLC39A14		UNC45B		SPG7	2028.65	-0.036491	0.611884	0.998639		NENF	710.022	0.409628	0.00238735	0.0183882		GRAMD2B	44.4269	1.06164	0.00108201	0.00817738		SRP19	95.2773	0.401347	0.0185502	0.126394
CBLB		SLC39A3		UNC79		SLC29A1	2025.61	-0.148302	0.232213	0.998639		SORBS2	93.2526	0.944079	0.00238675	0.0183882		KIAA1328	82.2282	-0.689975	0.00108337	0.00818326		FAM110A	35.6415	-0.931445	0.0185675	0.126394
CBLL1		SLC39A7		UNKL		TUBB4B	1994.43	0.311143	0.0967275	0.998639		SEC22B	428.392	0.284443	0.00239265	0.0184192		ZNF385D	52.6331	0.829141	0.00108572	0.00819664		TET1	41.7468	-0.901406	0.0186167	0.126661
CBLN1		SLC3A2		UPF2		LRRC47	2023.54	-0.0511504	0.334344	0.998639		POR	258.194	0.488401	0.00240078	0.0184643		COX15	573.258	0.392563	0.00109369	0.00824936		SLC1A7	126.766	-0.685763	0.0186285	0.126674
CBLN3		SLC45A4		UPF3A		TMBIM1	2019.94	-0.0654753	0.478113	0.998639		CPAMD8	180.173	0.727628	0.00240108	0.0184643		FASTKD5	509.386	0.352222	0.00109387	0.00824936		SNRNP27	562.789	0.252267	0.0186423	0.1267
CBLN4		SLC4A4		UPK3B		GSTK1	2025.98	-0.00263384	0.976839	0.998639		SLIRP	581.564	0.440445	0.0024218	0.0186137		RTN3	789.23	0.570873	0.00109752	0.00826362		SLC9A2	247.201	-0.520681	0.0186719	0.126833
CBR1		SLC50A1		USP18		ZNF532	2008.73	-0.0473053	0.738114	0.998639		SNTA1	6502.5	0.415395	0.00243758	0.018725		TRAM2	142.155	0.451502	0.00109677	0.00826362		TSPAN3	4904.52	0.243307	0.018725	0.127059
CBR3		SLC5A3		USP19		TMEM38B	2013.52	0.0871056	0.452638	0.998639		TRIM66	202.255	-0.574713	0.00244368	0.0187618		LCLAT1	92.2642	0.632623	0.00109733	0.00826362		S100A9	35.0046	1.56968	0.0187152	0.127059
CBR4		SLC5A6		USP30		CCT3	2007.01	0.0665348	0.494003	0.998639		LCOR	544.778	-0.584878	0.0024478	0.0187835		SERTAD1	258.345	0.979453	0.00110066	0.00828284		HIKESHI	484.13	0.305714	0.0187681	0.127215
CBS		SLC6A8		USP40		SLC2A4RG	2012.4	0.0366922	0.755982	0.998639		N4BP2L2	1958.22	0.340796	0.00245112	0.0187989		TENT5C	708.944	-1.20603	0.00110239	0.00829146		2023-09-01	57.6665	-0.85278	0.0187641	0.127215
CBWD1		SLC7A1		USP49		USP19	2011.94	-0.0839319	0.239731	0.998639		ATG16L1	342.246	-0.273057	0.00246051	0.0188608		RCN1	271.034	0.537294	0.00110749	0.00832532		SEMA3G	306.29	-0.38693	0.0187823	0.127243
CBWD2		SLC7A5		USP6		RALY	2005.67	0.0284102	0.806647	0.998639		TMEM183A	258.714	0.274112	0.00246217	0.0188635		ZNF354C	70.573	-0.759798	0.00111348	0.00836592		TRIM72	5920.22	0.335187	0.018831	0.127486
CBWD3		SLC9A1		UTP14C		CRKL	2001.64	-0.0723416	0.494961	0.998639		NFRKB	413.199	-0.346324	0.00247078	0.0189194		PDE4A	1016.73	-0.543944	0.00111666	0.00838538		ENTPD7	22.2458	0.872951	0.0188381	0.127486
CBWD5		SLC9A3R2		UVSSA		RAB21	2004.31	-0.0394768	0.783121	0.998639		NDRG1	525.819	0.448837	0.00247739	0.01896		NPHP3	104.832	-0.492357	0.00112138	0.00841632		NGLY1	862.367	0.233571	0.0188488	0.12749
CBWD6		SLC9B2		VAC14		FAM210B	1994.39	-0.117098	0.428149	0.998639		INTS9	118.781	-0.391157	0.00248973	0.0190443		ZER1	1526.78	-0.295498	0.00113296	0.00849868		PNPLA6	864.206	-0.244692	0.0189517	0.128118
CBX1		SLCO2A1		VAMP2		PTGES3	1990.78	0.0190698	0.832108	0.998639		METTL17	445.726	-0.255868	0.00251856	0.0192341		CHCHD4	290.915	0.452396	0.00113423	0.0085037		MPP3	21.0521	0.843898	0.0189714	0.128183
CBX2		SLCO4C1		VANGL2		DCAF5	1986.66	-0.157703	0.107697	0.998639		TMEM263	269.542	0.374519	0.00251738	0.0192341		SMAD7	300.82	-0.752625	0.00114117	0.00855121		KLHL25	222.908	0.604985	0.0190217	0.128455
CBX3		SLCO5A1		VDAC3		BAG1	2006.75	0.0327926	0.813738	0.998639		ARHGAP20	14.3357	1.42853	0.00251814	0.0192341		PHC2	1003.13	0.441919	0.00114488	0.00856991		SYTL4	31.9747	-0.589311	0.0190628	0.128664
CBX4		SLIRP		VEGFD		NUDCD3	1987.35	-0.0546105	0.434533	0.998639		FRMPD1	90.9577	-0.992985	0.00252023	0.0192366		ARPC5L	705.632	0.483509	0.00114441	0.00856991		TIAF1	340.734	0.697491	0.0191746	0.129281
CBX5		SLK		VEZF1		SCP2	1987.51	-0.0605371	0.349832	0.998639		ORC5	79.7917	-0.491488	0.00253072	0.0193065		TMEM131	1242.61	-0.595154	0.0011456	0.00857076		SATB2	62.5468	0.69177	0.019168	0.129281
CBX6		SLMAP		VIPAS39		CSNK2A1	1983.54	-0.0982487	0.169596	0.998639		PI4K2A	172.538	0.516983	0.00253367	0.0193187		TRMT44	119.807	-0.517245	0.00114643	0.00857238		UTP4	452.879	0.259945	0.019227	0.129566
CBX7		SLN		VMAC		PPDPF	1982.21	0.122605	0.497957	0.998639		COG2	382.328	-0.331818	0.00253768	0.0193341		DKC1	386.973	0.373396	0.0011481	0.00858032		STRN3	1036.58	0.363653	0.0193538	0.130351
CBX8		SMAD1		VPS11		SOS2	1977.45	0.093339	0.497796	0.998639		IL31RA	133.469	1.98719	0.00253941	0.0193341		PDE4D	2190.35	0.694346	0.00114971	0.00858783		SAMM50	2215.84	-0.301426	0.0193752	0.130426
CBY1		SMAD3		VPS26B		CELF1	1980.94	-0.0402905	0.667384	0.998639		AC009119.2	9.86573	-1.67233	0.00253972	0.0193341		PSMC4	834.991	0.333621	0.00115266	0.00860328		XIRP1	53102.4	1.4681	0.0194195	0.130652
CC2D1A		SMAP2		VPS33A		TCP1	1974.98	-0.024352	0.695249	0.998639		RAP1B	359.389	0.32473	0.00255333	0.0194274		FAM118B	278.785	0.341846	0.001153	0.00860328		SEMA6C	9534.58	-0.235105	0.0194293	0.130652
CC2D1B		SMARCA4		VPS35		TOM1L2	1977.57	-0.0175757	0.890562	0.998639		NANP	64.2238	0.648882	0.00258389	0.0196496		ZYG11B	4678.94	-0.560287	0.00115398	0.00860603		DCUN1D2	1927.74	-0.205175	0.0194559	0.130693
CC2D2A		SMARCB1		VSIG10		LAMC1	1982.77	0.0101871	0.942731	0.998639		CNST	708.088	-0.469985	0.00259464	0.0197209		SET	2040.73	0.234691	0.0011641	0.00867696		DUS3L	181.93	0.395979	0.019447	0.130693
CC2D2B		SMARCD1		VSIG2		WNK2	1978.92	-0.00540793	0.976039	0.998639		SHB	54.6682	0.978788	0.00260711	0.0197948		HSPA13	102.795	0.69394	0.00116679	0.00869239		UFM1	448.659	0.221192	0.0194668	0.130697
CCAR1		SMC5		WASHC2C		KAT2B	1952.35	-0.0389519	0.76409	0.998639		GRHL1	15.666	1.3618	0.00260685	0.0197948		ABHD10	309.868	-0.369071	0.00116871	0.00869988		HRC	5209.69	-0.249234	0.0194927	0.130801
CCAR2		SMCO4		WASHC5		GSTP1	1967.36	0.146654	0.203478	0.998639		APOL6	247.76	-1.11403	0.00261419	0.0198381		NOC3L	244.707	0.391693	0.00116903	0.00869988		M6PR	376.821	0.254752	0.0195054	0.130818
CCDC102A		SMG1		WBP1		SMCO1	1958.31	-0.0317898	0.86415	0.998639		DUSP2	14.1787	1.39657	0.00262157	0.0198836		MAN1A1	137.039	0.723112	0.00117407	0.00873281		CCDC192	14.6021	-0.937138	0.0195389	0.130974
CCDC102B		SMG5		WBP1L		ROCK2	1956.89	-0.0897317	0.626929	0.998639		MRPL50	263.367	0.330206	0.00262511	0.0198948		NFIX	7797.25	-0.418659	0.00118052	0.00877617		ALG13	197.001	0.289625	0.019575	0.131146
CCDC106		SMG9		WDCP		PCMT1	1960.86	-0.0459213	0.501443	0.998639		CDK6	91.2616	0.566746	0.00262581	0.0198948		MAMLD1	112.794	-0.616787	0.00118191	0.00878183		NUTF2	796.296	0.289208	0.0196235	0.131402
CCDC107		SMIM11A		WDHD1		ZEB1	1957.72	-0.0707747	0.658068	0.998639		FLII	8212.85	0.301973	0.00263962	0.0199889		HEG1	499.031	-0.550273	0.00118609	0.00880825		ZNF267	67.0507	0.486085	0.0196349	0.131409
CCDC110		SMIM12		WDR11		PCBP4	1956.52	0.0110116	0.934446	0.998639		C15orf40	138.971	-0.40488	0.00264911	0.0200502		MCM8	235.759	-0.604919	0.001191	0.00883544		ABHD5	328.431	0.286848	0.0196524	0.131442
CCDC112		SMIM29		WDR24		RBFOX1	1961.7	-0.118336	0.333312	0.998639		NPTX2	37.3015	1.28361	0.00265312	0.02007		S100A2	3.64262	2.50116	0.00119061	0.00883544		ZBTB49	76.697	0.509529	0.0196604	0.131442
CCDC113		SMNDC1		WDR35		AURKAIP1	1964.66	0.143957	0.427808	0.998639		CIAO2B	749.595	0.529792	0.00265468	0.0200713		SPOP	766.493	-0.306736	0.00119271	0.00884346		H2AFY	930.413	0.150296	0.0196734	0.131459
CCDC115		SMPDL3A		WDR47		NXN	1953.01	-0.0690453	0.442355	0.998639		ZNF233	16.0745	-1.32617	0.00266119	0.0201098		ANKRD28	1188.82	0.484487	0.00119895	0.0088851		LYSMD1	175.692	-0.272297	0.0196859	0.131474
CCDC117		SMPX		WDR48		N4BP2L2	1958.22	0.0583848	0.604015	0.998639		GLCE	133.911	-0.401286	0.00266286	0.0201119		DGCR2	623.188	-0.284822	0.00119967	0.00888573		SLAIN2	2035.16	0.321973	0.0197072	0.131547
CCDC12		SMS		WDR59		NDUFB2	1958.65	0.131237	0.465113	0.998639		ANKRD9	3137.54	0.4614	0.00267053	0.0201265		SIM2	381.139	-0.61163	0.00120877	0.00894847		CSF3R	54.9824	1.42686	0.0198871	0.132678
CCDC120		SMTNL2		WDR81		ARAF	1955.38	-0.00253124	0.978947	0.998639		RHOBTB2	392.077	0.37327	0.00267179	0.0201265		WDR91	133.281	-0.583832	0.0012096	0.00894992		MAPRE2	1483.3	0.509085	0.019983	0.133244
CCDC121		SMYD5		WDR89		PDAP1	1939.34	0.0648465	0.612102	0.998639		EMG1	203.315	0.386063	0.00266806	0.0201265		PAQR3	144.504	-0.542238	0.00121735	0.00900251		POLH	124.639	-0.319278	0.0199929	0.133244
CCDC122		SNN		WDR90		H3F3B	1959.33	0.170797	0.18121	0.998639		NECTIN2	191.288	0.46256	0.00266998	0.0201265		XPO6	334.239	0.405071	0.00122112	0.00902094		RPL36AL	778.048	0.332161	0.0200276	0.133335
CCDC124		SNORC		WDR91		PLIN2	1947.64	0.235406	0.0993524	0.998639		TNFAIP6	12.2031	1.85118	0.00266781	0.0201265		ELAC1	35.1925	0.819544	0.00122072	0.00902094		DNAJC12	111.785	0.577035	0.0200225	0.133335
CCDC125		SNRK		WDSUB1		KMT2D	1945.69	-0.155233	0.442613	0.998639		SNU13	1417.17	0.283629	0.00267669	0.0201529		ANGPT1	583.75	-1.05437	0.00122275	0.00902353		TOMM40	637.183	0.343261	0.0200862	0.133656
CCDC126		SNRPA1		WFIKKN1		RORC	1958.92	-0.0556414	0.728885	0.998639		CHRDL2	118.884	0.972572	0.00268071	0.0201726		AXIN2	151.152	-0.609901	0.00122261	0.00902353		FRMD3	1065.39	0.529351	0.0201088	0.133684
CCDC127		SNRPB		WFIKKN2		DEK	1946.63	-0.0398022	0.738494	0.998639		SRM	748.185	0.40464	0.00269069	0.0202371		FAM117B	37.8336	-0.996067	0.00122644	0.00904604		CMTM5	15.2149	1.1523	0.0201115	0.133684
CCDC130		SNRPB2		WFS1		PPP1R2	1931.67	0.0423586	0.635795	0.998639		TENT4A	343.851	0.444614	0.0026952	0.0202605		CRCP	212.424	0.361384	0.00122924	0.00906198		ECHDC3	372.748	-0.356288	0.0201544	0.133899
CCDC134		SNRPD1		WLS		CUL3	1928.41	-0.0386077	0.700302	0.998639		ZNF449	137.579	-0.649889	0.00270226	0.0203029		ETS2	1028.08	0.840947	0.00123682	0.00911306		POLR3E	1001.37	0.181717	0.0201748	0.133965
CCDC136		SNRPE		WNK2		CHMP4B	1939.68	-0.0132426	0.901846	0.998639		LRRK2	202.07	-0.537405	0.00271301	0.0203687		RAB3A	79.0451	-0.766978	0.00123896	0.00912409		ASB2	9649.62	-0.469459	0.0202185	0.134176
CCDC137		SNRPF		WNT4		DCUN1D2	1927.74	-0.0371659	0.661151	0.998639		C5orf51	140.237	-0.650802	0.00271391	0.0203687		WFIKKN2	47.9939	-0.946812	0.00124251	0.0091359		MKS1	108.609	-0.398544	0.0202277	0.134176
CCDC138		SNTA1		WNT5A		PPP6C	1934.49	-0.0834984	0.39027	0.998639		AC009879.3	70.7926	-0.716666	0.00271525	0.0203687		CKS2	13.7145	1.43496	0.00124205	0.0091359		ORAI2	39.1399	0.531084	0.0202425	0.134204
CCDC14		SNU13		WNT5B		HIBADH	1926.61	0.0197856	0.81858	0.998639		GZF1	243.222	-0.445817	0.00272864	0.0204584		PTCHD1	9.72495	-1.60571	0.00124127	0.0091359		SLC16A3	2713.63	-0.878199	0.0202777	0.134348
CCDC140		SNW1		XK		EPDR1	1906.66	-0.102922	0.325761	0.998639		TNFAIP3	169.413	0.603338	0.00273381	0.0204865		DENND2C	2478.53	-0.889446	0.00124897	0.00917865		TAF9B	269.447	0.37977	0.0202853	0.134348
CCDC141		SNX11		XKR8		ARHGEF12	1919.35	-0.0667941	0.697058	0.998639		SLCO4C1	2.824	2.74016	0.00274265	0.0205421		UBLCP1	132.385	0.363214	0.0012511	0.00918951		GTF2E2	85.4795	0.446264	0.0203302	0.134575
CCDC142		SNX25		XYLT2		PPARA	1927.18	-0.0832856	0.637992	0.998639		LDB2	177.538	-0.402961	0.00274559	0.0205534		FYCO1	12006.4	-0.662372	0.00125206	0.00919173		PCYT2	504.048	-0.323371	0.0203503	0.134621
CCDC144A		SNX6		YAP1		ERGIC1	1922.67	-0.035438	0.576684	0.998639		POU3F1	12.4337	1.29788	0.00274744	0.0205565		NBEA	259.317	-0.591016	0.00125359	0.0091978		MCM6	182.926	-0.242687	0.0203583	0.134621
[truncated: 12,469 more rows]
