# Supplementary material for: The 24-hour molecular landscape after exercise in humans reveals MYC is sufficient for muscle growth
Source: EMBO Rep. 2024 Oct 31;25(12):5810–37. doi: 10.1038/s44319-024-00299-z (PMC11624283; doi:10.1038/s44319-024-00299-z)
Supplement: Supplementary file 5 — Dataset EV3 [file 44319_2024_299_MOESM5_ESM.xlsx]

## Sheet: Legend
Dataset Expanded View 3 - Dataset EV 3
Differential methylation at 30 minutes post-RE

## Sheet: Dataset EV3
Differentially methylated CpGs 30 minutes after RE relative to Pre (adj. p<0.05)
HYPERMETHYLATED	seqnames	start	end	pvalue	qvalue	meth.diff	prom	exon	intron			HYPOMETHYLATED	seqnames	start	end	pvalue	qvalue	meth.diff	prom	exon	intron
1	chr1	10589	10589	0.0011302	0.0489854	17.2101	0	0	0	OR4F5		2	chr1	779661	779661	0.000176618	0.0212077	-24.9867	0	0	0	OR4F16
6	chr1	920664	920664	0.000769952	0.0413339	15.6579	1	1	0	SAMD11		3	chr1	904197	904197	7.22252e-06	0.00449367	-13.9194	0	0	0	LOC105378947
7	chr1	921264	921264	7.73979e-05	0.0145851	12.2485	0	1	0	SAMD11		4	chr1	907879	907879	0.000498766	0.0340368	-21.8119	0	0	0	LOC105378947
11	chr1	933095	933095	9.44236e-07	0.00140514	31.3889	0	0	1	SAMD11		5	chr1	914735	914735	0.00116371	0.0495828	-22.6957	0	0	0	LOC105378947
14	chr1	941388	941388	0.000833964	0.0428052	10.1626	0	0	1	SAMD11		8	chr1	925792	925792	0.000815583	0.0423981	-11.8644	1	1	1	SAMD11
17	chr1	966620	966620	0.000961783	0.0455961	11.8568	1	0	1	PLEKHN1		9	chr1	928354	928354	6.08569e-06	0.00417733	-23.199	0	0	1	SAMD11
18	chr1	971685	971685	0.000438314	0.0321801	15.3336	0	0	1	PLEKHN1		10	chr1	930428	930428	0.000471418	0.0332473	-25.3471	0	0	1	SAMD11
19	chr1	971691	971691	0.000421388	0.0316279	14.8188	0	0	1	PLEKHN1		12	chr1	940009	940009	1.98764e-06	0.00220514	-13.5439	0	0	1	SAMD11
20	chr1	971692	971692	7.15972e-05	0.0139987	19.3745	0	0	1	PLEKHN1		13	chr1	941272	941272	8.07356e-07	0.0012959	-20.1506	0	1	0	SAMD11
21	chr1	971732	971732	2.24008e-09	1.98004e-05	27.6774	0	0	1	PLEKHN1		15	chr1	963867	963867	0.00114126	0.0492006	-20.7143	0	0	1	NOC2L
25	chr1	984918	984918	2.11759e-05	0.00786092	27.0965	0	0	0	PERM1		16	chr1	966346	966346	0.000692093	0.0395571	-19.1403	1	0	0	PLEKHN1
26	chr1	995771	995771	0.000941666	0.0451803	14.8456	0	0	0	PERM1		22	chr1	974158	974158	0.000173804	0.0210547	-11.1731	0	0	1	PLEKHN1
30	chr1	1024888	1024888	0.000331887	0.0284207	11.0436	0	0	1	AGRN		23	chr1	979369	979369	1.55623e-06	0.00189422	-16.5149	0	1	0	PLEKHN1
31	chr1	1041164	1041164	0.00117596	0.0498026	14.0841	0	0	1	AGRN		24	chr1	979508	979508	2.80484e-05	0.0090772	-15.1826	0	1	0	PLEKHN1
32	chr1	1041195	1041195	2.74035e-05	0.00896712	17.3963	0	1	0	AGRN		27	chr1	1015347	1015347	1.9778e-05	0.00759453	-16.8516	0	0	0	AGRN
33	chr1	1041699	1041699	0.00107118	0.0478196	17.3484	0	1	0	AGRN		28	chr1	1019006	1019006	7.16952e-05	0.0140054	-22.9825	0	0	0	AGRN
34	chr1	1044732	1044732	1.53383e-05	0.00674906	18.8142	0	0	1	AGRN		29	chr1	1024173	1024173	0.000328261	0.0283236	-11.8303	0	0	1	AGRN
35	chr1	1047529	1047529	0.000984175	0.0460009	16.4754	0	0	1	AGRN		38	chr1	1051509	1051509	0.000408557	0.0311976	-14.0862	0	1	0	AGRN
36	chr1	1048893	1048893	0.000328267	0.0283236	18.4066	0	1	0	AGRN		41	chr1	1051953	1051953	6.21246e-06	0.00422741	-12.8147	0	0	1	AGRN
37	chr1	1048963	1048963	0.000331941	0.028422	17.6247	0	1	0	AGRN		43	chr1	1064111	1064111	0.00021895	0.023444	-13.6481	0	0	1	AGRN
39	chr1	1051632	1051632	0.000316527	0.0278727	19.619	0	1	0	AGRN		45	chr1	1067373	1067373	0.000181827	0.0214959	-26.2116	0	0	1	AGRN
40	chr1	1051678	1051678	0.00110246	0.0484385	16.5265	0	0	1	AGRN		48	chr1	1069856	1069856	3.69145e-05	0.0102994	-15.6782	1	0	0	AGRN
42	chr1	1062478	1062478	8.35586e-05	0.0150975	11.7125	0	0	1	AGRN		49	chr1	1072062	1072062	5.92352e-05	0.0128641	-20.0365	0	1	0	AGRN
44	chr1	1066131	1066131	0.000570672	0.0361857	18.1905	0	1	1	AGRN		52	chr1	1082995	1082995	3.35668e-05	0.00983961	-31.372	0	0	1	RNF223
46	chr1	1067920	1067920	3.5669e-05	0.0101132	22.4482	0	1	1	AGRN		55	chr1	1084628	1084628	0.000148398	0.0195563	-10.796	0	0	1	RNF223
47	chr1	1069636	1069636	0.000149055	0.0195968	14.8994	1	0	0	AGRN		56	chr1	1087480	1087480	0.00012402	0.0180356	-20.1138	0	0	1	RNF223
50	chr1	1073954	1073954	0.000286442	0.0265947	23.1138	1	0	1	RNF223		57	chr1	1087917	1087917	0.000338341	0.0286802	-10.2946	0	0	1	RNF223
51	chr1	1081939	1081939	1.41413e-05	0.00645752	18.2524	0	1	0	RNF223		62	chr1	1127788	1127788	0.000149132	0.0196016	-13.15	0	0	0	C1orf159
53	chr1	1083172	1083172	0.000480812	0.0335474	14.4495	0	0	1	RNF223		63	chr1	1127875	1127875	9.75836e-05	0.0161612	-26.2444	0	0	0	C1orf159
54	chr1	1083823	1083823	0.000133583	0.0186499	26.131	0	0	1	RNF223		64	chr1	1130758	1130758	5.04782e-05	0.011968	-17.5977	0	0	0	C1orf159
58	chr1	1087952	1087952	4.72378e-05	0.0115438	20.2869	0	0	1	RNF223		65	chr1	1144704	1144704	3.50367e-06	0.00306172	-19.0934	0	0	0	C1orf159
59	chr1	1088555	1088555	6.32459e-05	0.0132399	10.334	0	0	1	RNF223		66	chr1	1144714	1144714	0.000320969	0.028036	-16.0766	0	0	0	C1orf159
60	chr1	1110697	1110697	0.000189245	0.0218819	16.1686	0	0	1	RNF223		67	chr1	1144715	1144715	8.645e-05	0.0153063	-14.8431	0	0	0	C1orf159
61	chr1	1117247	1117247	1.13109e-05	0.00571838	15.0676	0	0	0	C1orf159		68	chr1	1144754	1144754	0.00116425	0.0495935	-14.4001	0	0	0	C1orf159
72	chr1	1148255	1148255	0.00111445	0.0486784	19.785	0	0	0	C1orf159		69	chr1	1145219	1145219	0.000946998	0.0453074	-11.0106	0	0	0	C1orf159
74	chr1	1148377	1148377	0.000604234	0.0372116	11.6564	0	0	0	C1orf159		70	chr1	1147218	1147218	0.000306139	0.0273789	-19.0499	0	0	0	C1orf159
75	chr1	1148506	1148506	0.000531122	0.0350406	13.1481	0	0	0	C1orf159		71	chr1	1148219	1148219	0.000787987	0.0417801	-15.2854	0	0	0	C1orf159
76	chr1	1148518	1148518	1.75149e-08	9.64101e-05	15.7185	0	0	0	C1orf159		73	chr1	1148267	1148267	0.000313565	0.0277198	-14.2857	0	0	0	C1orf159
77	chr1	1151009	1151009	1.54936e-05	0.00677467	19.5689	0	0	0	C1orf159		78	chr1	1151432	1151432	2.77265e-06	0.0027034	-16.2875	0	0	0	C1orf159
80	chr1	1161821	1161821	0.000195786	0.0222519	11.017	0	0	0	C1orf159		79	chr1	1161253	1161253	6.49639e-05	0.0134275	-22.4011	0	0	0	C1orf159
84	chr1	1164053	1164053	0.000203902	0.0226727	11.1732	0	0	0	C1orf159		81	chr1	1162795	1162795	6.64058e-05	0.0135332	-21.9635	0	0	0	C1orf159
85	chr1	1164838	1164838	1.35575e-05	0.00631273	18.3054	0	0	0	C1orf159		82	chr1	1162857	1162857	0.000284979	0.0265301	-17.051	0	0	0	C1orf159
87	chr1	1167197	1167197	0.000173227	0.0210198	23.3176	1	1	0	C1orf159		83	chr1	1163912	1163912	0.000295006	0.0269612	-16.0579	0	0	0	C1orf159
92	chr1	1179871	1179871	3.18973e-06	0.00292402	28.3076	1	0	1	TTLL10		86	chr1	1165744	1165744	0.000135634	0.0188025	-12.877	0	0	0	C1orf159
96	chr1	1182750	1182750	5.73635e-05	0.0127259	21.8618	0	0	1	TTLL10		88	chr1	1167511	1167511	0.000109064	0.0169489	-15.0589	1	0	0	C1orf159
97	chr1	1197718	1197718	4.48654e-05	0.0112558	10.9666	0	1	0	TTLL10		89	chr1	1169296	1169296	0.000696467	0.03965	-22.7186	1	0	0	TTLL10
99	chr1	1198940	1198940	0.000704497	0.0398115	13.8782	0	0	0	TTLL10		90	chr1	1170795	1170795	4.34547e-05	0.0110978	-12.5859	0	0	0	TTLL10
101	chr1	1204425	1204425	2.59491e-06	0.00259654	22.5244	0	1	0	TTLL10		91	chr1	1174293	1174293	6.0021e-05	0.0129417	-15.2683	1	1	0	TTLL10
102	chr1	1204434	1204434	1.16951e-07	0.000363558	25.7037	0	1	0	TTLL10		93	chr1	1179978	1179978	0.000318415	0.0279477	-18.7864	1	0	1	TTLL10
103	chr1	1212087	1212087	1.15332e-05	0.00576461	17.9565	0	1	0	TNFRSF18		94	chr1	1180025	1180025	0.000625941	0.0378165	-15.8116	1	0	1	TTLL10
104	chr1	1213746	1213746	0.00096404	0.0456231	14.5646	1	1	0	TNFRSF4		95	chr1	1180131	1180131	0.000123067	0.0179806	-16.4495	1	1	0	TTLL10
105	chr1	1219647	1219647	0.000261559	0.0254259	14.9824	0	0	1	TNFRSF4		98	chr1	1198256	1198256	5.72217e-07	0.00103454	-22.2424	0	0	0	TTLL10
108	chr1	1233057	1233057	3.03734e-05	0.00939635	18.4555	1	1	0	B3GALT6		100	chr1	1201102	1201102	0.000143555	0.0192868	-10.3327	0	0	0	TTLL10
110	chr1	1236547	1236547	0.000219386	0.0234613	18.75	0	0	0	SDF4		106	chr1	1219903	1219903	0.000204676	0.0227227	-14.3783	0	0	1	TNFRSF4
113	chr1	1242601	1242601	0.000963662	0.0456231	13.9459	0	1	0	SDF4		107	chr1	1223507	1223507	0.00113809	0.0491327	-13.5561	0	0	1	TNFRSF4
114	chr1	1243023	1243023	0.000670733	0.0389732	17.1053	0	0	1	SDF4		109	chr1	1236355	1236355	0.000171734	0.0209183	-18.1906	0	0	0	SDF4
121	chr1	1285767	1285767	0.000822545	0.0425375	16.7127	0	0	1	SCNN1D		111	chr1	1239887	1239887	7.22704e-05	0.0140604	-13.214	0	0	0	SDF4
122	chr1	1286019	1286019	0.000320977	0.028036	14.9116	0	1	0	SCNN1D		112	chr1	1239918	1239918	0.000308668	0.0274888	-11.628	0	0	0	SDF4
123	chr1	1286731	1286731	0.000692427	0.0395641	14.9878	0	0	1	SCNN1D		115	chr1	1245436	1245436	2.26458e-07	0.000568911	-35.1103	0	0	1	SDF4
124	chr1	1292192	1292192	0.000888491	0.0440272	23.5632	0	0	0	SCNN1D		116	chr1	1245686	1245686	6.61625e-05	0.0135172	-17.2271	0	0	1	SDF4
125	chr1	1292609	1292609	0.000439108	0.0322035	13.5279	0	1	0	SCNN1D		117	chr1	1245688	1245688	0.000120233	0.0177465	-16.3863	0	0	1	SDF4
126	chr1	1294159	1294159	0.000115718	0.0174617	10.2155	0	1	0	SCNN1D		118	chr1	1245724	1245724	0.0005369	0.0352201	-21.3151	1	0	1	C1QTNF12
133	chr1	1354594	1354594	0.000238209	0.0243333	15.1197	0	0	1	DVL1		119	chr1	1274896	1274896	9.11112e-05	0.0156881	-27.5862	0	0	0	UBE2J2
134	chr1	1355088	1355088	0.00067202	0.0390034	14.5828	0	1	0	DVL1		120	chr1	1279564	1279564	2.37831e-06	0.00245267	-18.5897	1	0	0	SCNN1D
138	chr1	1390805	1390805	0.00014841	0.0195563	22.6485	0	1	0	AURKAIP1		127	chr1	1304669	1304669	0.00091953	0.044705	-10.1118	1	0	1	PUSL1
139	chr1	1390853	1390853	0.00063243	0.0379843	22.9756	0	1	0	AURKAIP1		128	chr1	1343941	1343941	0.000205576	0.0227563	-19.6573	0	0	1	TAS1R3
140	chr1	1402306	1402306	0.000888555	0.0440279	17.2293	0	1	1	CCNL2		129	chr1	1344048	1344048	0.000338884	0.0286956	-27.5641	0	0	1	TAS1R3
143	chr1	1422575	1422575	0.000612588	0.0374478	16.7578	0	0	0	ANKRD65		130	chr1	1345557	1345557	0.000198728	0.0223825	-10.7834	0	0	1	TAS1R3
144	chr1	1422597	1422597	0.000197469	0.0223257	21.2892	0	0	0	ANKRD65		131	chr1	1349157	1349157	2.94884e-05	0.00928712	-17.3341	1	1	0	DVL1
145	chr1	1423026	1423026	0.000939294	0.0451418	20.644	0	0	0	ANKRD65		132	chr1	1353623	1353623	0.000216374	0.0232819	-19.7392	0	1	1	DVL1
148	chr1	1436253	1436253	5.38336e-05	0.0123737	11.3257	1	0	1	VWA1		135	chr1	1374231	1374231	5.07654e-07	0.000957894	-21.4276	1	1	0	AURKAIP1
151	chr1	1462874	1462874	0.000251089	0.0249422	21.1115	0	0	1	ATAD3C		136	chr1	1374395	1374395	5.70445e-05	0.0126898	-17.6786	1	1	0	AURKAIP1
154	chr1	1486125	1486125	0.000516563	0.0345736	19.5812	0	1	0	ATAD3B		137	chr1	1379259	1379259	0.000566483	0.0360624	-19.5402	0	0	0	AURKAIP1
157	chr1	1520069	1520069	0.000635007	0.0380617	12.2549	0	0	1	ATAD3A		141	chr1	1406404	1406404	0.000249294	0.0248709	-13.2223	1	0	1	MRPL20
159	chr1	1535425	1535425	0.000223298	0.0236604	21.3727	0	1	0	ATAD3A		142	chr1	1419855	1419855	0.000338223	0.0286774	-10.5234	0	0	1	MRPL20
160	chr1	1536160	1536160	0.00060202	0.0371195	18.2056	0	0	1	ATAD3A		146	chr1	1426261	1426261	0.000274054	0.0260376	-14.9563	1	1	0	ANKRD65
162	chr1	1553166	1553166	0.000489309	0.033791	22.8612	0	0	1	TMEM240		147	chr1	1434264	1434264	7.33207e-05	0.0141469	-15.3686	1	1	0	VWA1
163	chr1	1567425	1567425	0.000235228	0.0242323	12.4779	0	0	1	TMEM240		149	chr1	1442145	1442145	5.49297e-07	0.00100573	-23.9038	0	1	0	VWA1
164	chr1	1587414	1587414	0.000184331	0.0216233	27.7729	0	0	0	SSU72		150	chr1	1449021	1449021	0.000145101	0.0193842	-23.5403	1	0	0	ATAD3C
165	chr1	1587430	1587430	0.000276262	0.0261454	16.1843	0	0	0	SSU72		152	chr1	1464978	1464978	0.000140812	0.019143	-19.1729	0	0	1	ATAD3C
167	chr1	1599307	1599307	6.49221e-06	0.00431404	19.8016	1	1	0	FNDC10		153	chr1	1486032	1486032	3.22985e-05	0.00969852	-17.1485	0	0	1	ATAD3B
168	chr1	1600730	1600730	2.16245e-05	0.00793541	13.8889	1	0	1	FNDC10		155	chr1	1510770	1510770	0.000474157	0.033331	-20.6115	0	0	0	ATAD3A
169	chr1	1616634	1616634	0.000648153	0.038368	17.1415	1	0	1	MIB2		156	chr1	1513812	1513812	0.000247257	0.0247888	-21.2666	0	0	1	ATAD3A
175	chr1	1628410	1628410	0.000125774	0.01814	27.9545	0	0	1	MMP23B		158	chr1	1527387	1527387	7.21829e-06	0.00449367	-10.8636	0	0	1	ATAD3A
176	chr1	1628432	1628432	0.000118028	0.0176136	11.6071	0	0	1	MMP23B		161	chr1	1545452	1545452	0.000238255	0.0243352	-24.7586	0	0	1	TMEM240
180	chr1	1637067	1637067	0.000281633	0.0263806	10.6796	0	0	1	MMP23B		166	chr1	1599012	1599012	0.000346534	0.0289599	-20.7876	1	1	0	SSU72
183	chr1	1649932	1649932	1.28877e-10	2.10143e-06	42.8375	0	0	1	MMP23B		170	chr1	1620340	1620340	0.000264851	0.0255783	-14.956	0	0	1	MIB2
184	chr1	1649975	1649975	6.57679e-08	0.000243934	37.3038	0	0	1	MMP23B		171	chr1	1620405	1620405	0.000217393	0.0233584	-23.0027	0	0	1	MIB2
185	chr1	1659768	1659768	0.000455988	0.0327405	29.8495	1	0	0	CDK11B		172	chr1	1623346	1623346	0.000383189	0.0303502	-16.9936	0	0	1	MIB2
187	chr1	1680058	1680058	0.000967987	0.0457039	18.9189	0	0	1	CDK11B		173	chr1	1623403	1623403	4.42555e-05	0.0111895	-21.7109	0	1	1	MIB2
188	chr1	1682229	1682229	0.000200164	0.0224856	16.2103	0	0	1	CDK11B		174	chr1	1623699	1623699	0.00106606	0.0477137	-11.4754	0	1	1	MIB2
190	chr1	1697872	1697872	0.000116661	0.0175193	16.0096	0	0	0	SLC35E2B		177	chr1	1629160	1629160	3.60225e-05	0.0101568	-33.3333	0	1	0	MMP23B
191	chr1	1754059	1754059	0.000978956	0.0458942	12.9297	0	1	0	CDK11A		178	chr1	1630129	1630129	0.00110511	0.0484881	-14.0853	0	0	1	MMP23B
192	chr1	1758014	1758014	3.26592e-05	0.00972574	16.7296	1	0	1	CDK11A		179	chr1	1631562	1631562	0.000817808	0.0424329	-15.3509	1	0	0	MMP23B
193	chr1	1758874	1758874	0.00033059	0.0283983	14.29	1	0	1	CDK11A		181	chr1	1638679	1638679	0.000195733	0.0222519	-18.386	0	0	1	MMP23B
194	chr1	1758884	1758884	0.000492368	0.0338371	14.0393	1	0	1	CDK11A		182	chr1	1638726	1638726	3.85174e-05	0.0104807	-17.332	0	0	1	MMP23B
195	chr1	1886049	1886049	1.9712e-06	0.00220514	30.6779	0	0	1	NADK		186	chr1	1671396	1671396	0.000565583	0.0360455	-10.5263	0	0	1	CDK11B
206	chr1	1947686	1947686	0.00100425	0.0463943	12.0046	0	0	1	TMEM52		189	chr1	1682754	1682754	0.000776496	0.0415176	-22.7094	0	0	1	CDK11B
207	chr1	1974998	1974998	0.00072136	0.0402167	24.4231	0	0	1	TMEM52		196	chr1	1888730	1888730	8.10807e-07	0.0012959	-18.5113	0	0	1	NADK
208	chr1	1975020	1975020	0.000485252	0.0336567	12.2679	0	0	1	TMEM52		197	chr1	1913017	1913017	0.000891967	0.0441	-11.9763	0	0	0	CALML6
209	chr1	1984859	1984859	0.000522069	0.0347564	16.1072	0	0	1	TMEM52		198	chr1	1915992	1915992	0.000126579	0.0181848	-11.3968	1	0	1	CALML6
210	chr1	2003610	2003610	1.55939e-05	0.00679588	12.2056	1	0	1	CFAP74		199	chr1	1924538	1924538	0.00012356	0.0180245	-20.8432	0	0	1	TMEM52
212	chr1	2021632	2021632	0.000813178	0.0423392	11.26	0	0	1	GABRD		200	chr1	1927955	1927955	0.000247976	0.0248118	-13.7352	0	0	1	TMEM52
213	chr1	2026334	2026334	0.000345312	0.0289196	12.1622	0	0	1	GABRD		201	chr1	1927956	1927956	9.83921e-05	0.0161736	-17.4167	0	0	1	TMEM52
215	chr1	2030577	2030577	5.7268e-05	0.0127194	11.6608	0	1	0	GABRD		202	chr1	1927987	1927987	0.00108781	0.0481603	-12.8714	0	0	1	TMEM52
217	chr1	2032309	2032309	0.000135221	0.0187815	12.7934	0	0	0	GABRD		203	chr1	1943102	1943102	0.000807667	0.042227	-14.0711	0	0	1	TMEM52
218	chr1	2032355	2032355	0.000254654	0.0251031	18.0294	0	0	0	GABRD		204	chr1	1943283	1943283	0.000344079	0.0288861	-17.6067	0	0	1	TMEM52
222	chr1	2056214	2056214	8.96277e-05	0.0155504	10.0309	0	0	1	PRKCZ		205	chr1	1947635	1947635	0.000117928	0.0176047	-23.3586	0	0	1	TMEM52
224	chr1	2057426	2057426	0.000639825	0.0381434	17.2641	0	0	1	PRKCZ		211	chr1	2009454	2009454	0.00106034	0.0475665	-23.6414	0	0	0	CFAP74
225	chr1	2060683	2060683	0.000614448	0.0374953	14.1048	0	0	1	PRKCZ		214	chr1	2026405	2026405	0.000188928	0.0218691	-30.3303	0	0	1	GABRD
226	chr1	2071030	2071030	0.00110268	0.0484385	12.9125	0	0	1	PRKCZ		216	chr1	2031720	2031720	4.37876e-06	0.00348768	-26.5424	0	0	0	GABRD
227	chr1	2086562	2086562	0.0003506	0.0291307	21.8605	0	0	1	PRKCZ		219	chr1	2051680	2051680	3.91869e-06	0.00327899	-22.3521	0	0	1	PRKCZ
231	chr1	2110291	2110291	2.67026e-05	0.00884262	30.4825	0	0	1	PRKCZ		220	chr1	2051792	2051792	2.52852e-05	0.00861583	-19.4908	0	0	1	PRKCZ
232	chr1	2111852	2111852	0.000239921	0.0244018	15.417	0	0	1	PRKCZ		221	chr1	2054602	2054602	0.000390089	0.0305627	-15.1062	0	0	1	PRKCZ
235	chr1	2128866	2128866	8.91385e-06	0.00503159	14.4068	0	0	1	PRKCZ		223	chr1	2057356	2057356	4.8509e-06	0.00369028	-10.4644	0	0	1	PRKCZ
237	chr1	2148921	2148921	0.000166047	0.0205998	27.0121	0	1	0	PRKCZ		228	chr1	2087844	2087844	3.96934e-05	0.0106481	-17.8995	0	0	1	PRKCZ
240	chr1	2154373	2154373	0.000494621	0.0339156	15.3509	0	0	1	PRKCZ		229	chr1	2089192	2089192	0.000168378	0.0207359	-18.2146	0	0	1	PRKCZ
241	chr1	2154393	2154393	0.000325383	0.0281987	22.2089	0	0	1	PRKCZ		230	chr1	2110022	2110022	0.00103631	0.0470642	-21.9078	0	0	1	PRKCZ
242	chr1	2157138	2157138	3.99124e-07	0.000819077	43.6837	0	0	1	PRKCZ		233	chr1	2111944	2111944	0.000772566	0.041415	-23.9386	0	0	1	PRKCZ
243	chr1	2169054	2169054	0.00113597	0.0491049	12.5218	0	0	1	PRKCZ		234	chr1	2115388	2115388	5.51862e-05	0.0125176	-15.8661	0	0	1	PRKCZ
244	chr1	2169218	2169218	0.0003496	0.0290812	13.9886	0	0	1	PRKCZ		236	chr1	2146078	2146078	0.000769289	0.0413214	-15.0009	0	1	0	PRKCZ
249	chr1	2198651	2198651	5.02291e-05	0.011945	20.3367	0	0	1	PRKCZ		238	chr1	2153758	2153758	1.63755e-05	0.00698162	-20.3297	0	0	1	PRKCZ
250	chr1	2198781	2198781	6.09682e-05	0.0129954	12.5809	0	1	1	PRKCZ		239	chr1	2154282	2154282	0.000145856	0.0194392	-12.002	0	0	1	PRKCZ
251	chr1	2216034	2216034	7.76654e-05	0.0146045	12.1951	0	0	0	FAAP20		245	chr1	2174101	2174101	0.000673859	0.0390393	-14.4022	0	0	1	PRKCZ
253	chr1	2231519	2231519	1.35492e-06	0.00175551	36.6814	0	0	1	SKI		246	chr1	2187028	2187028	0.000161695	0.0203135	-24.4853	0	1	1	PRKCZ
254	chr1	2234532	2234532	6.98173e-06	0.00444923	25.3891	0	0	1	SKI		247	chr1	2187098	2187098	0.00115185	0.0494134	-11.1111	0	1	1	PRKCZ
255	chr1	2234619	2234619	0.000343464	0.0288596	18.7824	0	0	1	SKI		248	chr1	2187138	2187138	0.000107536	0.0168632	-27.451	0	1	1	PRKCZ
258	chr1	2272151	2272151	0.000206033	0.0227865	13.0624	0	0	1	SKI		252	chr1	2226825	2226825	0.000464382	0.033006	-12.1017	0	0	0	SKI
261	chr1	2298161	2298161	3.5595e-05	0.0101128	15.6627	0	0	1	SKI		256	chr1	2237808	2237808	5.83613e-05	0.0128042	-12.5243	0	0	1	SKI
262	chr1	2301062	2301062	0.000504558	0.0342341	10.7606	0	0	1	SKI		257	chr1	2244115	2244115	2.5916e-05	0.00872674	-16.333	0	0	1	SKI
263	chr1	2304223	2304223	7.27749e-06	0.00451163	22.3819	0	0	1	SKI		259	chr1	2283186	2283186	0.000170829	0.020875	-13.75	0	0	1	SKI
264	chr1	2306652	2306652	0.000119272	0.0176938	10.1026	0	1	0	SKI		260	chr1	2298039	2298039	5.13803e-08	0.000205569	-31.1995	0	0	1	SKI
265	chr1	2309606	2309606	0.000181436	0.0214854	13.8599	0	1	0	SKI		266	chr1	2314600	2314600	8.34506e-05	0.0150812	-11.9272	0	0	0	SKI
271	chr1	2322665	2322665	0.000107664	0.016874	17.4086	0	0	1	SKI		267	chr1	2315456	2315456	9.80294e-05	0.0161691	-11.153	0	0	0	SKI
284	chr1	2358816	2358816	7.92266e-15	5.93499e-10	30.792	0	0	1	SKI		268	chr1	2317792	2317792	6.78834e-05	0.0136874	-15.2597	0	0	0	SKI
285	chr1	2358817	2358817	1.10315e-12	4.76672e-08	37.915	0	0	1	SKI		269	chr1	2317908	2317908	6.50363e-05	0.0134275	-19.8122	0	0	0	SKI
287	chr1	2377001	2377001	0.000119313	0.0176953	26.0889	0	1	1	SKI		270	chr1	2322660	2322660	0.000577868	0.0364095	-13.9227	0	0	1	SKI
288	chr1	2406197	2406197	0.000645092	0.0382843	23.1552	0	0	1	MORN1		272	chr1	2322688	2322688	0.000861878	0.0434324	-13.2893	0	0	1	SKI
290	chr1	2411911	2411911	0.000101966	0.0164279	14.8146	1	0	1	MORN1		273	chr1	2322844	2322844	0.000440294	0.0322268	-16.7505	0	0	1	SKI
295	chr1	2428712	2428712	5.43161e-05	0.0124259	21.7874	0	0	0	PEX10		274	chr1	2329195	2329195	0.000108642	0.0169321	-38.3838	0	0	1	SKI
297	chr1	2437172	2437172	0.000692882	0.0395701	23.3397	0	0	0	PEX10		275	chr1	2332226	2332226	5.60293e-06	0.00398852	-23.7645	0	0	1	SKI
299	chr1	2441230	2441230	0.000306096	0.0273789	15.2146	0	0	0	PEX10		276	chr1	2335386	2335386	0.000146129	0.0194519	-14.6324	0	0	1	SKI
303	chr1	2800484	2800484	0.000495522	0.0339354	20.5991	1	1	0	PEX10		277	chr1	2336238	2336238	0.000565719	0.0360482	-12.5182	0	0	1	SKI
305	chr1	2806484	2806484	0.000849846	0.0431641	12.7499	0	0	0	PEX10		278	chr1	2339005	2339005	0.000928318	0.0448989	-15.4267	0	0	1	SKI
306	chr1	2814674	2814674	0.00100038	0.0463456	21.424	0	0	0	PEX10		279	chr1	2340083	2340083	3.21815e-05	0.00967129	-21.5851	0	0	1	SKI
309	chr1	2855257	2855257	0.000259285	0.0253277	15.0473	0	0	0	PEX10		280	chr1	2344575	2344575	0.000328437	0.0283297	-18.0968	0	0	1	SKI
310	chr1	2856942	2856942	0.00048582	0.0336762	22.1568	0	0	0	PEX10		281	chr1	2344645	2344645	1.07204e-06	0.00152044	-24.3886	0	0	1	SKI
314	chr1	2860905	2860905	0.00049303	0.033864	19.0622	0	0	0	PEX10		282	chr1	2356934	2356934	0.00073021	0.040424	-21.2723	0	0	1	SKI
317	chr1	2871856	2871856	0.000404468	0.0310647	11.0795	0	0	0	PEX10		283	chr1	2357033	2357033	3.29687e-05	0.00974738	-21.2271	0	0	1	SKI
318	chr1	2875747	2875747	0.000812469	0.0423265	17.4962	0	0	0	PEX10		286	chr1	2373754	2373754	0.000731923	0.040428	-17.5734	0	0	1	SKI
319	chr1	2879739	2879739	0.000708681	0.0399194	12.3582	0	0	0	PEX10		289	chr1	2409738	2409738	0.000455186	0.0327182	-12.4756	0	0	1	MORN1
321	chr1	2891547	2891547	0.00030022	0.0271926	17.9894	0	0	0	PEX10		291	chr1	2417611	2417611	2.92372e-05	0.00926544	-25.1871	0	0	0	PEX10
322	chr1	2907225	2907225	1.12554e-07	0.000353707	22.2243	0	0	0	PEX10		292	chr1	2426453	2426453	0.000988873	0.0460594	-23.004	0	0	0	PEX10
323	chr1	2907957	2907957	0.00030663	0.027392	16.8664	0	0	0	PEX10		293	chr1	2427962	2427962	0.000563006	0.035929	-20.9425	0	0	0	PEX10
325	chr1	2915348	2915348	0.00116214	0.0495571	12.0159	0	0	0	PEX10		294	chr1	2428038	2428038	1.43129e-07	0.000412309	-23.8621	0	0	0	PEX10
328	chr1	2921035	2921035	0.000491749	0.0338309	16.5245	0	0	0	PEX10		296	chr1	2434055	2434055	0.0001546	0.0198581	-16.7232	0	0	0	PEX10
329	chr1	2931690	2931690	5.14529e-05	0.0120798	19.8653	0	0	0	PEX10		298	chr1	2441059	2441059	0.000271039	0.0259106	-31.4574	0	0	0	PEX10
332	chr1	2946084	2946084	0.000293474	0.0268951	15.2274	0	0	0	PEX10		300	chr1	2444375	2444375	8.76152e-05	0.0153803	-17.3077	0	0	0	PEX10
333	chr1	2947420	2947420	7.91503e-06	0.00470762	23.3445	0	0	0	PEX10		301	chr1	2800178	2800178	0.00053032	0.0350224	-15.318	1	1	0	PEX10
334	chr1	2947607	2947607	8.58727e-07	0.00133234	25.1439	0	0	0	PEX10		302	chr1	2800392	2800392	0.00111265	0.0486395	-12.4518	1	1	0	PEX10
336	chr1	2972595	2972595	4.1012e-10	5.37009e-06	36.4732	0	0	0	PEX10		304	chr1	2802553	2802553	7.11785e-05	0.0139516	-18.7071	0	0	0	PEX10
337	chr1	2972596	2972596	8.62325e-10	9.31527e-06	36.2137	0	0	0	PEX10		307	chr1	2833979	2833979	0.000977527	0.0458791	-20.2947	0	0	0	PEX10
338	chr1	2979226	2979226	5.73506e-06	0.00403346	14.2219	0	0	0	PEX10		308	chr1	2834890	2834890	0.00116212	0.0495571	-19.9727	0	0	0	PEX10
350	chr1	3028772	3028772	0.000167503	0.0206854	20.9287	0	0	0	ACTRT2		311	chr1	2857067	2857067	0.000215648	0.0232663	-16.0043	0	0	0	PEX10
353	chr1	3032164	3032164	0.000507454	0.0343332	13.8943	0	0	0	ACTRT2		312	chr1	2857209	2857209	0.000603105	0.0371625	-15.7256	0	0	0	PEX10
355	chr1	3033049	3033049	9.53092e-05	0.0160308	27.0475	0	0	0	ACTRT2		313	chr1	2858903	2858903	1.23215e-06	0.0016515	-28.685	0	0	0	PEX10
359	chr1	3073630	3073630	0.00109281	0.0482659	14.6552	0	0	1	LOC124903827		315	chr1	2866504	2866504	0.000491621	0.0338301	-12.7807	0	0	0	PEX10
363	chr1	3086751	3086751	0.000107065	0.016847	19.4318	0	0	1	LOC124903827		316	chr1	2866688	2866688	0.00118744	0.0499846	-21.3014	0	0	0	PEX10
364	chr1	3086752	3086752	0.000660533	0.038742	17.2302	0	0	1	LOC124903827		320	chr1	2884622	2884622	0.000835074	0.042827	-15.808	0	0	0	PEX10
365	chr1	3093576	3093576	0.000114606	0.0173853	20.4708	0	0	1	LOC124903827		324	chr1	2908780	2908780	8.10263e-05	0.0148396	-20.0582	0	0	0	PEX10
368	chr1	3099360	3099360	7.34208e-08	0.000264376	27.9032	0	0	1	LOC124903827		326	chr1	2916984	2916984	0.000966982	0.0456796	-20.9896	0	0	0	PEX10
369	chr1	3101087	3101087	8.98153e-06	0.00504343	13.3858	0	0	1	LOC124903827		327	chr1	2919338	2919338	0.00103256	0.0470147	-14.2375	0	0	0	PEX10
372	chr1	3124152	3124152	4.45563e-06	0.00352938	23.3619	0	0	1	LOC124903827		330	chr1	2933950	2933950	0.000303805	0.027309	-13.2643	0	0	0	PEX10
375	chr1	3129554	3129554	1.63088e-06	0.00194669	16.5206	0	0	1	LOC124903827		331	chr1	2942083	2942083	0.000947572	0.0453139	-12.0471	0	0	0	PEX10
378	chr1	3139628	3139628	1.95086e-06	0.00220264	20.3915	0	0	1	LOC124903827		335	chr1	2962249	2962249	2.5914e-06	0.00259654	-14.2857	0	0	0	PEX10
380	chr1	3143195	3143195	0.000155716	0.0199392	15.9347	0	0	1	LOC124903827		339	chr1	2979243	2979243	1.76063e-07	0.000476971	-26.4695	0	0	0	PEX10
381	chr1	3143202	3143202	0.000725665	0.0403161	15.0279	0	0	1	LOC124903827		340	chr1	2979300	2979300	1.08542e-05	0.0056001	-25.5199	0	0	0	PEX10
383	chr1	3170582	3170582	2.97765e-05	0.00935211	15.8178	0	0	1	LOC124903827		341	chr1	2979301	2979301	4.02468e-06	0.003326	-21.9982	0	0	0	PEX10
386	chr1	3179044	3179044	1.50679e-06	0.00186024	20.4545	0	0	1	LOC124903827		342	chr1	2979943	2979943	0.00107523	0.0478781	-12.5238	0	0	0	PEX10
387	chr1	3188517	3188517	0.00019714	0.0223141	13.1387	0	0	1	LOC124903827		343	chr1	2985314	2985314	0.000155546	0.0199264	-11.1092	0	0	0	PEX10
388	chr1	3188584	3188584	0.000926076	0.0448366	19.5256	0	0	1	LOC124903827		344	chr1	2999278	2999278	0.00110793	0.0485387	-22.3001	0	0	0	PEX10
390	chr1	3206462	3206462	0.000725038	0.0402996	12.6637	0	0	1	LOC124903827		345	chr1	3013017	3013017	0.000853707	0.0432376	-26.501	0	0	0	PEX10
391	chr1	3206730	3206730	0.000295038	0.0269612	25.1293	0	0	1	LOC124903827		346	chr1	3021715	3021715	0.000347017	0.0289779	-13.0974	1	1	0	ACTRT2
392	chr1	3207680	3207680	0.000671033	0.0389797	11.2304	0	0	1	LOC124903827		347	chr1	3022682	3022682	0.000330383	0.0283983	-11.1336	0	1	0	ACTRT2
395	chr1	3212010	3212010	0.000131132	0.0185262	13.4422	0	0	1	LOC124903827		348	chr1	3024312	3024312	0.000843682	0.0430048	-16.7648	0	0	0	ACTRT2
406	chr1	3243112	3243112	0.000516159	0.0345626	23.4103	0	0	1	LOC124903827		349	chr1	3027818	3027818	0.000152697	0.0197618	-14.8399	0	0	0	ACTRT2
407	chr1	3263139	3263139	0.000297276	0.0270598	29.0777	0	0	1	LOC124903827		351	chr1	3029067	3029067	0.000413096	0.0313706	-10.4552	0	0	0	ACTRT2
410	chr1	3271152	3271152	0.000951041	0.0453582	12.7727	0	0	1	LOC124903827		352	chr1	3031497	3031497	0.000104898	0.0166524	-11.2256	0	0	0	ACTRT2
415	chr1	3276509	3276509	0.000786408	0.0417556	19.5884	0	0	1	LOC124903827		354	chr1	3032552	3032552	0.000334696	0.0285376	-22.2368	0	0	0	ACTRT2
419	chr1	3283942	3283942	0.000996183	0.0462656	24.2876	0	0	1	LOC124903827		356	chr1	3067462	3067462	0.00103503	0.0470555	-18.9534	1	1	0	PRDM16
420	chr1	3283987	3283987	0.000143246	0.0192868	28.1233	0	0	1	LOC124903827		357	chr1	3073059	3073059	0.00054907	0.0355753	-27.2353	0	0	1	LOC124903827
422	chr1	3290938	3290938	0.000730509	0.040425	30.8333	0	0	1	LOC124903827		358	chr1	3073109	3073109	4.74634e-05	0.0115837	-30.7546	0	0	1	LOC124903827
423	chr1	3292319	3292319	3.89284e-05	0.010525	21.8316	0	0	1	LOC124903827		360	chr1	3080374	3080374	2.33094e-05	0.00826993	-17.8955	0	0	1	LOC124903827
427	chr1	3340543	3340543	0.000182788	0.0215344	23.9269	0	0	1	LOC124903827		361	chr1	3080385	3080385	0.00019302	0.0220675	-14.7894	0	0	1	LOC124903827
428	chr1	3349623	3349623	6.55493e-05	0.0134844	18.957	0	0	1	LOC124903827		362	chr1	3080392	3080392	3.54301e-08	0.000158798	-24.1151	0	0	1	LOC124903827
429	chr1	3356843	3356843	0.000439497	0.0322157	13.7806	0	0	1	LOC124903827		366	chr1	3094767	3094767	3.47309e-05	0.0100183	-16.3898	0	0	1	LOC124903827
430	chr1	3364666	3364666	0.000577854	0.0364095	21.1876	0	0	1	LOC124903827		367	chr1	3095540	3095540	0.000216241	0.023276	-21.1438	0	0	1	LOC124903827
433	chr1	3367126	3367126	3.51155e-05	0.0100653	18.6	0	0	1	LOC124903827		370	chr1	3101661	3101661	0.000225652	0.0237417	-14.3154	0	0	1	LOC124903827
434	chr1	3375987	3375987	0.000894433	0.0441621	16.7112	0	0	1	LOC124903827		371	chr1	3112655	3112655	7.3818e-06	0.00454072	-25	0	0	1	LOC124903827
435	chr1	3376069	3376069	0.00078169	0.0416485	13.3816	0	0	1	LOC124903827		373	chr1	3124199	3124199	2.01924e-05	0.00768395	-34.8069	0	0	1	LOC124903827
438	chr1	3389128	3389128	0.000182421	0.0215269	24.7494	0	0	1	LOC124903827		374	chr1	3126285	3126285	0.00101021	0.0464998	-24.4817	0	0	1	LOC124903827
440	chr1	3391971	3391971	0.000738686	0.0405944	25.4396	0	0	1	LOC124903827		376	chr1	3134938	3134938	0.000713118	0.040031	-19.4904	0	0	1	LOC124903827
443	chr1	3397536	3397536	0.000976783	0.0458645	19.0463	0	0	1	LOC124903827		377	chr1	3135851	3135851	5.98513e-06	0.00414119	-17.3785	0	0	1	LOC124903827
444	chr1	3397547	3397547	0.000547991	0.0355506	20.0521	0	0	1	LOC124903827		379	chr1	3140167	3140167	0.00116519	0.0496057	-22.7068	0	0	1	LOC124903827
445	chr1	3408564	3408564	9.5739e-07	0.00141917	20.5466	0	0	1	LOC124903827		382	chr1	3155622	3155622	0.00114244	0.0492371	-13.0529	0	0	1	LOC124903827
446	chr1	3408569	3408569	4.05533e-11	7.78804e-07	28.2796	0	0	1	LOC124903827		384	chr1	3174876	3174876	0.000156871	0.0200158	-14.2831	0	0	1	LOC124903827
447	chr1	3408579	3408579	9.55079e-14	4.85518e-09	36.3295	0	0	1	LOC124903827		385	chr1	3174953	3174953	1.44978e-05	0.00656657	-17.1293	0	0	1	LOC124903827
451	chr1	3415625	3415625	0.000536137	0.0351967	17.8699	0	0	1	LOC124903827		389	chr1	3201610	3201610	0.000831669	0.0427509	-12.5584	0	0	1	LOC124903827
453	chr1	3423494	3423494	4.18348e-05	0.0109067	25.5656	0	0	1	LOC124903827		393	chr1	3211794	3211794	5.40347e-05	0.0123986	-13.3333	0	0	1	LOC124903827
454	chr1	3423495	3423495	0.000343644	0.0288648	24.6058	0	0	1	LOC124903827		394	chr1	3211832	3211832	1.00714e-05	0.00538612	-23.5739	0	0	1	LOC124903827
455	chr1	3425633	3425633	0.000275447	0.0261123	13.0343	0	1	0	LOC124903827		396	chr1	3212043	3212043	0.00110243	0.0484385	-12.2761	0	0	1	LOC124903827
457	chr1	3435913	3435913	0.000430034	0.0318909	22.6874	0	1	0	LOC124903827		397	chr1	3221340	3221340	0.000493302	0.0338707	-26.1387	0	0	1	LOC124903827
458	chr1	3461645	3461645	0.00012962	0.0184059	10.0671	0	0	1	ARHGEF16		398	chr1	3223799	3223799	0.000438896	0.0321954	-18.3635	0	0	1	LOC124903827
460	chr1	3477669	3477669	3.33381e-06	0.0029971	25.7786	0	0	1	ARHGEF16		399	chr1	3227211	3227211	0.0011866	0.0499737	-17.4363	0	0	1	LOC124903827
465	chr1	3496012	3496012	0.00103247	0.0470145	10.101	0	1	0	ARHGEF16		400	chr1	3238710	3238710	0.00113224	0.0490148	-11.1169	0	0	1	LOC124903827
473	chr1	3502093	3502093	2.01636e-05	0.00768314	20.0803	0	0	1	ARHGEF16		401	chr1	3240591	3240591	5.7503e-05	0.0127346	-23.9624	0	0	1	LOC124903827
476	chr1	3530758	3530758	0.000275238	0.026103	13.644	0	0	1	ARHGEF16		402	chr1	3240974	3240974	1.83126e-05	0.00738466	-31.2684	0	0	1	LOC124903827
477	chr1	3530759	3530759	0.000198321	0.0223703	10.4778	0	0	1	ARHGEF16		403	chr1	3241273	3241273	0.000354221	0.0292824	-10.6247	0	0	1	LOC124903827
484	chr1	3575963	3575963	0.000192136	0.0220272	18.3333	0	0	1	ARHGEF16		404	chr1	3241466	3241466	1.50685e-07	0.000425562	-15.6173	0	0	1	LOC124903827
487	chr1	3580395	3580395	0.000645144	0.0382843	17.5746	0	0	1	ARHGEF16		405	chr1	3241633	3241633	0.000974298	0.0458232	-16.9231	0	0	1	LOC124903827
489	chr1	3587527	3587527	9.84241e-05	0.0161736	27.0755	0	0	1	ARHGEF16		408	chr1	3264529	3264529	4.6587e-06	0.00359143	-14.3258	0	0	1	LOC124903827
490	chr1	3587540	3587540	4.51378e-05	0.0112936	26.8553	0	0	1	ARHGEF16		409	chr1	3266314	3266314	9.7918e-05	0.0161691	-22.0726	0	0	1	LOC124903827
491	chr1	3587543	3587543	0.00049752	0.0339914	23.3019	0	0	1	ARHGEF16		411	chr1	3272453	3272453	0.000179323	0.0213502	-17.5267	0	0	1	LOC124903827
492	chr1	3590421	3590421	0.00118345	0.0499213	14.9755	0	0	1	ARHGEF16		412	chr1	3272525	3272525	0.000386463	0.0304644	-19.6544	0	0	1	LOC124903827
494	chr1	3598261	3598261	0.000188471	0.0218392	17.6225	0	0	1	ARHGEF16		413	chr1	3276016	3276016	0.000165008	0.0205338	-11.991	0	0	1	LOC124903827
495	chr1	3607260	3607260	6.30323e-06	0.00425337	15.8358	0	0	1	ARHGEF16		414	chr1	3276039	3276039	9.73627e-06	0.00526869	-14.0773	0	0	1	LOC124903827
496	chr1	3617818	3617818	2.14958e-06	0.00230767	17.9938	0	0	0	ARHGEF16		416	chr1	3279417	3279417	0.000135389	0.0187891	-16.3636	0	0	1	LOC124903827
497	chr1	3651299	3651299	0.000112455	0.0172296	14.2706	0	0	0	TP73		417	chr1	3282827	3282827	4.55945e-05	0.0113564	-18.3488	0	0	1	LOC124903827
498	chr1	3651306	3651306	6.53692e-06	0.00431897	18.173	0	0	0	TP73		418	chr1	3283142	3283142	0.000248309	0.0248166	-10.5927	0	0	1	LOC124903827
499	chr1	3651308	3651308	0.0010545	0.0474216	13.1367	0	0	0	TP73		421	chr1	3290408	3290408	0.000348478	0.0290399	-22.2278	0	0	1	LOC124903827
500	chr1	3652927	3652927	0.000318567	0.0279518	12.5092	1	0	1	TP73		424	chr1	3309149	3309149	0.000361055	0.0295058	-28.8397	0	0	1	LOC124903827
502	chr1	3673860	3673860	3.59379e-07	0.000780342	22.4985	0	0	1	WRAP73		425	chr1	3310359	3310359	0.000246802	0.0247748	-17.8114	0	0	1	LOC124903827
503	chr1	3685949	3685949	3.28554e-05	0.00974738	15.6863	0	0	1	WRAP73		426	chr1	3322320	3322320	0.00098071	0.0459316	-12.1633	0	0	1	LOC124903827
504	chr1	3689518	3689518	0.000717463	0.0401371	10.0439	0	0	1	WRAP73		431	chr1	3366900	3366900	0.000287754	0.0266506	-12.1175	0	0	1	LOC124903827
505	chr1	3689582	3689582	0.000767223	0.0412585	10.8392	0	0	1	WRAP73		432	chr1	3366968	3366968	0.000783621	0.0416948	-16.1653	0	0	1	LOC124903827
506	chr1	3690838	3690838	0.00050398	0.0342083	10.3631	1	1	1	WRAP73		436	chr1	3387568	3387568	8.1882e-07	0.00129839	-21.2033	0	0	1	LOC124903827
507	chr1	3698592	3698592	0.000804826	0.0421748	14.2698	1	0	1	WRAP73		437	chr1	3387623	3387623	0.00078073	0.0416229	-15.9223	0	0	1	LOC124903827
509	chr1	3699702	3699702	0.000371235	0.029855	12.4286	0	0	1	WRAP73		439	chr1	3390513	3390513	0.00100628	0.0464358	-15.9048	0	0	1	LOC124903827
511	chr1	3702781	3702781	4.02334e-07	0.000819333	23.6476	0	0	1	WRAP73		441	chr1	3394696	3394696	4.54467e-05	0.0113413	-14.0084	0	0	1	LOC124903827
513	chr1	3707296	3707296	0.000169807	0.0208187	13.4933	0	0	1	WRAP73		442	chr1	3394717	3394717	0.000339617	0.0287144	-12.0126	0	0	1	LOC124903827
515	chr1	3710494	3710494	5.50034e-06	0.00396117	10.8527	0	0	1	WRAP73		448	chr1	3408690	3408690	2.28697e-05	0.00819402	-12.005	0	0	1	LOC124903827
518	chr1	3718161	3718161	6.83224e-05	0.0137184	15.1128	0	0	1	WRAP73		449	chr1	3411524	3411524	7.47902e-05	0.0143249	-18.7963	0	1	0	LOC124903827
519	chr1	3727670	3727670	0.000323309	0.0281373	13.0729	0	1	0	WRAP73		450	chr1	3412232	3412232	0.000971398	0.0457874	-11.6525	0	1	0	LOC124903827
522	chr1	3752798	3752798	0.000610912	0.0373916	15.494	1	1	0	CCDC27		452	chr1	3415776	3415776	0.000415357	0.0314404	-16.2356	0	0	1	LOC124903827
525	chr1	3769851	3769851	6.699e-05	0.0135994	21.8079	0	1	0	SMIM1		456	chr1	3433514	3433514	0.000190302	0.0219308	-13.1148	0	0	1	LOC124903827
527	chr1	3773120	3773120	0.000198291	0.0223703	19.6591	1	1	1	SMIM1		459	chr1	3469256	3469256	0.000174678	0.021104	-28.0366	0	0	1	ARHGEF16
530	chr1	3781106	3781106	0.000835255	0.0428283	15.4336	0	1	0	SMIM1		461	chr1	3477817	3477817	9.52457e-05	0.0160284	-21.3661	0	0	1	ARHGEF16
532	chr1	3811511	3811511	0.000756695	0.0409863	24.381	0	0	0	LRRC47		462	chr1	3478357	3478357	0.000228265	0.0238715	-22.688	0	0	1	ARHGEF16
535	chr1	3894804	3894804	0.000175408	0.0211272	13.1746	0	0	1	CEP104		463	chr1	3478489	3478489	0.000970237	0.0457605	-20.5106	0	1	0	ARHGEF16
540	chr1	3967138	3967138	0.000227892	0.0238432	27.7632	0	0	0	C1orf174		464	chr1	3490948	3490948	0.000126635	0.0181852	-23.7571	0	1	0	ARHGEF16
541	chr1	4010949	4010949	0.00083287	0.0427873	16.6116	0	0	0	C1orf174		466	chr1	3497522	3497522	1.05471e-06	0.00150907	-24.6502	0	0	1	ARHGEF16
545	chr1	4109131	4109131	0.000970776	0.0457715	22.3146	0	0	0	C1orf174		467	chr1	3497541	3497541	0.000559154	0.0358363	-22.7969	0	0	1	ARHGEF16
546	chr1	4132521	4132521	0.0002145	0.0231941	20.5718	0	0	0	C1orf174		468	chr1	3499608	3499608	0.000190694	0.0219555	-12.3882	0	1	0	ARHGEF16
547	chr1	4132552	4132552	0.000173072	0.0210138	20.3383	0	0	0	C1orf174		469	chr1	3499845	3499845	4.2137e-06	0.00341608	-13.3945	0	1	0	ARHGEF16
548	chr1	4132584	4132584	0.000600965	0.0370862	20.0725	0	0	0	C1orf174		470	chr1	3501834	3501834	0.000486051	0.0336818	-17.1738	0	1	0	ARHGEF16
550	chr1	4177572	4177572	0.00039552	0.0307553	22.1471	0	0	0	C1orf174		471	chr1	3501846	3501846	0.00056893	0.0361458	-17.4974	0	1	0	ARHGEF16
552	chr1	4210558	4210558	0.000149055	0.0195968	16.5082	0	0	0	C1orf174		472	chr1	3501915	3501915	7.58309e-05	0.0144359	-20.1049	0	1	0	ARHGEF16
558	chr1	4505431	4505431	6.9811e-07	0.00117288	19.3156	0	0	0	C1orf174		474	chr1	3504832	3504832	0.000475674	0.0333722	-11.8683	0	0	1	ARHGEF16
559	chr1	4596691	4596691	7.72667e-06	0.00464676	26.0067	0	0	0	C1orf174		475	chr1	3526191	3526191	0.00031151	0.0276223	-15.4723	0	0	1	ARHGEF16
563	chr1	4600755	4600755	0.000178377	0.0213022	15.1278	0	0	0	C1orf174		478	chr1	3536586	3536586	0.000135448	0.0187891	-26.4045	0	0	1	ARHGEF16
564	chr1	4613959	4613959	0.000186763	0.0217609	20.439	0	0	0	C1orf174		479	chr1	3538295	3538295	0.000565009	0.0360143	-20.2332	0	0	1	ARHGEF16
565	chr1	4614023	4614023	0.000141479	0.0191609	25.1633	0	0	0	C1orf174		480	chr1	3538842	3538842	2.75734e-05	0.00900495	-16.94	0	0	1	ARHGEF16
566	chr1	4637732	4637732	0.000923967	0.0447812	11.3129	0	0	0	C1orf174		481	chr1	3539827	3539827	0.000448457	0.0325032	-23.5817	0	0	1	ARHGEF16
567	chr1	4637736	4637736	8.02403e-06	0.00473983	10.0102	0	0	0	C1orf174		482	chr1	3542013	3542013	5.43227e-05	0.0124259	-24.1869	0	0	1	ARHGEF16
569	chr1	4692584	4692584	0.000279601	0.0262865	28.3451	0	0	1	AJAP1		483	chr1	3553716	3553716	0.00116773	0.0496623	-12.43	0	0	1	ARHGEF16
571	chr1	4712275	4712275	0.000348906	0.029058	11.0462	0	1	0	AJAP1		485	chr1	3579061	3579061	2.41666e-05	0.0084145	-14.6245	0	0	1	ARHGEF16
573	chr1	4778752	4778752	7.75359e-05	0.0145924	30.2211	0	0	1	AJAP1		486	chr1	3579894	3579894	0.000349424	0.0290693	-22.6282	0	1	0	ARHGEF16
575	chr1	4965003	4965003	0.000107363	0.0168569	22.081	0	0	0	AJAP1		488	chr1	3580396	3580396	0.000130656	0.0184952	-33.1114	0	0	1	ARHGEF16
578	chr1	4984319	4984319	0.000128709	0.0183216	14.3007	0	0	0	AJAP1		493	chr1	3592320	3592320	0.000742928	0.0406849	-12.9704	0	0	1	ARHGEF16
579	chr1	4985222	4985222	0.000921902	0.0447658	25.7531	0	0	0	AJAP1		501	chr1	3673316	3673316	0.000544172	0.0354389	-13.8462	0	0	1	WRAP73
580	chr1	4986416	4986416	0.000435739	0.0320755	14.4071	0	0	0	AJAP1		508	chr1	3699151	3699151	0.000189384	0.0218951	-11.3466	0	0	1	WRAP73
582	chr1	5268363	5268363	7.24748e-05	0.0140796	12.2547	0	0	0	AJAP1		510	chr1	3701432	3701432	6.07865e-05	0.0129953	-20.8068	0	0	1	WRAP73
584	chr1	5278400	5278400	3.59653e-05	0.0101506	21.2319	0	0	0	AJAP1		512	chr1	3704635	3704635	0.000330307	0.0283983	-25.2083	0	0	1	WRAP73
585	chr1	5278413	5278413	0.000871896	0.0436504	22.1264	0	0	0	AJAP1		514	chr1	3708846	3708846	0.000108892	0.0169371	-22.2061	0	0	1	WRAP73
599	chr1	5712208	5712208	0.00108038	0.0480138	13.4416	0	0	0	KCNAB2		516	chr1	3717193	3717193	0.000986837	0.0460296	-21.3694	0	0	1	WRAP73
600	chr1	5713675	5713675	0.000146469	0.0194827	11.7668	0	0	0	KCNAB2		517	chr1	3717200	3717200	0.00040263	0.0309953	-21.4265	0	0	1	WRAP73
601	chr1	5726805	5726805	0.000270692	0.0258982	22.6687	0	0	0	KCNAB2		520	chr1	3752766	3752766	0.000408048	0.0311791	-13.1815	1	1	0	CCDC27
603	chr1	5822827	5822827	0.000497462	0.0339901	14.2613	0	0	0	KCNAB2		521	chr1	3752783	3752783	9.07067e-05	0.0156433	-10.0701	1	1	0	CCDC27
604	chr1	5822956	5822956	0.00045555	0.0327291	14.9685	0	0	0	KCNAB2		523	chr1	3763023	3763023	0.000777028	0.0415309	-20.4435	0	0	1	CCDC27
605	chr1	5823787	5823787	3.31396e-05	0.00976783	29.5332	0	0	0	KCNAB2		524	chr1	3763863	3763863	0.000107756	0.0168756	-16.2614	0	0	1	CCDC27
606	chr1	5840909	5840909	0.000209707	0.0229753	15.2227	0	0	0	KCNAB2		526	chr1	3773033	3773033	0.000176795	0.0212119	-26.8168	1	0	1	SMIM1
609	chr1	5883638	5883638	0.000360517	0.0294842	14.6844	0	0	1	KCNAB2		528	chr1	3773889	3773889	0.00025165	0.0249652	-17.9487	0	0	1	SMIM1
611	chr1	5907191	5907191	0.000600203	0.0370603	12.9032	0	1	1	KCNAB2		529	chr1	3776776	3776776	0.000848684	0.0431344	-13.2661	0	0	0	SMIM1
613	chr1	6040621	6040621	3.79667e-05	0.0104128	16.0215	0	1	0	NPHP4		531	chr1	3790245	3790245	4.99277e-05	0.0119159	-15.8651	0	0	1	SMIM1
616	chr1	6057691	6057691	0.0011003	0.0484204	14.6615	0	0	1	NPHP4		533	chr1	3880731	3880731	0.00046252	0.0329467	-10.4021	0	0	1	CEP104
617	chr1	6058467	6058467	0.00025837	0.0252812	13.802	0	0	1	NPHP4		534	chr1	3880807	3880807	0.000454133	0.0326834	-11.9231	0	0	1	CEP104
625	chr1	6111757	6111757	7.46883e-05	0.0143149	11.1274	0	0	1	NPHP4		536	chr1	3903970	3903970	0.000346106	0.0289477	-16.7628	0	1	0	C1orf174
626	chr1	6126901	6126901	8.05231e-05	0.0148154	21.9547	0	0	1	NPHP4		537	chr1	3924121	3924121	3.0481e-05	0.00940702	-21.0544	0	0	0	C1orf174
628	chr1	6128915	6128915	0.000277994	0.0262182	12.1951	0	1	0	NPHP4		538	chr1	3925627	3925627	0.000453457	0.0326565	-14.7045	0	0	0	C1orf174
629	chr1	6130236	6130236	0.000645952	0.0383059	14.5678	0	1	0	NPHP4		539	chr1	3931664	3931664	0.000614607	0.0374956	-31.7118	0	0	0	C1orf174
630	chr1	6136152	6136152	1.57952e-05	0.00684223	26.431	0	0	1	NPHP4		542	chr1	4027123	4027123	9.62503e-05	0.0161054	-20.375	0	0	0	C1orf174
632	chr1	6165907	6165907	0.00105626	0.0474632	15.3754	0	0	1	NPHP4		543	chr1	4061534	4061534	0.000521272	0.0347274	-10.4284	0	0	0	C1orf174
633	chr1	6166462	6166462	0.00103307	0.0470225	16.8445	0	0	1	NPHP4		544	chr1	4107935	4107935	2.45261e-06	0.00249946	-22.4362	0	0	0	C1orf174
635	chr1	6205703	6205703	6.6413e-05	0.0135332	13.7859	1	0	1	RNF207		549	chr1	4133880	4133880	0.000764913	0.0412145	-12.3932	0	0	0	C1orf174
636	chr1	6206452	6206452	0.000967826	0.0457039	11.9637	1	0	1	RNF207		551	chr1	4210535	4210535	1.52065e-06	0.001872	-22.3988	0	0	0	C1orf174
637	chr1	6209123	6209123	0.00022062	0.0235121	12.4749	0	1	0	RPL22		553	chr1	4213872	4213872	0.000894586	0.0441625	-20.7037	0	0	0	C1orf174
638	chr1	6211701	6211701	0.000943461	0.0452338	15.2041	0	0	1	RPL22		554	chr1	4324219	4324219	0.000336251	0.0286079	-17.4625	0	0	0	C1orf174
639	chr1	6240409	6240409	0.000600113	0.0370574	17.5296	0	0	0	ICMT		555	chr1	4325829	4325829	0.00112157	0.0488265	-12.4424	0	0	0	C1orf174
640	chr1	6245640	6245640	0.000569475	0.0361576	10.1163	0	0	0	HES3		556	chr1	4460806	4460806	1.92376e-06	0.00218177	-18.4586	0	0	0	C1orf174
641	chr1	6249677	6249677	0.00111143	0.048613	11.3078	0	1	0	HES3		557	chr1	4498157	4498157	4.50653e-05	0.0112873	-11.7021	0	0	0	C1orf174
642	chr1	6305401	6305401	0.000482168	0.033577	23.8994	0	0	1	GPR153		560	chr1	4600266	4600266	5.89337e-06	0.00411134	-28.7856	0	0	0	C1orf174
643	chr1	6308609	6308609	0.000797891	0.0419989	12.6982	0	0	1	GPR153		561	chr1	4600267	4600267	0.00072721	0.040345	-24.9511	0	0	0	C1orf174
645	chr1	6410253	6410253	4.00003e-05	0.0106791	26.6955	0	0	0	ACOT7		562	chr1	4600287	4600287	1.5098e-06	0.0018613	-27.6523	0	0	0	C1orf174
647	chr1	6425267	6425267	0.000214899	0.0232174	11.2943	1	0	1	ESPN		568	chr1	4637908	4637908	0.000326001	0.0282323	-18.8869	0	0	0	C1orf174
648	chr1	6430711	6430711	0.000256814	0.025201	12.2327	1	0	1	HES2		570	chr1	4711634	4711634	0.000407605	0.0311661	-18.0198	0	0	1	AJAP1
649	chr1	6460580	6460580	8.8165e-05	0.0154378	11.2068	0	1	0	HES2		572	chr1	4755506	4755506	0.000841199	0.0429397	-14.1181	0	0	1	AJAP1
650	chr1	6460621	6460621	0.000183609	0.0215767	15.6885	0	1	0	HES2		574	chr1	4779640	4779640	0.000115818	0.0174617	-20.8918	0	0	1	AJAP1
654	chr1	6473292	6473292	0.000685561	0.0393794	13.4282	0	1	0	TNFRSF25		576	chr1	4975183	4975183	1.16811e-05	0.00579829	-17.8093	0	0	0	AJAP1
655	chr1	6485779	6485779	0.000874319	0.0437048	12.0669	1	0	1	TNFRSF25		577	chr1	4978047	4978047	0.000888068	0.0440189	-17.6137	0	0	0	AJAP1
656	chr1	6487480	6487480	0.000335167	0.0285483	13.2846	0	0	1	TNFRSF25		581	chr1	5097723	5097723	0.000609697	0.0373662	-15.7274	0	0	0	AJAP1
663	chr1	6506038	6506038	0.000892532	0.0441111	19.4231	0	0	1	TNFRSF25		583	chr1	5275463	5275463	0.000176323	0.0211961	-17.2208	0	0	0	AJAP1
666	chr1	6527103	6527103	9.25307e-06	0.00513432	11.3618	0	0	1	PLEKHG5		586	chr1	5410270	5410270	0.000362185	0.0295423	-14.5159	0	0	0	AJAP1
668	chr1	6555110	6555110	0.000133744	0.0186662	26.4399	1	0	0	TAS1R1		587	chr1	5426528	5426528	4.64593e-06	0.00359143	-22.6075	0	0	0	AJAP1
669	chr1	6559180	6559180	6.85617e-05	0.0137217	20	0	0	1	NOL9		588	chr1	5455019	5455019	0.000793333	0.0418964	-10.1433	0	0	0	AJAP1
670	chr1	6602675	6602675	0.000156835	0.0200153	12.5983	1	1	0	ZBTB48		589	chr1	5475587	5475587	0.000853676	0.0432376	-12.5269	0	0	0	AJAP1
671	chr1	6621600	6621600	0.000127352	0.0182363	17.8022	0	1	0	THAP3		590	chr1	5475591	5475591	0.00058779	0.0367002	-18.0017	0	0	0	AJAP1
672	chr1	6621604	6621604	2.26826e-06	0.00238252	23.2441	0	1	0	THAP3		591	chr1	5481099	5481099	0.000444434	0.0323928	-10.4634	0	0	0	AJAP1
673	chr1	6621606	6621606	0.000742165	0.0406773	15.3177	0	1	0	THAP3		592	chr1	5484643	5484643	0.000359592	0.0294555	-15.1971	0	0	0	AJAP1
674	chr1	6621618	6621618	0.000516402	0.0345691	20.2369	0	1	0	THAP3		593	chr1	5509256	5509256	0.000102838	0.016501	-26.5241	0	0	0	AJAP1
676	chr1	6651966	6651966	0.000119737	0.0177216	22.4842	0	0	1	THAP3		594	chr1	5555083	5555083	0.000308823	0.0274941	-28.6526	0	0	0	AJAP1
677	chr1	6916246	6916246	0.00115073	0.0493825	12.0726	0	0	1	CAMTA1		595	chr1	5661853	5661853	6.10793e-05	0.0129975	-20.5174	0	0	0	KCNAB2
681	chr1	7094701	7094701	0.000421252	0.0316205	22.682	0	0	1	CAMTA1		596	chr1	5661871	5661871	0.000745334	0.0407361	-16.201	0	0	0	KCNAB2
687	chr1	7503083	7503083	0.000337101	0.0286257	10.1124	0	0	1	CAMTA1		597	chr1	5668119	5668119	0.00060218	0.037124	-12.5155	0	0	0	KCNAB2
692	chr1	7573919	7573919	0.000830583	0.0427379	10.9574	0	0	1	CAMTA1		598	chr1	5668127	5668127	0.000402271	0.030989	-13.0392	0	0	0	KCNAB2
693	chr1	7588301	7588301	1.07385e-07	0.000345009	23.5738	0	0	1	CAMTA1		602	chr1	5814518	5814518	0.00074527	0.0407361	-16.0307	0	0	0	KCNAB2
700	chr1	7757564	7757564	3.04724e-05	0.00940702	17.5244	0	0	1	CAMTA1		607	chr1	5866405	5866405	0.000340225	0.0287307	-16.3833	0	1	0	KCNAB2
701	chr1	7757565	7757565	0.000128743	0.0183227	16.2285	0	0	1	CAMTA1		608	chr1	5866442	5866442	0.000203655	0.0226635	-15.0445	0	1	0	KCNAB2
702	chr1	7786168	7786168	3.9116e-05	0.0105539	12.9457	0	0	1	PER3		610	chr1	5905465	5905465	2.4637e-05	0.00849614	-13.1616	0	1	0	KCNAB2
705	chr1	7827211	7827211	4.04405e-05	0.0107073	28.5449	0	1	0	PER3		612	chr1	6033912	6033912	0.00109339	0.0482712	-16.1163	1	0	1	NPHP4
709	chr1	8144796	8144796	0.000539355	0.0353195	16.0528	0	0	0	ERRFI1		614	chr1	6046480	6046480	0.000490774	0.033816	-14.351	1	0	1	NPHP4
712	chr1	8332699	8332699	0.000859165	0.0433757	11.1111	0	0	1	SLC45A1		615	chr1	6048550	6048550	0.00081047	0.0422781	-16.9175	0	0	1	NPHP4
713	chr1	8344028	8344028	0.00078843	0.0417801	11.6803	0	1	0	SLC45A1		618	chr1	6066170	6066170	0.000249714	0.0248936	-11.5114	0	0	1	NPHP4
715	chr1	8359521	8359521	4.61644e-08	0.000190559	25.5054	0	0	1	SLC45A1		619	chr1	6082104	6082104	0.00092235	0.0447658	-12.3778	0	0	1	NPHP4
716	chr1	8359533	8359533	9.35297e-09	6.12337e-05	29.6053	0	0	1	SLC45A1		620	chr1	6085921	6085921	0.000971404	0.0457874	-11.866	0	0	1	NPHP4
717	chr1	8359571	8359571	0.000892	0.0441	15.6588	0	0	1	SLC45A1		621	chr1	6086120	6086120	0.000742018	0.0406737	-22.628	0	0	1	NPHP4
718	chr1	8359572	8359572	4.8528e-05	0.0117342	20.614	0	0	1	SLC45A1		622	chr1	6092476	6092476	0.000457891	0.0327927	-18.6488	0	0	1	NPHP4
721	chr1	8388389	8388389	0.000543347	0.0354145	17.3489	0	0	1	SLC45A1		623	chr1	6092579	6092579	0.000673162	0.0390355	-29.9824	0	0	1	NPHP4
722	chr1	8388413	8388413	0.000116943	0.0175425	18.5835	0	0	1	SLC45A1		624	chr1	6095300	6095300	6.09918e-05	0.0129954	-18.831	0	0	1	NPHP4
723	chr1	8488393	8488393	7.83297e-05	0.0146807	17.0172	0	0	1	SLC45A1		627	chr1	6128887	6128887	9.06047e-07	0.00136605	-26.7276	0	1	0	NPHP4
725	chr1	8848058	8848058	5.02519e-05	0.0119471	16.2419	0	0	0	RERE		631	chr1	6143862	6143862	0.000118375	0.0176318	-20.019	0	1	0	NPHP4
726	chr1	8877928	8877928	0.000487072	0.0337115	17.0533	1	0	1	RERE		634	chr1	6167964	6167964	0.000127413	0.0182363	-25.448	0	0	1	NPHP4
727	chr1	8921242	8921242	2.98691e-07	0.000692034	15.217	0	0	0	ENO1		644	chr1	6333601	6333601	9.4378e-06	0.0051851	-12.7277	0	0	1	GPR153
729	chr1	9018564	9018564	3.21881e-06	0.00293428	32.7836	0	0	1	CA6		646	chr1	6424377	6424377	0.00093	0.044927	-10.3587	1	0	0	ESPN
731	chr1	9039730	9039730	0.000522336	0.0347587	20.1021	0	0	1	SLC2A7		651	chr1	6460819	6460819	0.000592183	0.0367965	-12.8586	0	1	0	HES2
735	chr1	9165562	9165562	7.64738e-05	0.0144932	22.6438	0	0	1	GPR157		652	chr1	6471108	6471108	0.000474172	0.033331	-19.4334	0	0	1	TNFRSF25
736	chr1	9215849	9215849	0.000990405	0.0460959	12.2917	0	0	0	GPR157		653	chr1	6471585	6471585	2.19033e-07	0.000558373	-12.4384	0	1	0	TNFRSF25
738	chr1	9259710	9259710	0.000207967	0.0228891	13.9254	0	0	1	H6PD		657	chr1	6498053	6498053	2.99878e-05	0.00935832	-25.5305	1	0	1	TNFRSF25
740	chr1	9270556	9270556	0.000534491	0.0351527	13.2641	0	1	0	H6PD		658	chr1	6498264	6498264	0.000611961	0.0374253	-25.25	1	0	1	TNFRSF25
741	chr1	9318266	9318266	0.000923665	0.0447791	19.3678	0	0	1	SPSB1		659	chr1	6504663	6504663	0.000449468	0.03254	-23.9974	0	0	1	TNFRSF25
743	chr1	9361018	9361018	1.67057e-08	9.32432e-05	18.1565	0	0	1	SPSB1		660	chr1	6505159	6505159	1.14557e-05	0.00575248	-20.614	0	0	1	TNFRSF25
744	chr1	9426754	9426754	6.05595e-05	0.0129704	17.5966	0	1	0	SPSB1		661	chr1	6505853	6505853	1.30792e-05	0.0062171	-21.0342	0	0	1	TNFRSF25
745	chr1	9503570	9503570	0.00109842	0.0483772	11.0337	0	0	0	SPSB1		662	chr1	6505977	6505977	6.78984e-05	0.0136874	-21.1594	0	0	1	TNFRSF25
747	chr1	9523294	9523294	0.000426535	0.0318033	10.3454	0	0	0	SPSB1		664	chr1	6506480	6506480	0.00116015	0.0495263	-15.5024	0	0	1	TNFRSF25
750	chr1	9607748	9607748	0.000246599	0.0247688	22.9327	0	1	0	TMEM201		665	chr1	6510069	6510069	0.000490839	0.033816	-15.8716	0	0	1	TNFRSF25
752	chr1	9667538	9667538	8.89562e-06	0.00503115	22.0309	0	0	1	PIK3CD		667	chr1	6547711	6547711	0.00100269	0.0463673	-13.3784	0	0	1	PLEKHG5
754	chr1	9815793	9815793	5.90253e-05	0.0128553	13.2339	0	0	1	PIK3CD		675	chr1	6628592	6628592	0.00010545	0.0167013	-24.6154	0	1	0	THAP3
768	chr1	10636528	10636528	0.000152052	0.019724	21.0876	0	0	0	DFFA		678	chr1	6941298	6941298	0.000224025	0.023691	-20.8361	0	0	1	CAMTA1
770	chr1	10638624	10638624	0.000321487	0.0280579	17.8847	0	1	0	DFFA		679	chr1	7037695	7037695	0.00096584	0.0456636	-17.0736	0	0	1	CAMTA1
777	chr1	10642772	10642772	1.10268e-06	0.00153963	36.3542	0	0	1	DFFA		680	chr1	7062511	7062511	9.69438e-05	0.0161279	-19.2477	0	0	1	CAMTA1
780	chr1	10669822	10669822	8.7663e-05	0.0153855	25	0	0	1	DFFA		682	chr1	7127570	7127570	9.34429e-06	0.00515997	-31.8816	0	0	1	CAMTA1
782	chr1	10695464	10695464	0.000220905	0.0235309	13.3556	0	0	1	DFFA		683	chr1	7421400	7421400	0.000320075	0.0279952	-13.2081	0	0	1	CAMTA1
784	chr1	10707321	10707321	8.65843e-05	0.015319	23.2369	0	0	1	DFFA		684	chr1	7455622	7455622	0.00016472	0.0205277	-20.3465	0	0	1	CAMTA1
785	chr1	10707390	10707390	0.000121324	0.0178526	18.1032	0	0	1	DFFA		685	chr1	7455653	7455653	0.000589159	0.0367168	-20.8782	0	0	1	CAMTA1
786	chr1	10709613	10709613	1.06753e-05	0.00555689	15.4839	0	0	1	DFFA		686	chr1	7457505	7457505	4.55681e-05	0.0113564	-19.0028	0	0	1	CAMTA1
787	chr1	10709934	10709934	0.000101052	0.0163605	21.7859	0	0	1	DFFA		688	chr1	7515630	7515630	0.00103562	0.0470642	-15.0434	0	0	1	CAMTA1
789	chr1	10722929	10722929	0.000216091	0.0232706	17.7953	0	0	1	DFFA		689	chr1	7535186	7535186	1.28367e-05	0.00614938	-25.3043	0	0	1	CAMTA1
794	chr1	10742705	10742705	0.00036447	0.0296383	25.4762	0	0	1	DFFA		690	chr1	7550312	7550312	0.00050561	0.0342731	-28.1622	0	0	1	CAMTA1
795	chr1	10744890	10744890	0.000132136	0.0185625	11.4281	0	0	1	DFFA		691	chr1	7550446	7550446	0.000160154	0.0201938	-21.5909	0	0	1	CAMTA1
796	chr1	10744915	10744915	1.89892e-05	0.00750021	19.7955	0	0	1	DFFA		694	chr1	7613070	7613070	0.000973012	0.0458002	-22.6878	0	0	1	CAMTA1
797	chr1	10759356	10759356	0.000786334	0.0417546	10.5286	0	0	1	DFFA		695	chr1	7638498	7638498	4.23324e-05	0.0109483	-25.4563	0	0	1	CAMTA1
802	chr1	10814020	10814020	0.000949602	0.0453376	10.0638	0	0	0	CASZ1		696	chr1	7639181	7639181	0.000372701	0.0299221	-22.3881	0	0	1	CAMTA1
803	chr1	10825073	10825073	2.66915e-05	0.00884262	19.4645	0	0	0	CASZ1		697	chr1	7648672	7648672	8.6716e-05	0.015324	-28.9809	0	0	1	CAMTA1
811	chr1	10986400	10986400	0.000617851	0.0375491	25.1765	0	0	0	C1orf127		698	chr1	7673914	7673914	4.8318e-08	0.000196964	-15.6843	0	0	1	CAMTA1
812	chr1	10986404	10986404	0.000376154	0.0300604	24.1176	0	0	0	C1orf127		699	chr1	7703458	7703458	9.53983e-06	0.00520251	-12.2731	0	0	1	CAMTA1
817	chr1	11244148	11244148	0.000490512	0.033816	16.4593	0	0	1	ANGPTL7		703	chr1	7827150	7827150	0.000147675	0.0195171	-29.6198	0	1	0	PER3
818	chr1	11328311	11328311	0.000661904	0.038774	15.3393	0	0	0	UBIAD1		704	chr1	7827187	7827187	2.2567e-06	0.00237623	-33.124	0	1	0	PER3
819	chr1	11357635	11357635	0.000352079	0.0291835	24.2865	0	0	0	UBIAD1		706	chr1	7913806	7913806	0.000887661	0.0440063	-15.0617	0	0	0	UTS2
821	chr1	11375227	11375227	5.71574e-06	0.00403346	33.3866	0	0	0	UBIAD1		707	chr1	7963526	7963526	0.00032545	0.0281987	-17.8868	0	0	1	PARK7
822	chr1	11382740	11382740	2.15669e-08	0.000107115	40.7488	0	0	0	UBIAD1		708	chr1	8065941	8065941	0.000578055	0.0364134	-11.6667	0	0	0	ERRFI1
823	chr1	11382741	11382741	4.28546e-07	0.000849425	29.8392	0	0	0	UBIAD1		710	chr1	8232556	8232556	0.000785121	0.0417386	-25.9088	0	0	0	ERRFI1
825	chr1	11462980	11462980	1.39557e-05	0.00641177	27.8528	0	0	0	UBIAD1		711	chr1	8330873	8330873	0.00118631	0.0499706	-17.1827	0	1	0	SLC45A1
826	chr1	11501406	11501406	0.000297436	0.0270651	18.9498	0	1	0	DISP3		714	chr1	8350150	8350150	8.47891e-05	0.0151928	-14.7852	0	0	0	SLC45A1
827	chr1	11501509	11501509	7.93206e-05	0.0147576	20.1274	0	1	0	DISP3		719	chr1	8359966	8359966	0.000147181	0.019515	-18.0419	0	1	0	SLC45A1
830	chr1	11568158	11568158	1.71788e-05	0.00714472	22.6075	0	0	0	DISP3		720	chr1	8361703	8361703	2.05022e-05	0.00776083	-27.4982	0	0	1	SLC45A1
831	chr1	11620953	11620953	0.000169027	0.0207775	17.9408	0	0	0	DISP3		724	chr1	8846836	8846836	0.000851855	0.0432017	-10.02	0	0	0	SLC45A1
832	chr1	11634665	11634665	1.9703e-05	0.00759453	17.519	0	0	0	DISP3		728	chr1	9008081	9008081	1.47468e-05	0.00661393	-15.53	0	0	1	CA6
836	chr1	11665350	11665350	0.000452155	0.0326297	10.2804	0	0	1	FBXO6		730	chr1	9039704	9039704	8.12657e-06	0.00476702	-23.2128	0	0	1	SLC2A7
837	chr1	11674228	11674228	0.000463687	0.0329855	18.5897	0	1	0	FBXO6		732	chr1	9057727	9057727	2.73633e-05	0.00895912	-12.082	0	0	1	SLC2A7
838	chr1	11710819	11710819	9.70378e-06	0.00526174	16.7441	0	0	1	MAD2L2		733	chr1	9057890	9057890	0.000344668	0.0289103	-25.172	0	0	1	SLC2A7
840	chr1	11745961	11745961	1.76162e-05	0.00725984	12.1985	0	0	1	AGTRAP		734	chr1	9104161	9104161	2.94393e-05	0.00928012	-13.638	0	1	0	SLC2A5
842	chr1	11858307	11858307	0.000673153	0.0390355	11.2206	1	1	0	NPPB		737	chr1	9258652	9258652	6.16107e-05	0.0130628	-13.0101	0	0	1	H6PD
845	chr1	11889446	11889446	1.29062e-05	0.00616933	23.9231	0	0	0	NPPB		739	chr1	9268841	9268841	0.000955188	0.0454441	-18.5027	0	1	0	H6PD
848	chr1	11898855	11898855	0.000839557	0.0429241	14.2397	0	0	0	NPPB		742	chr1	9324938	9324938	1.45992e-05	0.00657459	-25.625	0	0	1	SPSB1
851	chr1	12125606	12125606	0.000252487	0.0250003	18.5425	0	0	1	TNFRSF8		746	chr1	9505323	9505323	0.000908399	0.0444892	-28.164	0	0	0	SPSB1
854	chr1	12179142	12179142	0.000591367	0.0367748	13.5328	0	0	1	TNFRSF1B		748	chr1	9540225	9540225	0.000685447	0.0393781	-10.6461	1	0	1	SLC25A33
855	chr1	12180359	12180359	0.000756018	0.0409784	26.7105	0	0	1	TNFRSF1B		749	chr1	9577304	9577304	0.000166026	0.0205998	-11.5964	0	0	1	SLC25A33
856	chr1	12180454	12180454	0.000699714	0.0397302	19.8653	0	0	1	TNFRSF1B		751	chr1	9610776	9610776	0.000263185	0.0255153	-16.4198	0	1	0	TMEM201
857	chr1	12180509	12180509	1.77592e-05	0.00729592	31.319	0	0	1	TNFRSF1B		753	chr1	9716000	9716000	0.000158558	0.0200948	-25.0435	0	1	0	PIK3CD
859	chr1	12207824	12207824	1.91021e-05	0.00751501	19.7318	0	1	0	TNFRSF1B		755	chr1	9827766	9827766	0.000884603	0.0439452	-21.4298	0	0	0	CLSTN1
860	chr1	12215106	12215106	0.000709576	0.0399412	17.9557	0	0	0	TNFRSF1B		756	chr1	9832934	9832934	0.000673573	0.0390393	-10.1803	0	0	0	CLSTN1
862	chr1	12392263	12392263	0.00056357	0.0359525	15.4981	0	0	1	VPS13D		757	chr1	9875474	9875474	8.52342e-05	0.0152283	-15.4418	0	0	1	CLSTN1
863	chr1	12507818	12507818	2.11718e-05	0.00786092	21.1988	1	0	1	VPS13D		758	chr1	9875479	9875479	9.94114e-07	0.0014436	-17.5821	0	0	1	CLSTN1
864	chr1	12507891	12507891	0.000413171	0.0313709	16.5739	1	0	1	VPS13D		759	chr1	9972522	9972522	0.000137101	0.0188663	-23.5958	0	0	1	LZIC
865	chr1	12553057	12553057	0.000887311	0.0439944	12.2919	0	0	0	VPS13D		760	chr1	10020659	10020659	0.000140929	0.019143	-11.2673	0	0	0	RBP7
867	chr1	12652444	12652444	0.00112179	0.0488265	21.3135	0	0	1	AADACL4		761	chr1	10023225	10023225	0.000711359	0.0399712	-13.5503	0	0	0	RBP7
869	chr1	12795020	12795020	1.20305e-09	1.21263e-05	36.4524	1	0	1	PRAMEF1		762	chr1	10037141	10037141	0.0011404	0.049179	-15.8238	0	0	1	UBE4B
871	chr1	13395493	13395493	0.000138503	0.018972	12.9704	0	0	0	PRAMEF17		763	chr1	10037177	10037177	5.05998e-06	0.00376502	-12.6863	0	0	1	UBE4B
872	chr1	13463119	13463119	2.24992e-05	0.00811972	29.6918	0	0	0	PRAMEF20		764	chr1	10412669	10412669	0.000323285	0.0281373	-18.4576	0	0	1	PGD
879	chr1	14301463	14301463	0.000820315	0.0424828	23.1061	0	0	0	KAZN		765	chr1	10473421	10473421	0.000786952	0.0417665	-18.7489	1	0	0	DFFA
883	chr1	14660079	14660079	0.00010752	0.0168632	28.799	0	0	1	KAZN		766	chr1	10630868	10630868	9.84919e-07	0.00143536	-22.5422	0	0	0	DFFA
885	chr1	14678230	14678230	6.09181e-05	0.0129954	24.4931	0	0	1	KAZN		767	chr1	10631498	10631498	0.00113787	0.0491281	-14.3517	0	0	0	DFFA
893	chr1	15192547	15192547	0.000140847	0.019143	19.3304	0	0	1	TMEM51		769	chr1	10637621	10637621	0.000316987	0.0278962	-17.7787	0	1	0	DFFA
899	chr1	15358345	15358345	4.82544e-06	0.00367738	20.0269	0	0	1	FHAD1		771	chr1	10638991	10638991	0.000167344	0.0206805	-21.804	0	1	0	DFFA
900	chr1	15383422	15383422	0.000919551	0.044705	17.3253	0	0	1	FHAD1		772	chr1	10639000	10639000	0.000228913	0.023922	-20.3846	0	1	0	DFFA
902	chr1	15463368	15463368	0.000775068	0.0414806	11.0042	0	0	1	CELA2B		773	chr1	10639107	10639107	0.00029482	0.0269498	-22.7191	0	1	0	DFFA
903	chr1	15482323	15482323	0.000429732	0.0318852	13.5111	0	1	0	CELA2B		774	chr1	10639155	10639155	0.000296711	0.0270422	-22.8454	0	1	0	DFFA
908	chr1	15743206	15743206	3.21267e-05	0.00967047	19.5525	1	0	1	TMEM82		775	chr1	10639168	10639168	0.000893327	0.0441302	-20.6061	0	1	0	DFFA
909	chr1	15765709	15765709	4.03603e-06	0.00332798	27.4579	0	0	1	FBLIM1		776	chr1	10639220	10639220	5.62537e-05	0.0126108	-26.2548	0	1	0	DFFA
910	chr1	15791541	15791541	0.00022515	0.0237261	33.3333	0	0	0	FBLIM1		778	chr1	10645102	10645102	3.438e-05	0.00996687	-14.1583	0	0	1	DFFA
912	chr1	16009853	16009853	0.000637146	0.0380958	20.861	0	0	0	SRARP		779	chr1	10651609	10651609	9.04819e-08	0.000305447	-31.9972	0	0	1	DFFA
914	chr1	16040797	16040797	0.000235699	0.0242505	12.9548	0	0	0	CLCNKB		781	chr1	10676701	10676701	0.000469485	0.0331732	-15.8235	0	0	1	DFFA
917	chr1	16096154	16096154	0.000314239	0.0277504	10.4719	0	0	0	FAM131C		783	chr1	10704741	10704741	7.53273e-05	0.0143926	-29.8041	0	0	1	DFFA
918	chr1	16118868	16118868	0.00109415	0.0482752	10.5882	0	0	0	FAM131C		788	chr1	10710988	10710988	0.00116228	0.0495579	-13.4848	0	0	1	DFFA
920	chr1	16133246	16133246	0.000172332	0.0209613	22.2673	0	1	0	FAM131C		790	chr1	10726445	10726445	0.000552023	0.0356386	-10.758	0	0	1	DFFA
921	chr1	16134308	16134308	0.000375901	0.0300485	15.963	0	0	1	FAM131C		791	chr1	10726462	10726462	1.58525e-05	0.00685331	-13.4211	0	0	1	DFFA
922	chr1	16148499	16148499	1.56071e-05	0.00679823	16.1389	0	1	0	FAM131C		792	chr1	10726519	10726519	0.000134796	0.018738	-11.2892	0	0	1	DFFA
927	chr1	16157184	16157184	0.000236202	0.0242635	16.411	0	0	0	EPHA2		793	chr1	10726524	10726524	2.72131e-05	0.00892507	-12.6991	0	0	1	DFFA
929	chr1	16162629	16162629	0.000115132	0.0174129	20.2622	0	0	0	EPHA2		798	chr1	10761804	10761804	8.87675e-05	0.0154806	-24.4147	0	0	1	DFFA
930	chr1	16175098	16175098	0.000984635	0.0460032	11.7008	0	0	0	EPHA2		799	chr1	10804525	10804525	0.000165853	0.0205934	-13.6919	0	0	0	CASZ1
931	chr1	16182553	16182553	0.00024384	0.0246148	16.8044	0	0	0	EPHA2		800	chr1	10813907	10813907	9.82218e-05	0.0161736	-26.8325	0	0	0	CASZ1
933	chr1	17574760	17574760	0.000923837	0.04478	19.2993	0	0	1	ARHGEF10L		801	chr1	10813960	10813960	0.00118729	0.0499846	-23.8971	0	0	0	CASZ1
934	chr1	17574794	17574794	5.51364e-07	0.00100738	32.5538	0	0	1	ARHGEF10L		804	chr1	10830235	10830235	0.000838213	0.0428985	-15.0988	0	0	0	CASZ1
935	chr1	17602241	17602241	0.000416594	0.0314652	10.1852	0	0	1	ARHGEF10L		805	chr1	10835474	10835474	0.000127595	0.0182502	-17.0364	0	0	0	CASZ1
936	chr1	17671124	17671124	0.000417807	0.0315027	17.8595	0	0	1	ARHGEF10L		806	chr1	10880634	10880634	0.000556805	0.0357736	-13.1973	0	0	0	CASZ1
937	chr1	17672032	17672032	0.000285681	0.026564	14.819	0	0	1	ARHGEF10L		807	chr1	10888672	10888672	0.00044613	0.0324475	-10.8454	0	0	0	CASZ1
940	chr1	17729473	17729473	6.3378e-05	0.0132521	15.4954	0	0	0	ARHGEF10L		808	chr1	10898513	10898513	0.000357672	0.0293891	-17.6671	0	0	0	CASZ1
943	chr1	17773521	17773521	0.000171511	0.0209114	15.1752	0	0	1	ACTL8		809	chr1	10917194	10917194	0.000831435	0.0427415	-16.8762	0	0	0	CASZ1
944	chr1	17802383	17802383	0.000816885	0.042425	14.3568	0	0	1	ACTL8		810	chr1	10954056	10954056	0.000337559	0.0286448	-17.9222	0	1	0	CASZ1
946	chr1	18080545	18080545	0.00103747	0.0470756	12.9585	0	0	0	ACTL8		813	chr1	11045449	11045449	3.31207e-05	0.00976783	-29.8744	0	1	0	TARDBP
947	chr1	18110956	18110956	1.33508e-05	0.00625949	19.8976	0	0	1	IGSF21		814	chr1	11045495	11045495	1.52032e-05	0.00672051	-28.3873	0	1	0	TARDBP
948	chr1	18111109	18111109	2.52747e-05	0.00861583	13.6986	0	0	1	IGSF21		815	chr1	11045505	11045505	8.37343e-06	0.00485291	-23.7938	0	1	0	TARDBP
949	chr1	18149399	18149399	0.000135862	0.0188061	12.3582	0	0	1	IGSF21		816	chr1	11077481	11077481	7.7154e-06	0.00464446	-24.7355	0	0	1	SRM
950	chr1	18208633	18208633	0.00054279	0.0353955	16.2356	0	0	1	IGSF21		820	chr1	11364038	11364038	0.000101625	0.0163941	-24.705	0	0	0	UBIAD1
954	chr1	18482419	18482419	0.00039159	0.0306006	15.6502	0	1	0	KLHDC7A		824	chr1	11444205	11444205	2.77356e-05	0.00902792	-23.096	0	0	0	UBIAD1
958	chr1	18578901	18578901	0.000193865	0.022126	18.1746	0	0	0	KLHDC7A		828	chr1	11531709	11531709	0.000339472	0.0287102	-13.5155	0	1	0	DISP3
959	chr1	18630334	18630334	0.000844031	0.0430129	11.3687	1	0	0	PAX7		829	chr1	11538236	11538236	2.74355e-05	0.00897418	-15.1606	0	0	0	DISP3
965	chr1	18675758	18675758	0.000486725	0.0337026	27.6969	0	0	1	PAX7		833	chr1	11648756	11648756	0.000721674	0.0402213	-10.1534	0	1	0	DISP3
967	chr1	18684717	18684717	0.000788744	0.0417885	25.5319	0	0	1	PAX7		834	chr1	11654328	11654328	0.00109586	0.0483063	-13.6422	1	1	0	FBXO44
970	chr1	18731447	18731447	0.000411207	0.0312843	16.3339	0	0	1	PAX7		835	chr1	11654377	11654377	3.74396e-07	0.000791085	-14.8571	1	1	0	FBXO44
974	chr1	18827040	18827040	0.000235509	0.0242496	16.7888	0	0	0	PAX7		839	chr1	11717852	11717852	0.000642623	0.0382096	-12.4772	0	0	1	MAD2L2
977	chr1	18861302	18861302	0.00113493	0.049086	15.2424	0	0	0	TAS1R2		841	chr1	11747332	11747332	7.89893e-05	0.0147409	-20.9136	0	0	1	AGTRAP
978	chr1	18868229	18868229	0.000476258	0.0333935	19.2905	0	0	0	TAS1R2		843	chr1	11858750	11858750	3.31234e-05	0.00976783	-10.5574	1	1	0	NPPB
979	chr1	18868310	18868310	0.000260304	0.0253625	14.3574	0	0	0	TAS1R2		844	chr1	11887233	11887233	0.000284151	0.0264862	-10.7049	0	0	0	NPPB
983	chr1	18949503	18949503	3.5042e-05	0.0100576	11.6916	0	0	1	ALDH4A1		846	chr1	11898270	11898270	8.47745e-05	0.0151928	-14.1762	0	0	0	NPPB
984	chr1	18951737	18951737	0.000476212	0.0333935	30.7635	0	0	1	ALDH4A1		847	chr1	11898714	11898714	0.000782043	0.0416564	-17.6732	0	0	0	NPPB
995	chr1	19325861	19325861	0.00029285	0.0268721	15.615	0	0	1	AKR7A2		849	chr1	11912053	11912053	1.38987e-05	0.00639918	-19.139	0	0	0	NPPB
998	chr1	19502291	19502291	1.59585e-05	0.00688879	25.6873	0	0	0	CAPZB		850	chr1	11940032	11940032	0.00108063	0.0480142	-17.1171	0	0	1	PLOD1
1001	chr1	19652435	19652435	0.00105271	0.0473843	21.8085	0	0	1	NBL1		852	chr1	12173860	12173860	0.00100647	0.0464358	-21.5198	0	0	1	TNFRSF1B
1003	chr1	19666481	19666481	4.16018e-05	0.0108716	10.8447	0	0	1	HTR6		853	chr1	12177381	12177381	0.00107551	0.0478807	-19.1206	0	0	1	TNFRSF1B
1004	chr1	19719167	19719167	3.85063e-08	0.000168066	28.9286	0	0	1	HTR6		858	chr1	12187003	12187003	0.00112456	0.0488808	-17.1138	0	0	1	TNFRSF1B
1005	chr1	19922712	19922712	0.000158598	0.0200959	16.9239	1	1	0	PLA2G2E		861	chr1	12231710	12231710	0.000865858	0.0435308	-11.401	0	0	1	VPS13D
1006	chr1	19961067	19961067	0.000392718	0.0306535	28.6584	0	0	0	PLA2G2E		866	chr1	12595310	12595310	0.00110704	0.0485137	-10.8682	0	0	1	VPS13D
1007	chr1	20310767	20310767	0.000648519	0.0383844	23.6797	0	0	1	VWA5B1		868	chr1	12715953	12715953	3.38332e-05	0.00987127	-31.864	1	0	0	AADACL3
1010	chr1	20500048	20500048	0.000229403	0.0239404	29.7682	0	1	0	CAMK2N1		870	chr1	13395282	13395282	8.28824e-05	0.0150222	-11.3672	0	0	0	PRAMEF17
1012	chr1	20581124	20581124	0.000431597	0.0319228	26.5099	0	0	0	FAM43B		873	chr1	13492428	13492428	0.000565681	0.0360482	-25.7945	0	0	1	PRAMEF20
1014	chr1	20658192	20658192	1.63026e-05	0.00696848	31.7371	0	0	1	PINK1		874	chr1	13530835	13530835	6.40809e-05	0.0133346	-16.6354	0	0	0	LRRC38
1015	chr1	20662097	20662097	0.000550236	0.0355956	11.0814	1	0	0	DDOST		875	chr1	13596732	13596732	0.000930174	0.0449295	-20.2273	0	0	1	PDPN
1020	chr1	20675169	20675169	0.000208723	0.0229168	23.6555	0	0	1	DDOST		876	chr1	13694385	13694385	1.06837e-06	0.00152044	-32.6792	0	0	0	PDPN
1021	chr1	20675404	20675404	0.0008011	0.0420855	17.4884	0	0	1	DDOST		877	chr1	13782726	13782726	3.02498e-06	0.00284151	-16.813	0	1	1	PRDM2
1027	chr1	21268660	21268660	0.00021396	0.0231739	10.523	0	0	1	EIF4G3		878	chr1	13934740	13934740	6.19732e-05	0.0130953	-17.3633	0	0	0	KAZN
1030	chr1	21321740	21321740	0.000108404	0.0169073	12.2724	0	0	1	EIF4G3		880	chr1	14573445	14573445	0.000954095	0.0454135	-11.2812	0	0	0	KAZN
1031	chr1	21327737	21327737	0.000510252	0.0344204	18.4009	0	0	1	EIF4G3		881	chr1	14595362	14595362	0.00073628	0.0405282	-11.9566	0	0	0	KAZN
1036	chr1	21573722	21573722	1.46089e-05	0.00657552	34.1405	0	1	0	ALPL		882	chr1	14628137	14628137	0.00101257	0.0465586	-12.8994	0	0	1	KAZN
1039	chr1	21593864	21593864	0.000962265	0.0456027	14.7797	0	0	0	ALPL		884	chr1	14667870	14667870	3.51128e-05	0.0100653	-31.3492	0	0	1	KAZN
1041	chr1	21603697	21603697	0.000694159	0.0395943	16.2765	0	1	1	ALPL		886	chr1	14769500	14769500	7.14315e-11	1.30805e-06	-23.4608	0	0	1	KAZN
1043	chr1	21613599	21613599	2.22865e-06	0.00236502	24.4701	0	0	1	ALPL		887	chr1	14988306	14988306	0.000725869	0.0403161	-12.1243	0	0	1	TMEM51
1045	chr1	21623919	21623919	0.000866394	0.0435368	13.3307	0	0	1	ALPL		888	chr1	14988436	14988436	0.000670397	0.0389615	-12.234	0	0	1	TMEM51
1046	chr1	21634708	21634708	0.000490791	0.033816	16.3891	0	0	1	ALPL		889	chr1	15056270	15056270	1.65958e-07	0.000457952	-10.7127	0	1	0	TMEM51
1047	chr1	21668504	21668504	5.896e-05	0.012851	11.8796	1	0	1	RAP1GAP		890	chr1	15111573	15111573	0.00047442	0.0333328	-18.3007	0	0	1	TMEM51
1048	chr1	21803027	21803027	0.00102347	0.0467895	13	0	0	0	USP48		891	chr1	15117402	15117402	0.000740341	0.0406288	-18.5812	0	1	0	TMEM51
1050	chr1	21814796	21814796	8.69764e-05	0.0153285	19.0981	0	1	0	LDLRAD2		892	chr1	15154679	15154679	0.000923351	0.0447791	-13.6109	1	0	1	TMEM51
1052	chr1	21833027	21833027	0.000104466	0.0166076	14.6372	0	0	1	LDLRAD2		894	chr1	15193086	15193086	7.16963e-05	0.0140054	-18.8707	0	0	1	TMEM51
1054	chr1	21841723	21841723	1.71374e-07	0.000468676	44.877	0	0	1	LDLRAD2		895	chr1	15193087	15193087	1.46963e-05	0.00659768	-22.9679	0	0	1	TMEM51
1056	chr1	21846115	21846115	0.000418029	0.0315027	16.5966	0	1	0	LDLRAD2		896	chr1	15214785	15214785	5.95845e-05	0.0128938	-22.246	0	0	1	TMEM51
1057	chr1	21850049	21850049	0.00101518	0.0466071	11.6753	0	1	0	LDLRAD2		897	chr1	15326649	15326649	5.87178e-07	0.00104843	-15.5993	0	0	1	FHAD1
1060	chr1	21900155	21900155	0.000861041	0.0434189	23.7039	0	0	1	LDLRAD2		898	chr1	15346480	15346480	0.000351631	0.0291633	-14.0241	0	0	1	FHAD1
1062	chr1	21931401	21931401	0.000598479	0.0369816	10.7814	0	0	1	LDLRAD2		901	chr1	15429013	15429013	5.36416e-05	0.0123487	-10.3448	0	1	0	EFHD2
1065	chr1	22005013	22005013	1.05916e-05	0.00554829	13.5538	0	0	1	CELA3A		904	chr1	15684930	15684930	4.7025e-05	0.0115233	-11.0132	1	0	1	PLEKHM2
1067	chr1	22040878	22040878	2.36148e-05	0.00830675	13.7357	0	0	0	CDC42		905	chr1	15735171	15735171	0.000548316	0.0355633	-18.408	0	0	0	SLC25A34
1069	chr1	22133835	22133835	0.00047739	0.0334246	10.2637	0	0	1	CDC42		906	chr1	15736613	15736613	0.000550604	0.0356051	-13.7987	1	1	0	SLC25A34
1070	chr1	22133850	22133850	0.00047739	0.0334246	10.2637	0	0	1	CDC42		907	chr1	15739493	15739493	0.00101988	0.0466901	-12.8575	0	1	0	TMEM82
1071	chr1	22143896	22143896	0.000242536	0.0245519	23.3944	1	0	0	WNT4		911	chr1	15928525	15928525	0.00114912	0.0493497	-17.1733	0	1	0	SPEN
1074	chr1	22160185	22160185	0.000331434	0.0284159	14.9936	0	0	0	WNT4		913	chr1	16030503	16030503	1.74603e-06	0.00203767	-29.54	0	1	0	HSPB7
1076	chr1	22208792	22208792	1.41406e-05	0.00645752	11.5615	0	0	0	WNT4		915	chr1	16092102	16092102	0.000161634	0.0203088	-13.6364	0	0	0	FAM131C
1078	chr1	22256090	22256090	0.000880857	0.0438698	14.8018	0	0	0	WNT4		916	chr1	16092155	16092155	0.000639187	0.0381245	-29.1026	0	0	0	FAM131C
1083	chr1	22596057	22596057	0.000847047	0.0431005	19.281	0	0	1	EPHA8		919	chr1	16131822	16131822	0.000714053	0.0400419	-23.9993	0	1	0	FAM131C
1084	chr1	22597759	22597759	0.000202835	0.022621	14.7554	0	1	0	EPHA8		923	chr1	16149856	16149856	7.0564e-05	0.0139107	-23.1253	0	0	1	FAM131C
1088	chr1	22634284	22634284	0.000357604	0.0293891	16.5513	1	0	0	C1QA		924	chr1	16154398	16154398	0.00116631	0.0496296	-12.2706	0	0	1	FAM131C
1091	chr1	22723203	22723203	0.000556348	0.0357696	21.3969	0	0	1	EPHB2		925	chr1	16154519	16154519	0.00100897	0.0464694	-19.2473	0	0	1	FAM131C
1095	chr1	22846340	22846340	0.000442879	0.0323248	19.5143	0	0	1	EPHB2		926	chr1	16154524	16154524	0.000560089	0.0358388	-22.7957	0	0	1	FAM131C
1096	chr1	22883701	22883701	2.96108e-05	0.00931551	23.2385	0	0	1	EPHB2		928	chr1	16162589	16162589	8.82097e-07	0.00134446	-19.2688	0	0	0	EPHA2
1098	chr1	22953577	22953577	7.60214e-05	0.014455	12.6667	0	1	0	EPHB2		932	chr1	17490449	17490449	5.76368e-07	0.0010377	-30.8181	0	0	0	PADI2
1099	chr1	22961607	22961607	0.000982611	0.0459683	25.3873	0	0	1	EPHB2		938	chr1	17707057	17707057	7.53976e-05	0.0143997	-19.9283	0	0	0	ARHGEF10L
1101	chr1	23092901	23092901	0.00110338	0.0484524	16.129	0	1	0	TEX46		939	chr1	17716972	17716972	0.000248578	0.0248319	-13.3917	0	0	0	ARHGEF10L
1103	chr1	23583310	23583310	0.000108275	0.0168998	21.8891	0	0	0	HTR1D		941	chr1	17733729	17733729	0.000336352	0.0286126	-12.6027	0	0	0	ARHGEF10L
1104	chr1	23623357	23623357	0.000136941	0.0188663	23.2981	0	0	0	HTR1D		942	chr1	17734074	17734074	0.000228003	0.0238518	-14.7833	0	0	0	ARHGEF10L
1105	chr1	23744598	23744598	0.00116447	0.0495935	22.9547	0	0	1	ELOA		945	chr1	18012985	18012985	2.00348e-07	0.000526265	-12.7645	0	0	0	ACTL8
1106	chr1	23744602	23744602	0.000222789	0.0236326	27.2147	0	0	1	ELOA		951	chr1	18313129	18313129	3.94369e-05	0.0106073	-14.0083	0	0	1	IGSF21
1107	chr1	23794889	23794889	2.22256e-05	0.00806495	14.7329	0	1	0	LYPLA2		952	chr1	18365385	18365385	0.000756967	0.0409933	-18.1301	0	1	0	IGSF21
1108	chr1	23801467	23801467	7.08151e-06	0.00445728	33.9054	1	0	0	GALE		953	chr1	18407865	18407865	0.00108566	0.0481204	-13.3981	0	0	0	IGSF21
1109	chr1	23835787	23835787	2.03531e-05	0.00772512	14.6789	0	0	0	GALE		955	chr1	18482453	18482453	0.000322553	0.0281027	-14.4818	0	1	0	KLHDC7A
1111	chr1	23877887	23877887	1.14668e-05	0.00575473	16.0805	0	0	1	FUCA1		956	chr1	18486341	18486341	4.64981e-05	0.0114733	-25.3759	0	0	0	KLHDC7A
1114	chr1	24108597	24108597	2.71589e-07	0.000650159	33.9068	0	1	0	SRSF10		957	chr1	18537730	18537730	0.000663864	0.0387949	-16.6882	0	0	0	KLHDC7A
1115	chr1	24208075	24208075	2.71192e-05	0.00891033	30.1617	0	0	1	GRHL3		960	chr1	18630435	18630435	0.00028719	0.0266259	-20.4221	1	0	0	PAX7
1116	chr1	24376670	24376670	0.000312871	0.027685	12.4613	0	0	1	GRHL3		961	chr1	18630535	18630535	1.5373e-05	0.0067507	-10.0105	1	0	0	PAX7
1117	chr1	24376697	24376697	0.000396518	0.0307825	16.0122	0	0	1	GRHL3		962	chr1	18633029	18633029	6.40628e-05	0.0133341	-10.7596	0	0	1	PAX7
1118	chr1	24486279	24486279	0.000823284	0.0425554	20.8403	0	0	0	STPG1		963	chr1	18646387	18646387	0.000643308	0.0382226	-11.828	0	0	1	PAX7
1120	chr1	24642117	24642117	0.000239276	0.0243772	18.7553	0	0	0	SRRM1		964	chr1	18646546	18646546	0.000409232	0.031217	-10.2711	0	0	1	PAX7
1121	chr1	24659049	24659049	0.000929072	0.0449106	20.7691	0	0	1	SRRM1		966	chr1	18675803	18675803	0.000228923	0.023922	-30.1798	0	0	1	PAX7
1125	chr1	24909559	24909559	0.000922697	0.0447723	22.6526	0	0	1	CLIC4		968	chr1	18684846	18684846	2.2304e-05	0.00807843	-20.4176	0	0	1	PAX7
1127	chr1	24930882	24930882	9.62041e-06	0.00523522	10.0444	1	0	1	CLIC4		969	chr1	18728583	18728583	0.000898654	0.0442618	-20.3577	0	0	1	PAX7
1130	chr1	24970646	24970646	0.00014111	0.019143	11.9083	0	0	0	RUNX3		971	chr1	18756865	18756865	0.00114649	0.0492834	-13.0868	0	0	0	PAX7
1133	chr1	25016658	25016658	8.8198e-05	0.0154378	24.1631	0	0	0	RUNX3		972	chr1	18818039	18818039	0.00026397	0.025528	-25.5072	0	0	0	PAX7
1134	chr1	25022458	25022458	0.000801093	0.0420855	15.5788	0	0	0	RUNX3		973	chr1	18818071	18818071	0.00109449	0.0482765	-20.7061	0	0	0	PAX7
1142	chr1	25168030	25168030	0.000138399	0.0189607	25.7629	0	0	0	RUNX3		975	chr1	18854520	18854520	3.7627e-07	0.000793105	-23.7689	0	1	0	PAX7
1144	chr1	25475083	25475083	0.000482278	0.0335819	23.598	0	0	1	RHCE		976	chr1	18861273	18861273	5.14104e-06	0.00379998	-25.0222	0	0	0	TAS1R2
1145	chr1	25531212	25531212	3.89997e-06	0.00326902	13.1583	0	0	0	RHCE		980	chr1	18875523	18875523	0.00110162	0.0484385	-17.3442	0	0	1	TAS1R2
1146	chr1	25541141	25541141	0.000839721	0.0429241	16.6906	0	0	0	LDLRAP1		981	chr1	18924107	18924107	0.000926597	0.0448407	-12.4515	0	0	1	ALDH4A1
1148	chr1	25616045	25616045	7.97466e-05	0.014775	17.5729	1	0	0	MAN1C1		982	chr1	18937906	18937906	2.76991e-06	0.0027034	-36.2851	0	0	1	ALDH4A1
1149	chr1	25616063	25616063	0.000433051	0.0319541	18.5	1	0	0	MAN1C1		985	chr1	18957414	18957414	0.000716889	0.0401327	-12.811	1	0	0	IFFO2
1150	chr1	25778158	25778158	0.00082541	0.0425965	14.2492	0	1	0	MAN1C1		986	chr1	18988137	18988137	0.000153829	0.01982	-20.2705	0	0	0	IFFO2
1151	chr1	25810409	25810409	0.000307142	0.0274178	11.9246	0	0	1	MTFR1L		987	chr1	19034728	19034728	0.000763922	0.0411844	-18.9443	0	0	0	IFFO2
1152	chr1	25992804	25992804	0.000233157	0.0241455	23.9926	0	0	1	STMN1		988	chr1	19131798	19131798	1.65422e-05	0.00700959	-32.1851	0	0	1	IFFO2
1153	chr1	26018910	26018910	2.80132e-05	0.0090772	26.1194	0	0	0	EXTL1		989	chr1	19239948	19239948	0.000898805	0.0442667	-13.3294	0	1	1	UBR4
1154	chr1	26045979	26045979	9.98192e-05	0.0162415	11.5646	1	1	0	SLC30A2		990	chr1	19239979	19239979	0.000562453	0.0359149	-11.853	0	1	1	UBR4
1156	chr1	26156176	26156176	2.58991e-08	0.000122978	25.4756	0	0	0	FAM110D		991	chr1	19260434	19260434	0.000135159	0.0187759	-10.0403	0	0	0	EMC1
1157	chr1	26162422	26162422	0.000850276	0.0431682	10.045	0	1	0	FAM110D		992	chr1	19274112	19274112	8.94813e-05	0.015545	-15.0503	1	1	0	AKR7L
1158	chr1	26177556	26177556	0.000301221	0.027224	12.4168	1	1	0	CNKSR1		993	chr1	19274124	19274124	4.67391e-05	0.0114946	-13.4543	1	0	0	AKR7L
1159	chr1	26333422	26333422	8.85073e-05	0.0154584	17.2161	0	0	1	UBXN11		994	chr1	19316109	19316109	0.000722525	0.0402372	-21.6129	0	0	1	AKR7A2
1160	chr1	26343883	26343883	1.01423e-05	0.00539793	14.0186	0	1	0	UBXN11		996	chr1	19326623	19326623	0.000395087	0.030746	-12.3297	0	1	0	AKR7A2
1162	chr1	26360035	26360035	5.2558e-05	0.0121944	10.8835	0	0	0	CRYBG2		997	chr1	19344093	19344093	0.000252606	0.0250027	-18.0728	0	0	1	AKR7A2
1165	chr1	26805232	26805232	0.000736257	0.0405282	17.4943	0	0	0	PIGV		999	chr1	19561129	19561129	3.63306e-05	0.0102118	-20.3828	0	0	0	CAPZB
1166	chr1	26827860	26827860	0.00114639	0.0492834	14.9113	0	0	1	ZDHHC18		1000	chr1	19643228	19643228	0.000847764	0.0431141	-15.0483	1	0	1	NBL1
1168	chr1	26959941	26959941	0.000184596	0.0216368	19.1759	1	0	1	KDF1		1002	chr1	19664570	19664570	0.00117121	0.0497424	-14.6739	1	0	0	HTR6
1169	chr1	26994288	26994288	0.000474458	0.0333328	12.3343	1	1	0	TRNP1		1008	chr1	20336718	20336718	0.000793347	0.0418964	-23.5637	0	0	1	VWA5B1
1177	chr1	27351046	27351046	0.000251702	0.0249652	14.4775	0	0	1	SYTL1		1009	chr1	20401568	20401568	0.000407587	0.0311661	-13.859	0	0	1	VWA5B1
1178	chr1	27351442	27351442	0.000616146	0.0375198	11.1223	0	0	1	SYTL1		1011	chr1	20554098	20554098	0.000305736	0.0273789	-16.9109	0	1	0	FAM43B
1179	chr1	27351458	27351458	0.000650636	0.0384413	22.1664	0	1	0	SYTL1		1013	chr1	20638018	20638018	0.000659491	0.0387168	-13.8012	0	1	0	PINK1
1180	chr1	27351507	27351507	3.80691e-05	0.0104211	19.1879	0	1	0	SYTL1		1016	chr1	20664485	20664485	0.0011145	0.0486784	-23.0159	0	1	0	DDOST
1181	chr1	27351520	27351520	8.88179e-06	0.00502662	20.1138	0	1	0	SYTL1		1017	chr1	20664649	20664649	9.66407e-06	0.00524934	-28.0198	0	1	0	DDOST
1182	chr1	27351548	27351548	0.0011682	0.0496709	21.2405	0	1	0	SYTL1		1018	chr1	20664658	20664658	1.54371e-05	0.00676509	-28.0451	0	1	0	DDOST
1184	chr1	27357501	27357501	0.000745297	0.0407361	13.7807	0	1	0	SYTL1		1019	chr1	20666567	20666567	4.89887e-07	0.000932512	-30.4777	0	0	1	DDOST
1185	chr1	27357859	27357859	0.00118193	0.0498917	13.4984	0	1	0	SYTL1		1022	chr1	20721946	20721946	0.00074792	0.0408128	-11.2121	0	1	0	KIF17
1188	chr1	27362649	27362649	0.000181056	0.0214635	13.3333	0	1	0	SYTL1		1023	chr1	20729739	20729739	0.000641406	0.0381726	-12.3407	0	0	1	KIF17
1191	chr1	27519433	27519433	0.000245582	0.0247067	14.0484	0	0	0	WASF2		1024	chr1	21220720	21220720	0.000159362	0.0201494	-14.1848	0	0	1	EIF4G3
1192	chr1	27519469	27519469	0.000313446	0.0277172	16.5564	0	0	0	WASF2		1025	chr1	21220771	21220771	0.000360916	0.0294997	-15.6305	0	0	1	EIF4G3
1198	chr1	27562214	27562214	0.000626767	0.0378249	18.2928	0	0	1	WASF2		1026	chr1	21239214	21239214	4.97416e-06	0.0037383	-31.1262	0	0	1	EIF4G3
1200	chr1	27614821	27614821	0.000330929	0.0284159	13.2316	0	0	1	AHDC1		1028	chr1	21279129	21279129	0.000832504	0.0427812	-15.0739	1	0	1	EIF4G3
1202	chr1	27836713	27836713	0.000849017	0.0431408	13.3362	0	0	1	PPP1R8		1029	chr1	21317327	21317327	0.000109389	0.0169659	-14.537	0	0	1	EIF4G3
1203	chr1	27906604	27906604	5.77317e-05	0.012747	15.6479	0	0	1	THEMIS2		1032	chr1	21506169	21506169	4.1825e-06	0.00340671	-15.8344	0	0	0	ALPL
1205	chr1	28473013	28473013	4.03164e-06	0.00332775	35.5021	0	0	1	PHACTR4		1033	chr1	21535472	21535472	0.000263387	0.0255154	-21.4661	0	0	1	ALPL
1210	chr1	28869345	28869345	2.52923e-05	0.00861583	22.0678	0	1	0	OPRD1		1034	chr1	21538504	21538504	0.0011633	0.0495731	-10.4182	0	0	1	ALPL
1219	chr1	29312580	29312580	7.04088e-05	0.0138889	11.0537	0	1	0	PTPRU		1035	chr1	21551083	21551083	0.00082172	0.0425068	-15.364	1	0	1	ALPL
1220	chr1	29362534	29362534	2.86483e-05	0.00918319	21.3981	0	0	0	PTPRU		1037	chr1	21574799	21574799	1.38529e-05	0.00638492	-14.8919	0	0	1	ALPL
1221	chr1	29698990	29698990	2.67667e-05	0.00884919	21.2512	0	0	0	PTPRU		1038	chr1	21574800	21574800	7.91247e-05	0.0147453	-11.7239	0	0	1	ALPL
1227	chr1	30245076	30245076	0.000152317	0.0197302	18.8511	0	0	0	MATN1		1040	chr1	21593868	21593868	0.000408509	0.0311976	-12.6194	0	0	0	ALPL
1229	chr1	30539661	30539661	0.00074468	0.0407312	26.5343	0	0	0	MATN1		1042	chr1	21604079	21604079	1.93493e-08	0.000101352	-15.1232	0	0	1	ALPL
1231	chr1	30717758	30717758	6.89272e-05	0.0137342	15.3775	0	0	1	MATN1		1044	chr1	21613696	21613696	8.78798e-05	0.0154048	-24.8408	0	1	0	ALPL
1232	chr1	30763686	30763686	0.00103921	0.0471036	16.3492	0	0	0	LAPTM5		1049	chr1	21808536	21808536	0.00113912	0.0491528	-14.984	0	0	0	LDLRAD2
1233	chr1	30763745	30763745	5.14084e-05	0.0120798	18.9947	0	0	0	LAPTM5		1051	chr1	21832538	21832538	8.05872e-07	0.0012959	-14.473	0	1	0	LDLRAD2
1234	chr1	30763854	30763854	5.69564e-05	0.0126898	16.2442	0	0	0	LAPTM5		1053	chr1	21833086	21833086	0.000921982	0.0447658	-14.7368	0	0	1	LDLRAD2
1236	chr1	31052853	31052853	6.98383e-05	0.01383	13.2323	0	0	1	SDC3		1055	chr1	21842874	21842874	7.67147e-05	0.0145186	-27.1089	0	1	0	LDLRAD2
1240	chr1	31181558	31181558	0.000492462	0.0338384	14.913	0	1	0	PUM1		1058	chr1	21864960	21864960	5.33041e-08	0.000212283	-25.0065	0	1	0	LDLRAD2
1242	chr1	31267604	31267604	2.49509e-05	0.00855319	29.985	0	0	1	NKAIN1		1059	chr1	21864961	21864961	2.2195e-07	0.000561749	-24.8141	0	1	0	LDLRAD2
1243	chr1	31267612	31267612	6.78627e-05	0.0136874	24.5513	0	0	1	NKAIN1		1061	chr1	21931210	21931210	0.000821552	0.0425068	-10.8095	0	0	1	LDLRAD2
1244	chr1	31267692	31267692	0.000768847	0.0413002	28.1904	0	0	1	NKAIN1		1063	chr1	21943639	21943639	8.93918e-05	0.0155406	-12.8588	0	0	0	HSPG2
1245	chr1	31410461	31410461	0.000849912	0.0431649	16.0821	1	0	1	SERINC2		1064	chr1	21981788	21981788	0.000607284	0.037297	-14.9222	0	0	1	CELA3A
1246	chr1	31503960	31503960	8.41547e-08	0.000286661	31.7301	0	0	1	SERINC2		1066	chr1	22016488	22016488	0.000158443	0.0200889	-30.1552	0	0	0	CELA3A
1247	chr1	31558026	31558026	2.97717e-10	4.12209e-06	34.788	0	0	0	SERINC2		1068	chr1	22132459	22132459	0.00067405	0.0390435	-11.4588	0	0	1	CDC42
1252	chr1	31589449	31589449	0.000124139	0.0180356	18.6508	0	0	0	TINAGL1		1072	chr1	22149566	22149566	0.000157856	0.0200587	-16.6667	0	0	0	WNT4
1254	chr1	31624238	31624238	1.66482e-05	0.0070178	25.0161	0	0	1	HCRTR1		1073	chr1	22153873	22153873	1.22538e-05	0.00596605	-22.8485	0	0	0	WNT4
1255	chr1	31624239	31624239	1.11344e-09	1.15e-05	41.7402	0	0	1	HCRTR1		1075	chr1	22207933	22207933	6.50398e-05	0.0134275	-17.5696	0	0	0	WNT4
1257	chr1	31726384	31726384	0.00117183	0.0497543	24.5653	0	0	0	COL16A1		1077	chr1	22228746	22228746	1.69732e-05	0.00709337	-12.5496	0	0	0	WNT4
1258	chr1	31726492	31726492	0.000121842	0.0178814	25.6903	0	0	0	COL16A1		1079	chr1	22259747	22259747	0.000334985	0.0285433	-22.6022	0	0	0	WNT4
1260	chr1	31735433	31735433	0.000526586	0.0348952	15.4715	0	0	1	COL16A1		1080	chr1	22288315	22288315	1.22666e-05	0.00596735	-10.4637	0	0	0	WNT4
1263	chr1	31999288	31999288	0.000707265	0.0398812	13.9957	0	0	0	PTP4A2		1081	chr1	22482844	22482844	0.000179861	0.0213746	-19.3262	0	0	1	ZBTB40
1264	chr1	32275934	32275934	0.000366654	0.0297077	23.3753	0	1	0	LCK		1082	chr1	22584232	22584232	0.000911457	0.0445572	-13.2051	0	0	1	EPHA8
1265	chr1	32285526	32285526	0.00110211	0.0484385	21.5356	0	1	0	LCK		1085	chr1	22597766	22597766	0.00045345	0.0326565	-20.2658	0	1	0	EPHA8
1267	chr1	32328467	32328467	5.03413e-06	0.0037505	10.0503	0	0	1	HDAC1		1086	chr1	22599070	22599070	0.000217503	0.0233611	-13.7344	0	0	1	EPHA8
1268	chr1	32336605	32336605	1.0264e-07	0.000338062	23.3766	1	0	0	MARCKSL1		1087	chr1	22619958	22619958	0.000441762	0.0322851	-18.7264	0	0	0	EPHA8
1269	chr1	32429209	32429209	2.67182e-05	0.00884262	26.5591	0	0	0	BSDC1		1089	chr1	22638943	22638943	0.00118549	0.0499706	-13.065	0	1	0	C1QC
1272	chr1	32734686	32734686	0.000154712	0.0198621	20.9648	0	0	0	SYNC		1090	chr1	22673776	22673776	0.000499643	0.0340586	-10.6952	0	0	0	C1QB
1273	chr1	32770024	32770024	2.84549e-06	0.0027445	16.1393	0	1	1	KIAA1522		1092	chr1	22723338	22723338	0.000445843	0.0324383	-20.8001	0	0	1	EPHB2
1274	chr1	32770025	32770025	4.60201e-08	0.000190559	20.9553	0	1	1	KIAA1522		1093	chr1	22743841	22743841	5.23677e-05	0.0121803	-18.3798	0	0	1	EPHB2
1275	chr1	32802236	32802236	1.34321e-19	5.80403e-14	29.6204	0	0	1	KIAA1522		1094	chr1	22836111	22836111	0.000167236	0.0206788	-18.9723	0	0	1	EPHB2
1280	chr1	33052881	33052881	0.000974382	0.0458232	20.1968	0	0	0	RNF19B		1097	chr1	22886815	22886815	0.000335461	0.0285649	-18.1538	0	0	1	EPHB2
1282	chr1	33127492	33127492	2.9996e-05	0.00935832	10.8434	0	0	0	AK2		1100	chr1	23092891	23092891	4.38424e-05	0.0111372	-23.9955	0	1	0	TEX46
1285	chr1	33307337	33307337	3.30088e-07	0.000737113	10.1997	0	1	0	ZNF362		1102	chr1	23115603	23115603	0.000643294	0.0382226	-22.5641	0	0	1	TEX46
1286	chr1	33307365	33307365	0.000110527	0.0170658	10.2273	0	1	0	ZNF362		1110	chr1	23857654	23857654	2.08263e-05	0.00781863	-14.8936	0	0	1	HMGCL
1287	chr1	33309482	33309482	0.000450305	0.0325733	27.6316	0	0	1	ZNF362		1112	chr1	23908142	23908142	0.0002211	0.0235389	-26.5547	0	0	1	FUCA1
1288	chr1	33334298	33334298	0.000312762	0.0276843	11.5694	0	0	1	A3GALT2		1113	chr1	24086916	24086916	0.000331405	0.0284159	-25.2272	0	0	1	SRSF10
1291	chr1	33509477	33509477	9.30039e-06	0.00514906	22.5806	0	0	0	ZSCAN20		1119	chr1	24591806	24591806	9.69168e-05	0.0161279	-22.173	0	0	1	NCMAP
1293	chr1	33648286	33648286	0.000177951	0.0212855	24.327	0	0	1	ZSCAN20		1122	chr1	24721608	24721608	9.83556e-05	0.0161736	-29.6265	0	0	0	SRRM1
1294	chr1	33664728	33664728	0.000885108	0.0439452	19.726	0	0	1	ZSCAN20		1123	chr1	24721609	24721609	1.80256e-06	0.00208258	-32.7751	0	0	0	SRRM1
1299	chr1	33846928	33846928	0.000224901	0.0237261	10.205	0	1	0	ZSCAN20		1124	chr1	24902510	24902510	6.59424e-05	0.0135091	-20.8038	0	1	0	CLIC4
1301	chr1	34176833	34176833	0.00101986	0.0466901	17.968	1	0	1	CSMD2		1126	chr1	24914548	24914548	0.000642967	0.0382142	-10.4063	0	0	1	CLIC4
1302	chr1	34236274	34236274	5.40448e-05	0.0123986	30.6263	0	0	0	CSMD2		1128	chr1	24931533	24931533	5.1805e-05	0.012125	-10.2509	0	0	1	CLIC4
1307	chr1	34843655	34843655	0.000541766	0.0353702	14.6839	0	0	0	GJA4		1129	chr1	24931729	24931729	2.09502e-05	0.00783258	-13.8484	0	0	1	CLIC4
1308	chr1	34859203	34859203	0.000704446	0.0398115	10.705	1	0	1	SMIM12		1131	chr1	25001373	25001373	3.5169e-06	0.0030685	-17.9569	0	0	0	RUNX3
1309	chr1	34868843	34868843	0.00113951	0.0491556	12.1628	0	1	0	SMIM12		1132	chr1	25001562	25001562	0.000874467	0.0437048	-21.11	0	0	0	RUNX3
1310	chr1	34868848	34868848	9.5429e-06	0.00520251	24.6129	0	1	0	SMIM12		1135	chr1	25022476	25022476	0.000106121	0.0167752	-14.9184	0	0	0	RUNX3
1311	chr1	34868852	34868852	5.56284e-05	0.0125397	16.9705	0	1	0	SMIM12		1136	chr1	25025402	25025402	3.53542e-05	0.0100969	-20.2943	0	0	0	RUNX3
1313	chr1	34887115	34887115	9.95582e-07	0.0014436	26.1849	0	0	1	SMIM12		1137	chr1	25025403	25025403	1.63043e-05	0.00696848	-30.3766	0	0	0	RUNX3
1315	chr1	34976717	34976717	0.000885006	0.0439452	20.2299	0	1	0	DLGAP3		1138	chr1	25025422	25025422	1.74047e-05	0.0071907	-30.295	0	0	0	RUNX3
1316	chr1	34977006	34977006	0.000314154	0.0277504	19.7549	0	1	0	DLGAP3		1139	chr1	25043385	25043385	1.92088e-05	0.00752162	-25.3781	0	0	0	RUNX3
1318	chr1	35049480	35049480	5.07682e-06	0.00376924	19.2283	0	0	0	ZMYM6		1140	chr1	25056940	25056940	7.52817e-05	0.0143899	-11.4651	0	0	0	RUNX3
1319	chr1	35058251	35058251	0.000153065	0.0197814	11.0762	0	0	0	ZMYM6		1141	chr1	25152765	25152765	9.14511e-05	0.0157046	-19.0028	0	0	0	RUNX3
1320	chr1	35064911	35064911	0.000645939	0.0383059	18.4081	0	0	1	ZMYM6		1143	chr1	25430992	25430992	0.000611849	0.0374211	-10.2444	1	1	0	MACO1
1323	chr1	35565311	35565311	0.000225616	0.0237417	18.5973	0	1	0	KIAA0319L		1147	chr1	25581750	25581750	4.32402e-09	3.24941e-05	-19.2656	0	0	0	LDLRAP1
1325	chr1	35574116	35574116	0.000300251	0.0271926	12.7062	1	1	0	TFAP2E		1155	chr1	26049642	26049642	0.000697976	0.0396941	-11.2571	0	0	0	SLC30A2
1326	chr1	35574224	35574224	0.000198449	0.0223703	15.1798	1	1	0	TFAP2E		1161	chr1	26357578	26357578	0.000167174	0.0206772	-14.7348	0	0	0	UBXN11
1328	chr1	35575030	35575030	0.000634088	0.0380435	19.6135	0	0	1	TFAP2E		1163	chr1	26361159	26361159	0.000779332	0.0415946	-16.9254	0	0	0	CRYBG2
1331	chr1	36089842	36089842	0.000741987	0.0406737	14.3566	1	0	1	ADPRS		1164	chr1	26738661	26738661	0.000177283	0.0212464	-11.7647	0	0	1	ARID1A
1334	chr1	36176384	36176384	1.98262e-08	0.000101987	24.88	0	1	1	TRAPPC3		1167	chr1	26890884	26890884	1.60162e-05	0.00690678	-14.3881	1	1	0	GPN2
1336	chr1	36178496	36178496	0.000381871	0.030295	13.8565	0	1	0	TRAPPC3		1170	chr1	27012487	27012487	3.44556e-05	0.00997874	-16.1577	1	1	0	TENT5B
1337	chr1	36178511	36178511	0.000696441	0.03965	12.4197	0	1	0	TRAPPC3		1171	chr1	27012532	27012532	0.000329281	0.028362	-14.5343	1	1	0	TENT5B
1338	chr1	36178628	36178628	0.000130267	0.0184582	26.0356	0	0	1	TRAPPC3		1172	chr1	27098426	27098426	0.000453152	0.0326467	-16.6028	0	0	0	TENT5B
1339	chr1	36239323	36239323	4.46284e-05	0.0112305	14.0801	0	0	1	THRAP3		1173	chr1	27138627	27138627	0.000720491	0.0401916	-12.6974	0	0	1	TENT5B
1340	chr1	36262938	36262938	0.000591078	0.0367682	16.2275	0	0	1	THRAP3		1174	chr1	27257024	27257024	0.000296194	0.0270183	-11.4509	0	0	1	WDTC1
1341	chr1	36321460	36321460	0.000311618	0.0276234	19.4626	0	0	0	SH3D21		1175	chr1	27334623	27334623	0.00059122	0.0367736	-14.6176	0	0	1	TMEM222
1344	chr1	36341877	36341877	0.000464615	0.0330112	17.1645	0	1	0	EVA1B		1176	chr1	27343260	27343260	0.000333749	0.0284958	-16.2606	0	0	1	SYTL1
1346	chr1	36704988	36704988	8.61606e-05	0.0152807	14.7826	0	0	0	CSF3R		1183	chr1	27356918	27356918	0.00080529	0.0421879	-16.1566	0	0	1	SYTL1
1347	chr1	36709707	36709707	0.000870714	0.0436201	11.5898	0	0	0	CSF3R		1186	chr1	27360719	27360719	1.09457e-06	0.0015356	-26.0504	0	1	0	SYTL1
1356	chr1	37033307	37033307	1.45649e-05	0.0065733	10.6721	0	0	1	CSF3R		1187	chr1	27361001	27361001	0.000236901	0.0242859	-18.0072	0	1	0	SYTL1
1358	chr1	37572786	37572786	5.49107e-07	0.00100573	19.4167	0	0	1	SNIP1		1189	chr1	27362893	27362893	0.000308422	0.0274756	-11.5675	0	1	0	SYTL1
1359	chr1	37572787	37572787	0.000271525	0.0259245	15.5607	0	0	1	SNIP1		1190	chr1	27375887	27375887	0.000963652	0.0456231	-11.1641	0	0	0	FCN3
1360	chr1	37613806	37613806	0.00024787	0.0248118	10.0381	0	1	1	GNL2		1193	chr1	27531277	27531277	0.000260038	0.0253497	-20.191	0	0	0	WASF2
1363	chr1	37656997	37656997	9.39249e-05	0.0159438	16.0366	0	0	0	RSPO1		1194	chr1	27549139	27549139	0.000417085	0.0314818	-10.4478	0	1	0	WASF2
1366	chr1	37720382	37720382	1.13969e-05	0.00573667	20.3202	0	1	0	C1orf109		1195	chr1	27549178	27549178	3.00294e-05	0.00936316	-20.1903	0	1	0	WASF2
1370	chr1	37764611	37764611	0.000325274	0.0281987	12.6049	1	0	1	EPHA10		1196	chr1	27549919	27549919	0.000173256	0.0210204	-23.6529	0	1	0	WASF2
1371	chr1	37896281	37896281	9.75088e-07	0.00142825	17.7998	0	0	1	MTF1		1197	chr1	27551467	27551467	0.000181599	0.0214854	-30.4261	0	1	0	WASF2
1372	chr1	37897088	37897088	1.95865e-08	0.000101358	32.7473	0	0	1	MTF1		1199	chr1	27567382	27567382	0.000562547	0.0359183	-10.2664	0	0	1	WASF2
1373	chr1	37989167	37989167	0.000411236	0.0312843	14.951	1	0	1	SF3A3		1201	chr1	27662032	27662032	0.000102555	0.0164828	-11.1856	1	0	1	FGR
1374	chr1	38007132	38007132	4.87825e-05	0.0117726	30.522	0	0	0	UTP11		1204	chr1	27929182	27929182	4.72061e-05	0.0115405	-20.1604	0	0	0	RPA2
1375	chr1	38064319	38064319	0.000521979	0.0347557	14.7524	0	0	1	POU3F1		1206	chr1	28502701	28502701	1.80857e-06	0.0020828	-31.0748	0	0	0	RCC1
1377	chr1	38133972	38133972	0.000331262	0.0284159	11.9467	0	0	0	POU3F1		1207	chr1	28524767	28524767	4.78878e-07	0.000919658	-21.1017	0	0	1	RCC1
1379	chr1	38207543	38207543	9.97816e-05	0.0162394	16.8297	0	0	0	POU3F1		1208	chr1	28638589	28638589	5.37862e-06	0.0039042	-10.1852	0	0	1	RAB42
1382	chr1	38433096	38433096	4.17471e-05	0.0108963	32.3408	0	0	0	POU3F1		1209	chr1	28775517	28775517	0.000434543	0.0320175	-21.7727	0	0	0	YTHDF2
1383	chr1	38529562	38529562	0.000662829	0.038774	16.9378	0	0	0	POU3F1		1211	chr1	28870405	28870405	0.000319473	0.0279867	-15.7285	0	1	0	OPRD1
1385	chr1	38783896	38783896	0.000104114	0.016584	16.385	0	0	0	POU3F1		1212	chr1	28922789	28922789	0.000429819	0.0318852	-11.5862	0	0	1	EPB41
1389	chr1	38819192	38819192	0.00114667	0.0492864	17.3611	0	0	0	POU3F1		1213	chr1	29121232	29121232	1.67317e-05	0.00702945	-27.5	0	1	0	EPB41
1390	chr1	38836466	38836466	5.887e-06	0.00411134	19.8771	0	0	0	POU3F1		1214	chr1	29134260	29134260	2.55788e-11	5.77236e-07	-28.8595	0	0	0	TMEM200B
1392	chr1	39048287	39048287	0.000934871	0.0450268	12.6316	0	0	0	NDUFS5		1215	chr1	29134299	29134299	0.000807368	0.042227	-12.9623	0	0	0	TMEM200B
1396	chr1	39474212	39474212	2.30694e-05	0.0082362	15.2	0	0	1	MACF1		1216	chr1	29134388	29134388	0.000330232	0.0283983	-15.6944	0	0	0	TMEM200B
1397	chr1	39509885	39509885	0.000193005	0.0220675	17.4895	0	0	1	BMP8A		1217	chr1	29134412	29134412	3.64405e-05	0.0102346	-18.2524	0	0	0	TMEM200B
1398	chr1	39515809	39515809	0.000101398	0.0163731	14.7059	1	1	1	BMP8A		1218	chr1	29134816	29134816	0.000116884	0.0175397	-17.5443	0	0	0	TMEM200B
1399	chr1	39515827	39515827	9.41091e-05	0.0159472	19.1597	1	1	1	BMP8A		1222	chr1	29698994	29698994	9.40445e-05	0.0159472	-24.9726	0	0	0	PTPRU
1400	chr1	39515835	39515835	7.76727e-06	0.00466272	19.1176	1	1	1	BMP8A		1223	chr1	29828565	29828565	0.000320923	0.028036	-11.0834	0	0	0	PTPRU
1401	chr1	39515851	39515851	0.00117233	0.0497658	16.3007	1	1	1	BMP8A		1224	chr1	29931921	29931921	6.81723e-05	0.0137149	-11.7658	0	0	0	PTPRU
1402	chr1	39515872	39515872	0.000235888	0.0242518	13.2353	0	1	1	BMP8A		1225	chr1	30089176	30089176	0.000913933	0.0445799	-12.4964	0	0	0	PTPRU
1403	chr1	39515962	39515962	4.33492e-05	0.0110978	16.1765	0	1	1	BMP8A		1226	chr1	30100322	30100322	0.000731827	0.040428	-13.0213	0	0	0	PTPRU
1404	chr1	39515982	39515982	0.000414666	0.0314189	16.2386	0	1	1	BMP8A		1228	chr1	30257947	30257947	0.000117532	0.0175817	-32.9371	0	0	0	MATN1
1406	chr1	39582201	39582201	5.96319e-06	0.00413863	20.1795	0	0	0	PABPC4		1230	chr1	30657315	30657315	0.000206809	0.0228373	-16.0003	0	0	0	MATN1
1407	chr1	39582202	39582202	9.93826e-06	0.00534452	10.8658	0	0	0	PABPC4		1235	chr1	31039384	31039384	9.34284e-05	0.0158879	-18.167	0	0	1	SDC3
1410	chr1	39610233	39610233	0.000497903	0.0339973	15.8984	0	0	0	PABPC4		1237	chr1	31088974	31088974	0.00103994	0.04712	-15.6719	0	0	0	PUM1
1412	chr1	39632783	39632783	3.0699e-05	0.00945142	12.7158	0	0	1	PABPC4		1238	chr1	31119346	31119346	0.00116603	0.0496263	-12.8968	0	0	0	PUM1
1415	chr1	39728182	39728182	0.000637369	0.0380958	20.0607	0	0	0	HPCAL4		1239	chr1	31163200	31163200	0.000105741	0.0167335	-26.7081	0	0	0	PUM1
1419	chr1	39823414	39823414	0.000933804	0.044993	11.1177	0	0	0	BMP8B		1241	chr1	31205199	31205199	0.000322364	0.0280958	-12.6822	0	0	1	PUM1
1421	chr1	39955169	39955169	9.2494e-05	0.0158034	15.5844	1	1	0	MFSD2A		1248	chr1	31588864	31588864	0.000229286	0.023937	-13.12	0	0	0	TINAGL1
1425	chr1	40303892	40303892	0.000236679	0.0242752	17.751	0	0	1	ZMPSTE24		1249	chr1	31589008	31589008	9.40618e-06	0.00517564	-11.0781	0	0	0	TINAGL1
1426	chr1	40304129	40304129	1.37501e-07	0.000401448	25.9055	0	0	1	ZMPSTE24		1250	chr1	31589026	31589026	1.28908e-05	0.00616933	-12.2094	0	0	0	TINAGL1
1431	chr1	40557525	40557525	0.000445134	0.0324153	18.8902	0	0	0	ZNF684		1251	chr1	31589218	31589218	0.000542387	0.0353905	-16.1057	0	0	0	TINAGL1
1432	chr1	40557657	40557657	4.73181e-06	0.00362992	22.6232	0	0	0	ZNF684		1253	chr1	31617563	31617563	0.000111607	0.0171681	-10.9878	1	0	0	HCRTR1
1434	chr1	40838181	40838181	0.000634879	0.0380617	18.3326	0	0	1	KCNQ4		1256	chr1	31683353	31683353	0.000562879	0.0359281	-13.5827	0	1	0	PEF1
1436	chr1	40884456	40884456	0.00038183	0.030295	15.8084	0	0	0	CITED4		1259	chr1	31731050	31731050	0.000711879	0.039983	-25.1959	0	1	0	COL16A1
1437	chr1	40968293	40968293	0.000537022	0.035221	20.3704	0	0	0	CITED4		1261	chr1	31752079	31752079	0.000164854	0.0205338	-22.0871	0	0	1	COL16A1
1439	chr1	41483539	41483539	0.000700202	0.0397474	22.7124	0	0	1	SCMH1		1262	chr1	31815099	31815099	0.000663596	0.0387932	-12.5539	1	1	1	SPOCD1
1442	chr1	41511081	41511081	0.000104728	0.0166311	14.4185	0	1	0	EDN2		1266	chr1	32311328	32311328	0.000493896	0.0338939	-25.4049	0	0	1	HDAC1
1451	chr1	42457815	42457815	0.000210899	0.0230251	25.3022	0	0	1	ZMYND12		1270	chr1	32616826	32616826	4.51167e-06	0.00354743	-24.5951	0	0	0	ZBTB8B
1453	chr1	42691505	42691505	3.48792e-05	0.0100342	20.3916	0	0	1	YBX1		1271	chr1	32695311	32695311	8.39621e-05	0.0151324	-13.2614	0	1	0	ZBTB8OS
1455	chr1	42830503	42830503	1.16406e-05	0.00578701	31.1594	0	1	0	SVBP		1276	chr1	32881545	32881545	0.00107094	0.047816	-13.2435	0	0	0	HPCA
1458	chr1	42882255	42882255	3.31944e-05	0.009775	27.3043	0	0	1	ZNF691		1277	chr1	32881592	32881592	8.4501e-07	0.00132054	-19.8921	0	0	0	HPCA
1459	chr1	42887161	42887161	7.21559e-05	0.0140486	25.4902	0	1	0	ZNF691		1278	chr1	32924202	32924202	0.000172916	0.0210049	-17.0957	0	0	0	TMEM54
1460	chr1	42887164	42887164	0.00103929	0.0471036	21.5686	0	1	0	ZNF691		1279	chr1	32926261	32926261	0.000114906	0.0174056	-13.1729	0	0	0	TMEM54
1463	chr1	42952341	42952341	2.95909e-06	0.00281016	13.8365	0	0	1	ZNF691		1281	chr1	33081819	33081819	0.00113586	0.0491038	-21.6867	1	0	1	AZIN2
1464	chr1	42959715	42959715	0.0001452	0.0193884	12.8062	1	0	1	SLC2A1		1283	chr1	33136722	33136722	0.000508361	0.0343626	-19.5513	0	0	0	AK2
1465	chr1	42959814	42959814	1.66393e-07	0.000457952	19.5767	1	0	1	SLC2A1		1284	chr1	33180612	33180612	1.59193e-05	0.00687532	-14.5126	0	0	1	AK2
1466	chr1	42959837	42959837	1.52619e-06	0.00187265	27.2487	1	0	1	SLC2A1		1289	chr1	33431058	33431058	0.000750345	0.04086	-10.8434	1	1	0	PHC2
1469	chr1	43007583	43007583	7.21937e-05	0.0140486	21.5755	0	0	0	SLC2A1		1290	chr1	33491421	33491421	2.74474e-07	0.000655251	-14.4144	0	1	0	ZSCAN20
1471	chr1	43039331	43039331	0.000130638	0.0184952	16.058	0	0	0	SLC2A1		1292	chr1	33625162	33625162	0.000288379	0.0266817	-11.1015	0	1	0	ZSCAN20
1472	chr1	43067436	43067436	4.68956e-05	0.0115032	13.3333	0	0	0	SLC2A1		1295	chr1	33668043	33668043	1.03273e-07	0.000338062	-40.6393	0	0	1	ZSCAN20
1474	chr1	43159848	43159848	5.97879e-05	0.0129151	20.0408	0	0	0	CFAP144		1296	chr1	33691271	33691271	0.000298695	0.0271234	-13.0101	0	0	1	ZSCAN20
1475	chr1	43317340	43317340	3.06332e-06	0.00286197	20	0	1	0	TIE1		1297	chr1	33846797	33846797	0.000744468	0.0407266	-20.1452	0	0	1	ZSCAN20
1476	chr1	43317353	43317353	0.000153235	0.0197814	23.6161	0	1	0	TIE1		1298	chr1	33846913	33846913	0.00110489	0.0484865	-11.6285	0	1	0	ZSCAN20
1479	chr1	43448338	43448338	0.000189159	0.0218808	20.6951	1	1	0	MED8		1300	chr1	34090174	34090174	0.000576747	0.0363628	-13.9271	0	0	1	HMGB4
1480	chr1	43565618	43565618	0.00021867	0.0234256	16.7042	0	0	1	PTPRF		1303	chr1	34361870	34361870	3.88828e-05	0.0105238	-17.9286	0	0	0	CSMD2
1483	chr1	43861826	43861826	0.000146717	0.019488	21.665	0	0	1	ST3GAL3		1304	chr1	34740271	34740271	5.12133e-05	0.0120596	-18.7703	0	0	0	CSMD2
1484	chr1	43861857	43861857	3.40244e-05	0.0099066	21.2654	0	0	1	ST3GAL3		1305	chr1	34740298	34740298	0.000817393	0.0424288	-14.4012	0	0	0	CSMD2
1485	chr1	43934223	43934223	0.000256344	0.0251863	13.0543	1	1	1	ARTN		1306	chr1	34781158	34781158	0.000146615	0.0194842	-20.4136	1	0	0	GJB3
1487	chr1	44000861	44000861	9.86603e-05	0.0161736	15.3791	0	1	0	CCDC24		1312	chr1	34872083	34872083	0.000367362	0.02974	-12.014	0	0	1	SMIM12
1489	chr1	44078598	44078598	0.000118077	0.0176142	17.549	0	0	0	KLF17		1314	chr1	34948156	34948156	0.000197539	0.02233	-10.3341	0	0	0	DLGAP3
1490	chr1	44078637	44078637	4.35805e-05	0.0111066	19.24	0	0	0	KLF17		1317	chr1	34977066	34977066	0.000427378	0.0318314	-12.6012	0	1	0	DLGAP3
1493	chr1	44238401	44238401	0.000308066	0.0274606	13.5911	0	0	1	DMAP1		1321	chr1	35427615	35427615	7.52645e-05	0.0143899	-15.613	0	0	0	ZMYM4
1496	chr1	44408364	44408364	0.000158189	0.0200744	10.6335	0	0	1	RNF220		1322	chr1	35427657	35427657	0.00066104	0.0387486	-10.9641	0	0	0	ZMYM4
1497	chr1	44417936	44417936	3.41481e-06	0.00302675	10.1695	0	0	1	RNF220		1324	chr1	35573276	35573276	2.55673e-06	0.00258424	-11.3636	1	0	0	TFAP2E
1498	chr1	44543651	44543651	0.000154986	0.0198817	11.419	0	0	1	RNF220		1327	chr1	35574304	35574304	8.84e-05	0.0154482	-10.3695	1	1	0	TFAP2E
1500	chr1	44801673	44801673	3.04238e-06	0.00285166	25.7739	0	1	0	PLK3		1329	chr1	35689233	35689233	9.80292e-05	0.0161691	-24.8715	0	0	0	PSMB2
1501	chr1	44801685	44801685	1.14007e-05	0.00573667	23.2993	0	1	0	PLK3		1330	chr1	36085313	36085313	2.98636e-05	0.00935535	-22.3039	0	0	1	ADPRS
1502	chr1	44801721	44801721	5.3615e-08	0.000212542	29.7619	0	1	0	PLK3		1332	chr1	36098241	36098241	0.00032618	0.0282436	-29.8295	0	1	0	ADPRS
1503	chr1	44801723	44801723	1.15662e-08	7.24314e-05	31.3039	0	1	0	PLK3		1333	chr1	36161096	36161096	1.58636e-05	0.00685468	-24.4108	0	0	1	TRAPPC3
1504	chr1	44808383	44808383	4.439e-05	0.0112005	20.0032	1	0	0	BTBD19		1335	chr1	36176851	36176851	6.1695e-05	0.0130693	-14.8461	0	0	1	TRAPPC3
1508	chr1	45327471	45327471	4.97922e-06	0.0037383	10.6735	1	1	0	HPDL		1342	chr1	36321527	36321527	0.000879873	0.0438461	-11.2813	0	0	0	SH3D21
1509	chr1	45327681	45327681	0.000345393	0.0289206	15.9396	1	1	0	HPDL		1343	chr1	36322963	36322963	0.000457223	0.0327796	-17.8381	1	0	1	SH3D21
1510	chr1	45509131	45509131	0.000714724	0.0400613	20.8	0	1	0	CCDC163		1345	chr1	36596022	36596022	3.67999e-05	0.0102914	-22.9751	0	0	0	CSF3R
1512	chr1	45641676	45641676	0.000181617	0.0214854	11.1136	0	0	1	CCDC17		1348	chr1	36739314	36739314	0.000275085	0.026101	-20.293	0	0	0	CSF3R
1513	chr1	45976272	45976272	0.000186666	0.0217535	13.9654	0	0	1	MAST2		1349	chr1	36859925	36859925	0.00102996	0.0469508	-14.4399	0	1	0	CSF3R
1515	chr1	46186914	46186914	0.000112775	0.0172526	28.1882	0	0	0	P3R3URF-PIK3R3		1350	chr1	36859930	36859930	0.000547356	0.0355338	-21.3911	0	1	0	CSF3R
1516	chr1	46186952	46186952	1.65569e-05	0.00701054	29.9487	0	0	0	P3R3URF-PIK3R3		1351	chr1	36927933	36927933	0.000213471	0.0231368	-14.655	0	0	1	CSF3R
1517	chr1	46186958	46186958	1.10377e-07	0.00035069	38.9236	0	0	0	P3R3URF-PIK3R3		1352	chr1	36975522	36975522	0.0011368	0.0491188	-14.2589	0	0	1	CSF3R
1518	chr1	46212670	46212670	0.000468539	0.0331583	14.5938	0	0	1	LURAP1		1353	chr1	36988459	36988459	1.16366e-05	0.00578701	-14.6104	0	0	1	CSF3R
1519	chr1	46406849	46406849	0.00088045	0.0438593	13.9985	0	0	1	FAAH		1354	chr1	36994999	36994999	8.04695e-06	0.00474059	-17.415	0	0	1	CSF3R
1522	chr1	46489083	46489083	0.000197325	0.0223248	13.2058	1	0	0	DMBX1		1355	chr1	37010492	37010492	0.000575913	0.036343	-26.8185	0	0	1	CSF3R
1523	chr1	46493800	46493800	0.000868281	0.0435476	24.8797	0	0	1	DMBX1		1357	chr1	37134074	37134074	5.52045e-05	0.0125184	-29.888	0	0	0	GRIK3
1527	chr1	46547506	46547506	0.00016602	0.0205998	10.4762	0	1	1	TMEM275		1361	chr1	37630472	37630472	0.000151542	0.0196877	-10.4608	0	0	1	GNL2
1528	chr1	46558009	46558009	1.06465e-05	0.00554929	19.7241	0	1	1	KNCN		1362	chr1	37646501	37646501	0.00117363	0.0497767	-19.9152	0	0	0	RSPO1
1533	chr1	46846291	46846291	0.000168766	0.0207553	13.6821	0	0	1	CYP4B1		1364	chr1	37659629	37659629	0.000438778	0.0321954	-12.5589	0	0	0	RSPO1
1535	chr1	47319966	47319966	0.000502448	0.034157	13.5417	0	0	0	STIL		1365	chr1	37667670	37667670	2.01838e-09	1.83609e-05	-13.8189	0	0	0	RSPO1
1537	chr1	47437627	47437627	0.00111521	0.0486935	10.5532	1	0	0	FOXD2		1367	chr1	37721805	37721805	0.000365054	0.0296504	-11.5018	0	1	0	C1orf109
1538	chr1	47439011	47439011	3.93948e-05	0.0105993	12.2642	1	1	0	FOXD2		1368	chr1	37752374	37752374	7.84615e-05	0.0146938	-15.1147	0	0	1	C1orf109
1540	chr1	47439317	47439317	0.00082967	0.0427242	10.0662	0	1	0	FOXD2		1369	chr1	37761780	37761780	0.000477562	0.0334286	-19.251	0	1	0	C1orf109
1545	chr1	47556027	47556027	9.67052e-05	0.0161182	23.6194	0	0	0	FOXD2		1376	chr1	38126405	38126405	7.38505e-06	0.00454072	-36.4033	0	0	0	POU3F1
1548	chr1	47677566	47677566	0.000163779	0.0204593	31.5312	0	0	0	FOXD2		1378	chr1	38140321	38140321	0.00100669	0.0464367	-16.6794	0	0	0	POU3F1
1552	chr1	47987019	47987019	0.000237735	0.024311	13.7694	0	0	1	FOXD2		1380	chr1	38213719	38213719	0.00083641	0.0428595	-23.0328	0	0	1	POU3F1
1556	chr1	49348274	49348274	0.00023379	0.0241763	13.4598	0	0	1	BEND5		1381	chr1	38266125	38266125	0.000518458	0.0346392	-13.603	0	0	0	POU3F1
1557	chr1	49556972	49556972	0.000100121	0.0162763	17.9249	0	0	1	BEND5		1384	chr1	38561988	38561988	0.000824303	0.0425774	-15.8095	0	0	0	POU3F1
1558	chr1	50414962	50414962	0.000389028	0.0305246	17.3319	0	0	0	AGBL4		1386	chr1	38784010	38784010	2.67388e-08	0.000126271	-15.5612	0	0	0	POU3F1
1560	chr1	51059195	51059195	0.00110427	0.0484717	16.286	1	0	0	LOC124904176		1387	chr1	38784012	38784012	0.000145918	0.0194392	-10.4339	0	0	0	POU3F1
1561	chr1	51518707	51518707	0.0010445	0.0472166	10.5688	1	0	1	EPS15		1388	chr1	38784050	38784050	2.7487e-05	0.00898421	-13.3462	0	0	0	POU3F1
1563	chr1	51729615	51729615	0.000627313	0.0378262	10.5902	1	0	1	OSBPL9		1391	chr1	38942089	38942089	0.000503595	0.0341929	-10.2136	1	0	0	RHBDL2
1569	chr1	52632890	52632890	0.000336982	0.0286219	12.1033	1	0	0	SHISAL2A		1393	chr1	39082246	39082246	0.000495997	0.0339485	-11.3724	0	0	0	MACF1
1571	chr1	52874737	52874737	1.69742e-05	0.00709337	17.3319	0	0	1	ZYG11A		1394	chr1	39082247	39082247	0.000884155	0.0439315	-17.0998	0	0	0	MACF1
1572	chr1	53063401	53063401	0.000602413	0.0371307	12.3799	0	1	1	PODN		1395	chr1	39339915	39339915	0.000645927	0.0383059	-11.461	0	0	1	MACF1
1573	chr1	53077513	53077513	0.000320008	0.0279952	14.6318	0	0	1	PODN		1405	chr1	39580339	39580339	0.000819286	0.0424537	-10.1296	0	0	0	PABPC4
1574	chr1	53102588	53102588	0.000914989	0.0446066	17.1779	0	0	1	PODN		1408	chr1	39609876	39609876	0.00112496	0.0488884	-24.0293	0	0	0	PABPC4
1584	chr1	53376127	53376127	3.73899e-06	0.00319367	17.1565	0	0	0	LRP8		1409	chr1	39609893	39609893	2.62332e-06	0.00261184	-33.7191	0	0	0	PABPC4
1587	chr1	53460037	53460037	0.000184748	0.0216458	10.9996	1	0	1	DMRTB1		1411	chr1	39610270	39610270	0.000242667	0.0245536	-11.6019	0	0	0	PABPC4
1590	chr1	53501656	53501656	0.000741596	0.0406693	16.0225	0	0	0	DMRTB1		1413	chr1	39684340	39684340	0.000954114	0.0454135	-15.3101	0	0	1	NT5C1A
1591	chr1	53525750	53525750	0.000103604	0.0165468	15.1103	0	0	1	DMRTB1		1414	chr1	39711942	39711942	8.55152e-05	0.0152565	-29.5987	0	0	0	HPCAL4
1592	chr1	53525794	53525794	0.000478026	0.0334532	13.8529	0	0	1	DMRTB1		1416	chr1	39760373	39760373	0.000226615	0.0237633	-21.9592	0	1	1	HPCAL4
1595	chr1	53685401	53685401	0.000282002	0.0263937	18.4482	0	0	1	DMRTB1		1417	chr1	39802696	39802696	7.38775e-05	0.0142194	-11.0029	0	0	0	BMP8B
1599	chr1	53917068	53917068	1.18627e-08	7.36476e-05	31.364	0	1	0	YIPF1		1418	chr1	39807921	39807921	0.000928404	0.0449005	-12.373	0	0	0	BMP8B
1606	chr1	54380637	54380637	0.000180601	0.0214272	24.7788	0	0	1	CYB5RL		1420	chr1	39913620	39913620	0.000558882	0.0358272	-18.2111	0	0	0	MYCL
1607	chr1	54414725	54414725	0.00116426	0.0495935	20.8111	0	0	0	SSBP3		1422	chr1	39960574	39960574	0.00104859	0.0473059	-23.0466	0	0	1	MFSD2A
1610	chr1	54677127	54677127	0.000214103	0.0231772	14.9836	0	0	1	MROH7		1423	chr1	39960605	39960605	0.0010013	0.0463571	-17.4103	0	0	1	MFSD2A
1612	chr1	54776349	54776349	9.68778e-05	0.0161279	13.2504	0	0	0	PARS2		1424	chr1	40085095	40085095	0.000847658	0.0431136	-17.1649	0	0	1	CAP1
1617	chr1	54912279	54912279	1.29086e-05	0.00616933	23.3607	0	0	0	DHCR24		1427	chr1	40304239	40304239	0.000582001	0.0365262	-22.7616	0	0	1	ZMPSTE24
1619	chr1	54986242	54986242	1.96757e-05	0.00759453	21.9934	0	1	0	TMEM61		1428	chr1	40307373	40307373	0.000631167	0.037949	-25.6662	0	0	1	ZMPSTE24
1623	chr1	55266399	55266399	0.000473347	0.0333144	10.9337	0	0	0	USP24		1429	chr1	40401155	40401155	0.00043389	0.0319939	-18.7185	0	0	1	SMAP2
1624	chr1	56491609	56491609	7.15972e-06	0.00448771	12.5	0	0	0	PRKAA2		1430	chr1	40506570	40506570	0.000148511	0.0195646	-10.7143	0	0	0	EXO5
1627	chr1	57015295	57015295	0.00108109	0.0480224	17.5867	0	1	0	C8B		1433	chr1	40677299	40677299	0.000108976	0.0169415	-24.6005	0	0	0	ZNF684
1630	chr1	57815218	57815218	5.44753e-05	0.0124399	10.9234	0	0	1	C8B		1435	chr1	40852052	40852052	0.00051902	0.0346569	-10.3871	0	0	0	KCNQ4
1632	chr1	58576319	58576319	9.615e-08	0.000319588	20.7126	1	1	0	TACSTD2		1438	chr1	41457163	41457163	0.000267087	0.0257053	-11.9219	0	0	0	SCMH1
1635	chr1	58577536	58577536	0.00056891	0.0361458	14.9754	1	0	0	TACSTD2		1440	chr1	41495824	41495824	4.39224e-06	0.00349519	-25	0	0	0	EDN2
1636	chr1	58624588	58624588	0.00102309	0.0467808	10.2424	0	0	0	TACSTD2		1441	chr1	41510632	41510632	0.00094501	0.0452704	-11.2957	0	1	0	EDN2
1637	chr1	58814422	58814422	0.000201041	0.0225166	18.1576	0	0	1	JUN		1443	chr1	41584696	41584696	0.000648075	0.038366	-17.2619	0	1	0	EDN2
1638	chr1	59507876	59507876	1.99029e-06	0.00220514	31.6408	0	0	1	FGGY		1444	chr1	41639710	41639710	0.000388533	0.0305163	-18.6939	0	0	1	EDN2
1639	chr1	59814269	59814269	0.00023665	0.0242752	21.2656	1	0	0	HOOK1		1445	chr1	41639717	41639717	7.97601e-05	0.014775	-21.8656	0	0	1	EDN2
1640	chr1	59814800	59814800	0.000323569	0.0281443	11.4286	1	0	0	HOOK1		1446	chr1	42145889	42145889	0.00016801	0.0207183	-19.0281	0	0	0	HIVEP3
1641	chr1	60708984	60708984	0.000806673	0.0422117	11.1981	0	0	1	C1orf87		1447	chr1	42354748	42354748	9.50545e-06	0.00520242	-11.1591	0	0	0	FOXJ3
1643	chr1	61043555	61043555	2.47989e-05	0.00852949	10.1662	0	0	0	NFIA		1448	chr1	42389615	42389615	2.96087e-05	0.00931551	-19.3878	0	0	1	RIMKLA
1644	chr1	61054727	61054727	1.01357e-05	0.00539793	30.9524	0	0	0	NFIA		1449	chr1	42414874	42414874	0.000609143	0.0373486	-18.2808	0	1	0	RIMKLA
1645	chr1	61054756	61054756	0.000169778	0.0208187	22.9692	0	0	0	NFIA		1450	chr1	42432289	42432289	1.97939e-05	0.00759453	-13.2353	0	0	1	RIMKLA
1648	chr1	62194903	62194903	0.000155291	0.0198995	20.3958	1	1	0	L1TD1		1452	chr1	42608518	42608518	0.000123137	0.0179846	-23.5368	0	0	1	CCDC30
1653	chr1	62400146	62400146	0.000426611	0.0318033	16.3376	0	0	0	KANK4		1454	chr1	42830447	42830447	2.02019e-06	0.00222305	-33.6957	0	1	0	SVBP
1654	chr1	62447109	62447109	0.000283334	0.0264428	12.8205	0	0	1	USP1		1456	chr1	42830850	42830850	3.72404e-05	0.0103516	-17.8295	0	1	0	SVBP
1655	chr1	62727417	62727417	9.13136e-05	0.0157041	20.9484	0	0	0	DOCK7		1457	chr1	42854959	42854959	0.000412036	0.0313342	-21.4899	0	0	0	ZNF691
1658	chr1	63036114	63036114	0.000147887	0.01953	21.251	0	0	0	ATG4C		1461	chr1	42929900	42929900	0.000833059	0.0427873	-15.2539	0	1	0	ZNF691
1659	chr1	63036181	63036181	2.90425e-10	4.12209e-06	34.4156	0	0	0	ATG4C		1462	chr1	42952286	42952286	6.58127e-06	0.00433501	-25.8237	0	0	1	ZNF691
1661	chr1	63320035	63320035	0.000241211	0.0244723	11.8251	0	0	0	FOXD3		1467	chr1	42978832	42978832	0.000642542	0.0382096	-13.5884	0	0	1	SLC2A1
1662	chr1	63320182	63320182	6.93141e-06	0.00444042	17.1768	0	0	0	FOXD3		1468	chr1	43007301	43007301	4.9685e-05	0.0118941	-17.1386	0	0	0	SLC2A1
1663	chr1	63320267	63320267	3.77346e-05	0.0103854	11.4506	0	0	0	FOXD3		1470	chr1	43036099	43036099	0.000149506	0.0196273	-16.9053	0	0	0	SLC2A1
1664	chr1	63320269	63320269	1.32155e-05	0.00623751	12.1811	0	0	0	FOXD3		1473	chr1	43157681	43157681	0.000861768	0.0434324	-19.3954	0	0	0	CFAP144
1666	chr1	63321613	63321613	0.000989464	0.0460744	10.4415	1	0	1	FOXD3		1477	chr1	43369359	43369359	9.35197e-07	0.00139585	-10.1266	0	0	0	ELOVL1
1667	chr1	63324155	63324155	0.000145134	0.0193857	11.1111	1	1	1	FOXD3		1478	chr1	43439222	43439222	0.000637695	0.0380958	-18.1406	0	0	1	MED8
1669	chr1	63324709	63324709	0.000980637	0.0459316	22.8234	1	1	0	FOXD3		1481	chr1	43576254	43576254	0.000774852	0.0414784	-13.0147	0	0	1	PTPRF
1670	chr1	63494232	63494232	0.00010248	0.0164828	18.1726	0	0	1	ALG6		1482	chr1	43806014	43806014	0.00053952	0.0353242	-10.6667	0	0	1	ST3GAL3
1671	chr1	63494243	63494243	3.01854e-09	2.4645e-05	35.0988	0	0	1	ALG6		1486	chr1	43936851	43936851	0.000105439	0.0167013	-12.8536	0	1	0	ARTN
1674	chr1	65066300	65066300	0.000540289	0.0353242	11.2903	0	0	1	RAVER2		1488	chr1	44002372	44002372	0.00102288	0.046776	-11.1111	0	1	0	CCDC24
1676	chr1	66380230	66380230	0.000240214	0.024417	16.0491	0	0	0	PDE4B		1491	chr1	44103671	44103671	0.000374556	0.0299856	-17.5721	0	0	0	KLF17
1677	chr1	66509630	66509630	0.000740303	0.0406288	16.8797	0	0	0	PDE4B		1492	chr1	44118959	44118959	0.000471485	0.0332483	-10.8021	1	1	0	KLF17
1680	chr1	67501659	67501659	0.000169262	0.0207904	11.1643	0	0	0	SERBP1		1494	chr1	44408104	44408104	0.000398435	0.0308621	-10.5882	0	0	1	RNF220
1684	chr1	68452064	68452064	0.000126211	0.0181696	17.0784	0	0	0	RPE65		1495	chr1	44408110	44408110	0.000237694	0.024311	-24.1249	0	0	1	RNF220
1686	chr1	68818744	68818744	0.000237568	0.024311	28.3336	0	0	0	DEPDC1		1499	chr1	44722605	44722605	2.05787e-05	0.00777496	-10.2555	1	0	1	TMEM53
1693	chr1	70338947	70338947	0.00051319	0.0345001	29.8827	0	0	1	LRRC40		1505	chr1	44843572	44843572	0.000601674	0.0371041	-19.5767	1	0	0	PTCH2
1694	chr1	70338950	70338950	4.71813e-05	0.0115405	27.0034	0	0	1	LRRC40		1506	chr1	44999185	44999185	0.000591843	0.0367885	-24.5614	0	0	0	EIF2B3
1695	chr1	70338960	70338960	0.000529745	0.0350031	22.6647	0	0	1	LRRC40		1507	chr1	45021236	45021236	0.000410041	0.0312264	-11.5989	0	0	1	HECTD3
1696	chr1	71046887	71046887	0.00101664	0.0466307	13.4968	1	1	0	PTGER3		1511	chr1	45509132	45509132	0.000384731	0.0303972	-17.6389	0	1	0	CCDC163
1699	chr1	71371416	71371416	2.46755e-07	0.000604095	19.4253	0	0	0	ZRANB2		1514	chr1	46107244	46107244	0.000791835	0.0418665	-16.8473	0	0	1	MAST2
1700	chr1	71898397	71898397	0.000863622	0.043478	12.5	0	0	1	ZRANB2		1520	chr1	46456124	46456124	0.00108074	0.0480142	-17.6421	0	0	0	FAAH
1701	chr1	71994453	71994453	0.000545001	0.0354666	11.4341	0	0	1	ZRANB2		1521	chr1	46467115	46467115	0.000302673	0.0272797	-22.4038	0	0	0	FAAH
1705	chr1	72724650	72724650	4.64295e-05	0.0114687	13.6905	0	0	0	NEGR1		1524	chr1	46543977	46543977	0.000494864	0.0339156	-24.2294	0	0	1	TMEM275
1707	chr1	73771508	73771508	0.000393571	0.0306789	19.5784	0	0	0	FPGT-TNNI3K		1525	chr1	46544017	46544017	0.000663771	0.0387949	-12.8713	0	0	1	TMEM275
1708	chr1	73771538	73771538	6.007e-08	0.000226692	26.4035	0	0	0	FPGT-TNNI3K		1526	chr1	46544053	46544053	0.000143491	0.0192868	-15.8416	0	0	1	TMEM275
1710	chr1	74952312	74952312	0.000590442	0.0367564	15.3452	0	0	0	CRYZ		1529	chr1	46613113	46613113	0.00107218	0.0478324	-13.8433	0	1	0	KNCN
1715	chr1	76112508	76112508	0.000251265	0.0249518	10.2907	0	0	1	ST6GALNAC3		1530	chr1	46613165	46613165	4.12423e-05	0.0108366	-10.0081	0	1	0	KNCN
1716	chr1	76196590	76196590	0.000726994	0.0403435	12.6217	0	0	1	ST6GALNAC3		1531	chr1	46846257	46846257	0.000519272	0.0346583	-15.4684	0	0	1	CYP4B1
1717	chr1	76291425	76291425	0.000855874	0.04329	13.213	0	0	1	ST6GALNAC3		1532	chr1	46846258	46846258	2.32374e-05	0.0082641	-16.1023	0	0	1	CYP4B1
1718	chr1	76787496	76787496	4.57807e-06	0.00357073	11.4094	0	0	0	ST6GALNAC3		1534	chr1	47147860	47147860	0.000761496	0.0411332	-16.1338	0	0	1	CYP4A22
1719	chr1	77279493	77279493	0.000930878	0.0449322	18.5093	0	0	0	AK5		1536	chr1	47434441	47434441	5.20482e-05	0.0121537	-12.5456	1	1	1	FOXD2
1720	chr1	77279537	77279537	0.00114739	0.0493074	21.3043	0	0	0	AK5		1539	chr1	47439149	47439149	0.00115738	0.0495046	-12.2686	0	1	0	FOXD2
1725	chr1	77792949	77792949	4.65704e-06	0.00359143	32.5175	0	0	1	MIGA1		1541	chr1	47439545	47439545	0.00105764	0.047491	-10.0914	0	1	0	FOXD2
1729	chr1	78046432	78046432	0.000589878	0.0367406	11.3924	1	0	1	FUBP1		1542	chr1	47445176	47445176	1.22439e-05	0.00596605	-11.929	0	0	0	FOXD2
1732	chr1	80636948	80636948	1.33132e-07	0.000391336	26.3535	0	0	1	ADGRL2		1543	chr1	47450204	47450204	0.000124928	0.0180677	-10.7827	0	0	0	FOXD2
1736	chr1	81632481	81632481	0.000499516	0.0340586	19.2857	0	0	1	ADGRL2		1544	chr1	47507836	47507836	0.000432324	0.031927	-13.1392	0	0	0	FOXD2
1737	chr1	81632683	81632683	3.55093e-05	0.0101111	10.2362	0	0	1	ADGRL2		1546	chr1	47556094	47556094	0.00017459	0.0211022	-24.7726	0	0	0	FOXD2
1739	chr1	82078025	82078025	0.000119215	0.0176938	19.7009	0	0	0	ADGRL2		1547	chr1	47565868	47565868	4.19003e-05	0.01091	-12.4066	0	0	0	FOXD2
1740	chr1	82078068	82078068	1.58509e-05	0.00685331	21.4066	0	0	0	ADGRL2		1549	chr1	47687717	47687717	0.000226365	0.0237633	-29.2503	0	0	0	FOXD2
1742	chr1	84298606	84298606	0.000491153	0.0338239	18.2381	1	0	1	SAMD13		1550	chr1	47688374	47688374	0.000260963	0.0253941	-12.8391	0	0	0	FOXD2
1745	chr1	85616111	85616111	0.00080741	0.042227	12.5641	0	0	0	DDAH1		1551	chr1	47708826	47708826	7.07966e-06	0.00445728	-16.1905	0	0	0	FOXD2
1747	chr1	85628782	85628782	3.9789e-05	0.0106587	36.1676	0	0	0	DDAH1		1553	chr1	48076657	48076657	4.28452e-10	5.52639e-06	-30.4462	0	0	0	TRABD2B
1748	chr1	85628792	85628792	7.0994e-05	0.0139459	33.3497	0	0	0	DDAH1		1554	chr1	48191975	48191975	0.000624402	0.037756	-26.8699	0	0	0	TRABD2B
1750	chr1	86262816	86262816	8.14548e-05	0.0148649	26.0034	0	0	0	COL24A1		1555	chr1	48242579	48242579	0.00068408	0.0393361	-17.2722	0	1	0	SLC5A9
1751	chr1	86524020	86524020	0.000232924	0.0241324	10.4183	0	0	0	CLCA1		1559	chr1	50427802	50427802	7.9033e-05	0.0147409	-11.3619	0	0	0	DMRTA2
1753	chr1	86789191	86789191	0.000713782	0.0400386	12.2923	0	0	0	SH3GLB1		1562	chr1	51729465	51729465	0.000208536	0.0229095	-12.7903	1	0	1	OSBPL9
1754	chr1	86790542	86790542	0.000109039	0.0169482	10.0652	0	0	0	SH3GLB1		1564	chr1	52119688	52119688	0.000698817	0.0397106	-17.5009	0	0	0	TXNDC12
1756	chr1	86936961	86936961	0.000450242	0.0325733	14.2258	0	0	1	SELENOF		1565	chr1	52278892	52278892	9.44042e-05	0.0159688	-14.2	0	0	1	ZFYVE9
1757	chr1	86964076	86964076	6.26293e-05	0.0131715	15.5025	0	0	1	SELENOF		1566	chr1	52354804	52354804	0.000221896	0.0235795	-26.7126	0	0	1	ZFYVE9
1758	chr1	87294507	87294507	0.000425774	0.031775	20.4238	0	0	0	SELENOF		1567	chr1	52561519	52561519	0.000164285	0.0205048	-15.8378	0	0	0	TUT4
1759	chr1	87294590	87294590	0.00052543	0.034878	10.7293	0	0	0	SELENOF		1568	chr1	52632824	52632824	0.000113264	0.0172787	-17.6926	1	0	0	SHISAL2A
1760	chr1	87414981	87414981	0.000136905	0.0188663	13	0	0	0	LMO4		1570	chr1	52662506	52662506	4.56862e-06	0.00356658	-24.6306	0	0	1	SHISAL2A
1761	chr1	87467402	87467402	0.000456349	0.0327447	17.005	0	0	0	LMO4		1575	chr1	53146200	53146200	0.000218279	0.0234041	-16.2704	0	0	0	SLC1A7
1762	chr1	87511122	87511122	0.000109219	0.0169583	14.0455	0	0	0	LMO4		1576	chr1	53238896	53238896	0.000326454	0.0282571	-10.6924	1	1	0	MAGOH
1763	chr1	87511130	87511130	0.000211252	0.0230397	15.3394	0	0	0	LMO4		1577	chr1	53276857	53276857	1.68218e-06	0.00198328	-23.8806	0	1	1	MAGOH
1764	chr1	88036885	88036885	0.000385416	0.0304198	23.1207	0	0	0	LMO4		1578	chr1	53276865	53276865	0.00102203	0.046752	-11.9403	0	1	1	MAGOH
1766	chr1	88551122	88551122	0.00098247	0.0459683	16.2265	0	0	1	PKN2		1579	chr1	53276930	53276930	0.000233789	0.0241763	-20.0246	0	1	1	MAGOH
1767	chr1	88666507	88666507	0.000717138	0.0401327	11.3418	0	0	1	PKN2		1580	chr1	53276935	53276935	2.50602e-05	0.0085721	-17.8527	0	1	1	MAGOH
1768	chr1	89128356	89128356	9.87687e-05	0.0161736	17.5585	0	0	0	GBP1		1581	chr1	53277031	53277031	0.000959275	0.0455398	-14.8883	0	1	1	MAGOH
1769	chr1	89128360	89128360	1.25255e-06	0.00166114	22.3689	0	0	0	GBP1		1582	chr1	53371432	53371432	0.000701348	0.0397698	-12.0868	0	0	0	LRP8
1771	chr1	89728317	89728317	0.000124408	0.0180512	16.2488	0	0	0	LRRC8D		1583	chr1	53371435	53371435	0.000479843	0.0335095	-14.5528	0	0	0	LRP8
1772	chr1	89798107	89798107	4.00574e-05	0.0106793	22.3333	0	0	0	LRRC8D		1585	chr1	53459882	53459882	0.00024135	0.0244764	-23.5185	1	1	0	DMRTB1
1777	chr1	90655807	90655807	0.000251397	0.024952	15.5844	0	0	0	ZNF326		1586	chr1	53459992	53459992	0.000939567	0.0451473	-10.31	1	1	0	DMRTB1
1780	chr1	90997730	90997730	2.70454e-06	0.002659	29.7056	0	0	1	BARHL2		1588	chr1	53460439	53460439	4.02568e-06	0.003326	-21.9048	0	0	1	DMRTB1
1781	chr1	91091806	91091806	0.000731265	0.040425	16.1527	0	0	0	ZNF644		1589	chr1	53470841	53470841	7.44468e-06	0.00456615	-13.8967	0	0	0	DMRTB1
1782	chr1	91091807	91091807	5.34894e-07	0.000996241	28.6111	0	0	0	ZNF644		1593	chr1	53606927	53606927	0.000429528	0.0318777	-16.399	0	0	1	DMRTB1
1783	chr1	91160317	91160317	0.000207516	0.0228774	19.3813	0	0	0	ZNF644		1594	chr1	53644752	53644752	5.81304e-14	3.13977e-09	-31.0924	0	0	1	DMRTB1
1785	chr1	91744305	91744305	0.00113759	0.0491259	10.3869	0	0	1	CDC7		1596	chr1	53707300	53707300	5.41869e-05	0.012418	-20.3202	0	0	1	DMRTB1
1786	chr1	91789454	91789454	2.87581e-06	0.00275836	34.4312	0	0	1	CDC7		1597	chr1	53733811	53733811	0.000244035	0.0246245	-17.0497	1	0	1	DMRTB1
1788	chr1	91941429	91941429	1.58696e-06	0.00191811	19.1304	0	0	0	TGFBR3		1598	chr1	53733865	53733865	0.000391536	0.0306006	-17.0403	1	0	1	DMRTB1
1789	chr1	91949226	91949226	0.000713889	0.0400386	13.6986	1	0	0	BRDT		1600	chr1	53993126	53993126	0.000481824	0.0335693	-12.963	0	0	0	IFT25
1790	chr1	92025920	92025920	0.000340288	0.0287307	13.5135	0	0	0	EPHX4		1601	chr1	54020528	54020528	0.000304876	0.0273465	-26.0387	0	0	0	LDLRAD1
1796	chr1	93722191	93722191	9.36831e-05	0.0159215	11.1829	0	0	1	FNBP1L		1602	chr1	54096400	54096400	0.000626967	0.0378249	-15.7452	0	1	0	TMEM59
1797	chr1	94101008	94101008	0.000289592	0.0267476	18.9919	0	0	1	GCLM		1603	chr1	54108936	54108936	3.50634e-05	0.0100604	-29.3234	0	0	1	TMEM59
1799	chr1	94535706	94535706	0.000913234	0.0445765	15.6104	0	0	1	ABCD3		1604	chr1	54133668	54133668	4.29622e-08	0.000182	-43.4668	0	0	1	TMEM59
1802	chr1	95091671	95091671	0.000111653	0.0171701	13.5188	1	0	0	ALG14		1605	chr1	54343090	54343090	0.000196493	0.0222918	-18.967	0	0	1	CYB5RL
1803	chr1	96371290	96371290	0.000891523	0.044094	12.8256	0	0	1	PTBP2		1608	chr1	54594731	54594731	0.000552426	0.0356514	-20.3522	0	0	1	ACOT11
1807	chr1	98484746	98484746	0.00076046	0.0411104	15.796	0	0	0	LOC124904228		1609	chr1	54609779	54609779	6.47512e-05	0.0134095	-20.6171	0	1	1	ACOT11
1808	chr1	98847926	98847926	0.000163498	0.0204361	15.8285	0	0	0	SNX7		1611	chr1	54748391	54748391	0.000617406	0.0375352	-19.1442	0	0	0	TTC4
1810	chr1	99051925	99051925	8.63142e-06	0.00493665	20.6729	0	0	1	SNX7		1613	chr1	54806160	54806160	0.000270584	0.025894	-16.2131	1	1	0	TTC22
1813	chr1	100858205	100858205	0.0010869	0.0481298	13.1148	0	0	0	VCAM1		1614	chr1	54806162	54806162	3.1658e-05	0.00959961	-18.7971	1	1	0	TTC22
1817	chr1	102670351	102670351	0.000402561	0.0309927	10.3778	0	0	0	OLFM3		1615	chr1	54806173	54806173	0.00049595	0.0339485	-15.3405	1	1	0	TTC22
1820	chr1	103155609	103155609	3.02084e-05	0.00938563	13.5902	0	0	0	COL11A1		1616	chr1	54811881	54811881	0.000610335	0.0373783	-14.8279	0	1	0	LEXM
1822	chr1	104465997	104465997	7.69142e-05	0.0145296	29.0358	0	0	0	AMY1C		1618	chr1	54986199	54986199	1.29512e-06	0.00169375	-22.0176	0	1	0	TMEM61
1829	chr1	106095282	106095282	3.6477e-07	0.000783802	23.4694	0	0	0	PRMT6		1620	chr1	55022043	55022043	2.43194e-05	0.008446	-26.5093	0	0	0	BSND
1830	chr1	106383621	106383621	0.000832917	0.0427873	18.4718	0	0	0	PRMT6		1621	chr1	55022101	55022101	0.000614948	0.0375019	-14.1176	0	0	0	BSND
1831	chr1	106442564	106442564	8.00212e-05	0.014779	23.4578	0	0	0	PRMT6		1622	chr1	55064343	55064343	0.00035225	0.0291921	-12.945	0	1	0	PCSK9
1832	chr1	106522849	106522849	0.000869261	0.043579	11.3279	0	0	0	PRMT6		1625	chr1	56549961	56549961	0.000391348	0.0305974	-21.8357	0	0	1	PRKAA2
1833	chr1	108664940	108664940	0.000370488	0.0298271	12.8343	0	0	0	HENMT1		1626	chr1	56820502	56820502	0.000795487	0.0419404	-14.4761	0	0	0	FYB2
1834	chr1	109081474	109081474	0.000110585	0.0170694	11.6359	0	0	0	TAF13		1628	chr1	57015296	57015296	4.6748e-05	0.0114946	-27.4286	0	1	0	C8B
1835	chr1	109108439	109108439	0.000221777	0.0235795	29.0966	0	0	1	TMEM167B		1629	chr1	57393414	57393414	0.000929033	0.0449106	-13.2502	0	0	1	C8B
1838	chr1	109255136	109255136	0.000662773	0.038774	15.6702	0	0	1	CELSR2		1631	chr1	58003715	58003715	0.0010327	0.0470158	-13.8922	0	0	1	DAB1
1842	chr1	109461173	109461173	0.00101949	0.0466826	17.4796	0	0	0	PSMA5		1633	chr1	58576342	58576342	2.38211e-05	0.00833111	-25.5258	1	1	0	TACSTD2
1844	chr1	109508545	109508545	0.000912183	0.044562	16.6627	0	1	0	CYB561D1		1634	chr1	58576423	58576423	3.01563e-06	0.00284151	-28.5698	1	1	0	TACSTD2
1851	chr1	109539937	109539937	0.000951867	0.04537	15.6746	1	1	0	GPR61		1642	chr1	60923775	60923775	1.29132e-06	0.00169342	-22.9722	0	0	0	NFIA
1852	chr1	109777345	109777345	2.43279e-05	0.008446	28.0684	0	0	0	EPS8L3		1646	chr1	61643333	61643333	0.00058277	0.0365473	-13.3557	0	0	0	NFIA
1853	chr1	109877504	109877504	0.000909526	0.0445224	13.1659	0	0	0	EPS8L3		1647	chr1	61656351	61656351	0.000179648	0.0213616	-12.963	0	0	0	NFIA
1854	chr1	109881774	109881774	0.00033852	0.0286841	14.9824	0	0	0	EPS8L3		1649	chr1	62297073	62297073	1.82016e-05	0.00735926	-12.8377	0	0	1	L1TD1
1858	chr1	110069316	110069316	0.000710885	0.0399668	19.7589	0	0	1	STRIP1		1650	chr1	62297087	62297087	1.64765e-10	2.54268e-06	-20.9948	0	0	1	L1TD1
1859	chr1	110070310	110070310	2.69009e-06	0.00265083	27.5587	1	0	1	ALX3		1651	chr1	62297088	62297088	1.09319e-09	1.15e-05	-25.4515	0	0	1	L1TD1
1860	chr1	110083553	110083553	0.000231015	0.0240274	24.9652	1	0	1	ALX3		1652	chr1	62327992	62327992	0.000452665	0.0326403	-19.6206	0	0	0	KANK4
1864	chr1	110235227	110235227	0.0008127	0.0423295	19.1303	0	0	0	KCNC4		1656	chr1	62756440	62756440	0.000700988	0.0397659	-15.4212	0	0	0	DOCK7
1866	chr1	110279861	110279861	6.39158e-05	0.0133131	16.1335	0	0	0	KCNC4		1657	chr1	62767970	62767970	3.16977e-05	0.00960489	-12.6591	0	0	0	DOCK7
1868	chr1	110518588	110518588	9.10518e-05	0.0156852	14.3434	1	1	0	KCNA10		1660	chr1	63302307	63302307	1.88647e-05	0.00748434	-21.5678	0	0	1	ATG4C
1870	chr1	110673411	110673411	0.00094026	0.0451497	21.7181	1	1	0	KCNA2		1665	chr1	63320407	63320407	0.00102412	0.046798	-14.0399	0	0	0	FOXD3
1871	chr1	110674006	110674006	6.73794e-07	0.00115764	19.409	1	1	0	KCNA3		1668	chr1	63324594	63324594	0.000340671	0.0287467	-10.6694	1	1	0	FOXD3
1882	chr1	112758666	112758666	0.000304409	0.0273348	19.5171	0	0	0	NUTF2P4		1672	chr1	64545344	64545344	0.000830388	0.0427309	-13.6751	0	0	1	CACHD1
1883	chr1	112894904	112894904	9.06726e-05	0.0156406	12.3114	0	0	0	NUTF2P4		1673	chr1	64557037	64557037	0.000320308	0.0280031	-17.0188	0	0	1	CACHD1
1884	chr1	113131034	113131034	0.000226463	0.0237633	16.9213	0	1	0	LRIG2		1675	chr1	65311293	65311293	0.000353547	0.0292472	-12.7221	0	0	1	DNAJC6
1887	chr1	113448779	113448779	0.000914057	0.0445809	14.1641	0	0	1	MAGI3		1678	chr1	67134553	67134553	0.00102548	0.0468303	-25.5123	1	0	1	IL23R
1888	chr1	113774545	113774545	3.78963e-05	0.0104067	10.199	0	0	1	PHTF1		1679	chr1	67492449	67492449	0.000866474	0.0435368	-11.006	0	0	0	SERBP1
1889	chr1	113905252	113905252	3.15978e-05	0.00959481	10.2041	1	0	1	DCLRE1B		1681	chr1	67929860	67929860	8.08686e-05	0.0148317	-25.3228	0	0	1	GNG12
1890	chr1	114118604	114118604	3.51474e-10	4.746e-06	25.1754	0	0	1	OLFML3		1682	chr1	67929892	67929892	6.93056e-05	0.0137653	-11.8314	0	0	1	GNG12
1891	chr1	114346574	114346574	1.6612e-06	0.00196928	11.7117	0	0	0	SYT6		1683	chr1	68447657	68447657	0.000155998	0.0199519	-15.2542	0	0	1	WLS
1892	chr1	114346772	114346772	0.00029311	0.0268827	10.2041	0	0	0	SYT6		1685	chr1	68801053	68801053	6.89073e-05	0.0137342	-17.5567	0	0	0	DEPDC1
1900	chr1	115828208	115828208	0.000100975	0.0163589	12.0952	0	0	0	CASQ2		1687	chr1	68985877	68985877	0.000747131	0.040793	-17.8363	0	0	0	DEPDC1
1902	chr1	116133295	116133295	0.000526413	0.0348909	26.2019	0	1	0	MAB21L3		1688	chr1	69312656	69312656	1.86528e-05	0.00744827	-21.0328	0	0	0	DEPDC1
1903	chr1	116133353	116133353	0.000707353	0.0398835	14.7837	0	1	0	MAB21L3		1689	chr1	69312671	69312671	0.000842638	0.0429799	-16.3857	0	0	0	DEPDC1
1907	chr1	116532047	116532047	0.00117317	0.0497693	14.8017	0	0	1	ATP1A1		1690	chr1	69312684	69312684	4.61354e-05	0.0114405	-18.956	0	0	0	DEPDC1
1908	chr1	116944563	116944563	0.000704692	0.0398115	12.6825	0	0	1	PTGFRN		1691	chr1	69312696	69312696	8.47435e-05	0.0151909	-19.2536	0	0	0	DEPDC1
1909	chr1	116961366	116961366	0.000913461	0.0445765	11.4417	0	1	0	PTGFRN		1692	chr1	69567534	69567534	2.34672e-05	0.00829123	-10.5263	1	0	0	LRRC7
1911	chr1	117306223	117306223	9.84128e-05	0.0161736	16.5736	0	0	1	VTCN1		1697	chr1	71232510	71232510	0.000869832	0.0435927	-15.7265	0	0	1	ZRANB2
1912	chr1	118343035	118343035	4.70333e-05	0.0115233	18.7254	0	0	0	SPAG17		1698	chr1	71371396	71371396	2.15368e-05	0.00791885	-14.4391	0	0	0	ZRANB2
1914	chr1	118979823	118979823	0.000949181	0.0453351	17.8846	0	0	1	SPAG17		1702	chr1	72027173	72027173	0.00104716	0.0472811	-13.8528	0	0	1	ZRANB2
1916	chr1	118990194	118990194	0.00118437	0.0499483	14.6745	1	0	0	TBX15		1703	chr1	72135184	72135184	0.000366478	0.0297043	-13.0435	0	0	1	NEGR1
1917	chr1	118993067	118993067	0.000673807	0.0390393	19.1918	0	0	0	TBX15		1704	chr1	72149673	72149673	0.000296619	0.0270399	-10.1489	0	0	1	NEGR1
1918	chr1	118993071	118993071	0.000345261	0.0289196	20.5457	0	0	0	TBX15		1706	chr1	72992859	72992859	2.45268e-05	0.0084793	-22.9094	0	0	0	NEGR1
1919	chr1	118993306	118993306	0.000232747	0.0241262	22.0364	0	0	0	TBX15		1709	chr1	74247234	74247234	6.41954e-05	0.0133392	-14.0196	0	0	1	TNNI3K
1920	chr1	118999672	118999672	0.00042954	0.0318777	18.3007	0	0	0	TBX15		1711	chr1	75114104	75114104	6.66632e-05	0.0135714	-18.4426	0	0	0	CRYZ
1921	chr1	118999687	118999687	0.00107298	0.047838	16.5945	0	0	0	TBX15		1712	chr1	75124772	75124772	3.3612e-05	0.00983961	-11.5109	0	0	0	LHX8
1922	chr1	119000508	119000508	0.000288436	0.0266817	12.7018	1	1	0	TBX15		1713	chr1	75125359	75125359	0.000292513	0.026865	-11.1205	0	0	0	LHX8
1923	chr1	119000647	119000647	0.000219563	0.0234639	13.0631	1	1	0	TBX15		1714	chr1	75889044	75889044	0.00110738	0.0485229	-10.0344	0	0	1	MSH4
1924	chr1	119000672	119000672	0.000972253	0.0458	13.3489	1	1	0	TBX15		1721	chr1	77425519	77425519	1.38275e-06	0.00176705	-14.5631	0	0	1	AK5
1925	chr1	119000709	119000709	8.04386e-08	0.000280785	22.0481	1	1	0	TBX15		1722	chr1	77531929	77531929	2.61079e-05	0.00875873	-10.2446	0	0	1	AK5
1926	chr1	119000746	119000746	3.44918e-05	0.00998276	16.36	1	1	0	TBX15		1723	chr1	77681610	77681610	0.000229774	0.0239537	-22.0807	0	0	1	AK5
1927	chr1	119008360	119008360	0.000231518	0.0240536	20.2149	0	0	0	TBX15		1724	chr1	77681721	77681721	5.27773e-06	0.00385847	-16.118	1	0	1	AK5
1929	chr1	119333763	119333763	0.000124114	0.0180356	11.3365	0	0	1	WARS2		1726	chr1	77869736	77869736	0.000960176	0.045565	-12.2807	0	0	1	MIGA1
1930	chr1	119566359	119566359	0.000857904	0.0433438	17.7406	0	1	0	HSD3B1		1727	chr1	77887067	77887067	0.000616333	0.0375198	-10.3994	0	0	1	NEXN
1933	chr1	119916615	119916615	5.33077e-05	0.0122948	16.2652	0	1	0	ADAM30		1728	chr1	77887079	77887079	0.00027115	0.0259126	-15.4301	0	0	1	NEXN
1934	chr1	121009082	121009082	4.26481e-05	0.010981	11.567	0	0	1	PPIAL4A		1730	chr1	79358803	79358803	0.000226892	0.0237846	-10.9749	0	0	0	ADGRL4
1935	chr1	121048698	121048698	1.38054e-06	0.00176705	15.493	0	0	1	PPIAL4A		1731	chr1	79822391	79822391	0.000419373	0.0315452	-21.3627	0	0	0	ADGRL4
1937	chr1	121058145	121058145	2.68182e-05	0.00885943	13.3333	0	0	0	PPIAL4A		1733	chr1	81178848	81178848	3.73532e-05	0.0103546	-21.5716	0	0	0	ADGRL2
1939	chr1	143575224	143575224	0.000393878	0.030682	12.6019	0	0	0	H3-7		1734	chr1	81192071	81192071	0.00116996	0.0497016	-14.0156	0	0	0	ADGRL2
1940	chr1	143650500	143650500	0.000195961	0.0222607	15.2281	0	0	0	H3-7		1735	chr1	81426514	81426514	1.57639e-07	0.000440879	-18.808	0	0	1	ADGRL2
1942	chr1	143667601	143667601	0.000136648	0.0188463	24.9808	0	0	0	H3-7		1738	chr1	81899429	81899429	0.000100327	0.0162883	-18.506	0	0	1	ADGRL2
1943	chr1	143667608	143667608	6.05267e-05	0.0129698	26.0676	0	0	0	H3-7		1741	chr1	83277344	83277344	0.000409292	0.031217	-13.5556	0	0	0	TTLL7
1944	chr1	143667750	143667750	0.000674356	0.0390524	22.9885	0	0	0	H3-7		1743	chr1	84620712	84620712	0.000528915	0.0349644	-11.4241	1	0	1	CTBS
1949	chr1	143728128	143728128	7.8425e-05	0.0146922	21.9676	0	0	0	H3-7		1744	chr1	85047496	85047496	6.92249e-05	0.0137653	-15.3063	0	0	1	MCOLN2
1953	chr1	145971688	145971688	1.5975e-05	0.00689245	30.1697	0	0	1	ANKRD34A		1746	chr1	85616119	85616119	0.000124017	0.0180356	-16.179	0	0	0	DDAH1
1954	chr1	146010527	146010527	0.000800081	0.042063	14.9412	0	0	0	TXNIP		1749	chr1	85718513	85718513	0.000229636	0.0239473	-11.2203	0	0	0	ZNHIT6
1955	chr1	146049579	146049579	0.000302333	0.0272674	16.3833	0	0	0	HJV		1752	chr1	86524122	86524122	9.70156e-07	0.00142587	-16.6834	0	0	0	CLCA1
1956	chr1	146049644	146049644	0.000482317	0.0335819	17.1672	0	0	0	HJV		1755	chr1	86840753	86840753	2.08768e-05	0.00782439	-19.883	0	0	0	SH3GLB1
1957	chr1	146049658	146049658	0.00031305	0.0276907	17.8571	0	0	0	HJV		1765	chr1	88467260	88467260	9.41294e-05	0.0159472	-16.6667	0	0	0	PKN2
1958	chr1	146049662	146049662	0.000831083	0.0427415	18.318	0	0	0	HJV		1770	chr1	89444377	89444377	0.000223726	0.0236819	-21.2525	0	0	0	GBP6
1961	chr1	147080860	147080860	0.000858603	0.0433617	13.1305	0	0	0	NBPF12		1773	chr1	89802699	89802699	4.38731e-05	0.0111384	-19.9163	0	0	0	LRRC8D
1962	chr1	147232769	147232769	0.000163264	0.0204233	14.5556	0	0	1	PRKAB2		1774	chr1	89981760	89981760	0.000188131	0.0218209	-14.8148	0	0	0	LRRC8D
1964	chr1	147242564	147242564	4.24402e-05	0.0109483	10.0259	1	0	1	FMO5		1775	chr1	90072821	90072821	0.000363512	0.0296031	-13.8462	0	0	0	ZNF326
1969	chr1	147908541	147908541	0.000191071	0.0219725	13.3182	0	1	0	GJA8		1776	chr1	90274928	90274928	0.000335746	0.0285836	-13.9396	0	0	0	ZNF326
1970	chr1	148011350	148011350	0.000110104	0.0170419	18.0264	0	0	1	GPR89B		1778	chr1	90686701	90686701	0.000103139	0.0165367	-21.1771	0	0	0	ZNF326
1972	chr1	148039580	148039580	0.000943897	0.0452472	11.4401	1	0	0	GPR89B		1779	chr1	90835802	90835802	0.000869097	0.0435734	-16.2975	1	0	1	BARHL2
1973	chr1	148146401	148146401	0.000692753	0.0395701	14.101	0	0	1	GPR89B		1784	chr1	91620732	91620732	4.18905e-07	0.000841902	-25.6491	0	0	0	CDC7
1974	chr1	148159530	148159530	0.000720258	0.040189	16.0343	0	0	0	NBPF11		1787	chr1	91941341	91941341	0.00103447	0.0470506	-13.6301	0	0	0	TGFBR3
1975	chr1	148303845	148303845	3.67207e-05	0.0102766	24.0784	0	0	0	NBPF11		1791	chr1	92229381	92229381	0.000339888	0.0287291	-20.5556	0	0	1	C1orf146
1976	chr1	148317461	148317461	0.00110178	0.0484385	13.007	0	0	0	NBPF11		1792	chr1	92482121	92482121	0.000676557	0.0391263	-10.1727	0	0	1	GLMN
1979	chr1	148362766	148362766	0.000744942	0.0407326	14.158	1	0	0	NBPF11		1793	chr1	92484566	92484566	0.000198299	0.0223703	-17.0999	1	0	1	GLMN
1980	chr1	148379227	148379227	1.10034e-05	0.00562628	17.2676	0	0	0	NBPF11		1794	chr1	92577537	92577537	0.00114562	0.0492785	-25.641	0	0	1	GFI1
1981	chr1	148404685	148404685	0.000950056	0.0453388	15.1661	0	0	1	NBPF11		1795	chr1	93056215	93056215	0.00059278	0.0368094	-15.8365	0	0	0	DIPK1A
1982	chr1	148922692	148922692	0.000126748	0.0181953	14.6007	0	0	1	PDE4DIP		1798	chr1	94336498	94336498	0.00107401	0.0478534	-12.2024	0	0	0	ARHGAP29
1983	chr1	149041532	149041532	6.06085e-06	0.0041758	29.7278	0	0	0	PDE4DIP		1800	chr1	94841896	94841896	0.000161214	0.0202818	-17.4016	0	0	1	SLC44A3
1984	chr1	149041565	149041565	8.3913e-07	0.00131679	19.6135	0	0	0	PDE4DIP		1801	chr1	94881628	94881628	0.000872711	0.0436656	-12.4334	0	0	1	SLC44A3
1985	chr1	149041581	149041581	3.23498e-08	0.000147919	24.4324	0	0	0	PDE4DIP		1804	chr1	96519668	96519668	3.18759e-06	0.00292402	-11.4563	0	0	0	PTBP2
1987	chr1	149647035	149647035	2.02975e-05	0.00771376	30.4863	0	1	1	PPIAL4C		1805	chr1	97618537	97618537	2.58863e-06	0.00259654	-15.4062	0	0	1	PTBP2
1989	chr1	149747101	149747101	0.00107249	0.0478324	11.056	0	0	0	PPIAL4C		1806	chr1	97732303	97732303	0.00104976	0.0473193	-16.0288	0	0	1	DPYD
1993	chr1	149944290	149944290	0.000982898	0.0459743	23.0383	0	1	0	MTMR11		1809	chr1	99004692	99004692	0.000444783	0.0324099	-10.1852	1	1	1	SNX7
1997	chr1	150318645	150318645	0.000539772	0.0353242	17.5753	0	0	0	PRPF3		1811	chr1	99078669	99078669	2.40599e-05	0.00839088	-25.0384	0	0	1	SNX7
1998	chr1	150321090	150321090	0.00118792	0.0499954	17.4131	1	0	0	PRPF3		1812	chr1	100351062	100351062	2.39595e-05	0.00835925	-16.1198	0	0	1	CDC14A
2001	chr1	150526791	150526791	0.000219199	0.023452	10.0917	0	0	0	ECM1		1814	chr1	101499464	101499464	0.000969267	0.0457352	-21.6537	0	0	0	S1PR1
2003	chr1	150786042	150786042	0.000260752	0.0253792	10.3175	0	0	0	CTSS		1815	chr1	102235074	102235074	0.000445018	0.0324131	-15.2829	0	0	0	OLFM3
2005	chr1	150950686	150950686	0.0004598	0.0328629	11.6231	0	1	0	SETDB1		1816	chr1	102576667	102576667	0.00014689	0.0194917	-12.3932	0	0	0	OLFM3
2006	chr1	151075293	151075293	0.000402441	0.030989	23.2068	0	0	1	CDC42SE1		1818	chr1	102970871	102970871	0.000733762	0.0404764	-25.2835	0	0	1	OLFM3
2007	chr1	151128169	151128169	7.48556e-06	0.00458095	16.3518	0	0	0	CDC42SE1		1819	chr1	103028285	103028285	2.70371e-11	5.77236e-07	-56.7803	0	0	1	COL11A1
2008	chr1	151128176	151128176	0.00010284	0.016501	15.9092	0	0	0	CDC42SE1		1821	chr1	103891672	103891672	1.22194e-05	0.00596605	-12.3962	0	0	0	AMY1C
2009	chr1	151128206	151128206	0.000239177	0.0243772	10.6343	0	0	0	CDC42SE1		1836	chr1	109175687	109175687	7.30435e-05	0.0141174	-10.6195	0	0	1	CFAP276
2010	chr1	151133096	151133096	0.000304158	0.0273265	21.8033	0	1	0	CDC42SE1		1837	chr1	109185449	109185449	7.32146e-06	0.00451621	-15.3419	0	0	1	CFAP276
2016	chr1	151415486	151415486	0.000115023	0.0174056	13.0841	0	0	1	PSMB4		1839	chr1	109262982	109262982	2.68633e-05	0.00886079	-16.8855	0	0	1	CELSR2
2022	chr1	151769629	151769629	0.000115308	0.0174242	22.0384	0	0	1	MRPL9		1840	chr1	109384199	109384199	0.000870999	0.0436282	-19.4886	0	0	1	MYBPHL
2023	chr1	151814603	151814603	5.32833e-05	0.0122948	14.243	0	1	0	LINGO4		1841	chr1	109426566	109426566	2.84898e-07	0.000674544	-10.6394	1	0	0	PSMA5
2024	chr1	151814644	151814644	0.000108781	0.0169346	20	0	1	0	LINGO4		1843	chr1	109494565	109494565	0.000422318	0.0316636	-12.5	1	1	1	CYB561D1
2026	chr1	151814678	151814678	4.83132e-05	0.0116953	21.9697	0	1	0	LINGO4		1845	chr1	109532049	109532049	9.44672e-07	0.00140514	-22.2997	0	0	0	AMIGO1
2028	chr1	151839834	151839834	6.0299e-05	0.0129594	12.1786	1	0	1	C2CD4D		1846	chr1	109532061	109532061	4.21377e-06	0.00341608	-19.1699	0	0	0	AMIGO1
2035	chr1	152306542	152306542	0.000147483	0.0195162	21.1438	0	1	0	HRNR		1847	chr1	109532065	109532065	0.000148426	0.0195563	-19.3655	0	0	0	AMIGO1
2039	chr1	153361695	153361695	0.000639747	0.0381434	17.994	0	0	0	S100A9		1848	chr1	109532095	109532095	0.000372038	0.0298936	-13.2076	0	0	0	AMIGO1
2042	chr1	153583419	153583419	3.58329e-06	0.00310529	18.3994	0	0	0	S100A2		1849	chr1	109532128	109532128	0.000225064	0.0237261	-13.3852	0	0	0	AMIGO1
2045	chr1	153905247	153905247	9.06465e-09	6.07262e-05	37.1878	0	0	1	NPR1		1850	chr1	109532136	109532136	0.000572104	0.0362312	-11.7368	0	0	0	AMIGO1
2048	chr1	154215466	154215466	0.000882914	0.043912	10.4118	0	0	1	UBAP2L		1855	chr1	109881775	109881775	1.27834e-05	0.00613317	-16.8301	0	0	0	EPS8L3
2049	chr1	154215467	154215467	1.29657e-05	0.00617694	13.8627	0	0	1	UBAP2L		1856	chr1	109881781	109881781	6.23134e-05	0.013141	-16.3896	0	0	0	EPS8L3
2053	chr1	154567683	154567683	2.5779e-05	0.00870868	20.0242	1	0	0	CHRNB2		1857	chr1	109881804	109881804	1.79654e-11	4.31269e-07	-31.7143	0	0	0	EPS8L3
2054	chr1	154627581	154627581	0.000216032	0.0232706	10.2564	1	0	1	ADAR		1861	chr1	110083910	110083910	0.00112985	0.04898	-13.0152	0	0	1	ALX3
2055	chr1	154627585	154627585	3.24349e-05	0.00969904	12.8205	1	0	1	ADAR		1862	chr1	110212147	110212147	3.51872e-06	0.0030685	-12.6488	0	1	0	KCNC4
2056	chr1	154627597	154627597	0.000656271	0.0386158	11.8205	1	0	1	ADAR		1863	chr1	110212227	110212227	0.000880339	0.0438593	-14.8841	0	0	1	KCNC4
2057	chr1	154627607	154627607	3.24349e-05	0.00969904	12.8205	1	0	1	ADAR		1865	chr1	110243985	110243985	0.000212495	0.0231021	-21.9298	0	0	0	KCNC4
2058	chr1	154627609	154627609	3.24349e-05	0.00969904	12.8205	1	0	1	ADAR		1867	chr1	110340691	110340691	0.00041143	0.0312964	-28.315	0	1	0	RBM15
2059	chr1	154627617	154627617	0.000216032	0.0232706	10.2564	1	0	1	ADAR		1869	chr1	110538332	110538332	0.000123525	0.018023	-23.0406	0	0	0	KCNA10
2060	chr1	154627621	154627621	3.24349e-05	0.00969904	12.8205	1	0	1	ADAR		1872	chr1	111040350	111040350	3.4115e-05	0.00991999	-24.1208	0	0	0	LRIF1
2061	chr1	154627623	154627623	0.000216032	0.0232706	10.2564	1	0	1	ADAR		1873	chr1	111335246	111335246	0.00118444	0.0499483	-16.1385	0	0	0	CHIA
2062	chr1	154627631	154627631	0.000216032	0.0232706	10.2564	1	0	1	ADAR		1874	chr1	111473675	111473675	0.000136309	0.0188266	-11.8816	1	0	0	C1orf162
2070	chr1	154969394	154969394	2.8618e-05	0.00918029	24.1168	0	1	0	PYGO2		1875	chr1	112423885	112423885	0.000668873	0.0389308	-17.396	0	0	1	CTTNBP2NL
2071	chr1	154970002	154970002	0.000255272	0.025126	24.5179	1	0	1	CKS1B		1876	chr1	112663155	112663155	0.000997429	0.0462857	-17.2443	0	0	1	ST7L
2072	chr1	155005842	155005842	3.04006e-05	0.00939635	14.8847	0	0	1	ZBTB7B		1877	chr1	112705029	112705029	1.86681e-05	0.00744827	-24.8459	0	0	1	MOV10
2073	chr1	155062532	155062532	1.34908e-05	0.00628841	11.4436	0	1	1	EFNA4		1878	chr1	112705108	112705108	0.000908794	0.0445025	-11.6692	0	1	1	MOV10
2074	chr1	155062557	155062557	1.65427e-05	0.00700959	16.9468	0	1	1	EFNA4		1879	chr1	112743310	112743310	0.000506856	0.0343253	-14.423	0	0	0	NUTF2P4
2075	chr1	155143932	155143932	5.4462e-05	0.0124399	31.6612	0	0	0	DPM3		1880	chr1	112743318	112743318	7.36073e-05	0.0141796	-15.4693	0	0	0	NUTF2P4
2076	chr1	155154884	155154884	0.000259707	0.0253292	18.0553	0	0	0	DPM3		1881	chr1	112743360	112743360	0.000130506	0.0184801	-18.1561	0	0	0	NUTF2P4
2077	chr1	155191993	155191993	0.000892907	0.0441221	16.2806	1	1	1	KRTCAP2		1885	chr1	113283081	113283081	0.000664881	0.0388109	-11.4936	0	0	0	LRIG2
2081	chr1	155607946	155607946	0.000105822	0.0167432	23.6256	0	0	0	ASH1L		1886	chr1	113364818	113364818	3.65624e-06	0.00314714	-24.1114	0	0	0	LRIG2
2082	chr1	155608592	155608592	0.000564241	0.0359809	14.2946	0	0	0	ASH1L		1893	chr1	114695592	114695592	0.000551228	0.0356299	-17.1879	1	1	0	AMPD1
2083	chr1	155857494	155857494	0.00067352	0.0390393	10.3996	1	0	1	SYT11		1894	chr1	114696533	114696533	0.000496028	0.0339485	-14.8211	1	0	0	AMPD1
2085	chr1	155997068	155997068	1.29043e-05	0.00616933	36.4453	0	0	0	ARHGEF2		1895	chr1	115061833	115061833	0.000153925	0.01982	-13.352	0	0	1	TSHB
2086	chr1	156076858	156076858	0.00055939	0.0358363	14.2299	0	1	0	RAB25		1896	chr1	115338510	115338510	0.000708398	0.0399112	-12.7134	1	0	1	NGF
2088	chr1	156126898	156126898	0.000722467	0.0402372	13.4498	1	1	1	MEX3A		1897	chr1	115338884	115338884	0.000520944	0.0347135	-17.3453	1	0	1	NGF
2089	chr1	156149752	156149752	0.000987815	0.0460448	14.5695	1	0	0	SEMA4A		1898	chr1	115338924	115338924	0.00053487	0.035167	-16.9945	1	0	1	NGF
2091	chr1	156270900	156270900	0.00111766	0.0487456	12.3357	0	0	1	PAQR6		1899	chr1	115655188	115655188	2.91298e-05	0.00924836	-16.2937	0	0	1	VANGL1
2093	chr1	156369321	156369321	0.00113261	0.0490185	10.6809	1	1	0	RHBG		1901	chr1	115856483	115856483	0.000660003	0.0387273	-11.9403	0	0	0	NHLH2
2094	chr1	156389462	156389462	0.00041221	0.0313374	17.5641	0	0	0	CCT3		1904	chr1	116168167	116168167	0.000575277	0.0363364	-14.9133	0	0	0	MAB21L3
2102	chr1	156874754	156874754	0.000919127	0.0446995	21.9419	0	0	1	INSRR		1905	chr1	116298350	116298350	0.000356146	0.0293601	-11.4006	0	0	0	MAB21L3
2103	chr1	156892917	156892917	2.07467e-05	0.00780213	13.0023	1	0	0	PEAR1		1906	chr1	116372698	116372698	1.00717e-05	0.00538612	-11.7874	1	0	0	ATP1A1
2105	chr1	156893812	156893812	9.54672e-05	0.0160324	16.1136	1	1	0	PEAR1		1910	chr1	117267617	117267617	0.000302721	0.0272797	-14.4042	0	0	0	VTCN1
2106	chr1	156913583	156913583	4.43462e-05	0.0111991	18.1201	0	0	1	PEAR1		1913	chr1	118343094	118343094	9.85254e-05	0.0161736	-10.8643	0	0	0	SPAG17
2108	chr1	157090293	157090293	0.000401305	0.0309539	12.6984	0	0	0	ARHGEF11		1915	chr1	118984737	118984737	0.00115488	0.0494646	-13.4979	0	0	1	SPAG17
2111	chr1	157279365	157279365	0.000215434	0.0232549	14.7507	0	0	0	ETV3		1928	chr1	119304656	119304656	0.00111596	0.0486989	-22.9889	0	0	0	WARS2
2114	chr1	157490623	157490623	4.03196e-05	0.0107023	18.274	0	0	0	ETV3		1931	chr1	119730144	119730144	0.000284322	0.0264862	-14.5623	0	0	1	ZNF697
2115	chr1	157504073	157504073	0.000318328	0.0279459	14.996	0	0	0	ETV3		1932	chr1	119887051	119887051	0.000302579	0.0272782	-16.3434	0	0	0	REG4
2117	chr1	158011165	158011165	0.000396163	0.0307799	12.403	0	0	1	KIRREL1		1936	chr1	121058125	121058125	0.000153293	0.0197814	-10.989	0	0	0	PPIAL4A
2122	chr1	159929877	159929877	0.000626288	0.0378224	11.5952	0	0	1	TAGLN2		1938	chr1	121124463	121124463	8.68566e-07	0.00133855	-39.8694	0	0	0	PPIAL4A
2123	chr1	160084092	160084092	0.000352469	0.0291967	15.3974	0	1	0	KCNJ9		1941	chr1	143653602	143653602	0.000669124	0.0389373	-18.4293	0	0	0	H3-7
2125	chr1	160178215	160178215	0.000250219	0.0249037	14.058	1	0	1	ATP1A4		1945	chr1	143667759	143667759	0.00091251	0.0445633	-22.2688	0	0	0	H3-7
2129	chr1	160790076	160790076	0.000124649	0.0180564	19.9731	0	0	0	SLAMF7		1946	chr1	143667768	143667768	0.000409176	0.0312156	-23.31	0	0	0	H3-7
2132	chr1	161133990	161133990	0.000256351	0.0251863	19.6697	0	0	0	DEDD		1947	chr1	143667822	143667822	8.50786e-05	0.0152131	-23.4615	0	0	0	H3-7
2133	chr1	161134017	161134017	0.000273897	0.0260255	18.3559	0	0	0	DEDD		1948	chr1	143703244	143703244	3.10085e-06	0.00288767	-26.4363	0	0	0	H3-7
2135	chr1	161191242	161191242	0.00062603	0.0378168	24.7754	0	1	0	B4GALT3		1950	chr1	144104221	144104221	5.48475e-05	0.0124735	-22.9532	0	0	0	FAM72C
2138	chr1	161327711	161327711	0.000509161	0.0343871	16.3724	0	0	1	SDHC		1951	chr1	144104371	144104371	0.000655114	0.0385929	-13.8874	0	0	0	FAM72C
2146	chr1	161605143	161605143	0.000150505	0.0196607	10.0306	1	0	0	FCGR2C		1952	chr1	145448732	145448732	0.000532606	0.0351009	-15.0392	0	0	0	NBPF20
2149	chr1	161978286	161978286	0.000411234	0.0312843	16.1452	0	0	0	ATF6		1959	chr1	146383111	146383111	0.000723099	0.0402462	-12.5191	0	0	0	PPIAL4H
2150	chr1	162366973	162366973	0.000743071	0.040687	14.1552	0	0	1	C1orf226		1960	chr1	147062097	147062097	0.000313045	0.0276907	-23.7288	0	0	0	NBPF12
2151	chr1	162433164	162433164	0.000388082	0.0305051	15.9544	0	0	0	SH2D1B		1963	chr1	147233173	147233173	0.000952644	0.0453895	-12.7035	0	0	1	PRKAB2
2152	chr1	162433195	162433195	0.000799404	0.0420404	13.8651	0	0	0	SH2D1B		1965	chr1	147566656	147566656	0.000186301	0.0217305	-13.8071	0	0	1	BCL9
2154	chr1	162562083	162562083	4.49039e-07	0.000877964	13.913	1	0	1	UAP1		1966	chr1	147624741	147624741	0.000884058	0.0439315	-22.8411	0	1	0	BCL9
2155	chr1	163107084	163107084	0.000830266	0.0427305	12.5016	0	0	0	RGS4		1967	chr1	147794818	147794818	3.28986e-05	0.00974738	-29.5861	0	0	0	GJA5
2156	chr1	163107096	163107096	2.11965e-07	0.00054518	27.1825	0	0	0	RGS4		1968	chr1	147823821	147823821	0.000494785	0.0339156	-11.765	0	0	0	GJA5
2158	chr1	164136588	164136588	2.54494e-05	0.00864566	15.1356	0	0	0	RGS5		1971	chr1	148011926	148011926	3.59339e-05	0.0101484	-27.1709	0	0	1	GPR89B
2159	chr1	164576449	164576449	0.00100186	0.0463619	20.8177	0	0	1	PBX1		1977	chr1	148318207	148318207	0.000157078	0.0200158	-13.9131	0	0	0	NBPF11
2162	chr1	165544479	165544479	0.000630352	0.0379353	13.542	1	1	1	LRRC52		1978	chr1	148359235	148359235	5.95256e-05	0.0128866	-14.5341	0	0	0	NBPF11
2164	chr1	165941196	165941196	0.000341111	0.0287711	14.6387	0	0	0	TMCO1		1986	chr1	149639171	149639171	0.000365229	0.0296535	-14.7071	0	0	1	PPIAL4C
2165	chr1	166325469	166325469	0.000296877	0.027045	20.2994	0	0	0	FAM78B		1988	chr1	149675038	149675038	0.000606562	0.0372798	-13.5	0	0	1	PPIAL4C
2166	chr1	166343400	166343400	5.98785e-05	0.0129209	10.2041	0	0	0	FAM78B		1990	chr1	149747106	149747106	0.000258055	0.0252675	-11.118	0	0	0	PPIAL4C
2167	chr1	166797526	166797526	2.49425e-07	0.000607503	47.2906	0	0	0	FAM78B		1991	chr1	149895623	149895623	0.000806234	0.0422079	-14.469	0	0	0	H2AC21
2168	chr1	166901985	166901985	0.0010183	0.046669	14.6232	0	0	0	TADA1		1992	chr1	149900129	149900129	0.000128941	0.0183338	-13.2857	1	1	0	H2AC21
2170	chr1	167166559	167166559	0.000370033	0.0298271	14.7995	0	0	0	GPA33		1994	chr1	150060983	150060983	0.000456999	0.032775	-10.321	0	0	0	MTMR11
2171	chr1	167526211	167526211	1.69228e-06	0.00198976	18.3673	0	0	0	CD247		1995	chr1	150158967	150158967	9.40979e-05	0.0159472	-13.1755	0	1	0	PLEKHO1
2180	chr1	169668149	169668149	0.000555296	0.0357425	19.6755	0	0	0	FIRRM		1996	chr1	150158978	150158978	0.000108178	0.0168922	-15.0699	0	1	0	PLEKHO1
2182	chr1	170166529	170166529	6.44204e-05	0.0133699	25.6869	0	1	0	NTMT2		1999	chr1	150337670	150337670	0.000297982	0.0270907	-12.5909	0	0	1	PRPF3
2183	chr1	171370643	171370643	0.000165022	0.0205338	17.1746	0	0	0	FMO4		2000	chr1	150482586	150482586	0.000221879	0.0235795	-12.3051	0	0	0	TARS2
2184	chr1	171405248	171405248	0.000681498	0.0392603	13.0496	0	0	0	FMO4		2002	chr1	150560157	150560157	0.000266153	0.0256616	-12.0777	0	1	0	ADAMTSL4
2185	chr1	171483859	171483859	0.000189457	0.0218996	16.25	0	0	0	PRRC2C		2004	chr1	150925777	150925777	0.000434796	0.0320279	-21.4961	1	0	0	SETDB1
2187	chr1	171668727	171668727	0.00051909	0.0346569	11.4873	0	0	0	MYOC		2011	chr1	151173934	151173934	0.00103668	0.0470684	-10.5673	0	0	1	LYSMD1
2188	chr1	171693748	171693748	1.42564e-06	0.00180123	24.2521	0	0	0	MYOC		2012	chr1	151199231	151199231	0.000301728	0.0272462	-10.1124	1	0	1	VPS72
2189	chr1	171693749	171693749	2.04649e-12	7.94467e-08	25.0128	0	0	0	MYOC		2013	chr1	151211730	151211730	0.000535263	0.0351759	-12.5037	0	0	1	VPS72
2194	chr1	173142327	173142327	1.19457e-05	0.00588233	19.9814	0	0	0	TNFSF18		2014	chr1	151254454	151254454	0.00088535	0.043948	-10.2658	1	0	0	PSMD4
2198	chr1	174160197	174160197	5.70788e-05	0.0126898	10.9756	1	0	1	RABGAP1L		2015	chr1	151342808	151342808	0.000330646	0.0283983	-20.4724	0	1	0	PI4KB
2201	chr1	175221344	175221344	0.00100592	0.0464358	17.0671	0	0	0	KIAA0040		2017	chr1	151557443	151557443	0.000790809	0.0418428	-23.9506	0	0	1	TUFT1
2203	chr1	175416779	175416779	0.00028971	0.0267544	15.6392	0	0	1	KIAA0040		2018	chr1	151715221	151715221	0.000523315	0.0347964	-12.0226	0	0	1	RIIAD1
2204	chr1	175416924	175416924	1.66841e-05	0.0070178	16.2791	0	0	1	KIAA0040		2019	chr1	151721718	151721718	0.000194192	0.0221516	-10.8108	1	0	1	CELF3
2205	chr1	175419643	175419643	0.000997816	0.0462913	14.322	0	0	1	KIAA0040		2020	chr1	151726940	151726940	0.000994563	0.0462172	-24.363	0	0	1	CELF3
2214	chr1	175666628	175666628	0.000160929	0.0202645	15.4493	0	0	1	KIAA0040		2021	chr1	151769392	151769392	0.000753608	0.0409319	-19.8387	0	0	1	MRPL9
2216	chr1	175711604	175711604	0.000306308	0.0273804	18.7068	0	0	1	KIAA0040		2025	chr1	151814645	151814645	0.00028978	0.0267551	-16.5505	0	1	0	LINGO4
2217	chr1	176377219	176377219	5.4075e-05	0.012399	13.4274	0	0	0	COP1		2027	chr1	151838086	151838086	0.000753392	0.0409273	-16.661	1	1	0	RORC
2218	chr1	176894724	176894724	0.000196328	0.0222839	12.9481	0	1	0	PAPPA2		2029	chr1	151839960	151839960	0.000869486	0.0435805	-14.6529	1	0	1	C2CD4D
2222	chr1	177229829	177229829	0.000401023	0.0309539	13.9994	0	1	0	BRINP2		2030	chr1	152035690	152035690	5.62931e-07	0.00102418	-21.5806	0	0	1	S100A10
2223	chr1	177229986	177229986	0.000721163	0.0402135	25.0831	0	1	0	BRINP2		2031	chr1	152035767	152035767	5.1195e-05	0.0120585	-24.0365	0	0	1	S100A10
2226	chr1	178525676	178525676	0.000244918	0.0246688	19.1918	0	0	0	TEX35		2032	chr1	152080668	152080668	0.000345316	0.0289196	-15.5451	1	1	0	S100A11
2228	chr1	179087859	179087859	0.000957713	0.0455037	10.5991	0	0	1	TOR3A		2033	chr1	152196062	152196062	6.53309e-05	0.0134578	-25.4573	0	0	0	RPTN
2229	chr1	179088035	179088035	4.34814e-05	0.0110978	21.7213	0	1	0	TOR3A		2034	chr1	152196241	152196241	3.72986e-06	0.00319367	-27.6273	0	0	0	RPTN
2230	chr1	179250260	179250260	0.000637049	0.0380958	24.6029	0	0	0	ABL2		2036	chr1	152306621	152306621	0.000584572	0.0366105	-25.1271	0	1	0	HRNR
2231	chr1	179365199	179365199	0.000408743	0.0311976	17.6047	1	0	0	AXDND1		2037	chr1	152496279	152496279	0.000654748	0.038585	-11.4847	0	0	0	CRNN
2232	chr1	179365227	179365227	0.000598553	0.0369816	23.3707	1	0	0	AXDND1		2038	chr1	152533969	152533969	3.05139e-09	2.4645e-05	-36.8693	0	0	0	CRCT1
2234	chr1	179367565	179367565	0.000576239	0.036343	20.6897	0	0	1	AXDND1		2040	chr1	153475865	153475865	0.00108668	0.0481246	-26.5233	0	0	0	S100A7
2240	chr1	180229022	180229022	1.22144e-06	0.00164391	16.385	0	0	0	LHX4		2041	chr1	153575202	153575202	2.11441e-12	7.94467e-08	-35.753	0	0	0	S100A2
2242	chr1	180235911	180235911	0.0004283	0.0318553	10.3093	0	0	1	LHX4		2043	chr1	153627541	153627541	0.000799401	0.0420404	-15.1961	1	1	1	S100A1
2244	chr1	180710975	180710975	0.000896851	0.0442168	15.7385	0	0	1	XPR1		2044	chr1	153658347	153658347	0.00117148	0.0497516	-11.6613	1	0	0	SNAPIN
2245	chr1	180710987	180710987	0.000585401	0.036631	12.2253	0	0	1	XPR1		2046	chr1	153939663	153939663	0.00063274	0.0379917	-18.0282	0	1	0	NPR1
2246	chr1	180911952	180911952	0.000487415	0.0337115	17.5517	1	0	0	KIAA1614		2047	chr1	154188441	154188441	0.000930713	0.0449318	-23.7247	0	0	1	NUP210L
2248	chr1	180913374	180913374	0.000326716	0.0282673	10.5711	1	0	1	KIAA1614		2050	chr1	154340290	154340290	6.50577e-06	0.00431404	-12.3894	0	0	1	ATP8B2
2251	chr1	181812640	181812640	0.000869424	0.0435805	12.6039	0	0	0	CACNA1E		2051	chr1	154429364	154429364	0.000733814	0.0404764	-10.4365	0	1	1	IL6R
2253	chr1	182011183	182011183	0.000262023	0.0254485	17.9505	0	0	0	CACNA1E		2052	chr1	154561125	154561125	0.00025939	0.0253292	-16.9838	0	0	0	UBE2Q1
2254	chr1	182056833	182056833	0.000616316	0.0375198	26.8756	0	1	0	CACNA1E		2063	chr1	154701666	154701666	0.000143471	0.0192868	-14.3887	0	1	0	ADAR
2255	chr1	182056856	182056856	0.000283143	0.0264304	27.5404	0	1	0	CACNA1E		2064	chr1	154726834	154726834	0.00101804	0.0466682	-14.2058	0	0	1	ADAR
2256	chr1	182056869	182056869	0.000237752	0.024311	29.0043	0	1	0	CACNA1E		2065	chr1	154747954	154747954	0.000909637	0.0445224	-21.5637	0	0	1	ADAR
2257	chr1	182057003	182057003	4.15698e-05	0.0108698	25.4342	0	1	0	CACNA1E		2066	chr1	154760825	154760825	0.000805879	0.0422037	-12.7001	0	0	1	ADAR
2258	chr1	182057017	182057017	0.00036642	0.0297043	27.0885	0	1	0	CACNA1E		2067	chr1	154760847	154760847	0.000836062	0.0428493	-12.4121	0	0	1	ADAR
2259	chr1	182057031	182057031	0.000788226	0.0417801	25.5997	0	1	0	CACNA1E		2068	chr1	154821370	154821370	6.67996e-06	0.00434419	-19.3402	0	0	1	ADAR
2260	chr1	182320497	182320497	0.000198062	0.0223622	27.0735	0	0	0	ZNF648		2069	chr1	154833397	154833397	2.18352e-05	0.0079856	-30.6804	0	0	1	ADAR
2262	chr1	182700181	182700181	8.77517e-06	0.00498587	12.7542	0	0	0	RGS8		2078	chr1	155306905	155306905	0.000346161	0.0289483	-22.061	0	0	0	FDPS
2270	chr1	183547131	183547131	5.6424e-06	0.00401001	20.0736	0	1	1	SMG7		2079	chr1	155345270	155345270	0.000237164	0.0242941	-11.6883	0	0	1	RUSC1
2272	chr1	183797185	183797185	0.000213906	0.0231735	10.1604	0	0	1	APOBEC4		2080	chr1	155602201	155602201	0.000362487	0.0295502	-17.2579	0	0	0	ASH1L
2273	chr1	183870515	183870515	2.00181e-07	0.000526265	43.2845	0	0	1	APOBEC4		2084	chr1	155942829	155942829	0.000134159	0.0186868	-14.7887	0	1	0	RXFP4
2274	chr1	183870546	183870546	1.16487e-05	0.00578701	36.8328	0	0	1	APOBEC4		2087	chr1	156077547	156077547	0.000202326	0.0225817	-11.5942	0	1	0	RAB25
2275	chr1	183870548	183870548	0.000111322	0.0171406	32.4536	0	0	1	APOBEC4		2090	chr1	156221423	156221423	0.000259224	0.0253247	-27.6907	0	0	1	PMF1
2276	chr1	184153295	184153295	0.000874238	0.0437048	16.5931	0	0	0	TSEN15		2092	chr1	156341919	156341919	0.000738706	0.0405944	-21.2919	0	0	1	TSACC
2277	chr1	184153305	184153305	9.38285e-05	0.0159342	19.7667	0	0	0	TSEN15		2095	chr1	156435627	156435627	0.000132919	0.0186097	-10.9248	0	0	0	CCT3
2278	chr1	184153308	184153308	0.00117159	0.0497523	15.8753	0	0	0	TSEN15		2096	chr1	156687830	156687830	0.000937748	0.0450975	-19.7156	0	0	0	NES
2279	chr1	184162977	184162977	0.000232615	0.0241212	24.7779	0	0	0	TSEN15		2097	chr1	156814185	156814185	2.33502e-05	0.00827177	-10.3093	0	0	1	NTRK1
2280	chr1	184649821	184649821	0.000184851	0.0216512	15.8735	0	0	0	C1orf21		2098	chr1	156814218	156814218	0.000531659	0.0350572	-10.7411	0	1	0	NTRK1
2284	chr1	186920039	186920039	0.000237924	0.0243187	14.2984	0	0	1	PLA2G4A		2099	chr1	156814228	156814228	3.57972e-06	0.00310529	-12.2449	0	1	0	NTRK1
2290	chr1	191151450	191151450	0.000405654	0.031112	10.4167	0	0	0	BRINP3		2100	chr1	156814244	156814244	0.000209854	0.0229768	-10.4726	0	1	0	NTRK1
2295	chr1	192209734	192209734	1.07973e-06	0.00152439	13.0418	0	0	0	RGS18		2101	chr1	156845180	156845180	0.000183203	0.0215524	-14.4654	0	1	1	SH2D2A
2296	chr1	192399341	192399341	0.000373804	0.0299605	19.6364	0	0	0	RGS21		2104	chr1	156893761	156893761	0.00102703	0.0468865	-12.3185	1	1	0	PEAR1
2308	chr1	198133145	198133145	0.000821369	0.0425047	12.3288	0	0	0	LHX9		2107	chr1	156947357	156947357	7.47377e-05	0.014318	-12.1294	0	1	0	LRRC71
2310	chr1	200033999	200033999	7.90629e-06	0.00470587	26.173	0	0	1	NR5A2		2109	chr1	157090665	157090665	0.00012331	0.0180007	-28.373	0	0	0	ARHGEF11
2311	chr1	200034011	200034011	3.85832e-05	0.0104887	22.2607	0	0	1	NR5A2		2110	chr1	157195115	157195115	0.00104202	0.0471819	-11.8059	0	0	0	ETV3
2312	chr1	200041415	200041415	7.59393e-05	0.0144463	19.7702	0	0	1	NR5A2		2112	chr1	157376584	157376584	2.60411e-06	0.00260139	-26.5595	0	0	0	ETV3
2314	chr1	200083822	200083822	0.000135458	0.0187891	10.1936	0	0	1	NR5A2		2113	chr1	157446552	157446552	2.52475e-09	2.18189e-05	-29.8951	0	0	0	ETV3
2315	chr1	200213585	200213585	0.000109639	0.0169924	11.6071	0	0	0	NR5A2		2116	chr1	157863968	157863968	0.000291196	0.0268065	-22.2836	0	0	0	FCRL1
2316	chr1	200872488	200872488	8.77466e-06	0.00498587	11.6953	1	0	0	GPR25		2118	chr1	158114181	158114181	0.000312889	0.027685	-25.2674	0	0	0	KIRREL1
2317	chr1	200872489	200872489	1.50621e-07	0.000425562	14.8822	1	0	0	GPR25		2119	chr1	158760893	158760893	0.000250456	0.0249188	-11.4571	0	0	0	OR6K6
2318	chr1	200874050	200874050	0.000271937	0.0259313	11.4509	0	1	0	GPR25		2120	chr1	159856076	159856076	2.44922e-05	0.0084793	-20.6266	0	1	0	SLAMF8
2319	chr1	200935421	200935421	7.1737e-05	0.014007	14.0184	0	0	1	INAVA		2121	chr1	159861470	159861470	0.000110061	0.0170419	-17.134	0	0	1	SLAMF8
2320	chr1	200945962	200945962	0.000432749	0.0319433	21.2651	0	0	1	INAVA		2124	chr1	160092984	160092984	6.73441e-05	0.0136402	-19.8368	0	1	0	KCNJ9
2322	chr1	201096137	201096137	5.13037e-05	0.0120677	22.9971	0	0	1	KIF21B		2126	chr1	160285633	160285633	1.04783e-06	0.00150283	-21.9175	1	0	0	DCAF8
2324	chr1	201127078	201127078	0.000581454	0.0365131	17.0477	0	0	0	ASCL5		2127	chr1	160371182	160371182	4.59611e-06	0.00357513	-12.037	0	1	0	NHLH1
2325	chr1	201127162	201127162	0.000289047	0.0267206	16.2713	0	0	0	ASCL5		2128	chr1	160452613	160452613	0.00100827	0.0464542	-11.0243	0	0	0	VANGL2
2326	chr1	201194229	201194229	0.000137316	0.0188723	18.8065	0	1	0	IGFN1		2130	chr1	161063731	161063731	0.000217907	0.0233874	-23.3169	0	0	1	USF1
2330	chr1	201389258	201389258	0.000901177	0.0443305	16.9264	0	1	0	TNNT2		2131	chr1	161063802	161063802	3.69589e-05	0.0103065	-19.0594	0	0	1	USF1
2331	chr1	201399545	201399545	9.15165e-05	0.0157046	13.6781	1	0	0	LAD1		2134	chr1	161161061	161161061	0.000291823	0.0268365	-13.7926	0	1	0	PPOX
2332	chr1	201399770	201399770	0.000234207	0.0241938	23.5911	1	0	0	LAD1		2136	chr1	161198080	161198080	0.000949579	0.0453376	-21.0757	1	1	1	NDUFS2
2334	chr1	201455343	201455343	0.000133106	0.0186164	20.7106	0	0	0	TNNI1		2137	chr1	161299665	161299665	0.000455741	0.0327346	-15.9797	0	0	0	PCP4L1
2335	chr1	201455358	201455358	0.000447649	0.0324806	18.901	0	0	0	TNNI1		2139	chr1	161472281	161472281	0.000828589	0.0426815	-11.6003	0	0	0	CFAP126
2336	chr1	201463891	201463891	0.000237178	0.0242941	10.7035	0	0	0	TNNI1		2140	chr1	161472311	161472311	4.28006e-06	0.0034504	-20.9867	0	0	0	CFAP126
2345	chr1	201648912	201648912	0.000163091	0.0204185	15.4167	1	1	0	NAV1		2141	chr1	161472315	161472315	1.68005e-05	0.00704806	-19.6027	0	0	0	CFAP126
2346	chr1	201739332	201739332	0.00118793	0.0499954	10.1072	1	0	1	NAV1		2142	chr1	161472320	161472320	0.000448539	0.0325055	-15.9881	0	0	0	CFAP126
2347	chr1	201740050	201740050	0.000795776	0.0419464	18.9095	1	1	1	NAV1		2143	chr1	161472326	161472326	4.83875e-07	0.00092365	-22.8985	0	0	0	CFAP126
2348	chr1	201740072	201740072	3.83516e-05	0.0104587	17.3913	1	1	1	NAV1		2144	chr1	161472346	161472346	6.34834e-06	0.00426281	-20.3187	0	0	0	CFAP126
2349	chr1	201973317	201973317	0.000289897	0.0267583	19.8964	0	0	0	TIMM17A		2145	chr1	161525560	161525560	0.000376775	0.0300774	-21.8247	0	1	0	HSPA6
2350	chr1	201978125	201978125	0.000327234	0.0282796	10.5128	1	0	0	RNPEP		2147	chr1	161616771	161616771	8.34353e-09	5.76839e-05	-24.1905	0	0	0	FCGR2C
2352	chr1	202106418	202106418	4.86239e-05	0.0117475	20.9462	0	0	0	ELF3		2148	chr1	161725407	161725407	0.000193012	0.0220675	-25.3738	0	0	1	FCRLB
2353	chr1	202106429	202106429	0.000326909	0.0282747	17.2695	0	0	0	ELF3		2153	chr1	162477089	162477089	1.07007e-05	0.0055602	-31.6252	0	0	0	SH2D1B
2358	chr1	202239062	202239062	8.25905e-07	0.00130723	18.8679	0	0	1	LGR6		2157	chr1	163692381	163692381	0.000445156	0.0324153	-29.0748	0	0	0	RGS5
2364	chr1	202799444	202799444	0.000114924	0.0174056	14.9943	0	0	1	SYT2		2160	chr1	164576547	164576547	0.000587705	0.0367002	-13.155	0	0	1	PBX1
2365	chr1	202852700	202852700	0.000806801	0.0422117	22.7477	0	0	0	KDM5B		2161	chr1	165353186	165353186	0.000343836	0.0288735	-16.9634	0	1	0	PBX1
2366	chr1	203045555	203045555	6.76982e-06	0.00438239	11.9512	0	1	0	PPFIA4		2163	chr1	165544641	165544641	0.000789066	0.0417962	-20.1496	1	1	1	LRRC52
2367	chr1	203076543	203076543	0.00105067	0.0473395	24.4777	0	1	0	PPFIA4		2169	chr1	167125807	167125807	5.84778e-05	0.0128125	-18.0328	0	1	0	STYXL2
2374	chr1	203165142	203165142	8.44927e-05	0.0151711	17.619	0	1	1	ADORA1		2172	chr1	167540037	167540037	0.000577535	0.0363966	-15.3956	0	0	0	CD247
2377	chr1	203279567	203279567	0.000807651	0.042227	18.9769	0	0	0	CHIT1		2173	chr1	167543646	167543646	2.73856e-11	5.77236e-07	-27.5842	0	0	1	CD247
2378	chr1	203326932	203326932	0.000221929	0.0235795	10.358	0	0	0	BTG2		2174	chr1	168227039	168227039	0.000968209	0.0457057	-24.1667	0	0	1	SFT2D2
2379	chr1	203337651	203337651	0.000981935	0.0459565	21.6603	0	0	0	BTG2		2175	chr1	168329789	168329789	0.000300409	0.0271933	-20.7671	0	0	0	TBX19
2381	chr1	203486913	203486913	0.000751803	0.040893	12.8081	0	1	0	PRELP		2176	chr1	168363103	168363103	0.000377527	0.0301171	-21.0864	0	0	0	TBX19
2382	chr1	203487383	203487383	3.72798e-05	0.0103546	15.5714	0	1	0	PRELP		2177	chr1	169493996	169493996	0.000510881	0.0344361	-11.1851	0	0	0	SLC19A2
2384	chr1	203632505	203632505	8.11714e-05	0.014852	18.1012	0	0	1	ATP2B4		2178	chr1	169586405	169586405	8.31857e-05	0.0150522	-16.8675	1	1	0	F5
2385	chr1	203650344	203650344	3.72342e-05	0.0103516	26.1157	0	0	1	ATP2B4		2179	chr1	169668145	169668145	0.000236566	0.0242752	-13.0575	0	0	0	FIRRM
2394	chr1	204216967	204216967	0.00077582	0.0415105	19.3548	0	0	0	GOLT1A		2181	chr1	169915358	169915358	1.96221e-06	0.00220514	-24.676	0	0	0	SCYL3
2399	chr1	204447426	204447426	0.00023218	0.0240929	18.1818	0	0	1	PPP1R15B		2186	chr1	171624537	171624537	0.000334433	0.0285296	-17.003	0	0	1	MYOCOS
2405	chr1	204802918	204802918	0.000234071	0.024188	21.1826	0	0	0	LRRN2		2190	chr1	171829270	171829270	0.000592328	0.0367969	-10.208	0	0	0	DNM3
2406	chr1	204828282	204828282	0.000183961	0.0216005	17.6522	1	0	0	NFASC		2191	chr1	172391074	172391074	0.000188982	0.0218691	-17.9172	0	0	1	DNM3
2407	chr1	204877868	204877868	7.07852e-05	0.0139314	20.211	0	0	1	NFASC		2192	chr1	172479772	172479772	0.00117167	0.0497523	-11.7933	0	0	0	PIGC
2408	chr1	204877920	204877920	0.000185626	0.021687	21.2662	0	0	1	NFASC		2193	chr1	172950103	172950103	6.4472e-05	0.0133774	-14.1593	0	0	0	FASLG
2426	chr1	205506083	205506083	0.000977966	0.0458861	13.5924	0	0	1	CDK18		2195	chr1	173377204	173377204	0.000242927	0.024557	-19.9813	0	0	1	TNFSF18
2427	chr1	205530367	205530367	0.000347903	0.0290177	19.7184	0	0	1	CDK18		2196	chr1	173377205	173377205	0.000597717	0.0369562	-20.7704	0	0	1	TNFSF18
2430	chr1	205662905	205662905	0.000930443	0.0449295	19.2678	0	1	0	ELK4		2197	chr1	173961025	173961025	1.57234e-06	0.00190311	-24.8674	0	0	1	SERPINC1
2432	chr1	205813932	205813932	3.15305e-05	0.00959461	11.089	1	0	0	SLC41A1		2199	chr1	175059474	175059474	0.000545908	0.0354961	-14.0625	0	0	0	MRPS14
2436	chr1	205940919	205940919	0.000371121	0.0298513	21.2012	0	0	1	PM20D1		2200	chr1	175079598	175079598	2.98647e-06	0.00282622	-17.5841	0	1	0	TNN
2440	chr1	206468225	206468225	0.000179689	0.021363	21.7554	0	0	0	IKBKE		2202	chr1	175406199	175406199	0.000145074	0.0193837	-18.2051	0	0	1	KIAA0040
2443	chr1	206685050	206685050	0.000434214	0.0320068	10.5963	1	1	0	MAPKAPK2		2206	chr1	175599398	175599398	0.00053302	0.0351202	-19.7156	0	0	1	KIAA0040
2447	chr1	207496170	207496170	0.000428203	0.0318553	13.0277	1	1	0	CR1		2207	chr1	175599410	175599410	0.000127365	0.0182363	-20.8392	0	0	1	KIAA0040
2449	chr1	207910593	207910593	1.33641e-05	0.00625949	13.0372	1	0	1	CD34		2208	chr1	175599485	175599485	4.36609e-05	0.0111139	-23.2093	0	0	1	KIAA0040
2450	chr1	207959800	207959800	0.000212606	0.0231055	23.1086	1	0	1	CD34		2209	chr1	175599488	175599488	7.60485e-05	0.0144569	-22.1061	0	0	1	KIAA0040
2451	chr1	208029511	208029511	0.000306026	0.0273789	16.2416	0	0	1	CD34		2210	chr1	175599495	175599495	0.000383471	0.0303502	-20.0905	0	0	1	KIAA0040
2452	chr1	208120008	208120008	0.000352359	0.0291955	20.1934	0	0	1	CD34		2211	chr1	175599529	175599529	0.000513533	0.0345097	-19.6956	0	0	1	KIAA0040
2453	chr1	208164764	208164764	0.00015812	0.0200686	24.5895	0	0	1	CD34		2212	chr1	175599532	175599532	1.27628e-06	0.00167921	-26.3554	0	0	1	KIAA0040
2454	chr1	208164813	208164813	0.000704367	0.0398115	22.4528	0	0	1	CD34		2213	chr1	175599566	175599566	6.52667e-05	0.0134518	-22.4324	0	0	1	KIAA0040
2456	chr1	208826661	208826661	1.38844e-09	1.31856e-05	24.3478	0	0	0	PLXNA2		2215	chr1	175668687	175668687	0.000169498	0.0208039	-14.1343	0	0	1	KIAA0040
2457	chr1	209014344	209014344	0.000338242	0.0286774	16.3392	0	0	0	PLXNA2		2219	chr1	176974547	176974547	0.000595288	0.0368674	-16.1163	0	0	1	PAPPA2
2459	chr1	209232231	209232231	0.000132185	0.0185625	26.9171	0	0	0	PLXNA2		2220	chr1	177181473	177181473	6.6501e-06	0.00434419	-10.6753	0	0	1	BRINP2
2462	chr1	209427572	209427572	0.000913593	0.0445765	16.342	0	0	0	CAMK1G		2221	chr1	177181484	177181484	1.47038e-06	0.00183542	-14.7917	0	0	1	BRINP2
2463	chr1	209627413	209627413	3.02187e-07	0.000695405	38.9702	0	1	0	CAMK1G		2224	chr1	177235537	177235537	6.56088e-05	0.013487	-12.5183	0	0	1	BRINP2
2464	chr1	209627418	209627418	0.00101064	0.0465116	25	0	1	0	CAMK1G		2225	chr1	177871822	177871822	3.29098e-05	0.00974738	-10.6263	0	0	0	BRINP2
2465	chr1	209691256	209691256	0.000613155	0.0374692	13.5135	0	0	1	HSD11B1		2227	chr1	178542938	178542938	1.89549e-05	0.00749394	-11.1878	1	0	1	TEX35
2471	chr1	211699514	211699514	7.04504e-05	0.0138939	23.0138	0	0	0	NEK2		2233	chr1	179367439	179367439	0.000385954	0.0304409	-12.2549	0	0	1	AXDND1
2474	chr1	211996150	211996150	2.01327e-05	0.00767475	35.589	0	0	1	LPGAT1		2235	chr1	179782125	179782125	0.0010263	0.0468606	-14.0155	0	0	1	FAM163A
2476	chr1	212200397	212200397	7.73876e-05	0.0145851	21.4097	0	0	0	INTS7		2236	chr1	179812956	179812956	5.96536e-06	0.00413863	-18.3564	0	1	1	FAM163A
2477	chr1	212409244	212409244	0.000655637	0.0386	13.3191	0	0	1	PPP2R5A		2237	chr1	179812992	179812992	1.59279e-06	0.00191935	-16.3798	0	1	1	FAM163A
2478	chr1	212514272	212514272	0.000915536	0.0446102	12.617	0	0	0	NENF		2238	chr1	179813127	179813127	0.000212427	0.0231021	-10.9819	0	1	0	FAM163A
2480	chr1	212595674	212595674	1.07777e-05	0.00558316	16.4384	0	0	1	ATF3		2239	chr1	179900264	179900264	8.4741e-05	0.0151909	-15.5556	0	0	1	TOR1AIP1
2482	chr1	212731409	212731409	0.00024128	0.0244738	12.1873	0	1	1	BATF3		2241	chr1	180229037	180229037	6.31083e-05	0.0132278	-14.3339	0	0	0	LHX4
2484	chr1	212944047	212944047	0.000380538	0.0302491	16.4254	0	0	0	FLVCR1		2243	chr1	180624628	180624628	0.000104442	0.0166076	-14.0845	0	0	0	ACBD6
2485	chr1	212951346	212951346	0.00113538	0.0490899	11.7857	1	1	1	VASH2		2247	chr1	180913112	180913112	0.00102072	0.0467093	-11.9963	1	1	0	KIAA1614
2492	chr1	213983069	213983069	6.68408e-08	0.000246854	11.7792	0	0	1	PROX1		2249	chr1	180954514	180954514	0.000121193	0.0178424	-28.0308	1	0	1	KIAA1614
2493	chr1	213996527	213996527	7.05285e-07	0.00117666	15.1709	0	1	0	PROX1		2250	chr1	180956285	180956285	0.000428883	0.0318751	-11.2049	0	0	0	KIAA1614
2494	chr1	214107474	214107474	0.000266568	0.0256878	16.1041	0	0	0	PROX1		2252	chr1	181969856	181969856	0.000905745	0.0444372	-21.6	0	0	0	CACNA1E
2496	chr1	214364595	214364595	2.93216e-05	0.00927811	14.8088	0	1	0	SMYD2		2261	chr1	182650494	182650494	1.5043e-05	0.00667359	-19.4192	0	0	1	RGS16
2497	chr1	214672370	214672370	8.60702e-10	9.31527e-06	17.0336	0	0	0	CENPF		2263	chr1	182907740	182907740	0.00086085	0.0434189	-15.08	0	0	1	DHX9
2498	chr1	215394766	215394766	1.73253e-05	0.0071659	14.0845	0	0	0	KCNK2		2264	chr1	182945109	182945109	2.94477e-10	4.12209e-06	-17.0366	0	0	1	DHX9
2499	chr1	215704124	215704124	9.15668e-05	0.0157096	17.0852	0	0	1	KCTD3		2265	chr1	182953049	182953049	0.000449753	0.0325548	-12.9096	1	1	0	SHCBP1L
2501	chr1	216201401	216201401	8.86609e-05	0.0154758	13.8335	0	0	1	KCTD3		2266	chr1	182953206	182953206	0.000331572	0.0284159	-23.869	1	0	0	SHCBP1L
2507	chr1	217370931	217370931	2.30922e-05	0.0082362	23.8636	0	0	0	ESRRG		2267	chr1	183245945	183245945	1.40756e-05	0.00644972	-14.0625	0	0	0	LAMC2
2518	chr1	220887533	220887533	5.47675e-05	0.0124687	12.0332	0	0	0	HLX		2268	chr1	183368853	183368853	2.12802e-05	0.00787259	-15.082	0	0	1	LAMC2
2519	chr1	220887537	220887537	2.54486e-05	0.00864566	13.8739	0	0	0	HLX		2269	chr1	183462164	183462164	0.000287011	0.0266161	-15.8363	0	0	1	NMNAT2
2520	chr1	220887551	220887551	3.13118e-05	0.00955672	12.7273	0	0	0	HLX		2271	chr1	183558428	183558428	0.00103861	0.0470992	-17.9259	0	0	1	SMG7
2521	chr1	220887583	220887583	6.03133e-05	0.0129594	13.3649	0	0	0	HLX		2281	chr1	186290922	186290922	0.00106504	0.0476904	-27.6042	0	0	0	HMCN1
2522	chr1	220887585	220887585	0.000409913	0.0312222	11.5563	0	0	0	HLX		2282	chr1	186625374	186625374	0.00101226	0.0465539	-10.2941	0	0	0	PDC
2523	chr1	220894298	220894298	0.000974693	0.0458286	12.0381	0	0	0	HLX		2283	chr1	186917611	186917611	3.4824e-06	0.00305532	-23.6593	0	0	1	PLA2G4A
2524	chr1	220894668	220894668	0.000333634	0.0284956	15.2264	0	0	0	HLX		2291	chr1	191151451	191151451	8.37666e-05	0.0151098	-13.3658	0	0	0	BRINP3
2525	chr1	220894781	220894781	0.00116451	0.0495935	16.3123	0	0	0	HLX		2292	chr1	191151477	191151477	0.000277554	0.0261916	-10.4708	0	0	0	BRINP3
2526	chr1	222288054	222288054	0.000987765	0.0460448	25.9878	0	0	0	DUSP10		2293	chr1	191349636	191349636	1.13226e-07	0.00035453	-19.2092	0	0	0	BRINP3
2531	chr1	223038050	223038050	1.20041e-05	0.00589429	18.1367	0	0	0	DISP1		2294	chr1	191355077	191355077	0.000454522	0.0327032	-19.6023	0	0	0	BRINP3
2532	chr1	223117281	223117281	0.000185162	0.0216649	15.9722	0	0	1	DISP1		2297	chr1	192899720	192899720	0.000475239	0.0333552	-17.1101	0	0	0	RGS2
2534	chr1	223143415	223143415	0.000237088	0.0242907	17.0949	1	0	0	TLR5		2303	chr1	195702588	195702588	0.000152072	0.019724	-19.3967	0	0	0	KCNT2
2535	chr1	223256879	223256879	0.000269875	0.0258565	12.6853	0	0	1	TLR5		2304	chr1	195702648	195702648	4.94644e-07	0.000937437	-22.752	0	0	0	KCNT2
2537	chr1	223352996	223352996	0.000217994	0.0233895	10.6195	0	0	1	TLR5		2305	chr1	197203450	197203450	0.000110222	0.0170437	-11.3493	0	0	1	ZBTB41
2539	chr1	223713070	223713070	0.000499752	0.0340631	10.9103	1	0	1	CAPN2		2306	chr1	197817638	197817638	6.83362e-05	0.0137184	-17.7892	0	0	0	DENND1B
2541	chr1	224067115	224067115	5.02097e-05	0.0119436	14.8649	0	0	0	TP53BP2		2307	chr1	197920253	197920253	2.48127e-05	0.00852949	-12.5963	0	0	1	LHX9
2543	chr1	224352793	224352793	0.000307537	0.0274429	20.5043	0	0	0	CNIH4		2309	chr1	198156989	198156989	0.000593362	0.0368247	-11.3228	1	0	0	NEK7
2547	chr1	224474902	224474902	0.000379545	0.0302056	10.8911	0	0	1	WDR26		2313	chr1	200042320	200042320	0.000456907	0.0327738	-17.284	1	0	1	NR5A2
2550	chr1	225470975	225470975	1.08129e-06	0.00152439	24.0126	0	0	0	LBR		2321	chr1	201023192	201023192	0.00029746	0.0270651	-13.0639	1	0	1	KIF21B
2552	chr1	225526529	225526529	0.000945713	0.045289	20.8654	0	0	1	LBR		2323	chr1	201115202	201115202	9.76118e-05	0.0161612	-14.2783	1	1	0	CACNA1S
2553	chr1	225653979	225653979	0.000309031	0.0275029	12.6984	1	0	0	ENAH		2327	chr1	201284115	201284115	0.000457342	0.0327799	-11.7651	1	0	1	PKP1
2554	chr1	225816111	225816111	7.52675e-05	0.0143899	17.8367	0	0	1	EPHX1		2328	chr1	201284262	201284262	0.000581812	0.0365196	-13.8264	1	0	1	PKP1
2555	chr1	225838963	225838963	0.000590943	0.036767	14.2667	0	0	1	EPHX1		2329	chr1	201284820	201284820	0.00029897	0.0271359	-12.8225	0	0	1	PKP1
2561	chr1	225939787	225939787	0.000187678	0.0218038	18.4821	0	1	0	PYCR2		2333	chr1	201409360	201409360	0.000202003	0.0225573	-19.6326	0	0	1	LAD1
2562	chr1	225939799	225939799	2.50776e-05	0.00857282	21.9468	0	1	0	PYCR2		2337	chr1	201531345	201531345	1.94842e-05	0.00757468	-15.0407	0	1	1	CSRP1
2566	chr1	225984670	225984670	0.000110292	0.0170479	11.9131	0	1	0	LEFTY2		2338	chr1	201531387	201531387	0.0011834	0.0499213	-11.0801	0	1	1	CSRP1
2567	chr1	225999460	225999460	9.22061e-05	0.015776	12.5	1	0	0	SDE2		2339	chr1	201531395	201531395	0.000145851	0.0194392	-10.1584	0	1	1	CSRP1
2568	chr1	226083945	226083945	0.000182238	0.021518	10.6982	1	1	0	H3-3A		2340	chr1	201531399	201531399	2.98674e-05	0.00935535	-13.9853	0	1	1	CSRP1
2570	chr1	226136598	226136598	0.00010286	0.0165012	22.305	0	0	0	H3-3A		2341	chr1	201531406	201531406	9.72181e-05	0.0161364	-10.1984	0	1	1	CSRP1
2571	chr1	226137616	226137616	0.000179587	0.0213616	13.7255	0	0	0	H3-3A		2342	chr1	201531407	201531407	2.67205e-05	0.00884262	-10.2826	0	1	1	CSRP1
2575	chr1	226300099	226300099	7.0716e-05	0.0139256	21.1806	0	0	1	MIXL1		2343	chr1	201531467	201531467	0.000295363	0.0269738	-12.29	0	1	1	CSRP1
2579	chr1	226653539	226653539	3.65258e-06	0.00314714	25.7353	0	0	1	STUM		2344	chr1	201541699	201541699	0.000409608	0.031217	-21.1902	0	0	0	NAV1
2583	chr1	226985331	226985331	5.54454e-08	0.000216708	25.974	0	1	0	COQ8A		2351	chr1	202070133	202070133	2.03319e-07	0.00053245	-36.4706	0	0	0	ELF3
2584	chr1	226985388	226985388	0.000635962	0.038088	21.501	0	0	1	COQ8A		2354	chr1	202194214	202194214	0.000922123	0.0447658	-12.0519	1	0	1	LGR6
2585	chr1	226985468	226985468	3.15899e-05	0.00959481	25.7009	0	0	1	COQ8A		2355	chr1	202194215	202194215	0.000132115	0.0185625	-13.0734	1	0	1	LGR6
2586	chr1	226985493	226985493	0.00100832	0.0464542	21.3428	0	0	1	COQ8A		2356	chr1	202194225	202194225	3.62327e-09	2.79574e-05	-19.5522	1	0	1	LGR6
2588	chr1	227447606	227447606	0.000944205	0.0452502	15.4146	0	0	0	CDC42BPA		2357	chr1	202200912	202200912	0.000205066	0.0227387	-18.4738	0	0	1	LGR6
2590	chr1	227558584	227558584	0.000273147	0.0259914	27.4123	0	0	0	ZNF678		2359	chr1	202248141	202248141	8.59192e-06	0.00492384	-10.2899	0	0	1	LGR6
2598	chr1	227857042	227857042	0.000427715	0.0318405	21.7213	0	0	0	PRSS38		2360	chr1	202306738	202306738	3.29167e-05	0.00974738	-29.2549	0	0	1	LGR6
2599	chr1	227891491	227891491	0.000381575	0.0302836	14.7168	0	0	0	PRSS38		2361	chr1	202306839	202306839	0.000286695	0.0266049	-20.6743	0	0	1	LGR6
2600	chr1	227895859	227895859	0.000991178	0.046122	21.5236	0	0	0	PRSS38		2362	chr1	202318271	202318271	0.000916873	0.0446401	-14.2299	0	1	0	LGR6
2602	chr1	227901690	227901690	0.000205475	0.0227557	16.3095	0	0	0	PRSS38		2363	chr1	202628132	202628132	0.000724931	0.0402963	-14.3855	0	0	1	PPP1R12B
2610	chr1	227973778	227973778	2.19985e-08	0.000108018	18.3484	0	0	0	WNT9A		2368	chr1	203085522	203085522	0.000566795	0.0360749	-20.9059	1	1	1	MYOG
2611	chr1	227994842	227994842	0.000303347	0.0272858	17.2946	0	0	0	WNT9A		2369	chr1	203085531	203085531	4.50857e-05	0.0112873	-24.7735	1	1	1	MYOG
2614	chr1	228038263	228038263	0.00050217	0.0341445	12.7268	0	0	1	WNT3A		2370	chr1	203085574	203085574	0.000765147	0.0412194	-21.0262	1	1	1	MYOG
2615	chr1	228059284	228059284	0.000306311	0.0273804	11.0425	0	1	0	WNT3A		2371	chr1	203085658	203085658	0.000779744	0.0416037	-20.1182	1	1	1	MYOG
2626	chr1	228163074	228163074	0.00048489	0.0336551	15.7265	0	0	0	IBA57		2372	chr1	203085707	203085707	6.10901e-05	0.0129975	-30.0122	1	1	1	MYOG
2627	chr1	228173918	228173918	0.000110642	0.0170709	16.6738	1	0	1	IBA57		2373	chr1	203085714	203085714	1.98536e-06	0.00220514	-30.1687	1	1	1	MYOG
2632	chr1	228212769	228212769	0.000990096	0.046089	15.2565	1	1	1	OBSCN		2375	chr1	203166763	203166763	0.000713525	0.0400386	-13.5241	0	1	0	ADORA1
2633	chr1	228214249	228214249	0.00112144	0.0488265	13.1752	1	1	0	OBSCN		2376	chr1	203217836	203217836	0.000131035	0.0185185	-16.5991	0	1	0	CHI3L1
2634	chr1	228214468	228214468	8.12325e-05	0.0148571	31.7152	1	0	1	OBSCN		2380	chr1	203429807	203429807	0.000246475	0.0247592	-16.4065	0	0	0	FMOD
2635	chr1	228214554	228214554	0.000937693	0.0450975	21.7308	1	0	1	OBSCN		2383	chr1	203592422	203592422	5.17155e-06	0.00380823	-35.6479	0	0	0	OPTC
2636	chr1	228215774	228215774	0.000173717	0.0210547	14.8519	0	1	0	OBSCN		2386	chr1	203676456	203676456	0.000773158	0.041434	-23.7461	0	0	1	ATP2B4
2637	chr1	228282147	228282147	5.67439e-05	0.0126729	13.6364	0	1	0	OBSCN		2387	chr1	203712114	203712114	0.000951539	0.0453694	-12.8022	0	1	0	ATP2B4
2640	chr1	228359840	228359840	0.00116284	0.0495673	13.5431	0	1	1	OBSCN		2388	chr1	204014787	204014787	0.000596513	0.0369142	-15.2143	0	0	0	SNRPE
2643	chr1	228620938	228620938	1.08167e-05	0.00558778	17.1264	1	0	0	TRIM17		2389	chr1	204072544	204072544	0.000732962	0.0404499	-12.9998	1	0	0	SOX13
2644	chr1	228620943	228620943	0.000195786	0.0222519	13.3333	1	0	0	TRIM17		2390	chr1	204072546	204072546	0.000253002	0.0250279	-15.3807	1	0	0	SOX13
2645	chr1	228620960	228620960	1.4686e-06	0.00183542	15.9269	1	0	0	TRIM17		2391	chr1	204079166	204079166	2.86305e-06	0.00275222	-11.7264	0	0	1	SOX13
2647	chr1	228637697	228637697	9.82858e-06	0.00529873	18.97	0	0	0	TRIM17		2392	chr1	204089568	204089568	0.000374032	0.0299684	-10.9756	0	0	1	SOX13
2648	chr1	228637714	228637714	1.21721e-05	0.00595311	18.6809	0	0	0	TRIM17		2393	chr1	204117209	204117209	0.000162365	0.020374	-11.2035	0	0	1	SOX13
2649	chr1	228637715	228637715	2.28164e-07	0.000571536	13.3545	0	0	0	TRIM17		2395	chr1	204277003	204277003	9.19555e-05	0.0157446	-29.1208	0	0	1	GOLT1A
2650	chr1	228637717	228637717	2.32181e-07	0.00057493	21.3829	0	0	0	TRIM17		2396	chr1	204277075	204277075	3.24324e-05	0.00969904	-17.1031	0	0	1	GOLT1A
2651	chr1	228637718	228637718	4.03152e-07	0.000819333	12.7171	0	0	0	TRIM17		2397	chr1	204349042	204349042	4.49406e-08	0.000188533	-23.1352	0	0	1	GOLT1A
2652	chr1	228637728	228637728	0.000894668	0.0441629	14.1607	0	0	0	TRIM17		2398	chr1	204377698	204377698	0.000456296	0.0327447	-15.4715	0	0	0	PLEKHA6
2653	chr1	228637729	228637729	1.6347e-06	0.00194749	11.8809	0	0	0	TRIM17		2400	chr1	204619170	204619170	0.000234635	0.0242053	-22.7732	0	1	0	MDM4
2654	chr1	228637767	228637767	2.28887e-08	0.000111126	23.4371	0	0	0	TRIM17		2401	chr1	204624862	204624862	0.000304088	0.0273231	-19.3016	0	0	1	MDM4
2655	chr1	228637768	228637768	9.80835e-09	6.30328e-05	14.6936	0	0	0	TRIM17		2402	chr1	204690382	204690382	0.000296509	0.0270328	-16.7899	0	0	0	LRRN2
2656	chr1	228637810	228637810	2.94226e-11	5.91326e-07	18.0907	0	0	0	TRIM17		2403	chr1	204710499	204710499	0.000191398	0.0219984	-19.2045	0	0	0	LRRN2
2660	chr1	229147069	229147069	0.000581593	0.0365131	14.5906	0	0	0	TRIM17		2404	chr1	204729967	204729967	0.000718088	0.0401457	-18.9341	0	0	0	LRRN2
2661	chr1	229407210	229407210	0.000135986	0.0188061	12.845	0	0	0	CCSAP		2409	chr1	204889801	204889801	0.000858263	0.0433547	-18.869	0	0	1	NFASC
2662	chr1	229407262	229407262	0.00112875	0.0489475	13.0991	0	0	0	CCSAP		2410	chr1	205005451	205005451	1.75158e-10	2.65564e-06	-34.7969	0	0	1	NFASC
2663	chr1	229407274	229407274	0.000401274	0.0309539	14.4784	0	0	0	CCSAP		2411	chr1	205005452	205005452	0.000280039	0.0262968	-26.4296	0	0	1	NFASC
2664	chr1	229407276	229407276	4.03883e-07	0.000819333	18.1742	0	0	0	CCSAP		2412	chr1	205053012	205053012	0.000682968	0.0392965	-25.6139	0	0	1	CNTN2
2665	chr1	229407279	229407279	4.97822e-08	0.000201981	22.7397	0	0	0	CCSAP		2413	chr1	205053175	205053175	0.00103019	0.0469538	-15.6262	0	1	0	CNTN2
2666	chr1	229407299	229407299	0.000135986	0.0188061	12.845	0	0	0	CCSAP		2414	chr1	205201831	205201831	0.000452259	0.0326297	-13.8926	0	0	1	RBBP5
2667	chr1	229407305	229407305	0.00115253	0.0494217	11.3904	0	0	0	CCSAP		2415	chr1	205234763	205234763	5.35397e-06	0.00389798	-12.0042	0	0	1	TMCC2
2668	chr1	229412448	229412448	0.000390362	0.0305627	11.3592	0	0	0	CCSAP		2416	chr1	205234785	205234785	4.14306e-05	0.0108622	-10.3367	0	0	1	TMCC2
2669	chr1	229412449	229412449	9.66603e-07	0.00142306	19.2666	0	0	0	CCSAP		2417	chr1	205241727	205241727	4.17192e-07	0.000840414	-26.351	0	1	0	TMCC2
2670	chr1	229412457	229412457	0.000723045	0.0402458	15.8456	0	0	0	CCSAP		2418	chr1	205241735	205241735	0.000947101	0.0453074	-17.2038	0	1	0	TMCC2
2672	chr1	229641115	229641115	0.000109257	0.0169583	18.3426	0	0	1	TAF5L		2419	chr1	205241747	205241747	0.00114267	0.0492372	-16.2483	0	1	0	TMCC2
2673	chr1	229945432	229945432	0.00117447	0.0497807	14.2681	0	0	0	TAF5L		2420	chr1	205241763	205241763	0.000912262	0.044562	-17.5065	0	1	0	TMCC2
2674	chr1	230032882	230032882	0.000430391	0.031894	16.0529	0	0	0	TAF5L		2421	chr1	205349867	205349867	0.000245666	0.0247067	-16.2687	0	0	1	NUAK2
2675	chr1	230274417	230274417	0.000656098	0.0386089	26.2392	0	0	1	LOC124904542		2422	chr1	205429606	205429606	0.000908337	0.0444892	-15.4687	0	0	0	KLHDC8A
2676	chr1	230274458	230274458	0.000251322	0.0249518	18.4119	0	1	0	LOC124904542		2423	chr1	205445064	205445064	3.20607e-05	0.00966408	-19.2646	0	0	1	KLHDC8A
2677	chr1	230332854	230332854	0.000873504	0.0436853	16.6279	0	1	0	LOC124904542		2424	chr1	205455147	205455147	0.00109762	0.0483494	-11.8648	1	0	1	LEMD1
2683	chr1	230881996	230881996	0.000324476	0.028185	14.5933	0	0	0	C1orf198		2425	chr1	205482042	205482042	0.00102281	0.0467754	-17.3567	0	0	0	BLACAT1
2685	chr1	231040975	231040975	5.37141e-05	0.0123621	17.1292	1	0	0	FAM89A		2428	chr1	205569791	205569791	0.000616666	0.0375289	-22.3545	1	0	1	MFSD4A
2686	chr1	231129156	231129156	0.000850038	0.0431664	14.5208	0	0	0	FAM89A		2429	chr1	205624855	205624855	0.00107908	0.0479816	-11.7926	0	0	1	MFSD4A
2687	chr1	231145258	231145258	9.47107e-09	6.15407e-05	24.7772	0	0	0	FAM89A		2431	chr1	205662966	205662966	0.000718392	0.0401478	-19.3851	0	1	0	ELK4
2688	chr1	231163405	231163405	0.000147865	0.01953	10.8392	1	1	0	TRIM67		2433	chr1	205850103	205850103	1.24276e-07	0.00037684	-15.7928	1	1	0	PM20D1
2690	chr1	232445767	232445767	6.60134e-05	0.0135091	14.8762	0	1	0	DISC1		2434	chr1	205850123	205850123	4.56938e-07	0.000889383	-16.6382	1	1	0	PM20D1
2691	chr1	232864431	232864431	0.00016161	0.0203088	12.8616	0	0	0	MAP10		2435	chr1	205850135	205850135	3.95211e-06	0.0032929	-14.9605	1	0	0	PM20D1
2692	chr1	233129225	233129225	0.000526853	0.0349007	17.4259	0	0	1	NTPCR		2437	chr1	205948769	205948769	1.66742e-05	0.0070178	-11.7647	0	0	1	SLC26A9
2698	chr1	233872937	233872937	7.7465e-06	0.00465545	25.0418	0	0	0	KCNK1		2438	chr1	205965078	205965078	1.7835e-08	9.7551e-05	-30.2653	0	0	1	SLC26A9
2700	chr1	234231484	234231484	0.00025916	0.0253241	14.6979	0	1	0	SLC35F3		2439	chr1	206438144	206438144	0.000543096	0.0354035	-17.8102	0	0	1	FAM72A
2701	chr1	234231492	234231492	0.000109162	0.0169551	16.4278	0	1	0	SLC35F3		2441	chr1	206490560	206490560	2.96362e-07	0.000692034	-22.0899	0	0	1	IKBKE
2702	chr1	234231497	234231497	3.03172e-05	0.00939126	19.2876	0	1	0	SLC35F3		2442	chr1	206568672	206568672	0.00011664	0.0175193	-27.0707	0	0	1	RASSF5
2703	chr1	234231510	234231510	0.00106965	0.047782	14.6337	0	1	0	SLC35F3		2444	chr1	206777633	206777633	0.000491946	0.0338309	-12.9073	0	0	1	IL10
2705	chr1	234509406	234509406	0.00043448	0.0320155	17.3684	0	0	0	TARBP1		2445	chr1	206784703	206784703	6.96997e-05	0.0138089	-10.7527	0	0	1	IL10
2706	chr1	234572648	234572648	5.73434e-05	0.0127259	33.0159	0	0	0	TARBP1		2446	chr1	206797125	206797125	7.8931e-06	0.00470429	-28.6776	0	0	1	IL10
2707	chr1	234589213	234589213	0.000844686	0.0430266	10.1557	0	0	0	TARBP1		2448	chr1	207880293	207880293	0.000272325	0.0259504	-16.412	0	0	0	CD46
2708	chr1	234716190	234716190	9.65666e-05	0.0161075	27.165	0	0	0	IRF2BP2		2455	chr1	208244024	208244024	4.22505e-05	0.0109483	-11.4286	1	1	0	PLXNA2
2709	chr1	234716214	234716214	0.000610934	0.0373916	16.1748	0	0	0	IRF2BP2		2458	chr1	209106674	209106674	0.000714135	0.0400426	-18.0952	0	0	0	PLXNA2
2710	chr1	234919194	234919194	0.000379363	0.0301995	16.7143	0	0	0	IRF2BP2		2460	chr1	209232407	209232407	6.89652e-06	0.00442676	-29.6006	0	0	0	PLXNA2
2711	chr1	234927540	234927540	0.000695382	0.0396281	13.5822	0	0	0	IRF2BP2		2461	chr1	209375399	209375399	2.99566e-05	0.00935832	-13.9673	0	0	1	CAMK1G
2712	chr1	234992876	234992876	1.21344e-05	0.00594137	28.5942	0	0	0	IRF2BP2		2466	chr1	210684108	210684108	4.09481e-06	0.00335425	-11.3334	0	1	0	SYT14
2714	chr1	235117314	235117314	0.000972073	0.0458	14.8216	0	0	1	IRF2BP2		2467	chr1	210684118	210684118	1.17049e-05	0.00580343	-11.1266	0	1	0	SYT14
2718	chr1	235600638	235600638	1.78498e-07	0.000480555	36.9892	0	0	1	ARID4B		2468	chr1	211126378	211126378	2.91249e-05	0.00924836	-16.0619	0	0	1	KCNH1
2719	chr1	235652521	235652521	9.25627e-06	0.00513432	18.2121	0	0	0	GNG4		2469	chr1	211237959	211237959	1.61803e-05	0.00694293	-23.5003	0	0	0	KCNH1
2722	chr1	236351335	236351335	0.000906213	0.0444416	14.8317	0	0	0	EDARADD		2470	chr1	211514627	211514627	4.19826e-05	0.0109238	-23.7726	0	0	0	RD3
2723	chr1	236395895	236395895	0.00117932	0.0498395	12.069	1	0	1	EDARADD		2472	chr1	211724510	211724510	0.0011739	0.0497767	-15.6989	0	0	0	NEK2
2724	chr1	236464525	236464525	0.000295313	0.0269721	20.2034	0	0	1	EDARADD		2473	chr1	211874565	211874565	0.000718504	0.0401478	-26.2821	0	0	0	LPGAT1
2726	chr1	236524280	236524280	1.0463e-05	0.00550745	12.963	1	1	1	LGALS8		2475	chr1	212188347	212188347	0.00117855	0.0498329	-17.6917	0	0	0	INTS7
2731	chr1	237058799	237058799	0.000377496	0.0301171	20.0265	0	0	1	RYR2		2479	chr1	212576922	212576922	4.82931e-05	0.0116937	-20.5516	0	0	1	ATF3
2733	chr1	237420978	237420978	0.000293635	0.0269013	16.6082	0	0	1	RYR2		2481	chr1	212609851	212609851	0.0005543	0.035711	-13.7488	0	0	1	ATF3
2734	chr1	237458150	237458150	0.00098257	0.0459683	19.4014	0	0	1	RYR2		2483	chr1	212920291	212920291	0.000359415	0.0294526	-14.7719	0	0	0	FLVCR1
2736	chr1	237646068	237646068	0.000459694	0.0328629	15.7447	0	0	1	RYR2		2486	chr1	212981607	212981607	6.40301e-05	0.0133337	-10.6796	0	0	1	VASH2
2737	chr1	237651763	237651763	0.000791238	0.041845	16.0846	0	0	1	RYR2		2487	chr1	212981650	212981650	0.00111694	0.048736	-15.5993	0	0	1	VASH2
2741	chr1	238355230	238355230	0.000793324	0.0418964	16.4394	0	0	0	ZP4		2488	chr1	213214656	213214656	8.7719e-05	0.015386	-14	0	0	1	RPS6KC1
2743	chr1	238600495	238600495	7.36324e-06	0.00453551	21.9097	0	0	0	ZP4		2489	chr1	213399771	213399771	0.000326791	0.0282696	-21.5	0	0	0	RPS6KC1
2746	chr1	238801587	238801587	0.000209439	0.022953	17.1282	0	0	0	ZP4		2490	chr1	213399796	213399796	0.000482822	0.0335855	-21.3667	0	0	0	RPS6KC1
2748	chr1	240066222	240066222	8.21471e-06	0.00479025	34.1754	0	0	0	FMN2		2491	chr1	213772697	213772697	0.000445051	0.0324131	-13.9535	0	0	0	RPS6KC1
2753	chr1	240493042	240493042	0.000417136	0.0314818	15.834	0	1	0	FMN2		2495	chr1	214275493	214275493	0.000871139	0.0436302	-15.4525	0	0	0	PROX1
2754	chr1	240550115	240550115	0.000155245	0.0198995	12.4985	0	0	1	FMN2		2500	chr1	216028186	216028186	0.000234664	0.0242053	-11.4478	0	0	1	KCTD3
2755	chr1	240589300	240589300	1.7042e-05	0.00711138	11.7316	0	0	1	FMN2		2502	chr1	217045710	217045710	0.000757959	0.0410162	-10.9602	0	0	1	USH2A
2756	chr1	240623985	240623985	0.000849016	0.0431408	20.4545	0	0	0	GREM2		2503	chr1	217136941	217136941	0.00102474	0.0468143	-21.2349	1	0	1	ESRRG
2761	chr1	242220033	242220033	0.000221642	0.0235746	17.7691	0	1	0	MAP1LC3C		2504	chr1	217137018	217137018	0.00103889	0.0471017	-21.1113	1	0	1	ESRRG
2762	chr1	242220048	242220048	0.000941138	0.0451676	13.5647	0	1	0	MAP1LC3C		2505	chr1	217137054	217137054	0.00101515	0.0466071	-20.6508	1	0	1	ESRRG
2763	chr1	242470124	242470124	0.00102875	0.0469257	15.4412	0	0	1	MAP1LC3C		2506	chr1	217210177	217210177	0.000206847	0.0228386	-12.4312	0	0	0	ESRRG
2765	chr1	242689843	242689843	1.00444e-05	0.00538483	23.2065	0	0	0	PLD5		2508	chr1	218323752	218323752	0.000514641	0.0345305	-11.4644	0	0	1	RRP15
2766	chr1	243931583	243931583	0.000364947	0.02965	18.1955	0	0	1	ZBTB18		2509	chr1	220726677	220726677	1.22313e-06	0.00164391	-21.1613	0	0	0	C1orf115
2767	chr1	243931610	243931610	0.000324973	0.0281942	21.0484	0	0	1	ZBTB18		2510	chr1	220758462	220758462	0.000559325	0.0358363	-12.069	0	0	1	MTARC2
2768	chr1	243931624	243931624	0.000118171	0.0176196	20.7253	0	0	1	ZBTB18		2511	chr1	220882302	220882302	7.64228e-05	0.0144926	-26.957	0	1	0	HLX
2770	chr1	244128172	244128172	0.000418013	0.0315027	20.8613	0	0	0	ZBTB18		2512	chr1	220882320	220882320	0.000126731	0.0181953	-26.4927	0	1	0	HLX
2774	chr1	244281416	244281416	0.000374867	0.0299991	18.1096	0	0	0	ZBTB18		2513	chr1	220882370	220882370	0.000803104	0.0421219	-23.1219	0	0	1	HLX
2779	chr1	244731023	244731023	4.04278e-05	0.0107072	14.108	0	0	0	LOC122455338		2514	chr1	220882377	220882377	8.14183e-05	0.0148649	-27.0131	0	0	1	HLX
2780	chr1	244810512	244810512	0.00113838	0.0491381	14.3721	0	0	0	LOC122455338		2515	chr1	220882383	220882383	0.00017488	0.0211136	-25.5993	0	0	1	HLX
2781	chr1	244829264	244829264	8.87179e-05	0.0154795	13.5417	0	0	0	LOC122455338		2516	chr1	220882387	220882387	5.44869e-05	0.0124399	-27.8839	0	0	1	HLX
2783	chr1	245156264	245156264	7.31526e-05	0.0141302	12.2056	0	0	1	EFCAB2		2517	chr1	220882397	220882397	6.81777e-05	0.0137149	-27.6311	0	0	1	HLX
2784	chr1	245202676	245202676	5.14434e-05	0.0120798	13.9859	0	0	1	EFCAB2		2527	chr1	222604900	222604900	0.000535092	0.0351759	-12.2321	0	0	0	TAF1A
2788	chr1	245800214	245800214	0.000166752	0.0206475	10.6799	0	0	1	EFCAB2		2528	chr1	223017521	223017521	1.30512e-07	0.000388696	-23.6016	0	0	0	DISP1
2792	chr1	246689812	246689812	0.000544461	0.0354493	12.0643	0	0	0	TFB2M		2529	chr1	223017526	223017526	0.000898273	0.0442506	-14.2613	0	0	0	DISP1
2793	chr1	246696421	246696421	0.000149994	0.0196431	21.7795	0	0	0	TFB2M		2530	chr1	223017536	223017536	3.86779e-05	0.010506	-17.8666	0	0	0	DISP1
2796	chr1	246792291	246792291	0.000124205	0.0180356	14.7727	0	0	0	SCCPDH		2533	chr1	223128271	223128271	2.14055e-07	0.00054892	-17.3913	0	0	1	DISP1
2804	chr1	247123336	247123336	0.000356356	0.029369	11.4375	0	1	0	ZNF669		2536	chr1	223264718	223264718	0.000421494	0.0316332	-12.7636	0	1	0	TLR5
2805	chr1	247127684	247127684	6.04833e-05	0.0129669	27.759	0	0	1	ZNF669		2538	chr1	223393916	223393916	0.000300276	0.0271926	-10.4137	1	1	0	CCDC185
2806	chr1	247127805	247127805	0.000504963	0.0342562	23.1421	0	0	1	ZNF669		2540	chr1	223757426	223757426	0.000266792	0.025695	-11.838	0	0	1	CAPN2
2807	chr1	247127819	247127819	0.000272229	0.025944	24.3469	0	0	1	ZNF669		2542	chr1	224124035	224124035	0.000384056	0.0303689	-20.6588	0	0	1	FBXO28
2808	chr1	247522219	247522219	5.8547e-05	0.0128125	22.2036	0	0	1	GCSAML		2544	chr1	224352838	224352838	2.37794e-05	0.00833111	-17.4498	0	0	0	CNIH4
2813	chr1	247839683	247839683	0.000171285	0.0208996	13.9535	0	0	0	OR14A16		2545	chr1	224352839	224352839	2.83804e-06	0.00274038	-14.4174	0	0	0	CNIH4
2814	chr1	247850488	247850488	0.000762518	0.0411535	15.1389	0	0	0	OR11L1		2546	chr1	224474897	224474897	7.40042e-05	0.0142343	-10.2777	0	0	1	WDR26
2816	chr1	248188151	248188151	9.34895e-08	0.000313154	15.0917	0	0	0	OR2M2		2548	chr1	225455857	225455857	0.000249251	0.0248709	-15.6624	0	0	0	LBR
2817	chr1	248241659	248241659	3.45074e-07	0.000762695	22.1899	0	0	0	OR2M4		2549	chr1	225470939	225470939	1.94499e-07	0.000517188	-34.2054	0	0	0	LBR
2818	chr1	248944944	248944944	4.78406e-05	0.0116334	18.4721	0	0	0	PGBD2		2551	chr1	225471018	225471018	0.000157068	0.0200158	-22.3529	0	0	0	LBR
2820	chr10	138301	138301	8.98047e-05	0.0155623	23.7578	0	0	1	ZMYND11		2556	chr1	225839019	225839019	0.000746855	0.040783	-20.3333	0	0	1	EPHX1
2822	chr10	341524	341524	1.31257e-06	0.00170521	21.4225	0	0	1	ZMYND11		2557	chr1	225887807	225887807	0.000131597	0.0185549	-22.3663	0	1	0	TMEM63A
2824	chr10	420346	420346	8.17376e-09	5.69659e-05	29.8604	0	0	1	ZMYND11		2558	chr1	225925021	225925021	0.000309416	0.0275185	-14.3006	1	0	0	LEFTY1
2827	chr10	550998	550998	0.000428883	0.0318751	18.5066	0	0	1	ZMYND11		2559	chr1	225939304	225939304	8.11009e-05	0.014849	-10.2696	0	0	1	PYCR2
2828	chr10	550999	550999	0.000178818	0.0213279	16.7395	0	0	1	ZMYND11		2560	chr1	225939414	225939414	1.86876e-05	0.00745261	-23.0211	0	1	0	PYCR2
2830	chr10	600026	600026	4.73032e-05	0.0115544	21.5296	0	0	1	ZMYND11		2563	chr1	225939919	225939919	0.000116153	0.0175	-21.7465	0	1	1	PYCR2
2833	chr10	632795	632795	0.000660847	0.0387452	14.1722	0	0	1	ZMYND11		2564	chr1	225942667	225942667	0.00110413	0.0484717	-16.1932	0	0	0	LEFTY2
2834	chr10	632810	632810	8.3449e-05	0.0150812	14.6319	0	0	1	ZMYND11		2565	chr1	225962398	225962398	0.000688271	0.0394432	-23.4702	0	0	0	LEFTY2
2835	chr10	632812	632812	4.71295e-10	5.98961e-06	23.3576	0	0	1	ZMYND11		2569	chr1	226132887	226132887	0.000949217	0.0453351	-12.7914	0	0	0	H3-3A
2836	chr10	633092	633092	0.000184869	0.0216512	13.803	0	0	1	ZMYND11		2572	chr1	226137685	226137685	8.98044e-06	0.00504343	-14.2812	0	0	0	H3-3A
2837	chr10	639362	639362	2.07961e-08	0.000105717	27.2	0	0	1	ZMYND11		2573	chr1	226137744	226137744	0.00102772	0.0469048	-25.5	0	0	0	H3-3A
2838	chr10	666183	666183	0.000424601	0.0317176	10.2041	0	0	1	LOC124900286		2574	chr1	226212578	226212578	0.000535341	0.0351759	-13.3487	0	0	0	ACBD3
2840	chr10	696817	696817	7.95875e-05	0.0147731	12.0583	0	0	0	DIP2C		2576	chr1	226328567	226328567	0.000113599	0.0172991	-17.8952	0	0	0	LIN9
2842	chr10	785211	785211	0.000492767	0.0338513	11.234	0	0	0	DIP2C		2577	chr1	226426556	226426556	0.000657874	0.0386522	-16.7708	0	0	0	PARP1
2845	chr10	869657	869657	0.00107546	0.0478807	23.9045	0	0	1	DIP2C		2578	chr1	226635043	226635043	6.60866e-05	0.0135125	-29.3966	0	0	1	STUM
2846	chr10	869707	869707	0.000612991	0.0374618	22.2747	0	0	1	DIP2C		2580	chr1	226713214	226713214	9.9967e-06	0.00537261	-22.2078	0	0	1	STUM
2847	chr10	869708	869708	0.000722285	0.0402372	22.5523	0	0	1	DIP2C		2581	chr1	226735894	226735894	0.00083724	0.0428804	-20.6909	0	1	0	STUM
2848	chr10	869776	869776	0.000680777	0.039247	23.433	0	0	1	DIP2C		2582	chr1	226954480	226954480	0.000517611	0.0346186	-20.2253	0	0	1	COQ8A
2852	chr10	975678	975678	4.80837e-05	0.0116621	12.5585	0	0	0	DIP2C		2587	chr1	227276478	227276478	0.000107104	0.016847	-14.5495	0	0	1	COQ8A
2854	chr10	976555	976555	2.38825e-14	1.58764e-09	39.4899	0	0	0	DIP2C		2589	chr1	227542127	227542127	6.69692e-05	0.0135994	-11.2739	0	0	0	CDC42BPA
2855	chr10	1015827	1015827	0.00026196	0.0254452	11.7878	0	1	0	LARP4B		2591	chr1	227560786	227560786	7.6412e-05	0.0144926	-16.0272	0	0	0	ZNF678
2856	chr10	1034332	1034332	0.000780487	0.0416202	10.6173	0	0	1	IDI2		2592	chr1	227560808	227560808	0.00038851	0.0305163	-15.9295	0	0	0	ZNF678
2859	chr10	1151196	1151196	2.7764e-06	0.0027034	20.9216	0	0	0	IDI1		2593	chr1	227560846	227560846	0.000500999	0.0341102	-16.0136	0	0	0	ZNF678
2860	chr10	1159868	1159868	0.00110936	0.0485793	10.4769	1	1	0	IDI1		2594	chr1	227561287	227561287	2.67224e-05	0.00884262	-20.2685	0	0	0	ZNF678
2863	chr10	1214030	1214030	0.000963004	0.0456154	17.094	0	0	1	IDI1		2595	chr1	227786944	227786944	1.64898e-05	0.00700858	-15.6915	1	1	0	JMJD4
2865	chr10	1243273	1243273	0.00026059	0.0253749	12.7287	0	0	1	IDI1		2596	chr1	227789129	227789129	0.000844948	0.0430317	-12.1667	1	1	1	JMJD4
2866	chr10	1243281	1243281	0.000136432	0.0188286	14.2943	0	0	1	IDI1		2597	chr1	227834594	227834594	0.000132101	0.0185625	-16.5573	0	0	1	PRSS38
2868	chr10	1299990	1299990	0.00116525	0.0496057	22.586	0	0	1	IDI1		2601	chr1	227895958	227895958	2.38031e-05	0.00833111	-21.7889	0	0	0	PRSS38
2872	chr10	1363145	1363145	0.000958926	0.0455332	18.8001	0	1	0	IDI1		2603	chr1	227925015	227925015	0.000248289	0.0248166	-26.0582	0	0	1	PRSS38
2874	chr10	1363328	1363328	0.000151918	0.0197128	20.4876	0	1	0	IDI1		2604	chr1	227925025	227925025	0.000205986	0.0227865	-23.0159	0	0	1	PRSS38
2875	chr10	1363952	1363952	4.01139e-05	0.0106797	21.951	0	0	1	IDI1		2605	chr1	227925290	227925290	0.000655017	0.0385929	-12.1088	0	1	0	PRSS38
2876	chr10	1395749	1395749	7.94573e-05	0.0147671	16.3746	0	0	1	IDI1		2606	chr1	227940604	227940604	0.000298696	0.0271234	-12.3947	0	0	1	PRSS38
2880	chr10	1464182	1464182	0.000266961	0.0257014	15.4955	0	0	1	IDI1		2607	chr1	227940717	227940717	0.000937054	0.0450817	-11.7369	1	0	1	PRSS38
2882	chr10	1474286	1474286	0.000731874	0.040428	15.8553	0	0	1	IDI1		2608	chr1	227940735	227940735	0.00112434	0.0488794	-11.7401	1	0	1	PRSS38
2883	chr10	1474881	1474881	0.00032906	0.028362	12.9724	0	0	1	IDI1		2609	chr1	227942196	227942196	0.000441225	0.0322704	-13.2319	1	0	1	PRSS38
2884	chr10	1474898	1474898	0.000385578	0.0304224	12.7023	0	0	1	IDI1		2612	chr1	228004241	228004241	0.000742731	0.0406838	-18.2927	0	0	0	WNT3A
2885	chr10	1508551	1508551	0.000973889	0.0458183	20.3989	0	0	1	IDI1		2613	chr1	228036032	228036032	0.000175071	0.0211219	-10.7749	0	0	1	WNT3A
2886	chr10	1553091	1553091	0.00118215	0.0498958	14.8261	0	0	1	IDI1		2616	chr1	228059309	228059309	0.00113109	0.0489992	-10.7602	0	1	0	WNT3A
2888	chr10	1596798	1596798	0.00102358	0.0467895	16.7156	0	0	1	IDI1		2617	chr1	228067338	228067338	8.76106e-06	0.00498587	-23.7716	0	0	0	WNT3A
2889	chr10	1596867	1596867	3.05298e-05	0.00941274	27.4329	0	0	1	IDI1		2618	chr1	228067490	228067490	0.000299998	0.0271801	-10.394	0	0	0	WNT3A
2890	chr10	1650730	1650730	0.000573973	0.0363018	19.563	0	0	1	IDI1		2619	chr1	228102139	228102139	2.71463e-05	0.00891033	-10.2473	0	1	0	ARF1
2892	chr10	1690871	1690871	0.000106263	0.0167856	15.8333	0	0	1	IDI1		2620	chr1	228102200	228102200	4.98564e-05	0.011909	-14.2757	0	0	1	ARF1
2896	chr10	1780247	1780247	1.31417e-07	0.000388941	13.7402	0	0	0	ADARB2		2621	chr1	228102218	228102218	0.000796284	0.0419585	-19.06	0	0	1	ARF1
2899	chr10	1807746	1807746	0.000549149	0.0355753	12.4519	0	0	0	ADARB2		2622	chr1	228102539	228102539	9.31469e-05	0.0158669	-14.5017	1	1	0	ARF1
2901	chr10	1944782	1944782	0.000515855	0.0345522	10.6761	0	0	0	ADARB2		2623	chr1	228158277	228158277	1.14964e-05	0.00575809	-10.7605	0	1	0	GJC2
2902	chr10	1952715	1952715	0.000574132	0.0363042	12	0	0	0	ADARB2		2624	chr1	228158730	228158730	0.000646956	0.0383317	-17.6807	0	1	0	GJC2
2904	chr10	2015573	2015573	0.00059779	0.0369562	24.3862	0	0	0	ADARB2		2625	chr1	228159128	228159128	0.000793029	0.0418964	-21.6913	0	1	0	GJC2
2905	chr10	2027753	2027753	3.08777e-05	0.00948277	19.5958	0	0	0	ADARB2		2628	chr1	228175786	228175786	1.80099e-05	0.00732433	-19.9451	0	1	0	IBA57
2906	chr10	2143399	2143399	0.00109747	0.0483477	19.5405	0	0	0	ADARB2		2629	chr1	228186344	228186344	0.000985717	0.046022	-12.9697	0	0	0	IBA57
2908	chr10	2290799	2290799	0.000176657	0.0212077	27.1769	0	0	0	ADARB2		2630	chr1	228208397	228208397	1.44848e-06	0.00182209	-12.4551	1	0	1	OBSCN
2911	chr10	2416710	2416710	0.000117568	0.0175817	23.3448	0	0	0	ADARB2		2631	chr1	228208467	228208467	0.000818634	0.042447	-15.0542	1	0	1	OBSCN
2913	chr10	2523208	2523208	0.000212432	0.0231021	21.1751	0	0	0	ADARB2		2638	chr1	228294309	228294309	3.56237e-05	0.0101128	-24.7533	0	1	0	OBSCN
2915	chr10	2757834	2757834	3.98604e-08	0.000172237	34.0208	0	0	0	PFKP		2639	chr1	228317685	228317685	2.51097e-05	0.00857361	-14.0132	0	1	0	OBSCN
2917	chr10	2835930	2835930	5.79494e-05	0.0127688	16.6154	0	0	0	PFKP		2641	chr1	228371334	228371334	6.85905e-05	0.0137217	-16.5266	0	1	0	OBSCN
2920	chr10	2922513	2922513	0.000934036	0.0449991	22.6411	0	0	0	PFKP		2642	chr1	228371695	228371695	0.000255815	0.0251589	-24.1287	0	1	0	OBSCN
2925	chr10	3116628	3116628	2.69382e-11	5.77236e-07	34.1823	0	0	1	PFKP		2646	chr1	228628182	228628182	0.000205084	0.0227387	-18.8939	1	1	0	TRIM17
2926	chr10	3120012	3120012	0.000403789	0.0310435	13.4136	0	1	1	PFKP		2657	chr1	228906588	228906588	2.08874e-05	0.00782439	-16.7538	0	0	0	TRIM17
2928	chr10	3197247	3197247	0.000330588	0.0283983	17.0337	0	0	0	PITRM1		2658	chr1	228986227	228986227	0.00113732	0.0491238	-22.8832	0	0	0	TRIM17
2929	chr10	3207542	3207542	0.000537052	0.035221	10.8683	0	0	0	PITRM1		2659	chr1	229024730	229024730	0.000968903	0.0457264	-18.4669	0	0	0	TRIM17
2931	chr10	3396290	3396290	0.0011401	0.0491728	15.8441	0	0	1	PITRM1		2671	chr1	229572183	229572183	0.000989398	0.0460738	-15.3324	0	0	0	ABCB10
2933	chr10	3486946	3486946	0.000507241	0.0343332	27.1825	0	1	1	PITRM1		2678	chr1	230350915	230350915	9.82241e-05	0.0161736	-20.953	0	0	1	LOC124904542
2934	chr10	3556436	3556436	0.000883688	0.0439278	17.7535	0	0	1	PITRM1		2679	chr1	230357564	230357564	0.000453954	0.0326784	-12.9032	0	0	1	LOC124904542
2943	chr10	5032760	5032760	3.9975e-05	0.0106791	13.7683	0	0	0	AKR1C3		2680	chr1	230392504	230392504	0.000542164	0.0353854	-22.4714	0	0	1	LOC124904542
2945	chr10	5487028	5487028	0.000573971	0.0363018	14.3175	0	0	0	NET1		2681	chr1	230396802	230396802	0.000342557	0.0288311	-15.1326	0	0	1	LOC124904542
2947	chr10	5525539	5525539	0.00056009	0.0358388	10.9903	1	1	1	CALML3		2682	chr1	230549196	230549196	8.88474e-05	0.0154813	-11.9121	0	0	0	PGBD5
2948	chr10	5557463	5557463	8.79204e-07	0.00134411	31.3343	0	0	0	CALML3		2684	chr1	230883550	230883550	0.000564897	0.0360124	-23.8573	0	0	0	C1orf198
2949	chr10	5640262	5640262	2.77078e-09	2.34756e-05	18.8049	0	1	0	CALML3		2689	chr1	232439215	232439215	0.000545387	0.0354726	-12.3232	0	1	0	DISC1
2950	chr10	5654427	5654427	4.79578e-05	0.0116452	20.543	0	0	1	CALML3		2693	chr1	233327508	233327508	0.00111489	0.0486873	-10.9589	1	0	0	MAP3K21
2951	chr10	5840241	5840241	0.000325368	0.0281987	19.4866	0	0	0	TASOR2		2694	chr1	233615307	233615307	0.000108346	0.0169043	-21.8138	0	0	1	KCNK1
2953	chr10	6036851	6036851	0.00043149	0.0319209	13.2741	0	0	1	IL15RA		2695	chr1	233615312	233615312	9.06115e-05	0.015635	-20.8947	0	0	1	KCNK1
2955	chr10	6054073	6054073	7.42375e-05	0.0142658	29.1891	0	0	1	IL15RA		2696	chr1	233615384	233615384	0.000198426	0.0223703	-15.6072	0	0	1	KCNK1
2961	chr10	6182467	6182467	1.66113e-05	0.0070178	25.2068	0	0	1	PFKFB3		2697	chr1	233615446	233615446	0.000189656	0.0218996	-12.543	0	0	1	KCNK1
2962	chr10	6220740	6220740	0.000255269	0.025126	10.7417	0	1	0	PFKFB3		2699	chr1	233905955	233905955	0.00113851	0.0491408	-14.0948	0	0	1	SLC35F3
2963	chr10	6220763	6220763	2.32275e-05	0.00826398	12.0968	0	1	0	PFKFB3		2704	chr1	234329341	234329341	0.000322226	0.0280941	-13.9546	0	0	0	SLC35F3
2966	chr10	6237062	6237062	0.00075346	0.0409273	18.8558	0	0	1	PFKFB3		2713	chr1	235010200	235010200	0.000404502	0.0310647	-23.8668	0	0	0	IRF2BP2
2968	chr10	6485180	6485180	0.000423124	0.031689	17.3086	0	1	0	PFKFB3		2715	chr1	235349843	235349843	1.20913e-07	0.00037319	-17.0442	0	0	0	ARID4B
2970	chr10	7118535	7118535	1.44263e-05	0.00655135	19.4614	0	0	0	LOC107984203		2716	chr1	235592228	235592228	0.000455291	0.0327182	-20.5779	0	0	1	ARID4B
2974	chr10	7518450	7518450	0.00107382	0.0478519	10.5722	0	0	0	SFMBT2		2717	chr1	235595797	235595797	0.000136431	0.0188286	-16.3484	0	0	1	ARID4B
2975	chr10	7587738	7587738	0.000304913	0.0273465	15.3874	0	0	1	SFMBT2		2720	chr1	235701501	235701501	0.000429569	0.0318777	-12	0	0	1	GNG4
2984	chr10	8154893	8154893	0.00024313	0.0245676	24.3834	0	0	0	GATA3		2721	chr1	236179522	236179522	3.07152e-05	0.00945304	-23.8941	0	0	1	GPR137B
2988	chr10	8366285	8366285	0.000967872	0.0457039	14.2558	0	0	0	GATA3		2725	chr1	236512427	236512427	3.86833e-05	0.010506	-15.2542	0	0	0	EDARADD
2989	chr10	8447043	8447043	0.000246638	0.0247692	10.3896	0	0	0	GATA3		2727	chr1	236694923	236694923	0.000790221	0.0418241	-18.2844	0	0	1	ACTN2
2990	chr10	8513852	8513852	3.88629e-06	0.00326726	21.5584	0	0	0	GATA3		2728	chr1	236694935	236694935	0.00094048	0.0451497	-29.4902	0	0	1	ACTN2
2992	chr10	9001243	9001243	4.20469e-07	0.000843084	27.2625	0	0	0	GATA3		2729	chr1	236695069	236695069	0.000421074	0.0316099	-19.2026	0	0	1	ACTN2
2999	chr10	10798660	10798660	0.000372259	0.0299	14.3223	1	0	1	CELF2		2730	chr1	237049126	237049126	2.37177e-06	0.00244899	-31.411	0	0	1	RYR2
3000	chr10	10916774	10916774	0.000449024	0.0325188	22.241	0	0	1	CELF2		2732	chr1	237346293	237346293	3.26278e-05	0.0097231	-20.923	0	0	1	RYR2
3002	chr10	11165588	11165588	0.00010004	0.0162661	20.5166	1	1	0	CELF2		2735	chr1	237614103	237614103	0.000129715	0.0184133	-20.7039	0	1	0	RYR2
3003	chr10	11165622	11165622	0.000583412	0.0365623	17.2291	1	1	0	CELF2		2738	chr1	238035075	238035075	1.22703e-05	0.00596735	-23.8095	0	0	0	ZP4
3004	chr10	11165643	11165643	0.000447578	0.0324806	17.546	1	1	0	CELF2		2739	chr1	238117240	238117240	0.000929159	0.0449108	-11.1567	0	0	0	ZP4
3008	chr10	11388376	11388376	5.03195e-05	0.0119505	15.6847	0	0	0	CELF2		2740	chr1	238337882	238337882	2.48917e-05	0.00854603	-17.3869	0	0	0	ZP4
3011	chr10	11648323	11648323	0.00061561	0.0375127	10.5263	0	0	0	USP6NL		2742	chr1	238359376	238359376	9.63852e-07	0.00142294	-23.506	0	0	0	ZP4
3012	chr10	11683215	11683215	0.000146804	0.0194912	15.9924	0	0	0	USP6NL		2744	chr1	238625928	238625928	2.14419e-05	0.00790724	-27.7529	0	0	0	ZP4
3015	chr10	11703278	11703278	0.000566506	0.0360624	10.2723	0	0	0	USP6NL		2745	chr1	238737321	238737321	0.000802567	0.0421117	-13.1229	0	0	0	ZP4
3018	chr10	11814176	11814176	0.000627247	0.0378262	21.7105	0	0	0	ECHDC3		2747	chr1	239287701	239287701	0.00034159	0.0287885	-20.8625	0	0	0	CHRM3
3019	chr10	11814194	11814194	0.000439874	0.0322157	22.9532	0	0	0	ECHDC3		2749	chr1	240185657	240185657	0.000547099	0.0355245	-24.3278	0	0	1	FMN2
3021	chr10	11853416	11853416	3.63075e-05	0.0102118	14.5631	0	0	1	PROSER2		2750	chr1	240209505	240209505	0.000131231	0.0185341	-22.8269	0	0	1	FMN2
3027	chr10	12189199	12189199	0.000128106	0.01829	10.989	0	0	1	SEC61A2		2751	chr1	240254953	240254953	0.000607184	0.037297	-14.8663	0	0	1	FMN2
3028	chr10	12234846	12234846	0.000496776	0.0339741	15.7914	0	0	1	NUDT5		2752	chr1	240418353	240418353	1.14861e-11	3.00796e-07	-41.044	0	0	1	FMN2
3029	chr10	12239568	12239568	0.00115404	0.0494556	14.1656	0	0	1	NUDT5		2757	chr1	240701309	240701309	0.00101226	0.0465539	-10.2941	0	0	0	GREM2
3030	chr10	12274859	12274859	5.97964e-05	0.0129151	29.7386	0	0	0	NUDT5		2758	chr1	240973860	240973860	7.69183e-05	0.0145296	-14.2609	0	0	1	GREM2
3032	chr10	12370839	12370839	5.67564e-05	0.0126729	25.1136	0	0	1	CAMK1D		2759	chr1	241239256	241239256	4.5846e-06	0.0035726	-12.9321	0	0	1	GREM2
3034	chr10	12480216	12480216	0.000910132	0.0445308	13.6544	0	0	1	CAMK1D		2760	chr1	241424859	241424859	0.000636556	0.0380946	-11.6756	0	0	0	RGS7
3035	chr10	12480237	12480237	9.54777e-06	0.00520251	23.1813	0	0	1	CAMK1D		2764	chr1	242689690	242689690	0.000230232	0.0239835	-10.9244	0	0	0	PLD5
3042	chr10	12759119	12759119	0.000367558	0.0297498	27.5402	0	0	1	CAMK1D		2769	chr1	244080816	244080816	0.0011584	0.0495161	-21.3261	0	0	0	ZBTB18
3046	chr10	12922709	12922709	0.000139501	0.0190536	14.9621	0	0	1	CAMK1D		2771	chr1	244199108	244199108	0.000280026	0.0262968	-22.6027	0	0	0	ZBTB18
3047	chr10	13079383	13079383	0.00110569	0.0484969	15.1019	0	0	1	CAMK1D		2772	chr1	244248052	244248052	0.000124497	0.0180553	-14.5126	0	0	0	ZBTB18
3048	chr10	13098995	13098995	0.000474161	0.033331	24.5968	1	0	1	OPTN		2773	chr1	244281376	244281376	0.000948988	0.0453328	-16.7981	0	0	0	ZBTB18
3050	chr10	13158550	13158550	1.83165e-06	0.00210215	12.7979	0	0	0	MCM10		2775	chr1	244340721	244340721	0.000265955	0.0256459	-26.2726	0	0	0	ZBTB18
3051	chr10	13257117	13257117	0.00012848	0.018311	18.9931	0	0	0	UCMA		2776	chr1	244371377	244371377	0.000558261	0.0358086	-15.6449	0	0	1	C1orf100
3052	chr10	13263718	13263718	2.23974e-06	0.00237068	27.3181	0	0	0	UCMA		2777	chr1	244379175	244379175	0.00013572	0.0188046	-14.3695	0	0	1	C1orf100
3056	chr10	13570462	13570462	0.000876793	0.0437616	18.9598	0	0	0	BEND7		2778	chr1	244592207	244592207	0.000395125	0.0307462	-18.5468	0	0	1	ADSS2
3057	chr10	13570463	13570463	0.000208322	0.0229095	20.0656	0	0	0	BEND7		2782	chr1	244924221	244924221	2.66513e-05	0.00884262	-30.9615	0	0	0	HNRNPU
3058	chr10	13587752	13587752	6.75509e-05	0.0136638	14.6953	1	0	1	PRPF18		2785	chr1	245212649	245212649	0.000131615	0.0185549	-26.2207	0	0	1	EFCAB2
3059	chr10	13587786	13587786	2.45509e-05	0.00848336	11.9461	1	0	1	PRPF18		2786	chr1	245212746	245212746	0.000485377	0.0336573	-10.5263	0	0	1	EFCAB2
3062	chr10	13798980	13798980	6.58471e-10	7.79522e-06	40.2934	0	0	1	PRPF18		2787	chr1	245293740	245293740	0.000132472	0.0185744	-18.4701	0	0	1	EFCAB2
3067	chr10	14981909	14981909	0.000960511	0.0455709	23.9167	0	0	1	MEIG1		2789	chr1	245806864	245806864	0.000722903	0.0402405	-16.074	0	0	1	EFCAB2
3070	chr10	15213917	15213917	0.000769899	0.0413336	15.2334	0	1	0	NMT2		2790	chr1	246147207	246147207	0.00049146	0.0338267	-10.7937	0	0	1	SMYD3
3074	chr10	16351395	16351395	0.000519054	0.0346569	14.4796	0	0	0	MINDY3		2791	chr1	246671861	246671861	1.08435e-15	1.33871e-10	-50.4476	0	0	0	TFB2M
3082	chr10	17762863	17762863	5.73586e-05	0.0127259	15.1786	0	0	1	TMEM236		2794	chr1	246697097	246697097	1.9985e-05	0.00764381	-18.681	0	0	0	TFB2M
3083	chr10	17789917	17789917	0.000325352	0.0281987	17.8493	0	0	1	TMEM236		2795	chr1	246697115	246697115	0.00100636	0.0464358	-15.6409	0	0	0	TFB2M
3084	chr10	17940201	17940201	0.000630576	0.0379365	17.3684	0	0	0	MRC1		2797	chr1	246811693	246811693	0.000117627	0.0175817	-12.906	0	0	0	SCCPDH
3085	chr10	17940202	17940202	0.00081162	0.0423149	21.9883	0	0	0	MRC1		2798	chr1	246811743	246811743	0.00023354	0.0241693	-22.9584	0	0	0	SCCPDH
3090	chr10	19035107	19035107	0.000791238	0.041845	16.0846	0	0	0	NSUN6		2799	chr1	246926787	246926787	7.79558e-10	8.8644e-06	-40.6478	0	0	1	SCCPDH
3093	chr10	20638486	20638486	0.00033187	0.0284207	10.4759	0	0	0	PLXDC2		2800	chr1	246944681	246944681	0.000495476	0.0339354	-10.3377	0	0	0	AHCTF1
3096	chr10	21174722	21174722	0.000971306	0.0457874	14.1179	1	1	1	NEBL		2801	chr1	246963582	246963582	0.000237479	0.024311	-30.0193	0	0	1	AHCTF1
3097	chr10	21332366	21332366	4.29267e-06	0.00345642	26.9594	0	0	0	NEBL		2802	chr1	247106188	247106188	8.30466e-12	2.3923e-07	-25.2304	0	0	1	ZNF669
3098	chr10	21358891	21358891	0.00115385	0.0494547	12.7512	0	0	1	NEBL		2803	chr1	247115536	247115536	0.000382187	0.0303098	-13.1694	0	0	0	ZNF669
3102	chr10	21494040	21494040	0.000972282	0.0458	15.1037	0	1	0	NEBL		2809	chr1	247530927	247530927	0.00114551	0.0492785	-12.7325	1	1	1	GCSAML
3103	chr10	21509972	21509972	0.000258485	0.0252867	20.6664	0	0	0	NEBL		2810	chr1	247531018	247531018	1.84381e-06	0.0021077	-14.7898	1	1	1	GCSAML
3104	chr10	21509976	21509976	6.60863e-05	0.0135125	20.5793	0	0	0	NEBL		2811	chr1	247531045	247531045	0.000117063	0.0175483	-13.3289	1	1	1	GCSAML
3105	chr10	21510025	21510025	0.000110135	0.0170419	19.0331	0	0	0	NEBL		2812	chr1	247531112	247531112	6.68906e-05	0.0135954	-15.8326	1	1	1	GCSAML
3106	chr10	21510037	21510037	0.000735157	0.0405056	17.2474	0	0	0	NEBL		2815	chr1	247873640	247873640	0.000456302	0.0327447	-23.0294	0	0	1	TRIM58
3107	chr10	21510052	21510052	0.000735157	0.0405056	17.2474	0	0	0	NEBL		2819	chr10	10792	10792	0.00101844	0.0466719	-17.1555	1	0	0	TUBB8
3108	chr10	21510068	21510068	0.000845515	0.0430377	16.9643	0	0	0	NEBL		2821	chr10	300617	300617	0.000134265	0.0186907	-19.5556	0	0	1	ZMYND11
3109	chr10	21510167	21510167	0.00115661	0.0494994	17.0745	0	0	0	NEBL		2823	chr10	351814	351814	3.03189e-05	0.00939126	-21.4035	0	0	1	ZMYND11
3112	chr10	21959160	21959160	0.000381583	0.0302836	12.069	0	0	1	SKIDA1		2825	chr10	486901	486901	2.53892e-05	0.00863833	-29.8851	0	0	1	ZMYND11
3113	chr10	22113127	22113127	8.382e-05	0.0151163	10.1124	0	0	0	DNAJC1		2826	chr10	505110	505110	0.000196325	0.0222839	-20.7307	0	0	1	ZMYND11
3114	chr10	22252679	22252679	6.34546e-06	0.00426281	10.0313	1	1	0	EBLN1		2829	chr10	582140	582140	0.000679358	0.0392152	-16.5775	0	0	1	ZMYND11
3125	chr10	22504063	22504063	3.63949e-11	7.1483e-07	30.7045	0	0	0	LOC124902392		2831	chr10	605892	605892	0.000931678	0.0449502	-15.1159	0	0	1	ZMYND11
3126	chr10	22516597	22516597	0.00117597	0.0498026	18.6906	0	0	0	LOC124902392		2832	chr10	605917	605917	7.6474e-05	0.0144932	-13.779	0	0	1	ZMYND11
3127	chr10	22612614	22612614	0.000951862	0.04537	10.4865	0	0	1	LOC124902392		2839	chr10	689903	689903	0.000124655	0.0180564	-13.5214	1	0	0	DIP2C
3131	chr10	23159265	23159265	0.000116596	0.0175193	21.3176	0	0	0	MSRB2		2841	chr10	776973	776973	0.000216641	0.0232996	-32.2038	0	0	0	DIP2C
3132	chr10	23191378	23191378	0.000951685	0.04537	22.8891	1	0	0	PTF1A		2843	chr10	804905	804905	0.000926378	0.0448377	-23.5573	0	0	0	DIP2C
3133	chr10	23192997	23192997	0.000568251	0.0361417	12.5	1	1	0	PTF1A		2844	chr10	805389	805389	4.05389e-09	3.07314e-05	-28.6066	0	0	0	DIP2C
3134	chr10	23193502	23193502	0.000186951	0.021764	10.8156	0	0	1	PTF1A		2849	chr10	933422	933422	6.21027e-07	0.00108423	-20.2419	1	0	1	DIP2C
3136	chr10	24187844	24187844	0.000348532	0.0290399	14.1819	0	0	1	KIAA1217		2850	chr10	933901	933901	0.000350074	0.0290968	-15.8011	1	0	1	DIP2C
3137	chr10	24188757	24188757	6.2352e-06	0.00423735	14.8515	0	0	1	KIAA1217		2851	chr10	967682	967682	0.00107901	0.0479816	-15.1053	0	0	0	DIP2C
3139	chr10	24354369	24354369	0.00114907	0.0493497	16.5468	0	0	1	KIAA1217		2853	chr10	976154	976154	5.23406e-09	3.86605e-05	-24.2772	0	0	0	DIP2C
3140	chr10	24360329	24360329	6.79847e-05	0.0136984	27.8706	0	0	1	KIAA1217		2857	chr10	1137772	1137772	2.8271e-09	2.37202e-05	-28.5943	0	0	0	IDI1
3141	chr10	24969141	24969141	4.06505e-06	0.00334255	21.7682	0	0	0	PRTFDC1		2858	chr10	1141883	1141883	3.99564e-05	0.0106791	-19.1325	0	0	0	IDI1
3146	chr10	26335461	26335461	1.46601e-05	0.00659173	24.0365	0	0	0	GAD2		2861	chr10	1184966	1184966	0.000233088	0.0241412	-17.9664	0	1	0	IDI1
3148	chr10	26408767	26408767	5.60487e-05	0.0125844	24.3163	0	0	0	GAD2		2862	chr10	1213657	1213657	2.78426e-05	0.00904232	-15.0625	0	0	1	IDI1
3149	chr10	26726935	26726935	0.000871301	0.0436358	17.0027	0	0	1	PDSS1		2864	chr10	1217004	1217004	0.000252516	0.0250003	-11.6883	0	1	0	IDI1
3158	chr10	27742923	27742923	0.000116731	0.0175259	11.8145	0	0	1	RAB18		2867	chr10	1270719	1270719	0.000275799	0.0261219	-10.8234	0	0	1	IDI1
3159	chr10	27779942	27779942	1.78864e-05	0.00730811	27.1243	0	0	0	MKX		2869	chr10	1361510	1361510	0.000497577	0.0339917	-23.0408	0	0	1	IDI1
3160	chr10	27779953	27779953	0.000402363	0.030989	22.2135	0	0	0	MKX		2870	chr10	1363085	1363085	3.16038e-06	0.00292107	-19.717	0	1	0	IDI1
3163	chr10	28925384	28925384	0.00105415	0.0474106	10.5982	0	0	0	BAMBI		2871	chr10	1363123	1363123	3.93801e-05	0.0105993	-18.3677	0	1	0	IDI1
3165	chr10	29142743	29142743	0.00016506	0.0205338	16.0486	0	0	0	BAMBI		2873	chr10	1363199	1363199	0.000764043	0.0411881	-13.7848	0	1	0	IDI1
3166	chr10	29255089	29255089	6.99566e-07	0.00117288	14.1037	0	0	0	BAMBI		2877	chr10	1409132	1409132	0.000208136	0.0228993	-11.998	0	0	1	IDI1
3170	chr10	29390082	29390082	0.0006644	0.0387983	14.8819	0	0	0	LYZL1		2878	chr10	1418292	1418292	1.54439e-10	2.4716e-06	-28.7887	0	0	1	IDI1
3171	chr10	29510805	29510805	8.42356e-06	0.00486092	26.7974	0	0	1	LYZL1		2879	chr10	1456476	1456476	9.87695e-05	0.0161736	-14.9093	0	0	1	IDI1
3172	chr10	29661452	29661452	3.84113e-05	0.0104716	12.3425	0	0	1	LYZL1		2881	chr10	1464217	1464217	0.000457006	0.032775	-10.4119	0	0	1	IDI1
3173	chr10	30026746	30026746	0.000557502	0.0357877	20.0129	0	1	0	SVIL		2887	chr10	1593908	1593908	3.68886e-05	0.0102994	-27.2727	0	0	1	IDI1
3175	chr10	30431790	30431790	0.000872001	0.0436506	13.1898	0	0	0	MAP3K8		2891	chr10	1685082	1685082	0.000797371	0.0419792	-18.5489	0	0	1	IDI1
3177	chr10	30476724	30476724	0.000933384	0.0449828	17.1574	0	0	0	MAP3K8		2893	chr10	1705299	1705299	0.000643295	0.0382226	-13.8707	0	0	1	IDI1
3178	chr10	30476725	30476725	0.000579267	0.0364519	19.7193	0	0	0	MAP3K8		2894	chr10	1705342	1705342	0.000834303	0.0428099	-15.9092	0	0	1	IDI1
3179	chr10	30476870	30476870	0.000376487	0.0300731	20.7822	0	0	0	MAP3K8		2895	chr10	1773576	1773576	0.000139518	0.0190536	-16.9558	0	0	0	ADARB2
3181	chr10	30751763	30751763	9.02439e-05	0.0156119	17.2359	0	0	0	LYZL2		2897	chr10	1780306	1780306	0.00101939	0.0466826	-14.2893	0	0	0	ADARB2
3182	chr10	30769456	30769456	0.000986169	0.0460242	11.4286	0	0	0	LYZL2		2898	chr10	1781572	1781572	0.000560038	0.0358388	-10.8876	0	0	0	ADARB2
3186	chr10	31013176	31013176	0.000132094	0.0185625	13.0435	0	0	1	LYZL2		2900	chr10	1944739	1944739	0.000300173	0.0271918	-15.0072	0	0	0	ADARB2
3187	chr10	31043831	31043831	0.000801012	0.0420855	12.1951	0	0	0	ZNF438		2903	chr10	2015510	2015510	0.00105295	0.0473843	-14.3862	0	0	0	ADARB2
3191	chr10	31587192	31587192	0.000375984	0.0300496	16.6151	0	0	0	ZEB1		2907	chr10	2146375	2146375	3.73512e-05	0.0103546	-14.4728	0	0	0	ADARB2
3193	chr10	31859956	31859956	3.74187e-05	0.0103579	22.366	0	0	1	ZEB1		2909	chr10	2297084	2297084	5.14304e-05	0.0120798	-19.2857	0	0	0	ADARB2
3197	chr10	33053595	33053595	0.0010163	0.0466277	14.5899	0	0	0	ITGB1		2910	chr10	2411330	2411330	6.12292e-06	0.00419622	-26.9455	0	0	0	ADARB2
3198	chr10	33267962	33267962	9.77117e-05	0.0161612	20.7802	0	0	1	ITGB1		2912	chr10	2501763	2501763	5.69927e-05	0.0126898	-27.9658	1	0	0	ADARB2
3201	chr10	33469107	33469107	0.000905607	0.0444372	13.7454	0	0	0	NRP1		2914	chr10	2755888	2755888	0.000689223	0.0394742	-18.0065	0	0	0	PFKP
3203	chr10	34086765	34086765	0.000122353	0.0179156	18.6235	0	0	0	NRP1		2916	chr10	2763281	2763281	0.000837881	0.0428922	-16.99	0	0	0	PFKP
3204	chr10	34538726	34538726	0.000534088	0.0351527	17.0431	0	0	1	PARD3		2918	chr10	2890479	2890479	6.52939e-05	0.0134542	-17.8168	0	0	0	PFKP
3207	chr10	34969428	34969428	0.000195136	0.0222182	14.5833	0	0	0	PARD3		2919	chr10	2913564	2913564	0.000944934	0.0452693	-10.1365	0	0	0	PFKP
3213	chr10	35640516	35640516	5.69452e-06	0.00403047	10.1695	1	1	0	GJD4		2921	chr10	2993845	2993845	4.86005e-05	0.0117451	-24.1314	0	0	0	PFKP
3214	chr10	36188318	36188318	8.42533e-08	0.000286661	18.9532	0	0	0	FZD8		2922	chr10	3066527	3066527	6.4171e-05	0.0133392	-22.5642	1	0	1	PFKP
3215	chr10	36482225	36482225	3.09258e-06	0.00288307	15.7895	0	0	0	FZD8		2923	chr10	3066535	3066535	8.01265e-06	0.00473977	-18.0956	1	0	1	PFKP
3218	chr10	36735575	36735575	0.000474329	0.0333328	13.5135	0	0	0	ANKRD30A		2924	chr10	3105089	3105089	0.000963802	0.0456231	-17.3671	1	1	1	PFKP
3220	chr10	36820006	36820006	0.00049443	0.0339156	12.7001	0	0	0	ANKRD30A		2927	chr10	3195786	3195786	0.000694061	0.0395913	-11.3273	0	0	0	PITRM1
3221	chr10	37090056	37090056	0.000124189	0.0180356	16.971	0	0	0	ANKRD30A		2930	chr10	3331937	3331937	8.97967e-07	0.00135906	-26.0294	0	0	1	PITRM1
3225	chr10	37484281	37484281	3.26416e-06	0.00296186	17.0455	0	0	0	ANKRD30A		2932	chr10	3423698	3423698	8.9666e-05	0.0155539	-27.0413	0	0	1	PITRM1
3226	chr10	37651565	37651565	0.000104435	0.0166076	17.6588	0	0	0	ANKRD30A		2935	chr10	3746616	3746616	4.20486e-05	0.0109354	-13.8302	0	0	1	PITRM1
3228	chr10	37701690	37701690	1.40863e-06	0.00178744	18.426	0	0	0	ANKRD30A		2936	chr10	3992859	3992859	0.000776655	0.0415209	-10.307	0	0	0	KLF6
3229	chr10	37793108	37793108	7.51557e-06	0.00458379	13.7931	0	0	1	ANKRD30A		2937	chr10	3992914	3992914	3.14094e-05	0.00957798	-16.6559	0	0	0	KLF6
3231	chr10	37942282	37942282	0.000660764	0.0387452	15.1234	0	0	0	ZNF248		2938	chr10	3992974	3992974	0.0008869	0.0439867	-27.2529	0	0	0	KLF6
3237	chr10	42367756	42367756	0.000215462	0.023255	12.1723	1	0	1	ZNF33B		2939	chr10	4386704	4386704	4.29922e-07	0.000850204	-13.5714	0	0	1	KLF6
3239	chr10	42476355	42476355	1.87994e-05	0.00747996	12.7778	1	0	1	ZNF33B		2940	chr10	4845268	4845268	5.83498e-07	0.00104402	-17.3983	0	0	1	AKR1E2
3241	chr10	42752439	42752439	0.000158868	0.0201104	30.1983	0	1	0	ZNF33B		2941	chr10	4937687	4937687	1.94616e-06	0.00220141	-14.8545	0	0	0	AKR1E2
3242	chr10	42879585	42879585	0.000457485	0.0327799	14.2917	0	0	0	BMS1		2942	chr10	4937688	4937688	0.000318687	0.0279518	-13.1888	0	0	0	AKR1E2
3244	chr10	42950943	42950943	2.09302e-05	0.00783258	20.3255	0	0	0	BMS1		2944	chr10	5473089	5473089	0.00110608	0.0485015	-15.4493	0	0	0	NET1
3247	chr10	43104974	43104974	2.44985e-06	0.00249946	20.653	1	1	0	RET		2946	chr10	5494716	5494716	6.47437e-05	0.0134095	-11.3846	0	0	0	NET1
3249	chr10	43243379	43243379	3.02851e-08	0.000139959	32.0019	0	0	1	CSGALNACT2		2952	chr10	5925456	5925456	4.25545e-06	0.00343697	-24.9656	0	1	0	ANKRD16
3251	chr10	43264229	43264229	0.000153321	0.019782	14.5398	0	0	1	CSGALNACT2		2954	chr10	6052865	6052865	0.000913307	0.0445765	-19.2386	0	0	1	IL15RA
3255	chr10	43351375	43351375	4.66739e-05	0.0114946	26.8776	0	0	0	RASGEF1A		2956	chr10	6126347	6126347	0.000615086	0.0375029	-18.145	0	0	0	RBM17
3256	chr10	43352785	43352785	0.000793687	0.0419001	16.0636	0	0	0	RASGEF1A		2957	chr10	6143996	6143996	2.26641e-05	0.00815275	-19.697	1	0	0	PFKFB3
3259	chr10	43533272	43533272	0.000444159	0.0323809	27.2361	0	0	0	ZNF487		2958	chr10	6144022	6144022	0.000236221	0.0242635	-13.4823	1	0	0	PFKFB3
3260	chr10	43679932	43679932	0.000480317	0.0335213	14.4979	0	0	0	ZNF32		2959	chr10	6178615	6178615	0.000135834	0.0188061	-22.8873	0	0	1	PFKFB3
3261	chr10	43689807	43689807	6.11667e-06	0.00419527	14.7059	0	0	0	ZNF32		2960	chr10	6178659	6178659	0.000238633	0.0243573	-21.5881	0	0	1	PFKFB3
3262	chr10	43728876	43728876	0.00116136	0.0495476	12.2157	0	0	0	ZNF32		2964	chr10	6226401	6226401	0.00044111	0.0322704	-13.7921	0	0	1	PFKFB3
3263	chr10	43852237	43852237	0.000827781	0.0426694	20.3728	0	0	0	ZNF32		2965	chr10	6236887	6236887	0.0011326	0.0490185	-22.1243	0	0	1	PFKFB3
3266	chr10	43910465	43910465	0.000123776	0.0180356	12.196	0	0	1	ZNF32		2967	chr10	6403149	6403149	5.75553e-07	0.0010377	-23.6364	0	0	1	PFKFB3
3267	chr10	43910470	43910470	5.15542e-05	0.0120937	13.283	0	0	1	ZNF32		2969	chr10	6562153	6562153	8.96253e-05	0.0155504	-21.0719	0	0	1	PFKFB3
3268	chr10	43910476	43910476	1.34788e-05	0.00628841	11.9565	0	0	1	ZNF32		2971	chr10	7160848	7160848	0.000513969	0.0345176	-17.2239	0	1	0	LOC107984203
3269	chr10	43910506	43910506	0.00034621	0.0289497	11.087	0	0	1	ZNF32		2972	chr10	7258057	7258057	3.90101e-05	0.0105352	-14.3939	0	0	1	LOC107984203
3270	chr10	44337775	44337775	0.000918519	0.0446825	10.5263	0	0	0	ZNF32		2973	chr10	7335479	7335479	0.000323996	0.0281599	-14.4522	0	0	1	LOC107984203
3271	chr10	44357322	44357322	1.98737e-05	0.00761299	16.235	0	0	0	ZNF32		2976	chr10	8009171	8009171	0.000756048	0.0409784	-13.6555	0	1	0	TAF3
3272	chr10	44357353	44357353	1.2919e-08	7.75323e-05	26.5911	0	0	0	ZNF32		2977	chr10	8044137	8044137	0.000331052	0.0284159	-14.1785	0	0	0	GATA3
3273	chr10	44357363	44357363	9.25804e-05	0.0158086	17.3256	0	0	0	ZNF32		2978	chr10	8048462	8048462	3.53864e-05	0.0100994	-10.7618	0	0	0	GATA3
3275	chr10	44385294	44385294	0.000989572	0.046077	10.5063	1	0	0	ZNF32		2979	chr10	8055885	8055885	0.000620056	0.037609	-10.5581	0	1	0	GATA3
3280	chr10	44974611	44974611	0.000724034	0.0402697	10.4381	0	0	1	RASSF4		2980	chr10	8056138	8056138	9.12492e-05	0.0156993	-20.397	0	0	1	GATA3
3281	chr10	45152216	45152216	0.000986898	0.0460296	14.7912	0	0	1	ZNF22		2981	chr10	8056226	8056226	0.000462746	0.0329484	-15.3396	0	0	1	GATA3
3282	chr10	45751952	45751952	0.000521037	0.0347171	14.2913	0	0	1	LOC107984227		2982	chr10	8056248	8056248	0.000300013	0.0271801	-22.707	0	0	1	GATA3
3285	chr10	46098512	46098512	0.000533935	0.0351459	23.7077	0	0	0	MSMB		2983	chr10	8058702	8058702	0.000109308	0.0169605	-22.8814	0	1	0	GATA3
3287	chr10	46250612	46250612	0.000341674	0.0287885	15.4314	0	0	1	MSMB		2985	chr10	8162181	8162181	0.000150879	0.0196671	-18.4848	0	0	0	GATA3
3290	chr10	46312269	46312269	2.90951e-05	0.00924413	19.4947	0	0	1	ANTXRL		2986	chr10	8235779	8235779	0.000950822	0.0453502	-11.7638	0	0	0	GATA3
3295	chr10	47310476	47310476	0.000236446	0.0242738	15.9199	0	1	0	GDF10		2987	chr10	8298836	8298836	0.000709006	0.0399246	-17.2897	0	0	0	GATA3
3297	chr10	47351350	47351350	7.32232e-05	0.0141407	29.9528	0	1	0	RBP3		2991	chr10	8528758	8528758	4.58293e-07	0.000890016	-31.7949	0	0	0	GATA3
3304	chr10	48457182	48457182	0.00113417	0.0490638	24.2391	0	0	1	MAPK8		2996	chr10	9795706	9795706	0.00016195	0.0203337	-16.9125	0	0	0	CELF2
3309	chr10	48583018	48583018	0.000943744	0.0452424	15.8571	0	1	0	MAPK8		2997	chr10	10374703	10374703	1.44868e-05	0.00656657	-13.2764	0	0	0	CELF2
3312	chr10	49040484	49040484	0.000912879	0.0445737	10.0663	0	0	1	LRRC18		2998	chr10	10798572	10798572	2.08314e-06	0.00226732	-17.0049	1	0	1	CELF2
3322	chr10	49166029	49166029	1.78302e-05	0.00729933	22.8571	0	0	1	FAM170B		3001	chr10	11065845	11065845	8.42589e-06	0.00486092	-26.7464	0	0	1	CELF2
3323	chr10	49225986	49225986	1.82435e-08	9.84926e-05	31.3053	0	0	0	TMEM273		3005	chr10	11272547	11272547	0.000354765	0.0292966	-12.5	0	0	1	CELF2
3324	chr10	49322606	49322606	0.000553734	0.0356968	20.5543	0	1	0	C10orf71		3006	chr10	11344475	11344475	1.63605e-06	0.00194749	-22.2492	1	0	1	CELF2
3327	chr10	49396578	49396578	0.000985793	0.046022	11.1403	1	0	0	DRGX		3007	chr10	11380183	11380183	0.0006844	0.0393467	-19.5812	0	0	0	CELF2
3337	chr10	50372586	50372586	9.80955e-05	0.0161691	22.8846	0	0	1	ASAH2		3009	chr10	11648232	11648232	6.43682e-05	0.0133655	-14.289	0	0	0	USP6NL
3338	chr10	50993597	50993597	0.00107255	0.0478326	14.8811	0	0	1	PRKG1		3010	chr10	11648258	11648258	0.00021809	0.0233926	-17.3893	0	0	0	USP6NL
3339	chr10	51595976	51595976	0.000672442	0.0390174	11.3372	0	0	1	PRKG1		3013	chr10	11691600	11691600	2.08398e-05	0.00782014	-20.6876	0	0	0	USP6NL
3340	chr10	51633715	51633715	0.00114258	0.0492372	18.9228	0	0	1	PRKG1		3014	chr10	11703158	11703158	0.000512218	0.034475	-12.6747	0	0	0	USP6NL
3348	chr10	52592298	52592298	0.000527244	0.0349099	10.8953	0	0	1	DKK1		3016	chr10	11703772	11703772	0.00075185	0.040893	-12.0171	0	0	0	USP6NL
3349	chr10	52724538	52724538	0.000227235	0.0238032	11.5561	0	0	1	DKK1		3017	chr10	11783472	11783472	0.000215045	0.0232302	-18.1068	0	0	0	ECHDC3
3353	chr10	53458717	53458717	0.000210967	0.0230276	18.3908	0	0	0	MBL2		3020	chr10	11851690	11851690	0.00106791	0.0477365	-11.7486	0	1	1	PROSER2
3358	chr10	55175591	55175591	0.000732126	0.0404361	18.3627	0	0	1	PCDH15		3022	chr10	11865888	11865888	6.04249e-05	0.0129641	-13.9785	0	0	1	PROSER2
3360	chr10	55263895	55263895	0.000164069	0.0204837	17.3486	0	0	1	PCDH15		3023	chr10	11878824	11878824	0.000398474	0.0308623	-13.7962	0	0	1	PROSER2
3361	chr10	55292539	55292539	0.000695612	0.0396327	10.6362	0	0	1	PCDH15		3024	chr10	11894752	11894752	0.000544496	0.0354493	-14.7753	1	0	0	PROSER2
3362	chr10	55614068	55614068	3.81005e-07	0.000799187	11.9658	0	0	1	PCDH15		3025	chr10	11923787	11923787	0.000851891	0.0432017	-13.2075	0	0	1	PROSER2
3363	chr10	56155338	56155338	0.000816223	0.0424045	10.2564	0	0	0	PCDH15		3026	chr10	12025354	12025354	0.00114605	0.0492785	-14.5711	0	0	1	PROSER2
3364	chr10	56273980	56273980	0.000249852	0.0248969	11.1398	0	0	0	PCDH15		3031	chr10	12274864	12274864	0.000296242	0.0270198	-11.7647	0	0	0	NUDT5
3367	chr10	57591125	57591125	0.00013399	0.0186735	22.3934	0	0	0	CISD1		3033	chr10	12422304	12422304	0.000294215	0.0269293	-14.5706	0	0	1	CAMK1D
3368	chr10	57591172	57591172	0.0009226	0.0447702	11.8644	0	0	0	CISD1		3036	chr10	12557346	12557346	0.000119905	0.0177288	-26.6931	0	0	1	CAMK1D
3372	chr10	58621764	58621764	0.000215925	0.0232706	12.2423	0	0	1	BICC1		3037	chr10	12557366	12557366	2.81551e-06	0.00272471	-31.8254	0	0	1	CAMK1D
3374	chr10	58924353	58924353	0.000254416	0.0251018	14.4326	0	0	0	BICC1		3038	chr10	12557377	12557377	3.99965e-07	0.000819077	-37.2751	0	0	1	CAMK1D
3375	chr10	60224441	60224441	0.000580925	0.0365082	17.3675	0	0	1	CCDC6		3039	chr10	12557409	12557409	1.21955e-07	0.000375067	-32.5926	0	0	1	CAMK1D
3376	chr10	61861550	61861550	0.000690458	0.0395083	24.0203	0	0	0	CABCOCO1		3040	chr10	12591278	12591278	0.000681214	0.0392549	-17.6437	0	0	1	CAMK1D
3377	chr10	62067245	62067245	0.000102836	0.016501	19.5834	0	0	1	ARID5B		3041	chr10	12591342	12591342	0.000264519	0.025553	-17.7572	0	0	1	CAMK1D
3379	chr10	62354502	62354502	0.00020264	0.0226051	16.4821	0	1	0	RTKN2		3043	chr10	12787729	12787729	0.000810465	0.0422781	-19.3889	0	0	1	CAMK1D
3380	chr10	62363120	62363120	0.000663108	0.038774	14.2928	0	0	1	RTKN2		3044	chr10	12807744	12807744	3.58467e-05	0.0101376	-14.1457	0	0	1	CAMK1D
3381	chr10	62374947	62374947	7.68365e-05	0.0145288	23.7592	1	1	1	LOC124902436		3045	chr10	12909470	12909470	1.07013e-05	0.0055602	-26.9708	0	0	1	CAMK1D
3382	chr10	62528330	62528330	0.000683012	0.0392965	22.4696	0	0	0	ZNF365		3049	chr10	13105521	13105521	0.00110641	0.0485015	-17.1958	0	0	1	CCDC3
3386	chr10	62924426	62924426	2.85882e-05	0.00918029	19.2276	0	0	0	EGR2		3053	chr10	13347436	13347436	0.000274617	0.0260796	-12.6364	1	0	1	SEPHS1
3392	chr10	64041719	64041719	0.000582366	0.0365357	15.5172	0	0	0	JMJD1C		3054	chr10	13391806	13391806	0.000246835	0.0247752	-10.7692	0	0	0	SEPHS1
3396	chr10	66381990	66381990	0.000607284	0.037297	14.9222	0	0	1	LRRTM3		3055	chr10	13437196	13437196	0.000347758	0.0290118	-17.3102	0	0	0	SEPHS1
3398	chr10	68366255	68366255	0.000757511	0.0410074	13.7738	0	0	1	PBLD		3060	chr10	13657405	13657405	0.00024857	0.0248319	-16.1017	0	1	0	PRPF18
3402	chr10	68567456	68567456	0.00043058	0.031894	20.6897	0	0	1	TET1		3061	chr10	13777928	13777928	0.000103413	0.0165385	-18.1535	0	0	1	PRPF18
3404	chr10	68727216	68727216	0.000131532	0.0185498	15.4299	0	0	1	CCAR1		3063	chr10	13825345	13825345	0.000157338	0.0200337	-12.4458	0	0	1	PRPF18
3407	chr10	68931586	68931586	0.000146792	0.0194912	20.7673	0	0	1	DDX50		3064	chr10	13871932	13871932	0.000475613	0.0333705	-10.9652	0	0	1	PRPF18
3409	chr10	69093659	69093659	0.000813449	0.0423402	20.2816	0	0	1	SRGN		3065	chr10	14383304	14383304	0.000872726	0.0436656	-13.189	1	0	0	PRPF18
3410	chr10	69101905	69101905	0.00092901	0.0449106	15.0327	0	0	1	SRGN		3066	chr10	14407946	14407946	0.000920096	0.0447164	-15.4226	0	0	0	PRPF18
3412	chr10	69113214	69113214	9.22441e-06	0.00512894	22.0498	0	0	0	SRGN		3068	chr10	15180550	15180550	6.75514e-08	0.000247364	-34.4262	0	0	0	NMT2
3415	chr10	69318531	69318531	0.000624027	0.0377542	15.4535	1	0	1	HK1		3069	chr10	15213719	15213719	3.54964e-05	0.0101108	-24.9844	0	1	0	NMT2
3416	chr10	69347408	69347408	0.000623819	0.0377512	23.666	0	0	1	HK1		3071	chr10	15371528	15371528	0.000357022	0.0293851	-11.2567	1	0	0	FAM171A1
3417	chr10	69347504	69347504	0.000209808	0.0229768	10.7143	0	0	1	HK1		3072	chr10	15481735	15481735	0.000307424	0.0274374	-11.2351	0	0	0	FAM171A1
3422	chr10	69494851	69494851	0.000132434	0.0185744	25.5288	0	0	1	TSPAN15		3073	chr10	15951437	15951437	0.000119065	0.0176938	-36.1197	0	0	0	MINDY3
3423	chr10	69651214	69651214	2.65402e-05	0.00883514	20.4913	0	0	0	FAM241B		3075	chr10	16389083	16389083	0.000449196	0.0325258	-19.1485	0	0	0	MINDY3
3425	chr10	69655750	69655750	3.91945e-06	0.00327899	18.8174	0	0	0	FAM241B		3076	chr10	16508304	16508304	0.000128956	0.0183338	-17.8571	0	0	1	PTER
3426	chr10	69692413	69692413	0.000483386	0.0336049	16.4794	0	0	0	FAM241B		3077	chr10	16520405	16520405	0.000482806	0.0335855	-11.0589	0	0	1	PTER
3428	chr10	69769032	69769032	7.9849e-05	0.014775	23.476	0	0	0	FAM241B		3078	chr10	16520516	16520516	5.87323e-05	0.0128302	-11.3402	0	1	0	PTER
3429	chr10	69880932	69880932	0.000447143	0.0324751	14.6773	0	0	1	COL13A1		3079	chr10	16775596	16775596	0.000166816	0.0206477	-16.7024	0	0	1	C1QL3
3433	chr10	70344862	70344862	0.000324788	0.0281923	12.2233	0	0	1	NPFFR1		3080	chr10	17162632	17162632	0.000192026	0.0220272	-18.6111	0	0	1	CUBN
3434	chr10	70441217	70441217	0.000231049	0.024028	28.5185	1	0	1	EIF4EBP2		3081	chr10	17337088	17337088	0.000397664	0.0308327	-16.2796	0	0	1	VIM
3435	chr10	70533003	70533003	0.000302482	0.0272751	10.5263	0	1	0	PALD1		3086	chr10	18096537	18096537	0.000546816	0.0355227	-22.0913	0	0	0	SLC39A12
3436	chr10	70552158	70552158	0.000680616	0.0392466	12.8054	0	0	1	PALD1		3087	chr10	18298616	18298616	0.000103278	0.0165385	-20.8406	0	0	1	CACNB2
3437	chr10	70565522	70565522	0.000965329	0.0456591	16.1709	0	0	1	PALD1		3088	chr10	18492347	18492347	0.000591587	0.0367833	-10.9375	0	0	1	CACNB2
3438	chr10	70625013	70625013	6.79633e-06	0.00438796	29.95	0	0	0	PRF1		3089	chr10	18512924	18512924	0.000270457	0.0258893	-11.7407	0	0	1	CACNB2
3439	chr10	70730195	70730195	0.000576159	0.036343	17.3163	0	1	0	ADAMTS14		3091	chr10	19827653	19827653	0.000620913	0.0376293	-19.7226	0	0	1	PLXDC2
3441	chr10	70761082	70761082	0.000229238	0.023937	14.0512	0	1	0	ADAMTS14		3092	chr10	20223437	20223437	9.89918e-09	6.30328e-05	-22.619	0	0	1	PLXDC2
3442	chr10	70905547	70905547	0.000370192	0.0298271	16.71	0	0	0	PCBD1		3094	chr10	21054413	21054413	8.15915e-07	0.00129617	-24.7863	0	0	1	NEBL
3443	chr10	70911292	70911292	0.000103353	0.0165385	11.5789	0	0	0	PCBD1		3095	chr10	21054432	21054432	0.000207266	0.0228643	-17.9937	0	0	1	NEBL
3444	chr10	71005721	71005721	0.000857997	0.0433438	19.5208	0	0	0	PCBD1		3099	chr10	21371481	21371481	3.13833e-05	0.00957342	-14.4545	0	0	1	NEBL
3452	chr10	71677653	71677653	8.61966e-05	0.0152834	15.6344	0	1	0	CDH23		3100	chr10	21394154	21394154	0.000358338	0.029409	-11.7951	0	0	0	NEBL
3454	chr10	71702149	71702149	0.000143435	0.0192868	13.6986	0	1	0	CDH23		3101	chr10	21473820	21473820	5.67943e-05	0.0126729	-24.7634	0	0	0	NEBL
3457	chr10	71715991	71715991	0.000613997	0.037484	26.8939	0	1	1	CDH23		3110	chr10	21510311	21510311	0.000519431	0.0346655	-12.0069	0	0	0	NEBL
3458	chr10	71716149	71716149	0.000107599	0.0168668	13.8732	0	1	1	CDH23		3111	chr10	21521177	21521177	0.000271393	0.0259244	-20.1885	0	0	1	MLLT10
3459	chr10	71751692	71751692	1.57041e-06	0.00190311	36.3524	0	1	1	C10orf105		3115	chr10	22334783	22334783	3.64566e-06	0.00314714	-13.8522	0	0	0	BMI1
3461	chr10	71805932	71805932	0.000247731	0.0248118	10.8655	0	1	0	VSIR		3116	chr10	22336183	22336183	0.000365076	0.0296504	-14.0976	0	0	0	BMI1
3462	chr10	71805981	71805981	7.86616e-05	0.0147142	17.0891	0	1	0	VSIR		3117	chr10	22477047	22477047	3.08597e-07	0.000703666	-30.3721	0	0	0	LOC124902392
3463	chr10	71806006	71806006	0.00031432	0.0277519	13.9929	0	0	1	VSIR		3118	chr10	22477296	22477296	4.52424e-05	0.01131	-15.1911	0	0	0	LOC124902392
3464	chr10	71811647	71811647	0.00037097	0.0298479	16.1058	1	0	1	VSIR		3119	chr10	22477471	22477471	4.50799e-06	0.00354743	-25.9133	0	0	0	LOC124902392
3465	chr10	71815655	71815655	0.000272438	0.0259582	22.4935	0	1	0	VSIR		3120	chr10	22477499	22477499	0.000187812	0.0218038	-19.368	0	0	0	LOC124902392
3470	chr10	72040009	72040009	5.92593e-05	0.0128641	13.2075	0	0	0	CHST3		3121	chr10	22477518	22477518	0.000204275	0.0226931	-20.6757	0	0	0	LOC124902392
3472	chr10	72067761	72067761	0.000500285	0.034078	14.732	0	0	1	CHST3		3122	chr10	22477528	22477528	0.00051443	0.034525	-16.2393	0	0	0	LOC124902392
3478	chr10	72263650	72263650	0.0011363	0.0491067	17.4025	0	0	0	ASCC1		3123	chr10	22477536	22477536	0.000389314	0.0305416	-19.0742	0	0	0	LOC124902392
3479	chr10	72282312	72282312	0.000852979	0.0432238	22.2679	0	0	0	DDIT4		3124	chr10	22477694	22477694	0.000638645	0.0381068	-14.8505	0	0	0	LOC124902392
3480	chr10	72297679	72297679	0.00103293	0.0470216	11.2429	0	0	0	DDIT4		3128	chr10	22660327	22660327	0.00043168	0.0319246	-10.6752	0	0	1	LOC124902392
3481	chr10	72300710	72300710	0.000339915	0.0287291	10.3149	0	0	0	DDIT4		3129	chr10	22931178	22931178	0.00116788	0.0496623	-13.6082	0	0	1	ARMC3
3482	chr10	72304649	72304649	0.000344007	0.0288829	10.1266	0	0	0	DDIT4		3130	chr10	23111158	23111158	1.87613e-05	0.00747855	-18.8537	0	0	1	MSRB2
3483	chr10	72324754	72324754	2.28305e-06	0.00239444	23.2468	0	0	0	DDIT4		3135	chr10	23311509	23311509	0.00107574	0.0478856	-11.2903	0	0	1	PTF1A
3488	chr10	72353501	72353501	0.00100409	0.0463943	17.1062	0	0	1	DDIT4		3138	chr10	24320819	24320819	0.000809352	0.0422573	-20.641	0	0	1	KIAA1217
3492	chr10	73635152	73635152	8.45598e-05	0.0151769	10.2508	0	0	1	USP54		3142	chr10	25190559	25190559	8.49236e-05	0.0152041	-18.8594	0	0	1	GPR158
3494	chr10	73799255	73799255	9.11307e-05	0.0156883	16.3333	0	1	1	ZSWIM8		3143	chr10	25772137	25772137	0.000390192	0.0305627	-18.2351	0	0	0	GPR158
3498	chr10	75073561	75073561	7.47264e-05	0.014318	16.6593	1	0	1	AP3M1		3144	chr10	26176288	26176288	0.000488074	0.0337408	-13.8335	0	0	1	MYO3A
3499	chr10	75073580	75073580	1.01483e-06	0.00146169	20.0293	1	1	0	AP3M1		3145	chr10	26315695	26315695	0.000101193	0.0163634	-16.6667	0	0	0	GAD2
3500	chr10	75228056	75228056	0.000839004	0.0429185	18.1783	0	0	1	VDAC2		3147	chr10	26391636	26391636	8.82111e-05	0.0154378	-12.9039	0	0	0	GAD2
3502	chr10	75238308	75238308	0.000724671	0.0402922	19.83	0	0	0	COMTD1		3150	chr10	26886739	26886739	0.000189532	0.0218996	-17.364	0	0	0	ABI1
3507	chr10	75343311	75343311	0.000122067	0.0178981	14.4945	0	0	1	COMTD1		3151	chr10	26946540	26946540	0.000161999	0.020334	-11.3405	0	0	0	ABI1
3510	chr10	75398947	75398947	4.98571e-05	0.011909	18.3216	0	1	1	COMTD1		3152	chr10	27050145	27050145	0.000869474	0.0435805	-10.8422	0	0	1	ABI1
3526	chr10	75407897	75407897	5.24956e-05	0.0121888	19.1752	0	1	0	ZNF503		3153	chr10	27252818	27252818	0.000116338	0.0175193	-13.5658	1	0	0	ACBD5
3528	chr10	75712429	75712429	0.000626698	0.0378249	12.6783	1	0	1	LRMDA		3154	chr10	27264567	27264567	0.000162429	0.020375	-18.6124	0	0	1	ACBD5
3529	chr10	75782731	75782731	0.000475087	0.0333499	21.0526	1	0	1	LRMDA		3155	chr10	27625431	27625431	0.000636457	0.0380933	-11.9504	0	0	0	RAB18
3530	chr10	75782828	75782828	0.000549136	0.0355753	19.9862	1	1	1	LRMDA		3156	chr10	27625438	27625438	0.000123459	0.0180165	-14.9072	0	0	0	RAB18
3531	chr10	76034901	76034901	0.00108059	0.0480142	23.0147	0	0	1	LRMDA		3157	chr10	27625495	27625495	0.000819691	0.042461	-10.1961	0	0	0	RAB18
3537	chr10	77106415	77106415	2.84575e-05	0.0091629	21.2396	0	0	1	KCNMA1		3161	chr10	28633252	28633252	0.000301257	0.0272244	-19.6443	0	0	0	WAC
3539	chr10	77747801	77747801	0.000226219	0.023763	25.7733	0	0	0	KCNMA1		3162	chr10	28898080	28898080	0.000399022	0.0308767	-17.2494	0	0	0	BAMBI
3541	chr10	77880282	77880282	2.4266e-05	0.0084389	27.3171	0	0	1	KCNMA1		3164	chr10	29125448	29125448	1.30844e-06	0.00170521	-33.0127	0	0	0	BAMBI
3542	chr10	77880283	77880283	0.000360184	0.0294825	17.674	0	0	1	KCNMA1		3167	chr10	29257233	29257233	5.98447e-07	0.00106197	-14.3988	0	0	0	BAMBI
3545	chr10	78468590	78468590	6.51239e-06	0.00431404	12.3045	0	0	0	RPS24		3168	chr10	29257257	29257257	4.43459e-05	0.0111991	-16.7565	0	0	0	BAMBI
3546	chr10	78469431	78469431	6.44748e-06	0.00430929	15.5993	0	0	0	RPS24		3169	chr10	29270323	29270323	0.000624247	0.0377546	-10.9375	0	0	0	BAMBI
3548	chr10	78936956	78936956	1.78785e-05	0.00730811	22.3494	0	0	0	RPS24		3174	chr10	30391439	30391439	0.000736056	0.0405263	-13.9493	0	0	0	MTPAP
3549	chr10	78936964	78936964	1.97845e-05	0.00759453	19.5132	0	0	0	RPS24		3176	chr10	30466592	30466592	0.000147608	0.0195171	-13.7755	0	0	0	MAP3K8
3551	chr10	79089397	79089397	2.05845e-05	0.00777496	19.3489	0	0	1	ZMIZ1		3180	chr10	30501358	30501358	3.15904e-05	0.00959481	-27.9566	0	0	0	MAP3K8
3552	chr10	79097041	79097041	0.000193178	0.0220797	17.7797	0	0	1	ZMIZ1		3183	chr10	30769763	30769763	0.000825578	0.0426	-18.0732	0	0	0	LYZL2
3553	chr10	79118688	79118688	0.000938526	0.0451249	21.4421	0	0	1	ZMIZ1		3184	chr10	30819439	30819439	0.000324611	0.028191	-15.5952	0	0	0	LYZL2
3554	chr10	79118689	79118689	0.000448446	0.0325032	20.8759	0	0	1	ZMIZ1		3185	chr10	30835316	30835316	7.92068e-06	0.00470775	-17.6349	0	0	0	LYZL2
3555	chr10	79148556	79148556	0.000309581	0.0275247	14.3897	0	0	1	ZMIZ1		3188	chr10	31057176	31057176	0.00103448	0.0470506	-19.375	0	0	0	ZNF438
3556	chr10	79177052	79177052	0.000944191	0.0452502	14.3356	0	0	1	ZMIZ1		3189	chr10	31103536	31103536	0.000393944	0.030682	-21.7011	0	0	0	ZNF438
3557	chr10	79266792	79266792	1.85022e-08	9.87016e-05	30.1136	0	0	1	ZMIZ1		3190	chr10	31103569	31103569	0.000397351	0.0308167	-16.0899	0	0	0	ZNF438
3558	chr10	79311143	79311143	5.79778e-05	0.0127688	26.3208	0	1	0	ZMIZ1		3192	chr10	31748173	31748173	0.000800326	0.0420656	-13.2353	0	0	0	ZEB1
3559	chr10	79313081	79313081	2.2512e-05	0.00811972	14.2857	0	1	0	ZMIZ1		3194	chr10	32175065	32175065	1.31605e-09	1.2637e-05	-14.9954	0	0	0	KIF5B
3560	chr10	79313090	79313090	0.000216391	0.0232819	16.3004	0	1	0	ZMIZ1		3195	chr10	32233799	32233799	0.000929081	0.0449106	-15.9219	0	0	0	KIF5B
3563	chr10	79346896	79346896	0.000461883	0.0329284	20.9817	1	0	0	PPIF		3196	chr10	32500264	32500264	0.000355772	0.0293443	-13.0589	0	0	1	CCDC7
3564	chr10	79647389	79647389	0.000610149	0.037374	19.1718	0	0	1	SFTPA1		3199	chr10	33294536	33294536	9.74427e-06	0.00526972	-10.4651	0	0	1	ITGB1
3565	chr10	79875098	79875098	0.000701785	0.0397811	19.307	0	0	0	NUTM2E		3200	chr10	33320004	33320004	0.000428556	0.0318615	-19.7619	0	0	1	ITGB1
3567	chr10	80061766	80061766	5.58611e-06	0.00398852	20.4518	0	0	1	SFTPD		3202	chr10	34056604	34056604	8.10175e-05	0.0148396	-11.3924	0	0	0	NRP1
3568	chr10	80135161	80135161	0.00049408	0.0339038	13.6378	0	0	1	PLAC9		3205	chr10	34918195	34918195	0.00015603	0.0199519	-19.4601	0	0	0	PARD3
3570	chr10	80207086	80207086	7.96342e-06	0.00472427	25.8865	1	0	0	ANXA11		3206	chr10	34949755	34949755	0.000766518	0.0412585	-21.1421	0	0	0	PARD3
3574	chr10	81112946	81112946	0.000108316	0.0169027	11.4562	0	0	0	SH2D4B		3208	chr10	34971571	34971571	6.87138e-05	0.0137237	-23.2184	0	0	0	PARD3
3575	chr10	81407924	81407924	3.61942e-05	0.0101953	16.9487	0	0	0	SH2D4B		3209	chr10	35106439	35106439	0.000294214	0.0269293	-11.7962	0	0	0	PARD3
3576	chr10	81785394	81785394	0.000263993	0.025528	12.8952	0	0	0	NRG3		3210	chr10	35164944	35164944	0.000517483	0.0346164	-22.2011	0	0	1	CUL2
3578	chr10	81863011	81863011	1.31413e-06	0.00170521	18.0723	0	0	0	NRG3		3211	chr10	35283774	35283774	6.54802e-06	0.004323	-23.4683	0	0	1	CCNY
3579	chr10	82545889	82545889	1.31288e-05	0.0062171	12.724	0	0	1	NRG3		3212	chr10	35504729	35504729	6.30688e-08	0.000236079	-22.5576	0	0	1	CCNY
3580	chr10	82669655	82669655	1.13058e-05	0.00571838	28.7126	0	0	1	NRG3		3216	chr10	36524285	36524285	0.000144738	0.0193537	-12.0932	0	0	0	FZD8
3581	chr10	82742726	82742726	0.000367742	0.0297567	16.7817	0	0	1	NRG3		3217	chr10	36524301	36524301	6.08777e-05	0.0129954	-12.615	0	0	0	FZD8
3584	chr10	83297337	83297337	0.000595138	0.0368674	21.7718	0	0	0	GHITM		3219	chr10	36784108	36784108	1.93509e-08	0.000101352	-22.792	0	0	0	ANKRD30A
3585	chr10	84069671	84069671	0.000119236	0.0176938	17.1603	0	0	0	GHITM		3222	chr10	37194596	37194596	1.32334e-05	0.00624065	-17.04	0	0	1	ANKRD30A
3586	chr10	84069695	84069695	0.000782094	0.0416564	14.6076	0	0	0	GHITM		3223	chr10	37416903	37416903	0.00025208	0.0249825	-21.0927	0	0	0	ANKRD30A
3587	chr10	84159096	84159096	0.000318997	0.0279634	12.6274	0	0	0	GHITM		3224	chr10	37470475	37470475	0.000509122	0.0343871	-14.0135	0	0	0	ANKRD30A
3588	chr10	84159162	84159162	2.03855e-05	0.0077336	31.8352	0	0	0	GHITM		3227	chr10	37681510	37681510	0.000608585	0.0373383	-16.9083	0	0	0	ANKRD30A
3590	chr10	84180692	84180692	0.000200943	0.0225166	20.1691	0	0	1	GPR15LG		3230	chr10	37881298	37881298	0.000311579	0.0276234	-10.9804	0	0	0	ZNF248
3591	chr10	84237511	84237511	0.000770115	0.0413401	15.8764	0	1	0	RGR		3232	chr10	38156864	38156864	0.000919846	0.0447129	-15.4426	0	0	0	ZNF37A
3597	chr10	85141489	85141489	3.79403e-05	0.0104089	21.6407	0	0	0	CCSER2		3233	chr10	38156889	38156889	0.00101883	0.0466784	-21.6455	0	0	0	ZNF37A
3598	chr10	85163389	85163389	2.16567e-05	0.00793659	17.591	0	0	0	CCSER2		3234	chr10	38318995	38318995	0.00114585	0.0492785	-11.0897	0	0	0	ZNF37A
3599	chr10	85868842	85868842	0.00040276	0.0310013	15.9406	0	0	1	GRID1		3235	chr10	41749542	41749542	0.000477086	0.0334234	-16.1345	0	0	0	ZNF33B
3601	chr10	86208201	86208201	9.33547e-06	0.00515904	36.4138	0	0	1	GRID1		3236	chr10	42365573	42365573	2.98908e-06	0.00282622	-23.5819	0	0	1	ZNF33B
3602	chr10	86208202	86208202	4.63566e-05	0.0114652	21.278	0	0	1	GRID1		3238	chr10	42475761	42475761	0.000392169	0.0306348	-11.6364	1	1	0	ZNF33B
3603	chr10	86217919	86217919	0.000125081	0.0180792	16.4003	0	0	1	GRID1		3240	chr10	42752292	42752292	0.000247717	0.0248118	-16.2846	0	1	0	ZNF33B
3608	chr10	86367689	86367689	0.00019173	0.0220179	15.0355	1	0	0	GRID1		3243	chr10	42933040	42933040	0.000762605	0.0411535	-14.777	0	0	0	BMS1
3609	chr10	86384591	86384591	8.02959e-06	0.00473987	22.9315	0	0	0	GRID1		3245	chr10	42970787	42970787	0.00117252	0.0497664	-17.504	0	0	0	BMS1
3616	chr10	86716717	86716717	0.000175265	0.0211234	13.8721	0	1	0	OPN4		3246	chr10	43078812	43078812	2.93416e-05	0.00927811	-16.9372	0	0	1	RET
3617	chr10	86801838	86801838	0.00026509	0.0255882	15.3054	0	0	1	BMPR1A		3248	chr10	43199224	43199224	0.00101488	0.0466071	-12.0614	0	0	1	CSGALNACT2
3619	chr10	86943564	86943564	7.05673e-05	0.0139107	20.9052	0	1	0	BMPR1A		3250	chr10	43263123	43263123	0.000349144	0.0290628	-16.8224	0	0	1	CSGALNACT2
3621	chr10	88252777	88252777	0.000106246	0.0167856	17.9908	0	0	0	ATAD1		3252	chr10	43329897	43329897	0.00100771	0.0464437	-12.209	0	0	0	RASGEF1A
3622	chr10	89283330	89283330	0.000142849	0.0192708	10.0761	0	0	0	IFIT2		3253	chr10	43343795	43343795	0.000968168	0.0457057	-10.9168	0	0	0	RASGEF1A
3624	chr10	89530609	89530609	0.000484994	0.0336551	13.4231	0	0	1	LIPA		3254	chr10	43351121	43351121	0.00116902	0.0496835	-10.3896	0	0	0	RASGEF1A
3625	chr10	89703603	89703603	0.000390288	0.0305627	15.3402	0	0	1	KIF20B		3257	chr10	43358597	43358597	0.000403679	0.0310435	-12.589	0	0	0	RASGEF1A
3629	chr10	90857091	90857091	0.000115044	0.0174056	14.4737	1	0	1	HTR7		3258	chr10	43446306	43446306	0.000351517	0.0291628	-14.8148	0	0	1	ZNF487
3630	chr10	90969690	90969690	0.000238047	0.0243283	15.7809	0	0	1	ANKRD1		3264	chr10	43869810	43869810	0.000287375	0.0266303	-16.7242	0	0	1	ZNF32
3632	chr10	91445840	91445840	0.000500722	0.0340969	18.2494	0	0	1	HECTD2		3265	chr10	43910448	43910448	0.000345116	0.0289196	-13.2715	0	0	1	ZNF32
3634	chr10	91801621	91801621	0.000514685	0.0345308	12.691	0	0	1	TNKS2		3274	chr10	44357644	44357644	1.54272e-06	0.00188333	-32.7874	0	0	0	ZNF32
3636	chr10	92752320	92752320	3.20967e-05	0.00966818	11.678	0	0	0	HHEX		3276	chr10	44480496	44480496	0.000305488	0.027372	-19.5085	0	0	0	CXCL12
3637	chr10	92832370	92832370	0.000263698	0.0255194	14.0182	0	0	1	EXOC6		3277	chr10	44744830	44744830	0.00114639	0.0492834	-14.4082	0	0	0	CXCL12
3638	chr10	93061064	93061064	4.4656e-05	0.0112305	27.0625	1	1	0	CYP26C1		3278	chr10	44910842	44910842	9.22104e-06	0.00512894	-15.144	1	0	1	TMEM72
3639	chr10	93061385	93061385	4.09132e-06	0.00335425	41.9631	1	1	0	CYP26C1		3279	chr10	44910843	44910843	9.84786e-05	0.0161736	-14.6154	1	0	1	TMEM72
3641	chr10	93063247	93063247	0.000964922	0.0456479	12.766	0	0	1	CYP26A1		3283	chr10	45813158	45813158	0.00074868	0.040833	-13.7795	0	0	0	LOC107984227
3642	chr10	93074591	93074591	7.82652e-05	0.0146749	11.0774	1	0	1	CYP26A1		3284	chr10	46045046	46045046	0.000755911	0.0409784	-12.4756	0	0	1	NCOA4
3644	chr10	93169359	93169359	3.43402e-09	2.72265e-05	38.6875	0	0	0	CYP26A1		3286	chr10	46215395	46215395	0.00108039	0.0480138	-12.4931	0	0	0	MSMB
3645	chr10	93280812	93280812	1.04315e-07	0.000338601	24.3654	0	0	0	CYP26A1		3288	chr10	46266973	46266973	7.09012e-05	0.0139449	-26.3384	0	0	1	MSMB
3646	chr10	93282783	93282783	4.67604e-05	0.0114946	32.634	0	0	0	CYP26A1		3289	chr10	46308982	46308982	0.00101198	0.0465483	-15.6076	0	0	1	ANTXRL
3649	chr10	93590865	93590865	9.87192e-05	0.0161736	15.835	0	0	0	FFAR4		3291	chr10	46549404	46549404	1.34764e-05	0.00628841	-24.1436	0	1	0	NPY4R
3651	chr10	93894576	93894576	5.60143e-06	0.00398852	20.4267	1	0	1	SLC35G1		3292	chr10	47254036	47254036	0.000329672	0.0283712	-23.9042	0	0	0	PTPN20
3652	chr10	93971007	93971007	9.78236e-05	0.0161612	15.3824	0	0	0	SLC35G1		3293	chr10	47278226	47278226	1.29813e-06	0.00169463	-10.4252	0	0	0	PTPN20
3655	chr10	94404416	94404416	1.32606e-07	0.00039112	28.2407	0	0	1	TBC1D12		3294	chr10	47309078	47309078	7.15922e-06	0.00448771	-24.7727	0	0	1	GDF10
3656	chr10	94404420	94404420	3.53348e-05	0.0100947	21.5336	0	0	1	TBC1D12		3296	chr10	47339362	47339362	0.000433719	0.0319839	-11.9221	0	0	0	GDF2
3657	chr10	95261864	95261864	6.95583e-07	0.00117288	18.4004	0	0	1	ACSM6		3298	chr10	47483178	47483178	0.000359972	0.029472	-23.784	1	0	1	ZNF488
3658	chr10	95261900	95261900	0.00104151	0.0471687	14.1574	0	0	1	ACSM6		3299	chr10	47565673	47565673	0.000287446	0.0266336	-12.95	0	0	0	AGAP9
3663	chr10	95465420	95465420	0.000112624	0.017239	13.5947	0	0	1	PDLIM1		3300	chr10	47565684	47565684	0.000992381	0.0461555	-10.8168	0	0	0	AGAP9
3664	chr10	95622826	95622826	0.000950795	0.0453502	11.6296	0	0	1	SORBS1		3301	chr10	48450635	48450635	0.000662016	0.038774	-16.591	0	1	0	MAPK8
3665	chr10	95706937	95706937	3.19063e-06	0.00292402	34.2169	0	0	0	ENTPD1		3302	chr10	48450639	48450639	0.000123669	0.0180269	-15.9091	0	1	0	MAPK8
3666	chr10	95706940	95706940	9.51955e-06	0.00520251	34.5108	0	0	0	ENTPD1		3303	chr10	48450641	48450641	0.000634161	0.0380441	-11.8266	0	1	0	MAPK8
3668	chr10	95990484	95990484	1.0486e-05	0.00551554	28.3951	0	0	1	CC2D2B		3305	chr10	48457627	48457627	1.45832e-05	0.00657459	-19.2329	0	0	1	MAPK8
3670	chr10	96370086	96370086	0.000621081	0.0376299	14.2657	0	1	0	OPALIN		3306	chr10	48466488	48466488	2.25652e-05	0.00812933	-13.4322	0	0	1	MAPK8
3675	chr10	96645547	96645547	0.000129266	0.0183646	14.8148	0	1	0	TM9SF3		3307	chr10	48499069	48499069	1.67238e-08	9.32432e-05	-17.8295	0	0	1	MAPK8
3677	chr10	97002939	97002939	0.000930512	0.0449295	15.6533	0	1	0	LCOR		3308	chr10	48562096	48562096	2.96281e-05	0.00931754	-32.4373	0	0	1	MAPK8
3683	chr10	97446780	97446780	0.000710453	0.0399515	12.5505	1	0	1	ZDHHC16		3310	chr10	48880581	48880581	0.00028343	0.0264428	-16.162	0	0	1	WDFY4
3684	chr10	97514520	97514520	3.29362e-05	0.00974738	11.4444	0	0	1	MMS19		3311	chr10	48941238	48941238	0.000113206	0.0172787	-19.8537	0	0	1	LRRC18
3685	chr10	97533332	97533332	0.000342347	0.0288219	16.4346	0	0	1	MMS19		3313	chr10	49131886	49131886	5.97547e-07	0.00106197	-28.9346	0	1	1	VSTM4
3687	chr10	97673716	97673716	0.000210475	0.023007	13.0221	0	1	0	MORN4		3314	chr10	49131893	49131893	0.000346057	0.0289477	-20.0969	0	1	1	VSTM4
3690	chr10	97828022	97828022	1.44769e-05	0.00656657	13.9298	0	0	0	SFRP5		3315	chr10	49131933	49131933	4.64499e-06	0.00359143	-27.2397	0	1	1	VSTM4
3691	chr10	97828061	97828061	0.000115064	0.0174057	15.9159	0	0	0	SFRP5		3316	chr10	49131939	49131939	1.01022e-05	0.00539503	-25.641	0	1	1	VSTM4
3697	chr10	97936440	97936440	0.000603148	0.0371625	25.6296	0	0	1	GOLGA7B		3317	chr10	49131977	49131977	9.34289e-08	0.000313154	-32.954	0	1	1	VSTM4
3698	chr10	97949540	97949540	1.23055e-05	0.00597397	30.625	0	0	1	GOLGA7B		3318	chr10	49131984	49131984	0.000149363	0.0196207	-22.1065	0	1	1	VSTM4
3699	chr10	97975436	97975436	0.000685207	0.0393669	10.8835	0	0	1	GOLGA7B		3319	chr10	49132002	49132002	1.89557e-05	0.00749394	-27.8692	0	1	1	VSTM4
3700	chr10	98084934	98084934	3.91576e-05	0.0105545	31.044	0	0	0	CRTAC1		3320	chr10	49132014	49132014	2.22084e-08	0.000108432	-34.4019	0	1	1	VSTM4
3705	chr10	99440956	99440956	0.000718395	0.0401478	14.907	0	0	0	GOT1		3321	chr10	49132055	49132055	7.10362e-06	0.00446607	-30.7635	0	1	1	VSTM4
3709	chr10	99531401	99531401	0.000151062	0.0196787	14.4497	1	0	0	NKX2-3		3325	chr10	49326269	49326269	0.000910649	0.0445469	-17.0149	0	1	0	C10orf71
3715	chr10	100187004	100187004	0.000207635	0.0228817	16.6358	1	0	0	ERLIN1		3326	chr10	49386714	49386714	0.000830283	0.0427305	-11.4632	0	1	0	C10orf71
3720	chr10	100722274	100722274	6.11217e-05	0.0129975	12.9757	0	0	0	NDUFB8		3328	chr10	49397580	49397580	0.000154454	0.0198472	-15.7895	0	0	0	DRGX
3728	chr10	101018818	101018818	0.000263207	0.0255153	15.627	0	0	1	LZTS2		3329	chr10	49397758	49397758	0.000154454	0.0198472	-15.7895	0	0	0	DRGX
3733	chr10	101055035	101055035	0.000549734	0.0355951	18.1818	0	0	0	PDZD7		3330	chr10	49397770	49397770	0.00017085	0.020875	-15.7895	0	0	0	DRGX
3738	chr10	101222426	101222426	4.83336e-05	0.011697	24.1469	0	0	0	TLX1		3331	chr10	49441960	49441960	0.000398179	0.0308548	-15.8306	0	1	0	DRGX
3740	chr10	101236441	101236441	1.13894e-05	0.00573667	23.2104	0	0	1	LBX1		3332	chr10	49723423	49723423	0.00102556	0.0468316	-18.2715	0	0	0	C10orf53
3741	chr10	101236459	101236459	0.000995596	0.0462511	18.2926	0	0	1	LBX1		3333	chr10	49732821	49732821	0.00089727	0.0442248	-20.3125	0	0	0	C10orf53
3742	chr10	101236463	101236463	0.000236662	0.0242752	20.2519	0	0	1	LBX1		3334	chr10	49761637	49761637	0.00064008	0.0381459	-14.5121	1	0	1	OGDHL
3743	chr10	101236470	101236470	3.25029e-05	0.00970259	20.7287	0	0	1	LBX1		3335	chr10	49970653	49970653	5.62525e-07	0.00102418	-23.9923	0	0	1	PARG
3744	chr10	101238631	101238631	0.000183408	0.0215648	21.1206	0	1	0	LBX1		3336	chr10	50021365	50021365	0.000714946	0.0400659	-12.5783	0	1	0	AGAP6
3745	chr10	101242315	101242315	3.52517e-05	0.0100843	10.402	0	0	0	LBX1		3341	chr10	51996176	51996176	0.000158226	0.0200762	-11.6757	0	0	1	CSTF2T
3746	chr10	101252619	101252619	7.99655e-05	0.014779	17.2873	0	0	0	LBX1		3342	chr10	52411126	52411126	5.00791e-05	0.0119274	-25.7109	0	0	0	DKK1
3753	chr10	101768672	101768672	4.45294e-08	0.000187719	29.6169	0	0	0	FBXW4		3343	chr10	52411166	52411166	0.00029124	0.0268065	-22.678	0	0	0	DKK1
3754	chr10	101770448	101770448	9.33166e-05	0.015878	19.705	0	1	0	FBXW4		3344	chr10	52411168	52411168	4.73385e-05	0.0115597	-23.0908	0	0	0	DKK1
3756	chr10	101774722	101774722	0.000185751	0.0216957	18.3486	0	0	1	FBXW4		3345	chr10	52411178	52411178	0.000456341	0.0327447	-21.7105	0	0	0	DKK1
3758	chr10	101779296	101779296	0.00021213	0.0230915	13.0189	0	0	1	FBXW4		3346	chr10	52411208	52411208	0.000785935	0.0417465	-19.1563	0	0	0	DKK1
3759	chr10	101829112	101829112	0.000549298	0.035577	14.4767	0	1	0	OGA		3347	chr10	52411210	52411210	0.000731692	0.040428	-20.1109	0	0	0	DKK1
3764	chr10	102109184	102109184	0.000123395	0.0180101	17.8898	0	0	1	HPS6		3350	chr10	52778590	52778590	0.000406582	0.0311391	-18.0816	0	0	0	MBL2
3765	chr10	102152312	102152312	1.15059e-05	0.00575809	10.2362	1	1	0	NOLC1		3351	chr10	52949598	52949598	0.00112162	0.0488265	-12.8477	0	0	0	MBL2
3766	chr10	102169011	102169011	0.000752648	0.0409137	27.541	0	0	0	NOLC1		3352	chr10	53036172	53036172	8.95558e-06	0.00504196	-17.5461	0	0	0	MBL2
3767	chr10	102169832	102169832	0.000176059	0.0211759	14.5838	0	0	0	NOLC1		3357	chr10	55037381	55037381	0.000370599	0.0298271	-23.2412	0	0	1	PCDH15
3768	chr10	102201199	102201199	0.00105705	0.0474793	10.3509	0	0	0	NOLC1		3359	chr10	55210862	55210862	0.000554157	0.03571	-15.1386	0	0	1	PCDH15
3769	chr10	102231944	102231944	1.76899e-05	0.00727635	14.6596	0	0	1	ELOVL3		3365	chr10	56598442	56598442	0.000367677	0.0297544	-16.0009	0	0	0	ZWINT
3772	chr10	102294656	102294656	0.000205503	0.0227557	25.5835	0	0	1	PITX3		3366	chr10	56758595	56758595	0.000114864	0.0174029	-23.6899	0	0	0	ZWINT
3773	chr10	102398121	102398121	0.000342689	0.0288375	20.1171	0	0	1	NFKB2		3369	chr10	57908469	57908469	0.000366745	0.029709	-18.3702	0	0	0	CISD1
3776	chr10	102425098	102425098	0.000405084	0.0310845	13.0512	0	0	1	PSD		3370	chr10	58327189	58327189	0.000233589	0.0241693	-14.4124	0	1	0	IPMK
3777	chr10	102438850	102438850	7.49516e-05	0.0143456	24.6205	0	0	0	CUEDC2		3371	chr10	58327250	58327250	0.000407636	0.0311661	-12.6447	0	1	0	IPMK
3778	chr10	102451562	102451562	0.000234407	0.0241938	34.1715	1	0	1	C10orf95		3373	chr10	58712845	58712845	4.35554e-07	0.000857417	-34.9713	0	0	1	BICC1
3779	chr10	102451571	102451571	0.000239041	0.0243722	32.0761	1	0	1	C10orf95		3378	chr10	62092713	62092713	0.000386041	0.0304451	-13.8514	0	1	0	ARID5B
3782	chr10	102779693	102779693	9.87713e-05	0.0161736	22.5945	0	0	1	WBP1L		3383	chr10	62678305	62678305	7.13066e-05	0.0139573	-14.5161	0	0	0	ZNF365
3783	chr10	102919761	102919761	2.10868e-05	0.00784134	13.0134	0	1	0	CNNM2		3384	chr10	62813716	62813716	0.000453166	0.0326467	-18.8137	0	1	0	ADO
3786	chr10	103278200	103278200	1.56523e-06	0.00189982	15.3474	0	1	0	NT5C2		3385	chr10	62852763	62852763	0.000101117	0.0163632	-12.6214	0	0	0	EGR2
3790	chr10	103397591	103397591	0.000196713	0.0222918	17.2119	1	0	1	PDCD11		3387	chr10	63016006	63016006	1.25326e-06	0.00166114	-24.265	0	0	0	EGR2
3795	chr10	103528449	103528449	8.81611e-05	0.0154378	12.1951	0	0	1	NEURL1		3388	chr10	63377627	63377627	9.10073e-05	0.0156852	-12.9063	0	0	1	NRBF2
3797	chr10	103556729	103556729	8.00425e-05	0.014779	12.6131	0	0	1	NEURL1		3389	chr10	63648995	63648995	0.000679546	0.0392152	-10.6061	0	0	0	JMJD1C
3801	chr10	103584645	103584645	0.000447022	0.0324692	10.1997	0	1	0	NEURL1		3390	chr10	63857789	63857789	0.000195342	0.0222186	-11.0703	0	0	0	JMJD1C
3802	chr10	103584739	103584739	5.66632e-06	0.00402039	10.22	0	1	0	NEURL1		3391	chr10	63950611	63950611	0.000844173	0.043015	-13.4454	0	0	0	JMJD1C
3803	chr10	103584883	103584883	0.000657113	0.0386311	11.1431	0	1	0	NEURL1		3393	chr10	64170947	64170947	0.000148755	0.0195796	-11.7012	0	0	0	JMJD1C
3806	chr10	103585155	103585155	2.03434e-05	0.00772512	23.2602	0	1	0	NEURL1		3397	chr10	68157699	68157699	0.000203518	0.0226635	-21.2224	0	0	1	MYPN
3807	chr10	103585224	103585224	6.14465e-05	0.0130408	18.0206	0	1	0	NEURL1		3399	chr10	68504674	68504674	0.000669343	0.0389381	-10.7692	0	0	1	DNA2
3813	chr10	103779328	103779328	0.00100203	0.0463636	17.0635	0	0	1	NEURL1		3400	chr10	68532131	68532131	0.000224863	0.0237261	-19.2398	0	0	0	SLC25A16
3814	chr10	103969131	103969131	0.00103603	0.0470642	16.7312	0	0	1	STN1		3401	chr10	68546163	68546163	0.000736393	0.0405319	-13.7931	0	0	0	SLC25A16
3815	chr10	103969221	103969221	0.000240792	0.0244489	24.7619	0	0	1	STN1		3403	chr10	68706309	68706309	1.16501e-05	0.00578701	-23.4071	0	0	0	TET1
3819	chr10	104245334	104245334	1.23842e-07	0.00037684	24.7987	0	0	0	CFAP43		3405	chr10	68809297	68809297	3.56212e-09	2.79422e-05	-33.8218	0	0	0	CCAR1
3820	chr10	104249332	104249332	0.00101472	0.0466071	10.7915	0	0	0	CFAP43		3406	chr10	68809360	68809360	4.35504e-06	0.00348161	-21.4146	0	0	0	CCAR1
3822	chr10	104950806	104950806	6.50187e-05	0.0134275	12.3379	0	0	1	SORCS3		3408	chr10	69049697	69049697	0.000721807	0.0402261	-17.6486	0	0	0	KIFBP
3823	chr10	105025062	105025062	0.000560656	0.0358637	13.6514	0	0	1	SORCS3		3411	chr10	69113158	69113158	0.000317381	0.0279005	-11.054	0	0	0	SRGN
3826	chr10	105445929	105445929	0.00112855	0.0489433	13.0934	0	0	0	SORCS3		3413	chr10	69221789	69221789	0.0011471	0.0493025	-15.1831	0	0	1	HKDC1
3833	chr10	106912972	106912972	0.000111859	0.0171871	20.7348	0	0	1	SORCS1		3414	chr10	69244279	69244279	0.000117111	0.0175488	-11.2245	0	0	1	HKDC1
3835	chr10	107174307	107174307	6.50378e-06	0.00431404	12.5317	0	0	0	SORCS1		3418	chr10	69347522	69347522	0.00026668	0.02569	-11.7141	0	0	1	HK1
3836	chr10	107545810	107545810	0.000169111	0.020783	16.5215	0	0	0	SORCS1		3419	chr10	69396197	69396197	0.000217669	0.0233706	-13.8445	0	0	1	HK1
3838	chr10	107656402	107656402	9.4746e-05	0.0160086	11.5385	0	0	0	SORCS1		3420	chr10	69436109	69436109	6.76405e-05	0.0136737	-16.9807	0	0	0	TACR2
3846	chr10	110643500	110643500	3.68996e-05	0.0102994	25.2976	1	0	0	RBM20		3421	chr10	69483277	69483277	5.8944e-06	0.00411134	-21.2581	0	0	1	TSPAN15
3847	chr10	110643505	110643505	0.000727678	0.0403555	18.6182	1	0	0	RBM20		3424	chr10	69655663	69655663	0.000592766	0.0368094	-11.4567	0	0	0	FAM241B
3848	chr10	110643512	110643512	0.000110933	0.017098	22.2222	1	0	0	RBM20		3427	chr10	69766276	69766276	6.27439e-06	0.00424615	-21.549	0	0	0	FAM241B
3849	chr10	110643525	110643525	2.38727e-05	0.00834579	24.9256	1	0	0	RBM20		3430	chr10	70170127	70170127	4.78836e-07	0.000919658	-19.7431	1	0	1	SAR1A
3850	chr10	110643610	110643610	0.00104341	0.0472145	16.698	1	0	0	RBM20		3431	chr10	70256239	70256239	0.000831315	0.0427415	-15.6714	0	0	1	PPA1
3851	chr10	110643627	110643627	1.10643e-06	0.00153974	20.6349	1	0	0	RBM20		3432	chr10	70283755	70283755	0.000709122	0.039926	-11.045	1	1	0	NPFFR1
3852	chr10	110812611	110812611	0.000186674	0.0217535	15.0805	0	1	0	RBM20		3440	chr10	70743786	70743786	7.32356e-12	2.18242e-07	-38.0485	0	0	1	ADAMTS14
3857	chr10	111297370	111297370	0.000368882	0.0297849	19.5571	0	0	0	ADRA2A		3445	chr10	71220760	71220760	0.000232947	0.0241324	-22.1263	0	0	1	UNC5B
3859	chr10	112370670	112370670	0.000611151	0.037393	10.5882	0	0	0	ACSL5		3446	chr10	71279683	71279683	0.000988617	0.046053	-14.9973	0	0	1	UNC5B
3860	chr10	112841847	112841847	0.000988246	0.046053	17.7557	0	0	1	ZDHHC6		3447	chr10	71279684	71279684	8.45389e-06	0.00487013	-17.5346	0	0	1	UNC5B
3861	chr10	112992590	112992590	0.00109624	0.0483148	14.009	0	0	1	TCF7L2		3448	chr10	71283774	71283774	4.99939e-06	0.0037383	-15.0889	0	0	1	UNC5B
3862	chr10	113012933	113012933	2.10388e-06	0.00227841	13.7931	0	0	1	TCF7L2		3449	chr10	71291724	71291724	0.000484235	0.0336341	-23.6707	0	1	0	UNC5B
3863	chr10	113012935	113012935	0.000438871	0.0321954	16.0502	0	0	1	TCF7L2		3450	chr10	71535373	71535373	0.00017775	0.0212787	-15.197	0	0	1	CDH23
3865	chr10	113126980	113126980	0.000459822	0.0328629	15.3573	1	0	1	TCF7L2		3451	chr10	71617220	71617220	0.000678863	0.039203	-11.4943	0	1	0	CDH23
3867	chr10	113454333	113454333	0.000187962	0.0218094	19.5905	0	0	0	TCF7L2		3453	chr10	71677660	71677660	0.000174827	0.0211131	-20.3423	0	1	0	CDH23
3869	chr10	114174714	114174714	2.36659e-05	0.00831049	12.6437	1	0	0	CCDC186		3455	chr10	71707003	71707003	0.000564413	0.0359842	-10.4924	0	1	0	CDH23
3871	chr10	114369452	114369452	0.000345348	0.0289196	22.0406	0	0	1	VWA2		3456	chr10	71715446	71715446	0.000585294	0.036631	-10.4497	0	1	1	CDH23
3877	chr10	115826628	115826628	0.00110773	0.0485347	13.8668	0	0	1	ATRNL1		3460	chr10	71789129	71789129	0.000410204	0.0312333	-19.1926	0	0	1	VSIR
3878	chr10	116132640	116132640	1.72958e-05	0.0071659	26.7145	0	0	1	GFRA1		3466	chr10	71869664	71869664	0.000597691	0.0369562	-10.0069	0	0	0	PSAP
3879	chr10	116218792	116218792	1.00513e-06	0.00145257	33.6957	0	0	1	GFRA1		3467	chr10	71871416	71871416	6.78542e-07	0.00116348	-18.4909	0	0	0	PSAP
3880	chr10	116218793	116218793	1.65224e-07	0.000457649	35.9489	0	0	1	GFRA1		3468	chr10	71871444	71871444	0.000376259	0.0300627	-14.9337	0	0	0	PSAP
3884	chr10	116529652	116529652	7.2178e-05	0.0140486	22.8718	0	0	0	PNLIPRP3		3469	chr10	72007572	72007572	0.000558835	0.0358269	-14.4928	0	1	0	CHST3
3885	chr10	117126266	117126266	0.00103841	0.0470992	14.9894	1	0	1	SHTN1		3471	chr10	72063574	72063574	0.000708096	0.0399033	-17.1334	0	0	1	CHST3
3888	chr10	117140409	117140409	0.000216162	0.0232753	10.9111	0	0	0	VAX1		3473	chr10	72080931	72080931	0.00115422	0.0494583	-16.8385	0	0	1	CHST3
3899	chr10	117735312	117735312	0.000678565	0.0391914	23.6398	0	0	0	EMX2		3474	chr10	72192257	72192257	1.84962e-05	0.00741518	-20.7928	0	0	1	SPOCK2
3902	chr10	118595122	118595122	3.85117e-05	0.0104807	19.7368	1	1	0	PRLHR		3475	chr10	72193996	72193996	0.000103273	0.0165385	-10.3728	0	0	1	SPOCK2
3903	chr10	118643877	118643877	0.000624103	0.0377542	11.3372	0	0	0	PRLHR		3476	chr10	72243374	72243374	0.000333372	0.0284853	-17.8412	0	0	0	ASCC1
3906	chr10	118960384	118960384	4.5152e-06	0.00354743	13.0053	0	0	0	CACUL1		3477	chr10	72249176	72249176	0.00114577	0.0492785	-20.2235	0	0	0	ASCC1
3908	chr10	118982060	118982060	0.000210134	0.0229927	14.6438	0	0	0	CACUL1		3484	chr10	72326021	72326021	0.000526128	0.0348909	-19.4611	0	0	0	DDIT4
3910	chr10	119190905	119190905	7.53543e-05	0.0143946	12.3077	0	0	0	PRDX3		3485	chr10	72336035	72336035	0.000357243	0.0293891	-14.6142	0	0	1	DDIT4
3915	chr10	119393313	119393313	0.000263462	0.0255154	14.7339	0	0	1	GRK5		3486	chr10	72342361	72342361	0.000185001	0.0216608	-19.1976	0	0	1	DDIT4
3918	chr10	119430455	119430455	0.000423909	0.0316965	11.5385	0	0	1	GRK5		3487	chr10	72353465	72353465	6.5781e-05	0.0134946	-21.3356	0	0	1	DDIT4
3920	chr10	119542218	119542218	0.000249092	0.0248632	12.6894	1	0	1	RGS10		3489	chr10	73404976	73404976	3.94103e-06	0.00328918	-26.8604	0	0	1	CFAP70
3921	chr10	119685228	119685228	0.000779261	0.0415933	20.4906	0	0	0	BAG3		3490	chr10	73405051	73405051	0.000249814	0.0248969	-20.1377	0	0	1	CFAP70
3922	chr10	119687191	119687191	5.23141e-06	0.00383944	26.3656	0	0	0	BAG3		3491	chr10	73608043	73608043	0.000359855	0.0294691	-21.5796	0	0	1	PPP3CB
3928	chr10	120469517	120469517	0.000246098	0.0247358	19.4326	0	0	1	PLPP4		3493	chr10	73791863	73791863	0.000855134	0.0432801	-10.4368	0	1	0	ZSWIM8
3929	chr10	120511821	120511821	0.000227206	0.023803	13.1579	0	0	1	PLPP4		3495	chr10	73819737	73819737	0.000355677	0.029341	-19.5679	0	0	1	NDST2
3934	chr10	120927632	120927632	5.1362e-05	0.0120748	27.1897	0	0	0	WDR11		3496	chr10	74155689	74155689	4.25543e-07	0.000848033	-34.898	0	0	1	AP3M1
3935	chr10	120949333	120949333	0.000447227	0.0324774	11.1164	0	0	0	WDR11		3497	chr10	74785806	74785806	0.000300811	0.027204	-17.1689	0	0	0	AP3M1
3939	chr10	121232543	121232543	0.000875666	0.0437328	22.8249	0	0	0	WDR11		3501	chr10	75232865	75232865	0.000214425	0.0231941	-16.1736	0	0	0	VDAC2
3940	chr10	121377002	121377002	2.6167e-05	0.00876156	23.7778	0	0	0	WDR11		3503	chr10	75238346	75238346	0.000189993	0.0219128	-20.3412	0	0	0	COMTD1
3942	chr10	121564566	121564566	2.45969e-05	0.00849249	18.453	0	1	1	WDR11		3504	chr10	75238354	75238354	0.000365866	0.0296812	-17.8	0	0	0	COMTD1
3945	chr10	121631847	121631847	4.13425e-05	0.0108564	25.8205	0	0	0	FGFR2		3505	chr10	75238364	75238364	0.000363496	0.0296031	-16.0761	0	0	0	COMTD1
3949	chr10	121962773	121962773	0.000719239	0.0401555	14.1063	0	0	1	ATE1		3506	chr10	75271358	75271358	0.00039558	0.0307553	-10.8242	0	0	0	COMTD1
3950	chr10	122015232	122015232	0.000167737	0.0207054	31.3158	0	0	1	TACC2		3508	chr10	75397053	75397053	0.000633113	0.0380009	-10.9446	0	0	1	COMTD1
3952	chr10	122054957	122054957	0.000546975	0.0355245	24.2336	0	0	1	TACC2		3509	chr10	75398842	75398842	5.37772e-07	0.000996335	-35.7964	0	1	1	COMTD1
3953	chr10	122149972	122149972	8.8313e-05	0.0154465	27.6619	0	0	1	TACC2		3511	chr10	75398948	75398948	1.27818e-11	3.24883e-07	-46.8407	0	1	1	COMTD1
3954	chr10	122163549	122163549	3.58935e-05	0.0101462	15.9014	1	0	1	TACC2		3512	chr10	75399071	75399071	0.000364378	0.0296348	-22.3585	0	1	1	COMTD1
3956	chr10	122316949	122316949	0.00118616	0.0499706	10.8357	0	0	1	BTBD16		3513	chr10	75399118	75399118	0.000308323	0.0274756	-23.9308	0	1	1	COMTD1
3957	chr10	122329521	122329521	6.97014e-07	0.00117288	30.9162	0	1	0	BTBD16		3514	chr10	75399123	75399123	4.14402e-05	0.0108622	-26.305	0	1	1	COMTD1
3958	chr10	122488111	122488111	6.32623e-05	0.0132399	20.0711	0	0	1	HTRA1		3515	chr10	75399261	75399261	0.00037386	0.0299605	-16.744	0	1	1	COMTD1
3963	chr10	122954849	122954849	8.36463e-05	0.0151026	21.3548	1	0	0	PSTK		3516	chr10	75404684	75404684	0.000492204	0.0338353	-11.3677	1	0	1	ZNF503
3966	chr10	123189486	123189486	0.000170792	0.020875	11.591	0	0	0	BUB3		3517	chr10	75405412	75405412	0.000102498	0.0164828	-16.1645	0	0	1	ZNF503
3967	chr10	123192228	123192228	0.000123592	0.0180245	19.403	0	0	0	BUB3		3518	chr10	75405861	75405861	1.39157e-07	0.000403556	-27.9496	0	0	1	ZNF503
3968	chr10	123260044	123260044	0.000442083	0.0322895	16.435	0	0	0	BUB3		3519	chr10	75407533	75407533	0.00109387	0.0482732	-29.2709	0	1	0	ZNF503
3972	chr10	123473013	123473013	0.000103001	0.0165206	21.8289	0	0	0	BUB3		3520	chr10	75407577	75407577	0.000355319	0.0293246	-21.4312	0	1	0	ZNF503
3973	chr10	123520752	123520752	0.000415722	0.0314512	11.6833	0	0	0	BUB3		3521	chr10	75407592	75407592	0.000693963	0.0395895	-18.9062	0	1	0	ZNF503
3975	chr10	123559041	123559041	0.00117445	0.0497807	18.3114	0	0	0	BUB3		3522	chr10	75407608	75407608	2.99617e-05	0.00935832	-26.5074	0	1	0	ZNF503
3979	chr10	123757366	123757366	2.10823e-05	0.00784134	18.9873	0	0	1	GPR26		3523	chr10	75407658	75407658	0.00031268	0.0276824	-18.322	0	1	0	ZNF503
3981	chr10	123905282	123905282	0.000833927	0.0428052	12.5	0	0	0	GPR26		3524	chr10	75407677	75407677	0.000177547	0.0212691	-24.966	0	1	0	ZNF503
3983	chr10	123931148	123931148	9.02895e-05	0.0156119	31.0615	0	0	0	GPR26		3525	chr10	75407733	75407733	0.000559917	0.0358388	-11.4748	0	1	0	ZNF503
3984	chr10	123991388	123991388	0.000138959	0.0190013	26	0	0	0	CPXM2		3527	chr10	75712403	75712403	0.00039296	0.0306606	-11.4984	1	0	1	LRMDA
3986	chr10	124033426	124033426	0.000113829	0.0173184	18.523	0	0	1	CPXM2		3532	chr10	76112093	76112093	0.000366875	0.029709	-12.2965	0	0	1	LRMDA
3988	chr10	124056931	124056931	0.000539979	0.0353242	13.4615	0	0	1	CPXM2		3533	chr10	76112120	76112120	0.000113069	0.0172762	-16.5364	0	0	1	LRMDA
3991	chr10	124376478	124376478	0.000698669	0.0397047	15.2254	0	0	0	OAT		3534	chr10	76112173	76112173	0.000425838	0.031777	-15.0545	0	0	1	LRMDA
3992	chr10	124376598	124376598	3.89439e-09	2.97835e-05	27.9181	0	0	0	OAT		3535	chr10	76112203	76112203	3.49755e-05	0.0100451	-15.4394	0	0	1	LRMDA
3993	chr10	124376673	124376673	0.000113258	0.0172787	21.0414	0	0	0	OAT		3538	chr10	77710265	77710265	0.000436123	0.032087	-21.7396	0	0	0	KCNMA1
3994	chr10	124388959	124388959	0.000637852	0.0380958	11.9721	0	0	0	OAT		3540	chr10	77771803	77771803	6.26484e-06	0.00424301	-30.1807	0	0	0	KCNMA1
3995	chr10	124388980	124388980	0.000793759	0.0419013	15.3197	0	0	0	OAT		3543	chr10	78456101	78456101	0.000468924	0.0331624	-10.1407	0	0	0	RPS24
3998	chr10	124493143	124493143	0.000875157	0.0437225	20.9615	0	0	1	LHPP		3544	chr10	78463062	78463062	1.41059e-06	0.00178744	-34.6064	0	0	0	RPS24
4000	chr10	124534446	124534446	1.10289e-05	0.0056331	16.1727	0	0	1	LHPP		3547	chr10	78562738	78562738	0.000459697	0.0328629	-11.3585	0	0	0	RPS24
4001	chr10	124534600	124534600	0.000459465	0.0328591	22.0152	0	0	1	LHPP		3550	chr10	78952999	78952999	0.000884058	0.0439315	-22.8411	0	0	1	RPS24
4002	chr10	124536077	124536077	0.000173901	0.0210589	25.3491	0	0	1	LHPP		3561	chr10	79313209	79313209	0.000684629	0.0393518	-12.3157	0	1	0	ZMIZ1
4003	chr10	124536078	124536078	0.00117729	0.0498243	18.9541	0	0	1	LHPP		3562	chr10	79315306	79315306	0.000228568	0.0238965	-20.0059	0	1	0	ZMIZ1
4004	chr10	124589573	124589573	0.000273657	0.026017	15.8936	0	0	1	LHPP		3566	chr10	79928458	79928458	0.000850637	0.0431755	-11.9841	0	0	1	NUTM2E
4006	chr10	124615635	124615635	0.000105005	0.0166628	10.4839	0	0	0	LHPP		3569	chr10	80189141	80189141	0.000465839	0.0330356	-14.1501	0	0	1	PLAC9
4009	chr10	124699072	124699072	0.000239334	0.0243772	13.3371	0	0	1	LHPP		3571	chr10	80814291	80814291	0.000361418	0.0295187	-13.8502	0	0	0	SH2D4B
4010	chr10	124792899	124792899	0.000638447	0.0381068	21.8182	0	0	0	FAM53B		3572	chr10	80851106	80851106	9.41259e-05	0.0159472	-20.5435	0	0	0	SH2D4B
4011	chr10	124884565	124884565	0.000292524	0.026865	17.0243	0	0	0	ABRAXAS2		3573	chr10	80952975	80952975	0.000186109	0.0217228	-15.2972	0	0	0	SH2D4B
4013	chr10	124919325	124919325	0.000532546	0.0351009	19.94	0	0	0	ZRANB1		3577	chr10	81785446	81785446	0.000140681	0.019143	-16.2195	0	0	0	NRG3
4014	chr10	124919473	124919473	0.000176447	0.0212045	26.3866	0	0	0	ZRANB1		3583	chr10	83169231	83169231	0.00113019	0.0489854	-10.3448	0	0	0	GHITM
4019	chr10	125084606	125084606	0.000127565	0.018249	27.8669	0	0	1	ZRANB1		3589	chr10	84177491	84177491	0.00102452	0.0468091	-14.2297	0	0	1	GPR15LG
4021	chr10	125193468	125193468	0.000680268	0.039235	17.5579	0	0	0	CTBP2		3592	chr10	84237670	84237670	0.000767207	0.0412585	-15.7495	0	1	0	RGR
4023	chr10	125370643	125370643	0.000734512	0.0404837	13.0517	0	0	0	CTBP2		3593	chr10	84237932	84237932	0.000465869	0.0330356	-14.8586	0	0	1	RGR
4029	chr10	125773800	125773800	0.000787297	0.0417746	19.631	0	0	1	EDRF1		3594	chr10	84247653	84247653	0.000186907	0.021764	-13.7317	0	1	0	LRIT1
4035	chr10	125822678	125822678	0.00072252	0.0402372	10.9052	1	0	1	BCCIP		3595	chr10	84357611	84357611	7.8168e-06	0.00467456	-14.2333	0	0	1	CCSER2
4036	chr10	125970597	125970597	1.08787e-07	0.0003482	22.4411	0	0	1	DHX32		3596	chr10	84739230	84739230	0.000713194	0.0400327	-26.4853	0	0	0	CCSER2
4037	chr10	126008313	126008313	0.000224385	0.0237059	22.3077	0	0	1	DHX32		3600	chr10	86076590	86076590	0.00013654	0.0188398	-15.493	0	0	1	GRID1
4038	chr10	126124070	126124070	0.000418023	0.0315027	14.579	0	0	1	DHX32		3604	chr10	86298968	86298968	0.000167258	0.0206788	-26.5949	0	0	1	GRID1
4041	chr10	126533093	126533093	3.37365e-05	0.00985969	15.1786	0	0	1	ADAM12		3605	chr10	86354279	86354279	9.02831e-05	0.0156119	-12.7448	0	0	1	GRID1
4044	chr10	126904861	126904861	3.15905e-05	0.00959481	16.0206	1	0	0	DOCK1		3606	chr10	86362746	86362746	0.000628965	0.0378873	-24.8141	0	0	1	GRID1
4045	chr10	126911521	126911521	0.000284849	0.0265237	10.8556	0	0	1	DOCK1		3607	chr10	86363247	86363247	0.000380305	0.0302411	-14.3374	0	0	1	GRID1
4049	chr10	127176459	127176459	5.23005e-05	0.0121803	13.7647	0	0	1	DOCK1		3610	chr10	86509956	86509956	0.00117828	0.0498329	-10.6279	0	0	1	GRID1
4050	chr10	127195289	127195289	1.08392e-06	0.00152561	14.481	0	0	1	DOCK1		3611	chr10	86536575	86536575	6.54751e-05	0.0134819	-11.0294	0	0	0	WAPL
4051	chr10	127310411	127310411	8.71214e-06	0.00497295	22.7359	0	0	1	INSYN2A		3612	chr10	86670590	86670590	0.000507596	0.0343332	-12.1438	0	0	1	OPN4
4060	chr10	127736237	127736237	1.30884e-07	0.000388696	23.9069	1	0	0	FOXI2		3613	chr10	86670723	86670723	4.49392e-05	0.0112668	-14.8063	0	0	1	OPN4
4061	chr10	127736250	127736250	0.00105108	0.0473429	10.7398	1	0	0	FOXI2		3614	chr10	86670730	86670730	0.0002961	0.0270154	-10.2045	0	0	1	OPN4
4062	chr10	127736269	127736269	0.000688336	0.0394432	11.1862	1	0	0	FOXI2		3615	chr10	86681582	86681582	1.06013e-05	0.00554829	-23.2468	0	1	1	OPN4
4068	chr10	128002119	128002119	0.000752874	0.0409137	25.8298	0	0	1	PTPRE		3618	chr10	86943215	86943215	0.000679506	0.0392152	-22.0805	0	1	0	BMPR1A
4069	chr10	128010748	128010748	2.32765e-06	0.00242356	22.7322	0	0	1	PTPRE		3620	chr10	87016049	87016049	9.90396e-05	0.0161949	-17.6665	0	0	0	FAM25A
4071	chr10	128010792	128010792	0.000212891	0.0231133	26.2411	0	0	1	PTPRE		3623	chr10	89416015	89416015	1.49543e-05	0.00665819	-28.6616	0	0	1	LIPA
4072	chr10	128010870	128010870	0.000162778	0.0203933	20.6156	0	0	1	PTPRE		3626	chr10	89836953	89836953	0.00104044	0.0471353	-17.8121	0	0	1	KIF20B
4073	chr10	128018137	128018137	0.00101713	0.0466439	12.126	0	0	1	PTPRE		3627	chr10	89836999	89836999	0.000431214	0.0319185	-19.1129	0	0	1	KIF20B
4074	chr10	128047639	128047639	5.74184e-05	0.0127299	26.4583	1	1	1	PTPRE		3628	chr10	89854045	89854045	0.000966048	0.0456648	-26.9103	1	0	1	KIF20B
4077	chr10	128211092	128211092	0.000336877	0.0286219	13.6266	0	0	0	MKI67		3631	chr10	91091679	91091679	1.21119e-06	0.00163805	-28.8345	0	0	0	ANKRD1
4081	chr10	128466947	128466947	0.000394165	0.0306936	10.4733	0	0	0	MKI67		3633	chr10	91633768	91633768	0.000204721	0.0227227	-14.2784	1	0	0	PPP1R3C
4083	chr10	128568473	128568473	0.000340942	0.0287596	19.4819	0	0	0	MKI67		3635	chr10	92686730	92686730	0.000167622	0.0206971	-27.3187	0	0	0	HHEX
4084	chr10	128568490	128568490	0.000795307	0.041938	17.7446	0	0	0	MKI67		3640	chr10	93063223	93063223	0.000344916	0.0289183	-13.7255	0	0	1	CYP26A1
4085	chr10	128710198	128710198	9.96853e-05	0.0162299	21.5328	0	0	0	MKI67		3643	chr10	93079033	93079033	0.000889939	0.0440503	-12.8471	0	0	0	CYP26A1
4086	chr10	128865147	128865147	0.000710438	0.0399515	14.17	0	0	0	MKI67		3647	chr10	93363986	93363986	8.43844e-05	0.0151693	-16.3711	0	1	0	CYP26A1
4088	chr10	128928421	128928421	3.73588e-05	0.0103546	15.3846	0	0	0	MKI67		3648	chr10	93409556	93409556	9.86767e-05	0.0161736	-16.4787	0	0	1	CYP26A1
4089	chr10	128928426	128928426	3.44879e-06	0.00304235	17.0893	0	0	0	MKI67		3650	chr10	93600454	93600454	0.000398838	0.0308684	-20.7843	1	1	0	FFAR4
4090	chr10	128928428	128928428	0.000619373	0.0375905	12.9423	0	0	0	MKI67		3653	chr10	93993646	93993646	3.0206e-06	0.00284151	-10.6715	1	0	0	PLCE1
4091	chr10	128928440	128928440	0.000331097	0.0284159	13.3981	0	0	0	MKI67		3654	chr10	94360188	94360188	9.13126e-05	0.0157041	-19.0232	0	0	1	PLCE1
4092	chr10	128952762	128952762	0.00038338	0.0303502	16.5929	0	0	0	MKI67		3659	chr10	95291597	95291597	0.00113799	0.049131	-18.3453	1	0	0	PDLIM1
4094	chr10	129242912	129242912	0.00091231	0.044562	16.2526	0	0	0	MGMT		3660	chr10	95291848	95291848	0.000150606	0.0196607	-23.2622	1	0	0	PDLIM1
4100	chr10	129552391	129552391	0.00118016	0.0498516	12.0779	0	0	1	MGMT		3661	chr10	95291849	95291849	0.000430032	0.0318909	-13.5794	1	0	0	PDLIM1
4102	chr10	129651071	129651071	7.25644e-06	0.00450828	35.3922	0	0	1	MGMT		3662	chr10	95384676	95384676	1.14434e-06	0.00157697	-11.5385	0	0	1	PDLIM1
4104	chr10	129679319	129679319	2.1322e-05	0.00788466	10.5266	0	0	1	MGMT		3667	chr10	95951115	95951115	0.000156401	0.0199825	-18.5051	0	0	1	CC2D2B
4105	chr10	129691150	129691150	0.000176359	0.0211975	20.4289	0	0	1	MGMT		3669	chr10	96252287	96252287	0.000817661	0.0424329	-19.1723	0	0	1	ZNF518A
4109	chr10	129785515	129785515	0.000942667	0.045206	16.9647	0	0	0	MGMT		3671	chr10	96373704	96373704	2.14033e-06	0.00230345	-17.5232	0	1	0	OPALIN
4115	chr10	129941470	129941470	0.00107112	0.0478196	11.4769	0	0	1	MGMT		3672	chr10	96395857	96395857	2.35778e-05	0.00830307	-26.1096	0	0	1	OPALIN
4117	chr10	129967382	129967382	0.00118525	0.0499691	18.6436	0	0	0	MGMT		3673	chr10	96432890	96432890	2.57638e-05	0.00870868	-16.8416	0	1	0	OPALIN
4120	chr10	129968391	129968391	0.000603925	0.0372024	15.2172	0	0	0	MGMT		3674	chr10	96545705	96545705	0.000840593	0.0429397	-12.7276	0	0	1	TLL2
4121	chr10	129968469	129968469	0.000358494	0.029409	15.1982	0	0	0	MGMT		3676	chr10	96739977	96739977	3.85422e-06	0.00325752	-19.5098	0	0	0	PIK3AP1
4126	chr10	130021123	130021123	6.77501e-05	0.0136862	11.4899	0	0	0	EBF3		3678	chr10	97048964	97048964	0.00110627	0.0485015	-10.8356	0	1	0	LCOR
4131	chr10	130129183	130129183	0.000392727	0.0306535	15.75	0	0	0	C10orf143		3679	chr10	97179935	97179935	0.0011505	0.0493774	-12.7617	0	0	1	LCOR
4132	chr10	130129210	130129210	0.000392727	0.0306535	15.75	0	0	0	C10orf143		3680	chr10	97340058	97340058	1.17112e-06	0.00159886	-38.5884	0	0	0	FRAT2
4134	chr10	130202857	130202857	0.00112507	0.0488907	22.5	0	0	0	LOC124902561		3681	chr10	97371479	97371479	0.000940199	0.0451497	-10.9375	0	0	1	FRAT2
4135	chr10	130222023	130222023	0.000797787	0.041996	24.3386	0	0	0	LOC124902561		3682	chr10	97374628	97374628	1.60602e-05	0.00691043	-13.5108	0	0	1	FRAT2
4136	chr10	130300492	130300492	0.000678367	0.0391914	19.7447	0	0	0	LOC124902561		3686	chr10	97667429	97667429	1.35399e-05	0.00630794	-19.7592	0	0	1	MORN4
4137	chr10	130300541	130300541	0.000809602	0.0422601	16.0141	0	0	0	LOC124902561		3688	chr10	97686625	97686625	0.000882836	0.0439109	-17.3204	1	0	1	AVPI1
4138	chr10	130300584	130300584	0.000254858	0.0251109	17.6581	0	0	0	LOC124902561		3689	chr10	97791904	97791904	0.000192112	0.0220272	-26.5339	0	0	0	SFRP5
4139	chr10	130300702	130300702	0.000164656	0.0205277	15.0347	0	0	0	LOC124902561		3692	chr10	97841351	97841351	0.000778753	0.0415714	-11.6667	0	0	1	SFRP5
4140	chr10	130300727	130300727	0.000665922	0.0388322	13.3059	0	0	0	LOC124902561		3693	chr10	97865734	97865734	2.98307e-06	0.00282622	-13.755	0	1	1	GOLGA7B
4141	chr10	130301073	130301073	0.000877245	0.0437737	10.5008	0	0	0	LOC124902561		3694	chr10	97895374	97895374	0.00017527	0.0211234	-23.4908	0	1	0	GOLGA7B
4142	chr10	130301080	130301080	0.000473049	0.0333121	13.0468	0	0	0	LOC124902561		3695	chr10	97928973	97928973	0.000296046	0.0270133	-11.437	0	0	1	GOLGA7B
4143	chr10	130301118	130301118	0.00116372	0.0495828	13.6991	0	0	0	LOC124902561		3696	chr10	97929030	97929030	0.000441993	0.0322884	-13.4395	0	0	1	GOLGA7B
4144	chr10	130301222	130301222	0.000501737	0.0341241	15.9298	0	0	0	LOC124902561		3701	chr10	98152981	98152981	8.74493e-05	0.0153712	-16.0317	0	0	1	R3HCC1L
4148	chr10	130301290	130301290	0.000664891	0.0388109	13.5231	0	0	0	LOC124902561		3702	chr10	98173452	98173452	6.5105e-06	0.00431404	-15.8723	0	0	1	R3HCC1L
4150	chr10	130301328	130301328	0.000631963	0.0379662	12.9191	0	0	0	LOC124902561		3703	chr10	98418108	98418108	0.000696986	0.0396639	-13.549	0	0	1	PYROXD2
4151	chr10	130301499	130301499	0.000939426	0.0451456	11.4919	0	0	0	LOC124902561		3704	chr10	98445728	98445728	0.000879836	0.0438461	-20.6618	1	0	1	PYROXD2
4152	chr10	130301641	130301641	3.73235e-19	1.07517e-13	46.6358	0	0	0	LOC124902561		3706	chr10	99530420	99530420	0.00113722	0.0491238	-10.9886	1	0	1	NKX2-3
4153	chr10	130301651	130301651	2.26476e-11	5.28974e-07	34.9708	0	0	0	LOC124902561		3707	chr10	99530498	99530498	0.000250847	0.0249343	-10.6238	1	0	1	NKX2-3
4154	chr10	130301689	130301689	3.66864e-15	3.52271e-10	41.0517	0	0	0	LOC124902561		3708	chr10	99531082	99531082	0.00104385	0.0472151	-15.2174	1	1	0	NKX2-3
4155	chr10	130301690	130301690	4.2398e-05	0.0109483	14.4433	0	0	0	LOC124902561		3710	chr10	99589069	99589069	1.85008e-06	0.00211207	-13.5417	0	0	0	NKX2-3
4156	chr10	130301787	130301787	2.62732e-07	0.00063246	20.1122	0	0	0	LOC124902561		3711	chr10	100021078	100021078	0.000413714	0.0313983	-14.2045	0	0	0	DNMBP
4157	chr10	130301825	130301825	0.000153516	0.0197954	15.2095	0	0	0	LOC124902561		3712	chr10	100065299	100065299	0.00030656	0.0273913	-11.5084	0	1	0	DNMBP
4158	chr10	130301832	130301832	0.000331893	0.0284207	14.0621	0	0	0	LOC124902561		3713	chr10	100075994	100075994	0.000507603	0.0343332	-16.9697	0	1	0	DNMBP
4159	chr10	130301887	130301887	8.07623e-07	0.0012959	19.7452	0	0	0	LOC124902561		3714	chr10	100077571	100077571	3.372e-05	0.0098582	-26.9341	0	0	1	DNMBP
4160	chr10	130301937	130301937	5.86114e-05	0.0128168	14.9296	0	0	0	LOC124902561		3716	chr10	100208373	100208373	0.000475065	0.0333499	-17.0538	0	0	1	ERLIN1
4162	chr10	130494037	130494037	5.52716e-06	0.00397386	21.0702	0	0	0	LOC124902561		3717	chr10	100260024	100260024	0.000163155	0.0204185	-16.5673	0	0	1	CHUK
4165	chr10	130801994	130801994	0.00106364	0.0476517	12.9941	0	0	0	LOC124902561		3718	chr10	100603777	100603777	0.00025964	0.0253292	-17.0455	0	0	0	NDUFB8
4167	chr10	130874924	130874924	4.78798e-07	0.000919658	30.2156	0	0	0	LOC124902561		3719	chr10	100631860	100631860	5.92869e-06	0.00412859	-24.2848	0	0	0	NDUFB8
4169	chr10	131013522	131013522	0.000471876	0.0332627	25.468	0	0	0	LOC124902561		3721	chr10	100735767	100735767	2.07513e-07	0.000536673	-13.0854	1	0	1	PAX2
4171	chr10	131036456	131036456	0.00107381	0.0478519	17.3822	0	0	0	LOC124902561		3722	chr10	100739568	100739568	2.17524e-06	0.00232623	-10.1796	0	0	1	PAX2
4173	chr10	131061410	131061410	0.000826706	0.0426429	23.9849	0	0	0	LOC124902561		3723	chr10	100750961	100750961	5.6461e-07	0.00102508	-31.6355	0	0	1	PAX2
4174	chr10	131076597	131076597	0.000405853	0.031112	16.6084	0	0	0	LOC124902561		3724	chr10	100762396	100762396	0.000451602	0.0326153	-11.6096	0	0	1	PAX2
4176	chr10	131088703	131088703	6.15619e-05	0.0130557	21.4334	0	0	0	LOC124902561		3725	chr10	100866945	100866945	0.000273854	0.0260255	-20.9233	0	0	0	PAX2
4177	chr10	131088707	131088707	0.000145493	0.0194125	10.0792	0	0	0	LOC124902561		3726	chr10	100891991	100891991	0.000636702	0.0380946	-14.8674	0	0	0	PAX2
4178	chr10	131093559	131093559	0.00093474	0.045023	13.9869	0	0	1	LOC124902561		3727	chr10	101018801	101018801	0.00010548	0.0167013	-16.9348	0	0	1	LZTS2
4180	chr10	131110020	131110020	0.000259191	0.0253243	12.8308	0	0	1	LOC124902561		3729	chr10	101034767	101034767	9.47738e-05	0.0160086	-16.0329	0	1	0	PDZD7
4182	chr10	131213462	131213462	0.000117105	0.0175488	18.8701	0	0	1	TCERG1L		3730	chr10	101048152	101048152	0.000246908	0.0247774	-12.4142	0	0	0	PDZD7
4184	chr10	131231412	131231412	0.000404733	0.0310744	15.3215	0	0	1	TCERG1L		3731	chr10	101048287	101048287	0.000490226	0.033816	-10.3266	0	0	0	PDZD7
4186	chr10	131253945	131253945	0.000633003	0.0379969	14.623	0	0	1	TCERG1L		3732	chr10	101054028	101054028	5.01e-05	0.0119274	-32.6786	0	0	0	PDZD7
4187	chr10	131291627	131291627	0.000899412	0.0442867	10.4478	0	0	1	TCERG1L		3734	chr10	101109421	101109421	0.0011001	0.0484155	-21.1347	0	0	1	KAZALD1
4189	chr10	131455492	131455492	1.26785e-05	0.00609388	36.8056	0	0	0	TCERG1L		3735	chr10	101132809	101132809	2.93074e-05	0.00927811	-13.7474	0	0	1	TLX1
4193	chr10	131533371	131533371	4.82362e-06	0.00367738	29.1959	0	0	0	TCERG1L		3736	chr10	101213299	101213299	0.000178439	0.0213022	-28.4675	0	0	0	TLX1
4194	chr10	131533404	131533404	0.000882291	0.0439058	21.2121	0	0	0	TCERG1L		3737	chr10	101214365	101214365	0.000608902	0.0373466	-12.3288	0	0	0	TLX1
4198	chr10	131655366	131655366	6.59748e-06	0.0043406	19.4852	0	0	0	PPP2R2D		3739	chr10	101223403	101223403	0.00111095	0.0486019	-11.6667	0	0	0	TLX1
4201	chr10	131699254	131699254	0.00045141	0.0326042	22.1376	0	0	0	PPP2R2D		3747	chr10	101284463	101284463	6.37467e-08	0.000237457	-22.2143	0	0	0	LBX1
4206	chr10	131757859	131757859	6.82887e-05	0.0137184	15.8547	0	0	0	PPP2R2D		3748	chr10	101284470	101284470	2.06111e-06	0.00224617	-18.9684	0	0	0	LBX1
4209	chr10	131806921	131806921	0.000478801	0.0334776	11.029	0	0	0	PPP2R2D		3749	chr10	101284488	101284488	0.000279361	0.0262793	-10.7152	0	0	0	LBX1
4220	chr10	131982691	131982691	4.17864e-05	0.0109001	11.5618	1	0	0	BNIP3		3750	chr10	101284556	101284556	5.49386e-06	0.00396117	-18.5726	0	0	0	LBX1
4224	chr10	132077228	132077228	0.000199265	0.0224342	15.9119	0	0	1	JAKMIP3		3751	chr10	101597687	101597687	0.000165006	0.0205338	-17.4569	0	1	1	POLL
4227	chr10	132124357	132124357	0.000276071	0.0261343	17.1289	0	0	1	JAKMIP3		3752	chr10	101597692	101597692	0.000254639	0.0251031	-18.5884	0	1	1	POLL
4229	chr10	132131500	132131500	0.000273305	0.0259978	11.5576	0	0	1	JAKMIP3		3755	chr10	101774694	101774694	0.000251882	0.0249772	-24.1118	0	0	1	FBXW4
4230	chr10	132135697	132135697	0.00068707	0.039411	13.9544	0	0	1	JAKMIP3		3757	chr10	101779211	101779211	0.000241283	0.0244738	-12.9741	0	0	1	FBXW4
4231	chr10	132136406	132136406	8.11585e-05	0.014852	23.1197	0	0	1	JAKMIP3		3760	chr10	101831268	101831268	9.71139e-05	0.0161279	-13.253	0	0	1	OGA
4233	chr10	132138377	132138377	3.65304e-07	0.000783802	18.3291	0	0	1	JAKMIP3		3761	chr10	102101010	102101010	0.000119226	0.0176938	-25.148	0	0	0	HPS6
4239	chr10	132165161	132165161	2.98134e-07	0.000692034	35.8999	0	0	1	JAKMIP3		3762	chr10	102101062	102101062	0.000132394	0.0185744	-23.7804	0	0	0	HPS6
4244	chr10	132188206	132188206	0.000361764	0.0295358	16.3965	0	0	1	DPYSL4		3763	chr10	102101066	102101066	2.1265e-05	0.00787259	-24.2443	0	0	0	HPS6
4249	chr10	132203881	132203881	1.66736e-06	0.00197206	25	0	1	0	DPYSL4		3770	chr10	102240644	102240644	7.5676e-05	0.014427	-17.0158	1	0	1	GBF1
4251	chr10	132224066	132224066	1.4145e-05	0.00645752	10.9091	0	0	1	DPYSL4		3771	chr10	102240649	102240649	5.02732e-05	0.0119489	-21.2139	1	0	1	GBF1
4253	chr10	132229945	132229945	9.21284e-05	0.0157658	17.8464	0	0	1	DPYSL4		3774	chr10	102410586	102410586	0.000140629	0.019143	-10.8564	0	0	1	NFKB2
4254	chr10	132232598	132232598	0.000261523	0.0254259	22.1429	0	0	1	DPYSL4		3775	chr10	102412575	102412575	0.000272201	0.025944	-24.8874	0	1	0	NFKB2
4255	chr10	132237622	132237622	0.000171472	0.0209096	14.0351	0	0	1	DPYSL4		3780	chr10	102587653	102587653	7.46824e-05	0.0143149	-15.8189	0	0	1	ACTR1A
4257	chr10	132249069	132249069	0.000764865	0.0412144	11.6951	1	1	1	DPYSL4		3781	chr10	102659544	102659544	0.000527517	0.0349173	-17.3074	0	0	0	TRIM8
4258	chr10	132249104	132249104	0.000120984	0.0178239	16.1728	1	1	1	DPYSL4		3784	chr10	103008635	103008635	0.000550638	0.0356051	-14.375	0	0	1	CNNM2
4271	chr10	132413634	132413634	0.00018047	0.0214175	28.6138	0	0	1	PWWP2B		3785	chr10	103138805	103138805	0.000558603	0.0358173	-13.8043	0	0	1	CNNM2
4272	chr10	132417381	132417381	0.00066604	0.0388322	11.9653	0	1	0	PWWP2B		3787	chr10	103328990	103328990	0.000261535	0.0254259	-10.7309	0	0	1	NT5C2
4276	chr10	132438634	132438634	0.000502529	0.0341581	12.6253	0	0	0	PWWP2B		3788	chr10	103361886	103361886	0.000425896	0.0317786	-12.1659	0	0	0	PCGF6
4278	chr10	132461995	132461995	0.00028514	0.0265394	21.8561	0	0	0	PWWP2B		3789	chr10	103390418	103390418	0.000297645	0.0270734	-10.979	0	0	1	TAF5
4280	chr10	132515874	132515874	0.000697972	0.0396941	14.0625	0	0	1	PWWP2B		3791	chr10	103438694	103438694	0.000761086	0.0411321	-13.2328	0	1	0	ATP5MK
4282	chr10	132634418	132634418	0.000754663	0.0409429	19.1143	0	0	1	INPP5A		3792	chr10	103473467	103473467	3.16333e-05	0.00959548	-20.5782	0	1	0	CALHM1
4286	chr10	132713729	132713729	2.94564e-05	0.00928042	16.3237	0	0	1	INPP5A		3793	chr10	103484904	103484904	0.000799135	0.0420337	-13.8756	0	0	1	CALHM3
4290	chr10	132728797	132728797	1.5497e-05	0.00677467	26.0368	0	0	1	INPP5A		3794	chr10	103500064	103500064	3.43121e-05	0.00995385	-24.298	0	0	1	NEURL1
4292	chr10	132730341	132730341	0.00113747	0.0491256	12.0385	0	0	1	INPP5A		3796	chr10	103553473	103553473	1.01233e-05	0.00539793	-23.6201	0	0	1	NEURL1
4294	chr10	132773739	132773739	0.000218243	0.0234031	14.0873	0	0	1	INPP5A		3798	chr10	103559255	103559255	0.000255393	0.0251325	-17.1833	0	0	1	NEURL1
4295	chr10	132776420	132776420	0.00078634	0.0417546	15.8599	0	0	1	INPP5A		3799	chr10	103579011	103579011	0.000366736	0.029709	-11.9524	0	0	1	NEURL1
4296	chr10	132784048	132784048	0.000858594	0.0433617	13.0435	0	1	0	INPP5A		3800	chr10	103579038	103579038	0.000655912	0.0386078	-13.829	0	0	1	NEURL1
4298	chr10	132784123	132784123	0.000518648	0.0346453	11.7912	0	1	0	INPP5A		3804	chr10	103584937	103584937	0.000842987	0.0429911	-10.7223	0	1	0	NEURL1
4299	chr10	132785404	132785404	1.08006e-05	0.00558778	11.2069	1	1	0	NKX6-2		3805	chr10	103585138	103585138	0.000245558	0.0247067	-17.6266	0	1	0	NEURL1
[truncated: 17,092 more rows]
