# Supplementary material for: The 24-hour molecular landscape after exercise in humans reveals MYC is sufficient for muscle growth
Source: EMBO Rep. 2024 Oct 31;25(12):5810–37. doi: 10.1038/s44319-024-00299-z (PMC11624283; doi:10.1038/s44319-024-00299-z)
Supplement: Supplementary file 6 — Dataset EV4 [file 44319_2024_299_MOESM6_ESM.xlsx]

## Sheet: Legend
Dataset Expanded View 4 - Dataset EV 4
Overlapping upregulated genes for human 24h RE timcourse and one pulse of MYC in mouse soleus from Jones III et al (2022)

## Sheet: Data EV4
UP Genes	Human only DEGs	Overlapping DEGs	Mouse only		DOWN Genes	Human only DEGs	Overlapping DEGs	Mouse only
	SIPA1L3	AATF	PDF			AKAP10	ABCC5	MR1
	CLCF1	ABCE1	PPP1R14B			AKR7A3	ABCC9	CNTFR
	CLDND1	ACTR3B	TRUB1			ANKS6	AQP4	MSRB1
	CLTB	AEN	GAR1			AC118549.1	ARHGEF10L	BVES
	ABHD3	AHSA1	ATIC			ARL10	ARL6IP1	PARP9
	NANP	AK6	SLC38A10			AL096711.2	AXIN2	CAVIN4
	FHL2	ALG3	RPL8			AL136295.5	BHLHE41	DDIT4L
	FJX1	ALG8	LARP1			ARX	CAMK2G	RELN
	FKRP	AMPD2	RPL15			AC010422.6	CAPN1	UBE2G1
	FNDC3B	ANKRD13B	RPS18-PS4			AGAP4	CASTOR2	SORL1
	NAP1L5	APEX1	EIF3A			ALDH8A1	CCNG2	ZRSR1
	NATD1	ATG3	TMEM186			AP1S3	CDKN1B	GDI1
	NCEH1	BAG5	MRPS27			ALG10B	CLEC2D	AHNAK
	SLC12A4	BCAP29	EEF1A1			AP3M2	CTDSP2	ARPP21
	NEDD4	BMS1	PHB2			ASB7	CUEDC1	GMPR
	FGFR1	BOP1	USP10			ALPK1	DBP	PDE7B
	NET1	BRIX1	TARS			AARSD1	DDB2	GPR146
	NEU1	BTF3L4	MOGS			FAM84B	DNMT3A	MYORG
	CLTC	BYSL	EIF1A			ASXL1	DYRK1B	SEMA4D
	CMKLR1	BZW1	PRMT7			AASDH	ELMO2	GM44502
	FOSL1	C1QBP	DHRS13			ADGRG6	EML1	ZMIZ1
	NFIL3	CCDC47	NUP210			ABCB6	ERBB3	PDLIM3
	CNN1	CCDC86	RPS6-PS4			ACP6	FAM168A	LRRC38
	CNN3	CCT2	TTC27			ACVR2A	FHL3	MRLN
	COA7	CCT3	NOL9			APOL6	GAB1	MYLPF
	COMP	CCT4	MRPS18B			ATG16L1	GHR	LSMEM1
	CPEB4	CCT5	SNX5			ATG4C	GPD2	H2AZ2
	FRMD3	CCT6A	EEF1G			AMER1	IDH1	H2-AB1
	LSM7	CCT7	ZFP593			ATP13A5	IGFBP5	RASGRP3
	FSIP1	CCT8	FZD9			ATP6V1A	ITM2B	PPP1R14C
	NFYA	CD3EAP	RPS15A-PS6			ATXN3	JPH2	TNFAIP2
	LYPLAL1	CDC37	SNHG4			ADA	MDFIC	JAK2
	CRK	CDV3	GM5088			AFTPH	MICAL3	RILP
	NKX3-1	CEBPZ	CMTR2			ATXN7L2	MLF1	SHISA4
	NPC1	CHCHD4	MRPS2			AVL9	MXRA8	HERC1
	FTL	CLPTM1L	ABCB6			ABCC10	NAPEPLD	PLIN2
	ABHD5	CNBP	CTPS			AMIGO1	NR1D2	TBC1D1
	CSF1	COMTD1	TUT1			AMMECR1	NR3C2	AOX1
	SLC15A4	CPSF3	WDR5			AC090360.1	OARD1	JAK1
	NSUN4	CTU1	BANF1			BAAT	OAT	KCNJ12
	AC090004.1	CTU2	AI506816			ABCC2	PARP3	A330023F24RIK
	SLC22A5	DARS	RXRB			ACIN1	PDE2A	ANKRD9
	ACTN2	DAZAP1	CAD			ADGRG1	PDE4A	CAMK2D
	FUBP1	DCAF13	RPL14-PS1			ANGEL1	PER3	RTN4
	GABARAPL1	DDX21	FPGS			APPBP2	PHKG1	APOBEC2
	ADAMTS8	DDX24	FTSJ3			ANKHD1-EIF4EBP3	PITX2	TRIM55
	NUDT4B	DDX31	ACTL6A			BACE1	PLCD4	SCHIP1
	SLC25A16	DDX54	DHODH			AGAP6	PLIN4	MYOZ3
	NUP188	DDX56	HNRNPF			BAG4	PLPP7	2310022B05RIK
	ADAMTSL5	DHX15	NHP2			ANKRD12	RBM4B	SERPINE2
	ADGRF2	DHX30	PWP2			AGBL5	RHOQ	AMPD1
	OSBPL9	DHX33	EIF3L			AKAP8	RSRP1	PALLD
	GABRE	DKC1	ZFP783			ADAR	SCARB1	HSPA2
	GALNT16	DNAJC2	RNPS1			AGK	SCP2	LMCD1
	OSER1	DNAJC21	ZMYND19			APPL2	SELENOP	IGTP
	P2RY2	DNAJC25	NOP9			ADRA2B	SGCG	SBK3
	ADM	DNTTIP2	RPL3			ARFIP1	SLC27A1	IRGM2
	CSNK1A1	DPH2	GEMIN5			ACSL6	SLC2A4	LRRN1
	MAFA	DUS3L	NVL			BARD1	SLC44A2	MORF4L1B
	SLC38A1	E2F4	NAA16			ABHD6	SLC46A3	VAMP5
	MAGT1	EEF1D	IPO5			AC240274.1	SMTN	SBK2
	GCNT2	EEF2KMT	RNF44			ACAD10	SYPL2	SMIM19
	PBDC1	EIF1AD	9430038I01RIK			ARID3B	TFEB	BHLHE40
	GCSAM	EIF2S1	NTMT1			ACVR1B	TNK2	NARF
	GIT1	EIF2S2	RPL4			ADNP	TNRC18	SH3BGR
	FGR	EIF3B	RPL32			ABLIM3	TRIM13	SYNC
	AGO2	EIF4A1	MYBBP1A			ARID4A	TRIM7	FAM131A
	AKIRIN2	EIF4A3	PDXP			ABRAXAS1	WDSUB1	MIR22HG
	PCDH18	EIF5B	TARS2			ANKS1A	WNT5B	CYSTM1
	ALPK3	EMG1	FAM185A			BBIP1	YPEL3	SEPTIN11
	PDE4D	ERLIN1	RUVBL1			BCAS1		FERMT2
	CSRNP2	ETF1	WDR75			BCAS2		PRKG1
	MAP3K9	EWSR1	RPS26			BCL6B		ZFP641
	PDIA3	FAM136A	TRMT1			BCLAF3		ANGPTL7
	GNA13	FAM98A	METAP2			BFAR		SLC16A3
	CTR9	FARSA	SERBP1			BLOC1S3		FGFRL1
	GOLIM4	FKBP4	LARS			BLOC1S5		SVIL
	ANGPTL4	GARS	EIF5A			BMT2		CDC42EP2
	GORAB	GART	EEF2			BOD1L1		MTERF2
	AQP3	GATAD2A	EARS2			BTN2A1		CLU
	PDLIM4	GMFB	RPL13			BUD13		MYOT
	PDLIM5	GNL2	LIPT1			C10orf88		ACTG1
	CUL1	GNL3	SLC19A1			C15orf40		ARHGEF6
	DAB2	GPATCH4	PREP			C15orf62		LRRFIP2
	GOSR1	GPN2	EIF2S3X			C17orf53		GABARAP
	DAPK3	GRWD1	TMEM267			C17orf67		PDLIM7
	GPR153	GSPT1	POLR3G			C17orf80		VWA7
	MAPK1IP1L	GSTO1	RUVBL2			C1orf162		NUDT7
	DEGS1	GTPBP4	PARP1			C7orf31		KANK2
	PDXK	HDAC2	NKAIN1			C9orf64		SREBF1
	PEF1	HEATR1	LRRC47			C9orf85		TNS3
	MAPKAPK2	HNRNPA0	SCO2			CA5B		HHATL
	DGKD	HNRNPAB	NOL12			CAD		GADD45A
	GRHL1	HNRNPDL	RRP15			CAPRIN1		PRRX1
	GSDME	HNRNPR	RPS3A1			CAPRIN2		TMOD4
	MAPRE2	HSF1	ARHGDIG			CARF		LY6E
	DGKZ	HSP90AA1	ZFP146			CASP2		MID1IP1
	DIO2	HSPA4	PUS7L			CASP6		ITGB1BP2
	ARF4	HSPA8	EIF3D			CASP8AP2		ZFAND6
	DLGAP4	HSPA9	SF3B3			CBFA2T2		CAND2
	DNAJA1	HSPD1	PWP1			CBLL1		SLC45A4
	ARHGAP17	HSPE1	DCTD			CBLN1		CALM2
	DNAJB4	HSPH1	EBNA1BP2			CBX5		GM43305
	SLCO2A1	IARS	ALKBH1			CCDC121		FAM114A1
	DNAJB5	ILF2	RPL17-PS10			CCDC127		GMNN
	MAST2	ILF3	RPL19			CCDC180		A430046D13RIK
	MED27	IMPDH1	6030458C11RIK			CCDC32		ATP8A1
	SLMAP	IMPDH2	ABHD17C			CCDC6		THBS2
	PELO	IVNS1ABP	RSC1A1			CCDC62		PLPP3
	PHC2	JAGN1	MRPL19			CCDC66		ZFP68
	ARHGAP20	JMJD6	WDR77			CCER2		ACTC1
	ARHGAP23	JOSD1	EEF1E1			CCNL2		NDUFA1
	SMG1	JPT2	SAC3D1			CCT6B		FAM110A
	ARID5A	KBTBD8	NSUN2			CD109		DHRS3
	DNMBP	KPNA2	HARS			CDC23		ABI3BP
	GTF2E2	KPNB1	UNG			CEMIP		INPP4A
	PI4K2A	LAP3	TFB2M			CEP192		PLCD1
	ARPP19	LARP4	LINGO3			CEP290		1700025G04RIK
	GTF3C1	LIG3	ZNHIT6			CEP295		SSX2IP
	ARVCF	LMNA	NOC2L			CEP95		AOPEP
	ATAD3C	LMNB2	TSR1			CEPT1		MPP5
	MEDAG	LRP3	TAGAP1			CFAP53		ARHGAP12
	DOK7	LRRC59	DIXDC1			CFAP97		CAP2
	H2AFX	LSG1	NOL6			CHAMP1		ASS1
	PI4KB	LTV1	SCAMP4			CHD8		YIPF7
	DOT1L	LYAR	XRCC6			CHKB-CPT1B		TMTC1
	ATF1	MAFK	ELAC2			CLCN2		2310065F04RIK
	H2AFY	MAK16	RORC			CLN3		CALM1
	DTX1	MARCHF5	PABPC4			CLP1		INPP5J
	ATP11B	MARS2	SHMT1			CMTR2		H2-T23
	ATP6V0B	MAT2A	IFRD2			CNOT8		VCL
	METRNL	MBD3	2700038G22RIK			CNTRL		COQ10B
	DUSP16	METTL1	ALDH18A1			COG2		VHL
	PIM1	MLLT11	ERH			COG8		P2RX5
	PIP5K1A	MPHOSPH10	FAM228B			COX19		KCNC4
	H3F3B	MRM1	APRT			CPNE1		TRP53INP2
	SNX25	MRPL17	SLC35C1			CPNE3		FHL1
	ATP6V1F	MRPL32	ERGIC1			CREB1		A930016O22RIK
	AZIN1	MRPL50	IPO4			CRLF3		TPM1
	DUSP27	MRTO4	USP36			CRYBG1		RHOG
	PLB1	MTPAP	POLR3H			CRYGS		IRX3
	PLEKHF2	MTRR	MGA			CSNK1G1		UBE2QL1
	B3GNT5	NAA15	NOL8			CSTF1		PXN
	PPM1B	NAA25	POLD2			CTDSPL2		H1F0
	DUSP4	NAA50	CFAP298			CUL9		ENHO
	B4GALT5	NACC1	IPO7			CX3CR1		DUSP13
	PPP1R13L	NARS	RPP40			CXorf38		2310002L09RIK
	HABP2	NAT10	HPDL			CYB561D1		ADAMTSL4
	PPP2CA	NCL	SUPV3L1			CYP3A43		PLEKHA2
	DYRK1A	NCS1	CARM1			CYREN		TPBGL
	PPP2R5A	NDUFAF4	COLGALT1			DACH1		PTK2B
	HEXB	NIFK	RNF126			DBR1		NRIP1
	HEY1	NIP7	CAMK2A			DCAF10		SELENOW
	PPP3R1	NLE1	DTD1			DCAF4L1		FNDC1
	PPP4R2	NMD3	TRP53			DCAF7		ADD1
	HHATL	NME1	BAG2			DCP1B		CD74
	PQLC2	NME2	EIF4EBP1			DCP2		WDR1
	HLX	NOB1	NCLN			DCUN1D4		PAGR1A
	PRDM2	NOC3L	THOP1			DENND6A		CREM
	PRELID1	NOL10	FAM120A			DLL4		CP
	PRKAG2	NOL11	BZW2			DNAJC17		KDM6A
	PRNP	NOLC1	MAP2K3OS			DNAL1		DUSP22
	E2F3	NOP14	RPP14			DNASE1		NR3C1
	EAF1	NOP16	UBQLN4			DNHD1		LIMCH1
	PRPF19	NOP56	OLA1			DNMT3B		KCNB1
	EGLN1	NOP58	FBL			DOK3		TRPM7
	HNRNPA3	NPM1	NHLRC1			DOLPP1		CNEP1R1
	EHD1	NPM3	GCN1			DPAGT1		PYGL
	EIF2AK3	NT5DC3	ANP32B			DPP6		TCEAL7
	SOAT1	NTPCR	DBT			DRD4		DCBLD1
	EIF4G2	ODC1	XPOT			DUSP11		LPP
	PSMA3	PAK1IP1	PRRC2A			EBF3		2610035D17RIK
	BAG3	PAQR9	AIMP2			EDRF1		FAM219A
	HNRNPC	PDCD11	RACK1			EEF1AKMT3		HIVEP2
	SOCS1	PDCD2	NUFIP1			EIF4ENIF1		KALRN
	BCAR1	PDE12	MTHFD1			ELMOD2		SEL1L3
	PSMC6	PDSS1	DDX18			ELOA		FLOT2
	HOGA1	PES1	UBE2CBP			EN1		EGF
	MFSD12	PFDN2	MIOS			ENAM		PITPNC1
	HSPA13	PGAM5	MRM3			ERCC3		BNIP3L
	MIEF2	PHB	METTL8			ERCC4		ATP1B1
	PSMD12	PHYKPL	MORC2A			ERMAP		H3F3C
	PSME4	PIGW	RNMT			ESRP2		CD59A
	PSPC1	PINX1	MCRIP2			ETAA1		H3F3B
	PTGIR	PISD	DNAJC11			EYA3		STON2
	PTMA	PLAA	TPRKB			EYS		ORAI1
	PTPRE	PNN	RBM19			FAM135A		EVC
	ELAC1	PNO1	EXOSC2			FAM160A2		AS3MT
	PTPRJ	POLR1A	RPS4X			FAM186A		LGR6
	PXDC1	POLR1B	USP31			FAM189A2		SOD3
	BCAR3	POLR1C	PA2G4			FAM217B		NTN4
	MKRN2	POLR2E	GM15772			FAM229A		CARHSP1
	HSPA5	POLR3D	RPL5			FAM78B		DUSP14
	BCL9	POLR3E	KTI12			FASTKD3		RRAS
	RAB1A	PPAN	GTF2IRD2			FBXL13		GUCD1
	MRPL47	PPAT	BC048403			FBXL19		DNAJB5
	HSPB8	PPIA	RPL18			FBXO8		ELOVL5
	IAH1	PPID	TBL3			FBXW8		PPIP5K1
	RAB21	PPIF	SLC20A1			FGD4		GALNT16
	SOCS6	PPP5C	NUDCD2			FKBP15		APLP2
	BEGAIN	PPRC1	TOMM70A			FKBPL		WIPF3
	IDI1	PRMT3	TRIM28			FNBP4		PLBD1
	BRD4	PRPF4	ATAD3A			FOXN2		HSBP1L1
	IFITM2	PSME3	EEF1AKMT4			FRMPD1		LY6A
	RAI2	PSMG1	EXOSC5			FZD3		CBFB
	C10orf67	PTRH2	PRMT5			GADD45G		NUCB1
	RAP1B	PUM3	NCBP1			GALNT15		MIF4GD
	ELK1	PUS1	NUDCD1			GATAD2B		PDCD5
	RARA	PUS3	PIGT			GCC1		SEMA3C
	RASSF8	PUS7	HGH1			GCHFR		OSBPL6
	RBBP8	QTRT2	EPOP			GDPD3		STARD8
	RBM10	RAD23B	TFDP1			GEN1		DLG1
	EMP1	RAN	PRORP			GGNBP2		FRYL
	RBM12	RANBP1	DDX10			GIGYF1		SMOX
	IL1R1	RANGAP1	KRR1			GINS1		CDK19
	SPAG9	RARS	MARS1			GLCE		PPP2R3A
	C11orf58	RCC2	3110082I17RIK			GNAI3		GANC
	MSC	RCL1	TIMM8A1			GNAO1		FMC1
	RBM15	RCN1	DDX39B			GNE		ZFAND2A
	RBM15B	RIOK2	EIF3G			GNRH1		AGTRAP
	SPEN	RIOX2	RPL34-PS1			GOLGA1		SMPX
	SPHK1	RNASEH1	KLHL21			GOLGA5		PLAAT1
	RBM20	RNF4	PCGF6			GPATCH1		CRHR2
	IL1RL2	RPF2	GM15501			GPR180		NIT1
	C11orf68	RPL36A	MDN1			GRPEL2		HSD17B11
	MUSTN1	RPL36AL	NTSR2			GTF2E1		RAB11B
	C11orf96	RPL7L1	TXNRD3			GTF3C4		MIEF2
	IL22RA1	RRN3	FOCAD			GTPBP10		GSTT1
	ENPEP	RRP12	FOXN2			GTPBP3		SLC39A1
	RBM7	RRP1B	POLR1D			HACD3		TGFBR2
	RHEB	RRP7A	THG1L			HAUS3		CACNB1
	IL31RA	RRP9	CCDC115			HAUS6		RAI2
	ERRFI1	RRS1	RANGRF			HDAC8		LSMEM2
	C18orf25	RSL1D1	HEATR3			HDGFL3		FAT4
	RHOC	RSL24D1	RPS15A-PS4			HEATR4		KLF12
	IL6R	RTCB	EEF1AKNMT			HERPUD2		SHISA5
	SPINDOC	RUFY3	TRP53RKA			HES1		COLEC12
	ESYT3	SARS	EIF2B3			HFM1		PON3
	SRGAP1	SCO1	RPS3			HMGCLL1		PSME1
	INSIG1	SDAD1	UTP20			HMGCR		DTNA
	RICTOR	SEC31A	TMEM69			HOXA13		GABARAPL2
	RNF128	SELENOI	RCC1L			HOXA9		CD151
	RNF149	SEPHS2	RPS2			HOXB3		HSPA1L
	RRAD	SET	NOC4L			HOXB4		SERPING1
	MYC	SLC16A6	SLC7A6			HPS6		TSPO
	RRAGC	SLC25A5	CD320			HYPK		MAGIX
	ETS2	SLC7A1	THUMPD1			ICK		SP100
	MYOT	SLC7A5	TMEM201			ID2		PLK3
	INTS6	SMARCA4	BC003965			ID3		FAM160A1
	FAM13B	SMG5	NOA1			IGIP		EYA4
	IPMK	SMYD5	RPSA			IL18BP		STAT1
	IRF1	SNRPA1	NTNG2			IL33		NEXN
	C4orf54	SNRPB	NOP2			IL34		PTTG1
	MYPN	SNU13	RPS8			ING4		ABCD1
	ITGA5	SPIRE1	TRMT6			INSIG2		1810013L24RIK
	NAB2	SRM	RPS19			INTS14		MYO1C
	RRBP1	SRP72	RPL9			INTS9		TMEM88
	ITPRIP	SRPK1	YARS2			IP6K3		DIPK1A
	C8orf33	SRSF2	RPL12			IREB2		WWTR1
	CA13	SRSF6	DPH5			ITGA3		CDC42EP3
	CCSER2	SRSF7	VARS2			ITGAD		FGFR1
	RSPO3	SSB	RPL18A			ITIH2		TNMD
	SRSF1	ST6GALNAC4	MRPL36			JADE1		GSTM1
	FAM20C	STC2	G3BP1			JCAD		NDUFB11
	FASTKD2	STRAP	RRP8			JDP2		KCNC1
	CD164	SYNCRIP	RPL7A			JKAMP		CISH
	CD79A	TAF1D	PABPC1			JMJD7-PLA2G4B		SMIM20
	RSRC2	TAF5L	MTERF4			JRKL		SULF1
	IWS1	TCP1	EIF2B1			KBTBD7		B4GALT1
	NABP1	TDRD3	TELO2			KCNIP2		MYOZ1
	RTL6	THAP12	LSM2			KCTD18		RSL1
	RUSC2	THUMPD3	NR2C2AP			KCTD21		MTTP
	S100A11	TIMM9	2410002F23RIK			KDM2B		H1F2
	S100A8	TMA16	NCDN			KIAA1551		UBE2B
	FBXO3	TMEM11	CEP43			KIF3B		EEPD1
	JAK2	TOMM22	RPL11			KLF7		ST6GALNAC6
	CHD7	TOMM40	DDX27			KLF8		AGPAT2
	S1PR3	TOMM5	ZFP428			KLHDC4		SERPINB6A
	KCNQ4	TRAPPC4	CLNS1A			KLHL20		DSP
	SAMD4A	TRIM27	FAM207A			KLHL24		HMOX2
	SAR1A	TRMT10C	BRI3BP			KLHL36		GCH1
	SBK3	TRMT61A	NT5DC2			KLKB1		RPL3L
	KCP	TRNT1	TBRG4			KLLN		MEF2A
	SRSF10	TTF2	KNOP1			KMT2A		GUCY1A1
	SDCBP	TWISTNB	RN45S			KMT5B		DENND4C
	CHMP1B	TWNK	PRMT1			KRCC1		FMO1
	FBXO45	UBA2	EIF4B			KSR1		TMOD1
	CHORDC1	UBAP2L	TIMM10			L3MBTL1		TECTA
	KIF21A	UBE2Q2	RPS15A			LCOR		SAT1
	SEC22B	UBIAD1	TEX10			LDB2		TTLL7
	FCN3	UCK2	GEMIN4			LDLRAP1		ARHGEF40
	SEC24A	URB1	NAA10			LEAP2		PIK3CD
	SEC61B	URB2	RPP38			LGALS8		HOXC6
	SERPINA3	USPL1	SLC39A11			LGI1		ACTA1
	FGF9	UTP14A	HNRNPA1			LIME1		PHLDB2
	CHRDL2	UTP15	GM10052			LMBRD1		PDE8A
	KLF5	UTP18	EPRS			LRIG2		KANSL1L
	SF1	UTP25	USP5			LRIT3		PRUNE2
	SFPQ	UTP4	ATG9B			LRRC66		PGM5
	KLHL25	VARS	SAYSD1			LZTS2		MIDN
	SGK1	WDR12	AHCTF1			MAGEF1		WDFY3
	LAMC1	WDR3	RPL13A			MAP3K11		APOO
	SGMS2	WDR36	CPSF1			MAP3K13		FCGRT
	LCAT	WDR4	ARMC6			MASP2		GM17546
	CKS2	WDR43	RPL6			MB21D2		ATG12
	LONRF3	WDR46	COPS7A			MBLAC2		AMHR2
	SH2B3	WDR55	EXOSC1			MCEE		PPP1R35
	LOXL2	WDR74	ANKRD49			MCM9		TAPBP
	LPGAT1	XPO5	DDX23			MDC1		ACHE
	LRFN4	YARS	RPS14			MED26		PPP1R3B
	SIK1	YRDC	AASDHPPT			MEN1		DNAJA4
	SIK1B	ZC3H15	ESF1			METTL18		ST3GAL2
	SIK2	ZC3H8	PSMG2			MFSD8		ROMO1
	LRRC41	ZDHHC9	SMARCC1			MGAT4A
	NADK	ZMIZ2	GTF3A			MGME1
	LRRFIP2	ZPR1	KAT2A			MINK1
	SRSF3		AKT1			MINPP1
	SRSF8		EIF4A2			MLH3
	SRXN1		RPL17			MMP11
	STAM		ABCF2			MOB3C
	STOM		CDC34			MOCS3
	STRIP2		YAE1D1			MOGAT1
	STRN3		CCNE2			MON1B
	STRN4		RPL7			MOSPD2
	STX3		WDR41			MPHOSPH8
	STX5		RBM25			MSANTD1
	SUSD6		COX19			MSANTD2
	SYNJ2		UTP6			MSH6
	SYNPO2		PCBP1			MSL2
	TAF7		MCTS1			MSTN
	TAF9		FAM120C			MTF1
	TBL2		LUC7L			MTFR2
	TEAD3		ACBD6			MTMR12
	TFPI		ABCF1			MTX3
	TGFB2		PTCD3			MUC6
	TGFB3		GM6644			MUM1L1
	TGIF1		L2HGDH			MVK
	THBS1		EXOSC6			N4BP1
	TIAF1		LLPH			N4BP2L1
	TM4SF1		NOP10			NAA40
	TM4SF19		RPL22			NAT1
	TMEM189		MIR17HG			NBPF12
	TMEM60		POM121			NEMP1
	TMEM63B		EEF1B2			NFRKB
	TNFAIP6		SLC9A8			NFXL1
	TNFRSF1B		PSMB10			NHLRC3
	TRAM2		OTUD4			NIF3L1
	TRIM54		ADPGK			NIPA1
	TRIM9		N6AMT1			NLRC4
	TSC22D2		B3GALT6			NLRP1
	UBALD1		H2AX			NOL9
	UBE2D3		XRCC5			NRIP2
	UBE2J1		EIF2A			NSD1
	UBE2QL1		MRPS30			NSF
	UBE2W		9330102E08RIK			NUDT5
	UBQLN1		RPS15			NUP155
	UGCG		RNFT1			NUP210
	USP12		TXNL4A			NUP62
	UTP3		ABHD11			NVL
	VEGFA		SLC25A17			ODF2L
	VPS37A		AP3S2			OLFML1
	WEE1		GSTCD			OLFML2B
	WNT9A		AW209491			ORC2
	XIRP1		MMACHC			ORC5
	YWHAG		WARS			OSBP
	YWHAQ		CDC25A			OVGP1
	YWHAZ		RRAGB			OXSM
	ZBTB43		SLC35C2			P2RY6
	ZBTB49		RARS2			PAGE4
	ZMIZ1		USP16			PALB2
	ZNF274		TFAP4			PAPSS2
	ZNF326		SNHG16			PAQR7
	ZNF385B		MBTPS2			PARP11
	ZNF408		AASDH			PARP16
	ZNF579		DFFA			PARS2
	ZNF586		TMED5			PATZ1
	ZNF598		RNF187			PAX3
	ZNF672		SND1			PAXIP1
	ZNF697		C030006K11RIK			PCBD2
	ZNF706		HDGF			PCDH12
	ZNF787		TTLL4			PCF11
	ZNF79		GID4			PCIF1
	ZNFX1		ERCC6L2			PCNX2
	ZYX		SLC35A4			PDCL
	AAGAB		PUM1			PDE1A
	ABCB1		SF3A2			PDE6C
	ABHD12		ZNRD2			PDIK1L
	ABHD2		ABCA2			PEX12
	AC006254.1		DNAJA3			PEX5L
	ACOT9		D030028A08RIK			PHACTR2
	ACTC1		EIF3E			PHF11
	ADAM17		DCUN1D2			PIGB
	ADORA1		L3MBTL2			PIGV
	ADPRHL1		TRP53RKB			PIGZ
	AKIRIN1		SPATA5L1			PLCL2
	AKR1C1		HSD17B7			PLEKHH1
	ALYREF		RSAD1			PLEKHH3
	AMD1		DDAH1			PLGLB1
	AMPD3		KARS			PLK1
	ANGPTL2		POLR1E			PML
	ANKRD1		GM12191			PNLDC1
	ANKRD2		TMEM41A			POC5
	ANXA11		NDC1			POFUT1
	ANXA2		NACA			POLG2
	ANXA5		DDX1			POLR3B
	AP1S2		CAND1			POU1F1
	ARHGAP1		SNAPC4			PPIH
	ARHGDIA		1110038B12RIK			PPIP5K2
	ARL8B		THADA			PPM1H
	ARMCX1		RPLP1			PPP1R10
	ARMCX3		AGPAT5			PPP1R21
	ARMCX6		NUPL2			PREX2
	ASB5		RAE1			PRKCE
	ATF6		KMT5A			PRKD2
	ATP13A3		AP1AR			PROSER1
	ATP1A1		APLN			PROX2
	ATP1B3		SNHG17			PRPF39
	ATP2B1		RNF157			PRPSAP1
	AUTS2		KLHDC2			PRR14L
	B4GALT1		MRPL16			PRSS53
	BAZ1A		RPL10A			PTBP2
	BCCIP		MCM3			PTPRA
	BCL7B		PPM1G			PUS7L
	BLOC1S2		DDX55			PWWP2A
	BLOC1S6		TCERG1			PYGO2
	C11orf24		EXTL1			QRICH1
	C17orf58		SEC61A2			R3HCC1L
	C1orf198		ELP1			RAB2B
	C2orf69		NIN			RAB3D
	C3orf52		CLUH			RAB40C
	CALU		RPL27A			RABIF
	CAPN2		POLR3B			RAD52
	CASP3		NLN			RALGDS
	CBFB		GEMIN6			RASA2
	CCDC136		0610040J01RIK			RASGEF1A
	CCDC197		RPL23			RASIP1
	CCL2		RPS7			RBAK
	CD151		THEM6			RBBP6
	CD276		AKAP1			RBBP9
	CD63		RPS18			RBL1
	CDC37L1		GTPBP3			RBM26
	CDC42EP3		D10WSU102E			RCOR3
	CDK4		CAR14			RELCH
	CDKN1A		FASTKD1			REST
	CENPN		PYCR1			RFTN2
	CEP170B		RPS25			RFWD3
	CFL2		TRIM65			RHBDF2
	CHI3L1		WDR18			RHOJ
	CHMP4B		BLZF1			RIPOR3
	CHST1		SINHCAF			RNF121
	CHST3		MIA2			RNF165
	CKAP4		KHDRBS1			RNF170
	CLEC2B		WIZ			RNF219
	CLIP1		SCFD2			RNF4
	CMC2		DPH1			RNF44
	CNOT9		SELENOH			RSF1
	COLQ		BUD23			RSPRY1
	COQ10B		ECD			RUNDC1
	COX15		JPH4			S100PBP
	CREB5		GFER			SAP130
	CRY1		ELP3			SASS6
	CRYAB		2310061I04RIK			SCAP
	CSPG4		A130010J15RIK			SCARF1
	CSRP3		LIMK2			SCGB2B2
	CTNNAL1		KLHL2			SCYL3
	CTSB		NMNAT3			SDR9C7
	CTTN		SLC25A39			SEC22A
	CYLD		MED21			SEC24B
	CYP1B1		PRPF31			SEMA4B
	CYSTM1		TFAM			SEMA4C
	DDX5		MT2			SENP8
	DENND5A		DCUN1D5			SERTAD3
	DHCR24		TOP2B			SETD2
	DIAPH1		ASB1			SETD5
	DMPK		SLC4A7			SETD6
	DMWD		RPS11			SETDB1
	DNAJA4		MSTO1			SFXN1
	DSEL		SLC52A2			SH2D3C
	DUSP14		BCS1L			SH3BGRL2
	DYNLT1		EIF3J2			SH3BGRL3
	DYNLT3		UCHL4			SH3YL1
	EDC4		TAF4B			SHLD1
	EGLN3		GTF2I			SIAH2
	EIF2B4		PTER			SIDT1
	EIF3J		CUL9			SIN3A
	EIF4E		NSA2			SIRT4
	EIF5		TSEN2			SIRT7
	ENAH		PRPF40A			SKIDA1
	ENDOD1		FNDC10			SKP2
	ENO1		MLLT1			SLC13A4
	ERO1A		NSUN5			SLC15A2
	FADS3		RPL28			SLC18B1
	FAM110B		LRRC58			SLC23A2
	FAM124B		E130317F20RIK			SLC24A1
	FAM174A		PKDREJ			SLC25A40
	FAM219A		MLH1			SLC30A7
	FAM222B		ATP13A1			SLC33A1
	FAM83G		NUS1			SLC35A5
	FKBP10		GTF3C4			SLC35B4
	FLNC		USP14			SLC35E3
	FNIP2		MTA1			SLC39A11
	FYTTD1		KAT14			SLC39A9
	GADD45A		PCED1A			SLC46A1
	GANC		EIF3J1			SLC9A8
	GK		SURF2			SLCO1C1
	GLRX2		LSM11			SLX4IP
	GLRX3		RGCC			SMARCAD1
	GNG5		CYP20A1			SMG8
	GPSM2		SPOUT1			SMIM10L2A
	GPX3		RBFA			SMIM7
	GYG1		MPP6			SMO
	HACD1		RBM34			SNAPC3
	HBEGF		DUS4L			SNHG28
	HK2		LRPPRC			SNX15
	HMGA1		RGP1			SOX15
	HOMER2		ACACA			SP1
	HSP90AB1		ANKRD13C			SPATA2
	HSPB7		TANGO6			SPATA25
	HYOU1		RPL31			SPDL1
	IFRD1		DNPH1			SPDYE3
	IL18		ZFP112			SPIN3
	IRAK1		2210016F16RIK			SPOPL
	ITGA7		DOHH			SPTLC1
	ITGAE		CRLS1			SRD5A1
	ITGAV		BID			SREK1IP1
	ITIH4		DENR			SRGAP3
	KDR		DDX46			SSH2
	KIAA1671		LINS1			ST6GAL1
	KLHL29		ATG2B			STEAP3
	KLHL34		PUSL1			STK4
	KLHL40		NUCKS1			STRADA
	KPNA1		TMBIM1			STT3A
	LIMS1		NPEPL1			STUM
	LMCD1		TPR			STXBP3
	LRRC4		QDPR			SUPT16H
	LRRC8B		CCNH			SUPT20H
	MAP2K3		MIF			SYNRG
	MAP3K14		GLMN			TAB1
	MAP3K7CL		ACY1			TADA1
	MAPRE1		ATMIN			TAF8
	MARK1		PYCR2			TAL1
	MAST4		GM11478			TAPBPL
	METTL7B		SMYD2			TAS2R4
	MICALL2		TARDBP			TAS2R5
	MIS12		PPP2R2A			TBC1D29
	MORF4L2		PVT1			TBC1D31
	MPRIP		SIMC1			TBC1D3E
	MSN		ZFP622			TBCK
	MYBPH		IMPA2			TBP
	MYH9		ENDOV			TDRD6
	MYL12A		LYPLA2			TENT2
	MYO18A		NUDT6			TET2
	MYOG		KCNN1			TEX264
	NEXN		AP1M1			TFAP4
	NGFR		UBL4A			TFB2M
	NRAP		LAS1L			TFCP2
	NUDT4		TMEM123			TGFBRAP1
	OSBPL8		NEURL4			TGM1
	OSGEP		FAM219B			THSD7A
	P2RX5		HMBS			TIAL1
	P2RX5-TAX1BP3		GORASP1			TIGD2
	P4HA1		SIGMAR1			TIRAP
	PACSIN3		POLDIP2			TLDC1
	PANX1		GM16286			TMCC2
	PAPOLA		CRTC1			TMEM127
	PDLIM3		RPS12			TMEM131L
	PEA15		SUPT5			TMEM140
	PFN2		URI1			TMEM164
	PHLDA1		CNPPD1			TMEM170A
	PHLDA3		DCAF7			TMEM170B
	PKIG		TXNRD1			TMEM19
	PKNOX1		SENP2			TMEM209
	PLEKHA1		ENTPD6			TMEM254
	PLEKHM1		RBM17			TMEM260
	PLEKHO1		EIF2B5			TMEM268
	PLPP1		NOMO1			TMEM39A
	PLXNA2		AFG3L2			TMEM41B
	PNPLA8		CZIB			TMEM51
	PPFIA4		FAHD1			TMEM68
	PPM1D		TOMM20			TMOD2
	PPME1		NUDC			TNFAIP8L1
	PPP2CB		EIF1AX			TNFRSF19
	PSMD11		TATDN2			TNRC6A
	PTPN1		TMEFF1			TRAF3IP2
	PURB		TUBB5			TRAPPC13
	PVR		CDC16			TRIM32
	RAB15		DYNLL2			TRIM45
	RABGGTB		2810004N23RIK			TRIM56
	RANBP2		DHX29			TRIM65
	RAP1A		AVEN			TRIM68
	RBM8A		RPAP3			TRIQK
	REXO2		ZC3H7B			TRMT10B
	RHBDF1		ELL			TRPV1
	RHOBTB2		ZBTB12			TRUB1
	RHOG		COA4			TTC17
	RIMKLB		ZMPSTE24			TTC31
	RMC1		EIF3C			TTC9C
	RND3		MT1			TTF1
	RNF10		AKT1S1			TUBGCP3
	RNF115		ELP2			TXK
	RNF34		G6PC3			TXNRD3
	RPL22L1		GCSH			UBAP1L
	RPN2		NEPRO			UHRF2
	RRAS2		IRF2BP2			UPF2
	RUBCN		CDK5RAP3			UPK3B
	RUNX1		PTGES3			USP30
	SBDS		PCBP4			USP49
	SCN3B		SNHG5			UTP14C
	SEC61A1		DIPK1B			VAMP2
	SH3BP5		RPS5			VANGL2
	SHB		ENY2			VPS26B
	SLC17A5		HNRNPL			VSIG2
	SLC36A1		ABHD14A			WDCP
	SLC3A2		REEP6			WDR11
	SLCO5A1		CREBZF			WDR35
	SMAD1		MRPL57			WDR89
	SMC5		TMEM17			WFIKKN1
	SMCO4		DNAAF5			WLS
	SMTNL2		GM6793			XK
	SNN		MRPL46			XYLT2
	SNRPD1		LIPT2			YIPF5
	SNRPF		C030034I22RIK			YPEL2
	SOCS7		BTF3			ZBED8
	SOX4		CSE1L			ZBTB1
	SPCS3		NUP155			ZBTB14
	SPON1		TARSL2			ZBTB3
	SPTSSA		GRPEL2			ZBTB37
	ST8SIA2		EPB41L4AOS			ZBTB41
	STARD8		DPP3			ZBTB48
	STIP1		IPPK			ZBTB5
	TBC1D15		PTPN11			ZBTB6
	TFE3		ERDR1			ZDHHC24
	THBD		GPN1			ZFP1
	THOC6		SNRPA			ZFP14
	TIAM2		MRPS35			ZFP2
	TIMP1		NME4			ZFP3
	TKT		RFX5			ZFP30
	TMEM158		TMEM33			ZFP64
	TMEM183A		RBMX2			ZFP90
	TMEM214		DHX38			ZFYVE1
	TMEM233		NUP205			ZIC4
	TMEM251		MCM8			ZKSCAN3
	TMEM263		MTX3			ZKSCAN5
	TMEM38B		SUPT16			ZMYND10
	TMEM43		PCYOX1L			ZNF100
	TNFAIP3		RABEPK			ZNF101
	TNFRSF10B		POLRMT			ZNF107
	TNFRSF12A		MRI1			ZNF132
	TNKS1BP1		ARMC5			ZNF14
	TP53BP2		METTL16			ZNF148
	TRA2B		MARK3			ZNF160
	TRAFD1		A830082N09RIK			ZNF174
	TRIM55		MTREX			ZNF175
	TTC9		RPL34			ZNF184
	TUBA1C		RIOX1			ZNF195
	TUBB4B		VPS13B			ZNF200
	TXNDC11		ZFP317			ZNF212
	UBE2A		TRMT10A			ZNF233
	UBR7		LARS2			ZNF234
	UGGT1		ADH5			ZNF250
	UPP1		FAM3C			ZNF253
	USP28		LARP7			ZNF254
	VCL		POMGNT2			ZNF260
	VCP		XXYLT1			ZNF264
	VDR		GGCT			ZNF277
	VLDLR		ATXN2L			ZNF282
	WBP2		SLC35G1			ZNF285
	WDR1		TLE6			ZNF292
	WHAMM		UBR1			ZNF30
	WIPF3		NCMAP			ZNF333
	XIRP2		RPL26			ZNF345
	YAF2		UBE3A			ZNF346
	ZBED5					ZNF37A
	ZCCHC10					ZNF383
	ZDHHC18					ZNF384
	ZNF774					ZNF385D
	ETV5					ZNF41
	PITPNA					ZNF410
	SCN5A					ZNF418
	SLN					ZNF419
	AAR2					ZNF420
	ABI1					ZNF425
	ACTR3					ZNF429
	ACVR1C					ZNF43
	ADAMTS19					ZNF430
	AKR1B15					ZNF432
	ALDH1A3					ZNF436
	AMOTL1					ZNF44
	ANKRD10					ZNF443
	ANKRD54					ZNF445
	ARHGAP24					ZNF449
	ARL5A					ZNF451
	ARPC5L					ZNF461
	ARSB					ZNF48
	ATG4A					ZNF491
	ATP7A					ZNF493
	BCL3					ZNF501
	BEST3					ZNF510
	BIN3					ZNF518A
	BMP1					ZNF526
	BMPR2					ZNF527
	C6orf48					ZNF546
	CAMK2D					ZNF547
	CARS					ZNF555
	CAST					ZNF558
	CBX3					ZNF566
	CCDC90B					ZNF570
	CDK5R1					ZNF571
	CEBPG					ZNF573
	CHAC1					ZNF585B
	CHAC2					ZNF595
	CHD1L					ZNF599
	CHP1					ZNF605
	CHPF2					ZNF615
	CHSY3					ZNF616
	CHUK					ZNF619
	CIAPIN1					ZNF620
	CKAP5					ZNF623
	CLDN9					ZNF626
	CNIH4					ZNF629
	CNKSR2					ZNF646
	CNRIP1					ZNF652
	COP1					ZNF658
	CSGALNACT2					ZNF678
	CTPS1					ZNF687
	CYP2J2					ZNF700
	DCAF4					ZNF701
	DDR1					ZNF708
	DERL2					ZNF717
	DHX37					ZNF721
	DPH3					ZNF737
	EEPD1					ZNF74
	ENTPD4					ZNF740
	ERP44					ZNF75A
	FADS1					ZNF766
	FAM118B					ZNF77
	FAM13A					ZNF780A
	FAM177A1					ZNF780B
	FAM20B					ZNF790
	FAM214B					ZNF791
	FARSB					ZNF792
	FBLIM1					ZNF799
	FBXO10					ZNF823
	FKBP1A					ZNF835
	FNBP1					ZNF84
	FNDC4					ZNF862
	FSD1L					ZNF891
	GDI2					ZNF91
	GFOD2					ZNF93
	GNG12					ZSCAN2
	GON7					ZSCAN26
	HIPK2					ZSWIM1
	HIVEP3					ZSWIM3
	HM13					ZSWIM5
	HOOK2					HIF1AN
	HP					ASH2L
	HPCAL4					KLHDC2
	HPRT1					DDOST
	ICMT					PELP1
	IDH3A					NBR1
	IL12RB2					KIAA0319L
	IMPAD1					PIP4K2B
	INAFM2					INPPL1
	INPP5F					NUP133
	ITGB1					VPS35
	ITIH3					DNASE1L1
	KCNB1					RTF1
	KCNC4					HECTD3
	KCTD2					FZR1
	KIAA0513					HNRNPL
	KLHL18					ARMT1
	KRBA1					KIFAP3
	LBP					VAC14
	LCLAT1					MADD
	LIPG					LTA4H
	LNX2					NCSTN
	LRRFIP1					LEPROT
	LSM1					STIM1
	LYSMD2					DEF8
	MACF1					POLR2B
	MAP2K1					ATP6V1C1
	MAP7D3					HOXC10
	MAPKAPK3					SNX27
	MED22					FBRS
	MEST					GBF1
	METTL22					TCAIM
	MMADHC					TATDN3
	MPDU1					NFATC2IP
	MRAS					CDK5RAP2
	MRFAP1					ZER1
	MRPL3					FXN
	MYO18B					PPFIA1
	MYOM3					CIZ1
	NAT9					GMPR2
	NCBP2					FTO
	NEIL2					ADSL
	NFKB2					STX16
	NIPA2					PCCA
	NNMT					MAGED1
	NRBP1					ZNF25
	NRG2					UBFD1
	NUP88					SNUPN
	OGFOD1					ARPIN
	OSMR					PNPLA6
	P4HA2					MAP2K5
	PAICS					OGA
	PALLD					TARS2
	PCSK6					HOXA10
	PDE4B					TMEM201
	PDE8A					GTF3C5
	PHACTR4					DDHD2
	PHF5A					KAT7
	PHTF1					TYK2
	PIK3R1					GPALPP1
	PLPP3					MROH1
	PPIL1					AGAP1
	PRDM15					ADCY2
	PRPS1					RNF19B
	PRRT4					COX18
	PSMA5					TBL1XR1
	PSMC4					DTWD1
	PSMD6					CTC1
	PTDSS1					LMOD3
	PTPN2					HDAC6
	PTPN21					PARN
	PTX3					TMEM101
	RAB3IP					KIAA1143
	RAPGEF4					SPPL2B
	RARRES1					CC2D1A
	RASSF5					CTIF
	RBM18					POLL
	RELB					DHX57
	RGS6					HNRNPLL
	RIOK1					INF2
	RNF6					PARG
	RPS6KL1					CROT
	RTL8B					ABTB1
	RXRG					TUBGCP6
	S100A16					CBX7
	SCFD1					ALAD
	SELENON					ATP1A2
	SELENOS					UBTF
	SEMA3C					PHF14
	SEPTIN9					STX7
	SERPINB1					SIN3B
	SH3D19					CLCN4
	SH3RF1					NRBP2
	SIPA1L2					NBAS
	SLC25A44					TSC2
	SLC35F2					ENPP4
	SLC35F6					ANKRD11
	SLC39A10					MARCHF6
	SLC39A14					TBC1D17
	SMIM29					HLCS
	SMPX					CRBN
	SNX11					TTC21B
	SNX6					MLIP
	SOCS3					POGZ
	SORT1					MYH14
	SPOCK1					AKAP1
	SRPRB					USP19
	SRPX					C19orf54
	STK17A					VPS11
	STRN					RSU1
	TEP1					GALM
	TGM2					TBC1D5
	TIMM8A					MAP2K7
	TMEM165					UBE4B
	TMEM167B					CLN6
	TMEM181					SSBP2
	TMEM248					MCL1
	TNC					SMARCC2
	TOR3A					CCDC85C
	TP53					AGTPBP1
	TPD52L1					BANP
	TRAF3					MAN2A2
	TRAF7					PARP4
	TRIM8					AGA
	TTL					RYR1
	TUBA1B					CEP104
	TXNL4B					ZNF76
	UBAC2					RABGGTA
	UBASH3B					TMPO
	UBE2Z					ZBTB4
	UBLCP1					ZNF703
	UBXN2A					GCC2
	UHRF1BP1L					RXRA
	USP47					ERCC2
	UXS1					CHD2
	VCAN					TPP1
	VPS26C					DAB2IP
	WIPI1					PPP1R3E
	YEATS2					CISD2
	YWHAH					NFIX
	ZBTB2					CUL7
	ZDHHC13					CASP9
	ZDHHC6					WDR47
	ZNF655					KIZ
	JUNB					TRAPPC11
	GEM					SATB1
	HSPB1					PELI3
	IER3					CRIPT
	ARRDC4					PARP10
	CRISPLD2					PPP3CA
	DDIT3					KLHL30
	MAFF					WDR24
	MIDN					CACNG1
	PPP1R27					CCP110
	RCAN1					DENND3
	SERTAD1					PIK3CB
	VGLL2					KATNAL1
	ZBTB21					SGCD
	ABRA					MFSD6
	ANKRD37					AKAP7
	CSRNP1					TERF1
	CYR61					TM7SF3
	FGF6					CCDC14
	HSPA1B					OGG1
	JUND					ZCCHC24
	MYADM					XKR8
	PPP1R15A					NEIL1
	SDC4					LLGL1
	SOX9					AARS2
	USP2					BBS4
	ZC3H12A					RASSF4
	ZFP36L1					UNC45B
	ADAMTS1					SLC9A7
	APOLD1					RPRD2
	BTG2					PIAS1
	CDR2L					SNX21
	CX3CL1					CCS
	DNAJB1					SGF29
	DUSP1					WASHC5
	EGR1					HAUS5
	EGR2					CRY2
	EGR3					UBA7
	EPHA2					CYB5R4
	FOXO1					MEGF9
	G0S2					DBT
	GZF1					RPS6KA2
	HES1					HMCN2
	IER2					PGAP2
	IER5					CPED1
	JDP2					HDAC11
	JUN					AKIP1
	KLF4					UBR4
	MAFB					MBD5
	MID1IP1					RIN2
	NR4A1					ZFAND4
	NR4A2					IQCE
	NRARP					MORC3
	PLEKHO2					NAA60
	PLK3					BPNT1
	PNRC2					MEF2D
	PPP1R10					RNF213
	RNF122					PLA2G6
	S1PR2					OBSL1
	SERTAD3					PPT2
	SOX18					TMEM175
	TCIM					MCM5
	TOB1					ACBD4
	TXNIP					DOCK4
	A4GALT					PARM1
	ABCA5					DCAF15
	ABCB4					CLMN
	AC004233.2					ASPA
	AC011498.4					ERBIN
	ACOT7					LMF1
	ACSL3					IKZF4
	ACTN1					RFC5
	ACTN4					PLXDC1
	ADAM15					RAPGEF3
	ADAMTS5					HBP1
	ADCY4					TMEM237
	ADGRE5					DNAJC24
	ADGRG3					TRIP4
	ADRM1					TTLL3
	AFF4					SLC25A45
	AKT3					RIC3
	ALDH4A1					SENP7
	ANKRD9					NIPAL3
	ANXA1					MCOLN1
	ANXA3					TBC1D4
	AP4S1					AMDHD2
	ARC					TRMT44
	ARF1					EEF2K
	ARID5B					PLBD2
	ARPC4					UBXN7
	ARRDC3					CEP120
	ATF3					LRP6
	ATG4B					RARG
	ATOH8					CDH23
	ATP1B1					C10orf71
	ATP6V0C					FAM227B
	AXL					VPS33A
	BACH1					RGN
	BAG1					CLSTN1
	BBS5					TAF6L
	BCL7C					ZNF18
	BCO2					SLC35E2B
	BHLHE40					GRAMD4
	BLMH					LRIG1
	BMPR1A					IFT46
	BOK					PKD1
	BRD2					ZXDA
	BRI3					CSPP1
	BTD					PAQR3
	C14orf132					RHOT1
	C17orf51					YAP1
	C19orf53					SMOC1
	C2CD4A					RBM38
	C9orf3					ADAM33
	CALHM2					TSC22D1
	CAVIN1					GALC
	CBARP					TMEM106C
	CBLB					SOBP
	CCDC117					ZNF528
	CD248					ZYG11B
	CD58					CDH15
	CDK6					THRA
	CDK8					TOGARAM1
	CEMIP2					FKBP9
	CHCHD10					CROCC
	CHCHD5					PRX
	CHD1					FRY
	CHST15					RET
	CHST7					ANKMY1
	CIAO2B					PLD1
	CIC					CYB5D2
	CITED2					SMARCA2
	CLDN12					GSTM2
	CLEC16A					ACACB
	CLIC1					CD38
	CLIC4					RREB1
	CMIP					ARAP1
	CMTM5					TMEM184A
	CNKSR1					BAZ2B
	COL6A1					FPGT
	COL6A2					THBS3
	CORO1C					ANKRD23
	CORO6					MLYCD
	CPAMD8					FMO2
	CREM					PIP4P2
	CRIM1					NBEA
	CRIP2					TPCN2
	CRLF1					KCNT1
	CTGF					REEP1
	CUTC					SLC7A2
	CXCL1					NT5DC1
	CYB5R3					BEND5
	CYP4Z1					STIM2
	DBN1					AGTR1
	DDAH2					RBFOX2
	DES					EGFR
	DEXI					LNX1
	DGAT1					ANKRD6
	DNAAF3					TAS1R3
	DNAJC30					IQSEC1
	DOC2A					ZNF704
	DPM2					FOXRED2
	DTX4					SP4
	DUS1L					SIM2
	DUSP10					ATP6AP1L
	DUSP2					HMGXB4
	DUSP5					ANKRD39
	DUSP8					ZSWIM9
	EAF2					MAMLD1
	EBF4					ADAMTS13
	ECE1					ZSCAN18
	EEF1A2					RORC
	EFEMP2					GDPD5
	EIF1					DSN1
	ELN					RHOB
	ELOC					ZMAT1
	EMP3					ACE
	ENG					PTCH1
	ENSA					ZFYVE26
	EPM2AIP1					JADE2
	EPN1					KIF3A
	EPS15L1					CPT1A
	ERFE					ASTN2
	ESYT2					ZNF521
	ETS1					BHLHB9
	EXT1					ZNF577
	EZH2					WDR81
	FABP5					BOLL
	FAM102A					FYCO1
	FAM129B					MCM2
	FAM131A					B4GAT1
	FBRSL1					TGFBR3
	FBXO34					GLMP
	FBXW5					GPIHBP1
	FBXW7					ACCS
	FLII					RERE
	FLNA					OLFML2A
	FLNB					PTPRS
	FLRT2					CLASP2
	FLRT3					KIAA1328
	FNIP1					ERF
	FOXO6					SGTB
	FSTL3					TXLNB
	FUNDC2					KLHL17
	FZD10					ABCA6
	G3BP2					TMEM132A
	GAREM1					TLN2
	GAS7					AKAP9
	GIMAP4					SLC30A1
	GIMAP7					TTC28
	GIMAP8					LIPT2
	GLIS2					NSMF
	GNAS					PAX7
	GNPDA1					ALDH1L2
	GPAA1					THAP8
	GPAT3					PTER
	GPR179					ABHD1
	GPSM1					LRRN2
	GRK5					ZC2HC1A
	GSK3A					FAM78A
	GSTP1					ASXL2
	GTPBP1					DTNBP1
	H1FX					VMAC
	HDAC5					ZDBF2
	HDAC9					METTL7A
	HES4					TMEM187
	HEYL					MVB12B
	HIC2					ANOS1
	HIST2H2BE					DEPDC5
	HMGXB3					BAHCC1
	HNRNPA2B1					BSCL2
	HNRNPH1					SCART1
	HNRNPH3					SNTB1
	HNRNPU					ERCC6
	HOMER1					UNC13B
	HPCAL1					EXOC6
	HR					SNPH
	HS3ST1					KNTC1
	HSPA1A					CCDC146
	HTRA3					ING2
	IGF2					EDA
	IL3RA					KBTBD3
	IQGAP1					ABCA10
	IRS2					CEP162
	ISOC2					SCNN1D
	JMJD1C					RFX1
	KCNJ11					TRIM63
	KCNJ5					ACSM5
	KCNK5					EFHD1
	KCTD15					CUBN
	KIAA1191					SOX6
	KIAA1755					SYTL4
	KLF11					C14orf39
	KLF14					CACNA2D2
	KLF6					FILIP1L
	KRTAP5-1					ZNF138
	LAMA5					CA4
	LAMTOR4					EID2B
	LATS2					LRRC75B
	LETM2					LIN9
	LFNG					CENPC
	LMOD2					DMRTA1
	LRIF1					LIN52
	LRPAP1					MARCHF8
	LRRC52					SLC38A2
	MAF1					PPM1K
	MAFG					C16orf86
	MAN2A1					KIAA1109
	MAP1LC3B					IQCN
	MAP1LC3C					CHAF1A
	MAP3K8					SNED1
	MAPK6					ZNF341
	MAPK8IP1					GTF2IRD1
	MARS					TPX2
	MCF2L2					OSGIN1
	MCOLN3					ZNF33B
	MED6					WFIKKN2
	MEOX1					HIST1H2BC
	METRN					SPX
	MFAP1					STX16-NPEPL1
	MFGE8					ESR1
	MGST3					FOXP2
	MKNK2					C17orf113
	MOAP1					CEP126
	MPP3					PIP5K1B
	MPV17					TMEM110-MUSTN1
	MRPL14					ASB18
	MRPS18A					TRAIP
	MRPS7					PRPH2
	MTHFD2L					SLC43A2
	MXD1					JAKMIP3
	MYADML2					OPHN1
	MYF6					UNC79
	MYH15					WNT4
	MYO1C					CNNM2
	MYO7B					SLC16A8
	MYO9B					STIMATE
	MYOD1					HOXA4
	MYOM2					NCOA3
	N4BP2L2					ZNF713
	NAA38					ANGPT1
	NDEL1					MAST3
	NDRG1					CEP72
	NDUFAF8					PPL
	NECTIN2					EMILIN3
	NENF					LRRC56
	NES					SPIB
	NFAT5					TXNDC16
	NFKBIZ					SPATA6
	NGF					CFAP70
	NOCT					ATP2B2
	NPDC1					C20orf194
	NPIPB3					BBOF1
	NPIPB4					LRRC3
	NPIPB5					SCN2B
	NPLOC4					MAML3
	NPTX2					DUSP19
	NR4A3					USP18
	NRBF2					CYB5R2
	NSMCE4A					DDIAS
	NTN4					SLC25A25
	NUDT13					STEAP1B
	NUTF2					ARIH2OS
	NXF1					SLC25A33
	OAZ1					BRCA1
	OSBPL6					ALKBH6
	P3H3					LRRTM4
	PACRG					MAFB
	PCDH9					FAM47E
	PCNT					B3GALT1
	PDCD7					RNF150
	PDE10A					MAGEE1
	PDE7A					POLN
	PDK4					COL28A1
	PFN1					FPGT-TNNI3K
	PHF1					ANKRD36C
	PIEZO1					MST1R
	PITPNC1					SPDYE2B
	PKDCC					ZNF273
	PKIA					OTOGL
	PKN3					MS4A8
	PLA2G15					ZNF711
	PLEKHA6					CACNG8
	PLEKHG2					CCDC192
	PLIN2					PCDHGA1
	PLK2					MOB3B
	PLXNA3					PTP4A1
	PMP22					ADH1C
	PNPLA2					GPR61
	POLE4					KIAA0408
	POLR2A					SLIT1
	POLR2L					TRIM6
	POR					SHC4
	POU3F1					SEPTIN1
	PPARD					BTBD8
	PPARGC1A					ZDHHC11B
	PPIL4					CRB1
	PPP1R12C					IGSF9B
	PPP1R14A					COL24A1
	PPP1R3F					CTH
	PPP2R1B					TMEM145
	PPP6R1					B4GALNT3
	PPTC7					DCT
	PQLC1					CHST9
	PRDX1					HECW1
	PRKG1					PAX5
	PSMB1					GAS2L2
	PSMB4					SLC6A20
	PSMD3					FSIP2
	PTMS					FSBP
	PWWP2B					ZNF214
	PYDC1					TMEM63C
	QKI					RAB38
	RAB11FIP3					SDK2
	RABL6					FRMD1
	RAMP3					ADARB2
	RAPGEF2					ACOT2
	RASGEF1B					ACTG2
	RASL11B					AGPAT3
	RBM12B					ALDH5A1
	RBM14					ANAPC16
	RBM39					AP2B1
	RBMX					ARID5B
	RELL1					ATP2A1
	RELT					B3GLCT
	RETREG1					BBC3
	REX1BD					BCAS3
	RIMS4					BCKDHB
	RLF					BDH1
	RNF103					BTG2
	RNF114					C2orf49
	RNF144B					CALCOCO1
	RNF145					CDKN1C
	RYBP					COX11
	S1PR4					CPTP
	SAMD4B					CSAD
	SAT1					CTSA
	SBF1					CTSF
	SCAF1					DCAF16
	SCHIP1					DLAT
	SCRIB					DNALI1
	SCX					EGR1
	SEC13					EIF3CL
	SEL1L2					EPB41L1
	SELENOK					FAM184B
	SENP3					FAM53C
	SERPINB8					FASTKD1
	SERPINB9					FOSB
	SESN2					FUNDC1
	SH2D5					FUZ
	SIRT1					GDF9
	SLC19A2					GPI
	SLC2A8					GPT
	SLC39A3					GPT2
	SLC45A4					ID1
	SLC6A8					IER5
	SLC9A1					IL17D
	SLC9A3R2					IRS2
	SLCO4C1					JUN
	SLIRP					KIAA0355
	SMARCB1					KLF2
	SMPDL3A					KLF4
	SNRK					KLHDC3
	SNRPE					KREMEN1
	SNTA1					LHX6
	SOD1					LIAS
	SORBS2					LMOD2
	SOX8					LRRC20
	SPART					MASP1
	SPECC1					MIB2
	SPPL2A					MITF
	SPTAN1					MUT
	SQSTM1					MYADM
	SRSF5					MYBPC1
	SSBP4					NFKBID
	SSNA1					NKAIN2
	SSUH2					NT5C3A
	ST3GAL1					NXPE3
	ST3GAL5					OPLAH
	ST8SIA4					OXNAD1
	STAC					PAIP2B
	STK17B					PAK1
	STK25					PAMR1
	STK40					PDSS2
	SUB1					PHRF1
	SUN2					PLCD3
	SYT7					PLIN5
	TAGLN2					PNRC1
	TBCD					RCL1
	TBX1					ROS1
	TBX3					RPP14
	TCAF2					SDHA
	TCAP					SEMA3F
	TCF7L1					SLC26A10
	TDRD10					SLC6A6
	TEK					SOX18
	TENT4A					SYNM
	TGFB1					TCEA3
	TGFBR1					TESC
	TIMP3					THSD4
	TINAGL1					TLL2
	TLE3					TMEM52
	TLE4					TMPRSS5
	TMC6					TOR1AIP1
	TMCC1					TRAPPC9
	TMEM100					TSPYL1
	TMEM191B					TTC32
	TMEM259					UGT3A1
	TMEM40					VDAC3
	TMSB10					ZNF385C
	TMSB4X					ZNF587B
	TNFSF10					STARD9
	TNPO1					WBP1
	TOLLIP					COQ6
	TOP1					FOS
	TP53INP2					GRASP
	TPM4					IRF2
	TRA2A					MCMDC2
	TRIM38					NEDD9
	TRIM4					NOL4L
	TRIOBP					RERGL
	TRPM7					RNF138
	TRPV2					VEGFD
	TSNAX					ZNF671
	TSSC4					ZNF789
	TTYH3					ABCA1
	TUBB2A					ABCA7
	TWF2					ABCA9
	UBA52					ABHD10
	UCN					AC009119.2
	USP54					AC009879.3
	VAMP5					ADGRA3
	VASN					AGGF1
	VAV2					AGO1
	VGLL4					AKAP13
	VWA1					ALS2CL
	WDR17					ANAPC4
	WDR61					ANKFY1
	ZBTB47					ANKRD46
	ZC3H3					ANKZF1
	ZCCHC2					APC
	ZFHX3					APCDD1
	ZMAT2					APH1B
	ZMYM5					ARHGAP19
	ZNF207					ARHGAP28
	ZNF280C					ARHGEF3
	ZNF281					ARHGEF9
	ZSWIM6					ARSK
	AAK1					ASB16
	ABCC1					ATF6B
	ABHD4					ATF7
	ABTB2					ATF7IP
	ACKR1					ATP6V0A1
	ACP2					AVIL
	ACSBG1					BICRAL
	ACSL4					BRD3
	ACTG2					BRD3OS
	ACTR1A					BRD8
	ADAMTS2					BROX
	ADAMTS4					C12orf76
	ADGRL4					C14orf28
	ADIPOQ					C14orf93
	ADO					C1QTNF3
	ADSS					C20orf96
	AGFG1					C2CD5
	AK4					C5orf15
	AKAP12					C5orf51
	ALG2					CCDC110
	ALKBH2					CCDC112
	ALOX5					CCDC113
	AMMECR1L					CCDC17
	ANAPC7					CCDC186
	ANGPT2					CCDC28A
	ANGPTL1					CCDC51
	ANKRD17					CCDC77
	ANKRD28					CCDC9B
	ANKRD52					CDHR5
	AP5M1					CDNF
	APBB1IP					CEBPB
	APOL2					CECR2
	AQP9					CELF4
	ARAP2					CEP250
	ARF6					CEP57
	ARFGAP2					CEP57L1
	ARFGAP3					CFAP44
	ARHGAP10					CHAD
	ARL14EP					CIART
	ARL5B					CIR1
	ARMC8					CLK3
	ARNTL					CNOT3
	ASAP1					CREB3L4
	ATAD3B					CREBL2
	ATP11C					CREBRF
	ATP6V1FNB					CSF3
	ATXN1L					CTCF
	AXIN1					CTSC
	B3GAT3					CUL4B
	B4GALT3					CXXC5
	BACE2					CYB5RL
	BACH2					CYP17A1
	BATF3					CYP2E1
	BDKRB2					DAPK1
	BEND3					DCAF8
	BLOC1S4					DENND2C
	BMP2K					DEPDC7
	BTG3					DFFB
	C11orf49					DGCR2
	C12orf65					DHX40
	C14orf119					DIXDC1
	C16orf91					DNAH11
	C19orf24					DPH1
	C1orf109					DUSP7
	C1orf131					DVL2
	C1orf21					EFCAB7
	C5orf24					EFHC1
	CAAP1					EHMT2
	CAPN15					ELMSAN1
	CARNMT1					ERBB2
	CASP7					ERG28
	CCDC58					ERLIN2
	CCDC71L					ERMARD
	CCL21					ESR2
	CCNB1IP1					ETFBKMT
	CCNJ					EXD2
	CCNL1					EXOSC10
	CCRL2					EXTL2
	CD14					FAM117B
	CD163					FAM13C
	CD226					FAM193B
	CD300E					FAM208A
	CD44					FAM214A
	CD55					FAM76A
	CD59					FAM76B
	CDH2					FANCM
	CDK13					FBXL20
	CDK2AP2					FBXL22
	CDKL5					FBXL4
	CDO1					FBXO32
	CDR2					FBXO46
	CENPBD1					FBXO48
	CHRD					FIGN
	CHSY1					FIGNL1
	CIP2A					FLVCR2
	CISH					FOXJ2
	CLN8					FRAT1
	CLP1					FUCA1
	CMTM4					FZD4
	COX10					GBX1
	CR1					GK5
	CRCP					GLCCI1
	CRYBB3					GMCL1
	CSF2RB					GOLGA8H
	CSF3R					GOLPH3L
	CSTF2T					GPLD1
	CTBP2					GPRC5C
	CTNNA1					GREB1
	CTSG					GRM2
	CTSL					GZF1
	CXCL2					H6PD
	CXCR1					HEATR5B
	CYCS					HEATR6
	DAP					HERC6
	DCDC2					HEXA
	DCTN5					HIF3A
	DDX28					HLF
	DDX42					HOXA11
	DDX50					HOXA3
	DDX52					HOXA5
	DEDD					HPS4
	DENND4A					HSPBAP1
	DENND5B					IFT140
	DEPP1					IFT27
	DGAT2					IKZF2
	DHX32					INTS3
	DHX34					IP6K1
	DIMT1					IP6K2
	DLG5					IQCA1L
	DNAAF2					ITFG2
	DNAJA2					JARID2
	DNAJB11					KANTR
	DNAJB9					KBTBD4
	DNAJC12					KCNA2
	DNAJC27					KCNS3
	DNAJC5					KDM3B
	DNM1L					KDM4A
	DPEP2					KLF15
	DRAM1					KLHDC1
	DYRK4					KLHL12
	E2F6					KLHL28
	EFR3A					LAMA3
	EID2					LDB1
	EIF3M					LGALSL
	ELOVL5					LGR5
	EMC8					LIMK2
	EOGT					LPCAT4
	ERVK3-1					LRRC14B
	EZR					LRRC37B
	FAM104A					LRRC8D
	FAM168B					LYSMD1
	FAM208B					LZTFL1
	FAM20A					MACO1
	FAM210A					MAMSTR
	FAM222A					MAN1B1
	FAM241A					MARF1
	FAM49A					MBD6
	FAM49B					MBTD1
	FASN					MCM6
	FASTKD5					MCM8
	FAT2					MDM1
	FBH1					MED23
	FCGR2A					MEIS1
	FDX1					METTL17
	FDXACB1					MKRN1
	FEM1B					MKS1
	FERMT2					MMS19
	FFAR2					MRTFB
	FIGNL2					MTF2
	FIP1L1					MTMR3
	FITM2					MTMR4
	FKBP14					MTRF1
	FLI1					MTSS1
	FMNL2					MTUS1
	FOXK2					MXD3
	FPR1					MXD4
	FRMD8					MYO5C
	FZD8					N4BP3
	GABPB1					NAA80
	GADD45B					NAGPA
	GALE					NBPF11
	GALNT2					NCAPD2
	GAPVD1					NDRG3
	GBE1					NEDD4L
	GCNA					NFIA
	GEMIN2					NFKBIA
	GFPT2					NR1D1
	GGA3					NR2F2
	GGPS1					NRDE2
	GJA1					NSD3
	GLIS3					NUDCD2
	GPA33					ORC6
	GRAMD2B					OSGEPL1
	GRK4					PAAF1
	GRPEL1					PAN2
	GTF3C2					PAN3
	H2AFY2					PANK1
	HACD3					PDP2
	HAPLN3					PDZRN3
	HAT1					PER1
	HCK					PEX1
	HELB					PHACTR1
	HEPHL1					PHF21A
	HIF1A					PHF3
	HIGD1A					PIGG
	HILPDA					PIK3C2B
	HRH1					PIKFYVE
	HSPA12A					PITX3
	HYPK					PKD1L1
	IBTK					PLCG1
	ICAM1					PLD2
	IFI16					PLEKHF1
	IFITM3					PLEKHG4B
	IFNAR1					PLEKHM3
	IFNGR1					PLXNC1
	IGF2BP2					POLH
	IGFBP4					POLI
	IL4R					POLM
	INIP					PRIM1
	INPP1					PRR12
	INPP4B					PRR33
	INTS12					PTCD2
	IPO8					PTCH2
	IQCB1					PTCHD1
	IRF2BPL					PXMP4
	ISOC1					RAB11FIP1
	IST1					RAB30
	ITGAX					RAB3A
	ITGB3					RAD17
	ITPK1					RBM33
	ITPKC					RBM43
	JADE1					RECQL5
	JAK3					RETREG3
	KATNA1					RFC1
	KATNBL1					RFX3
	KCNJ15					RFX7
	KCNN4					RMI1
	KCTD1					RNF13
	KCTD5					RNF20
	KCTD6					SAMD13
	KDELR2					SCUBE3
	KDM5C					SEMA6A
	KDSR					SEPSECS
	KIAA0040					SETD1A
	KLHL41					SETD1B
	KRT80					SGPL1
	LAMB3					SH3BP2
	LARP1B					SHCBP1
	LBR					SLC12A6
	LCMT2					SLC1A7
	LDLRAD3					SLC25A34
	LEMD3					SLC2A11
	LETM1					SLC38A3
	LIF					SLC38A6
	LITAF					SLC38A9
	LMNB1					SLC45A3
	LPAR1					SLC6A1
	LRP12					SLC7A8
	LRP2BP					SMARCAL1
	LRR1					SMARCD2
	LRRC1					SMC3
	LRRC75A					SMCR8
	LTBR					SMIM14
	LYSMD3					SNAPC4
	MAD2L1BP					SNRNP48
	MAEA					SNX30
	MAN1A1					SPATA7
	MANBAL					SPATS2
	MAPK7					SPOP
	MAPK8IP3					SPTLC3
	MARCHF3					STAG3
	MBNL2					STAT2
	MBTPS1					STK35
	MCMBP					STK36
	MED20					SUFU
	MED9					SYTL3
	MEIS2					SZT2
	MFHAS1					TARBP1
	MGST1					TBC1D24
	MIB1					TCEANC
	MIEF1					TCEANC2
	MMP25					TCF20
	MNDA					TCTN1
	MOB1A					TEF
	MPHOSPH6					TENT5C
	MPV17L2					TESK2
	MPZL2					TET1
	MRPL35					TEX52
	MSANTD4					TMED8
	MT1A					TMEM131
	MT1M					TMEM240
	MTERF3					TMUB2
	MTHFD1L					TNRC6B
	MUL1					TNRC6C
	MYO19					TP53INP1
	MYO9A					TRIM23
	MYOF					TRIM25
	NAIF1					TRIM66
	NANOS1					TRMT1L
	NAPG					TSC1
	NCBP3					TSC22D3
	NCF2					TTC30A
	NCK1					TUBE1
	NCKAP1					UBE4A
	NCOA1					UNKL
	NCOA5					UVSSA
	NFX1					VEZF1
	NGDN					VIPAS39
	NKD2					WASHC2C
	NKRF					WBP1L
	NMT1					WDHD1
	NOM1					WDR59
	NPAS2					WDR91
	NRP1					WFS1
	NSMCE3					WNT5A
	NSRP1					YBX2
	NUFIP2					ZBTB18
	NUP35					ZBTB25
	NUP50					ZBTB40
	NXN					ZC3H6
	NXT1					ZCCHC4
	OPA3					ZFHX4
	OPN1SW					ZKSCAN7
	ORAI1					ZMYM1
	ORAI2					ZMYM3
	OSBPL2					ZNF133
	OSTC					ZNF182
	OTUD6B					ZNF213
	OTUD7B					ZNF251
	PAFAH1B2					ZNF318
	PAK2					ZNF33A
	PCGF5					ZNF354C
	PDCD10					ZNF362
	PDGFA					ZNF395
	PDGFB					ZNF441
	PGAM1					ZNF519
	PHF13					ZNF554
	PI4K2B					ZNF585A
	PICALM					ZNF594
	PITPNB					ZNF736
	PJA2					ZNF75D
	PKMYT1					ZNF808
	PKNOX2					ABCD4
	PLA2G2A					ABHD16A
	PLAU					ACVR2B
	PLAUR					ADIPOR2
	PLCXD2					APBA1
	PLEKHB2					APPL1
	PLEKHG1					ARHGAP18
	PLSCR1					ARHGEF37
	PLXNA1					ARRDC2
	PMM2					ART1
	PNP					ASB14
	POGK					ASB4
	POGLUT1					ASB8
	POLR2H					BCL7A
	POLR2M					C1orf127
	POLR3A					C21orf58
	POP1					CDCA7L
	PPP1R18					CEP85
	PPP1R3D					CHRNA10
	PPP4R1					CLCN1
	PPP4R3A					CLCN3
	PRAG1					CLK1
	PRCC					CLK4
	PRELID3B					CNST
	PRG4					COL4A4
	PRKAB1					COL4A5
	PRMT6					CPEB3
	PROCR					CXCR6
	PSME2					DCUN1D1
	PSMG3					DDI2
	PTGER3					DDIT4
	PTGFR					DNAJC16
	PTPDC1					DYRK2
	PTPN9					ECHDC2
	PTTG1IP					ELF2
	PXYLP1					ENPP5
	PYGL					EPDR1
	QSOX2					EPHB1
	RAB11A					ERI2
	RAB17					EZH1
	RAB18					FAAH
	RAB35					FAM131B
	RAB5C					FAM220A
	RANBP6					FAXDC2
	RAP1GAP2					FRK
	RAP1GDS1					GNAL
	RCHY1					GPATCH8
	RDH10					HERPUD1
	RDH14					IFIT1
	RFLNB					IFT172
	RGS16					IRS1
	RHOU					ITIH6
	RIF1					KAT14
	RIPOR2					KBTBD13
	RNF139					KBTBD2
	RNF146					KCNJ2
	ROM1					KLF9
	RPRD1B					KLHL33
	RPS27L					KLHL38
	RTN3					KLHL7
	RUBCNL					KY
	S100A2					LBX1
	S100A9					LRRC3B
	S100PBP					LRRK2
	SACM1L					MAPKBP1
	SAMD10					MAT2B
	SBNO2					MCC
	SCD					MDN1
	SCYL2					MIA2
	SEC24D					MINDY1
	SEC62					MPV17L
	SEH1L					MYLIP
	SELENOT					NINL
	SELL					NPHP3
	SELP					NR2C1
	SERPINA1					NR4A2
	SFMBT1					NUDT12
	SFXN5					NUDT19
	SHLD3					NUMA1
	SHQ1					NUSAP1
	SIK3					PALD1
	SIKE1					PCYOX1
	SLAIN2					PDP1
	SLC11A1					PEX11A
	SLC14A1					PFKFB1
	SLC16A1					PFKFB3
	SLC16A9					PHKA2
	SLC25A19					PIK3IP1
	SLC25A22					PJVK
	SLC25A24					PLAGL2
	SLC25A30					POLR3F
	SLC27A4					POMT1
	SLC2A9					PPDPFL
	SLC31A1					PRKCQ
	SLC35B4					RFESD
	SLC35F5					RGMB
	SLC35G2					RHOBTB1
	SLC39A7					SEC14L5
	SLC4A4					SESN1
	SLC50A1					SIX1
	SLC5A3					SLC12A2
	SLC5A6					SLC29A2
	SLC9B2					SLC37A4
	SLK					SLC38A4
	SMAD3					SLC43A1
	SMARCD1					SLX4
	SMG9					SMYD4
	SMIM11A					SNAPC1
	SMIM12					SORBS3
	SMNDC1					SOX13
	SNORC					STARD7
	SNRPB2					SUMF2
	SNW1					TAS2R20
	SPAG5					TFIP11
	SPRED1					TLE1
	SPRY1					TMEM266
	SPRY3					TMEM63A
	SPSB2					TOB2
	SPTLC2					TPCN1
	SREBF2					TRO
	SRP19					TSHZ1
	SRPK2					UBXN11
	SRSF4					UCP3
	SS18					UPF3A
	SS18L1					USP40
	SSH1					VSIG10
	ST7L					WDR48
	STC1					ZADH2
	STEAP1					ZBTB38
	STEAP4					ZMYND8
	STX12					ZNF618
	STX18					ZNF839
	STXBP2					ABR
	SUGP2					AC012651.1
	SUV39H2					ACSF2
	TADA2A					AKT2
	TAX1BP1					ALDH6A1
	TBC1D22B					ANK3
	TBCA					ANO5
	TCF12					AQP7
	TDG					ARMCX5
	TDP1					ART3
	TERF2					ART5
	TERF2IP					ASB10
	TFG					ASB11
	THBS2					ASB15
	THPO					ASF1A
	TIGD5					ATP1B4
	TIMM10B					ATP6V1H
	TIMM17A					BCL2
	TIMM22					BICC1
	TJP1					CACNA1S
	TM2D2					CACNG6
	TM9SF3					CASTOR3
	TMEM108					CCDC43
	TMEM161B					CELSR2
	TMEM216					CEP131
	TMEM87A					CHAF1B
	TMX2					CMBL
	TNFRSF1A					CNP
	TNFSF14					COL4A3
	TOMM70					COL4A6
	TP53RK					COQ7
	TRAF2					CTPS2
	TRAF5					CTXN3
	TRAF6					CYP4X1
	TRAPPC2B					DAPK2
	TRIB2					DNAH3
	TRIM35					DUSP1
	TRMT5					EMC10
	TRMU					EPHX2
	TTC19					FAM161A
	TUBB6					FAM50B
	TVP23B					FANCE
	TWF1					FDFT1
	TYW5					FOXO3
	UBE2E2					FZD7
	UBE2G2					GAA
	UBE2N					GRAMD1B
	UBE2Q1					HEG1
	UBE2R2					HJV
	UBOX5					HPN
	UBP1					HSF4
	UBXN4					IFT81
	UGDH					IPP
	UIMC1					IRF2BP2
	URGCP					ITFG1
	UTP11					ITPKB
	VAPA					JUP
	VAV1					KCNA7
	VCAM1					KEAP1
	VGLL3					KLHDC9
	VMP1					KLHL21
	VPS54					KLHL23
	VPS72					L2HGDH
	VWCE					LAMB2
	WDR20					LAMP2
	WDR37					LDLRAD4
	WDR44					LGR4
	WDR45B					LMOD1
	WDR53					LONRF1
	WDR82					LRRC30
	WNT11					MALT1
	WTAP					MAP2K6
	XBP1					MAX
	XIAP					MED25
	XPO6					MET
	YTHDF1					MFSD14C
	YTHDF2					MLEC
	ZBED4					MN1
	ZCCHC7					MOSPD1
	ZDHHC17					MPP7
	ZDHHC23					MRNIP
	ZDHHC5					MRO
	ZFP36					MSRB3
	ZKSCAN1					MYLK2
	ZNF121					MYLK3
	ZNF141					NCKIPSD
	ZNF146					NEK10
	ZNF181					NEO1
	ZNF202					NFE2L1
	ZNF239					NINJ1
	ZNF317					NMNAT3
	ZNF330					NPHP1
	ZNF35					NR4A1
	ZNF354A					NREP
	ZNF367					NRG4
	ZNF385D					NTF3
	ZNF470					NUDT16
	ZNF473					OAZ2
	ZNF485					OSBPL1A
	ZNF513					P2RX6
	ZNF518B					P2RY1
	ZNF540					PARP1
	ZNF550					PARP15
	ZNF584					PBXIP1
	ZNF587					PCBP2
	ZNF629					PCMTD1
	ZNF689					PDK2
	ZNF747					PFKFB4
	ZNF778					PLA2G4F
	ZNRF3					PLCL1
	ZSCAN29					PNPLA7
	ZUP1					POLE
	ABLIM2					PPFIBP2
	ACLY					PPP1R15A
	ACSS3					PRRG1
	ACTR2					PSTPIP2
	AGTRAP					PYGO1
	ALDH1B1					RAB12
	ALKBH8					RASL12
[truncated: 84 more rows]
