# Supplementary material for: The 24-hour molecular landscape after exercise in humans reveals MYC is sufficient for muscle growth
Source: EMBO Rep. 2024 Oct 31;25(12):5810–37. doi: 10.1038/s44319-024-00299-z (PMC11624283; doi:10.1038/s44319-024-00299-z)
Supplement: Supplementary file 7 — Source data Fig. 1 [file 44319_2024_299_MOESM7_ESM.zip]

Archive with 12 entries (8 files):
- EMBOR-2024-59454V1_SourceData_Figure_1/
- EMBOR-2024-59454V1_SourceData_Figure_1/.DS_Store
- __MACOSX/EMBOR-2024-59454V1_SourceData_Figure_1/._.DS_Store
- EMBOR-2024-59454V1_SourceData_Figure_1/1F/
- EMBOR-2024-59454V1_SourceData_Figure_1/1G/
- EMBOR-2024-59454V1_SourceData_Figure_1/1E/
- EMBOR-2024-59454V1_SourceData_Figure_1/1F/Source_data_Figure_1F.xlsx
- __MACOSX/EMBOR-2024-59454V1_SourceData_Figure_1/1F/._Source_data_Figure_1F.xlsx
- EMBOR-2024-59454V1_SourceData_Figure_1/1G/Source_data_Figure_1G.xlsx
- __MACOSX/EMBOR-2024-59454V1_SourceData_Figure_1/1G/._Source_data_Figure_1G.xlsx
- EMBOR-2024-59454V1_SourceData_Figure_1/1E/Source_data_Figure_1E.xlsx
- __MACOSX/EMBOR-2024-59454V1_SourceData_Figure_1/1E/._Source_data_Figure_1E.xlsx
