# Supplementary material for: The 24-hour molecular landscape after exercise in humans reveals MYC is sufficient for muscle growth
Source: EMBO Rep. 2024 Oct 31;25(12):5810–37. doi: 10.1038/s44319-024-00299-z (PMC11624283; doi:10.1038/s44319-024-00299-z)
Supplement: Supplementary file 7 — Source data Fig. 1 [file 44319_2024_299_MOESM7_ESM.zip › EMBOR-2024-59454V1_SourceData_Figure_1/1F/Source_data_Figure_1F.xlsx]

## Sheet: Legend
Source data for Figure 1F
Pathway analysis. GO: Biological process on 24h downregulated genelist in biopsy-only group

## Sheet: GO  Biological process
Term: Biological Process	Overlap	P-value	Adjusted P-value	Odds Ratio	Combined Score	Genes
Cellular Response To Insulin Stimulus (GO:0032869)	6/89	1.9364226825482435E-5	0.017698903318490944	12.236660929432015	132.79326215600273	SLC27A1;PDK4;GAB1;IRS2;HDAC9;SLC25A33
Negative Regulation Of Anoikis (GO:2000811)	3/14	8.189160246893884E-5	0.024949641552203368	44.79937304075235	421.5672122050311	TLE1;PDK4;MCL1
Regulation Of Primary Metabolic Process (GO:0080090)	4/34	5.744932146679631E-5	0.024949641552203368	22.127131782945735	216.06275396493936	SERPINA3;IRS2;NR1D2;NR1D1
Regulation Of Lipid Metabolic Process (GO:0019216)	4/43	1.4645495775254865E-4	0.026771966277165896	17.010137149672033	150.17897354305842	SERPINA3;IRS2;NR1D2;NR1D1
Regulation Of Cold-Induced Thermogenesis (GO:0120161)	6/125	1.305979227562317E-4	0.026771966277165896	8.513205282112844	76.13689154805218	PER2;CEBPB;PLCL2;NR1D1;IP6K1;GADD45G
Regulation Of Anoikis (GO:2000209)	3/18	1.8028528051842313E-4	0.02746345773230646	32.84367816091954	283.14436641139093	TLE1;PDK4;MCL1
Regulation Of Circadian Sleep/Wake Cycle (GO:0042749)	2/4	2.301491724154983E-4	0.03005090622682364	162.5	1361.2272185778268	PER3;NR1D1
Regulation Of Skeletal Muscle Fiber Development (GO:0048742)	2/6	5.70700212052391E-4	0.03477466625439236	81.23863636363636	606.7426578615151	MYF6;HDAC9
Entrainment Of Circadian Clock By Photoperiod (GO:0043153)	3/22	3.341413128902865E-4	0.03477466625439236	25.921960072595283	207.47798320283377	PER2;PER1;PER3
Photoperiodism (GO:0009648)	3/23	3.82528700875332E-4	0.03477466625439236	24.624137931034483	193.76012336841418	PER2;PER1;PER3
Liver Development (GO:0001889)	3/26	5.540254666591564E-4	0.03477466625439236	21.407796101949025	160.52207544699078	CEBPB;ARID5B;MET
Negative Regulation Of Transcription By RNA Polymerase II (GO:0000122)	12/623	4.850454702059419E-4	0.03477466625439236	3.447312098703261	26.3073622236132	PER2;PER1;CEBPB;PER3;SOX13;UBE2D1;ARID5B;IRF2BP2;NR1D2;NR1D1;FOXO3;HDAC9
Regulation Of Transcription By RNA Polymerase II (GO:0006357)	21/1569	5.516840749496476E-4	0.03477466625439236	2.5075272441298733	18.81281092136223	CSF3;CEBPB;CEBPD;SOX13;UBE2D1;ARID5B;IRF2BP2;NR1D2;HIF3A;NR1D1;FOXO3;KLF15;HDAC9;NFKBIA;PER2;PER1;DBP;PER3;KLF9;MYF6;MET
Regulation Of Insulin Secretion (GO:0050796)	4/57	4.3854994790570254E-4	0.03477466625439236	12.504607283896446	96.68608426827994	PER2;MIDN;IRS2;NR1D1
Negative Regulation Of Cellular Catabolic Process (GO:0031330)	4/60	5.337180588965303E-4	0.03477466625439236	11.832225913621263	89.16342846392001	HP;TIMP3;MET;MCL1
Negative Regulation Of DNA-templated Transcription (GO:0045892)	14/840	6.843442593416231E-4	0.03574247838165275	3.0053523639607493	21.90015133240608	CEBPB;TLE1;SOX13;UBE2D1;ARID5B;IRF2BP2;NR1D2;NR1D1;FOXO3;HDAC9;CIART;PER2;PER1;PER3
Transmembrane Receptor Protein Tyrosine Kinase Signaling Pathway (GO:0007169)	7/237	7.039000118925049E-4	0.03574247838165275	5.159979046621268	37.4556389828068	FLRT3;PDK4;GAB1;IRS2;EPHB1;MET;PGF
Negative Regulation Of Nucleic Acid-Templated Transcription (GO:1903507)	9/384	6.555368180189332E-4	0.03574247838165275	4.126518518518519	30.24761219096707	PER2;PER1;TLE1;SOX13;ARID5B;NR1D2;NR1D1;HDAC9;CIART
Response To Insulin (GO:0032868)	4/68	8.581117363825348E-4	0.04127969089755983	10.347383720930232	73.0605611029498	SLC27A1;IRS2;HDAC9;SLC25A33
Glucan Biosynthetic Process (GO:0009250)	2/8	0.0010566607067237362	0.04199077764980413	54.15151515151515	371.08092651882987	PER2;NR1D1
Glutamine Transport (GO:0006868)	2/8	0.0010566607067237362	0.04199077764980413	54.15151515151515	371.08092651882987	SLC38A3;SLC38A2
Glycogen Biosynthetic Process (GO:0005978)	2/8	0.0010566607067237362	0.04199077764980413	54.15151515151515	371.08092651882987	PER2;NR1D1
Regulation Of DNA-templated Transcription (GO:0006355)	20/1526	0.00100189681779799	0.04199077764980413	2.4276228419654715	16.764824105430154	ZNF341;CEBPB;TLE1;CEBPD;SOX13;ARID5B;IRF2BP2;NR1D2;HIF3A;NR1D1;FOXO3;KLF15;HDAC9;CIART;PER2;PER1;SERTAD3;DBP;KLF9;MYF6
Carboxylic Acid Transmembrane Transport (GO:1905039)	3/33	0.0011264365083522843	0.04289845702641616	16.404597701149424	111.36582944558793	SLC27A1;SLC38A3;SLC38A2
Negative Regulation Of I-kappaB kinase/NF-kappaB Signaling (GO:0043124)	3/35	0.0013391380416443053	0.048958886802515804	15.377155172413794	101.73109332608179	PER1;TLE1;NR1D1
Negative Regulation Of Intracellular Signal Transduction (GO:1902532)	6/197	0.0014629446818444185	0.05142813227714609	5.277112939416605	34.44532023490584	PER1;TLE1;PIK3IP1;NR1D1;HDAC9;HERPUD1
Alanine Transport (GO:0032328)	2/10	0.001684432224962907	0.05702115013392953	40.60795454545455	259.33566558213147	SLC38A3;SLC38A2
Membrane Repolarization During Action Potential (GO:0086011)	2/11	0.0020503904874463364	0.06693060376878399	36.093434343434346	223.40843369593728	KCNE4;ATP1B1
Positive Regulation Of Transcription By RNA Polymerase II (GO:0045944)	12/745	0.002264739805329268	0.07137835110589487	2.847937873858747	17.34478294085045	NFKBIA;PER1;CSF3;CEBPB;DBP;MYF6;NR1D2;NR1D1;FOXO3;KLF15;MET;ELL2
Vascular Endothelial Growth Factor Signaling Pathway (GO:0038084)	2/12	0.002450481625031616	0.07224968404125474	32.481818181818184	195.2634980261074	GAB1;PGF
Insulin Receptor Signaling Pathway (GO:0008286)	3/43	0.002435677116187704	0.07224968404125474	12.294827586206896	73.98449980339964	PDK4;GAB1;IRS2
Negative Regulation Of Cold-Induced Thermogenesis (GO:0120163)	3/44	0.0026021663056094864	0.07432437510397095	11.994112699747687	71.38189409343818	PLCL2;NR1D1;IP6K1
Response To Fatty Acid (GO:0070542)	2/13	0.0028842740345244064	0.079885650531979	29.526859504132233	172.68730766010418	PDK4;FOXO3
Cellular Response To Glucocorticoid Stimulus (GO:0071385)	2/14	0.0033513400696204227	0.08508680065647406	27.064393939393938	154.2236068952282	KLF9;FAM107A
Membrane Repolarization (GO:0086009)	2/14	0.0033513400696204227	0.08508680065647406	27.064393939393938	154.2236068952282	KCNE4;ATP1B1
Negative Regulation Of Metabolic Process (GO:0009892)	3/48	0.003337742118581834	0.08508680065647406	10.924904214559387	62.298837076742984	PLCL2;NR1D1;IP6K1
Glucose Metabolic Process (GO:0006006)	3/50	0.003748537880949206	0.09259901684290742	10.45854732208364	58.42551804008604	PER2;H6PD;IRS2
Regulation Of Cell Population Proliferation (GO:0042127)	10/605	0.004443954612877308	0.10688880305710156	2.879621848739496	15.596638439823526	CSF3;BTG2;ADGRG1;RPS6KA2;TBC1D8;OSGIN1;IRS2;TENT5B;SLC25A33;PGF
Glycogen Metabolic Process (GO:0005977)	2/17	0.004947962159202752	0.1159599336797773	21.6469696969697	114.91898836210213	PER2;NR1D1
Acute Inflammatory Response (GO:0002526)	2/18	0.005543924273992733	0.12358894601047214	20.292613636363637	105.42119678030777	CEBPB;HP
Endothelial Cell Development (GO:0001885)	2/18	0.005543924273992733	0.12358894601047214	20.292613636363637	105.42119678030777	MET;RAPGEF3
L-amino Acid Transport (GO:0015807)	2/19	0.00617108004177534	0.12819016268596956	19.0975935828877	97.16629134881622	SLC38A3;SLC38A2
Sulfur Compound Transport (GO:0072348)	2/19	0.00617108004177534	0.12819016268596956	19.0975935828877	97.16629134881622	SLC27A1;SLC19A2
Positive Regulation Of Neuron Apoptotic Process (GO:0043525)	2/19	0.00617108004177534	0.12819016268596956	19.0975935828877	97.16629134881622	FOXO3;MCL1
Mitochondrial RNA Metabolic Process (GO:0000959)	2/20	0.006829024904880778	0.13870508362357847	18.035353535353536	89.93461387580447	FOXO3;SLC25A33
Positive Regulation Of Protein Polymerization (GO:0032273)	3/63	0.00716489213184964	0.14236329148936022	8.185057471264368	40.42241602735516	CSF3;PRKCE;MET
Amino Acid Import Across Plasma Membrane (GO:0089718)	2/21	0.0075173580460907935	0.14618862242823374	17.08492822966507	83.55453389793446	SLC38A3;SLC38A2
Positive Regulation Of Cytoskeleton Organization (GO:0051495)	3/68	0.008842309256648301	0.16837230542867807	7.552785145888594	35.71113316967568	CSF3;PRKCE;SORBS3
Regulation Of Stress Fiber Assembly (GO:0051492)	3/69	0.009203024125959233	0.17166457247197428	7.437826541274817	34.870190499112034	MET;SORBS3;RAPGEF3
Negative Regulation Of DNA Binding (GO:0043392)	2/24	0.009760734454446758	0.17842622582728676	14.75206611570248	68.29303239162076	NFKBIA;PER2
Vitamin Transport (GO:0051180)	2/25	0.01056668631225028	0.18862468755331904	14.109683794466402	64.19975302826494	SLC27A1;SLC19A2
Negative Regulation Of Cell Cycle (GO:0045786)	3/73	0.010731382661676794	0.18862468755331904	7.010837438423645	31.79122336112666	BTG2;RPS6KA2;TENT5B
Vascular Transport (GO:0010232)	3/74	0.011135031813686988	0.1920267750511303	6.911607576493443	31.08605485848644	SLC27A1;SLC38A3;SLC38A2
Cellular Response To Peptide Hormone Stimulus (GO:0071375)	3/75	0.01154737267953248	0.19544997461282757	6.815134099616858	30.40433964074982	IRS2;HDAC9;SLC25A33
Neutral Amino Acid Transport (GO:0015804)	2/27	0.012263528831764082	0.19880705886693417	12.979090909090909	57.12260870606274	SLC38A3;SLC38A2
Transport Across Blood-Brain Barrier (GO:0150104)	3/76	0.011968436288944655	0.19880705886693417	6.721303731695796	29.745011395148367	SLC27A1;SLC38A3;SLC38A2
Regulation Of Phosphatidylinositol 3-Kinase Signaling (GO:0014066)	3/77	0.0123982520299948	0.19880705886693417	6.6300093196644925	29.1070654674005	CSF3;PIK3IP1;RAPGEF3
Regulation Of Glucose Metabolic Process (GO:0010906)	2/28	0.013153665042165879	0.20236340026794736	12.479020979020978	54.047324318967014	PDK4;IRS2
Integrated Stress Response Signaling (GO:0140467)	2/28	0.013153665042165879	0.20236340026794736	12.479020979020978	54.047324318967014	CEBPB;CEBPD
Positive Regulation Of Cold-Induced Thermogenesis (GO:0120162)	3/79	0.013284249470543592	0.20236340026794736	6.454627949183303	27.891584647195398	PER2;CEBPB;GADD45G
Positive Regulation Of Carbohydrate Metabolic Process (GO:0045913)	2/29	0.014071114113196618	0.20287327355279605	12.015993265993266	51.23176411705249	PRKCE;IRS2
Positive Regulation Of Small Molecule Metabolic Process (GO:0062013)	2/29	0.014071114113196618	0.20287327355279605	12.015993265993266	51.23176411705249	PRKCE;IRS2
Regulation Of Actin Cytoskeleton Organization (GO:0032956)	3/81	0.014205568388817228	0.20287327355279605	6.288240495137047	26.750937522919497	CSF3;FAM107A;RAPGEF3
Positive Regulation Of Cellular Biosynthetic Process (GO:0031328)	4/149	0.014183015068409249	0.20287327355279605	4.5411387329591015	19.325770208596737	SLC27A1;IRS2;NR1D1;TENT5B
Positive Regulation Of Supramolecular Fiber Organization (GO:1902905)	3/82	0.014679530209976102	0.20641677864489472	6.208206023570494	26.206707899413225	CSF3;PRKCE;MET
Basic Amino Acid Transport (GO:0015802)	1/3	0.0186444915211598	0.20716531105007832	80.33707865168539	319.91867912142374	SLC38A3
Retinal Ganglion Cell Axon Guidance (GO:0031290)	1/3	0.0186444915211598	0.20716531105007832	80.33707865168539	319.91867912142374	EPHB1
Ethanol Oxidation (GO:0006069)	1/3	0.0186444915211598	0.20716531105007832	80.33707865168539	319.91867912142374	ADH1C
Glutamate Catabolic Process (GO:0006538)	1/3	0.0186444915211598	0.20716531105007832	80.33707865168539	319.91867912142374	GLUL
Regulation Of Circadian Sleep/Wake Cycle, Sleep (GO:0045187)	1/4	0.024782627866995963	0.20716531105007832	53.554307116104866	198.02306795065374	PER3
Negative Regulation Of Glucocorticoid Receptor Signaling Pathway (GO:2000323)	1/4	0.024782627866995963	0.20716531105007832	53.554307116104866	198.02306795065374	PER1
Negative Regulation Of Lipoprotein Lipase Activity (GO:0051005)	1/4	0.024782627866995963	0.20716531105007832	53.554307116104866	198.02306795065374	HDAC9
Regulation Of Fat Cell Proliferation (GO:0070344)	1/4	0.024782627866995963	0.20716531105007832	53.554307116104866	198.02306795065374	PER2
Regulation Of Glucocorticoid Receptor Signaling Pathway (GO:2000322)	1/4	0.024782627866995963	0.20716531105007832	53.554307116104866	198.02306795065374	PER1
Cell Differentiation In Spinal Cord (GO:0021515)	1/4	0.024782627866995963	0.20716531105007832	53.554307116104866	198.02306795065374	SOX13
Pericardium Morphogenesis (GO:0003344)	1/4	0.024782627866995963	0.20716531105007832	53.554307116104866	198.02306795065374	FLRT3
Cellular Response To Cold (GO:0070417)	1/4	0.024782627866995963	0.20716531105007832	53.554307116104866	198.02306795065374	NFKBIA
Renal Filtration Cell Differentiation (GO:0061318)	1/4	0.024782627866995963	0.20716531105007832	53.554307116104866	198.02306795065374	KLF15
Glomerular Epithelial Cell Differentiation (GO:0072311)	1/4	0.024782627866995963	0.20716531105007832	53.554307116104866	198.02306795065374	KLF15
Positive Regulation Of Skeletal Muscle Fiber Development (GO:0048743)	1/4	0.024782627866995963	0.20716531105007832	53.554307116104866	198.02306795065374	MYF6
Intermediate Filament Bundle Assembly (GO:0045110)	1/4	0.024782627866995963	0.20716531105007832	53.554307116104866	198.02306795065374	PKP1
Positive Regulation Of Steroid Biosynthetic Process (GO:0010893)	1/4	0.024782627866995963	0.20716531105007832	53.554307116104866	198.02306795065374	NR1D1
Negative Regulation Of Astrocyte Differentiation (GO:0048712)	1/4	0.024782627866995963	0.20716531105007832	53.554307116104866	198.02306795065374	NR1D1
Negative Regulation Of Double-Strand Break Repair Via Nonhomologous End Joining (GO:2001033)	1/5	0.03088279895696966	0.20716531105007832	40.162921348314605	139.66880482441636	TFIP11
Negative Regulation Of Keratinocyte Proliferation (GO:0010839)	1/5	0.03088279895696966	0.20716531105007832	40.162921348314605	139.66880482441636	KLF9
Regulation Of Hair Cycle (GO:0042634)	1/5	0.03088279895696966	0.20716531105007832	40.162921348314605	139.66880482441636	PER1
Regulation Of Long-Chain Fatty Acid Import Across Plasma Membrane (GO:0010746)	1/5	0.03088279895696966	0.20716531105007832	40.162921348314605	139.66880482441636	IRS2
Adiponectin-Activated Signaling Pathway (GO:0033211)	1/5	0.03088279895696966	0.20716531105007832	40.162921348314605	139.66880482441636	SLC27A1
Regulation Of Oxidative Stress-Induced Neuron Intrinsic Apoptotic Signaling Pathway (GO:1903376)	1/5	0.03088279895696966	0.20716531105007832	40.162921348314605	139.66880482441636	MCL1
Nucleotide Transport (GO:0006862)	1/5	0.03088279895696966	0.20716531105007832	40.162921348314605	139.66880482441636	SLC25A33
Regulation Of Striated Muscle Cell Differentiation (GO:0051153)	1/5	0.03088279895696966	0.20716531105007832	40.162921348314605	139.66880482441636	HDAC9
Detection Of Stimulus Involved In Sensory Perception Of Pain (GO:0062149)	1/5	0.03088279895696966	0.20716531105007832	40.162921348314605	139.66880482441636	EPHB1
Positive Regulation Of Extrinsic Apoptotic Signaling Pathway Via Death Domain Receptors (GO:1902043)	1/5	0.03088279895696966	0.20716531105007832	40.162921348314605	139.66880482441636	TIMP3
Thiamine-Containing Compound Metabolic Process (GO:0042723)	1/5	0.03088279895696966	0.20716531105007832	40.162921348314605	139.66880482441636	SLC19A2
White Fat Cell Differentiation (GO:0050872)	1/5	0.03088279895696966	0.20716531105007832	40.162921348314605	139.66880482441636	PER2
Regulation Of Cortisol Biosynthetic Process (GO:2000064)	1/6	0.03694523599689581	0.20716531105007832	32.12808988764045	105.96867552626489	H6PD
Negative Regulation Of Lipase Activity (GO:0060192)	1/6	0.03694523599689581	0.20716531105007832	32.12808988764045	105.96867552626489	HDAC9
L-alanine Transport (GO:0015808)	1/6	0.03694523599689581	0.20716531105007832	32.12808988764045	105.96867552626489	SLC38A3
Negative Regulation Of Membrane Protein Ectodomain Proteolysis (GO:0051045)	1/6	0.03694523599689581	0.20716531105007832	32.12808988764045	105.96867552626489	TIMP3
Negative Regulation Of Microglial Cell Activation (GO:1903979)	1/6	0.03694523599689581	0.20716531105007832	32.12808988764045	105.96867552626489	NR1D1
Regulation Of Ketone Biosynthetic Process (GO:0010566)	1/6	0.03694523599689581	0.20716531105007832	32.12808988764045	105.96867552626489	H6PD
Regulation Of Myeloid Leukocyte Differentiation (GO:0002761)	1/6	0.03694523599689581	0.20716531105007832	32.12808988764045	105.96867552626489	CEBPB
Biogenic Amine Biosynthetic Process (GO:0042401)	1/6	0.03694523599689581	0.20716531105007832	32.12808988764045	105.96867552626489	SLC38A2
Regulation Of Protein Localization To Nucleolus (GO:1904749)	1/6	0.03694523599689581	0.20716531105007832	32.12808988764045	105.96867552626489	GLUL
Cardiolipin Biosynthetic Process (GO:0032049)	1/6	0.03694523599689581	0.20716531105007832	32.12808988764045	105.96867552626489	SLC27A1
Cell Migration Involved In Heart Development (GO:0060973)	1/6	0.03694523599689581	0.20716531105007832	32.12808988764045	105.96867552626489	FLRT3
Regulation Of Skeletal Muscle Satellite Cell Proliferation (GO:0014842)	1/6	0.03694523599689581	0.20716531105007832	32.12808988764045	105.96867552626489	EPHB1
Polyamine Biosynthetic Process (GO:0006596)	1/6	0.03694523599689581	0.20716531105007832	32.12808988764045	105.96867552626489	SLC38A2
Positive Regulation Of ER-associated Ubiquitin-Dependent Protein Catabolic Process (GO:1903071)	1/6	0.03694523599689581	0.20716531105007832	32.12808988764045	105.96867552626489	HERPUD1
Cytoplasmic Sequestering Of NF-kappaB (GO:0007253)	1/6	0.03694523599689581	0.20716531105007832	32.12808988764045	105.96867552626489	NFKBIA
Response To Leptin (GO:0044321)	1/6	0.03694523599689581	0.20716531105007832	32.12808988764045	105.96867552626489	NR1D1
Serine Transport (GO:0032329)	1/6	0.03694523599689581	0.20716531105007832	32.12808988764045	105.96867552626489	SLC38A2
Ethanol Metabolic Process (GO:0006067)	1/6	0.03694523599689581	0.20716531105007832	32.12808988764045	105.96867552626489	ADH1C
Lactate Metabolic Process (GO:0006089)	1/6	0.03694523599689581	0.20716531105007832	32.12808988764045	105.96867552626489	PER2
Proline Transport (GO:0015824)	1/6	0.03694523599689581	0.20716531105007832	32.12808988764045	105.96867552626489	SLC38A2
Regulation Of Rab Protein Signal Transduction (GO:0032483)	1/6	0.03694523599689581	0.20716531105007832	32.12808988764045	105.96867552626489	DENND3
Negative Regulation Of B Cell Apoptotic Process (GO:0002903)	1/6	0.03694523599689581	0.20716531105007832	32.12808988764045	105.96867552626489	IRS2
Regulation Of Bile Acid Biosynthetic Process (GO:0070857)	1/6	0.03694523599689581	0.20716531105007832	32.12808988764045	105.96867552626489	NR1D1
Negative Regulation Of Circadian Rhythm (GO:0042754)	1/6	0.03694523599689581	0.20716531105007832	32.12808988764045	105.96867552626489	PER2
Negative Regulation Of Delayed Rectifier Potassium Channel Activity (GO:1902260)	1/6	0.03694523599689581	0.20716531105007832	32.12808988764045	105.96867552626489	KCNE4
Positive Regulation Of DNA-templated Transcription (GO:0045893)	12/1015	0.023875393677268427	0.20716531105007832	2.0398803589232304	7.618763235164532	NFKBIA;PER1;CSF3;CEBPB;SERTAD3;DBP;MYF6;NR1D2;NR1D1;FOXO3;KLF15;MET
Cellular Response To Vascular Endothelial Growth Factor Stimulus (GO:0035924)	2/30	0.015015507573498064	0.20716531105007832	11.58603896103896	48.64597475458023	GAB1;PGF
Negative Regulation Of Endopeptidase Activity (GO:0010951)	2/32	0.016983670990406076	0.20716531105007832	10.812121212121212	44.06483164174371	SERPINA3;TIMP3
L-alpha-amino Acid Transmembrane Transport (GO:1902475)	2/32	0.016983670990406076	0.20716531105007832	10.812121212121212	44.06483164174371	SLC38A3;SLC38A2
Regulation Of p38MAPK Cascade (GO:1900744)	2/32	0.016983670990406076	0.20716531105007832	10.812121212121212	44.06483164174371	PER1;GADD45G
Negative Regulation Of Peptidase Activity (GO:0010466)	2/33	0.018006721140182518	0.20716531105007832	10.462609970674487	42.0284109091373	SERPINA3;TIMP3
Amino Acid Transmembrane Transport (GO:0003333)	2/33	0.018006721140182518	0.20716531105007832	10.462609970674487	42.0284109091373	SLC38A3;SLC38A2
Amino Acid Transport (GO:0006865)	2/33	0.018006721140182518	0.20716531105007832	10.462609970674487	42.0284109091373	SLC38A3;SLC38A2
Positive Regulation Of Myeloid Cell Differentiation (GO:0045639)	2/34	0.01905527601267949	0.20716531105007832	10.134943181818182	40.13854309377867	CSF3;FOXO3
Tumor Necrosis Factor-Mediated Signaling Pathway (GO:0033209)	2/34	0.01905527601267949	0.20716531105007832	10.134943181818182	40.13854309377867	NFKBIA;FOXO3
Negative Regulation Of mRNA Catabolic Process (GO:1902373)	2/35	0.020128984104758954	0.20716531105007832	9.827134986225895	38.38080442501638	PKP1;TENT5B
Muscle Cell Differentiation (GO:0042692)	2/35	0.020128984104758954	0.20716531105007832	9.827134986225895	38.38080442501638	TMEM204;MYF6
Positive Regulation Of Actin Filament Polymerization (GO:0030838)	2/36	0.021227497228361862	0.20716531105007832	9.537433155080214	36.74255969122141	CSF3;PRKCE
Cellular Response To Glucose Starvation (GO:0042149)	2/38	0.023497562241198137	0.20716531105007832	9.006313131313131	33.78140704153302	SESN1;FOXO3
Positive Regulation Of Stress Fiber Assembly (GO:0051496)	2/39	0.024668434071751778	0.20716531105007832	8.762285012285012	32.440001673907624	SORBS3;RAPGEF3
Proton Transmembrane Transport (GO:1902600)	2/39	0.024668434071751778	0.20716531105007832	8.762285012285012	32.440001673907624	UCP3;ATP1B1
Regulation Of Cell Development (GO:0060284)	2/39	0.024668434071751778	0.20716531105007832	8.762285012285012	32.440001673907624	PER2;HDAC9
B Cell Differentiation (GO:0030183)	2/41	0.0270801803518907	0.20716531105007832	8.311771561771561	29.99679433443172	IRF2BP2;HDAC9
Hexose Metabolic Process (GO:0019318)	2/41	0.0270801803518907	0.20716531105007832	8.311771561771561	29.99679433443172	H6PD;IRS2
Positive Regulation Of Fat Cell Differentiation (GO:0045600)	2/42	0.02832039390762694	0.20716531105007832	8.103409090909091	28.881952708911765	CEBPB;SOX13
Regulation Of Endopeptidase Activity (GO:0052548)	2/43	0.02958306570698487	0.20716531105007832	7.905210643015521	27.830714514163436	SERPINA3;TIMP3
Regulation Of Epithelial Cell Migration (GO:0010632)	2/43	0.02958306570698487	0.20716531105007832	7.905210643015521	27.830714514163436	PRKCE;GLUL
Carboxylic Acid Transport (GO:0046942)	2/43	0.02958306570698487	0.20716531105007832	7.905210643015521	27.830714514163436	SLC38A3;SLC38A2
Positive Regulation Of Actin Filament Bundle Assembly (GO:0032233)	2/45	0.03217449657221075	0.20716531105007832	7.5364693446088795	25.899688654347077	SORBS3;RAPGEF3
Regulation Of Stress-Activated MAPK Cascade (GO:0032872)	2/46	0.033502619568140955	0.20716531105007832	7.364669421487603	25.011386893070394	PER1;EPHB1
Gland Development (GO:0048732)	2/48	0.03622211325319576	0.20716531105007832	7.043478260869565	23.3708629693553	ARID5B;MET
Regulation Of Cytoskeleton Organization (GO:0051493)	3/103	0.026706241772474704	0.20716531105007832	4.897241379310345	17.74200994562727	FAM107A;SORBS3;RAPGEF3
Positive Regulation Of Angiogenesis (GO:0045766)	3/103	0.026706241772474704	0.20716531105007832	4.897241379310345	17.74200994562727	GAB1;PGF;RAPGEF3
Regulation Of Protein Ubiquitination (GO:0031396)	3/107	0.029447785061403005	0.20716531105007832	4.707559681697613	16.5947908452042	PER2;FAM107A;UBE2D1
Response To Cytokine (GO:0034097)	3/109	0.030872442109839793	0.20716531105007832	4.6180871828236825	16.0612053933108	CSF3;TIMP3;MCL1
Cellular Response To Starvation (GO:0009267)	3/110	0.03159820267484798	0.20716531105007832	4.574605220754109	15.803682969926262	SESN1;PDK4;FOXO3
Positive Regulation Of Metabolic Process (GO:0009893)	3/84	0.015654159045800118	0.20716531105007832	6.0540655598126865	25.16686340157873	PER2;CEBPB;GADD45G
Phosphatidylinositol Biosynthetic Process (GO:0006661)	3/89	0.018247280244901003	0.20716531105007832	5.7000801924619084	22.821634724801637	SLC27A1;IP6K1;PGF
Cellular Response To Tumor Necrosis Factor (GO:0071356)	3/90	0.0187928480727363	0.20716531105007832	5.634165675782798	22.391745782328826	NFKBIA;NR1D1;FOXO3
Positive Regulation Of Vasculature Development (GO:1904018)	3/90	0.0187928480727363	0.20716531105007832	5.634165675782798	22.391745782328826	GAB1;PGF;RAPGEF3
Regulation Of JNK Cascade (GO:0046328)	3/95	0.021655898448408095	0.20716531105007832	5.326086956521739	20.41210797644857	PER1;EPHB1;GADD45G
Regulation Of Cell Differentiation (GO:0045595)	4/162	0.018711701821700653	0.20716531105007832	4.163673829849867	16.56561845161788	CEBPB;CEBPD;NR1D2;NR1D1
Regulation Of Angiogenesis (GO:0045765)	4/170	0.02189807696258166	0.20716531105007832	3.960773325861586	15.13552671930791	GAB1;GLUL;PGF;RAPGEF3
Cytokine-Mediated Signaling Pathway (GO:0019221)	4/172	0.02274343298501255	0.20716531105007832	3.913067552602436	14.805008266194173	NFKBIA;CSF3;SLC27A1;FOXO3
Inflammatory Response (GO:0006954)	4/172	0.02274343298501255	0.20716531105007832	3.913067552602436	14.805008266194173	SERPINA3;CEBPB;HP;HDAC9
Negative Regulation Of Multicellular Organismal Process (GO:0051241)	4/182	0.027267870984608547	0.20716531105007832	3.690619284034492	13.293781008553514	PLCL2;NR1D1;IP6K1;HDAC9
Regulation Of Cell Growth (GO:0001558)	4/196	0.0344496331044721	0.20716531105007832	3.4181201550387597	11.513106905480239	SERTAD3;FAM107A;OSGIN1;SLC25A33
Positive Regulation Of Cellular Process (GO:0048522)	7/468	0.027168349284778914	0.20716531105007832	2.532132869874291	9.130118103997544	CSF3;ADGRG1;HP;TBC1D8;IRS2;SLC25A33;PGF
ADP Transport (GO:0015866)	1/7	0.04297016919198118	0.2113745923645125	26.771535580524343	84.25669243291065	SLC25A25
Negative Regulation Of Lipid Kinase Activity (GO:0090219)	1/7	0.04297016919198118	0.2113745923645125	26.771535580524343	84.25669243291065	PIK3IP1
Negative Regulation Of Lymphocyte Apoptotic Process (GO:0070229)	1/7	0.04297016919198118	0.2113745923645125	26.771535580524343	84.25669243291065	IRS2
Negative Regulation Of Oxidoreductase Activity (GO:0051354)	1/7	0.04297016919198118	0.2113745923645125	26.771535580524343	84.25669243291065	HP
Negative Regulation Of Peptidyl-Lysine Acetylation (GO:2000757)	1/7	0.04297016919198118	0.2113745923645125	26.771535580524343	84.25669243291065	KLF15
Acute-Phase Response (GO:0006953)	1/7	0.04297016919198118	0.2113745923645125	26.771535580524343	84.25669243291065	CEBPB
Negative Regulation Of Toll-Like Receptor 4 Signaling Pathway (GO:0034144)	1/7	0.04297016919198118	0.2113745923645125	26.771535580524343	84.25669243291065	NR1D1
Negative Regulation Of Voltage-Gated Potassium Channel Activity (GO:1903817)	1/7	0.04297016919198118	0.2113745923645125	26.771535580524343	84.25669243291065	KCNE4
Aromatic Amino Acid Transport (GO:0015801)	1/7	0.04297016919198118	0.2113745923645125	26.771535580524343	84.25669243291065	SLC38A3
Peptidyl-Lysine Deacetylation (GO:0034983)	1/7	0.04297016919198118	0.2113745923645125	26.771535580524343	84.25669243291065	HDAC9
Cellular Modified Amino Acid Biosynthetic Process (GO:0042398)	1/7	0.04297016919198118	0.2113745923645125	26.771535580524343	84.25669243291065	SLC27A1
Positive Regulation Of Fibroblast Migration (GO:0010763)	1/7	0.04297016919198118	0.2113745923645125	26.771535580524343	84.25669243291065	PRKCE
Sodium-Independent Organic Anion Transport (GO:0043252)	1/7	0.04297016919198118	0.2113745923645125	26.771535580524343	84.25669243291065	SLCO4A1
Spermidine Metabolic Process (GO:0008216)	1/7	0.04297016919198118	0.2113745923645125	26.771535580524343	84.25669243291065	SLC38A2
Epithelial Cell Morphogenesis (GO:0003382)	1/7	0.04297016919198118	0.2113745923645125	26.771535580524343	84.25669243291065	MET
Lipid Import Into Cell (GO:0140354)	1/7	0.04297016919198118	0.2113745923645125	26.771535580524343	84.25669243291065	SLC27A1
protein-RNA Complex Disassembly (GO:0032988)	1/7	0.04297016919198118	0.2113745923645125	26.771535580524343	84.25669243291065	TFIP11
Negative Regulation Of RNA Catabolic Process (GO:1902369)	1/7	0.04297016919198118	0.2113745923645125	26.771535580524343	84.25669243291065	PKP1
Negative Regulation Of Hydrogen Peroxide-Induced Cell Death (GO:1903206)	1/8	0.04895782755507325	0.2113745923645125	22.9454253611557	69.22166775978025	MET
Negative Regulation Of Lipid Localization (GO:1905953)	1/8	0.04895782755507325	0.2113745923645125	22.9454253611557	69.22166775978025	NFKBIA
Negative Regulation Of Long-Term Synaptic Potentiation (GO:1900272)	1/8	0.04895782755507325	0.2113745923645125	22.9454253611557	69.22166775978025	FAM107A
Negative Regulation Of Phosphatidylinositol 3-Kinase Signaling (GO:0014067)	1/8	0.04895782755507325	0.2113745923645125	22.9454253611557	69.22166775978025	PIK3IP1
Negative Regulation Of Sodium Ion Transmembrane Transport (GO:1902306)	1/8	0.04895782755507325	0.2113745923645125	22.9454253611557	69.22166775978025	PRKCE
Negative Regulation Of Sodium Ion Transmembrane Transporter Activity (GO:2000650)	1/8	0.04895782755507325	0.2113745923645125	22.9454253611557	69.22166775978025	PRKCE
Amine Metabolic Process (GO:0009308)	1/8	0.04895782755507325	0.2113745923645125	22.9454253611557	69.22166775978025	INMT
Negative Regulation Of Transmembrane Transport (GO:0034763)	1/8	0.04895782755507325	0.2113745923645125	22.9454253611557	69.22166775978025	IRS2
Regulation Of Response To Stress (GO:0080134)	1/8	0.04895782755507325	0.2113745923645125	22.9454253611557	69.22166775978025	SLC38A2
Regulation Of Skeletal Muscle Cell Differentiation (GO:2001014)	1/8	0.04895782755507325	0.2113745923645125	22.9454253611557	69.22166775978025	NR1D2
Phosphatidylglycerol Biosynthetic Process (GO:0006655)	1/8	0.04895782755507325	0.2113745923645125	22.9454253611557	69.22166775978025	SLC27A1
Central Nervous System Neuron Axonogenesis (GO:0021955)	1/8	0.04895782755507325	0.2113745923645125	22.9454253611557	69.22166775978025	EPHB1
Respiratory Chain Complex III Assembly (GO:0017062)	1/8	0.04895782755507325	0.2113745923645125	22.9454253611557	69.22166775978025	SLC25A33
Positive Regulation Of Fatty Acid Beta-Oxidation (GO:0032000)	1/8	0.04895782755507325	0.2113745923645125	22.9454253611557	69.22166775978025	IRS2
Gamma-Delta T Cell Activation (GO:0046629)	1/8	0.04895782755507325	0.2113745923645125	22.9454253611557	69.22166775978025	SOX13
Positive Regulation Of Skeletal Muscle Tissue Development (GO:0048643)	1/8	0.04895782755507325	0.2113745923645125	22.9454253611557	69.22166775978025	MYF6
Positive Regulation Of Sodium Ion Transmembrane Transport (GO:1902307)	1/8	0.04895782755507325	0.2113745923645125	22.9454253611557	69.22166775978025	ATP1B1
Long-Chain Fatty Acid Import Into Cell (GO:0044539)	1/8	0.04895782755507325	0.2113745923645125	22.9454253611557	69.22166775978025	SLC27A1
Mitochondrial Respiratory Chain Complex III Assembly (GO:0034551)	1/8	0.04895782755507325	0.2113745923645125	22.9454253611557	69.22166775978025	SLC25A33
Pyrimidine-Containing Compound Metabolic Process (GO:0072527)	1/8	0.04895782755507325	0.2113745923645125	22.9454253611557	69.22166775978025	SLC19A2
Regulation Of B Cell Apoptotic Process (GO:0002902)	1/8	0.04895782755507325	0.2113745923645125	22.9454253611557	69.22166775978025	IRS2
Muscle Cell Fate Commitment (GO:0042693)	1/8	0.04895782755507325	0.2113745923645125	22.9454253611557	69.22166775978025	MYF6
Regulation Of ER-associated Ubiquitin-Dependent Protein Catabolic Process (GO:1903069)	1/8	0.04895782755507325	0.2113745923645125	22.9454253611557	69.22166775978025	HERPUD1
Regulation Of Biosynthetic Process (GO:0009889)	1/8	0.04895782755507325	0.2113745923645125	22.9454253611557	69.22166775978025	SLC25A33
Regulation Of Fatty Acid Metabolic Process (GO:0019217)	1/9	0.05490843884780374	0.2113745923645125	20.075842696629213	58.26186678124971	PDK4
Rap Protein Signal Transduction (GO:0032486)	1/9	0.05490843884780374	0.2113745923645125	20.075842696629213	58.26186678124971	RAPGEF3
Regulation Of Microglial Cell Activation (GO:1903978)	1/9	0.05490843884780374	0.2113745923645125	20.075842696629213	58.26186678124971	NR1D1
Cardiac Muscle Cell Membrane Repolarization (GO:0099622)	1/9	0.05490843884780374	0.2113745923645125	20.075842696629213	58.26186678124971	ATP1B1
Pancreas Development (GO:0031016)	1/9	0.05490843884780374	0.2113745923645125	20.075842696629213	58.26186678124971	MET
Phosphatidylethanolamine Biosynthetic Process (GO:0006646)	1/9	0.05490843884780374	0.2113745923645125	20.075842696629213	58.26186678124971	SLC27A1
Podocyte Differentiation (GO:0072112)	1/9	0.05490843884780374	0.2113745923645125	20.075842696629213	58.26186678124971	KLF15
Cellular Response To Leucine (GO:0071233)	1/9	0.05490843884780374	0.2113745923645125	20.075842696629213	58.26186678124971	SESN1
Central Nervous System Projection Neuron Axonogenesis (GO:0021952)	1/9	0.05490843884780374	0.2113745923645125	20.075842696629213	58.26186678124971	EPHB1
Response To Leucine (GO:0043201)	1/9	0.05490843884780374	0.2113745923645125	20.075842696629213	58.26186678124971	SESN1
snRNA Transcription By RNA Polymerase II (GO:0042795)	1/9	0.05490843884780374	0.2113745923645125	20.075842696629213	58.26186678124971	ELL2
Sodium Ion Export Across Plasma Membrane (GO:0036376)	1/9	0.05490843884780374	0.2113745923645125	20.075842696629213	58.26186678124971	ATP1B1
Glucose Import (GO:0046323)	1/9	0.05490843884780374	0.2113745923645125	20.075842696629213	58.26186678124971	SLC27A1
Granulocyte Differentiation (GO:0030851)	1/9	0.05490843884780374	0.2113745923645125	20.075842696629213	58.26186678124971	CSF3
Positive Regulation Of Transcription From RNA Polymerase II Promoter In Response To Endoplasmic Reticulum Stress (GO:1990440)	1/9	0.05490843884780374	0.2113745923645125	20.075842696629213	58.26186678124971	CEBPB
Regulation Of Delayed Rectifier Potassium Channel Activity (GO:1902259)	1/10	0.060822229531582915	0.2113745923645125	17.84394506866417	49.959476324328946	KCNE4
Negative Regulation Of Neuroinflammatory Response (GO:0150079)	1/10	0.060822229531582915	0.2113745923645125	17.84394506866417	49.959476324328946	NR1D1
Regulation Of Lipoprotein Lipase Activity (GO:0051004)	1/10	0.060822229531582915	0.2113745923645125	17.84394506866417	49.959476324328946	HDAC9
Regulation Of Oxidoreductase Activity (GO:0051341)	1/10	0.060822229531582915	0.2113745923645125	17.84394506866417	49.959476324328946	HP
Regulation Of Peptidyl-Lysine Acetylation (GO:2000756)	1/10	0.060822229531582915	0.2113745923645125	17.84394506866417	49.959476324328946	KLF15
Polyamine Metabolic Process (GO:0006595)	1/10	0.060822229531582915	0.2113745923645125	17.84394506866417	49.959476324328946	SLC38A2
Cellular Response To Thyroid Hormone Stimulus (GO:0097067)	1/10	0.060822229531582915	0.2113745923645125	17.84394506866417	49.959476324328946	KLF9
Positive Regulation Of Glycogen Biosynthetic Process (GO:0045725)	1/10	0.060822229531582915	0.2113745923645125	17.84394506866417	49.959476324328946	IRS2
Establishment Of Skin Barrier (GO:0061436)	1/10	0.060822229531582915	0.2113745923645125	17.84394506866417	49.959476324328946	MET
Telomere Maintenance In Response To DNA Damage (GO:0043247)	1/10	0.060822229531582915	0.2113745923645125	17.84394506866417	49.959476324328946	TFIP11
Glutamine Family Amino Acid Biosynthetic Process (GO:0009084)	1/10	0.060822229531582915	0.2113745923645125	17.84394506866417	49.959476324328946	GLUL
Glutamine Family Amino Acid Catabolic Process (GO:0009065)	1/10	0.060822229531582915	0.2113745923645125	17.84394506866417	49.959476324328946	GLUL
Glutamine Metabolic Process (GO:0006541)	1/10	0.060822229531582915	0.2113745923645125	17.84394506866417	49.959476324328946	GLUL
Positive Regulation Of Potassium Ion Transmembrane Transporter Activity (GO:1901018)	1/10	0.060822229531582915	0.2113745923645125	17.84394506866417	49.959476324328946	ATP1B1
Induction Of Positive Chemotaxis (GO:0050930)	1/10	0.060822229531582915	0.2113745923645125	17.84394506866417	49.959476324328946	PGF
Inositol Phosphate Biosynthetic Process (GO:0032958)	1/10	0.060822229531582915	0.2113745923645125	17.84394506866417	49.959476324328946	IP6K1
Positive Regulation Of Sodium Ion Transmembrane Transporter Activity (GO:2000651)	1/10	0.060822229531582915	0.2113745923645125	17.84394506866417	49.959476324328946	ATP1B1
Intracellular Potassium Ion Homeostasis (GO:0030007)	1/10	0.060822229531582915	0.2113745923645125	17.84394506866417	49.959476324328946	ATP1B1
Positive Regulation Of Triglyceride Biosynthetic Process (GO:0010867)	1/10	0.060822229531582915	0.2113745923645125	17.84394506866417	49.959476324328946	SLC27A1
Potassium Ion Export Across Plasma Membrane (GO:0097623)	1/10	0.060822229531582915	0.2113745923645125	17.84394506866417	49.959476324328946	KCNE4
Regulation Of ERAD Pathway (GO:1904292)	1/10	0.060822229531582915	0.2113745923645125	17.84394506866417	49.959476324328946	HERPUD1
Regulation Of Actin Filament Organization (GO:0110053)	1/10	0.060822229531582915	0.2113745923645125	17.84394506866417	49.959476324328946	CSF3
Regulation Of Alcohol Biosynthetic Process (GO:1902930)	1/10	0.060822229531582915	0.2113745923645125	17.84394506866417	49.959476324328946	H6PD
Regulation Of Cellular Ketone Metabolic Process (GO:0010565)	1/10	0.060822229531582915	0.2113745923645125	17.84394506866417	49.959476324328946	PDK4
Regulation Of Gene Expression (GO:0010468)	10/896	0.052757109096198636	0.2113745923645125	1.8927765237020315	5.5686559404369245	ZNF341;PER1;CEBPB;SERTAD3;TLE1;SOX13;PKP1;NR1D2;ATP1B1;SLC38A2
Cholesterol Homeostasis (GO:0042632)	2/51	0.040454860374815174	0.2113745923645125	6.610853432282004	21.204765128993493	NR1D1;HDAC9
Sterol Homeostasis (GO:0055092)	2/52	0.04190550174228222	0.2113745923645125	6.4781818181818185	20.550983351504883	NR1D1;HDAC9
Post-Transcriptional Regulation Of Gene Expression (GO:0010608)	2/52	0.04190550174228222	0.2113745923645125	6.4781818181818185	20.550983351504883	PER1;FOXO3
Negative Regulation Of Kinase Activity (GO:0033673)	2/55	0.04637246100058657	0.2113745923645125	6.110205831903945	18.764744619143872	IRS2;CEP85
Negative Regulation Of Autophagy (GO:0010507)	2/57	0.049443402043776584	0.2113745923645125	5.887190082644628	17.702348792181628	MET;MCL1
Protein Lipidation (GO:0006497)	2/59	0.052586068279933486	0.2113745923645125	5.6798245614035086	16.728810317608538	GLUL;PGF
Regulation Of Rho Protein Signal Transduction (GO:0035023)	2/59	0.052586068279933486	0.2113745923645125	5.6798245614035086	16.728810317608538	ADGRG1;MET
Organic Anion Transport (GO:0015711)	2/61	0.05579823827968869	0.2113745923645125	5.486517719568567	15.834161365426286	SLCO4A1;SLC25A25
Regulation Of Actin Filament Polymerization (GO:0030833)	2/61	0.05579823827968869	0.2113745923645125	5.486517719568567	15.834161365426286	CSF3;PRKCE
Regulation Of Actin Filament-Based Process (GO:0032970)	2/63	0.059077733744055706	0.2113745923645125	5.305886736214605	15.00982925517889	FAM107A;RAPGEF3
Regulation Of Cellular Biosynthetic Process (GO:0031326)	2/63	0.059077733744055706	0.2113745923645125	5.305886736214605	15.00982925517889	PDK4;FOXO3
Glucose Homeostasis (GO:0042593)	2/64	0.060742059437630676	0.2113745923645125	5.219941348973607	14.621676443364734	PDK4;NR1D1
Negative Regulation Of Cellular Component Organization (GO:0051129)	2/64	0.060742059437630676	0.2113745923645125	5.219941348973607	14.621676443364734	TFIP11;RAPGEF3
Nitrogen Compound Transport (GO:0071705)	3/127	0.045289160979409854	0.2113745923645125	3.942714126807564	12.201468310010414	SLC38A3;SLC38A2;SLC19A2
Positive Regulation Of Programmed Cell Death (GO:0043068)	4/220	0.04910121531710561	0.2113745923645125	3.033161068044789	9.14155767548108	RPS6KA2;FOXO3;MCL1;GADD45G
Positive Regulation Of Cell Differentiation (GO:0045597)	4/228	0.05464361877084248	0.2113745923645125	2.923172757475083	8.497437643967205	CSF3;CEBPB;MYF6;ASB4
Negative Regulation Of Cell Population Proliferation (GO:0008285)	5/312	0.045878769428101956	0.2113745923645125	2.6815481893082964	8.263868663831643	PER2;BTG2;ADGRG1;RPS6KA2;TENT5B
Negative Regulation Of Cellular Process (GO:0048523)	6/440	0.05745225922407522	0.2113745923645125	2.2824226464779462	6.520427185698711	BTG2;SERTAD3;ADGRG1;RPS6KA2;OSGIN1;TENT5B
ATP Transport (GO:0015867)	1/11	0.06669942472094968	0.21390622524543162	16.058426966292135	43.479137671099494	SLC25A25
Negative Regulation Of Macrophage Derived Foam Cell Differentiation (GO:0010745)	1/11	0.06669942472094968	0.21390622524543162	16.058426966292135	43.479137671099494	NFKBIA
Negative Regulation Of Transcription Regulatory Region DNA Binding (GO:2000678)	1/11	0.06669942472094968	0.21390622524543162	16.058426966292135	43.479137671099494	PER2
Pentose-Phosphate Shunt (GO:0006098)	1/11	0.06669942472094968	0.21390622524543162	16.058426966292135	43.479137671099494	H6PD
Cardiolipin Metabolic Process (GO:0032048)	1/11	0.06669942472094968	0.21390622524543162	16.058426966292135	43.479137671099494	SLC27A1
Cellular Response To Fatty Acid (GO:0071398)	1/11	0.06669942472094968	0.21390622524543162	16.058426966292135	43.479137671099494	PDK4
Cellular Response To Leucine Starvation (GO:1990253)	1/11	0.06669942472094968	0.21390622524543162	16.058426966292135	43.479137671099494	SESN1
Relaxation Of Cardiac Muscle (GO:0055119)	1/11	0.06669942472094968	0.21390622524543162	16.058426966292135	43.479137671099494	ATP1B1
Positive Regulation Of Brown Fat Cell Differentiation (GO:0090336)	1/11	0.06669942472094968	0.21390622524543162	16.058426966292135	43.479137671099494	SOX13
Response To Thyroid Hormone (GO:0097066)	1/11	0.06669942472094968	0.21390622524543162	16.058426966292135	43.479137671099494	KLF9
Smooth Muscle Cell Differentiation (GO:0051145)	1/11	0.06669942472094968	0.21390622524543162	16.058426966292135	43.479137671099494	TMEM204
snRNA Transcription (GO:0009301)	1/11	0.06669942472094968	0.21390622524543162	16.058426966292135	43.479137671099494	ELL2
Positive Regulation Of Glycogen Metabolic Process (GO:0070875)	1/11	0.06669942472094968	0.21390622524543162	16.058426966292135	43.479137671099494	IRS2
Fatty Acid Transmembrane Transport (GO:1902001)	1/11	0.06669942472094968	0.21390622524543162	16.058426966292135	43.479137671099494	SLC27A1
Positive Regulation Of Protein Export From Nucleus (GO:0046827)	1/11	0.06669942472094968	0.21390622524543162	16.058426966292135	43.479137671099494	RAPGEF3
Positive Regulation Of Syncytium Formation By Plasma Membrane Fusion (GO:0060143)	1/11	0.06669942472094968	0.21390622524543162	16.058426966292135	43.479137671099494	RAPGEF3
Mitochondrial Genome Maintenance (GO:0000002)	1/11	0.06669942472094968	0.21390622524543162	16.058426966292135	43.479137671099494	SLC25A33
Regulation Of Behavior (GO:0050795)	1/11	0.06669942472094968	0.21390622524543162	16.058426966292135	43.479137671099494	NR1D1
Negative Regulation Of Cell Activation (GO:0050866)	1/11	0.06669942472094968	0.21390622524543162	16.058426966292135	43.479137671099494	NR1D1
Regulation Of Fat Cell Differentiation (GO:0045598)	2/65	0.06242241882439744	0.21390622524543162	5.136724386724387	14.248404274421565	CEBPB;NR1D1
Neuron Projection Development (GO:0031175)	3/148	0.0656020566728149	0.21390622524543162	3.366706302021403	9.171407019654346	BTG2;FLRT3;EPHB1
Positive Regulation Of Apoptotic Process (GO:0043065)	4/240	0.0635684531341188	0.21390622524543162	2.7721718565234528	7.639101976189077	RPS6KA2;FOXO3;MCL1;GADD45G
Cellular Response To Nutrient Levels (GO:0031669)	2/68	0.06755710734346769	0.21514702478024206	4.902203856749312	13.21037073345675	FAM107A;PDK4
Regulation Of NIK/NF-kappaB Signaling (GO:1901222)	2/68	0.06755710734346769	0.21514702478024206	4.902203856749312	13.21037073345675	NFKBIA;HDAC9
Regulation Of Endothelial Cell Chemotaxis (GO:2001026)	1/12	0.07254024826227233	0.21954234076727455	14.597548518896833	38.29832861216501	MET
Regulation Of Fatty Acid Beta-Oxidation (GO:0031998)	1/12	0.07254024826227233	0.21954234076727455	14.597548518896833	38.29832861216501	IRS2
NADPH Regeneration (GO:0006740)	1/12	0.07254024826227233	0.21954234076727455	14.597548518896833	38.29832861216501	H6PD
Regulation Of Neuroinflammatory Response (GO:0150077)	1/12	0.07254024826227233	0.21954234076727455	14.597548518896833	38.29832861216501	NR1D1
Phosphatidylcholine Biosynthetic Process (GO:0006656)	1/12	0.07254024826227233	0.21954234076727455	14.597548518896833	38.29832861216501	SLC27A1
Cellular Response To Corticosteroid Stimulus (GO:0071384)	1/12	0.07254024826227233	0.21954234076727455	14.597548518896833	38.29832861216501	FAM107A
Positive Regulation Of ERAD Pathway (GO:1904294)	1/12	0.07254024826227233	0.21954234076727455	14.597548518896833	38.29832861216501	HERPUD1
Cytoplasmic Sequestering Of Transcription Factor (GO:0042994)	1/12	0.07254024826227233	0.21954234076727455	14.597548518896833	38.29832861216501	NFKBIA
Dendritic Spine Morphogenesis (GO:0060997)	1/12	0.07254024826227233	0.21954234076727455	14.597548518896833	38.29832861216501	EPHB1
Skin Epidermis Development (GO:0098773)	1/12	0.07254024826227233	0.21954234076727455	14.597548518896833	38.29832861216501	MET
Positive Regulation Of Fatty Acid Oxidation (GO:0046321)	1/12	0.07254024826227233	0.21954234076727455	14.597548518896833	38.29832861216501	IRS2
Epithelial Structure Maintenance (GO:0010669)	1/12	0.07254024826227233	0.21954234076727455	14.597548518896833	38.29832861216501	SERPINA3
Positive Regulation Of Nuclear-Transcribed mRNA poly(A) Tail Shortening (GO:0060213)	1/12	0.07254024826227233	0.21954234076727455	14.597548518896833	38.29832861216501	BTG2
Maintenance Of Gastrointestinal Epithelium (GO:0030277)	1/12	0.07254024826227233	0.21954234076727455	14.597548518896833	38.29832861216501	SERPINA3
Mitochondrial Transcription (GO:0006390)	1/12	0.07254024826227233	0.21954234076727455	14.597548518896833	38.29832861216501	SLC25A33
Cell Junction Assembly (GO:0034329)	2/72	0.07461231960324866	0.22432782933345158	4.62077922077922	11.99299978021094	FLRT3;PKP1
Negative Regulation Of Binding (GO:0051100)	2/72	0.07461231960324866	0.22432782933345158	4.62077922077922	11.99299978021094	NFKBIA;TFIP11
Negative Regulation Of Macrophage Activation (GO:0043031)	1/13	0.07834492261061748	0.22951044636571916	13.380149812734082	34.074345993359636	NR1D1
Negative Regulation Of Peptide Hormone Secretion (GO:0090278)	1/13	0.07834492261061748	0.22951044636571916	13.380149812734082	34.074345993359636	MIDN
Cell Communication By Electrical Coupling Involved In Cardiac Conduction (GO:0086064)	1/13	0.07834492261061748	0.22951044636571916	13.380149812734082	34.074345993359636	ATP1B1
Relaxation Of Muscle (GO:0090075)	1/13	0.07834492261061748	0.22951044636571916	13.380149812734082	34.074345993359636	ATP1B1
Cytoplasmic Sequestering Of Protein (GO:0051220)	1/13	0.07834492261061748	0.22951044636571916	13.380149812734082	34.074345993359636	NFKBIA
Toll-Like Receptor 4 Signaling Pathway (GO:0034142)	1/13	0.07834492261061748	0.22951044636571916	13.380149812734082	34.074345993359636	PRKCE
Intracellular Sodium Ion Homeostasis (GO:0006883)	1/13	0.07834492261061748	0.22951044636571916	13.380149812734082	34.074345993359636	ATP1B1
Membrane Repolarization During Cardiac Muscle Cell Action Potential (GO:0086013)	1/13	0.07834492261061748	0.22951044636571916	13.380149812734082	34.074345993359636	ATP1B1
Regulation Of Cellular Response To Growth Factor Stimulus (GO:0090287)	1/14	0.08411366892699669	0.2319770911051576	12.350043215211755	30.573596471212063	TMEM204
Negative Regulation Of Endoplasmic Reticulum Stress-Induced Intrinsic Apoptotic Signaling Pathway (GO:1902236)	1/14	0.08411366892699669	0.2319770911051576	12.350043215211755	30.573596471212063	HERPUD1
Negative Regulation Of Insulin Secretion (GO:0046676)	1/14	0.08411366892699669	0.2319770911051576	12.350043215211755	30.573596471212063	MIDN
Regulation Of Epithelial Cell Differentiation (GO:0030856)	1/14	0.08411366892699669	0.2319770911051576	12.350043215211755	30.573596471212063	CEBPB
Regulation Of Nuclear-Transcribed mRNA poly(A) Tail Shortening (GO:0060211)	1/14	0.08411366892699669	0.2319770911051576	12.350043215211755	30.573596471212063	BTG2
Phosphatidylglycerol Metabolic Process (GO:0046471)	1/14	0.08411366892699669	0.2319770911051576	12.350043215211755	30.573596471212063	SLC27A1
Positive Chemotaxis (GO:0050918)	1/14	0.08411366892699669	0.2319770911051576	12.350043215211755	30.573596471212063	MET
Response To Axon Injury (GO:0048678)	1/14	0.08411366892699669	0.2319770911051576	12.350043215211755	30.573596471212063	FLRT3
Positive Regulation Of Cell Migration Involved In Sprouting Angiogenesis (GO:0090050)	1/14	0.08411366892699669	0.2319770911051576	12.350043215211755	30.573596471212063	HDAC9
Positive Regulation Of Endothelial Cell Chemotaxis (GO:2001028)	1/14	0.08411366892699669	0.2319770911051576	12.350043215211755	30.573596471212063	MET
Extrinsic Apoptotic Signaling Pathway In Absence Of Ligand (GO:0097192)	1/14	0.08411366892699669	0.2319770911051576	12.350043215211755	30.573596471212063	MCL1
Positive Regulation Of Lipid Catabolic Process (GO:0050996)	1/14	0.08411366892699669	0.2319770911051576	12.350043215211755	30.573596471212063	IRS2
Telomere Capping (GO:0016233)	1/14	0.08411366892699669	0.2319770911051576	12.350043215211755	30.573596471212063	TFIP11
Glucose 6-Phosphate Metabolic Process (GO:0051156)	1/14	0.08411366892699669	0.2319770911051576	12.350043215211755	30.573596471212063	H6PD
Positive Regulation Of Positive Chemotaxis (GO:0050927)	1/14	0.08411366892699669	0.2319770911051576	12.350043215211755	30.573596471212063	PGF
Positive Regulation Of Triglyceride Metabolic Process (GO:0090208)	1/14	0.08411366892699669	0.2319770911051576	12.350043215211755	30.573596471212063	SLC27A1
Negative Regulation Of Focal Adhesion Assembly (GO:0051895)	1/15	0.0898467070582339	0.2319770911051576	11.46709470304976	27.631688371918642	FAM107A
Negative Regulation Of Lipid Storage (GO:0010888)	1/15	0.0898467070582339	0.2319770911051576	11.46709470304976	27.631688371918642	NFKBIA
Regulation Of Oxidative Phosphorylation (GO:0002082)	1/15	0.0898467070582339	0.2319770911051576	11.46709470304976	27.631688371918642	SLC25A33
Phosphatidylserine Metabolic Process (GO:0006658)	1/15	0.0898467070582339	0.2319770911051576	11.46709470304976	27.631688371918642	SLC27A1
Polyol Biosynthetic Process (GO:0046173)	1/15	0.0898467070582339	0.2319770911051576	11.46709470304976	27.631688371918642	IP6K1
Regulation Of Triglyceride Biosynthetic Process (GO:0010866)	1/15	0.0898467070582339	0.2319770911051576	11.46709470304976	27.631688371918642	SLC27A1
Regulation Of Ventricular Cardiac Muscle Cell Membrane Repolarization (GO:0060307)	1/15	0.0898467070582339	0.2319770911051576	11.46709470304976	27.631688371918642	KCNE4
Dicarboxylic Acid Catabolic Process (GO:0043649)	1/15	0.0898467070582339	0.2319770911051576	11.46709470304976	27.631688371918642	GLUL
Endoplasmic Reticulum To Cytosol Transport (GO:1903513)	1/15	0.0898467070582339	0.2319770911051576	11.46709470304976	27.631688371918642	HERPUD1
Sodium Ion Homeostasis (GO:0055078)	1/15	0.0898467070582339	0.2319770911051576	11.46709470304976	27.631688371918642	ATP1B1
Positive Regulation Of Glucose Metabolic Process (GO:0010907)	1/15	0.0898467070582339	0.2319770911051576	11.46709470304976	27.631688371918642	IRS2
Positive Regulation Of Interleukin-4 Production (GO:0032753)	1/15	0.0898467070582339	0.2319770911051576	11.46709470304976	27.631688371918642	CEBPB
Ventricular Cardiac Muscle Cell Action Potential (GO:0086005)	1/15	0.0898467070582339	0.2319770911051576	11.46709470304976	27.631688371918642	KCNE4
Positive Regulation Of Potassium Ion Transmembrane Transport (GO:1901381)	1/15	0.0898467070582339	0.2319770911051576	11.46709470304976	27.631688371918642	ATP1B1
Positive Regulation Of Regulatory T Cell Differentiation (GO:0045591)	1/15	0.0898467070582339	0.2319770911051576	11.46709470304976	27.631688371918642	FOXO3
Regulation Of Aerobic Respiration (GO:1903715)	1/15	0.0898467070582339	0.2319770911051576	11.46709470304976	27.631688371918642	SLC25A33
Regulation Of Brown Fat Cell Differentiation (GO:0090335)	1/15	0.0898467070582339	0.2319770911051576	11.46709470304976	27.631688371918642	SOX13
Regulation Of Carbohydrate Metabolic Process (GO:0006109)	1/15	0.0898467070582339	0.2319770911051576	11.46709470304976	27.631688371918642	PDK4
Negative Regulation Of Cell-Substrate Junction Organization (GO:0150118)	1/15	0.0898467070582339	0.2319770911051576	11.46709470304976	27.631688371918642	FAM107A
Regulation Of Kinase Activity (GO:0043549)	2/75	0.08005181694565143	0.2319770911051576	4.429950186799502	11.185983677406131	IRS2;MET
Positive Regulation Of Protein Modification By Small Protein Conjugation Or Removal (GO:1903322)	2/76	0.0818919102891378	0.2319770911051576	4.3697788697788695	10.934738302884849	FAM107A;UBE2D1
Positive Regulation Of Protein Ubiquitination (GO:0031398)	2/79	0.08748970537695075	0.2319770911051576	4.198642266824085	10.228875654651755	FAM107A;UBE2D1
Regulation Of Cell Cycle (GO:0051726)	4/266	0.08535981605698155	0.2319770911051576	2.492455174862418	6.133632659270937	PER2;RPS6KA2;TENT5B;GADD45G
Protein Ubiquitination (GO:0016567)	5/375	0.08582327750802257	0.2319770911051576	2.2149443561208266	5.438718364789744	SPSB1;TRIM63;UBE2D1;ASB4;PDZRN3
Regulation Of Nucleic Acid-Templated Transcription (GO:1903506)	5/380	0.08959416905396451	0.2319770911051576	2.184627450980392	5.27033734794692	ZNF341;CEBPB;SERTAD3;SOX13;NR1D2
Positive Regulation Of Cell Population Proliferation (GO:0008284)	5/380	0.08959416905396451	0.2319770911051576	2.184627450980392	5.27033734794692	CSF3;TBC1D8;IRS2;SLC25A33;PGF
Regulation Of Protein Metabolic Process (GO:0051246)	2/81	0.09128388302980689	0.23502385658941832	4.091772151898734	9.794806574986534	NFKBIA;FOXO3
Negative Regulation Of Extrinsic Apoptotic Signaling Pathway In Absence Of Ligand (GO:2001240)	1/16	0.09554425550460514	0.23665975482712492	10.70187265917603	25.12977062949736	MCL1
Regulation Of Fatty Acid Oxidation (GO:0046320)	1/16	0.09554425550460514	0.23665975482712492	10.70187265917603	25.12977062949736	PDK4
Negative Regulation Of Signal Transduction In Absence Of Ligand (GO:1901099)	1/16	0.09554425550460514	0.23665975482712492	10.70187265917603	25.12977062949736	MCL1
Oligodendrocyte Differentiation (GO:0048709)	1/16	0.09554425550460514	0.23665975482712492	10.70187265917603	25.12977062949736	SOX13
Phosphatidylethanolamine Metabolic Process (GO:0046337)	1/16	0.09554425550460514	0.23665975482712492	10.70187265917603	25.12977062949736	SLC27A1
Intermediate Filament Organization (GO:0045109)	1/16	0.09554425550460514	0.23665975482712492	10.70187265917603	25.12977062949736	PKP1
Positive Regulation Of Transcription From RNA Polymerase II Promoter In Response To Stress (GO:0036003)	1/16	0.09554425550460514	0.23665975482712492	10.70187265917603	25.12977062949736	CEBPB
Lipopolysaccharide-Mediated Signaling Pathway (GO:0031663)	1/16	0.09554425550460514	0.23665975482712492	10.70187265917603	25.12977062949736	PRKCE
Potassium Ion Homeostasis (GO:0055075)	1/16	0.09554425550460514	0.23665975482712492	10.70187265917603	25.12977062949736	ATP1B1
Purine Ribonucleotide Transport (GO:0015868)	1/16	0.09554425550460514	0.23665975482712492	10.70187265917603	25.12977062949736	SLC25A25
ncRNA Metabolic Process (GO:0034660)	1/16	0.09554425550460514	0.23665975482712492	10.70187265917603	25.12977062949736	ZCCHC8
Response To Tumor Necrosis Factor (GO:0034612)	2/82	0.0931989936717394	0.23665975482712492	4.040340909090909	9.587803137174207	NFKBIA;NR1D1
Positive Regulation Of Binding (GO:0051099)	2/83	0.09512582524801891	0.23665975482712492	3.990179573512907	9.387116058379869	CSF3;MET
Positive Regulation Of Macromolecule Metabolic Process (GO:0010604)	4/275	0.09365728346393087	0.23665975482712492	2.408135244143139	5.702736569766159	NFKBIA;TLE1;PKP1;SLC38A2
Regulation Of Keratinocyte Proliferation (GO:0010837)	1/17	0.10120653145474191	0.24342834144640557	10.032303370786517	22.97991368363218	KLF9
Adenine Nucleotide Transport (GO:0051503)	1/17	0.10120653145474191	0.24342834144640557	10.032303370786517	22.97991368363218	SLC25A25
Polyol Metabolic Process (GO:0019751)	1/17	0.10120653145474191	0.24342834144640557	10.032303370786517	22.97991368363218	IP6K1
Response To Glucocorticoid (GO:0051384)	1/17	0.10120653145474191	0.24342834144640557	10.032303370786517	22.97991368363218	FAM107A
Retrograde Protein Transport, ER To Cytosol (GO:0030970)	1/17	0.10120653145474191	0.24342834144640557	10.032303370786517	22.97991368363218	HERPUD1
Glutamate Metabolic Process (GO:0006536)	1/17	0.10120653145474191	0.24342834144640557	10.032303370786517	22.97991368363218	GLUL
Hepaticobiliary System Development (GO:0061008)	1/17	0.10120653145474191	0.24342834144640557	10.032303370786517	22.97991368363218	MET
Negative Regulation Of Rho Protein Signal Transduction (GO:0035024)	1/17	0.10120653145474191	0.24342834144640557	10.032303370786517	22.97991368363218	MET
Potassium Ion Transmembrane Transport (GO:0071805)	2/86	0.10097448239404146	0.24342834144640557	3.8468614718614718	8.820420366200192	KCNE4;ATP1B1
DNA-templated Transcription (GO:0006351)	3/178	0.10053549810284242	0.24342834144640557	2.7836453201970444	6.3947136203331265	CEBPD;FOXO3;SLC25A33
Regulation Of Inflammatory Response (GO:0050727)	3/178	0.10053549810284242	0.24342834144640557	2.7836453201970444	6.3947136203331265	NFKBIA;NR1D2;NR1D1
Modification-Dependent Protein Catabolic Process (GO:0019941)	3/180	0.10308782383470189	0.24730254851684388	2.7518020650691604	6.252573092930776	SPSB1;UBE2D1;HERPUD1
Regulation Of Fibroblast Migration (GO:0010762)	1/18	0.106833750821637	0.24909706186473526	9.441506939854593	21.11575450270181	PRKCE
Regulation Of Interleukin-4 Production (GO:0032673)	1/18	0.106833750821637	0.24909706186473526	9.441506939854593	21.11575450270181	CEBPB
Regulation Of Lipid Storage (GO:0010883)	1/18	0.106833750821637	0.24909706186473526	9.441506939854593	21.11575450270181	NFKBIA
Regulation Of Membrane Protein Ectodomain Proteolysis (GO:0051043)	1/18	0.106833750821637	0.24909706186473526	9.441506939854593	21.11575450270181	TIMP3
Regulation Of Regulatory T Cell Differentiation (GO:0045589)	1/18	0.106833750821637	0.24909706186473526	9.441506939854593	21.11575450270181	FOXO3
Regulation Of Vascular Endothelial Growth Factor Receptor Signaling Pathway (GO:0030947)	1/18	0.106833750821637	0.24909706186473526	9.441506939854593	21.11575450270181	TMEM204
Release Of Cytochrome C From Mitochondria (GO:0001836)	1/18	0.106833750821637	0.24909706186473526	9.441506939854593	21.11575450270181	MCL1
Response To Hexose (GO:0009746)	1/18	0.106833750821637	0.24909706186473526	9.441506939854593	21.11575450270181	IRS2
Mitochondrial Fusion (GO:0008053)	1/18	0.106833750821637	0.24909706186473526	9.441506939854593	21.11575450270181	MCL1
Regulation Of Cardiac Muscle Cell Membrane Repolarization (GO:0099623)	1/18	0.106833750821637	0.24909706186473526	9.441506939854593	21.11575450270181	KCNE4
Regulation Of Translation (GO:0006417)	3/182	0.10566597108230624	0.24909706186473526	2.7206703910614527	6.1146315497765755	BTG2;TENT5B;FOXO3
Negative Regulation Of Interleukin-2 Production (GO:0032703)	1/19	0.11242612817479167	0.2530972442161566	8.916354556803995	19.48632652395246	HDAC9
Fc-gamma Receptor Signaling Pathway Involved In Phagocytosis (GO:0038096)	1/19	0.11242612817479167	0.2530972442161566	8.916354556803995	19.48632652395246	PRKCE
Regulation Of Myotube Differentiation (GO:0010830)	1/19	0.11242612817479167	0.2530972442161566	8.916354556803995	19.48632652395246	HDAC9
cAMP-mediated Signaling (GO:0019933)	1/19	0.11242612817479167	0.2530972442161566	8.916354556803995	19.48632652395246	RAPGEF3
Regulation Of Reactive Oxygen Species Biosynthetic Process (GO:1903426)	1/19	0.11242612817479167	0.2530972442161566	8.916354556803995	19.48632652395246	SLC25A33
Regulation Of Toll-Like Receptor 4 Signaling Pathway (GO:0034143)	1/19	0.11242612817479167	0.2530972442161566	8.916354556803995	19.48632652395246	NR1D1
Regulation Of Vasoconstriction (GO:0019229)	1/19	0.11242612817479167	0.2530972442161566	8.916354556803995	19.48632652395246	PER2
Positive Regulation Of Cholesterol Efflux (GO:0010875)	1/19	0.11242612817479167	0.2530972442161566	8.916354556803995	19.48632652395246	NFKBIA
Endoplasmic Reticulum Calcium Ion Homeostasis (GO:0032469)	1/19	0.11242612817479167	0.2530972442161566	8.916354556803995	19.48632652395246	HERPUD1
Vesicle Cargo Loading (GO:0035459)	1/19	0.11242612817479167	0.2530972442161566	8.916354556803995	19.48632652395246	MIA2
Positive Regulation Of Synapse Assembly (GO:0051965)	1/19	0.11242612817479167	0.2530972442161566	8.916354556803995	19.48632652395246	EPHB1
Negative Regulation Of G Protein-Coupled Receptor Signaling Pathway (GO:0045744)	1/19	0.11242612817479167	0.2530972442161566	8.916354556803995	19.48632652395246	MET
Protein Catabolic Process (GO:0030163)	2/90	0.10892384484200791	0.2530972442161566	3.6709710743801653	8.138933140587662	DENND3;NR1D1
Cellular Response To Lipopolysaccharide (GO:0071222)	2/91	0.11093679977747148	0.2530972442161566	3.6294688457609805	7.9804565395679745	PRKCE;NR1D1
Positive Regulation Of Autophagy (GO:0010508)	2/93	0.1149920375133464	0.2582376468972939	3.5492007992007992	7.676539406379614	SESN1;FOXO3
Positive Regulation Of Multicellular Organismal Process (GO:0051240)	4/298	0.11651805674601806	0.2610232937888738	2.216105046669831	4.76398101797435	PER2;SLC27A1;CEBPB;GADD45G
Regulation Of Insulin Secretion Involved In Cellular Response To Glucose Stimulus (GO:0061178)	1/20	0.11798387682434978	0.26110717534492905	8.446481371969249	18.051881655375286	NR1D1
Long-Chain Fatty Acid Transport (GO:0015909)	1/20	0.11798387682434978	0.26110717534492905	8.446481371969249	18.051881655375286	SLC27A1
Protein Deacylation (GO:0035601)	1/20	0.11798387682434978	0.26110717534492905	8.446481371969249	18.051881655375286	HDAC9
Negative Regulation Of NIK/NF-kappaB Signaling (GO:1901223)	1/20	0.11798387682434978	0.26110717534492905	8.446481371969249	18.051881655375286	HDAC9
Regulation Of Cardiac Muscle Contraction By Calcium Ion Signaling (GO:0010882)	1/20	0.11798387682434978	0.26110717534492905	8.446481371969249	18.051881655375286	ATP1B1
Fc Receptor Mediated Stimulatory Signaling Pathway (GO:0002431)	1/21	0.1235072087800262	0.26375137575921487	8.023595505617978	16.780994987424677	PRKCE
Negative Regulation Of Ion Transmembrane Transporter Activity (GO:0032413)	1/21	0.1235072087800262	0.26375137575921487	8.023595505617978	16.780994987424677	PRKCE
Regulation Of Extrinsic Apoptotic Signaling Pathway In Absence Of Ligand (GO:2001239)	1/21	0.1235072087800262	0.26375137575921487	8.023595505617978	16.780994987424677	MCL1
Regulation Of Muscle Cell Differentiation (GO:0051147)	1/21	0.1235072087800262	0.26375137575921487	8.023595505617978	16.780994987424677	HDAC9
Regulation Of Potassium Ion Transmembrane Transporter Activity (GO:1901016)	1/21	0.1235072087800262	0.26375137575921487	8.023595505617978	16.780994987424677	ATP1B1
Regulation Of Protein Export From Nucleus (GO:0046825)	1/21	0.1235072087800262	0.26375137575921487	8.023595505617978	16.780994987424677	RAPGEF3
Regulation Of Transcription Regulatory Region DNA Binding (GO:2000677)	1/21	0.1235072087800262	0.26375137575921487	8.023595505617978	16.780994987424677	PER2
Positive Regulation Of Rho Protein Signal Transduction (GO:0035025)	1/21	0.1235072087800262	0.26375137575921487	8.023595505617978	16.780994987424677	ADGRG1
snRNA Metabolic Process (GO:0016073)	1/21	0.1235072087800262	0.26375137575921487	8.023595505617978	16.780994987424677	ZCCHC8
Positive Regulation Of Glucose Import (GO:0046326)	1/21	0.1235072087800262	0.26375137575921487	8.023595505617978	16.780994987424677	IRS2
Positive Regulation Of p38MAPK Cascade (GO:1900745)	1/21	0.1235072087800262	0.26375137575921487	8.023595505617978	16.780994987424677	GADD45G
Positive Regulation Of Response To Wounding (GO:1903036)	1/21	0.1235072087800262	0.26375137575921487	8.023595505617978	16.780994987424677	PRKCE
Inositol Phosphate Metabolic Process (GO:0043647)	1/21	0.1235072087800262	0.26375137575921487	8.023595505617978	16.780994987424677	IP6K1
Positive Regulation Of Striated Muscle Cell Differentiation (GO:0051155)	1/21	0.1235072087800262	0.26375137575921487	8.023595505617978	16.780994987424677	MYF6
Intrinsic Apoptotic Signaling Pathway (GO:0097193)	2/96	0.12114527095679704	0.26375137575921487	3.4352030947775627	7.25090600378609	CEBPB;MCL1
Negative Regulation Of Canonical Wnt Signaling Pathway (GO:0090090)	2/98	0.12529210269382024	0.26693935166002725	3.363162878787879	6.985650658483931	TLE1;SOX13
Regulation Of Endoplasmic Reticulum Stress-Induced Intrinsic Apoptotic Signaling Pathway (GO:1902235)	1/22	0.128996334774439	0.26918413238319006	7.6409844836811125	15.648516831769793	HERPUD1
Negative Regulation Of Lipid Biosynthetic Process (GO:0051055)	1/22	0.128996334774439	0.26918413238319006	7.6409844836811125	15.648516831769793	SLC27A1
Regulation Of Fatty Acid Biosynthetic Process (GO:0042304)	1/22	0.128996334774439	0.26918413238319006	7.6409844836811125	15.648516831769793	PDK4
Regulation Of Glycogen Biosynthetic Process (GO:0005979)	1/22	0.128996334774439	0.26918413238319006	7.6409844836811125	15.648516831769793	IRS2
Regulation Of Supramolecular Fiber Organization (GO:1902903)	1/22	0.128996334774439	0.26918413238319006	7.6409844836811125	15.648516831769793	CSF3
Dendritic Spine Organization (GO:0097061)	1/22	0.128996334774439	0.26918413238319006	7.6409844836811125	15.648516831769793	EPHB1
Myeloid Cell Development (GO:0061515)	1/22	0.128996334774439	0.26918413238319006	7.6409844836811125	15.648516831769793	CEBPB
Regulation Of Actin Cytoskeleton Reorganization (GO:2000249)	1/22	0.128996334774439	0.26918413238319006	7.6409844836811125	15.648516831769793	RAPGEF3
Negative Regulation Of Cell Junction Assembly (GO:1901889)	1/22	0.128996334774439	0.26918413238319006	7.6409844836811125	15.648516831769793	FAM107A
Response To Endoplasmic Reticulum Stress (GO:0034976)	2/101	0.13157562025101674	0.2739410407959665	3.2605601469237833	6.612981795041681	CEBPB;HERPUD1
Regulation Of Double-Strand Break Repair Via Nonhomologous End Joining (GO:2001032)	1/23	0.13445146422821455	0.27430499621559845	7.293156281920327	14.634097366267284	TFIP11
Fc-gamma Receptor Signaling Pathway (GO:0038094)	1/23	0.13445146422821455	0.27430499621559845	7.293156281920327	14.634097366267284	PRKCE
Negative Regulation Of Stress Fiber Assembly (GO:0051497)	1/23	0.13445146422821455	0.27430499621559845	7.293156281920327	14.634097366267284	MET
Neuromuscular Junction Development (GO:0007528)	1/23	0.13445146422821455	0.27430499621559845	7.293156281920327	14.634097366267284	PDZRN3
Organic Cation Transport (GO:0015695)	1/23	0.13445146422821455	0.27430499621559845	7.293156281920327	14.634097366267284	SLC19A2
Cellular Response To cAMP (GO:0071320)	1/23	0.13445146422821455	0.27430499621559845	7.293156281920327	14.634097366267284	RAPGEF3
Response To Nutrient Levels (GO:0031667)	1/23	0.13445146422821455	0.27430499621559845	7.293156281920327	14.634097366267284	FAM107A
Negative Regulation Of TORC1 Signaling (GO:1904262)	1/23	0.13445146422821455	0.27430499621559845	7.293156281920327	14.634097366267284	SESN1
Mitochondrial Gene Expression (GO:0140053)	2/102	0.13368626672679662	0.27430499621559845	3.2277272727272726	6.495024923558807	FOXO3;SLC25A33
Negative Regulation Of Response To Endoplasmic Reticulum Stress (GO:1903573)	1/24	0.13987280537151248	0.2753088456102048	6.975574010747435	13.72110616339339	HERPUD1
Amide Transport (GO:0042886)	1/24	0.13987280537151248	0.2753088456102048	6.975574010747435	13.72110616339339	SLC27A1
Regulation Of Myeloid Cell Differentiation (GO:0045637)	1/24	0.13987280537151248	0.2753088456102048	6.975574010747435	13.72110616339339	CSF3
Organelle Fusion (GO:0048284)	1/24	0.13987280537151248	0.2753088456102048	6.975574010747435	13.72110616339339	MCL1
Positive Regulation Of B Cell Proliferation (GO:0030890)	1/24	0.13987280537151248	0.2753088456102048	6.975574010747435	13.72110616339339	IRS2
Fatty Acid Transport (GO:0015908)	1/24	0.13987280537151248	0.2753088456102048	6.975574010747435	13.72110616339339	SLC27A1
Positive Regulation Of Microtubule Polymerization Or Depolymerization (GO:0031112)	1/24	0.13987280537151248	0.2753088456102048	6.975574010747435	13.72110616339339	MET
Protein Exit From Endoplasmic Reticulum (GO:0032527)	1/24	0.13987280537151248	0.2753088456102048	6.975574010747435	13.72110616339339	HERPUD1
Regulation Of Biomineral Tissue Development (GO:0070167)	1/24	0.13987280537151248	0.2753088456102048	6.975574010747435	13.72110616339339	CEBPB
Negative Regulation Of Catalytic Activity (GO:0043086)	1/24	0.13987280537151248	0.2753088456102048	6.975574010747435	13.72110616339339	HP
Negative Regulation Of Growth (GO:0045926)	2/104	0.13793069647240003	0.2753088456102048	3.163992869875223	6.267882276317856	SERTAD3;OSGIN1
Regulation Of Protein Binding (GO:0043393)	2/104	0.13793069647240003	0.2753088456102048	3.163992869875223	6.267882276317856	CSF3;TFIP11
Negative Regulation Of Cell Growth (GO:0030308)	2/104	0.13793069647240003	0.2753088456102048	3.163992869875223	6.267882276317856	SERTAD3;OSGIN1
Synapse Organization (GO:0050808)	2/105	0.1400641282371392	0.2753088456102048	3.133053839364519	6.158502638870889	FLRT3;PDZRN3
Intracellular Calcium Ion Homeostasis (GO:0006874)	2/105	0.1400641282371392	0.2753088456102048	3.133053839364519	6.158502638870889	ATP1B1;HERPUD1
Regulation Of I-kappaB kinase/NF-kappaB Signaling (GO:0043122)	3/205	0.13704399092148145	0.2753088456102048	2.406964834414476	4.7837302105531325	PER1;TLE1;NR1D1
Protein Modification By Small Protein Conjugation (GO:0032446)	4/318	0.1381970042789841	0.2753088456102048	2.0719893349133462	4.100622385386321	SPSB1;TRIM63;PDZRN3;HDAC9
GPI Anchor Metabolic Process (GO:0006505)	1/25	0.14526056511909283	0.27892469856901436	6.6844569288389515	12.895829095066675	PGF
Regulation Of Lipid Biosynthetic Process (GO:0046890)	1/25	0.14526056511909283	0.27892469856901436	6.6844569288389515	12.895829095066675	PDK4
Regulation Of Macrophage Derived Foam Cell Differentiation (GO:0010743)	1/25	0.14526056511909283	0.27892469856901436	6.6844569288389515	12.895829095066675	NFKBIA
Cardiac Muscle Cell Action Potential (GO:0086001)	1/25	0.14526056511909283	0.27892469856901436	6.6844569288389515	12.895829095066675	ATP1B1
Regulation Of Vasculature Development (GO:1901342)	1/25	0.14526056511909283	0.27892469856901436	6.6844569288389515	12.895829095066675	RAPGEF3
Positive Regulation Of Calcium Ion Transmembrane Transporter Activity (GO:1901021)	1/25	0.14526056511909283	0.27892469856901436	6.6844569288389515	12.895829095066675	ATP1B1
Positive Regulation Of Cholesterol Transport (GO:0032376)	1/25	0.14526056511909283	0.27892469856901436	6.6844569288389515	12.895829095066675	NFKBIA
Positive Regulation Of Cytokinesis (GO:0032467)	1/25	0.14526056511909283	0.27892469856901436	6.6844569288389515	12.895829095066675	PRKCE
Positive Regulation Of Erythrocyte Differentiation (GO:0045648)	1/25	0.14526056511909283	0.27892469856901436	6.6844569288389515	12.895829095066675	FOXO3
Establishment Of Endothelial Barrier (GO:0061028)	1/25	0.14526056511909283	0.27892469856901436	6.6844569288389515	12.895829095066675	RAPGEF3
Monoatomic Cation Transport (GO:0006812)	1/25	0.14526056511909283	0.27892469856901436	6.6844569288389515	12.895829095066675	ATP1B1
Plasma Membrane Bounded Cell Projection Organization (GO:0120036)	2/108	0.14650722089685483	0.28014142238436257	3.043739279588336	5.846050871140244	BTG2;FLRT3
Positive Regulation Of Macromolecule Biosynthetic Process (GO:0010557)	2/108	0.14650722089685483	0.28014142238436257	3.043739279588336	5.846050871140244	IRS2;TENT5B
Regulation Of Peptide Hormone Secretion (GO:0090276)	1/26	0.15061494915698503	0.28383930624635945	6.416629213483146	12.146863287591053	PER2
Blood Vessel Diameter Maintenance (GO:0097746)	1/26	0.15061494915698503	0.28383930624635945	6.416629213483146	12.146863287591053	PER2
Positive Regulation Of Glucose Transmembrane Transport (GO:0010828)	1/26	0.15061494915698503	0.28383930624635945	6.416629213483146	12.146863287591053	IRS2
Positive Regulation Of Peptide Hormone Secretion (GO:0090277)	1/26	0.15061494915698503	0.28383930624635945	6.416629213483146	12.146863287591053	IRS2
Intrinsic Apoptotic Signaling Pathway In Response To Endoplasmic Reticulum Stress (GO:0070059)	1/26	0.15061494915698503	0.28383930624635945	6.416629213483146	12.146863287591053	CEBPB
Negative Regulation Of Actin Filament Bundle Assembly (GO:0032232)	1/26	0.15061494915698503	0.28383930624635945	6.416629213483146	12.146863287591053	MET
Negative Regulation Of Cell-Matrix Adhesion (GO:0001953)	1/26	0.15061494915698503	0.28383930624635945	6.416629213483146	12.146863287591053	FAM107A
Regulation Of Cholesterol Efflux (GO:0010874)	1/27	0.15593616188786436	0.28557966587377726	6.169403630077787	11.464655663183855	NFKBIA
Negative Regulation Of Intracellular Steroid Hormone Receptor Signaling Pathway (GO:0033144)	1/27	0.15593616188786436	0.28557966587377726	6.169403630077787	11.464655663183855	PER1
Regulation Of Long-Term Synaptic Potentiation (GO:1900271)	1/27	0.15593616188786436	0.28557966587377726	6.169403630077787	11.464655663183855	FAM107A
Regulation Of Osteoclast Differentiation (GO:0045670)	1/27	0.15593616188786436	0.28557966587377726	6.169403630077787	11.464655663183855	CEBPB
Phosphatidic Acid Biosynthetic Process (GO:0006654)	1/27	0.15593616188786436	0.28557966587377726	6.169403630077787	11.464655663183855	SLC27A1
Response To cAMP (GO:0051591)	1/27	0.15593616188786436	0.28557966587377726	6.169403630077787	11.464655663183855	RAPGEF3
Cyclic-Nucleotide-Mediated Signaling (GO:0019935)	1/27	0.15593616188786436	0.28557966587377726	6.169403630077787	11.464655663183855	RAPGEF3
Positive Regulation Of Cell Division (GO:0051781)	1/27	0.15593616188786436	0.28557966587377726	6.169403630077787	11.464655663183855	PRKCE
Fibroblast Growth Factor Receptor Signaling Pathway (GO:0008543)	1/27	0.15593616188786436	0.28557966587377726	6.169403630077787	11.464655663183855	FLRT3
Gluconeogenesis (GO:0006094)	1/27	0.15593616188786436	0.28557966587377726	6.169403630077787	11.464655663183855	PER2
Vascular Endothelial Growth Factor Receptor Signaling Pathway (GO:0048010)	1/27	0.15593616188786436	0.28557966587377726	6.169403630077787	11.464655663183855	PGF
Potassium Ion Import Across Plasma Membrane (GO:1990573)	1/27	0.15593616188786436	0.28557966587377726	6.169403630077787	11.464655663183855	ATP1B1
Negative Regulation Of T Cell Proliferation (GO:0042130)	1/27	0.15593616188786436	0.28557966587377726	6.169403630077787	11.464655663183855	CEBPB
GPI Anchor Biosynthetic Process (GO:0006506)	1/28	0.16122440655456133	0.28557966587377726	5.940491052850604	10.841146997228028	PGF
Negative Regulation Of Osteoblast Differentiation (GO:0045668)	1/28	0.16122440655456133	0.28557966587377726	5.940491052850604	10.841146997228028	HDAC9
Actin Filament Polymerization (GO:0030041)	1/28	0.16122440655456133	0.28557966587377726	5.940491052850604	10.841146997228028	FAM107A
Negative Regulation Of Proteolysis (GO:0045861)	1/28	0.16122440655456133	0.28557966587377726	5.940491052850604	10.841146997228028	TIMP3
Regulation Of Phosphatidylinositol 3-Kinase Activity (GO:0043551)	1/28	0.16122440655456133	0.28557966587377726	5.940491052850604	10.841146997228028	PIK3IP1
Cardiac Muscle Cell Action Potential Involved In Contraction (GO:0086002)	1/28	0.16122440655456133	0.28557966587377726	5.940491052850604	10.841146997228028	KCNE4
Regulation Of Sodium Ion Transport (GO:0002028)	1/28	0.16122440655456133	0.28557966587377726	5.940491052850604	10.841146997228028	PER1
Positive Regulation Of Cell Development (GO:0010720)	1/28	0.16122440655456133	0.28557966587377726	5.940491052850604	10.841146997228028	MYF6
Positive Regulation Of Ion Transmembrane Transporter Activity (GO:0032414)	1/28	0.16122440655456133	0.28557966587377726	5.940491052850604	10.841146997228028	ATP1B1
Positive Regulation Of Neuron Death (GO:1901216)	1/28	0.16122440655456133	0.28557966587377726	5.940491052850604	10.841146997228028	FOXO3
Positive Regulation Of Nitrogen Compound Metabolic Process (GO:0051173)	1/28	0.16122440655456133	0.28557966587377726	5.940491052850604	10.841146997228028	NFKBIA
Negative Regulation Of G1/S Transition Of Mitotic Cell Cycle (GO:2000134)	1/28	0.16122440655456133	0.28557966587377726	5.940491052850604	10.841146997228028	FAM107A
Regulation Of Blood Circulation (GO:1903522)	1/28	0.16122440655456133	0.28557966587377726	5.940491052850604	10.841146997228028	PER2
Regulation Of Cardiac Muscle Contraction (GO:0055117)	1/28	0.16122440655456133	0.28557966587377726	5.940491052850604	10.841146997228028	ATP1B1
Regulation Of Cell Migration Involved In Sprouting Angiogenesis (GO:0090049)	1/28	0.16122440655456133	0.28557966587377726	5.940491052850604	10.841146997228028	HDAC9
Circulatory System Development (GO:0072359)	2/114	0.1595709546741531	0.28557966587377726	2.8794642857142856	5.284584625967139	FLRT3;HDAC9
Regulation Of Autophagy (GO:0010506)	3/219	0.15753400716795915	0.28557966587377726	2.248722860791826	4.155896033612319	FOXO3;MET;MCL1
Regulation Of Apoptotic Process (GO:0042981)	6/583	0.15764832491210315	0.28557966587377726	1.6990591730626392	3.1388224084097347	RPS6KA2;OSGIN1;TENT5B;FOXO3;MCL1;GADD45G
Negative Regulation Of Double-Strand Break Repair (GO:2000780)	1/29	0.16647988507690187	0.28601995293287275	5.72792937399679	10.269494525127396	TFIP11
Negative Regulation Of Lymphocyte Proliferation (GO:0050672)	1/29	0.16647988507690187	0.28601995293287275	5.72792937399679	10.269494525127396	CEBPB
Negative Regulation Of Protein Secretion (GO:0050709)	1/29	0.16647988507690187	0.28601995293287275	5.72792937399679	10.269494525127396	MIDN
Action Potential (GO:0001508)	1/29	0.16647988507690187	0.28601995293287275	5.72792937399679	10.269494525127396	KCNE4
Phosphatidic Acid Metabolic Process (GO:0046473)	1/29	0.16647988507690187	0.28601995293287275	5.72792937399679	10.269494525127396	SLC27A1
Regulation Of Sprouting Angiogenesis (GO:1903670)	1/29	0.16647988507690187	0.28601995293287275	5.72792937399679	10.269494525127396	GLUL
Semaphorin-Plexin Signaling Pathway (GO:0071526)	1/29	0.16647988507690187	0.28601995293287275	5.72792937399679	10.269494525127396	MET
Skeletal Muscle Organ Development (GO:0060538)	1/29	0.16647988507690187	0.28601995293287275	5.72792937399679	10.269494525127396	MYF6
Epithelial Tube Morphogenesis (GO:0060562)	1/29	0.16647988507690187	0.28601995293287275	5.72792937399679	10.269494525127396	MET
Positive Regulation Of Insulin Secretion (GO:0032024)	1/29	0.16647988507690187	0.28601995293287275	5.72792937399679	10.269494525127396	IRS2
Positive Regulation Of Microtubule Polymerization (GO:0031116)	1/29	0.16647988507690187	0.28601995293287275	5.72792937399679	10.269494525127396	MET
ncRNA Catabolic Process (GO:0034661)	1/29	0.16647988507690187	0.28601995293287275	5.72792937399679	10.269494525127396	ZCCHC8
Negative Regulation Of Cell Cycle G1/S Phase Transition (GO:1902807)	1/29	0.16647988507690187	0.28601995293287275	5.72792937399679	10.269494525127396	FAM107A
Neuron Development (GO:0048666)	2/116	0.16397339267013855	0.28601995293287275	2.828548644338118	5.114160499499248	BTG2;FLRT3
Neuron Projection Morphogenesis (GO:0048812)	2/117	0.16618288046543636	0.28601995293287275	2.8037549407114626	5.031804806927183	FLRT3;EPHB1
Cellular Response To Cytokine Stimulus (GO:0071345)	3/223	0.16355688869525303	0.28601995293287275	2.2072100313479623	3.996362135786293	NFKBIA;CSF3;NR1D1
Negative Regulation Of Mitotic Cell Cycle (GO:0045930)	1/30	0.17170279823230675	0.2884859514417801	5.530027121270825	9.743853670798638	BTG2
Actin Filament Bundle Assembly (GO:0051017)	1/30	0.17170279823230675	0.2884859514417801	5.530027121270825	9.743853670798638	FAM107A
Actin Filament Bundle Organization (GO:0061572)	1/30	0.17170279823230675	0.2884859514417801	5.530027121270825	9.743853670798638	FAM107A
Neuron Projection Extension (GO:1990138)	1/30	0.17170279823230675	0.2884859514417801	5.530027121270825	9.743853670798638	FLRT3
Cognition (GO:0050890)	1/30	0.17170279823230675	0.2884859514417801	5.530027121270825	9.743853670798638	FAM107A
Positive Regulation Of Organelle Organization (GO:0010638)	1/30	0.17170279823230675	0.2884859514417801	5.530027121270825	9.743853670798638	SORBS3
Hexose Biosynthetic Process (GO:0019319)	1/30	0.17170279823230675	0.2884859514417801	5.530027121270825	9.743853670798638	PER2
Import Into Cell (GO:0098657)	1/30	0.17170279823230675	0.2884859514417801	5.530027121270825	9.743853670798638	SLC27A1
Positive Regulation Of Wound Healing (GO:0090303)	1/30	0.17170279823230675	0.2884859514417801	5.530027121270825	9.743853670798638	PRKCE
Protein Palmitoylation (GO:0018345)	1/30	0.17170279823230675	0.2884859514417801	5.530027121270825	9.743853670798638	GLUL
Negative Regulation Of JNK Cascade (GO:0046329)	1/30	0.17170279823230675	0.2884859514417801	5.530027121270825	9.743853670798638	PER1
Negative Regulation Of Wnt Signaling Pathway (GO:0030178)	2/119	0.1706176333839957	0.2884859514417801	2.755439005439005	4.8725262508292255	TLE1;SOX13
NIK/NF-kappaB Signaling (GO:0038061)	1/31	0.17689334557273917	0.2934310668847252	5.345318352059925	9.25920479104899	NFKBIA
Regulation Of Glucose Import (GO:0046324)	1/31	0.17689334557273917	0.2934310668847252	5.345318352059925	9.25920479104899	IRS2
Regulation Of Metal Ion Transport (GO:0010959)	1/31	0.17689334557273917	0.2934310668847252	5.345318352059925	9.25920479104899	PER1
Regulation Of Neurotransmitter Secretion (GO:0046928)	1/31	0.17689334557273917	0.2934310668847252	5.345318352059925	9.25920479104899	SLC38A2
Branching Morphogenesis Of An Epithelial Tube (GO:0048754)	1/31	0.17689334557273917	0.2934310668847252	5.345318352059925	9.25920479104899	MET
Cellular Response To Amino Acid Stimulus (GO:0071230)	1/31	0.17689334557273917	0.2934310668847252	5.345318352059925	9.25920479104899	SESN1
Positive Regulation Of RNA Metabolic Process (GO:0051254)	1/31	0.17689334557273917	0.2934310668847252	5.345318352059925	9.25920479104899	SLC38A2
Regulation Of Microtubule Cytoskeleton Organization (GO:0070507)	1/32	0.18205172535618924	0.29450491500098575	5.172526277636825	8.811214511833358	FAM107A
Apoptotic Mitochondrial Changes (GO:0008637)	1/32	0.18205172535618924	0.29450491500098575	5.172526277636825	8.811214511833358	MCL1
Regulation Of Nervous System Development (GO:0051960)	1/32	0.18205172535618924	0.29450491500098575	5.172526277636825	8.811214511833358	PER2
Neurotransmitter Transport (GO:0006836)	1/32	0.18205172535618924	0.29450491500098575	5.172526277636825	8.811214511833358	SLC38A2
Organophosphate Biosynthetic Process (GO:0090407)	1/32	0.18205172535618924	0.29450491500098575	5.172526277636825	8.811214511833358	IP6K1
Cardiac Muscle Contraction (GO:0060048)	1/32	0.18205172535618924	0.29450491500098575	5.172526277636825	8.811214511833358	ATP1B1
Regulation Of Sodium Ion Transmembrane Transporter Activity (GO:2000649)	1/32	0.18205172535618924	0.29450491500098575	5.172526277636825	8.811214511833358	PRKCE
Regulation Of Synaptic Transmission, Glutamatergic (GO:0051966)	1/32	0.18205172535618924	0.29450491500098575	5.172526277636825	8.811214511833358	SLC38A2
Positive Regulation Of RNA Splicing (GO:0033120)	1/32	0.18205172535618924	0.29450491500098575	5.172526277636825	8.811214511833358	SLC38A2
Dendrite Morphogenesis (GO:0048813)	1/32	0.18205172535618924	0.29450491500098575	5.172526277636825	8.811214511833358	EPHB1
Positive Regulation Of Lipid Biosynthetic Process (GO:0046889)	1/32	0.18205172535618924	0.29450491500098575	5.172526277636825	8.811214511833358	SLC27A1
Purine Ribonucleoside Triphosphate Metabolic Process (GO:0009205)	1/32	0.18205172535618924	0.29450491500098575	5.172526277636825	8.811214511833358	ATP1B1
Positive Regulation Of Cell Migration (GO:0030335)	3/233	0.1789092822546503	0.29450491500098575	2.1097451274362817	3.630610609643273	PRKCE;FAM107A;GAB1
Positive Regulation Of Nucleic Acid-Templated Transcription (GO:1903508)	5/477	0.17841435781674378	0.29450491500098575	1.7235792622133599	2.970841502463941	CEBPB;SERTAD3;NR1D2;NR1D1;FOXO3
Regulation Of Cytokine Production (GO:0001817)	2/125	0.18403748709943857	0.29719127775421705	2.619918699186992	4.434515805625461	PER1;HDAC9
RNA Stabilization (GO:0043489)	1/33	0.18717813477442843	0.2980502006686892	5.010533707865169	8.396123892474002	TENT5B
Negative Regulation Of Stress-Activated MAPK Cascade (GO:0032873)	1/33	0.18717813477442843	0.2980502006686892	5.010533707865169	8.396123892474002	PER1
Negative Regulation Of Transferase Activity (GO:0051348)	1/33	0.18717813477442843	0.2980502006686892	5.010533707865169	8.396123892474002	IRS2
Regulation Of Wound Healing (GO:0061041)	1/33	0.18717813477442843	0.2980502006686892	5.010533707865169	8.396123892474002	PRKCE
Positive Regulation Of Chemotaxis (GO:0050921)	1/33	0.18717813477442843	0.2980502006686892	5.010533707865169	8.396123892474002	MET
Positive Regulation Of Nervous System Development (GO:0051962)	1/33	0.18717813477442843	0.2980502006686892	5.010533707865169	8.396123892474002	EPHB1
Muscle Tissue Development (GO:0060537)	1/33	0.18717813477442843	0.2980502006686892	5.010533707865169	8.396123892474002	MYF6
Negative Regulation Of BMP Signaling Pathway (GO:0030514)	1/33	0.18717813477442843	0.2980502006686892	5.010533707865169	8.396123892474002	UBE2D1
ATP Metabolic Process (GO:0046034)	1/34	0.19227276969189	0.3024738580006669	4.8583588695948245	8.010657602996103	ATP1B1
Oligosaccharide Metabolic Process (GO:0009311)	1/34	0.19227276969189	0.3024738580006669	4.8583588695948245	8.010657602996103	B3GALT1
Cell Chemotaxis (GO:0060326)	1/34	0.19227276969189	0.3024738580006669	4.8583588695948245	8.010657602996103	EPHB1
Regulation Of Synapse Assembly (GO:0051963)	1/34	0.19227276969189	0.3024738580006669	4.8583588695948245	8.010657602996103	EPHB1
Establishment Of Protein Localization To Extracellular Region (GO:0035592)	1/34	0.19227276969189	0.3024738580006669	4.8583588695948245	8.010657602996103	MIA2
Protein Destabilization (GO:0031648)	1/34	0.19227276969189	0.3024738580006669	4.8583588695948245	8.010657602996103	NR1D1
Negative Regulation Of Ras Protein Signal Transduction (GO:0046580)	1/34	0.19227276969189	0.3024738580006669	4.8583588695948245	8.010657602996103	MET
Positive Regulation Of Cellular Catabolic Process (GO:0031331)	2/129	0.19306899409207431	0.3032045714779311	2.5366857551896924	4.172106522040747	IRS2;FOXO3
Negative Regulation Of Immune System Process (GO:0002683)	1/35	0.19733582489802434	0.30570329484202413	4.715135492399207	7.651949649576313	NR1D1
Regulation Of Erythrocyte Differentiation (GO:0045646)	1/35	0.19733582489802434	0.30570329484202413	4.715135492399207	7.651949649576313	FOXO3
Negative Regulation Of Mitotic Cell Cycle Phase Transition (GO:1901991)	1/35	0.19733582489802434	0.30570329484202413	4.715135492399207	7.651949649576313	FAM107A
Regulation Of Heart Rate By Cardiac Conduction (GO:0086091)	1/35	0.19733582489802434	0.30570329484202413	4.715135492399207	7.651949649576313	KCNE4
Organic Hydroxy Compound Biosynthetic Process (GO:1901617)	1/35	0.19733582489802434	0.30570329484202413	4.715135492399207	7.651949649576313	PER2
Phosphatidylcholine Metabolic Process (GO:0046470)	1/35	0.19733582489802434	0.30570329484202413	4.715135492399207	7.651949649576313	SLC27A1
Intracellular Glucose Homeostasis (GO:0001678)	1/35	0.19733582489802434	0.30570329484202413	4.715135492399207	7.651949649576313	NR1D1
Negative Regulation Of T Cell Activation (GO:0050868)	1/35	0.19733582489802434	0.30570329484202413	4.715135492399207	7.651949649576313	CEBPB
Regulation Of Mitochondrial Membrane Potential (GO:0051881)	1/36	0.2023674939140121	0.30982226036416594	4.580096308186196	7.317482274771875	SLC25A33
Epidermal Growth Factor Receptor Signaling Pathway (GO:0007173)	1/36	0.2023674939140121	0.30982226036416594	4.580096308186196	7.317482274771875	GAB1
Glycolipid Biosynthetic Process (GO:0009247)	1/36	0.2023674939140121	0.30982226036416594	4.580096308186196	7.317482274771875	PGF
Protein Acylation (GO:0043543)	1/36	0.2023674939140121	0.30982226036416594	4.580096308186196	7.317482274771875	GLUL
Regulation Of B Cell Proliferation (GO:0030888)	1/36	0.2023674939140121	0.30982226036416594	4.580096308186196	7.317482274771875	IRS2
Regulation Of Amide Metabolic Process (GO:0034248)	1/36	0.2023674939140121	0.30982226036416594	4.580096308186196	7.317482274771875	FOXO3
Ras Protein Signal Transduction (GO:0007265)	2/133	0.202158280233964	0.30982226036416594	2.4585357390700904	3.9304717140393914	ADGRG1;RAPGEF3
Positive Regulation Of Biomineral Tissue Development (GO:0070169)	1/37	0.2073679691421066	0.31484106942838114	4.452559300873908	7.005035383103514	CEBPB
Positive Regulation Of miRNA Transcription (GO:1902895)	1/37	0.2073679691421066	0.31484106942838114	4.452559300873908	7.005035383103514	FOXO3
Positive Regulation Of Myoblast Differentiation (GO:0045663)	1/37	0.2073679691421066	0.31484106942838114	4.452559300873908	7.005035383103514	MYF6
Heart Contraction (GO:0060047)	1/37	0.2073679691421066	0.31484106942838114	4.452559300873908	7.005035383103514	ATP1B1
Water-Soluble Vitamin Metabolic Process (GO:0006767)	1/37	0.2073679691421066	0.31484106942838114	4.452559300873908	7.005035383103514	SLC19A2
Regulation Of Cytokine Production Involved In Inflammatory Response (GO:1900015)	1/38	0.2123374418314044	0.3160853775796476	4.33191618584877	6.712644458220802	PER1
T Cell Differentiation (GO:0030217)	1/38	0.2123374418314044	0.3160853775796476	4.33191618584877	6.712644458220802	SOX13
Regulation Of Microtubule Polymerization (GO:0031113)	1/38	0.2123374418314044	0.3160853775796476	4.33191618584877	6.712644458220802	MET
Regulation Of Microtubule-Based Process (GO:0032886)	1/38	0.2123374418314044	0.3160853775796476	4.33191618584877	6.712644458220802	FAM107A
Regulation Of Small Molecule Metabolic Process (GO:0062012)	1/38	0.2123374418314044	0.3160853775796476	4.33191618584877	6.712644458220802	PDK4
Positive Regulation Of ATP-dependent Activity (GO:0032781)	1/38	0.2123374418314044	0.3160853775796476	4.33191618584877	6.712644458220802	ATP1B1
Positive Regulation Of Ras Protein Signal Transduction (GO:0046579)	1/38	0.2123374418314044	0.3160853775796476	4.33191618584877	6.712644458220802	ADGRG1
Response To Amino Acid Starvation (GO:1990928)	1/38	0.2123374418314044	0.3160853775796476	4.33191618584877	6.712644458220802	SESN1
Response To Glucose (GO:0009749)	1/38	0.2123374418314044	0.3160853775796476	4.33191618584877	6.712644458220802	IRS2
Positive Regulation Of Cell Death (GO:0010942)	1/38	0.2123374418314044	0.3160853775796476	4.33191618584877	6.712644458220802	HP
Skeletal Muscle Tissue Development (GO:0007519)	1/38	0.2123374418314044	0.3160853775796476	4.33191618584877	6.712644458220802	MYF6
Ephrin Receptor Signaling Pathway (GO:0048013)	1/38	0.2123374418314044	0.3160853775796476	4.33191618584877	6.712644458220802	EPHB1
Negative Regulation Of Cell Migration (GO:0030336)	2/138	0.21358854703802468	0.31743078372805617	2.367312834224599	3.654429799207244	ADGRG1;FOXO3
Positive Regulation Of Gene Expression (GO:0010628)	4/380	0.2141535628884736	0.31775382545465075	1.7226620484908461	2.65472891446556	TLE1;PKP1;TENT5B;SLC38A2
Cellular Response To Amino Acid Starvation (GO:0034198)	1/39	0.21727610199036826	0.3197912354576435	4.217622708456535	6.438565360786651	SESN1
Phosphatidylinositol Phosphate Biosynthetic Process (GO:0046854)	1/39	0.21727610199036826	0.3197912354576435	4.217622708456535	6.438565360786651	IP6K1
Positive Regulation Of Nucleocytoplasmic Transport (GO:0046824)	1/39	0.21727610199036826	0.3197912354576435	4.217622708456535	6.438565360786651	RAPGEF3
Protein Deacetylation (GO:0006476)	1/39	0.21727610199036826	0.3197912354576435	4.217622708456535	6.438565360786651	HDAC9
Heart Development (GO:0007507)	2/139	0.21588251360453178	0.3197912354576435	2.349867285998673	3.6023957504233968	FLRT3;HDAC9
Regulation Of Interleukin-2 Production (GO:0032663)	1/40	0.22218413859802857	0.3233699087238823	4.109190435033132	6.181244730621831	HDAC9
Neurogenesis (GO:0022008)	1/40	0.22218413859802857	0.3233699087238823	4.109190435033132	6.181244730621831	EPHB1
Blood Circulation (GO:0008015)	1/40	0.22218413859802857	0.3233699087238823	4.109190435033132	6.181244730621831	TBC1D8
Cardiac Conduction (GO:0061337)	1/40	0.22218413859802857	0.3233699087238823	4.109190435033132	6.181244730621831	KCNE4
Cellular Response To Ketone (GO:1901655)	1/40	0.22218413859802857	0.3233699087238823	4.109190435033132	6.181244730621831	KLF9
Response To Hydrogen Peroxide (GO:0042542)	1/40	0.22218413859802857	0.3233699087238823	4.109190435033132	6.181244730621831	HP
Negative Regulation Of Apoptotic Process (GO:0043066)	4/385	0.22074367578033638	0.3233699087238823	1.699444546175914	2.5674410972013897	TLE1;PDK4;TENT5B;MCL1
Negative Regulation Of Gene Expression, Epigenetic (GO:0045814)	1/41	0.227061739374967	0.32734137190649815	4.0061797752808985	5.9392949981772984	HDAC9
Autophagosome Maturation (GO:0097352)	1/41	0.227061739374967	0.32734137190649815	4.0061797752808985	5.9392949981772984	LIX1L
Positive Regulation Of Blood Vessel Endothelial Cell Migration (GO:0043536)	1/41	0.227061739374967	0.32734137190649815	4.0061797752808985	5.9392949981772984	HDAC9
Positive Regulation Of Transport (GO:0051050)	1/41	0.227061739374967	0.32734137190649815	4.0061797752808985	5.9392949981772984	CEBPB
mRNA Stabilization (GO:0048255)	1/41	0.227061739374967	0.32734137190649815	4.0061797752808985	5.9392949981772984	TENT5B
Regulation Of DNA Binding (GO:0051101)	1/41	0.227061739374967	0.32734137190649815	4.0061797752808985	5.9392949981772984	NFKBIA
Regulation Of Cellular Metabolic Process (GO:0031323)	1/42	0.23190909094988585	0.3306784853794004	3.908194025760482	5.711473180326885	PDK4
ERBB Signaling Pathway (GO:0038127)	1/42	0.23190909094988585	0.3306784853794004	3.908194025760482	5.711473180326885	GAB1
Positive Regulation Of Cell Junction Assembly (GO:1901890)	1/42	0.23190909094988585	0.3306784853794004	3.908194025760482	5.711473180326885	EPHB1
Positive Regulation Of Leukocyte Chemotaxis (GO:0002690)	1/42	0.23190909094988585	0.3306784853794004	3.908194025760482	5.711473180326885	PGF
Positive Regulation Of miRNA Metabolic Process (GO:2000630)	1/42	0.23190909094988585	0.3306784853794004	3.908194025760482	5.711473180326885	FOXO3
Positive Regulation Of Transcription Elongation By RNA Polymerase II (GO:0032968)	1/42	0.23190909094988585	0.3306784853794004	3.908194025760482	5.711473180326885	ELL2
Protein Sumoylation (GO:0016925)	1/42	0.23190909094988585	0.3306784853794004	3.908194025760482	5.711473180326885	HDAC9
Cellular Response To Alcohol (GO:0097306)	1/43	0.2367263788432467	0.3349348456079373	3.8148742643124667	5.496662821535301	KLF9
Cellular Response To Fibroblast Growth Factor Stimulus (GO:0044344)	1/43	0.2367263788432467	0.3349348456079373	3.8148742643124667	5.496662821535301	FLRT3
Response To Peptide Hormone (GO:0043434)	1/43	0.2367263788432467	0.3349348456079373	3.8148742643124667	5.496662821535301	SLC27A1
Positive Regulation Of mRNA Catabolic Process (GO:0061014)	1/43	0.2367263788432467	0.3349348456079373	3.8148742643124667	5.496662821535301	BTG2
Regulation Of Cell Death (GO:0010941)	1/43	0.2367263788432467	0.3349348456079373	3.8148742643124667	5.496662821535301	HP
Negative Regulation Of Protein Catabolic Process (GO:0042177)	1/44	0.24151378744593277	0.34012881621815494	3.7258949568852886	5.293858549948025	TIMP3
Response To Unfolded Protein (GO:0006986)	1/44	0.24151378744593277	0.34012881621815494	3.7258949568852886	5.293858549948025	HERPUD1
Negative Regulation Of ERK1 And ERK2 Cascade (GO:0070373)	1/44	0.24151378744593277	0.34012881621815494	3.7258949568852886	5.293858549948025	TIMP3
Mitochondrion Organization (GO:0007005)	2/151	0.2435612903068317	0.3424846451391449	2.158785845027456	3.049040334839712	SLC25A33;MCL1
I-kappaB kinase/NF-kappaB Signaling (GO:0007249)	1/45	0.24627149995495717	0.3441776008544814	3.6409601634320734	5.102152820423431	NFKBIA
Regulation Of Protein Localization To Nucleus (GO:1900180)	1/45	0.24627149995495717	0.3441776008544814	3.6409601634320734	5.102152820423431	GLUL
Positive Regulation Of B Cell Activation (GO:0050871)	1/45	0.24627149995495717	0.3441776008544814	3.6409601634320734	5.102152820423431	IRS2
Positive Regulation Of Protein Localization To Plasma Membrane (GO:1903078)	1/45	0.24627149995495717	0.3441776008544814	3.6409601634320734	5.102152820423431	PRKCE
Regulation Of mRNA Catabolic Process (GO:0061013)	1/46	0.25099969855913223	0.3491837511157487	3.55980024968789	4.920724489722409	PKP1
Positive Regulation Of Protein Localization To Cell Periphery (GO:1904377)	1/46	0.25099969855913223	0.3491837511157487	3.55980024968789	4.920724489722409	PRKCE
Intrinsic Apoptotic Signaling Pathway In Response To DNA Damage (GO:0008630)	1/46	0.25099969855913223	0.3491837511157487	3.55980024968789	4.920724489722409	MCL1
Regulation Of Intrinsic Apoptotic Signaling Pathway (GO:2001242)	1/47	0.2556985642697896	0.3525014898078246	3.482169027845628	4.748828945138267	HERPUD1
Negative Regulation Of Protein-Containing Complex Assembly (GO:0031333)	1/47	0.2556985642697896	0.3525014898078246	3.482169027845628	4.748828945138267	TFIP11
Regulation Of Macromolecule Biosynthetic Process (GO:0010556)	1/47	0.2556985642697896	0.3525014898078246	3.482169027845628	4.748828945138267	FOXO3
Regulation Of Reactive Oxygen Species Metabolic Process (GO:2000377)	1/47	0.2556985642697896	0.3525014898078246	3.482169027845628	4.748828945138267	SLC25A33
Sprouting Angiogenesis (GO:0002040)	1/47	0.2556985642697896	0.3525014898078246	3.482169027845628	4.748828945138267	PGF
Regulation Of TORC1 Signaling (GO:1903432)	1/47	0.2556985642697896	0.3525014898078246	3.482169027845628	4.748828945138267	SESN1
Actin Polymerization Or Depolymerization (GO:0008154)	1/48	0.26036827705271615	0.35571988823046724	3.4078412622519725	4.585789538790326	FAM107A
Regulation Of Neurogenesis (GO:0050767)	1/48	0.26036827705271615	0.35571988823046724	3.4078412622519725	4.585789538790326	PER2
Peptide Metabolic Process (GO:0006518)	1/48	0.26036827705271615	0.35571988823046724	3.4078412622519725	4.585789538790326	CPM
Positive Regulation Of Cellular Metabolic Process (GO:0031325)	1/48	0.26036827705271615	0.35571988823046724	3.4078412622519725	4.585789538790326	PRKCE
Protein Secretion (GO:0009306)	1/48	0.26036827705271615	0.35571988823046724	3.4078412622519725	4.585789538790326	MIA2
Negative Regulation Of TOR Signaling (GO:0032007)	1/48	0.26036827705271615	0.35571988823046724	3.4078412622519725	4.585789538790326	SESN1
Negative Regulation Of Protein Modification By Small Protein Conjugation Or Removal (GO:1903321)	1/49	0.265009015760705	0.3604438101269113	3.3366104868913857	4.430990137966344	PER2
Negative Regulation Of Protein Ubiquitination (GO:0031397)	1/49	0.265009015760705	0.3604438101269113	3.3366104868913857	4.430990137966344	PER2
Myeloid Cell Differentiation (GO:0030099)	1/49	0.265009015760705	0.3604438101269113	3.3366104868913857	4.430990137966344	CEBPB
Endosome To Lysosome Transport (GO:0008333)	1/50	0.26962095815359544	0.36562842099760573	3.268287090116946	4.283868623215899	DENND3
Sodium Ion Transmembrane Transport (GO:0035725)	1/50	0.26962095815359544	0.36562842099760573	3.268287090116946	4.283868623215899	ATP1B1
Regulation Of Focal Adhesion Assembly (GO:0051893)	1/51	0.2742042808825444	0.36910561520860913	3.202696629213483	4.1439111988101525	FAM107A
Positive Regulation Of T Cell Differentiation (GO:0045582)	1/51	0.2742042808825444	0.36910561520860913	3.202696629213483	4.1439111988101525	FOXO3
Synapse Assembly (GO:0007416)	1/51	0.2742042808825444	0.36910561520860913	3.202696629213483	4.1439111988101525	FLRT3
Monocarboxylic Acid Biosynthetic Process (GO:0072330)	1/51	0.2742042808825444	0.36910561520860913	3.202696629213483	4.1439111988101525	PER2
Monocarboxylic Acid Transport (GO:0015718)	1/51	0.2742042808825444	0.36910561520860913	3.202696629213483	4.1439111988101525	SLC27A1
Regulation Of Myoblast Differentiation (GO:0045661)	1/52	0.27875915962272807	0.37303934391679866	3.1396783432474114	4.010647398321156	MYF6
Cell-Cell Junction Organization (GO:0045216)	1/52	0.27875915962272807	0.37303934391679866	3.1396783432474114	4.010647398321156	PKP1
Striated Muscle Contraction (GO:0006941)	1/52	0.27875915962272807	0.37303934391679866	3.1396783432474114	4.010647398321156	ATP1B1
Regulation Of T Cell Proliferation (GO:0042129)	1/52	0.27875915962272807	0.37303934391679866	3.1396783432474114	4.010647398321156	CEBPB
Regulation Of miRNA Transcription (GO:1902893)	1/53	0.2832857689069258	0.3779900624539127	3.0790838375108036	3.883645693720705	FOXO3
Sodium Ion Transport (GO:0006814)	1/53	0.2832857689069258	0.3779900624539127	3.0790838375108036	3.883645693720705	ATP1B1
Cellular Response To Organic Substance (GO:0071310)	1/54	0.28778428219875646	0.38231807257218514	3.0207759168963326	3.7625096196403605	CSF3
Positive Regulation Of DNA-templated Transcription, Elongation (GO:0032786)	1/54	0.28778428219875646	0.38231807257218514	3.0207759168963326	3.7625096196403605	ELL2
Fat Cell Differentiation (GO:0045444)	1/54	0.28778428219875646	0.38231807257218514	3.0207759168963326	3.7625096196403605	PER2
Positive Regulation Of Protein Binding (GO:0032092)	1/55	0.29225487197406913	0.3854646989985031	2.964627548897212	3.646874346404233	CSF3
Protein Polymerization (GO:0051258)	1/55	0.29225487197406913	0.3854646989985031	2.964627548897212	3.646874346404233	FAM107A
Myeloid Leukocyte Differentiation (GO:0002573)	1/55	0.29225487197406913	0.3854646989985031	2.964627548897212	3.646874346404233	CSF3
RNA Processing (GO:0006396)	2/172	0.2922615277964581	0.3854646989985031	1.8893048128342247	2.324045628995194	ZCCHC8;TFIP11
Cellular Response To Lipid (GO:0071396)	2/172	0.2922615277964581	0.3854646989985031	1.8893048128342247	2.324045628995194	PDK4;NR1D1
Cell-Cell Junction Assembly (GO:0007043)	1/56	0.2966977095920101	0.38988397288605103	2.9105209397344227	3.536403644934678	PKP1
Positive Regulation Of Lymphocyte Proliferation (GO:0050671)	1/56	0.2966977095920101	0.38988397288605103	2.9105209397344227	3.536403644934678	IRS2
RNA Splicing, Via Transesterification Reactions With Bulged Adenosine As Nucleophile (GO:0000377)	2/174	0.29689195309484845	0.38988397288605103	1.8670718816067653	2.2673478223249353	ZCCHC8;TFIP11
Negative Regulation Of Cell Differentiation (GO:0045596)	2/175	0.2992056604641498	0.392358642272931	1.8561481870730425	2.2396731624169193	NFKBIA;HDAC9
Negative Regulation Of Epithelial Cell Proliferation (GO:0050680)	1/57	0.3011129654308155	0.3928473291321493	2.858346709470305	3.4307871881625704	KLF9
Negative Regulation Of Intrinsic Apoptotic Signaling Pathway (GO:2001243)	1/57	0.3011129654308155	0.3928473291321493	2.858346709470305	3.4307871881625704	HERPUD1
Positive Regulation Of Macroautophagy (GO:0016239)	1/57	0.3011129654308155	0.3928473291321493	2.858346709470305	3.4307871881625704	SESN1
Cellular Response To Oxygen-Containing Compound (GO:1901701)	3/307	0.30129756862323487	0.3928473291321493	1.5877949183303086	1.9048091335282689	PDK4;NR1D1;RAPGEF3
B Cell Activation (GO:0042113)	1/58	0.3055008087958148	0.3935468559511064	2.8080031539522965	3.329738150977672	HDAC9
Negative Regulation Of Extrinsic Apoptotic Signaling Pathway (GO:2001237)	1/58	0.3055008087958148	0.3935468559511064	2.8080031539522965	3.329738150977672	MCL1
Cellular Response To Interleukin-1 (GO:0071347)	1/58	0.3055008087958148	0.3935468559511064	2.8080031539522965	3.329738150977672	NR1D1
Positive Regulation Of Phosphatidylinositol 3-Kinase Signaling (GO:0014068)	1/58	0.3055008087958148	0.3935468559511064	2.8080031539522965	3.329738150977672	CSF3
Regulation Of BMP Signaling Pathway (GO:0030510)	1/58	0.3055008087958148	0.3935468559511064	2.8080031539522965	3.329738150977672	UBE2D1
Negative Regulation Of Cellular Response To Growth Factor Stimulus (GO:0090288)	1/58	0.3055008087958148	0.3935468559511064	2.8080031539522965	3.329738150977672	UBE2D1
Transcription By RNA Polymerase II (GO:0006366)	2/177	0.30382967983381653	0.3935468559511064	1.8346753246753247	2.185626695038692	CEBPD;ELL2
Regulation Of Canonical Wnt Signaling Pathway (GO:0060828)	2/177	0.30382967983381653	0.3935468559511064	1.8346753246753247	2.185626695038692	TLE1;SOX13
Positive Regulation Of Protein Metabolic Process (GO:0051247)	2/178	0.3061398408985084	0.3935468559511064	1.8241219008264462	2.1592373275050276	NFKBIA;TENT5B
Regulation Of ERK1 And ERK2 Cascade (GO:0070372)	2/178	0.3061398408985084	0.3935468559511064	1.8241219008264462	2.1592373275050276	TIMP3;EPHB1
Phosphatidylinositol Metabolic Process (GO:0046488)	1/59	0.3098614079710634	0.39665732056799985	2.759395583107323	3.2329910679268994	SLC27A1
Response To Reactive Oxygen Species (GO:0000302)	1/59	0.3098614079710634	0.39665732056799985	2.759395583107323	3.2329910679268994	HP
Protein-Containing Complex Disassembly (GO:0032984)	1/59	0.3098614079710634	0.39665732056799985	2.759395583107323	3.2329910679268994	LIX1L
Protein Stabilization (GO:0050821)	2/180	0.3107560956781674	0.39724625377600703	1.803370786516854	2.1076840753775254	PER3;ATP1B1
Negative Regulation Of Programmed Cell Death (GO:0043069)	3/313	0.3115820449881089	0.3977457948591222	1.5563959955506117	1.8149018353929716	TENT5B;MET;MCL1
Positive Regulation Of Protein Secretion (GO:0050714)	1/60	0.3141949302357937	0.3999640198266232	2.7124357265282804	3.140299918681926	IRS2
Lymphocyte Differentiation (GO:0030098)	1/60	0.3141949302357937	0.3999640198266232	2.7124357265282804	3.140299918681926	HDAC9
Regulation Of Cytokinesis (GO:0032465)	1/61	0.31850154187090757	0.4026423364730422	2.6670411985018725	3.0514364135261527	PRKCE
Negative Regulation Of Protein Binding (GO:0032091)	1/61	0.31850154187090757	0.4026423364730422	2.6670411985018725	3.0514364135261527	TFIP11
Phagocytosis (GO:0006909)	1/61	0.31850154187090757	0.4026423364730422	2.6670411985018725	3.0514364135261527	MET
Response To Interleukin-1 (GO:0070555)	1/61	0.31850154187090757	0.4026423364730422	2.6670411985018725	3.0514364135261527	NR1D1
Extrinsic Apoptotic Signaling Pathway (GO:0097191)	1/61	0.31850154187090757	0.4026423364730422	2.6670411985018725	3.0514364135261527	MCL1
Regulation Of Cilium Assembly (GO:1902017)	1/63	0.3270346930969467	0.4111550336872205	2.5806451612903225	2.8843587577158036	TBC1D8
Positive Regulation Of Peptidyl-Serine Phosphorylation (GO:0033138)	1/63	0.3270346930969467	0.4111550336872205	2.5806451612903225	2.8843587577158036	CSF3
Protein Autoubiquitination (GO:0051865)	1/63	0.3270346930969467	0.4111550336872205	2.5806451612903225	2.8843587577158036	ASB4
Positive Regulation Of GTPase Activity (GO:0043547)	2/187	0.32686280366710113	0.4111550336872205	1.7342751842751842	1.9392921033671824	TBC1D8;RAPGEF3
Monoatomic Cation Transmembrane Transport (GO:0098655)	2/188	0.3291564737332363	0.4132541442200247	1.7248289345063539	1.9166679224721839	UCP3;ATP1B1
Inorganic Cation Transmembrane Transport (GO:0098662)	2/190	0.33373768786424235	0.4180608900473998	1.706237911025145	1.8724254157233196	UCP3;ATP1B1
Nervous System Development (GO:0007399)	3/326	0.33389983559584446	0.4180608900473998	1.4923668196861322	1.6369983925483633	FLRT3;EPHB1;MET
Positive Regulation Of JNK Cascade (GO:0046330)	1/65	0.33546217168602327	0.4182979876139499	2.4996488764044944	2.7302316890813016	GADD45G
Positive Regulation Of Growth (GO:0045927)	1/65	0.33546217168602327	0.4182979876139499	2.4996488764044944	2.7302316890813016	SLC25A33
Wound Healing (GO:0042060)	1/65	0.33546217168602327	0.4182979876139499	2.4996488764044944	2.7302316890813016	PPL
Regulation Of Plasma Membrane Bounded Cell Projection Assembly (GO:0120032)	1/66	0.33963668874253244	0.4223509299464961	2.461019878997407	2.657603181929068	TBC1D8
Positive Regulation Of Endothelial Cell Proliferation (GO:0001938)	1/66	0.33963668874253244	0.4223509299464961	2.461019878997407	2.657603181929068	PGF
Calcium-Mediated Signaling (GO:0019722)	1/67	0.3437852716827588	0.4257720031409777	2.4235614572693223	2.5877287280523285	ATP1B1
Organonitrogen Compound Catabolic Process (GO:1901565)	1/67	0.3437852716827588	0.4257720031409777	2.4235614572693223	2.5877287280523285	DENND3
Negative Regulation Of NF-kappaB Transcription Factor Activity (GO:0032088)	1/67	0.3437852716827588	0.4257720031409777	2.4235614572693223	2.5877287280523285	NFKBIA
Purine Ribonucleotide Metabolic Process (GO:0009150)	1/68	0.3479080798361743	0.4295498239926047	2.3872211973838673	2.520468657310024	ATP1B1
Negative Regulation Of Phosphorylation (GO:0042326)	1/69	0.3520052715212921	0.4295498239926047	2.3519497686715134	2.4556922210876313	IRS2
Regulation Of mRNA Stability (GO:0043488)	1/69	0.3520052715212921	0.4295498239926047	2.3519497686715134	2.4556922210876313	TENT5B
Cellular Response To Hormone Stimulus (GO:0032870)	1/69	0.3520052715212921	0.4295498239926047	2.3519497686715134	2.4556922210876313	KLF9
Epigenetic Regulation Of Gene Expression (GO:0040029)	1/69	0.3520052715212921	0.4295498239926047	2.3519497686715134	2.4556922210876313	HDAC9
Ubiquitin-Dependent ERAD Pathway (GO:0030433)	1/69	0.3520052715212921	0.4295498239926047	2.3519497686715134	2.4556922210876313	HERPUD1
Inorganic Cation Import Across Plasma Membrane (GO:0098659)	1/69	0.3520052715212921	0.4295498239926047	2.3519497686715134	2.4556922210876313	ATP1B1
Protein K48-linked Ubiquitination (GO:0070936)	1/69	0.3520052715212921	0.4295498239926047	2.3519497686715134	2.4556922210876313	UBE2D1
Positive Regulation Of Phosphorylation (GO:0042327)	2/196	0.3474278213495456	0.4295498239926047	1.6527647610121836	1.7473001681955298	MET;PGF
Positive Regulation Of Developmental Process (GO:0051094)	2/197	0.3497010725158436	0.4295498239926047	1.6441724941724942	1.727493513307617	CEBPB;RAPGEF3
Apoptotic Process (GO:0006915)	2/198	0.35197175731147723	0.4295498239926047	1.6356679035250463	1.7079715261353157	NFKBIA;PRKCE
Adenylate Cyclase-Activating G Protein-Coupled Receptor Signaling Pathway (GO:0007189)	1/70	0.3560770041695173	0.43336136060045116	2.317700700211692	2.393276905031142	ADGRG1
Regulation Of Organelle Assembly (GO:1902115)	1/70	0.3560770041695173	0.43336136060045116	2.317700700211692	2.393276905031142	TBC1D8
Regulation Of Peptidyl-Tyrosine Phosphorylation (GO:0050730)	1/71	0.36012343417351234	0.43596399845641093	2.284430176565008	2.3331078052851995	CSF3
Calcium Ion Homeostasis (GO:0055074)	1/71	0.36012343417351234	0.43596399845641093	2.284430176565008	2.3331078052851995	ATP1B1
Regulation Of Ras Protein Signal Transduction (GO:0046578)	1/71	0.36012343417351234	0.43596399845641093	2.284430176565008	2.3331078052851995	DENND3
Positive Regulation Of DNA-binding Transcription Factor Activity (GO:0051091)	2/201	0.3587678518082373	0.43596399845641093	1.610666971219735	1.6510620994260579	CSF3;ARID5B
Regulation Of Protein Localization To Plasma Membrane (GO:1903076)	1/72	0.364144717004115	0.43908742921076666	2.2520968507675265	2.2750770582393516	PRKCE
Regulation Of Protein Secretion (GO:0050708)	1/72	0.364144717004115	0.43908742921076666	2.2520968507675265	2.2750770582393516	PER2
Proteolysis Involved In Protein Catabolic Process (GO:0051603)	1/72	0.364144717004115	0.43908742921076666	2.2520968507675265	2.2750770582393516	NR1D1
Regulation Of Epithelial Cell Proliferation (GO:0050678)	1/73	0.3681410072301324	0.4398442883769163	2.220661672908864	2.219083320711772	NR1D1
Regulation Of Osteoblast Differentiation (GO:0045667)	1/73	0.3681410072301324	0.4398442883769163	2.220661672908864	2.219083320711772	HDAC9
Positive Regulation Of Cell Adhesion (GO:0045785)	1/73	0.3681410072301324	0.4398442883769163	2.220661672908864	2.219083320711772	ADGRG1
Positive Regulation Of Protein Localization To Membrane (GO:1905477)	1/73	0.3681410072301324	0.4398442883769163	2.220661672908864	2.219083320711772	PRKCE
Protein O-linked Glycosylation (GO:0006493)	1/73	0.3681410072301324	0.4398442883769163	2.220661672908864	2.219083320711772	B3GALT1
mRNA Splicing, Via Spliceosome (GO:0000398)	2/205	0.36779004080382316	0.4398442883769163	1.5784818629646216	1.578865504975012	ZCCHC8;TFIP11
Ubiquitin-Dependent Protein Catabolic Process (GO:0006511)	3/345	0.36647303670166803	0.4398442883769163	1.407541843113531	1.4129331929610751	SPSB1;UBE2D1;HERPUD1
mRNA Processing (GO:0006397)	2/206	0.3700382243750861	0.4415338604162255	1.570632798573975	1.561442978256366	ZCCHC8;TFIP11
Chromatin Remodeling (GO:0006338)	2/207	0.3722833604856333	0.44363362644572213	1.562860310421286	1.5442622616875092	PER2;PER1
Regulation Of Transcription Elongation By RNA Polymerase II (GO:0034243)	1/75	0.3760592232967988	0.44696765941908206	2.1603401153962953	2.112831296527018	ELL2
Negative Regulation Of Apoptotic Signaling Pathway (GO:2001234)	1/75	0.3760592232967988	0.44696765941908206	2.1603401153962953	2.112831296527018	HERPUD1
Cellular Component Assembly (GO:0022607)	2/209	0.3767642924090729	0.4472241081323281	1.5475406236275802	1.5106093499156081	FAM107A;PKP1
Regulation Of Defense Response (GO:0031347)	1/76	0.3799814535364474	0.4492924301841047	2.1313857677902623	2.062398850697352	NR1D2
Macromolecule Catabolic Process (GO:0009057)	1/76	0.3799814535364474	0.4492924301841047	2.1313857677902623	2.062398850697352	DENND3
Proteasomal Protein Catabolic Process (GO:0010498)	2/210	0.3789999910083007	0.4492924301841047	1.5399912587412588	1.4941289294055793	SPSB1;NR1D1
Negative Regulation Of Protein Kinase Activity (GO:0006469)	1/77	0.38387929992518377	0.4521464950149716	2.1031933767001774	2.0136543331129215	CEP85
Positive Regulation Of Protein Kinase B Signaling (GO:0051897)	1/77	0.38387929992518377	0.4521464950149716	2.1031933767001774	2.0136543331129215	CSF3
Monocarboxylic Acid Metabolic Process (GO:0032787)	1/77	0.38387929992518377	0.4521464950149716	2.1031933767001774	2.0136543331129215	PER2
Positive Regulation Of Amide Metabolic Process (GO:0034250)	1/78	0.387752912436782	0.4561211865729971	2.0757332555085366	1.9665226308163242	TENT5B
Positive Regulation Of Endothelial Cell Migration (GO:0010595)	1/79	0.39160244001975003	0.4594667909859455	2.048977239988476	1.9209328359328	MET
Positive Regulation Of Proteasomal Ubiquitin-Dependent Protein Catabolic Process (GO:0032436)	1/79	0.39160244001975003	0.4594667909859455	2.048977239988476	1.9209328359328	HERPUD1
Regulation Of Endothelial Cell Proliferation (GO:0001936)	1/80	0.3954280307557587	0.45982343525542424	2.022898591949936	1.876817961208818	PGF
Cellular Response To Chemical Stress (GO:0062197)	1/80	0.3954280307557587	0.45982343525542424	2.022898591949936	1.876817961208818	FOXO3
Positive Regulation Of Inflammatory Response (GO:0050729)	1/80	0.3954280307557587	0.45982343525542424	2.022898591949936	1.876817961208818	NFKBIA
External Encapsulating Structure Organization (GO:0045229)	1/80	0.3954280307557587	0.45982343525542424	2.022898591949936	1.876817961208818	MMP28
Extracellular Structure Organization (GO:0043062)	1/80	0.3954280307557587	0.45982343525542424	2.022898591949936	1.876817961208818	MMP28
Lipid Transport (GO:0006869)	1/80	0.3954280307557587	0.45982343525542424	2.022898591949936	1.876817961208818	SLC27A1
Regulation Of Cell Migration (GO:0030334)	3/361	0.3937219028778918	0.45982343525542424	1.3430938162203814	1.2519117802996058	FAM107A;OSGIN1;FOXO3
Regulation Of Endothelial Cell Migration (GO:0010594)	1/81	0.3992298318353771	0.46365446797653703	1.9974719101123595	1.8341146789193286	GLUL
Negative Regulation Of Amide Metabolic Process (GO:0034249)	1/82	0.403007989507935	0.4674483533125033	1.9726730475794145	1.7927630802148173	BTG2
Negative Regulation Of Macromolecule Biosynthetic Process (GO:0010558)	1/83	0.4067626492215416	0.46942053205617296	1.9484790353521513	1.7527064520505633	BTG2
Regulation Of Neuron Apoptotic Process (GO:0043523)	1/83	0.4067626492215416	0.46942053205617296	1.9484790353521513	1.7527064520505633	FOXO3
Regulation Of Peptidyl-Serine Phosphorylation (GO:0033135)	1/83	0.4067626492215416	0.46942053205617296	1.9484790353521513	1.7527064520505633	CSF3
Chromatin Organization (GO:0006325)	2/222	0.4055626050345848	0.46942053205617296	1.4547520661157025	1.3128846848022864	PER2;PER1
Negative Regulation Of Signal Transduction (GO:0009968)	2/224	0.40993899973756076	0.47248959112248495	1.4414414414414414	1.2854009534856852	TLE1;NR1D1
ERAD Pathway (GO:0036503)	1/85	0.41420205178415215	0.47381811680940555	1.9018191546281433	1.67626602060182	HERPUD1
Cellular Response To Molecule Of Bacterial Origin (GO:0071219)	1/85	0.41420205178415215	0.47381811680940555	1.9018191546281433	1.67626602060182	NR1D1
Cellular Response To Organonitrogen Compound (GO:0071417)	1/85	0.41420205178415215	0.47381811680940555	1.9018191546281433	1.67626602060182	RAPGEF3
Positive Regulation Of Cell Growth (GO:0030307)	1/85	0.41420205178415215	0.47381811680940555	1.9018191546281433	1.67626602060182	SLC25A33
Hemopoiesis (GO:0030097)	1/85	0.41420205178415215	0.47381811680940555	1.9018191546281433	1.67626602060182	CEBPB
Mitochondrial Respiratory Chain Complex Assembly (GO:0033108)	1/85	0.41420205178415215	0.47381811680940555	1.9018191546281433	1.67626602060182	SLC25A33
Negative Regulation Of Inflammatory Response (GO:0050728)	1/86	0.41788708112863365	0.47624537674759493	1.879312623925975	1.6397829988445611	NR1D1
Peptidyl-Lysine Modification (GO:0018205)	1/86	0.41788708112863365	0.47624537674759493	1.879312623925975	1.6397829988445611	HDAC9
Regulation Of Wnt Signaling Pathway (GO:0030111)	1/86	0.41788708112863365	0.47624537674759493	1.879312623925975	1.6397829988445611	TLE1
Positive Regulation Of Epithelial Cell Migration (GO:0010634)	1/87	0.4215491852187557	0.47982061679943055	1.8573295009145545	1.6043961730720326	PRKCE
Regulation Of Macroautophagy (GO:0016241)	1/88	0.4251885051874157	0.4821616547658783	1.835851737052822	1.5700620183672598	SESN1
Positive Regulation Of Cellular Component Organization (GO:0051130)	1/88	0.4251885051874157	0.4821616547658783	1.835851737052822	1.5700620183672598	RAPGEF3
Negative Regulation Of Defense Response (GO:0031348)	1/88	0.4251885051874157	0.4821616547658783	1.835851737052822	1.5700620183672598	NR1D1
Activation Of GTPase Activity (GO:0090630)	1/89	0.4288051811294761	0.48505932617863995	1.814862104187947	1.5367391807542137	TBC1D8
Positive Regulation Of Stress-Activated MAPK Cascade (GO:0032874)	1/89	0.4288051811294761	0.48505932617863995	1.814862104187947	1.5367391807542137	GADD45G
Response To Lipid (GO:0033993)	1/90	0.4323993523977309	0.487315669656629	1.7943441484661027	1.5043883455264373	FOXO3
Positive Regulation Of Kinase Activity (GO:0033674)	1/90	0.4323993523977309	0.487315669656629	1.7943441484661027	1.5043883455264373	MET
Negative Regulation Of MAPK Cascade (GO:0043409)	1/90	0.4323993523977309	0.487315669656629	1.7943441484661027	1.5043883455264373	TIMP3
Positive Regulation Of Cell Cycle Process (GO:0090068)	1/91	0.43597115748859744	0.49073600732090894	1.7742821473158552	1.472972116547274	PRKCE
Phosphorylation (GO:0016310)	3/387	0.43734344996297736	0.4916751700690791	1.2498204022988506	1.0336470484975488	PRKCE;PDK4;EPHB1
Protein Processing (GO:0016485)	1/93	0.4430482187435464	0.4968663459283453	1.735466536394724	1.4128028170016935	CPM
Regulation Of Cell Motility (GO:2000145)	1/93	0.4430482187435464	0.4968663459283453	1.735466536394724	1.4128028170016935	OSGIN1
Neuron Projection Guidance (GO:0097485)	1/94	0.4465537476268377	0.4995717568310033	1.7166847891748218	1.383983569952475	EPHB1
Regulation Of Protein Serine/Threonine Kinase Activity (GO:0071900)	1/94	0.4465537476268377	0.4995717568310033	1.7166847891748218	1.383983569952475	SLC27A1
Negative Regulation Of Translation (GO:0017148)	1/95	0.45003745581482446	0.5010161201154074	1.6983026535978962	1.3559663868216338	BTG2
Positive Regulation Of Defense Response (GO:0031349)	1/95	0.45003745581482446	0.5010161201154074	1.6983026535978962	1.3559663868216338	NFKBIA
Positive Regulation Of Peptidyl-Tyrosine Phosphorylation (GO:0050731)	1/95	0.45003745581482446	0.5010161201154074	1.6983026535978962	1.3559663868216338	CSF3
Regulation Of G1/S Transition Of Mitotic Cell Cycle (GO:2000045)	1/95	0.45003745581482446	0.5010161201154074	1.6983026535978962	1.3559663868216338	FAM107A
Negative Regulation Of Developmental Process (GO:0051093)	1/96	0.4534994776192965	0.5018141919419334	1.680307510348906	1.3287219182489716	RAPGEF3
Negative Regulation Of Transmembrane Receptor Protein Serine/Threonine Kinase Signaling Pathway (GO:0090101)	1/96	0.4534994776192965	0.5018141919419334	1.680307510348906	1.3287219182489716	UBE2D1
Regulation Of Response To External Stimulus (GO:0032101)	1/96	0.4534994776192965	0.5018141919419334	1.680307510348906	1.3287219182489716	NR1D2
Glycerophospholipid Biosynthetic Process (GO:0046474)	1/96	0.4534994776192965	0.5018141919419334	1.680307510348906	1.3287219182489716	SLC27A1
Regulation Of RNA Splicing (GO:0043484)	1/96	0.4534994776192965	0.5018141919419334	1.680307510348906	1.3287219182489716	SLC38A2
Defense Response To Bacterium (GO:0042742)	1/97	0.45693994660005943	0.503791448965566	1.662687265917603	1.3022221611830649	CEBPB
Positive Regulation Of Translation (GO:0045727)	1/97	0.45693994660005943	0.503791448965566	1.662687265917603	1.3022221611830649	TENT5B
ncRNA Processing (GO:0034470)	1/97	0.45693994660005943	0.503791448965566	1.662687265917603	1.3022221611830649	ZCCHC8
Fatty Acid Metabolic Process (GO:0006631)	1/98	0.46035899530848295	0.5063394966449499	1.645430325495193	1.2764403854094335	PER2
Lysosomal Transport (GO:0007041)	1/98	0.46035899530848295	0.5063394966449499	1.645430325495193	1.2764403854094335	DENND3
Adenylate Cyclase-Modulating G Protein-Coupled Receptor Signaling Pathway (GO:0007188)	1/99	0.46375675569061653	0.5070259266761047	1.628525567530383	1.2513510624711939	ADGRG1
Positive Regulation Of Epithelial Cell Proliferation (GO:0050679)	1/99	0.46375675569061653	0.5070259266761047	1.628525567530383	1.2513510624711939	PGF
Positive Regulation Of Protein Serine/Threonine Kinase Activity (GO:0071902)	1/99	0.46375675569061653	0.5070259266761047	1.628525567530383	1.2513510624711939	SLC27A1
Macroautophagy (GO:0016236)	1/99	0.46375675569061653	0.5070259266761047	1.628525567530383	1.2513510624711939	LIX1L
Protein Maturation (GO:0051604)	1/99	0.46375675569061653	0.5070259266761047	1.628525567530383	1.2513510624711939	CPM
Organonitrogen Compound Biosynthetic Process (GO:1901566)	1/100	0.4671333588103528	0.5094986753611724	1.6119623198274884	1.2269298015404428	SLC27A1
Regulation Of Protein-Containing Complex Assembly (GO:0043254)	1/100	0.4671333588103528	0.5094986753611724	1.6119623198274884	1.2269298015404428	TFIP11
Regulation Of Cellular Response To Stress (GO:0080135)	1/101	0.47048893493518085	0.5119367696794705	1.5957303370786518	1.2031532880825446	SLC38A2
RNA Metabolic Process (GO:0016070)	1/101	0.47048893493518085	0.5119367696794705	1.5957303370786518	1.2031532880825446	TFIP11
Small GTPase Mediated Signal Transduction (GO:0007264)	1/102	0.4738236135116122	0.5149521792504322	1.579819779730782	1.179999226747387	RAPGEF3
Endoplasmic Reticulum To Golgi Vesicle-Mediated Transport (GO:0006888)	1/104	0.48043079211145034	0.5208941209844195	1.5489254936184138	1.1354740550758067	MIA2
Enzyme-Linked Receptor Protein Signaling Pathway (GO:0007167)	1/104	0.48043079211145034	0.5208941209844195	1.5489254936184138	1.1354740550758067	MET
Regulation Of Protein Kinase Activity (GO:0045859)	1/105	0.48370354716398367	0.5238211399382476	1.533923941227312	1.1140629827131112	CEP85
Regulation Of Proteasomal Ubiquitin-Dependent Protein Catabolic Process (GO:0032434)	1/107	0.49018802052842086	0.5295884760791686	1.5047699809200763	1.0728502045604995	HERPUD1
Cellular Response To Oxidative Stress (GO:0034599)	1/107	0.49018802052842086	0.5295884760791686	1.5047699809200763	1.0728502045604995	FOXO3
Regulation Of Intracellular Signal Transduction (GO:1902531)	2/264	0.4939011553243281	0.5329700778824508	1.2179042331714087	0.8591338485784086	NFKBIA;RAPGEF3
Regulation Of Mitotic Cell Cycle (GO:0007346)	1/111	0.5029163099074515	0.5407829497122478	1.4496424923391216	0.9963849554192815	BTG2
Neuron Differentiation (GO:0030182)	1/111	0.5029163099074515	0.5407829497122478	1.4496424923391216	0.9963849554192815	MET
Regulation Of Anatomical Structure Morphogenesis (GO:0022603)	1/111	0.5029163099074515	0.5407829497122478	1.4496424923391216	0.9963849554192815	RAPGEF3
Negative Regulation Of Response To External Stimulus (GO:0032102)	1/112	0.5060489634823018	0.5428741227967416	1.4364814252454703	0.9784188838440175	NR1D1
Regulation Of Cell Cycle Process (GO:0010564)	1/112	0.5060489634823018	0.5428741227967416	1.4364814252454703	0.9784188838440175	CEP85
Regulation Of Macromolecule Metabolic Process (GO:0060255)	1/114	0.5122558182601858	0.548245688395562	1.4108581087799543	0.9437669141737551	ATP1B1
Negative Regulation Of Cell Motility (GO:2000146)	1/114	0.5122558182601858	0.548245688395562	1.4108581087799543	0.9437669141737551	FOXO3
Regulation Of Protein Kinase B Signaling (GO:0051896)	1/115	0.5153302593058987	0.5508910608252531	1.3983835994480585	0.9270546367155624	CSF3
Axon Guidance (GO:0007411)	1/116	0.5183855348855361	0.5528639193528354	1.3861260381045433	0.9107347598536277	EPHB1
Ribonucleoprotein Complex Biogenesis (GO:0022613)	1/116	0.5183855348855361	0.5528639193528354	1.3861260381045433	0.9107347598536277	GLUL
Generation Of Neurons (GO:0048699)	1/117	0.5214217631643095	0.5554539528347073	1.3740798140255714	0.8947953314643358	MET
Positive Regulation Of Response To External Stimulus (GO:0032103)	1/118	0.5244390615235507	0.5573689560843318	1.362239508306924	0.8792248538784868	NFKBIA
Negative Regulation Of Cellular Biosynthetic Process (GO:0031327)	1/118	0.5244390615235507	0.5573689560843318	1.362239508306924	0.8792248538784868	BTG2
Anterograde Trans-Synaptic Signaling (GO:0098916)	1/119	0.5274375466254871	0.5599046662203196	1.3505998857360502	0.8640122629382232	RPS6KA2
Negative Regulation Of Protein Metabolic Process (GO:0051248)	1/120	0.5304173345691562	0.5611127821715379	1.3391558870739306	0.8491469079485618	BTG2
Positive Regulation Of Intracellular Protein Transport (GO:0090316)	1/120	0.5304173345691562	0.5611127821715379	1.3391558870739306	0.8491469079485618	RAPGEF3
Positive Regulation Of Protein Kinase Activity (GO:0045860)	1/120	0.5304173345691562	0.5611127821715379	1.3391558870739306	0.8491469079485618	SLC27A1
Response To Lipopolysaccharide (GO:0032496)	1/122	0.5363212791629164	0.5647438354319189	1.3168353607577306	0.820417263254533	NR1D1
Protein Glycosylation (GO:0006486)	1/122	0.5363212791629164	0.5647438354319189	1.3168353607577306	0.820417263254533	B3GALT1
Protein Localization To Plasma Membrane (GO:0072659)	1/122	0.5363212791629164	0.5647438354319189	1.3168353607577306	0.820417263254533	ATP1B1
Protein Phosphorylation (GO:0006468)	3/448	0.5345234566504793	0.5647438354319189	1.0737698566447114	0.6725876022968034	PRKCE;PDK4;EPHB1
Cell-Cell Adhesion Via Plasma-Membrane Adhesion Molecules (GO:0098742)	1/123	0.5392456643204874	0.5665178588378453	1.3059495303002395	0.8065335790556797	FLRT3
Negative Regulation Of Gene Expression (GO:0010629)	2/287	0.5387177286321334	0.5665178588378453	1.1177830940988835	0.691419867424551	BTG2;HDAC9
Cellular Response To Organic Cyclic Compound (GO:0071407)	1/124	0.5421518092556327	0.5682646257564774	1.2952407052160408	0.7929583094725497	RAPGEF3
Regulation Of Cell Adhesion (GO:0030155)	1/124	0.5421518092556327	0.5682646257564774	1.2952407052160408	0.7929583094725497	ADGRG1
Brain Development (GO:0007420)	1/125	0.5450398263326599	0.5699844408101272	1.2847046031170715	0.779682613018427	ADGRG1
Negative Regulation Of DNA-binding Transcription Factor Activity (GO:0043433)	1/125	0.5450398263326599	0.5699844408101272	1.2847046031170715	0.779682613018427	NFKBIA
Positive Regulation Of Transferase Activity (GO:0051347)	1/126	0.5479098274986536	0.5723309512385936	1.2743370786516854	0.7666979632467071	MET
Protein Localization To Cell Periphery (GO:1990778)	1/128	0.5535962257721914	0.5776106739221266	1.2540918340263647	0.7415691974248947	ATP1B1
Proteasome-Mediated Ubiquitin-Dependent Protein Catabolic Process (GO:0043161)	2/300	0.562834913671786	0.5865805143626139	1.0680292861500915	0.6138700393308683	SPSB1;HERPUD1
Negative Regulation Of Protein Phosphorylation (GO:0001933)	1/135	0.5729472344351365	0.5950838321292213	1.1879926211638436	0.6616663340450227	CEP85
Negative Regulation Of Cytokine Production (GO:0001818)	1/135	0.5729472344351365	0.5950838321292213	1.1879926211638436	0.6616663340450227	HDAC9
Regulation Of Cellular Component Organization (GO:0051128)	1/135	0.5729472344351365	0.5950838321292213	1.1879926211638436	0.6616663340450227	FAM107A
Positive Regulation Of Hydrolase Activity (GO:0051345)	1/137	0.5783220908095265	0.5993042981858357	1.170356906807667	0.6409158993734442	RAPGEF3
Extracellular Matrix Organization (GO:0030198)	1/137	0.5783220908095265	0.5993042981858357	1.170356906807667	0.6409158993734442	MMP28
Positive Regulation Of Protein Phosphorylation (GO:0001934)	2/314	0.5878010369970132	0.6084373134940771	1.0190850815850816	0.5415079387798843	CSF3;PGF
Peptidyl-Serine Phosphorylation (GO:0018105)	1/145	0.5991606467988873	0.6180957462462562	1.104712858926342	0.5658621243286276	PRKCE
Intracellular Monoatomic Cation Homeostasis (GO:0030003)	1/145	0.5991606467988873	0.6180957462462562	1.104712858926342	0.5658621243286276	ATP1B1
Protein Autophosphorylation (GO:0046777)	1/145	0.5991606467988873	0.6180957462462562	1.104712858926342	0.5658621243286276	EPHB1
Axonogenesis (GO:0007409)	1/146	0.601692788805168	0.620008127359553	1.0970166602092213	0.5572935483616216	EPHB1
Peptidyl-Serine Modification (GO:0018209)	1/147	0.6042091116129817	0.6218999189349835	1.089425888871787	0.5488908161165689	PRKCE
Phosphate-Containing Compound Metabolic Process (GO:0006796)	1/150	0.6116641389165075	0.6288650427105601	1.067264912148405	0.524637483072356	IP6K1
Ribosome Biogenesis (GO:0042254)	1/151	0.614118156099563	0.6306786457022479	1.0600749063670412	0.5168585306090945	GLUL
Regulation Of Programmed Cell Death (GO:0043067)	1/157	0.6285234884786206	0.6447480005268903	1.018870642466148	0.47314506378247495	OSGIN1
Chemical Synaptic Transmission (GO:0007268)	1/166	0.6491400636534193	0.665150244595544	0.9626830098740211	0.415981846889883	RPS6KA2
Regulation Of Signal Transduction (GO:0009966)	1/167	0.6513597512032056	0.6663773857209011	0.9568160281575742	0.4101805021429083	TMEM204
DNA Damage Response (GO:0006974)	2/353	0.6517958236701156	0.6663773857209011	0.9033281533281533	0.38664605721453715	BTG2;MCL1
Regulation Of MAPK Cascade (GO:0043408)	1/168	0.6535655510706733	0.6674401270151903	0.9510193096952163	0.4044803461992325	EPHB1
Vesicle-Mediated Transport (GO:0016192)	2/361	0.6639189975563202	0.6772566559893713	0.8826918207141048	0.3615462698013215	MIA2;DENND3
Protein Localization To Membrane (GO:0072657)	1/174	0.6665134835276971	0.6783890021651616	0.9176462947327402	0.3722844302366328	ATP1B1
Regulation Of GTPase Activity (GO:0043087)	1/174	0.6665134835276971	0.6783890021651616	0.9176462947327402	0.3722844302366328	RAPGEF3
Endocytosis (GO:0006897)	1/175	0.6686244461050335	0.6797805825806458	0.9123078909983211	0.3672337974044963	MET
Golgi Vesicle Transport (GO:0048193)	1/183	0.6850432195024063	0.6956994473613326	0.8717125571058155	0.3297456279461595	MIA2
Positive Regulation Of Cell Motility (GO:2000147)	1/186	0.6909906031817493	0.7009605008969133	0.8573944731248102	0.3169179081565124	FAM107A
Positive Regulation Of Protein Modification Process (GO:0031401)	1/194	0.7063127831846269	0.7157094055773269	0.8213890667753391	0.2855945997158633	PGF
Central Nervous System Development (GO:0007417)	1/203	0.7226535242066265	0.7314566125413694	0.7842919123373011	0.25475792733173735	ADGRG1
Protein Polyubiquitination (GO:0000209)	1/209	0.7330444595109095	0.7411533583993045	0.7613439930855661	0.2364345584244538	UBE2D1
Protein Modification Process (GO:0036211)	3/630	0.7603641763170998	0.767925809009756	0.7520761150525216	0.20603710370330516	PRKCE;PDK4;EPHB1
Regulation Of Protein Phosphorylation (GO:0001932)	1/230	0.7664711679395314	0.7723866014296933	0.6904960502428733	0.1836430842753557	PGF
Proteolysis (GO:0006508)	1/230	0.7664711679395314	0.7723866014296933	0.6904960502428733	0.1836430842753557	CPM
Positive Regulation Of Cytokine Production (GO:0001819)	1/241	0.7822924347484004	0.7874617680176629	0.6583333333333333	0.16163837848462667	CEBPB
DNA Repair (GO:0006281)	1/263	0.8108230277179617	0.8152830003676755	0.6021099579723819	0.126265747860784	BTG2
DNA Metabolic Process (GO:0006259)	1/266	0.8144153734891336	0.8179952212846903	0.5951664193343227	0.12217859334501752	BTG2
Gene Expression (GO:0010467)	1/273	0.8225372802412866	0.8252459650280307	0.5795604758757436	0.11322378759227882	TFIP11
Protein Transport (GO:0015031)	1/279	0.8292184341290472	0.8310368956074003	0.5668094737692991	0.10614735527691327	MIA2
Organelle Organization (GO:0006996)	1/367	0.9029075667770646	0.9038965126333375	0.42782587339595995	0.04369603544311261	SLC25A33
Positive Regulation Of Intracellular Signal Transduction (GO:1902533)	1/446	0.9416961886239954	0.9416961886239954	0.34988006564827673	0.02101819606829829	CSF3
