# Supplementary material for: The 24-hour molecular landscape after exercise in humans reveals MYC is sufficient for muscle growth
Source: EMBO Rep. 2024 Oct 31;25(12):5810–37. doi: 10.1038/s44319-024-00299-z (PMC11624283; doi:10.1038/s44319-024-00299-z)
Supplement: Supplementary file 7 — Source data Fig. 1 [file 44319_2024_299_MOESM7_ESM.zip › EMBOR-2024-59454V1_SourceData_Figure_1/1G/Source_data_Figure_1G.xlsx]

## Sheet: Legend
Source data for Figure 1G
Pathway analysis. GO: Molecular Function on 24h downregulated genelist in biopsy-only group

## Sheet: GO  Molecular Function
Term: Molecular Function	Overlap	P-value	Adjusted P-value	Old P-value	Old Adjusted P-value	Odds Ratio	Combined Score	Genes
Transcription Corepressor Binding (GO:0001222)	4/40	1.1001764081879565E-4	0.004180670351114235	0	0	18.43152454780362	168.00094709448345	PER2;PER1;PER3;NR1D1
Cis-Regulatory Region Sequence-Specific DNA Binding (GO:0000987)	15/823	1.6486880447047538E-4	0.0050120116559024515	0	0	3.34009900990099	29.093466564645382	ZNF341;CEBPB;CEBPD;SOX13;NR1D2;HIF3A;NR1D1;FOXO3;KLF15;ELL2;CIART;PER1;DBP;KLF9;MYF6
Neutral L-amino Acid:Sodium Symporter Activity (GO:0005295)	2/5	3.8202103213563564E-4	0.009677866147436102	0	0	108.32575757575758	852.5274919239246	SLC38A3;SLC38A2
RNA Polymerase II Cis-Regulatory Region Sequence-Specific DNA Binding (GO:0000978)	14/836	6.52933752271064E-4	0.014177990049314533	0	0	3.0208733512613652	22.155190541862606	ZNF341;CEBPB;CEBPD;SOX13;NR1D2;HIF3A;NR1D1;FOXO3;KLF15;CIART;PER1;DBP;KLF9;MYF6
E-box Binding (GO:0070888)	3/30	8.496442818836549E-4	0.016143241355789442	0	0	18.23116219667944	128.9069470604395	PER1;MYF6;CIART
L-glutamine Transmembrane Transporter Activity (GO:0015186)	2/8	0.0010566607067237362	0.01784582526911199	0	0	54.15151515151515	371.08092651882987	SLC38A3;SLC38A2
RNA Polymerase II Transcription Regulatory Region Sequence-Specific DNA Binding (GO:0000977)	14/906	0.001420934155366462	0.021598199161570224	0	0	2.76935331602549	18.157100981546968	ZNF341;CEBPB;CEBPD;SOX13;NR1D2;HIF3A;NR1D1;FOXO3;KLF15;CIART;PER1;DBP;KLF9;MYF6
Amino Acid:Sodium Symporter Activity (GO:0005283)	2/11	0.0020503904874463364	0.02833266855380392	0	0	36.093434343434346	223.40843369593728	SLC38A3;SLC38A2
Alanine Transmembrane Transporter Activity (GO:0022858)	2/12	0.002450481625031616	0.028651785154215816	0	0	32.481818181818184	195.2634980261074	SLC38A3;SLC38A2
Transcription Coregulator Binding (GO:0001221)	4/89	0.0023290231035144006	0.028651785154215816	0	0	7.779480164158687	47.161592140466645	PER2;PER1;PER3;NR1D1
Carboxylic Acid Transmembrane Transporter Activity (GO:0046943)	3/47	0.003143225009206791	0.03412644295710231	0	0	11.17398119122257	64.39013291126827	SLC38A3;SLC38A2;SLC19A2
Growth Factor Activity (GO:0008083)	3/49	0.003539485453747134	0.03586678593130429	0	0	10.686656671664167	60.31307415622042	CSF3;OSGIN1;PGF
Sequence-Specific DNA Binding (GO:0043565)	9/498	0.0038964744187736907	0.03701650697835006	0	0	3.138604862531243	17.41198524723281	CEBPB;DBP;CEBPD;SOX13;MYF6;NR1D2;NR1D1;FOXO3;KLF15
Double-Stranded DNA Binding (GO:0003690)	8/442	0.006396137384636662	0.05718899308616309	0	0	3.117455322018658	15.749574465537888	CEBPB;DBP;CEBPD;MYF6;NR1D2;NR1D1;FOXO3;KLF15
Neutral L-amino Acid Transmembrane Transporter Activity (GO:0015175)	2/32	0.016983670990406076	0.14341766614120688	0	0	10.812121212121212	44.06483164174371	SLC38A3;SLC38A2
Alcohol Dehydrogenase Activity, Zinc-Dependent (GO:0004024)	1/3	0.0186444915211598	0.1491559321692784	0	0	80.33707865168539	319.91867912142374	ADH1C
Alcohol Dehydrogenase [NAD(P)+] Activity (GO:0018455)	1/4	0.024782627866995963	0.16378084503406026	0	0	53.554307116104866	198.02306795065374	ADH1C
BH Domain Binding (GO:0051400)	1/4	0.024782627866995963	0.16378084503406026	0	0	53.554307116104866	198.02306795065374	MCL1
BH3 Domain Binding (GO:0051434)	1/4	0.024782627866995963	0.16378084503406026	0	0	53.554307116104866	198.02306795065374	MCL1
Amino Acid Transmembrane Transporter Activity (GO:0015171)	2/39	0.024668434071751778	0.16378084503406026	0	0	8.762285012285012	32.440001673907624	SLC38A3;SLC38A2
Alcohol Dehydrogenase (NAD+) Activity (GO:0004022)	1/5	0.03088279895696966	0.173060227636538	0	0	40.162921348314605	139.66880482441636	ADH1C
Thyroid Hormone Transmembrane Transporter Activity (GO:0015349)	1/5	0.03088279895696966	0.173060227636538	0	0	40.162921348314605	139.66880482441636	SLCO4A1
CDP-alcohol Phosphatidyltransferase Activity (GO:0017169)	1/5	0.03088279895696966	0.173060227636538	0	0	40.162921348314605	139.66880482441636	PGF
Prostaglandin Transmembrane Transporter Activity (GO:0015132)	1/5	0.03088279895696966	0.173060227636538	0	0	40.162921348314605	139.66880482441636	SLCO4A1
Nucleotide Transmembrane Transporter Activity (GO:0015215)	1/6	0.03694523599689581	0.173060227636538	0	0	32.12808988764045	105.96867552626489	SLC25A33
Leucine Binding (GO:0070728)	1/6	0.03694523599689581	0.173060227636538	0	0	32.12808988764045	105.96867552626489	SESN1
L-serine Transmembrane Transporter Activity (GO:0015194)	1/6	0.03694523599689581	0.173060227636538	0	0	32.12808988764045	105.96867552626489	SLC38A2
Inorganic Phosphate Transmembrane Transporter Activity (GO:0005315)	1/7	0.04297016919198118	0.173060227636538	0	0	26.771535580524343	84.25669243291065	SLC25A25
GABA Receptor Binding (GO:0050811)	1/7	0.04297016919198118	0.173060227636538	0	0	26.771535580524343	84.25669243291065	PLCL2
L-alanine Transmembrane Transporter Activity (GO:0015180)	1/7	0.04297016919198118	0.173060227636538	0	0	26.771535580524343	84.25669243291065	SLC38A3
Sodium-Independent Organic Anion Transmembrane Transporter Activity (GO:0015347)	1/7	0.04297016919198118	0.173060227636538	0	0	26.771535580524343	84.25669243291065	SLCO4A1
Organic Acid:Sodium Symporter Activity (GO:0005343)	1/8	0.04895782755507325	0.173060227636538	0	0	22.9454253611557	69.22166775978025	SLC38A2
Amino Acid:Monoatomic Cation Symporter Activity (GO:0005416)	1/8	0.04895782755507325	0.173060227636538	0	0	22.9454253611557	69.22166775978025	SLC38A2
Aromatic Amino Acid Transmembrane Transporter Activity (GO:0015173)	1/8	0.04895782755507325	0.173060227636538	0	0	22.9454253611557	69.22166775978025	SLC38A3
Death Domain Binding (GO:0070513)	1/8	0.04895782755507325	0.173060227636538	0	0	22.9454253611557	69.22166775978025	MCL1
Serine Transmembrane Transporter Activity (GO:0022889)	1/8	0.04895782755507325	0.173060227636538	0	0	22.9454253611557	69.22166775978025	SLC38A2
L-amino Acid Transmembrane Transporter Activity (GO:0015179)	2/46	0.033502619568140955	0.173060227636538	0	0	7.364669421487603	25.011386893070394	SLC38A3;SLC38A2
Chromatin DNA Binding (GO:0031490)	2/56	0.0478988253267654	0.173060227636538	0	0	5.9966329966329965	18.221754596969657	PER1;FOXO3
Cytokine Receptor Binding (GO:0005126)	2/56	0.0478988253267654	0.173060227636538	0	0	5.9966329966329965	18.221754596969657	CSF3;PGF
DNA-binding Transcription Repressor Activity, RNA Polymerase II-specific (GO:0001227)	4/203	0.03841650307609718	0.173060227636538	0	0	3.2962486852868995	10.743358335004915	CEBPB;SOX13;NR1D1;FOXO3
poly(A) RNA Polymerase Activity (GO:1990817)	1/9	0.05490843884780374	0.17696774107693486	0	0	20.075842696629213	58.26186678124971	TENT5B
Voltage-Gated Potassium Channel Activity Involved In Ventricular Cardiac Muscle Cell Action Potential Repolarization (GO:1902282)	1/9	0.05490843884780374	0.17696774107693486	0	0	20.075842696629213	58.26186678124971	KCNE4
UDP-galactose:beta-N-acetylglucosamine Beta-1,3-Galactosyltransferase Activity (GO:0008499)	1/9	0.05490843884780374	0.17696774107693486	0	0	20.075842696629213	58.26186678124971	B3GALT1
ATP Transmembrane Transporter Activity (GO:0005347)	1/10	0.060822229531582915	0.17696774107693486	0	0	17.84394506866417	49.959476324328946	SLC25A25
Transmembrane-Ephrin Receptor Activity (GO:0005005)	1/10	0.060822229531582915	0.17696774107693486	0	0	17.84394506866417	49.959476324328946	EPHB1
Vinculin Binding (GO:0017166)	1/10	0.060822229531582915	0.17696774107693486	0	0	17.84394506866417	49.959476324328946	SORBS3
Purine Ribonucleotide Transmembrane Transporter Activity (GO:0005346)	1/10	0.060822229531582915	0.17696774107693486	0	0	17.84394506866417	49.959476324328946	SLC25A25
Basic Amino Acid Transmembrane Transporter Activity (GO:0015174)	1/11	0.06669942472094968	0.17696774107693486	0	0	16.058426966292135	43.479137671099494	SLC38A3
Beta-1,3-Galactosyltransferase Activity (GO:0048531)	1/11	0.06669942472094968	0.17696774107693486	0	0	16.058426966292135	43.479137671099494	B3GALT1
Ephrin Receptor Activity (GO:0005003)	1/11	0.06669942472094968	0.17696774107693486	0	0	16.058426966292135	43.479137671099494	EPHB1
Titin Binding (GO:0031432)	1/12	0.07254024826227233	0.17696774107693486	0	0	14.597548518896833	38.29832861216501	TRIM63
Vascular Endothelial Growth Factor Receptor Binding (GO:0005172)	1/12	0.07254024826227233	0.17696774107693486	0	0	14.597548518896833	38.29832861216501	PGF
Voltage-Gated Potassium Channel Activity Involved In Cardiac Muscle Cell Action Potential Repolarization (GO:0086008)	1/12	0.07254024826227233	0.17696774107693486	0	0	14.597548518896833	38.29832861216501	KCNE4
Protein Kinase C Activity (GO:0004697)	1/12	0.07254024826227233	0.17696774107693486	0	0	14.597548518896833	38.29832861216501	PRKCE
NAD-retinol Dehydrogenase Activity (GO:0004745)	1/12	0.07254024826227233	0.17696774107693486	0	0	14.597548518896833	38.29832861216501	ADH1C
Metalloendopeptidase Inhibitor Activity (GO:0008191)	1/12	0.07254024826227233	0.17696774107693486	0	0	14.597548518896833	38.29832861216501	TIMP3
Acidic Amino Acid Transmembrane Transporter Activity (GO:0015172)	1/13	0.07834492261061748	0.17696774107693486	0	0	13.380149812734082	34.074345993359636	SLC38A2
Adenine Nucleotide Transmembrane Transporter Activity (GO:0000295)	1/13	0.07834492261061748	0.17696774107693486	0	0	13.380149812734082	34.074345993359636	SLC25A25
Phosphotransferase Activity, For Other Substituted Phosphate Groups (GO:0016780)	1/13	0.07834492261061748	0.17696774107693486	0	0	13.380149812734082	34.074345993359636	PGF
Endopeptidase Inhibitor Activity (GO:0004866)	2/61	0.05579823827968869	0.17696774107693486	0	0	5.486517719568567	15.834161365426286	SERPINA3;TIMP3
Growth Factor Receptor Binding (GO:0070851)	2/69	0.06929902242114724	0.17696774107693486	0	0	4.828697421981004	12.889360231929594	CSF3;PGF
Oxidoreductase Activity, Acting On The CH-OH Group Of Donors, NAD Or NADP As Acceptor (GO:0016616)	2/73	0.07641178466327701	0.17696774107693486	0	0	4.555377720870679	11.71469291624064	H6PD;ADH1C
Receptor Ligand Activity (GO:0048018)	3/157	0.07538969054516274	0.17696774107693486	0	0	3.167935512763099	8.189381762394248	CSF3;OSGIN1;PGF
Ubiquitin-Like Protein Transferase Activity (GO:0019787)	4/230	0.05608035206821083	0.17696774107693486	0	0	2.896892364684091	8.345859295738911	UBE2D1;ASB4;PDZRN3;HDAC9
Ubiquitin Protein Ligase Binding (GO:0031625)	4/259	0.07916977890283927	0.17696774107693486	0	0	2.562152302781578	6.49802980476169	NFKBIA;PER1;UBE2D1;ASB4
Delayed Rectifier Potassium Channel Activity (GO:0005251)	1/15	0.0898467070582339	0.19792318076596455	0	0	11.46709470304976	27.631688371918642	KCNE4
Ubiquitin-Like Protein Ligase Binding (GO:0044389)	4/273	0.09178093994953643	0.19929575531899338	0	0	2.426385406760612	5.7950591117900405	NFKBIA;PER1;UBE2D1;ASB4
UDP-galactosyltransferase Activity (GO:0035250)	1/16	0.09554425550460514	0.2045454484042251	0	0	10.70187265917603	25.12977062949736	B3GALT1
Kinase Binding (GO:0019900)	5/390	0.09739240932536519	0.20560619746465986	0	0	2.1263559969442323	4.9522980106780015	PER1;MIDN;PIK3IP1;FOXO3;HDAC9
Phosphotransferase Activity, Phosphate Group As Acceptor (GO:0016776)	1/17	0.10120653145474191	0.2107314079605585	0	0	10.032303370786517	22.97991368363218	IP6K1
Histone Deacetylase Activity (GO:0004407)	1/18	0.106833750821637	0.213667501643274	0	0	9.441506939854593	21.11575450270181	HDAC9
N-acetyltransferase Activity (GO:0008080)	1/18	0.106833750821637	0.213667501643274	0	0	9.441506939854593	21.11575450270181	SLC38A2
Nuclear Localization Sequence Binding (GO:0008139)	1/18	0.106833750821637	0.213667501643274	0	0	9.441506939854593	21.11575450270181	NFKBIA
Metallocarboxypeptidase Activity (GO:0004181)	1/19	0.11242612817479167	0.22193209717621212	0	0	8.916354556803995	19.48632652395246	CPM
Actin Monomer Binding (GO:0003785)	1/21	0.1235072087800262	0.23176661400696275	0	0	8.023595505617978	16.780994987424677	PRKCE
MHC Class II Protein Complex Binding (GO:0023026)	1/21	0.1235072087800262	0.23176661400696275	0	0	8.023595505617978	16.780994987424677	ATP1B1
N-acyltransferase Activity (GO:0016410)	1/21	0.1235072087800262	0.23176661400696275	0	0	8.023595505617978	16.780994987424677	SLC38A2
DNA Binding (GO:0003677)	7/664	0.12154420036829379	0.23176661400696275	0	0	1.7515725000458455	3.691399271445578	SERPINA3;ZNF341;PER1;CEBPB;SOX13;ARID5B;FOXO3
Adenylyltransferase Activity (GO:0070566)	1/22	0.128996334774439	0.2322343473032797	0	0	7.6409844836811125	15.648516831769793	TENT5B
Chemoattractant Activity (GO:0042056)	1/22	0.128996334774439	0.2322343473032797	0	0	7.6409844836811125	15.648516831769793	PGF
Metal Ion Transmembrane Transporter Activity (GO:0046873)	1/22	0.128996334774439	0.2322343473032797	0	0	7.6409844836811125	15.648516831769793	UCP3
Inorganic Cation Transmembrane Transporter Activity (GO:0022890)	1/23	0.13445146422821455	0.2322343473032797	0	0	7.293156281920327	14.634097366267284	UCP3
Protein Serine/Threonine/Tyrosine Kinase Activity (GO:0004712)	1/23	0.13445146422821455	0.2322343473032797	0	0	7.293156281920327	14.634097366267284	RPS6KA2
SUMO Transferase Activity (GO:0019789)	1/23	0.13445146422821455	0.2322343473032797	0	0	7.293156281920327	14.634097366267284	HDAC9
Acetyltransferase Activity (GO:0016407)	1/23	0.13445146422821455	0.2322343473032797	0	0	7.293156281920327	14.634097366267284	SLC38A2
NF-kappaB Binding (GO:0051059)	1/24	0.13987280537151248	0.23610660888100538	0	0	6.975574010747435	13.72110616339339	NFKBIA
Serine-Type Endopeptidase Inhibitor Activity (GO:0004867)	1/24	0.13987280537151248	0.23610660888100538	0	0	6.975574010747435	13.72110616339339	SERPINA3
Endopeptidase Activity (GO:0004175)	3/208	0.1413532987379703	0.23610660888100538	0	0	2.3712363330529858	4.6393069496311625	PIK3IP1;MMP28;HP
Monocarboxylic Acid Transmembrane Transporter Activity (GO:0008028)	1/25	0.14526056511909283	0.23999571628371857	0	0	6.6844569288389515	12.895829095066675	SLC27A1
N-methyltransferase Activity (GO:0008170)	1/26	0.15061494915698503	0.2435475773602311	0	0	6.416629213483146	12.146863287591053	INMT
Monoatomic Cation Transmembrane Transporter Activity (GO:0008324)	1/26	0.15061494915698503	0.2435475773602311	0	0	6.416629213483146	12.146863287591053	UCP3
Amino Acid Binding (GO:0016597)	1/28	0.16122440655456133	0.2552719770447221	0	0	5.940491052850604	10.841146997228028	SESN1
Carboxypeptidase Activity (GO:0004180)	1/28	0.16122440655456133	0.2552719770447221	0	0	5.940491052850604	10.841146997228028	CPM
Ubiquitin Conjugating Enzyme Activity (GO:0061631)	1/30	0.17170279823230675	0.2690600549619652	0	0	5.530027121270825	9.743853670798638	UBE2D1
Ubiquitin-Protein Transferase Activity (GO:0004842)	4/351	0.1771701164776755	0.2747944663735375	0	0	1.8705180617921051	3.2372025401366664	TRIM63;UBE2D1;ASB4;PDZRN3
Protein Kinase C Binding (GO:0005080)	1/32	0.18205172535618924	0.27951376014283597	0	0	5.172526277636825	8.811214511833358	HDAC9
Ubiquitin-Like Protein Conjugating Enzyme Activity (GO:0061650)	1/33	0.18717813477442843	0.28374233973948815	0	0	5.010533707865169	8.396123892474002	UBE2D1
Channel Activity (GO:0015267)	1/34	0.19227276969189	0.28374233973948815	0	0	4.8583588695948245	8.010657602996103	MCL1
Methyltransferase Activity (GO:0008168)	1/34	0.19227276969189	0.28374233973948815	0	0	4.8583588695948245	8.010657602996103	INMT
Signal Sequence Binding (GO:0005048)	1/34	0.19227276969189	0.28374233973948815	0	0	4.8583588695948245	8.010657602996103	NFKBIA
Potassium Channel Regulator Activity (GO:0015459)	1/37	0.2073679691421066	0.3001898219961924	0	0	4.452559300873908	7.005035383103514	KCNE4
Proton Transmembrane Transporter Activity (GO:0015078)	1/37	0.2073679691421066	0.3001898219961924	0	0	4.452559300873908	7.005035383103514	UCP3
2-Oxoglutarate-Dependent Dioxygenase Activity (GO:0016706)	1/39	0.21727610199036826	0.30983476208165456	0	0	4.217622708456535	6.438565360786651	HSPBAP1
Ubiquitin Ligase-Substrate Adaptor Activity (GO:1990756)	1/40	0.22218413859802857	0.30983476208165456	0	0	4.109190435033132	6.181244730621831	SPSB1
Ubiquitin Protein Ligase Activity (GO:0061630)	3/258	0.21885658700170368	0.30983476208165456	0	0	1.899526707234618	2.886024281368363	TRIM63;UBE2D1;PDZRN3
DNA-binding Transcription Activator Activity, RNA Polymerase II-specific (GO:0001228)	3/260	0.22213308083195116	0.30983476208165456	0	0	1.8844760499127868	2.8351539147640157	DBP;FOXO3;KLF15
Antiporter Activity (GO:0015297)	1/42	0.23190909094988585	0.3177238461138246	0	0	3.908194025760482	5.711473180326885	SLC25A25
Ubiquitin-Like Protein Ligase Activity (GO:0061659)	3/266	0.23202201920154297	0.3177238461138246	0	0	1.8406975219614528	2.68911734857873	TRIM63;UBE2D1;PDZRN3
Transmembrane Receptor Protein Tyrosine Kinase Activity (GO:0004714)	1/43	0.2367263788432467	0.3184284033997655	0	0	3.8148742643124667	5.496662821535301	MET
Metalloexopeptidase Activity (GO:0008235)	1/43	0.2367263788432467	0.3184284033997655	0	0	3.8148742643124667	5.496662821535301	CPM
Exopeptidase Activity (GO:0008238)	1/44	0.24151378744593277	0.32201838326124366	0	0	3.7258949568852886	5.293858549948025	CPM
S-adenosylmethionine-dependent Methyltransferase Activity (GO:0008757)	1/45	0.24627149995495717	0.32550667820133466	0	0	3.6409601634320734	5.102152820423431	INMT
Voltage-Gated Potassium Channel Activity (GO:0005249)	1/46	0.25099969855913223	0.32608507846998375	0	0	3.55980024968789	4.920724489722409	KCNE4
Secondary Active Transmembrane Transporter Activity (GO:0015291)	1/46	0.25099969855913223	0.32608507846998375	0	0	3.55980024968789	4.920724489722409	SLCO4A1
Hydrolase Activity, Acting On Carbon-Nitrogen (But Not Peptide) Bonds, In Linear Amides (GO:0016811)	1/49	0.265009015760705	0.33567808663022636	0	0	3.3366104868913857	4.430990137966344	HDAC9
Calcium Ion Transmembrane Transporter Activity (GO:0015085)	1/49	0.265009015760705	0.33567808663022636	0	0	3.3366104868913857	4.430990137966344	UCP3
Protein Heterodimerization Activity (GO:0046982)	2/160	0.26442880190594026	0.33567808663022636	0	0	2.034522439585731	2.7062876583919517	ATP1B1;MCL1
Heme Binding (GO:0020037)	1/59	0.3098614079710634	0.38924738852563334	0	0	2.759395583107323	3.2329910679268994	NR1D1
Metalloendopeptidase Activity (GO:0004222)	1/64	0.33126156025281234	0.4095944285827409	0	0	2.5395041911895846	2.8057635957937213	MMP28
Guanyl-Nucleotide Exchange Factor Activity (GO:0005085)	2/189	0.3314481231294548	0.4095944285827409	0	0	1.7154837141468158	1.8943811713309557	DENND3;RAPGEF3
Serine-Type Endopeptidase Activity (GO:0004252)	1/66	0.33963668874253244	0.4163288442650398	0	0	2.461019878997407	2.657603181929068	HP
RNA Polymerase II-specific DNA-binding Transcription Factor Binding (GO:0061629)	2/195	0.3451520610719169	0.41970490626345097	0	0	1.6614460668864814	1.7673968187244045	NFKBIA;HDAC9
ATPase Binding (GO:0051117)	1/70	0.3560770041695173	0.42617090262808377	0	0	2.317700700211692	2.393276905031142	ATP1B1
Phosphotransferase Activity, Alcohol Group As Acceptor (GO:0016773)	1/70	0.3560770041695173	0.42617090262808377	0	0	2.317700700211692	2.393276905031142	IP6K1
Serine-Type Peptidase Activity (GO:0008236)	1/72	0.364144717004115	0.43242185144238654	0	0	2.2520968507675265	2.2750770582393516	HP
Carboxylic Ester Hydrolase Activity (GO:0052689)	1/74	0.3721124584436046	0.43508533602636845	0	0	2.190087732799754	2.165031295486974	H6PD
Cytokine Activity (GO:0005125)	1/74	0.3721124584436046	0.43508533602636845	0	0	2.190087732799754	2.165031295486974	CSF3
Histone Deacetylase Binding (GO:0042826)	1/81	0.3992298318353771	0.46322850716776576	0	0	1.9974719101123595	1.8341146789193286	HDAC9
Metallopeptidase Activity (GO:0008237)	1/84	0.4104939554481819	0.4726900093039671	0	0	1.924868011371328	1.7138910725787713	MMP28
Protein Tyrosine Kinase Activity (GO:0004713)	1/88	0.4251885051874157	0.48592972021418934	0	0	1.835851737052822	1.5700620183672598	MET
GTPase Regulator Activity (GO:0030695)	3/385	0.434024706097815	0.4923265322900588	0	0	1.256544502617801	1.0487796691216613	TBC1D8;DENND3;RAPGEF3
DNA-binding Transcription Factor Binding (GO:0140297)	2/245	0.45491138433957173	0.5121965216267771	0	0	1.3149083426861206	1.0356910257555936	TLE1;HDAC9
Kinase Activity (GO:0016301)	1/98	0.46035899530848295	0.514518877109481	0	0	1.645430325495193	1.2764403854094335	IP6K1
Protease Binding (GO:0002020)	1/102	0.4738236135116122	0.5255427792603324	0	0	1.579819779730782	1.179999226747387	TIMP3
Phosphatase Binding (GO:0019902)	1/103	0.47713752327582815	0.5255427792603324	0	0	1.5642211940956157	1.1574462873620164	MET
Protein Phosphatase Binding (GO:0019903)	1/105	0.48370354716398367	0.5289420084095361	0	0	1.533923941227312	1.1140629827131112	MET
G Protein-Coupled Receptor Activity (GO:0004930)	1/119	0.5274375466254871	0.572646479193386	0	0	1.3505998857360502	0.8640122629382232	ADGRG1
Cadherin Binding (GO:0045296)	2/293	0.5499596618324346	0.5928643163016316	0	0	1.094267416432365	0.6542738091030219	PKP1;PPL
Protein Serine/Threonine Kinase Activity (GO:0004674)	2/315	0.5895440872671164	0.6310612765112794	0	0	1.0157566076096427	0.5367316566836938	RPS6KA2;PRKCE
Actin Binding (GO:0003779)	1/161	0.6378302661446105	0.6779734297481174	0	0	0.9931179775280898	0.44658834255439417	PRKCE
Protein Homodimerization Activity (GO:0042803)	3/557	0.682338512182966	0.7202462073042419	0	0	0.8557201543632516	0.3270813944153169	CEBPB;FLRT3;MCL1
GTPase Activator Activity (GO:0005096)	1/187	0.69294827751981	0.7264009529862837	0	0	0.852724417059321	0.31277924641696314	TBC1D8
Protein Kinase Binding (GO:0019901)	2/428	0.7526445904328873	0.7835751900397183	0	0	0.7402902262057192	0.21036246530985633	FOXO3;HDAC9
ATP Binding (GO:0005524)	1/249	0.7931284354912442	0.8201055931610145	0	0	0.6367343240304458	0.14757598364269403	PDK4
Adenyl Ribonucleotide Binding (GO:0032559)	1/275	0.8247925611965145	0.8470842520396634	0	0	0.5752480931682112	0.11080622355278012	PDK4
Zinc Ion Binding (GO:0008270)	1/282	0.8324651128610827	0.8492261554019099	0	0	0.5606381702587069	0.10280083753678416	ADH1C
Transition Metal Ion Binding (GO:0046914)	1/383	0.9124153613987352	0.9245808995507184	0	0	0.4094358491675981	0.03752887046970839	ADH1C
Purine Ribonucleoside Triphosphate Binding (GO:0035639)	1/412	0.9273602178249377	0.9335016762211293	0	0	0.3797534104267476	0.02863842156315838	PDK4
RNA Binding (GO:0003723)	1/1289	0.9997878391390914	0.9997878391390914	0	0	0.11352850861888478	2.408886157342236E-5	ZCCHC8
Transcription Cis-Regulatory Region Binding (GO:0000976)	12/344	1.4754693410311458E-6	1.1213566991836707E-4	0	0	6.473586654309546	86.91783404450298	PER2;PER1;CEBPB;DBP;PER3;SOX13;ARID5B;HIF3A;NR1D1;FOXO3;KLF15;ELL2
Transcription Regulatory Region Nucleic Acid Binding (GO:0001067)	9/173	1.3039430730268742E-6	1.1213566991836707E-4	0	0	9.57859078590786	129.79103303833676	PER2;PER1;CEBPB;PER3;SOX13;ARID5B;NR1D1;FOXO3;KLF15
Sequence-Specific Double-Stranded DNA Binding (GO:1990837)	13/498	1.2550214999650624E-5	6.358775599822982E-4	0	0	4.809773731423216	54.282013365087714	CEBPB;CEBPD;SOX13;ARID5B;NR1D2;NR1D1;FOXO3;KLF15;PER2;PER1;DBP;PER3;MYF6
