# Supplementary material for: The 24-hour molecular landscape after exercise in humans reveals MYC is sufficient for muscle growth
Source: EMBO Rep. 2024 Oct 31;25(12):5810–37. doi: 10.1038/s44319-024-00299-z (PMC11624283; doi:10.1038/s44319-024-00299-z)
Supplement: Supplementary file 7 — Source data Fig. 1 [file 44319_2024_299_MOESM7_ESM.zip › EMBOR-2024-59454V1_SourceData_Figure_1/1E/Source_data_Figure_1E.xlsx]

## Sheet: Legend
Source data for Figure 1E
Pathway analysis. GO: Biological process & Molecular function on 24h upregulated genelist in biopsy-only group

## Sheet: GO  Biological process
Term: Biological Process	Overlap	P-value	Adjusted P-value	Odds Ratio	Combined Score	Genes
Negative Regulation Of Toll-Like Receptor 4 Signaling Pathway (GO:0034144)	2/7	3.5412599971075613E-4	0.10432260292282323	98.80689655172414	785.1055473642962	TNFAIP3;RAB7B
Sympathetic Nervous System Development (GO:0048485)	2/9	6.038224633480261E-4	0.10432260292282323	70.56650246305419	523.0551704096262	NTRK1;SOX4
Negative Regulation Of Glycolytic Process (GO:0045820)	2/10	7.52755130751394E-4	0.10432260292282323	61.741379310344826	444.02983496033295	HDAC4;CBFA2T3
Peptidyl-Tyrosine Autophosphorylation (GO:0038083)	2/10	7.52755130751394E-4	0.10432260292282323	61.741379310344826	444.02983496033295	NTRK1;KDR
Autonomic Nervous System Development (GO:0048483)	2/12	0.0010981326623455078	0.10432260292282323	49.38620689655173	336.5247314016349	NTRK1;SOX4
Response To Nerve Growth Factor (GO:1990089)	2/12	0.0010981326623455078	0.10432260292282323	49.38620689655173	336.5247314016349	NTRK1;EHD1
Regulation Of Gene Expression (GO:0010468)	11/896	0.0010539705283019807	0.10432260292282323	3.4109765940274417	23.382895335750533	HDAC4;ZNF827;CITED2;SPIN3;STC2;JADE1;KDR;RBAK;RREB1;SOX4;PPARGC1B
Intracellular Glucose Homeostasis (GO:0001678)	3/35	4.1001230349535793E-4	0.10432260292282323	23.519736842105264	183.43803368376632	KCNB1;PIK3R1;SOX4
Negative Regulation Of Viral-Induced Cytoplasmic Pattern Recognition Receptor Signaling Pathway (GO:0039532)	2/13	0.00129431720361454	0.10929789719411671	44.893416927899686	298.5309859186111	TNFAIP3;RAB7B
Positive Regulation Of DNA-binding Transcription Factor Activity (GO:0051091)	5/201	0.001481104079894429	0.11256391007197661	6.5565862708719855	42.71594626502652	HDAC4;NTRK1;ARHGEF2;RAB7B;PPARGC1B
Negative Regulation Of Endothelial Cell Apoptotic Process (GO:2000352)	2/19	0.0027922869439364717	0.1326336298369824	29.036511156186613	170.76065369789694	KDR;TNFAIP3
Regulation Of Toll-Like Receptor 4 Signaling Pathway (GO:0034143)	2/19	0.0027922869439364717	0.1326336298369824	29.036511156186613	170.76065369789694	TNFAIP3;RAB7B
Cellular Response To Nerve Growth Factor Stimulus (GO:1990090)	2/19	0.0027922869439364717	0.1326336298369824	29.036511156186613	170.76065369789694	NTRK1;EHD1
Negative Regulation Of DNA-templated Transcription (GO:0045892)	10/840	0.0022926699395767838	0.1326336298369824	3.2534939759036146	19.77486076038696	HDAC4;ZNF608;ZNF827;CITED2;CXXC5;RBAK;CBFA2T3;RREB1;SOX4;IRF2BPL
Lymphocyte Differentiation (GO:0030098)	3/60	0.001991020187798445	0.1326336298369824	13.180978762696213	81.97393197913955	HDAC4;PIK3R1;SOX4
Glucose Homeostasis (GO:0042593)	3/64	0.0023957037993959963	0.1326336298369824	12.313201035375323	74.2988183008908	KCNB1;PIK3R1;SOX4
Positive Regulation Of Cell-Substrate Junction Organization (GO:0150117)	2/21	0.003410816488341921	0.14704808345214426	25.976406533575318	147.56686315227554	KDR;PIK3R1
Macromolecule Modification (GO:0043412)	3/73	0.003482717765971838	0.14704808345214426	10.723308270676691	60.69330632119138	MMP15;ADPRH;ST3GAL1
Cellular Response To Hexose Stimulus (GO:0071331)	2/22	0.0037418733650000113	0.14827213881396223	24.675862068965518	137.8928848274634	KCNB1;SOX4
Sphingolipid Metabolic Process (GO:0006665)	3/76	0.0039018983898411116	0.14827213881396223	10.280461427541457	57.01844177019098	GM2A;TEX2;HACD3
Ventricular Septum Morphogenesis (GO:0060412)	2/25	0.004820748361123439	0.1579136507898587	21.452773613193404	114.44681661753624	CITED2;SOX4
Cellular Response To Glucose Stimulus (GO:0071333)	2/27	0.005610213301679592	0.1579136507898587	19.733793103448274	102.28353609109176	KCNB1;SOX4
Endodermal Cell Differentiation (GO:0035987)	2/27	0.005610213301679592	0.1579136507898587	19.733793103448274	102.28353609109176	LAMB3;MMP15
Negative Regulation Of Epithelial Cell Apoptotic Process (GO:1904036)	2/28	0.006025652464349871	0.1579136507898587	18.97347480106101	96.98727109773489	KDR;TNFAIP3
Positive Regulation Of Lamellipodium Organization (GO:1902745)	2/28	0.006025652464349871	0.1579136507898587	18.97347480106101	96.98727109773489	PIK3R1;RREB1
Negative Regulation Of Carbohydrate Metabolic Process (GO:0045912)	2/28	0.006025652464349871	0.1579136507898587	18.97347480106101	96.98727109773489	HDAC4;CBFA2T3
Regulation Of Interleukin-6 Production (GO:0032675)	3/85	0.005338889789204615	0.1579136507898587	9.146341463414634	47.86040444148046	TNFAIP3;ARHGEF2;RAB7B
Regulation Of Intracellular Signal Transduction (GO:1902531)	5/264	0.004801452875867466	0.1579136507898587	4.93962793962794	26.37186704893326	NTRK1;KDR;ARHGEF2;SGK1;CALM2
Regulation Of Nucleic Acid-Templated Transcription (GO:1903506)	6/380	0.004904973321871485	0.1579136507898587	4.146761734997029	22.050428851156127	SPIN3;JADE1;RBAK;RREB1;SOX4;PPARGC1B
Negative Regulation Of Small Molecule Metabolic Process (GO:0062014)	2/29	0.006454738753421634	0.15824520814840135	18.26947637292465	92.13188647065309	HDAC4;CBFA2T3
Endoderm Formation (GO:0001706)	2/29	0.006454738753421634	0.15824520814840135	18.26947637292465	92.13188647065309	LAMB3;MMP15
Noradrenergic Neuron Differentiation (GO:0003357)	1/2	0.008320781735838056	0.16349169742696726	242.89830508474577	1163.2397571380502	SOX4
Establishment Of Protein Localization To Telomere (GO:0070200)	1/3	0.012455625036942041	0.16349169742696726	121.44067796610169	532.5881664708583	ZNF827
Regulation Of Digestive System Process (GO:0044058)	1/4	0.0165735182191973	0.16349169742696726	80.954802259887	331.91057234522475	SGK1
Regulation Of Hormone Biosynthetic Process (GO:0046885)	1/4	0.0165735182191973	0.16349169742696726	80.954802259887	331.91057234522475	STC2
Positive Regulation Of Peroxisome Proliferator Activated Receptor Signaling Pathway (GO:0035360)	1/4	0.0165735182191973	0.16349169742696726	80.954802259887	331.91057234522475	CITED2
Negative Regulation Of Toll-Like Receptor 2 Signaling Pathway (GO:0034136)	1/4	0.0165735182191973	0.16349169742696726	80.954802259887	331.91057234522475	TNFAIP3
Neurotransmitter Biosynthetic Process (GO:0042136)	1/4	0.0165735182191973	0.16349169742696726	80.954802259887	331.91057234522475	DAGLA
Kidney Morphogenesis (GO:0060993)	1/4	0.0165735182191973	0.16349169742696726	80.954802259887	331.91057234522475	SOX4
Regulation Of Norepinephrine Secretion (GO:0014061)	1/4	0.0165735182191973	0.16349169742696726	80.954802259887	331.91057234522475	KCNB1
Leukotriene D4 Metabolic Process (GO:1901748)	1/4	0.0165735182191973	0.16349169742696726	80.954802259887	331.91057234522475	DPEP2
Lymphoid Progenitor Cell Differentiation (GO:0002320)	1/4	0.0165735182191973	0.16349169742696726	80.954802259887	331.91057234522475	SOX4
Positive Regulation Of CD4-positive, CD25-positive, Alpha-Beta Regulatory T Cell Differentiation (GO:0032831)	1/4	0.0165735182191973	0.16349169742696726	80.954802259887	331.91057234522475	KLHL25
Positive Regulation Of Focal Adhesion Disassembly (GO:0120183)	1/5	0.020674528194650293	0.16349169742696726	60.71186440677966	235.49238879438013	PIK3R1
Positive Regulation Of Lamellipodium Morphogenesis (GO:2000394)	1/5	0.020674528194650293	0.16349169742696726	60.71186440677966	235.49238879438013	RREB1
Regulation Of Focal Adhesion Disassembly (GO:0120182)	1/5	0.020674528194650293	0.16349169742696726	60.71186440677966	235.49238879438013	PIK3R1
Vascular Endothelial Growth Factor Receptor-2 Signaling Pathway (GO:0036324)	1/5	0.020674528194650293	0.16349169742696726	60.71186440677966	235.49238879438013	KDR
Negative Regulation Of Transcription From RNA Polymerase II Promoter In Response To Stress (GO:0097201)	1/5	0.020674528194650293	0.16349169742696726	60.71186440677966	235.49238879438013	CITED2
Neuroepithelial Cell Differentiation (GO:0060563)	1/5	0.020674528194650293	0.16349169742696726	60.71186440677966	235.49238879438013	SOX4
Regulation Of Positive Chemotaxis (GO:0050926)	1/5	0.020674528194650293	0.16349169742696726	60.71186440677966	235.49238879438013	KDR
Nucleotide-Binding Domain, Leucine Rich Repeat Containing Receptor Signaling Pathway (GO:0035872)	1/5	0.020674528194650293	0.16349169742696726	60.71186440677966	235.49238879438013	TNFAIP3
Protein Deubiquitination Involved In Ubiquitin-Dependent Protein Catabolic Process (GO:0071947)	1/5	0.020674528194650293	0.16349169742696726	60.71186440677966	235.49238879438013	TNFAIP3
Cellular Hyperosmotic Response (GO:0071474)	1/5	0.020674528194650293	0.16349169742696726	60.71186440677966	235.49238879438013	ARHGEF2
Columnar/Cuboidal Epithelial Cell Differentiation (GO:0002065)	1/5	0.020674528194650293	0.16349169742696726	60.71186440677966	235.49238879438013	SOX4
Positive Regulation Of Behavior (GO:0048520)	1/5	0.020674528194650293	0.16349169742696726	60.71186440677966	235.49238879438013	NPAS2
Positive Regulation Of Calcium Ion-Dependent Exocytosis (GO:0045956)	1/5	0.020674528194650293	0.16349169742696726	60.71186440677966	235.49238879438013	KCNB1
Positive Regulation Of Catecholamine Secretion (GO:0033605)	1/5	0.020674528194650293	0.16349169742696726	60.71186440677966	235.49238879438013	KCNB1
Regulation Of Animal Organ Morphogenesis (GO:2000027)	1/5	0.020674528194650293	0.16349169742696726	60.71186440677966	235.49238879438013	CITED2
Negative Regulation Of Axon Regeneration (GO:0048681)	1/5	0.020674528194650293	0.16349169742696726	60.71186440677966	235.49238879438013	RTN4RL1
Positive Regulation Of Cholesterol Storage (GO:0010886)	1/5	0.020674528194650293	0.16349169742696726	60.71186440677966	235.49238879438013	EHD1
Sialylation (GO:0097503)	1/5	0.020674528194650293	0.16349169742696726	60.71186440677966	235.49238879438013	ST3GAL1
Spleen Development (GO:0048536)	1/6	0.024758722248072212	0.16349169742696726	48.566101694915254	179.62548797980375	CITED2
Regulation Of Cyclic-Nucleotide Phosphodiesterase Activity (GO:0051342)	1/6	0.024758722248072212	0.16349169742696726	48.566101694915254	179.62548797980375	CALM2
L-alanine Transport (GO:0015808)	1/6	0.024758722248072212	0.16349169742696726	48.566101694915254	179.62548797980375	SLC36A1
Positive Regulation Of Membrane Depolarization (GO:1904181)	1/6	0.024758722248072212	0.16349169742696726	48.566101694915254	179.62548797980375	KDR
Transcription Initiation At RNA Polymerase I Promoter (GO:0006361)	1/6	0.024758722248072212	0.16349169742696726	48.566101694915254	179.62548797980375	RRN3
Negative Regulation Of Neuron Projection Regeneration (GO:0070571)	1/6	0.024758722248072212	0.16349169742696726	48.566101694915254	179.62548797980375	RTN4RL1
Vascular Wound Healing (GO:0061042)	1/6	0.024758722248072212	0.16349169742696726	48.566101694915254	179.62548797980375	KDR
Histone H4-K12 Acetylation (GO:0043983)	1/6	0.024758722248072212	0.16349169742696726	48.566101694915254	179.62548797980375	JADE1
Positive Regulation Of Protein Maturation (GO:1903319)	1/6	0.024758722248072212	0.16349169742696726	48.566101694915254	179.62548797980375	SOX4
Hyperosmotic Response (GO:0006972)	1/6	0.024758722248072212	0.16349169742696726	48.566101694915254	179.62548797980375	ARHGEF2
Regulation Of Mammary Gland Epithelial Cell Proliferation (GO:0033599)	1/6	0.024758722248072212	0.16349169742696726	48.566101694915254	179.62548797980375	RREB1
Neuron Projection Regeneration (GO:0031102)	1/6	0.024758722248072212	0.16349169742696726	48.566101694915254	179.62548797980375	RTN4RL1
Atrial Septum Morphogenesis (GO:0060413)	1/6	0.024758722248072212	0.16349169742696726	48.566101694915254	179.62548797980375	SOX4
Neurotrophin TRK Receptor Signaling Pathway (GO:0048011)	1/6	0.024758722248072212	0.16349169742696726	48.566101694915254	179.62548797980375	NTRK1
Cardiac Muscle Hypertrophy (GO:0003300)	1/6	0.024758722248072212	0.16349169742696726	48.566101694915254	179.62548797980375	HDAC4
B Cell Homeostasis (GO:0001782)	1/7	0.028826167704228436	0.16349169742696726	40.46892655367232	143.52190289470536	TNFAIP3
Cdc42 Protein Signal Transduction (GO:0032488)	1/7	0.028826167704228436	0.16349169742696726	40.46892655367232	143.52190289470536	RHOBTB2
Negative Regulation Of Leukocyte Proliferation (GO:0070664)	1/7	0.028826167704228436	0.16349169742696726	40.46892655367232	143.52190289470536	TNFAIP3
Positive Regulation Of Megakaryocyte Differentiation (GO:0045654)	1/7	0.028826167704228436	0.16349169742696726	40.46892655367232	143.52190289470536	RAB7B
Negative Regulation Of Myotube Differentiation (GO:0010832)	1/7	0.028826167704228436	0.16349169742696726	40.46892655367232	143.52190289470536	HDAC4
Positive Regulation Of Myoblast Fusion (GO:1901741)	1/7	0.028826167704228436	0.16349169742696726	40.46892655367232	143.52190289470536	EHD1
Glycine Transport (GO:0015816)	1/7	0.028826167704228436	0.16349169742696726	40.46892655367232	143.52190289470536	SLC36A1
Glycosphingolipid Catabolic Process (GO:0046479)	1/7	0.028826167704228436	0.16349169742696726	40.46892655367232	143.52190289470536	GM2A
Positive Regulation Of Ryanodine-Sensitive Calcium-Release Channel Activity (GO:0060316)	1/7	0.028826167704228436	0.16349169742696726	40.46892655367232	143.52190289470536	CALM2
Axon Regeneration (GO:0031103)	1/7	0.028826167704228436	0.16349169742696726	40.46892655367232	143.52190289470536	RTN4RL1
Cardiac Right Ventricle Morphogenesis (GO:0003215)	1/7	0.028826167704228436	0.16349169742696726	40.46892655367232	143.52190289470536	SOX4
Peptidyl-Lysine Deacetylation (GO:0034983)	1/7	0.028826167704228436	0.16349169742696726	40.46892655367232	143.52190289470536	HDAC4
Cellular Response To Growth Hormone Stimulus (GO:0071378)	1/7	0.028826167704228436	0.16349169742696726	40.46892655367232	143.52190289470536	PIK3R1
Regulation Of Toll-Like Receptor 3 Signaling Pathway (GO:0034139)	1/7	0.028826167704228436	0.16349169742696726	40.46892655367232	143.52190289470536	TNFAIP3
Positive Regulation Of CD4-positive, Alpha-Beta T Cell Differentiation (GO:0043372)	1/7	0.028826167704228436	0.16349169742696726	40.46892655367232	143.52190289470536	KLHL25
Mitral Valve Development (GO:0003174)	1/7	0.028826167704228436	0.16349169742696726	40.46892655367232	143.52190289470536	SOX4
Regulation Of Vascular Wound Healing (GO:0061043)	1/7	0.028826167704228436	0.16349169742696726	40.46892655367232	143.52190289470536	TNFAIP3
Regulation Of Wound Healing, Spreading Of Epidermal Cells (GO:1903689)	1/7	0.028826167704228436	0.16349169742696726	40.46892655367232	143.52190289470536	RREB1
Positive Regulation Of Cell Migration By Vascular Endothelial Growth Factor Signaling Pathway (GO:0038089)	1/7	0.028826167704228436	0.16349169742696726	40.46892655367232	143.52190289470536	KDR
Negative Regulation Of Bone Resorption (GO:0045779)	1/7	0.028826167704228436	0.16349169742696726	40.46892655367232	143.52190289470536	TNFAIP3
Positive Regulation Of Endocytic Recycling (GO:2001137)	1/7	0.028826167704228436	0.16349169742696726	40.46892655367232	143.52190289470536	EHD1
Regulation Of DNA-templated Transcription (GO:0006355)	12/1526	0.02196705051759863	0.16349169742696726	2.1165785997357993	8.081545071988137	HDAC4;ZNF608;ZNF827;CITED2;SPIN3;JADE1;RBAK;CBFA2T3;RREB1;SOX4;NPAS2;PPARGC1B
Regulation Of Transcription By RNA Polymerase II (GO:0006357)	13/1569	0.011314858663794447	0.16349169742696726	2.2710714871738773	10.178121392781986	HDAC4;CITED2;JADE1;PIK3R1;CXXC5;NPAS2;IRF2BPL;ZNF608;ARHGEF2;RBAK;RREB1;SOX4;PPARGC1B
Ventricular Septum Development (GO:0003281)	2/31	0.007353384992121862	0.16349169742696726	17.007134363852558	83.54915522352042	CITED2;SOX4
Regulation Of Endothelial Cell Apoptotic Process (GO:2000351)	2/33	0.008305223663446572	0.16349169742696726	15.907675194660735	76.21161348557722	KDR;TNFAIP3
Negative Regulation Of Immune System Process (GO:0002683)	2/35	0.0093093376685086	0.16349169742696726	14.941483803552769	69.8773951020452	TNFAIP3;RAB7B
Regulation Of Glycolytic Process (GO:0006110)	2/36	0.00983071437549104	0.16349169742696726	14.501014198782961	67.0272211537776	HDAC4;CBFA2T3
Icosanoid Metabolic Process (GO:0006690)	2/37	0.010364821043282105	0.16349169742696726	14.085714285714285	64.36238670775714	DAGLA;DPEP2
Negative Regulation Of Cellular Metabolic Process (GO:0031324)	2/37	0.010364821043282105	0.16349169742696726	14.085714285714285	64.36238670775714	HDAC4;CBFA2T3
Positive Regulation Of Intracellular Transport (GO:0032388)	2/38	0.010911546144092354	0.16349169742696726	13.693486590038313	61.866265509416	EHD1;PCNT
T Cell Differentiation (GO:0030217)	2/38	0.010911546144092354	0.16349169742696726	13.693486590038313	61.866265509416	PIK3R1;SOX4
Response To Glucose (GO:0009749)	2/38	0.010911546144092354	0.16349169742696726	13.693486590038313	61.866265509416	KCNB1;SOX4
B Cell Differentiation (GO:0030183)	2/41	0.012626327010871843	0.16349169742696726	12.637488947833775	55.25073771484291	HDAC4;PIK3R1
Myelination (GO:0042552)	2/43	0.013830592306299678	0.16349169742696726	12.019343986543314	51.45327681524931	AMIGO1;TPPP
Regulation Of Signal Transduction By P53 Class Mediator (GO:1901796)	2/44	0.014450723904010952	0.16349169742696726	11.732348111658457	49.71008528906503	SGK1;SOX4
Homophilic Cell Adhesion Via Plasma Membrane Adhesion Molecules (GO:0007156)	2/48	0.01704875823832315	0.16349169742696726	10.709145427286357	43.60419085521462	IGSF11;FAT2
Negative Regulation Of Protein Modification By Small Protein Conjugation Or Removal (GO:1903321)	2/49	0.01772711782558966	0.16349169742696726	10.480557593543654	42.26452256903924	TNFAIP3;SOX4
Negative Regulation Of Protein Ubiquitination (GO:0031397)	2/49	0.01772711782558966	0.16349169742696726	10.480557593543654	42.26452256903924	TNFAIP3;SOX4
Peptidyl-Tyrosine Modification (GO:0018212)	2/49	0.01772711782558966	0.16349169742696726	10.480557593543654	42.26452256903924	NTRK1;KDR
Cellular Response To Peptide (GO:1901653)	2/49	0.01772711782558966	0.16349169742696726	10.480557593543654	42.26452256903924	NTRK1;ARHGEF2
Peptidyl-Tyrosine Phosphorylation (GO:0018108)	2/55	0.02203167235092494	0.16349169742696726	9.29017566688354	35.444567615362594	NTRK1;KDR
Regulation Of Insulin Secretion (GO:0050796)	2/57	0.023553389047109546	0.16349169742696726	8.951097178683385	33.55305852305985	KCNB1;SOX4
B Cell Activation (GO:0042113)	2/58	0.024330086225389534	0.16349169742696726	8.79064039408867	32.66638520342341	HDAC4;PIK3R1
Negative Regulation Of Extrinsic Apoptotic Signaling Pathway (GO:2001237)	2/58	0.024330086225389534	0.16349169742696726	8.79064039408867	32.66638520342341	TNFAIP3;ARHGEF2
Positive Regulation Of Phosphatidylinositol 3-Kinase Signaling (GO:0014068)	2/58	0.024330086225389534	0.16349169742696726	8.79064039408867	32.66638520342341	NTRK1;KDR
Positive Regulation Of Interleukin-6 Production (GO:0032755)	2/59	0.02511721182784547	0.16349169742696726	8.635813672111313	31.816081464036223	ARHGEF2;RAB7B
Negative Regulation Of Catabolic Process (GO:0009895)	2/61	0.026722359561879534	0.16349169742696726	8.341905318527177	30.216505140166106	HDAC4;CBFA2T3
Regulation Of Cellular Biosynthetic Process (GO:0031326)	2/63	0.02836806081408454	0.16349169742696726	8.067269643866592	28.73957861397565	STC2;JADE1
Positive Regulation Of Intracellular Protein Transport (GO:0090316)	3/120	0.013700654522188074	0.16349169742696726	6.394511920827711	27.434449130331792	KCNB1;PIK3R1;PCNT
Cell-Cell Adhesion Via Plasma-Membrane Adhesion Molecules (GO:0098742)	3/123	0.014634414077952192	0.16349169742696726	6.233333333333333	26.331964897438084	IGSF11;AMIGO1;FAT2
Positive Regulation Of NF-kappaB Transcription Factor Activity (GO:0051092)	3/127	0.01593446641341715	0.16349169742696726	6.030560271646859	24.96212214179449	NTRK1;ARHGEF2;RAB7B
Cellular Response To Growth Factor Stimulus (GO:0071363)	3/137	0.01946175765292514	0.16349169742696726	5.576590730557737	21.967885529835428	NTRK1;EHD1;KDR
Central Nervous System Development (GO:0007417)	4/203	0.010127127416910778	0.16349169742696726	5.07286432160804	23.297319998753274	AMIGO1;TPPP;SOX4;NPAS2
Negative Regulation Of Nucleic Acid-Templated Transcription (GO:1903507)	5/384	0.021694149820022438	0.16349169742696726	3.346845766370832	12.82080440924629	HDAC4;ZNF827;CITED2;RBAK;CBFA2T3
Regulation Of Cell Population Proliferation (GO:0042127)	7/605	0.012552486681754649	0.16349169742696726	3.03331860920048	13.279372896367377	HDAC4;NTRK1;KDR;ARHGEF2;SGK1;CBFA2T3;SOX4
Negative Regulation Of Transcription By RNA Polymerase II (GO:0000122)	7/623	0.014558309157606319	0.16349169742696726	2.9408233276157802	12.43848685541956	HDAC4;ZNF608;CITED2;CXXC5;RREB1;SOX4;IRF2BPL
Positive Regulation Of Transcription By RNA Polymerase II (GO:0045944)	8/745	0.011724904263829071	0.16349169742696726	2.83790836029642	12.617454454615304	HDAC4;CITED2;ARHGEF2;PIK3R1;RREB1;SOX4;PPARGC1B;IRF2BPL
Positive Regulation Of DNA-templated Transcription (GO:0045893)	9/1015	0.0238866330183466	0.16349169742696726	2.3376213308384983	8.72969787041131	HDAC4;CITED2;ARHGEF2;PIK3R1;RREB1;SOX4;NPAS2;PPARGC1B;IRF2BPL
Establishment Of Protein Localization To Chromosome (GO:0070199)	1/8	0.03287693176965742	0.16974899019538875	34.68523002421308	118.44950658030209	ZNF827
Regulation Of Glucan Biosynthetic Process (GO:0010962)	1/8	0.03287693176965742	0.16974899019538875	34.68523002421308	118.44950658030209	PPP1R3B
Regulation Of Long-Term Synaptic Depression (GO:1900452)	1/8	0.03287693176965742	0.16974899019538875	34.68523002421308	118.44950658030209	KCNB1
Positive Regulation Of Regulated Secretory Pathway (GO:1903307)	1/8	0.03287693176965742	0.16974899019538875	34.68523002421308	118.44950658030209	KCNB1
Astral Microtubule Organization (GO:0030953)	1/8	0.03287693176965742	0.16974899019538875	34.68523002421308	118.44950658030209	TPPP
Protein K11-linked Deubiquitination (GO:0035871)	1/8	0.03287693176965742	0.16974899019538875	34.68523002421308	118.44950658030209	TNFAIP3
Regulation Of Toll-Like Receptor 2 Signaling Pathway (GO:0034135)	1/8	0.03287693176965742	0.16974899019538875	34.68523002421308	118.44950658030209	TNFAIP3
Regulation Of Endocytic Recycling (GO:2001135)	1/9	0.03691108148031878	0.16974899019538875	30.347457627118644	100.12365116156647	EHD1
Regulation Of Endoplasmic Reticulum Unfolded Protein Response (GO:1900101)	1/9	0.03691108148031878	0.16974899019538875	30.347457627118644	100.12365116156647	PIK3R1
Negative Regulation Of Necroptotic Process (GO:0060546)	1/9	0.03691108148031878	0.16974899019538875	30.347457627118644	100.12365116156647	ARHGEF2
Positive Regulation Of Nitric-Oxide Synthase Biosynthetic Process (GO:0051770)	1/9	0.03691108148031878	0.16974899019538875	30.347457627118644	100.12365116156647	KDR
Regulation Of Lamellipodium Morphogenesis (GO:2000392)	1/9	0.03691108148031878	0.16974899019538875	30.347457627118644	100.12365116156647	RREB1
Regulation Of Lipid Kinase Activity (GO:0043550)	1/9	0.03691108148031878	0.16974899019538875	30.347457627118644	100.12365116156647	PIK3R1
Positive Regulation Of Protein Sumoylation (GO:0033235)	1/9	0.03691108148031878	0.16974899019538875	30.347457627118644	100.12365116156647	HDAC4
Amino Sugar Metabolic Process (GO:0006040)	1/9	0.03691108148031878	0.16974899019538875	30.347457627118644	100.12365116156647	ST3GAL1
Angiogenesis Involved In Wound Healing (GO:0060055)	1/9	0.03691108148031878	0.16974899019538875	30.347457627118644	100.12365116156647	KDR
Nerve Growth Factor Signaling Pathway (GO:0038180)	1/9	0.03691108148031878	0.16974899019538875	30.347457627118644	100.12365116156647	NTRK1
Positive Regulation Of Vasculogenesis (GO:2001214)	1/9	0.03691108148031878	0.16974899019538875	30.347457627118644	100.12365116156647	KDR
Regulation Of Peroxisome Proliferator Activated Receptor Signaling Pathway (GO:0035358)	1/9	0.03691108148031878	0.16974899019538875	30.347457627118644	100.12365116156647	CITED2
Branching Involved In Blood Vessel Morphogenesis (GO:0001569)	1/9	0.03691108148031878	0.16974899019538875	30.347457627118644	100.12365116156647	KDR
Nucleotide-Binding Oligomerization Domain Containing Signaling Pathway (GO:0070423)	1/9	0.03691108148031878	0.16974899019538875	30.347457627118644	100.12365116156647	TNFAIP3
Regulation Of Toll-Like Receptor 9 Signaling Pathway (GO:0034163)	1/9	0.03691108148031878	0.16974899019538875	30.347457627118644	100.12365116156647	RAB7B
Mitral Valve Morphogenesis (GO:0003183)	1/9	0.03691108148031878	0.16974899019538875	30.347457627118644	100.12365116156647	SOX4
Myelin Assembly (GO:0032288)	1/9	0.03691108148031878	0.16974899019538875	30.347457627118644	100.12365116156647	TPPP
Detection Of Calcium Ion (GO:0005513)	1/9	0.03691108148031878	0.16974899019538875	30.347457627118644	100.12365116156647	CALM2
Negative Regulation Of Bone Remodeling (GO:0046851)	1/9	0.03691108148031878	0.16974899019538875	30.347457627118644	100.12365116156647	TNFAIP3
N-acetylneuraminate Metabolic Process (GO:0006054)	1/10	0.04092868366402364	0.16974899019538875	26.973634651600754	86.20569038712866	ST3GAL1
Regulation Of Glycogen Metabolic Process (GO:0070873)	1/10	0.04092868366402364	0.16974899019538875	26.973634651600754	86.20569038712866	PPP1R3B
Negative Regulation Of Programmed Necrotic Cell Death (GO:0062099)	1/10	0.04092868366402364	0.16974899019538875	26.973634651600754	86.20569038712866	ARHGEF2
Alanine Transport (GO:0032328)	1/10	0.04092868366402364	0.16974899019538875	26.973634651600754	86.20569038712866	SLC36A1
Regulation Of Mitochondrial Depolarization (GO:0051900)	1/10	0.04092868366402364	0.16974899019538875	26.973634651600754	86.20569038712866	KDR
Insulin-Like Growth Factor Receptor Signaling Pathway (GO:0048009)	1/10	0.04092868366402364	0.16974899019538875	26.973634651600754	86.20569038712866	PIK3R1
Phagosome-Lysosome Fusion (GO:0090385)	1/10	0.04092868366402364	0.16974899019538875	26.973634651600754	86.20569038712866	RAB7B
Regulation Of Axon Regeneration (GO:0048679)	1/10	0.04092868366402364	0.16974899019538875	26.973634651600754	86.20569038712866	RTN4RL1
Regulation Of Cell Communication By Electrical Coupling Involved In Cardiac Conduction (GO:1901844)	1/10	0.04092868366402364	0.16974899019538875	26.973634651600754	86.20569038712866	CALM2
Fatty Acid Elongation (GO:0030497)	1/11	0.044929804928868985	0.16974899019538875	24.27457627118644	75.31560867983215	HACD3
Positive Regulation Of Myelination (GO:0031643)	1/11	0.044929804928868985	0.16974899019538875	24.27457627118644	75.31560867983215	TPPP
Very Long-Chain Fatty Acid Biosynthetic Process (GO:0042761)	1/11	0.044929804928868985	0.16974899019538875	24.27457627118644	75.31560867983215	HACD3
Negative Regulation Of Release Of Sequestered Calcium Ion Into Cytosol (GO:0051280)	1/11	0.044929804928868985	0.16974899019538875	24.27457627118644	75.31560867983215	CALM2
Negative Regulation Of Ryanodine-Sensitive Calcium-Release Channel Activity (GO:0060315)	1/11	0.044929804928868985	0.16974899019538875	24.27457627118644	75.31560867983215	CALM2
Positive Regulation Of Syncytium Formation By Plasma Membrane Fusion (GO:0060143)	1/11	0.044929804928868985	0.16974899019538875	24.27457627118644	75.31560867983215	EHD1
Regulation Of Myoblast Fusion (GO:1901739)	1/11	0.044929804928868985	0.16974899019538875	24.27457627118644	75.31560867983215	EHD1
Keratan Sulfate Biosynthetic Process (GO:0018146)	1/11	0.044929804928868985	0.16974899019538875	24.27457627118644	75.31560867983215	ST3GAL1
Positive Regulation Of Transporter Activity (GO:0032411)	1/11	0.044929804928868985	0.16974899019538875	24.27457627118644	75.31560867983215	SGK1
Regulation Of Secretion (GO:0051046)	1/11	0.044929804928868985	0.16974899019538875	24.27457627118644	75.31560867983215	SGK1
Positive Regulation Of Brown Fat Cell Differentiation (GO:0090336)	1/11	0.044929804928868985	0.16974899019538875	24.27457627118644	75.31560867983215	RREB1
Embryonic Heart Tube Development (GO:0035050)	1/11	0.044929804928868985	0.16974899019538875	24.27457627118644	75.31560867983215	CITED2
Positive Regulation Of Endoplasmic Reticulum Unfolded Protein Response (GO:1900103)	1/11	0.044929804928868985	0.16974899019538875	24.27457627118644	75.31560867983215	PIK3R1
Endothelium Development (GO:0003158)	1/11	0.044929804928868985	0.16974899019538875	24.27457627118644	75.31560867983215	KDR
Spinal Cord Development (GO:0021510)	1/12	0.04891451164840808	0.16974899019538875	22.066255778120183	66.58892443929741	SOX4
Ganglioside Biosynthetic Process (GO:0001574)	1/12	0.04891451164840808	0.16974899019538875	22.066255778120183	66.58892443929741	ST3GAL1
Transcription By RNA Polymerase I (GO:0006360)	1/12	0.04891451164840808	0.16974899019538875	22.066255778120183	66.58892443929741	RRN3
Negative Regulation Of Myoblast Differentiation (GO:0045662)	1/12	0.04891451164840808	0.16974899019538875	22.066255778120183	66.58892443929741	SOX4
Vascular Endothelial Growth Factor Signaling Pathway (GO:0038084)	1/12	0.04891451164840808	0.16974899019538875	22.066255778120183	66.58892443929741	KDR
Negative Regulation Of Striated Muscle Cell Differentiation (GO:0051154)	1/12	0.04891451164840808	0.16974899019538875	22.066255778120183	66.58892443929741	HDAC4
Regulation Of Neuroinflammatory Response (GO:0150077)	1/12	0.04891451164840808	0.16974899019538875	22.066255778120183	66.58892443929741	DAGLA
Regulation Of Nitric-Oxide Synthase Biosynthetic Process (GO:0051769)	1/12	0.04891451164840808	0.16974899019538875	22.066255778120183	66.58892443929741	KDR
Membrane Lipid Metabolic Process (GO:0006643)	1/12	0.04891451164840808	0.16974899019538875	22.066255778120183	66.58892443929741	TEX2
Mesenchyme Development (GO:0060485)	1/12	0.04891451164840808	0.16974899019538875	22.066255778120183	66.58892443929741	SOX4
Ceramide Catabolic Process (GO:0046514)	1/12	0.04891451164840808	0.16974899019538875	22.066255778120183	66.58892443929741	GM2A
Renal Absorption (GO:0070293)	1/12	0.04891451164840808	0.16974899019538875	22.066255778120183	66.58892443929741	SGK1
Embryonic Hemopoiesis (GO:0035162)	1/12	0.04891451164840808	0.16974899019538875	22.066255778120183	66.58892443929741	KDR
Regulation Of Cell Communication By Electrical Coupling (GO:0010649)	1/12	0.04891451164840808	0.16974899019538875	22.066255778120183	66.58892443929741	CALM2
Endothelial Cell Differentiation (GO:0045446)	1/12	0.04891451164840808	0.16974899019538875	22.066255778120183	66.58892443929741	KDR
Positive Regulation Of Fatty Acid Oxidation (GO:0046321)	1/12	0.04891451164840808	0.16974899019538875	22.066255778120183	66.58892443929741	KLHL25
Axon Development (GO:0061564)	2/69	0.03354091476915831	0.16974899019538875	7.341739577972208	24.925126936047935	RTN4RL1;AMIGO1
Regulation Of Ras Protein Signal Transduction (GO:0046578)	2/71	0.035341306263368816	0.16974899019538875	7.127936031984008	23.826572088943113	NTRK1;ARHGEF2
T Cell Activation (GO:0042110)	2/72	0.03625536130653834	0.16974899019538875	7.025615763546798	23.305147864943407	PIK3R1;SOX4
Positive Regulation Of Protein Localization To Membrane (GO:1905477)	2/73	0.03717853608733787	0.16974899019538875	6.926177756192327	22.801141123794558	KCNB1;PIK3R1
Regulation Of Kinase Activity (GO:0043549)	2/75	0.03905188889777812	0.16974899019538875	6.73547472838923	21.842228739209123	NTRK1;KDR
Regulation Of Phosphatidylinositol 3-Kinase Signaling (GO:0014066)	2/77	0.04096065835479794	0.16974899019538875	6.554942528735632	20.943980212690242	NTRK1;KDR
Histone Modification (GO:0016570)	2/79	0.04290414701870106	0.16974899019538875	6.383788625167935	20.101189297023303	HDAC4;JADE1
Positive Regulation Of Cold-Induced Thermogenesis (GO:0120162)	2/79	0.04290414701870106	0.16974899019538875	6.383788625167935	20.101189297023303	G0S2;PPARGC1B
Regulation Of Neuron Apoptotic Process (GO:0043523)	2/83	0.04689253618708937	0.16974899019538875	6.066836951894423	18.563894728466664	NTRK1;KCNB1
Positive Regulation Of Metabolic Process (GO:0009893)	2/84	0.04791026753181093	0.16974899019538875	5.992430613961312	18.20755364918345	G0S2;PPARGC1B
Negative Regulation Of Macromolecule Metabolic Process (GO:0010605)	3/164	0.03097777579854474	0.16974899019538875	4.632559660019615	16.095760168291157	CITED2;STC2;KDR
Positive Regulation Of Protein Modification Process (GO:0031401)	3/194	0.047150136155149326	0.16974899019538875	3.8966657481399833	11.902047490426739	NTRK1;KDR;CALM2
Negative Regulation Of Cell Population Proliferation (GO:0008285)	4/312	0.0409573661837321	0.16974899019538875	3.2523191094619666	10.391886781327933	NTRK1;TNFAIP3;CBFA2T3;SOX4
Negative Regulation Of Programmed Cell Death (GO:0043069)	4/313	0.04136203568487155	0.16974899019538875	3.2415626444752657	10.3256471683805	NTRK1;CITED2;KDR;PIK3R1
Positive Regulation Of Protein Phosphorylation (GO:0001934)	4/314	0.04176899618245276	0.16974899019538875	3.2308755760368664	10.259971492970251	NTRK1;KDR;ARHGEF2;CALM2
Nervous System Development (GO:0007399)	4/326	0.04683124703064609	0.16974899019538875	3.1078083407275954	9.51363727326337	HDAC4;SOX4;NPAS2;IRF2BPL
Positive Regulation Of Cellular Process (GO:0048522)	5/468	0.04508612141993009	0.16974899019538875	2.723149420773611	8.439532424574038	HDAC4;CITED2;KDR;TPPP;SOX4
Positive Regulation Of Nucleic Acid-Templated Transcription (GO:1903508)	5/477	0.048241299082847876	0.16974899019538875	2.669491525423729	8.09266979800444	HDAC4;CITED2;RREB1;SOX4;NPAS2
Regulation Of Apoptotic Process (GO:0042981)	6/583	0.033946863435719184	0.16974899019538875	2.6487579433853266	8.96063903867524	NTRK1;CITED2;KDR;PIK3R1;SGK1;SOX4
Protein Modification Process (GO:0036211)	6/630	0.04665811130864021	0.16974899019538875	2.440883190883191	7.4810836171509765	NTRK1;MMP15;ADPRH;JADE1;SGK1;ST3GAL1
Regulation Of Cholesterol Storage (GO:0010885)	1/13	0.052882869946836136	0.17323698775687701	20.225988700564972	59.45784975864146	EHD1
Negative Regulation Of Fatty Acid Biosynthetic Process (GO:0045717)	1/13	0.052882869946836136	0.17323698775687701	20.225988700564972	59.45784975864146	KLHL25
Negative Regulation Of Peptide Hormone Secretion (GO:0090278)	1/13	0.052882869946836136	0.17323698775687701	20.225988700564972	59.45784975864146	KCNB1
Negative Regulation Of Peptidyl-Threonine Phosphorylation (GO:0010801)	1/13	0.052882869946836136	0.17323698775687701	20.225988700564972	59.45784975864146	CALM2
Growth Hormone Receptor Signaling Pathway (GO:0060396)	1/13	0.052882869946836136	0.17323698775687701	20.225988700564972	59.45784975864146	PIK3R1
Positive Regulation Of Potassium Ion Transport (GO:0043268)	1/13	0.052882869946836136	0.17323698775687701	20.225988700564972	59.45784975864146	AMIGO1
Keratan Sulfate Metabolic Process (GO:0042339)	1/13	0.052882869946836136	0.17323698775687701	20.225988700564972	59.45784975864146	ST3GAL1
Protein Localization To Chromosome, Telomeric Region (GO:0070198)	1/13	0.052882869946836136	0.17323698775687701	20.225988700564972	59.45784975864146	ZNF827
Phagolysosome Assembly (GO:0001845)	1/13	0.052882869946836136	0.17323698775687701	20.225988700564972	59.45784975864146	RAB7B
Regulation Of Vasculogenesis (GO:2001212)	1/13	0.052882869946836136	0.17323698775687701	20.225988700564972	59.45784975864146	KDR
Embryo Development Ending In Birth Or Egg Hatching (GO:0009792)	1/13	0.052882869946836136	0.17323698775687701	20.225988700564972	59.45784975864146	STOX2
Regulation Of Carbohydrate Catabolic Process (GO:0043470)	1/13	0.052882869946836136	0.17323698775687701	20.225988700564972	59.45784975864146	PPP1R3B
Positive Regulation Of Epithelial Cell Migration (GO:0010634)	2/87	0.05101165141629548	0.17323698775687701	5.779716024340771	17.198707985626115	KDR;RREB1
Positive Regulation Of Kinase Activity (GO:0033674)	2/90	0.054183602456341	0.1767362140206831	5.581504702194358	16.272190177510407	NTRK1;KDR
Regulation Of Cellular Respiration (GO:0043457)	1/14	0.05683494569648875	0.1774902129177802	18.668839634941328	53.534837369955994	CBFA2T3
Negative Regulation Of Insulin Secretion (GO:0046676)	1/14	0.05683494569648875	0.1774902129177802	18.668839634941328	53.534837369955994	KCNB1
Positive Regulation Of Positive Chemotaxis (GO:0050927)	1/14	0.05683494569648875	0.1774902129177802	18.668839634941328	53.534837369955994	KDR
Intracellular Estrogen Receptor Signaling Pathway (GO:0030520)	1/14	0.05683494569648875	0.1774902129177802	18.668839634941328	53.534837369955994	PPARGC1B
Response To Axon Injury (GO:0048678)	1/14	0.05683494569648875	0.1774902129177802	18.668839634941328	53.534837369955994	RTN4RL1
Positive Regulation Of Cell Migration Involved In Sprouting Angiogenesis (GO:0090050)	1/14	0.05683494569648875	0.1774902129177802	18.668839634941328	53.534837369955994	KDR
Determination Of Bilateral Symmetry (GO:0009855)	1/14	0.05683494569648875	0.1774902129177802	18.668839634941328	53.534837369955994	CITED2
Regulation Of Catecholamine Secretion (GO:0050433)	1/14	0.05683494569648875	0.1774902129177802	18.668839634941328	53.534837369955994	KCNB1
Positive Regulation Of Endothelial Cell Chemotaxis (GO:2001028)	1/14	0.05683494569648875	0.1774902129177802	18.668839634941328	53.534837369955994	KDR
Positive Regulation Of Fatty Acid Metabolic Process (GO:0045923)	1/14	0.05683494569648875	0.1774902129177802	18.668839634941328	53.534837369955994	KLHL25
Regulation Of Defense Response To Virus (GO:0050688)	1/15	0.060770804523252696	0.1774902129177802	17.33414043583535	48.54678750595844	TNFAIP3
Positive Regulation Of Nervous System Process (GO:0031646)	1/15	0.060770804523252696	0.1774902129177802	17.33414043583535	48.54678750595844	TPPP
Positive Regulation Of Potassium Ion Transmembrane Transport (GO:1901381)	1/15	0.060770804523252696	0.1774902129177802	17.33414043583535	48.54678750595844	AMIGO1
Histone H4-K5 Acetylation (GO:0043981)	1/15	0.060770804523252696	0.1774902129177802	17.33414043583535	48.54678750595844	JADE1
Histone H4-K8 Acetylation (GO:0043982)	1/15	0.060770804523252696	0.1774902129177802	17.33414043583535	48.54678750595844	JADE1
Acylglycerol Catabolic Process (GO:0046464)	1/15	0.060770804523252696	0.1774902129177802	17.33414043583535	48.54678750595844	DAGLA
Regulation Of Megakaryocyte Differentiation (GO:0045652)	1/15	0.060770804523252696	0.1774902129177802	17.33414043583535	48.54678750595844	RAB7B
Positive Regulation Of Regulatory T Cell Differentiation (GO:0045591)	1/15	0.060770804523252696	0.1774902129177802	17.33414043583535	48.54678750595844	KLHL25
Positive Regulation Of Small GTPase Mediated Signal Transduction (GO:0051057)	1/15	0.060770804523252696	0.1774902129177802	17.33414043583535	48.54678750595844	NTRK1
Neurotrophin Signaling Pathway (GO:0038179)	1/15	0.060770804523252696	0.1774902129177802	17.33414043583535	48.54678750595844	NTRK1
Oligodendrocyte Development (GO:0014003)	1/15	0.060770804523252696	0.1774902129177802	17.33414043583535	48.54678750595844	TPPP
Calcium-Mediated Signaling Using Intracellular Calcium Source (GO:0035584)	1/15	0.060770804523252696	0.1774902129177802	17.33414043583535	48.54678750595844	KDR
Regulation Of Protein Sumoylation (GO:0033233)	1/15	0.060770804523252696	0.1774902129177802	17.33414043583535	48.54678750595844	HDAC4
Regulation Of Aerobic Respiration (GO:1903715)	1/15	0.060770804523252696	0.1774902129177802	17.33414043583535	48.54678750595844	CBFA2T3
Regulation Of Brown Fat Cell Differentiation (GO:0090335)	1/15	0.060770804523252696	0.1774902129177802	17.33414043583535	48.54678750595844	RREB1
Negative Regulation Of Fatty Acid Metabolic Process (GO:0045922)	1/16	0.0646905118134541	0.1774902129177802	16.177401129943505	44.29600105545878	KLHL25
Ganglioside Metabolic Process (GO:0001573)	1/16	0.0646905118134541	0.1774902129177802	16.177401129943505	44.29600105545878	GM2A
Regulation Of Fatty Acid Oxidation (GO:0046320)	1/16	0.0646905118134541	0.1774902129177802	16.177401129943505	44.29600105545878	KLHL25
Rac Protein Signal Transduction (GO:0016601)	1/16	0.0646905118134541	0.1774902129177802	16.177401129943505	44.29600105545878	HACD3
Positive Regulation Of Peptidyl-Lysine Acetylation (GO:2000758)	1/16	0.0646905118134541	0.1774902129177802	16.177401129943505	44.29600105545878	SOX4
Positive Regulation Of Phosphoprotein Phosphatase Activity (GO:0032516)	1/16	0.0646905118134541	0.1774902129177802	16.177401129943505	44.29600105545878	CALM2
Leukotriene Metabolic Process (GO:0006691)	1/16	0.0646905118134541	0.1774902129177802	16.177401129943505	44.29600105545878	DPEP2
Oligodendrocyte Differentiation (GO:0048709)	1/16	0.0646905118134541	0.1774902129177802	16.177401129943505	44.29600105545878	TPPP
Cell Migration Involved In Sprouting Angiogenesis (GO:0002042)	1/16	0.0646905118134541	0.1774902129177802	16.177401129943505	44.29600105545878	KDR
Regulation Of Tubulin Deacetylation (GO:0090043)	1/16	0.0646905118134541	0.1774902129177802	16.177401129943505	44.29600105545878	TPPP
Negative Regulation Of B Cell Activation (GO:0050869)	1/16	0.0646905118134541	0.1774902129177802	16.177401129943505	44.29600105545878	TNFAIP3
Positive Regulation Of Cation Transmembrane Transport (GO:1904064)	1/16	0.0646905118134541	0.1774902129177802	16.177401129943505	44.29600105545878	AMIGO1
Regulation Of Cardiac Muscle Contraction By Regulation Of The Release Of Sequestered Calcium Ion (GO:0010881)	1/16	0.0646905118134541	0.1774902129177802	16.177401129943505	44.29600105545878	CALM2
Positive Regulation Of Focal Adhesion Assembly (GO:0051894)	1/16	0.0646905118134541	0.1774902129177802	16.177401129943505	44.29600105545878	KDR
Positive Regulation Of Wnt Signaling Pathway (GO:0030177)	2/94	0.058518891501310455	0.1774902129177802	5.337331334332833	15.149511389828985	TNFAIP3;SOX4
Positive Regulation Of Cell Projection Organization (GO:0031346)	2/98	0.06297073800002931	0.1774902129177802	5.113505747126437	14.139278737722892	NTRK1;AMIGO1
Regulation Of Tumor Necrosis Factor Production (GO:0032680)	2/99	0.06410133378181017	0.1774902129177802	5.060433700675436	13.902479445239026	TNFAIP3;ARHGEF2
Positive Regulation Of Epithelial Cell Proliferation (GO:0050679)	2/99	0.06410133378181017	0.1774902129177802	5.060433700675436	13.902479445239026	KDR;RREB1
Positive Regulation Of Signal Transduction (GO:0009967)	3/212	0.05849933667919778	0.1774902129177802	3.5565348778645176	10.09607733416932	CITED2;TNFAIP3;PIK3R1
Sulfur Compound Catabolic Process (GO:0044273)	1/17	0.06859413269102932	0.18421039167908934	15.165254237288135	40.63603086472567	DPEP2
Negative Regulation Of Microtubule Depolymerization (GO:0007026)	1/17	0.06859413269102932	0.18421039167908934	15.165254237288135	40.63603086472567	ARHGEF2
Hepaticobiliary System Development (GO:0061008)	1/17	0.06859413269102932	0.18421039167908934	15.165254237288135	40.63603086472567	CITED2
Positive Regulation Of Response To Endoplasmic Reticulum Stress (GO:1905898)	1/17	0.06859413269102932	0.18421039167908934	15.165254237288135	40.63603086472567	PIK3R1
Long-Term Memory (GO:0007616)	1/17	0.06859413269102932	0.18421039167908934	15.165254237288135	40.63603086472567	SGK1
Negative Regulation Of Calcium Ion Transmembrane Transport (GO:1903170)	1/17	0.06859413269102932	0.18421039167908934	15.165254237288135	40.63603086472567	CALM2
Positive Regulation Of Cell Differentiation (GO:0045597)	3/228	0.06957258241462443	0.18618015012364283	3.2998830409356725	8.795457835352009	KDR;ARHGEF2;SOX4
Enzyme-Linked Receptor Protein Signaling Pathway (GO:0007167)	2/104	0.06985635123203382	0.1862836032854235	4.810682893847194	12.802739037128834	NTRK1;KDR
Regulation Of Cholesterol Transport (GO:0032374)	1/18	0.07248173202798744	0.188007223007749	14.272183449651047	37.45621397774386	OSBPL6
Negative Regulation Of Extrinsic Apoptotic Signaling Pathway Via Death Domain Receptors (GO:1902042)	1/18	0.07248173202798744	0.188007223007749	14.272183449651047	37.45621397774386	TNFAIP3
Positive Regulation Of Lipid Storage (GO:0010884)	1/18	0.07248173202798744	0.188007223007749	14.272183449651047	37.45621397774386	EHD1
Negative Regulation Of Lymphocyte Activation (GO:0051250)	1/18	0.07248173202798744	0.188007223007749	14.272183449651047	37.45621397774386	TNFAIP3
Ameboidal-Type Cell Migration (GO:0001667)	1/18	0.07248173202798744	0.188007223007749	14.272183449651047	37.45621397774386	FAT2
Atrioventricular Valve Morphogenesis (GO:0003181)	1/18	0.07248173202798744	0.188007223007749	14.272183449651047	37.45621397774386	SOX4
Left/Right Pattern Formation (GO:0060972)	1/18	0.07248173202798744	0.188007223007749	14.272183449651047	37.45621397774386	CITED2
Regulation Of B Cell Activation (GO:0050864)	1/18	0.07248173202798744	0.188007223007749	14.272183449651047	37.45621397774386	TNFAIP3
Regulation Of Protein Ubiquitination (GO:0031396)	2/107	0.07338833744697958	0.1890682591854389	4.672249589490969	12.203870356282847	TNFAIP3;SOX4
Positive Regulation Of Cell Migration (GO:0030335)	3/233	0.0732157933433036	0.1890682591854389	3.2270022883295195	8.436494474600632	KDR;ARHGEF2;RREB1
Negative Regulation Of Interleukin-1 Beta Production (GO:0032691)	1/19	0.07635337444800601	0.18931047519815616	13.47834274952919	34.67146044717677	TNFAIP3
Negative Regulation Of Interleukin-2 Production (GO:0032703)	1/19	0.07635337444800601	0.18931047519815616	13.47834274952919	34.67146044717677	TNFAIP3
ERK1 And ERK2 Cascade (GO:0070371)	1/19	0.07635337444800601	0.18931047519815616	13.47834274952919	34.67146044717677	KDR
L-amino Acid Transport (GO:0015807)	1/19	0.07635337444800601	0.18931047519815616	13.47834274952919	34.67146044717677	SLC36A1
Positive Regulation Of Mitochondrial Fission (GO:0090141)	1/19	0.07635337444800601	0.18931047519815616	13.47834274952919	34.67146044717677	KDR
Regulation Of Myotube Differentiation (GO:0010830)	1/19	0.07635337444800601	0.18931047519815616	13.47834274952919	34.67146044717677	HDAC4
Regulation Of Necroptotic Process (GO:0060544)	1/19	0.07635337444800601	0.18931047519815616	13.47834274952919	34.67146044717677	ARHGEF2
Peptide Catabolic Process (GO:0043171)	1/19	0.07635337444800601	0.18931047519815616	13.47834274952919	34.67146044717677	DPEP2
Diacylglycerol Metabolic Process (GO:0046339)	1/19	0.07635337444800601	0.18931047519815616	13.47834274952919	34.67146044717677	DAGLA
Positive Regulation Of Macromolecule Biosynthetic Process (GO:0010557)	2/108	0.07457839346753495	0.18931047519815616	4.627846454131425	12.013447183492861	KDR;SOX4
Transmembrane Receptor Protein Tyrosine Kinase Signaling Pathway (GO:0007169)	3/237	0.0761912943323577	0.18931047519815616	3.1709401709401708	8.16361106091442	NTRK1;KDR;PIK3R1
Negative Regulation Of Apoptotic Process (GO:0043066)	4/385	0.07647146827083413	0.18931047519815616	2.615485564304462	6.723988556424249	NTRK1;CITED2;KDR;PIK3R1
Negative Regulation Of Protein Depolymerization (GO:1901880)	1/20	0.08020912430990418	0.19049667023602243	12.768064228367528	32.21533269418764	ARHGEF2
Positive Regulation Of Phosphatase Activity (GO:0010922)	1/20	0.08020912430990418	0.19049667023602243	12.768064228367528	32.21533269418764	CALM2
Negative Regulation Of Response To Wounding (GO:1903035)	1/20	0.08020912430990418	0.19049667023602243	12.768064228367528	32.21533269418764	RTN4RL1
Regulation Of Microtubule Depolymerization (GO:0031114)	1/20	0.08020912430990418	0.19049667023602243	12.768064228367528	32.21533269418764	ARHGEF2
Bile Acid Biosynthetic Process (GO:0006699)	1/20	0.08020912430990418	0.19049667023602243	12.768064228367528	32.21533269418764	OSBPL6
Protein Deacylation (GO:0035601)	1/20	0.08020912430990418	0.19049667023602243	12.768064228367528	32.21533269418764	HDAC4
Protein Kinase B Signaling (GO:0043491)	1/20	0.08020912430990418	0.19049667023602243	12.768064228367528	32.21533269418764	KDR
Microtubule Polymerization Or Depolymerization (GO:0031109)	1/20	0.08020912430990418	0.19049667023602243	12.768064228367528	32.21533269418764	TPPP
Cytosolic Pattern Recognition Receptor Signaling Pathway (GO:0002753)	1/20	0.08020912430990418	0.19049667023602243	12.768064228367528	32.21533269418764	TNFAIP3
Regulation Of Calcium Ion-Dependent Exocytosis (GO:0017158)	1/20	0.08020912430990418	0.19049667023602243	12.768064228367528	32.21533269418764	KCNB1
Regulation Of Calcium-Mediated Signaling (GO:0050848)	1/20	0.08020912430990418	0.19049667023602243	12.768064228367528	32.21533269418764	CALM2
Regulation Of Cardiac Muscle Contraction By Calcium Ion Signaling (GO:0010882)	1/20	0.08020912430990418	0.19049667023602243	12.768064228367528	32.21533269418764	CALM2
Negative Regulation Of Response To External Stimulus (GO:0032102)	2/112	0.07940035985820848	0.19049667023602243	4.458307210031348	11.294017343985077	RTN4RL1;TNFAIP3
Positive Regulation Of Glucose Import (GO:0046326)	1/21	0.08404904574035	0.19182364793593396	12.128813559322033	30.035245344425903	PIK3R1
Negative Regulation Of Interleukin-1 Production (GO:0032692)	1/21	0.08404904574035	0.19182364793593396	12.128813559322033	30.035245344425903	TNFAIP3
Positive Regulation Of Lamellipodium Assembly (GO:0010592)	1/21	0.08404904574035	0.19182364793593396	12.128813559322033	30.035245344425903	PIK3R1
Negative Regulation Of Ion Transmembrane Transporter Activity (GO:0032413)	1/21	0.08404904574035	0.19182364793593396	12.128813559322033	30.035245344425903	CALM2
Glutamate Receptor Signaling Pathway (GO:0007215)	1/21	0.08404904574035	0.19182364793593396	12.128813559322033	30.035245344425903	KCNB1
Type I Interferon-Mediated Signaling Pathway (GO:0060337)	1/21	0.08404904574035	0.19182364793593396	12.128813559322033	30.035245344425903	HDAC4
Positive Regulation Of Peptidyl-Threonine Phosphorylation (GO:0010800)	1/21	0.08404904574035	0.19182364793593396	12.128813559322033	30.035245344425903	CALM2
Positive Regulation Of Protein Autophosphorylation (GO:0031954)	1/21	0.08404904574035	0.19182364793593396	12.128813559322033	30.035245344425903	CALM2
Amino Acid Import Across Plasma Membrane (GO:0089718)	1/21	0.08404904574035	0.19182364793593396	12.128813559322033	30.035245344425903	SLC36A1
Blood Vessel Endothelial Cell Migration (GO:0043534)	1/21	0.08404904574035	0.19182364793593396	12.128813559322033	30.035245344425903	KDR
Protein K48-linked Deubiquitination (GO:0071108)	1/21	0.08404904574035	0.19182364793593396	12.128813559322033	30.035245344425903	TNFAIP3
Regulation Of Bone Resorption (GO:0045124)	1/21	0.08404904574035	0.19182364793593396	12.128813559322033	30.035245344425903	TNFAIP3
Circulatory System Development (GO:0072359)	2/114	0.08184741026085945	0.19182364793593396	4.37807881773399	10.957887412456037	CITED2;SOX4
Negative Regulation Of Lipid Biosynthetic Process (GO:0051055)	1/22	0.08787320258657319	0.19301628313813765	11.55044390637611	28.089066945067795	KLHL25
Regulation Of Fatty Acid Biosynthetic Process (GO:0042304)	1/22	0.08787320258657319	0.19301628313813765	11.55044390637611	28.089066945067795	KLHL25
Glial Cell Development (GO:0021782)	1/22	0.08787320258657319	0.19301628313813765	11.55044390637611	28.089066945067795	TPPP
Regulation Of Glycogen Biosynthetic Process (GO:0005979)	1/22	0.08787320258657319	0.19301628313813765	11.55044390637611	28.089066945067795	PPP1R3B
Regulation Of Myelination (GO:0031641)	1/22	0.08787320258657319	0.19301628313813765	11.55044390637611	28.089066945067795	TPPP
Positive Regulation Of Transforming Growth Factor Beta Receptor Signaling Pathway (GO:0030511)	1/22	0.08787320258657319	0.19301628313813765	11.55044390637611	28.089066945067795	CITED2
Regulation Of Release Of Sequestered Calcium Ion Into Cytosol By Sarcoplasmic Reticulum (GO:0010880)	1/22	0.08787320258657319	0.19301628313813765	11.55044390637611	28.089066945067795	CALM2
Cellular Response To Osmotic Stress (GO:0071470)	1/22	0.08787320258657319	0.19301628313813765	11.55044390637611	28.089066945067795	ARHGEF2
Cellular Response To Type I Interferon (GO:0071357)	1/22	0.08787320258657319	0.19301628313813765	11.55044390637611	28.089066945067795	HDAC4
Determination Of Left/Right Symmetry (GO:0007368)	1/22	0.08787320258657319	0.19301628313813765	11.55044390637611	28.089066945067795	CITED2
Positive Regulation Of Cellular Response To Transforming Growth Factor Beta Stimulus (GO:1903846)	1/22	0.08787320258657319	0.19301628313813765	11.55044390637611	28.089066945067795	CITED2
Positive Regulation Of Filopodium Assembly (GO:0051491)	1/22	0.08787320258657319	0.19301628313813765	11.55044390637611	28.089066945067795	PIK3R1
Positive Regulation Of ERK1 And ERK2 Cascade (GO:0070374)	2/118	0.08681090080600823	0.19301628313813765	4.225921521997622	10.328249733516763	NTRK1;KDR
Positive Regulation Of Protein Targeting To Membrane (GO:0090314)	1/23	0.09168165848244524	0.1983412918427772	11.024653312788907	26.342669736589126	KCNB1
Negative Regulation Of Stress Fiber Assembly (GO:0051497)	1/23	0.09168165848244524	0.1983412918427772	11.024653312788907	26.342669736589126	PIK3R1
Regulation Of Ryanodine-Sensitive Calcium-Release Channel Activity (GO:0060314)	1/23	0.09168165848244524	0.1983412918427772	11.024653312788907	26.342669736589126	CALM2
Microtubule Nucleation (GO:0007020)	1/23	0.09168165848244524	0.1983412918427772	11.024653312788907	26.342669736589126	TPPP
Response To Nutrient Levels (GO:0031667)	1/23	0.09168165848244524	0.1983412918427772	11.024653312788907	26.342669736589126	KCNB1
Protein Localization To Plasma Membrane (GO:0072659)	2/122	0.09186333516928628	0.1983412918427772	4.083908045977012	9.750139715346206	EHD1;KCNB1
Negative Regulation Of Interleukin-6 Production (GO:0032715)	1/24	0.09547447676884216	0.20149158756754634	10.544583640383198	24.76813377399907	TNFAIP3
Glycosphingolipid Metabolic Process (GO:0006687)	1/24	0.09547447676884216	0.20149158756754634	10.544583640383198	24.76813377399907	GM2A
Positive Regulation Of Protein Import Into Nucleus (GO:0042307)	1/24	0.09547447676884216	0.20149158756754634	10.544583640383198	24.76813377399907	PIK3R1
Regulation Of Neuron Migration (GO:2001222)	1/24	0.09547447676884216	0.20149158756754634	10.544583640383198	24.76813377399907	ARHGEF2
Bile Acid Metabolic Process (GO:0008206)	1/24	0.09547447676884216	0.20149158756754634	10.544583640383198	24.76813377399907	OSBPL6
Regulation Of Striated Muscle Contraction (GO:0006942)	1/24	0.09547447676884216	0.20149158756754634	10.544583640383198	24.76813377399907	CALM2
Negative Regulation Of Cation Channel Activity (GO:2001258)	1/24	0.09547447676884216	0.20149158756754634	10.544583640383198	24.76813377399907	CALM2
Regulation Of Cold-Induced Thermogenesis (GO:0120161)	2/125	0.09570850409458452	0.20149158756754634	3.9834594897673115	9.346981040655379	G0S2;PPARGC1B
Negative Regulation Of DNA-binding Transcription Factor Activity (GO:0043433)	2/125	0.09570850409458452	0.20149158756754634	3.9834594897673115	9.346981040655379	HDAC4;TNFAIP3
Positive Regulation Of Transferase Activity (GO:0051347)	2/126	0.09700052084167406	0.20364750231953668	3.9510567296996664	9.21796916894479	NTRK1;KDR
Carboxylic Acid Metabolic Process (GO:0019752)	1/25	0.09925172057445156	0.2072288671334703	10.1045197740113	23.34241095237586	ST3GAL1
Positive Regulation Of Calcium Ion Transmembrane Transporter Activity (GO:1901021)	1/25	0.09925172057445156	0.2072288671334703	10.1045197740113	23.34241095237586	CALM2
Protein Localization To Cell Periphery (GO:1990778)	2/128	0.09959961550313401	0.2073855007736489	3.8877941981390256	8.967574336108768	EHD1;KCNB1
Positive Regulation Of Glucose Transmembrane Transport (GO:0010828)	1/26	0.1030134527436526	0.20766637688375592	9.699661016949152	22.04631772104346	PIK3R1
Regulation Of Extrinsic Apoptotic Signaling Pathway Via Death Domain Receptors (GO:1902041)	1/26	0.1030134527436526	0.20766637688375592	9.699661016949152	22.04631772104346	TNFAIP3
Glial Cell Differentiation (GO:0010001)	1/26	0.1030134527436526	0.20766637688375592	9.699661016949152	22.04631772104346	TPPP
Vasculogenesis (GO:0001570)	1/26	0.1030134527436526	0.20766637688375592	9.699661016949152	22.04631772104346	KDR
Positive Regulation Of Peptide Hormone Secretion (GO:0090277)	1/26	0.1030134527436526	0.20766637688375592	9.699661016949152	22.04631772104346	SOX4
Regulation Of Mitochondrial Fission (GO:0090140)	1/26	0.1030134527436526	0.20766637688375592	9.699661016949152	22.04631772104346	KDR
Positive Regulation Of Viral Genome Replication (GO:0045070)	1/26	0.1030134527436526	0.20766637688375592	9.699661016949152	22.04631772104346	HACD3
Liver Development (GO:0001889)	1/26	0.1030134527436526	0.20766637688375592	9.699661016949152	22.04631772104346	CITED2
Regulation Of Protein Targeting To Membrane (GO:0090313)	1/26	0.1030134527436526	0.20766637688375592	9.699661016949152	22.04631772104346	KCNB1
Phosphatidylinositol 3-Kinase Signaling (GO:0014065)	1/26	0.1030134527436526	0.20766637688375592	9.699661016949152	22.04631772104346	PIK3R1
Negative Regulation Of Actin Filament Bundle Assembly (GO:0032232)	1/26	0.1030134527436526	0.20766637688375592	9.699661016949152	22.04631772104346	PIK3R1
Positive Regulation Of Dephosphorylation (GO:0035306)	1/26	0.1030134527436526	0.20766637688375592	9.699661016949152	22.04631772104346	CALM2
Positive Regulation Of Neuron Differentiation (GO:0045666)	1/27	0.10675973592571547	0.2124015688574444	9.325945241199479	20.863766210362105	ARHGEF2
Vascular Endothelial Growth Factor Receptor Signaling Pathway (GO:0048010)	1/27	0.10675973592571547	0.2124015688574444	9.325945241199479	20.863766210362105	KDR
Positive Regulation Of Release Of Sequestered Calcium Ion Into Cytosol (GO:0051281)	1/27	0.10675973592571547	0.2124015688574444	9.325945241199479	20.863766210362105	CALM2
Neutral Amino Acid Transport (GO:0015804)	1/27	0.10675973592571547	0.2124015688574444	9.325945241199479	20.863766210362105	SLC36A1
Regulation Of Calcium Ion Transmembrane Transporter Activity (GO:1901019)	1/27	0.10675973592571547	0.2124015688574444	9.325945241199479	20.863766210362105	CALM2
Negative Regulation Of Microtubule Polymerization Or Depolymerization (GO:0031111)	1/28	0.11049063244546352	0.21284786341770087	8.979912115505336	19.781170737965102	ARHGEF2
Glycolipid Metabolic Process (GO:0006664)	1/28	0.11049063244546352	0.21284786341770087	8.979912115505336	19.781170737965102	GM2A
Interferon-Mediated Signaling Pathway (GO:0140888)	1/28	0.11049063244546352	0.21284786341770087	8.979912115505336	19.781170737965102	HDAC4
Regulation Of Phosphatidylinositol 3-Kinase Activity (GO:0043551)	1/28	0.11049063244546352	0.21284786341770087	8.979912115505336	19.781170737965102	PIK3R1
Regulation Of DNA Damage Response, Signal Transduction By P53 Class Mediator (GO:0043516)	1/28	0.11049063244546352	0.21284786341770087	8.979912115505336	19.781170737965102	SOX4
Negative Regulation Of G1/S Transition Of Mitotic Cell Cycle (GO:2000134)	1/28	0.11049063244546352	0.21284786341770087	8.979912115505336	19.781170737965102	JADE1
Negative Regulation Of Calcium Ion Transmembrane Transporter Activity (GO:1901020)	1/28	0.11049063244546352	0.21284786341770087	8.979912115505336	19.781170737965102	CALM2
Regulation Of Cardiac Muscle Contraction (GO:0055117)	1/28	0.11049063244546352	0.21284786341770087	8.979912115505336	19.781170737965102	CALM2
Regulation Of Cell Migration Involved In Sprouting Angiogenesis (GO:0090049)	1/28	0.11049063244546352	0.21284786341770087	8.979912115505336	19.781170737965102	KDR
Positive Regulation Of Insulin Secretion (GO:0032024)	1/29	0.11420620445274447	0.21284786341770087	8.658595641646489	18.78698489349491	SOX4
Extracellular Matrix Disassembly (GO:0022617)	1/29	0.11420620445274447	0.21284786341770087	8.658595641646489	18.78698489349491	MMP15
Very Long-Chain Fatty Acid Metabolic Process (GO:0000038)	1/29	0.11420620445274447	0.21284786341770087	8.658595641646489	18.78698489349491	HACD3
Negative Regulation Of Protein Secretion (GO:0050709)	1/29	0.11420620445274447	0.21284786341770087	8.658595641646489	18.78698489349491	KCNB1
Action Potential (GO:0001508)	1/29	0.11420620445274447	0.21284786341770087	8.658595641646489	18.78698489349491	KCNB1
Regulation Of Protein Autophosphorylation (GO:0031952)	1/29	0.11420620445274447	0.21284786341770087	8.658595641646489	18.78698489349491	CALM2
Regulation Of Protein Polymerization (GO:0032271)	1/29	0.11420620445274447	0.21284786341770087	8.658595641646489	18.78698489349491	TPPP
Cellular Component Disassembly (GO:0022411)	1/29	0.11420620445274447	0.21284786341770087	8.658595641646489	18.78698489349491	MMP15
Cellular Response To Amyloid-Beta (GO:1904646)	1/29	0.11420620445274447	0.21284786341770087	8.658595641646489	18.78698489349491	NTRK1
Cellular Response To Hydrogen Peroxide (GO:0070301)	1/29	0.11420620445274447	0.21284786341770087	8.658595641646489	18.78698489349491	TNFAIP3
Negative Regulation Of Cell Cycle G1/S Phase Transition (GO:1902807)	1/29	0.11420620445274447	0.21284786341770087	8.658595641646489	18.78698489349491	JADE1
Regulation Of Defense Response To Virus By Host (GO:0050691)	1/30	0.11790651381427904	0.21284786341770087	8.359438924605493	17.87133705293142	TNFAIP3
Regulation Of Lamellipodium Assembly (GO:0010591)	1/30	0.11790651381427904	0.21284786341770087	8.359438924605493	17.87133705293142	PIK3R1
Import Into Cell (GO:0098657)	1/30	0.11790651381427904	0.21284786341770087	8.359438924605493	17.87133705293142	SLC36A1
Positive Regulation Of Substrate Adhesion-Dependent Cell Spreading (GO:1900026)	1/30	0.11790651381427904	0.21284786341770087	8.359438924605493	17.87133705293142	RREB1
Arachidonic Acid Metabolic Process (GO:0019369)	1/30	0.11790651381427904	0.21284786341770087	8.359438924605493	17.87133705293142	DAGLA
Positive Regulation Of Wound Healing (GO:0090303)	1/30	0.11790651381427904	0.21284786341770087	8.359438924605493	17.87133705293142	RREB1
Regulation Of Potassium Ion Transmembrane Transport (GO:1901379)	1/30	0.11790651381427904	0.21284786341770087	8.359438924605493	17.87133705293142	AMIGO1
Protein K63-linked Deubiquitination (GO:0070536)	1/30	0.11790651381427904	0.21284786341770087	8.359438924605493	17.87133705293142	TNFAIP3
Cellular Response To Vascular Endothelial Growth Factor Stimulus (GO:0035924)	1/30	0.11790651381427904	0.21284786341770087	8.359438924605493	17.87133705293142	KDR
Response To Estrogen (GO:0043627)	1/30	0.11790651381427904	0.21284786341770087	8.359438924605493	17.87133705293142	CITED2
Positive Regulation Of Cation Channel Activity (GO:2001259)	1/30	0.11790651381427904	0.21284786341770087	8.359438924605493	17.87133705293142	CALM2
Positive Regulation Of Cell-Cell Adhesion (GO:0022409)	1/30	0.11790651381427904	0.21284786341770087	8.359438924605493	17.87133705293142	CITED2
Positive Regulation Of Extrinsic Apoptotic Signaling Pathway (GO:2001238)	1/30	0.11790651381427904	0.21284786341770087	8.359438924605493	17.87133705293142	G0S2
Regulation Of Cellular Component Organization (GO:0051128)	2/135	0.10884809089464956	0.21284786341770087	3.6813585688358827	8.164524508298035	JADE1;SGK1
Positive Regulation Of Hydrolase Activity (GO:0051345)	2/137	0.11153183781405915	0.21284786341770087	3.626309067688378	7.954110174387316	NTRK1;CALM2
Regulation Of Neuron Projection Development (GO:0010975)	2/138	0.11288030168961168	0.21284786341770087	3.599391480730223	7.851810835073158	NTRK1;RTN4RL1
Heart Development (GO:0007507)	2/139	0.11423308137491917	0.21284786341770087	3.57286685124591	7.751385884477725	CITED2;SOX4
Negative Regulation Of Gene Expression (GO:0010629)	3/287	0.11761272704453114	0.21284786341770087	2.603409933283914	5.572229346207437	CITED2;STC2;KDR
Negative Regulation Of Cellular Process (GO:0048523)	4/440	0.11087584216382822	0.21284786341770087	2.2765399737876804	5.006895084776832	NTRK1;JADE1;CBFA2T3;SOX4
Regulation Of Glucose Import (GO:0046324)	1/31	0.12159162215212674	0.21692402074088338	8.080225988700565	17.025740823378843	PIK3R1
O-glycan Processing (GO:0016266)	1/31	0.12159162215212674	0.21692402074088338	8.080225988700565	17.025740823378843	ST3GAL1
Positive Regulation Of Protein Dephosphorylation (GO:0035307)	1/31	0.12159162215212674	0.21692402074088338	8.080225988700565	17.025740823378843	CALM2
Branching Morphogenesis Of An Epithelial Tube (GO:0048754)	1/31	0.12159162215212674	0.21692402074088338	8.080225988700565	17.025740823378843	KDR
Positive Regulation Of RNA Metabolic Process (GO:0051254)	1/31	0.12159162215212674	0.21692402074088338	8.080225988700565	17.025740823378843	PIK3R1
Protein Autophosphorylation (GO:0046777)	2/145	0.12243718024426198	0.21792097654716416	3.4215095249578007	7.185707846136348	NTRK1;KDR
Negative Regulation Of Smooth Muscle Cell Proliferation (GO:0048662)	1/32	0.12526159087285466	0.2198586814396525	7.819026790595954	16.242863133416847	TNFAIP3
Regulation Of Microtubule Cytoskeleton Organization (GO:0070507)	1/32	0.12526159087285466	0.2198586814396525	7.819026790595954	16.242863133416847	TPPP
Regulation Of Peptidyl-Threonine Phosphorylation (GO:0010799)	1/32	0.12526159087285466	0.2198586814396525	7.819026790595954	16.242863133416847	CALM2
Positive Regulation Of RNA Splicing (GO:0033120)	1/32	0.12526159087285466	0.2198586814396525	7.819026790595954	16.242863133416847	PIK3R1
Regulation Of DNA Biosynthetic Process (GO:2000278)	1/32	0.12526159087285466	0.2198586814396525	7.819026790595954	16.242863133416847	JADE1
Regulation Of Cell-Cell Adhesion (GO:0022407)	1/32	0.12526159087285466	0.2198586814396525	7.819026790595954	16.242863133416847	CITED2
Heterophilic Cell-Cell Adhesion Via Plasma Membrane Cell Adhesion Molecules (GO:0007157)	1/33	0.12891648110983228	0.2216663476096664	7.5741525423728815	15.516337076804998	AMIGO1
Amino Acid Transmembrane Transport (GO:0003333)	1/33	0.12891648110983228	0.2216663476096664	7.5741525423728815	15.516337076804998	SLC36A1
Amino Acid Transport (GO:0006865)	1/33	0.12891648110983228	0.2216663476096664	7.5741525423728815	15.516337076804998	SLC36A1
Regulation Of Protein Import Into Nucleus (GO:0042306)	1/33	0.12891648110983228	0.2216663476096664	7.5741525423728815	15.516337076804998	PIK3R1
Microtubule Polymerization (GO:0046785)	1/33	0.12891648110983228	0.2216663476096664	7.5741525423728815	15.516337076804998	TPPP
Regulation Of Wound Healing (GO:0061041)	1/33	0.12891648110983228	0.2216663476096664	7.5741525423728815	15.516337076804998	TNFAIP3
Positive Regulation Of Chemotaxis (GO:0050921)	1/33	0.12891648110983228	0.2216663476096664	7.5741525423728815	15.516337076804998	KDR
Neuron Projection Development (GO:0031175)	2/148	0.1265928959043884	0.2216663476096664	3.35049598488427	6.924734356994826	EHD1;SGK1
Positive Regulation Of Multicellular Organismal Process (GO:0051240)	3/298	0.127676403110152	0.2216663476096664	2.504371097234612	5.154637630512554	G0S2;RREB1;PPARGC1B
Substrate Adhesion-Dependent Cell Spreading (GO:0034446)	1/34	0.13255635375392424	0.22537545604694054	7.34411915767848	14.840609785886459	PIK3R1
Positive Regulation Of Myeloid Cell Differentiation (GO:0045639)	1/34	0.13255635375392424	0.22537545604694054	7.34411915767848	14.840609785886459	RAB7B
Regulation Of Phosphoprotein Phosphatase Activity (GO:0043666)	1/34	0.13255635375392424	0.22537545604694054	7.34411915767848	14.840609785886459	CALM2
Cardiac Ventricle Morphogenesis (GO:0003208)	1/34	0.13255635375392424	0.22537545604694054	7.34411915767848	14.840609785886459	SOX4
Response To Amyloid-Beta (GO:1904645)	1/34	0.13255635375392424	0.22537545604694054	7.34411915767848	14.840609785886459	NTRK1
Substantia Nigra Development (GO:0021762)	1/35	0.13618126946562678	0.2274676149315964	7.127617148554337	14.210817959273662	CALM2
Negative Regulation Of Mitotic Cell Cycle Phase Transition (GO:1901991)	1/35	0.13618126946562678	0.2274676149315964	7.127617148554337	14.210817959273662	JADE1
Histone Deacetylation (GO:0016575)	1/35	0.13618126946562678	0.2274676149315964	7.127617148554337	14.210817959273662	HDAC4
Negative Regulation Of Tumor Necrosis Factor Production (GO:0032720)	1/35	0.13618126946562678	0.2274676149315964	7.127617148554337	14.210817959273662	TNFAIP3
Intracellular Steroid Hormone Receptor Signaling Pathway (GO:0030518)	1/35	0.13618126946562678	0.2274676149315964	7.127617148554337	14.210817959273662	PPARGC1B
Organic Hydroxy Compound Biosynthetic Process (GO:1901617)	1/35	0.13618126946562678	0.2274676149315964	7.127617148554337	14.210817959273662	OSBPL6
Protein Localization To Cilium (GO:0061512)	1/35	0.13618126946562678	0.2274676149315964	7.127617148554337	14.210817959273662	EHD1
Negative Regulation Of I-kappaB kinase/NF-kappaB Signaling (GO:0043124)	1/35	0.13618126946562678	0.2274676149315964	7.127617148554337	14.210817959273662	TNFAIP3
Epidermis Development (GO:0008544)	1/36	0.13979128868561758	0.2309595204371073	6.923486682808717	13.6226853793127	LAMB3
Unsaturated Fatty Acid Metabolic Process (GO:0033559)	1/36	0.13979128868561758	0.2309595204371073	6.923486682808717	13.6226853793127	DAGLA
Regulation Of Intracellular Protein Transport (GO:0033157)	1/36	0.13979128868561758	0.2309595204371073	6.923486682808717	13.6226853793127	PCNT
Regulation Of Protein Dephosphorylation (GO:0035304)	1/36	0.13979128868561758	0.2309595204371073	6.923486682808717	13.6226853793127	CALM2
Regulation Of Programmed Cell Death (GO:0043067)	2/157	0.13925705429753696	0.2309595204371073	3.1539488320355953	6.21780114874063	NTRK1;SGK1
Epithelial Cell Migration (GO:0010631)	1/37	0.14338647156876685	0.23185897530268681	6.730696798493408	13.072438042860993	FAT2
Steroid Biosynthetic Process (GO:0006694)	1/37	0.14338647156876685	0.23185897530268681	6.730696798493408	13.072438042860993	OSBPL6
Regulation Of Cytokine-Mediated Signaling Pathway (GO:0001959)	1/37	0.14338647156876685	0.23185897530268681	6.730696798493408	13.072438042860993	TNFAIP3
Regulation Of Filopodium Assembly (GO:0051489)	1/37	0.14338647156876685	0.23185897530268681	6.730696798493408	13.072438042860993	PIK3R1
Positive Regulation Of Myoblast Differentiation (GO:0045663)	1/37	0.14338647156876685	0.23185897530268681	6.730696798493408	13.072438042860993	SOX4
Histone H4 Acetylation (GO:0043967)	1/37	0.14338647156876685	0.23185897530268681	6.730696798493408	13.072438042860993	JADE1
Negative Regulation Of Tumor Necrosis Factor Superfamily Cytokine Production (GO:1903556)	1/37	0.14338647156876685	0.23185897530268681	6.730696798493408	13.072438042860993	TNFAIP3
Positive Regulation Of Viral Process (GO:0048524)	1/37	0.14338647156876685	0.23185897530268681	6.730696798493408	13.072438042860993	HACD3
Microtubule Bundle Formation (GO:0001578)	1/37	0.14338647156876685	0.23185897530268681	6.730696798493408	13.072438042860993	TPPP
Positive Regulation Of Cell-Matrix Adhesion (GO:0001954)	1/37	0.14338647156876685	0.23185897530268681	6.730696798493408	13.072438042860993	KDR
Negative Regulation Of Response To Biotic Stimulus (GO:0002832)	1/38	0.1469668780779549	0.23514700492472784	6.548327989005955	12.556733479569946	TNFAIP3
Regulation Of Microtubule-Based Process (GO:0032886)	1/38	0.1469668780779549	0.23514700492472784	6.548327989005955	12.556733479569946	TPPP
Positive Regulation Of Ras Protein Signal Transduction (GO:0046579)	1/38	0.1469668780779549	0.23514700492472784	6.548327989005955	12.556733479569946	NTRK1
Positive Regulation Of Cell Death (GO:0010942)	1/38	0.1469668780779549	0.23514700492472784	6.548327989005955	12.556733479569946	NTRK1
Negative Regulation Of Cell Projection Organization (GO:0031345)	1/38	0.1469668780779549	0.23514700492472784	6.548327989005955	12.556733479569946	RTN4RL1
Negative Regulation Of Neuron Projection Development (GO:0010977)	1/39	0.15053256789827027	0.23834323250559458	6.375557537912578	12.072601594140725	RTN4RL1
Positive Regulation Of Nucleocytoplasmic Transport (GO:0046824)	1/39	0.15053256789827027	0.23834323250559458	6.375557537912578	12.072601594140725	PIK3R1
Protein Deacetylation (GO:0006476)	1/39	0.15053256789827027	0.23834323250559458	6.375557537912578	12.072601594140725	HDAC4
Phosphatidylinositol Phosphate Biosynthetic Process (GO:0046854)	1/39	0.15053256789827027	0.23834323250559458	6.375557537912578	12.072601594140725	PIK3R1
Proton Transmembrane Transport (GO:1902600)	1/39	0.15053256789827027	0.23834323250559458	6.375557537912578	12.072601594140725	SLC36A1
Regulation Of Interleukin-2 Production (GO:0032663)	1/40	0.15408360049026962	0.24295339496391058	6.211647109952195	11.617394897366662	TNFAIP3
Response To Hydrogen Peroxide (GO:0042542)	1/40	0.15408360049026962	0.24295339496391058	6.211647109952195	11.617394897366662	TNFAIP3
Positive Regulation Of Transport (GO:0051050)	1/41	0.15762003510820957	0.24750253446743653	6.055932203389831	11.188746448122016	SGK1
Positive Regulation Of Blood Vessel Endothelial Cell Migration (GO:0043536)	1/41	0.15762003510820957	0.24750253446743653	6.055932203389831	11.188746448122016	KDR
Regulation Of Angiogenesis (GO:0045765)	2/170	0.15800988890920947	0.24760312488865813	2.907224958949097	5.364113968503882	KDR;TNFAIP3
Blood Vessel Morphogenesis (GO:0048514)	1/42	0.16114193074829714	0.24993442320144044	5.90781314592807	10.784534156404623	KDR
Protein Sumoylation (GO:0016925)	1/42	0.16114193074829714	0.24993442320144044	5.90781314592807	10.784534156404623	HDAC4
Plasma Membrane Bounded Cell Projection Morphogenesis (GO:0120039)	1/42	0.16114193074829714	0.24993442320144044	5.90781314592807	10.784534156404623	SGK1
Positive Regulation Of Cell Junction Assembly (GO:1901890)	1/42	0.16114193074829714	0.24993442320144044	5.90781314592807	10.784534156404623	KDR
Positive Regulation Of Fat Cell Differentiation (GO:0045600)	1/42	0.16114193074829714	0.24993442320144044	5.90781314592807	10.784534156404623	RREB1
Regulation Of Epithelial Cell Migration (GO:0010632)	1/43	0.16464934615114735	0.25177767218284103	5.766747376916868	10.402850354456358	RREB1
Insulin Receptor Signaling Pathway (GO:0008286)	1/43	0.16464934615114735	0.25177767218284103	5.766747376916868	10.402850354456358	PIK3R1
Carboxylic Acid Transport (GO:0046942)	1/43	0.16464934615114735	0.25177767218284103	5.766747376916868	10.402850354456358	SLC36A1
Regulation Of Tumor Necrosis Factor-Mediated Signaling Pathway (GO:0010803)	1/43	0.16464934615114735	0.25177767218284103	5.766747376916868	10.402850354456358	TNFAIP3
Cytoplasmic Microtubule Organization (GO:0031122)	1/43	0.16464934615114735	0.25177767218284103	5.766747376916868	10.402850354456358	TPPP
Regulation Of Cation Channel Activity (GO:2001257)	1/43	0.16464934615114735	0.25177767218284103	5.766747376916868	10.402850354456358	CALM2
Protein Localization To Membrane (GO:0072657)	2/174	0.16387493097393194	0.25177767218284103	2.838813151563753	5.1344243975217605	EHD1;KCNB1
Endocytosis (GO:0006897)	2/175	0.16534747011090012	0.25233750458691584	2.8222045046840742	5.079138775070186	EHD1;RHOBTB2
Regulation Of Release Of Sequestered Calcium Ion Into Cytosol (GO:0051279)	1/44	0.16814233983467544	0.25530503505907065	5.632242806464328	10.041975756475678	CALM2
Response To Unfolded Protein (GO:0006986)	1/44	0.16814233983467544	0.25530503505907065	5.632242806464328	10.041975756475678	HSPA4L
Regulation Of Canonical Wnt Signaling Pathway (GO:0060828)	2/177	0.16829976653236106	0.25530503505907065	2.7895566502463054	4.97101384328466	JADE1;SOX4
Regulation Of Inflammatory Response (GO:0050727)	2/178	0.16977943478082191	0.2560166080028267	2.773510971786834	4.91814254997046	DAGLA;TNFAIP3
Positive Regulation Of Protein Metabolic Process (GO:0051247)	2/178	0.16977943478082191	0.2560166080028267	2.773510971786834	4.91814254997046	TNFAIP3;SOX4
Regulation Of ERK1 And ERK2 Cascade (GO:0070372)	2/178	0.16977943478082191	0.2560166080028267	2.773510971786834	4.91814254997046	NTRK1;KDR
Positive Regulation Of Protein Localization To Plasma Membrane (GO:1903078)	1/45	0.17162097012492875	0.2572622037375658	5.503852080123266	9.7003570909786	PIK3R1
Memory (GO:0007613)	1/45	0.17162097012492875	0.2572622037375658	5.503852080123266	9.7003570909786	SGK1
Regulation Of Substrate Adhesion-Dependent Cell Spreading (GO:1900024)	1/45	0.17162097012492875	0.2572622037375658	5.503852080123266	9.7003570909786	RREB1
Protein Stabilization (GO:0050821)	2/180	0.1727455910571486	0.2584382858335294	2.7419604804339404	4.814705305078659	PIK3R1;SOX4
Negative Regulation Of Innate Immune Response (GO:0045824)	1/46	0.17508529507631962	0.26040083025049493	5.381167608286252	9.376587822144874	TNFAIP3
Positive Regulation Of Protein Localization To Cell Periphery (GO:1904377)	1/46	0.17508529507631962	0.26040083025049493	5.381167608286252	9.376587822144874	PIK3R1
Regulation Of Smooth Muscle Cell Proliferation (GO:0048660)	1/46	0.17508529507631962	0.26040083025049493	5.381167608286252	9.376587822144874	TNFAIP3
Regulation Of Translation (GO:0006417)	2/182	0.17572055039446682	0.2608351919917867	2.7111111111111112	4.714243554976024	KLHL25;SOX4
Sprouting Angiogenesis (GO:0002040)	1/47	0.1785353725355493	0.2634696759747912	5.263817243920412	9.06939146910202	KDR
Negative Regulation Of Protein-Containing Complex Assembly (GO:0031333)	1/47	0.1785353725355493	0.2634696759747912	5.263817243920412	9.06939146910202	ZNF827
Regulation Of Macromolecule Biosynthetic Process (GO:0010556)	1/47	0.1785353725355493	0.2634696759747912	5.263817243920412	9.06939146910202	JADE1
Gland Development (GO:0048732)	1/48	0.18197126006525965	0.2675012720495113	5.151460512080779	8.777607133987166	CITED2
Regulation Of Blood Vessel Endothelial Cell Migration (GO:0043535)	1/48	0.18197126006525965	0.2675012720495113	5.151460512080779	8.777607133987166	KDR
Fatty Acid Biosynthetic Process (GO:0006633)	1/49	0.18539301508279524	0.26992086487150263	5.043785310734464	8.500176897366869	HACD3
Glycosaminoglycan Biosynthetic Process (GO:0006024)	1/49	0.18539301508279524	0.26992086487150263	5.043785310734464	8.500176897366869	ST3GAL1
Rho Protein Signal Transduction (GO:0007266)	1/49	0.18539301508279524	0.26992086487150263	5.043785310734464	8.500176897366869	RHOBTB2
Microtubule Cytoskeleton Organization Involved In Mitosis (GO:1902850)	1/49	0.18539301508279524	0.26992086487150263	5.043785310734464	8.500176897366869	PCNT
Monoatomic Cation Transmembrane Transport (GO:0098655)	2/188	0.1846948347622713	0.26992086487150263	2.6225435669262143	4.429608149856866	SLC36A1;KCNB1
Inorganic Cation Transmembrane Transport (GO:0098662)	2/190	0.18770161879281042	0.27275952252874935	2.5942773294203962	4.339970983363295	SLC36A1;KCNB1
Membrane Lipid Biosynthetic Process (GO:0046467)	1/50	0.18880069471818792	0.2733114818777577	4.940505015565548	8.236134820331168	HACD3
Endosome To Lysosome Transport (GO:0008333)	1/50	0.18880069471818792	0.2733114818777577	4.940505015565548	8.236134820331168	RAB7B
Regulation Of Focal Adhesion Assembly (GO:0051893)	1/51	0.1921943558844471	0.2740482372836394	4.84135593220339	7.984597308494966	KDR
Phosphatidylinositol-Mediated Signaling (GO:0048015)	1/51	0.1921943558844471	0.2740482372836394	4.84135593220339	7.984597308494966	PIK3R1
Monocarboxylic Acid Biosynthetic Process (GO:0072330)	1/51	0.1921943558844471	0.2740482372836394	4.84135593220339	7.984597308494966	OSBPL6
Positive Regulation Of T Cell Differentiation (GO:0045582)	1/51	0.1921943558844471	0.2740482372836394	4.84135593220339	7.984597308494966	SOX4
Cholesterol Homeostasis (GO:0042632)	1/51	0.1921943558844471	0.2740482372836394	4.84135593220339	7.984597308494966	EHD1
Cilium Organization (GO:0044782)	2/192	0.19071553636218894	0.2740482372836394	2.566606170598911	4.252795328460117	EHD1;PCNT
Vesicle-Mediated Transport (GO:0016192)	3/361	0.19052533918080286	0.2740482372836394	2.054395765951191	3.4061267107586413	EHD1;RAB7B;RHOBTB2
Regulation Of Cell Migration (GO:0030334)	3/361	0.19052533918080286	0.2740482372836394	2.054395765951191	3.4061267107586413	CITED2;KDR;SGK1
Sterol Homeostasis (GO:0055092)	1/52	0.19557405530135602	0.27730649632281823	4.746095048188767	7.74475465247598	EHD1
Regulation Of Myoblast Differentiation (GO:0045661)	1/52	0.19557405530135602	0.27730649632281823	4.746095048188767	7.74475465247598	SOX4
Response To Metal Ion (GO:0010038)	1/52	0.19557405530135602	0.27730649632281823	4.746095048188767	7.74475465247598	CALM2
Positive Regulation Of Phosphorylation (GO:0042327)	2/196	0.19676349848159616	0.2779558714609909	2.512975471027373	4.08547687508674	NTRK1;KDR
Regulation Of Cell Growth (GO:0001558)	2/196	0.19676349848159616	0.2779558714609909	2.512975471027373	4.08547687508674	JADE1;SGK1
Kidney Development (GO:0001822)	1/53	0.19893984940331005	0.2794718771654633	4.654498044328553	7.5158635832928855	SOX4
Sodium Ion Transport (GO:0006814)	1/53	0.19893984940331005	0.2794718771654633	4.654498044328553	7.5158635832928855	SGK1
Positive Regulation Of Developmental Process (GO:0051094)	2/197	0.1982794537661519	0.2794718771654633	2.499911582670203	4.045051585612664	KDR;RREB1
Cilium Assembly (GO:0060271)	2/200	0.20283622020703038	0.28441979217221974	2.46151166840822	3.9269884494652363	EHD1;PCNT
Sulfur Compound Biosynthetic Process (GO:0044272)	1/55	0.20562994649945113	0.28518021777296143	4.481481481481482	7.08825664152305	ST3GAL1
Positive Regulation Of Mitochondrion Organization (GO:0010822)	1/55	0.20562994649945113	0.28518021777296143	4.481481481481482	7.08825664152305	KDR
Regulation Of Heart Contraction (GO:0008016)	1/55	0.20562994649945113	0.28518021777296143	4.481481481481482	7.08825664152305	CALM2
Protein N-linked Glycosylation (GO:0006487)	1/55	0.20562994649945113	0.28518021777296143	4.481481481481482	7.08825664152305	ST3GAL1
Protein Polymerization (GO:0051258)	1/55	0.20562994649945113	0.28518021777296143	4.481481481481482	7.08825664152305	TPPP
Myeloid Leukocyte Differentiation (GO:0002573)	1/55	0.20562994649945113	0.28518021777296143	4.481481481481482	7.08825664152305	CBFA2T3
Negative Regulation Of Immune Response (GO:0050777)	1/56	0.20895436129082706	0.2882129121252787	4.399691833590139	6.888330961248068	TNFAIP3
DNA-templated Transcription Initiation (GO:0006352)	1/56	0.20895436129082706	0.2882129121252787	4.399691833590139	6.888330961248068	RRN3
Telomere Organization (GO:0032200)	1/56	0.20895436129082706	0.2882129121252787	4.399691833590139	6.888330961248068	ZNF827
Negative Regulation Of Intrinsic Apoptotic Signaling Pathway (GO:2001243)	1/57	0.21226509440717845	0.2885893949006362	4.3208232445520585	6.696927512095997	ARHGEF2
Positive Regulation Of Macroautophagy (GO:0016239)	1/57	0.21226509440717845	0.2885893949006362	4.3208232445520585	6.696927512095997	KDR
Regulation Of Extrinsic Apoptotic Signaling Pathway (GO:2001236)	1/57	0.21226509440717845	0.2885893949006362	4.3208232445520585	6.696927512095997	G0S2
Long-Chain Fatty Acid Metabolic Process (GO:0001676)	1/57	0.21226509440717845	0.2885893949006362	4.3208232445520585	6.696927512095997	DAGLA
Response To Molecule Of Bacterial Origin (GO:0002237)	1/57	0.21226509440717845	0.2885893949006362	4.3208232445520585	6.696927512095997	TNFAIP3
Regulation Of I-kappaB kinase/NF-kappaB Signaling (GO:0043122)	2/205	0.2104582482330896	0.2885893949006362	2.400033973161203	3.740376125009518	TNFAIP3;CXXC5
Positive Regulation Of Gene Expression (GO:0010628)	3/380	0.21086826612432205	0.2885893949006362	1.948206058913863	3.0324249515320165	CITED2;PIK3R1;SOX4
Positive Regulation Of Cell Population Proliferation (GO:0008284)	3/380	0.21086826612432205	0.2885893949006362	1.948206058913863	3.0324249515320165	HDAC4;KDR;SOX4
Chromatin Remodeling (GO:0006338)	2/207	0.21351579780186822	0.28977143987396403	2.376282590412111	3.669085956437493	HDAC4;ZNF827
Regulation Of Neuron Differentiation (GO:0045664)	1/58	0.2155622012557439	0.29202722451758534	4.244721974427595	6.513550379498427	ARHGEF2
Sphingolipid Biosynthetic Process (GO:0030148)	1/59	0.2188457369074837	0.29333820114583353	4.171244886031561	6.337740238511424	HACD3
Regulation Of Interleukin-1 Beta Production (GO:0032651)	1/59	0.2188457369074837	0.29333820114583353	4.171244886031561	6.337740238511424	TNFAIP3
Regulation Of Translational Initiation (GO:0006446)	1/59	0.2188457369074837	0.29333820114583353	4.171244886031561	6.337740238511424	KLHL25
Regulation Of Rho Protein Signal Transduction (GO:0035023)	1/59	0.2188457369074837	0.29333820114583353	4.171244886031561	6.337740238511424	ARHGEF2
Embryonic Organ Development (GO:0048568)	1/59	0.2188457369074837	0.29333820114583353	4.171244886031561	6.337740238511424	KDR
Endocytic Recycling (GO:0032456)	1/59	0.2188457369074837	0.29333820114583353	4.171244886031561	6.337740238511424	EHD1
Negative Regulation Of Neuron Apoptotic Process (GO:0043524)	1/60	0.22211575631700578	0.29460379546409143	4.1002585463947145	6.1690710911147235	NTRK1
Positive Regulation Of Protein Secretion (GO:0050714)	1/60	0.22211575631700578	0.29460379546409143	4.1002585463947145	6.1690710911147235	SOX4
Positive Regulation Of Secretion By Cell (GO:1903532)	1/60	0.22211575631700578	0.29460379546409143	4.1002585463947145	6.1690710911147235	KCNB1
Regulation Of Viral Genome Replication (GO:0045069)	1/60	0.22211575631700578	0.29460379546409143	4.1002585463947145	6.1690710911147235	HACD3
Positive Regulation Of Apoptotic Signaling Pathway (GO:2001235)	1/60	0.22211575631700578	0.29460379546409143	4.1002585463947145	6.1690710911147235	G0S2
Positive Regulation Of Cell Cycle (GO:0045787)	1/60	0.22211575631700578	0.29460379546409143	4.1002585463947145	6.1690710911147235	CITED2
Regulation Of Cytokinesis (GO:0032465)	1/61	0.22537231417825776	0.29633729891950844	4.031638418079096	6.0071473494723415	CALM2
Extrinsic Apoptotic Signaling Pathway (GO:0097191)	1/61	0.22537231417825776	0.29633729891950844	4.031638418079096	6.0071473494723415	G0S2
Telomere Maintenance (GO:0000723)	1/61	0.22537231417825776	0.29633729891950844	4.031638418079096	6.0071473494723415	ZNF827
Positive Regulation Of Tumor Necrosis Factor Production (GO:0032760)	1/61	0.22537231417825776	0.29633729891950844	4.031638418079096	6.0071473494723415	ARHGEF2
Response To Interleukin-1 (GO:0070555)	1/61	0.22537231417825776	0.29633729891950844	4.031638418079096	6.0071473494723415	HDAC4
Positive Regulation Of Protein Transport (GO:0051222)	1/62	0.22861546496506846	0.29956509202319315	3.965268130036121	5.851601214020917	PCNT
Positive Regulation Of Cell-Substrate Adhesion (GO:0010811)	1/62	0.22861546496506846	0.29956509202319315	3.965268130036121	5.851601214020917	RREB1
Positive Regulation Of MAPK Cascade (GO:0043410)	2/218	0.2304064136834613	0.3013922106702764	2.2535121328224776	3.3079541517996076	NTRK1;KDR
Positive Regulation Of Neurogenesis (GO:0050769)	1/63	0.23184526296506852	0.3022339620127823	3.9010388190267906	5.702090315580749	AMIGO1
Positive Regulation Of Protein Polymerization (GO:0032273)	1/63	0.23184526296506852	0.3022339620127823	3.9010388190267906	5.702090315580749	TPPP
Positive Regulation Of Programmed Cell Death (GO:0043068)	2/220	0.23348869410435427	0.30385514986183093	2.232521354001898	3.247473833774811	NTRK1;SOX4
Positive Regulation Of Protein Localization To Nucleus (GO:1900182)	1/64	0.23506176218194239	0.30433890844680783	3.838848533763788	5.55829559323796	PIK3R1
Positive Regulation Of Response To Stimulus (GO:0048584)	1/64	0.23506176218194239	0.30433890844680783	3.838848533763788	5.55829559323796	NPAS2
Positive Regulation Of Tumor Necrosis Factor Superfamily Cytokine Production (GO:1903557)	1/64	0.23506176218194239	0.30433890844680783	3.838848533763788	5.55829559323796	ARHGEF2
Chromatin Organization (GO:0006325)	2/222	0.2365737799824595	0.30577563399093405	2.211912225705329	3.188460753547821	HDAC4;ZNF827
Negative Regulation Of Supramolecular Fiber Organization (GO:1902904)	1/65	0.2382650164801817	0.3069176483473527	3.7786016949152543	5.419919375245878	ARHGEF2
Cellular Response To Reactive Oxygen Species (GO:0034614)	1/65	0.2382650164801817	0.3069176483473527	3.7786016949152543	5.419919375245878	TNFAIP3
Negative Regulation Of Signal Transduction (GO:0009968)	2/224	0.23966141626980395	0.30819403784272587	2.1916744330537434	3.1308685514736	TNFAIP3;RAB7B
Positive Regulation Of Endothelial Cell Proliferation (GO:0001938)	1/66	0.24145507946507533	0.3099761155294886	3.7202086049543674	5.286683648537631	KDR
Glycoprotein Biosynthetic Process (GO:0009101)	1/67	0.2446320045522511	0.3119468514424678	3.663585002568053	5.158328489015958	ST3GAL1
Calcium-Mediated Signaling (GO:0019722)	1/67	0.2446320045522511	0.3119468514424678	3.663585002568053	5.158328489015958	KDR
Regulation Of DNA Replication (GO:0006275)	1/67	0.2446320045522511	0.3119468514424678	3.663585002568053	5.158328489015958	JADE1
Negative Regulation Of NF-kappaB Transcription Factor Activity (GO:0032088)	1/67	0.2446320045522511	0.3119468514424678	3.663585002568053	5.158328489015958	TNFAIP3
Cellular Response To Nutrient Levels (GO:0031669)	1/68	0.24779584491595577	0.3143987347848521	3.6086516569693905	5.034610640050875	KCNB1
Response To Insulin (GO:0032868)	1/68	0.24779584491595577	0.3143987347848521	3.6086516569693905	5.034610640050875	PIK3R1
Regulation Of Cell Division (GO:0051302)	1/68	0.24779584491595577	0.3143987347848521	3.6086516569693905	5.034610640050875	CALM2
Regulation Of Protein Phosphorylation (GO:0001932)	2/230	0.248937135206976	0.3153203712621696	2.133091349062311	2.9661805922651876	NTRK1;KDR
Epigenetic Regulation Of Gene Expression (GO:0040029)	1/69	0.250946653565165	0.31576068991643275	3.555333998005982	4.915302219737861	HDAC4
Protein K48-linked Ubiquitination (GO:0070936)	1/69	0.250946653565165	0.31576068991643275	3.555333998005982	4.915302219737861	TNFAIP3
Regulation Of Stress Fiber Assembly (GO:0051492)	1/69	0.250946653565165	0.31576068991643275	3.555333998005982	4.915302219737861	PIK3R1
Monoatomic Ion Transport (GO:0006811)	1/69	0.250946653565165	0.31576068991643275	3.555333998005982	4.915302219737861	SLC36A1
Supramolecular Fiber Organization (GO:0097435)	2/232	0.25203249995901533	0.3166028098658705	2.1142428785607197	2.9138436823633627	ARHGEF2;TPPP
Regulation Of Innate Immune Response (GO:0045088)	1/70	0.254084483252123	0.3186538073789002	3.5035617784328177	4.800189547645444	TNFAIP3
Regulation Of Peptidyl-Tyrosine Phosphorylation (GO:0050730)	1/71	0.25720938653938336	0.3215117331742292	3.453268765133172	4.689072074129654	ARHGEF2
Calcium Ion Homeostasis (GO:0055074)	1/71	0.25720938653938336	0.3215117331742292	3.453268765133172	4.689072074129654	STC2
Negative Regulation Of Neuron Death (GO:1901215)	1/72	0.260321415789658	0.32327496078454265	3.4043924564335164	4.581761405021624	NTRK1
Negative Regulation Of Protein Modification Process (GO:0031400)	1/72	0.260321415789658	0.32327496078454265	3.4043924564335164	4.581761405021624	TPPP
Regulation Of Protein Localization To Plasma Membrane (GO:1903076)	1/72	0.260321415789658	0.32327496078454265	3.4043924564335164	4.581761405021624	PIK3R1
Proteolysis Involved In Protein Catabolic Process (GO:0051603)	1/72	0.260321415789658	0.32327496078454265	3.4043924564335164	4.581761405021624	TNFAIP3
Positive Regulation Of Neuron Projection Development (GO:0010976)	1/73	0.263420623124077	0.32447272864554055	3.3568738229755177	4.47808041143455	NTRK1
Protein O-linked Glycosylation (GO:0006493)	1/73	0.263420623124077	0.32447272864554055	3.3568738229755177	4.47808041143455	ST3GAL1
Positive Regulation Of Catabolic Process (GO:0009896)	1/73	0.263420623124077	0.32447272864554055	3.3568738229755177	4.47808041143455	TNFAIP3
Positive Regulation Of Cell Adhesion (GO:0045785)	1/73	0.263420623124077	0.32447272864554055	3.3568738229755177	4.47808041143455	CITED2
Plasma Membrane Bounded Cell Projection Assembly (GO:0120031)	2/239	0.26287525711919535	0.32447272864554055	2.050778408264222	2.739995129394168	EHD1;PCNT
Vesicle Fusion (GO:0006906)	1/74	0.2665070604972925	0.32616000962631614	3.310657069886232	4.377862414374731	RAB7B
Positive Regulation Of Plasma Membrane Bounded Cell Projection Assembly (GO:0120034)	1/74	0.2665070604972925	0.32616000962631614	3.310657069886232	4.377862414374731	PIK3R1
Mitotic Spindle Organization (GO:0007052)	1/74	0.2665070604972925	0.32616000962631614	3.310657069886232	4.377862414374731	PCNT
Positive Regulation Of Cytokine Production (GO:0001819)	2/241	0.26597481418191327	0.32616000962631614	2.0333285240225076	2.6928460691316385	ARHGEF2;RAB7B
Epithelial Cell Differentiation (GO:0030855)	1/75	0.26958077963832533	0.32833556494411414	3.265689418231791	4.280950439992547	KDR
Cellular Response To Peptide Hormone Stimulus (GO:0071375)	1/75	0.26958077963832533	0.32833556494411414	3.265689418231791	4.280950439992547	PIK3R1
Positive Regulation Of Canonical Wnt Signaling Pathway (GO:0090263)	1/75	0.26958077963832533	0.32833556494411414	3.265689418231791	4.280950439992547	SOX4
Positive Regulation Of Protein Modification By Small Protein Conjugation Or Removal (GO:1903322)	1/76	0.27264183205977466	0.3310028632035603	3.2219209039548025	4.187196536130664	HDAC4
Positive Regulation Of Cellular Component Biogenesis (GO:0044089)	1/76	0.27264183205977466	0.3310028632035603	3.2219209039548025	4.187196536130664	TPPP
Vesicle-Mediated Transport To The Plasma Membrane (GO:0098876)	1/77	0.2756902690923105	0.333637905270949	3.1793041926851027	4.0964611448877815	EHD1
Positive Regulation Of Transmembrane Receptor Protein Serine/Threonine Kinase Signaling Pathway (GO:0090100)	1/77	0.2756902690923105	0.333637905270949	3.1793041926851027	4.0964611448877815	CITED2
Positive Regulation Of Amide Metabolic Process (GO:0034250)	1/78	0.27872614179670074	0.33677562442844605	3.1377944089808496	4.0086125276113345	SOX4
Positive Regulation Of Proteasomal Ubiquitin-Dependent Protein Catabolic Process (GO:0032436)	1/79	0.28174950117412795	0.3386821633426487	3.097348978704911	3.923526232722324	CBFA2T3
Response To Calcium Ion (GO:0051592)	1/79	0.28174950117412795	0.3386821633426487	3.097348978704911	3.923526232722324	CALM2
Positive Regulation Of Endothelial Cell Migration (GO:0010595)	1/79	0.28174950117412795	0.3386821633426487	3.097348978704911	3.923526232722324	KDR
External Encapsulating Structure Organization (GO:0045229)	1/80	0.2847603978630954	0.3386821633426487	3.0579274833726666	3.841084611395556	MMP15
Extracellular Structure Organization (GO:0043062)	1/80	0.2847603978630954	0.3386821633426487	3.0579274833726666	3.841084611395556	MMP15
Regulation Of Endothelial Cell Proliferation (GO:0001936)	1/80	0.2847603978630954	0.3386821633426487	3.0579274833726666	3.841084611395556	KDR
Positive Regulation Of Ubiquitin-Dependent Protein Catabolic Process (GO:2000060)	1/80	0.2847603978630954	0.3386821633426487	3.0579274833726666	3.841084611395556	CBFA2T3
Lipid Transport (GO:0006869)	1/80	0.2847603978630954	0.3386821633426487	3.0579274833726666	3.841084611395556	GM2A
Positive Regulation Of DNA Repair (GO:0045739)	1/80	0.2847603978630954	0.3386821633426487	3.0579274833726666	3.841084611395556	NPAS2
Positive Regulation Of Intracellular Signal Transduction (GO:1902533)	3/446	0.2845991195614941	0.3386821633426487	1.6501128668171559	2.073653420195365	NTRK1;KDR;CXXC5
Regulation Of Endothelial Cell Migration (GO:0010594)	1/81	0.28775888239472214	0.34064914426789533	3.019491525423729	3.76117636511818	KDR
Potassium Ion Transport (GO:0006813)	1/81	0.28775888239472214	0.34064914426789533	3.019491525423729	3.76117636511818	KCNB1
Protein Phosphorylation (GO:0006468)	3/448	0.2868821396409489	0.34064914426789533	1.6424600827912479	2.0509133153319055	NTRK1;KDR;SGK1
Positive Regulation Of Protein-Containing Complex Assembly (GO:0031334)	1/82	0.2907450050770445	0.3431152233828475	2.98200460347353	3.6836961322224226	TPPP
Response To Tumor Necrosis Factor (GO:0034612)	1/82	0.2907450050770445	0.3431152233828475	2.98200460347353	3.6836961322224226	ARHGEF2
MAPK Cascade (GO:0000165)	1/85	0.29962970198449534	0.3514175517102106	2.8748991121872476	3.4648511028889417	KDR
Hemopoiesis (GO:0030097)	1/85	0.29962970198449534	0.3514175517102106	2.8748991121872476	3.4648511028889417	KDR
Protein Deubiquitination (GO:0016579)	1/85	0.29962970198449534	0.3514175517102106	2.8748991121872476	3.4648511028889417	TNFAIP3
Cellular Response To Molecule Of Bacterial Origin (GO:0071219)	1/85	0.29962970198449534	0.3514175517102106	2.8748991121872476	3.4648511028889417	TNFAIP3
Negative Regulation Of Inflammatory Response (GO:0050728)	1/86	0.3025668762446124	0.35214521584365305	2.840877367896311	3.39613522279821	TNFAIP3
Potassium Ion Transmembrane Transport (GO:0071805)	1/86	0.3025668762446124	0.35214521584365305	2.840877367896311	3.39613522279821	KCNB1
Peptidyl-Lysine Modification (GO:0018205)	1/86	0.3025668762446124	0.35214521584365305	2.840877367896311	3.39613522279821	HDAC4
Regulation Of Wnt Signaling Pathway (GO:0030111)	1/86	0.3025668762446124	0.35214521584365305	2.840877367896311	3.39613522279821	TNFAIP3
Retrograde Transport, Endosome To Golgi (GO:0042147)	1/86	0.3025668762446124	0.35214521584365305	2.840877367896311	3.39613522279821	RAB7B
Positive Regulation Of Proteasomal Protein Catabolic Process (GO:1901800)	1/87	0.30549193720512774	0.35392358578642846	2.8076468269609776	3.3293971512582208	CBFA2T3
Positive Regulation Of Protein Catabolic Process (GO:0045732)	1/87	0.30549193720512774	0.35392358578642846	2.8076468269609776	3.3293971512582208	TNFAIP3
Regulation Of Cell Cycle (GO:0051726)	2/266	0.3046788836795484	0.35392358578642846	1.8375130616509927	2.1838785726957637	CITED2;JADE1
Regulation Of Macroautophagy (GO:0016241)	1/88	0.30840493392176993	0.354595688018979	2.775180206506916	3.264560032563938	KDR
Protein Complex Oligomerization (GO:0051259)	1/88	0.30840493392176993	0.354595688018979	2.775180206506916	3.264560032563938	EHD1
Protein Modification By Small Protein Removal (GO:0070646)	1/88	0.30840493392176993	0.354595688018979	2.775180206506916	3.264560032563938	TNFAIP3
Positive Regulation Of Cellular Component Organization (GO:0051130)	1/88	0.30840493392176993	0.354595688018979	2.775180206506916	3.264560032563938	TPPP
Negative Regulation Of Defense Response (GO:0031348)	1/88	0.30840493392176993	0.354595688018979	2.775180206506916	3.264560032563938	TNFAIP3
Phosphatidylinositol Biosynthetic Process (GO:0006661)	1/89	0.31130591539005087	0.3568514263898019	2.743451463790447	3.201550793076998	PIK3R1
Cellular Response To Insulin Stimulus (GO:0032869)	1/89	0.31130591539005087	0.3568514263898019	2.743451463790447	3.201550793076998	PIK3R1
Positive Regulation Of Vasculature Development (GO:1904018)	1/90	0.3141949302357937	0.3590799202694785	2.7124357265282804	3.140299918681926	KDR
Cellular Response To Tumor Necrosis Factor (GO:0071356)	1/90	0.3141949302357937	0.3590799202694785	2.7124357265282804	3.140299918681926	ARHGEF2
Cellular Response To Lipopolysaccharide (GO:0071222)	1/91	0.31707202707521404	0.36182393480054453	2.6821092278719396	3.0807412419651357	TNFAIP3
Epithelium Development (GO:0060429)	1/92	0.31993725417207813	0.36454619665784016	2.6524492456695845	3.0228117500672362	KDR
Positive Regulation Of Autophagy (GO:0010508)	1/93	0.32279065971650983	0.3666979093939424	2.6234340456890197	2.9664514004568656	KDR
Regulation Of Cell Motility (GO:2000145)	1/93	0.32279065971650983	0.3666979093939424	2.6234340456890197	2.9664514004568656	SGK1
Protein Transport (GO:0015031)	2/279	0.3246961011662812	0.3683119953527966	1.7496576621436575	1.9681297289405204	EHD1;ARHGEF2
Regulation Of Protein Serine/Threonine Kinase Activity (GO:0071900)	1/94	0.3256322916373761	0.36882345997675986	2.595042828503736	2.911602952982272	CALM2
Positive Regulation Of Peptidyl-Tyrosine Phosphorylation (GO:0050731)	1/95	0.3284621977213521	0.3703728045522665	2.567255679769203	2.8582118106786036	ARHGEF2
Regulation Of G1/S Transition Of Mitotic Cell Cycle (GO:2000045)	1/95	0.3284621977213521	0.3703728045522665	2.567255679769203	2.8582118106786036	JADE1
Positive Regulation Of Defense Response (GO:0031349)	1/95	0.3284621977213521	0.3703728045522665	2.567255679769203	2.8582118106786036	NPAS2
Regulation Of RNA Splicing (GO:0043484)	1/96	0.33128042548417536	0.371895307781349	2.5400535236396076	2.806225873053625	PIK3R1
Cytoskeleton Organization (GO:0007010)	1/96	0.33128042548417536	0.371895307781349	2.5400535236396076	2.806225873053625	TNFAIP3
Organelle Assembly (GO:0070925)	2/283	0.3308298009178275	0.371895307781349	1.7242606454779728	1.9072930380990645	EHD1;PCNT
Positive Regulation Of Translation (GO:0045727)	1/97	0.3340870223540289	0.37394129158919287	2.513418079096045	2.7555953965851394	SOX4
Positive Regulation Of DNA Metabolic Process (GO:0051054)	1/97	0.3340870223540289	0.37394129158919287	2.513418079096045	2.7555953965851394	NPAS2
Lysosomal Transport (GO:0007041)	1/98	0.3368820355195231	0.3759623303888951	2.4873318189760614	2.7062728668035585	RAB7B
Negative Regulation Of Canonical Wnt Signaling Pathway (GO:0090090)	1/98	0.3368820355195231	0.3759623303888951	2.4873318189760614	2.7062728668035585	JADE1
Positive Regulation Of Protein Serine/Threonine Kinase Activity (GO:0071902)	1/99	0.33966551198772027	0.3785128872590431	2.4617779315115875	2.658212877007441	CALM2
Organonitrogen Compound Biosynthetic Process (GO:1901566)	1/100	0.3424374985155612	0.3804861094617347	2.4367402841979113	2.6113720156059226	HACD3
Regulation Of Protein-Containing Complex Assembly (GO:0043254)	1/100	0.3424374985155612	0.3804861094617347	2.4367402841979113	2.6113720156059226	TPPP
Regulation Of Cellular Response To Stress (GO:0080135)	1/101	0.3451980418022958	0.3818784741917683	2.4122033898305086	2.5657087587028538	SOX4
Regulation Of Transforming Growth Factor Beta Receptor Signaling Pathway (GO:0017015)	1/101	0.3451980418022958	0.3818784741917683	2.4122033898305086	2.5657087587028538	CITED2
Response To Endoplasmic Reticulum Stress (GO:0034976)	1/101	0.3451980418022958	0.3818784741917683	2.4122033898305086	2.5657087587028538	PIK3R1
Small GTPase Mediated Signal Transduction (GO:0007264)	1/102	0.3479471882549724	0.384360266095609	2.38815237455949	2.5211833723642085	HACD3
Regulation Of Cytoskeleton Organization (GO:0051493)	1/103	0.35068498409981924	0.3862617216171922	2.364572947823197	2.4777578185110167	TPPP
Positive Regulation Of Angiogenesis (GO:0045766)	1/103	0.35068498409981924	0.3862617216171922	2.364572947823197	2.4777578185110167	KDR
Negative Regulation Of Growth (GO:0045926)	1/104	0.35341147546522694	0.3875796844928896	2.34145137403324	2.435395666785871	JADE1
Regulation Of Protein Binding (GO:0043393)	1/104	0.35341147546522694	0.3875796844928896	2.34145137403324	2.435395666785871	HDAC4
Negative Regulation Of Cell Growth (GO:0030308)	1/104	0.35341147546522694	0.3875796844928896	2.34145137403324	2.435395666785871	JADE1
Intracellular Protein Transport (GO:0006886)	2/299	0.35521080010550504	0.38899165429421295	1.6295135260652502	1.6866179742165177	EHD1;ARHGEF2
Intracellular Calcium Ion Homeostasis (GO:0006874)	1/105	0.3561267082187482	0.3894335226564729	2.31877444589309	2.394062013379999	STC2
Regulation Of Proteasomal Ubiquitin-Dependent Protein Catabolic Process (GO:0032434)	1/107	0.3615235805384889	0.39476712817421206	2.274704189318836	2.314347756234485	CBFA2T3
Regulation Of Small GTPase Mediated Signal Transduction (GO:0051056)	1/108	0.36420531100267833	0.39655592602010825	2.253286868366862	2.2759043009704603	ARHGEF2
Plasma Membrane Bounded Cell Projection Organization (GO:0120036)	1/108	0.36420531100267833	0.39655592602010825	2.253286868366862	2.2759043009704603	EHD1
Protein Homooligomerization (GO:0051260)	1/109	0.36687596454227306	0.39832247578875357	2.2322661644695545	2.2383635087052647	EHD1
Response To Cytokine (GO:0034097)	1/109	0.36687596454227306	0.39832247578875357	2.2322661644695545	2.2383635087052647	HDAC4
Regulation Of Protein Catabolic Process (GO:0042176)	1/110	0.3695355862039895	0.40063772541374043	2.211631161561188	2.2016970322461784	TNFAIP3
Neuron Differentiation (GO:0030182)	1/111	0.3721842207615751	0.4023613197422434	2.191371340523883	2.16587764991166	SOX4
Regulation Of Anatomical Structure Morphogenesis (GO:0022603)	1/111	0.3721842207615751	0.4023613197422434	2.191371340523883	2.16587764991166	TNFAIP3
Regulation Of Cell Cycle Process (GO:0010564)	1/112	0.37482191283842015	0.40463729226874906	2.17147656130707	2.1308792107617798	CALM2
Regulation Of Macromolecule Metabolic Process (GO:0060255)	1/114	0.3800646472035417	0.40913474769786357	2.1327433628318584	2.0632456095507403	ZNF827
Negative Regulation Of Cell Motility (GO:2000146)	1/114	0.3800646472035417	0.40913474769786357	2.1327433628318584	2.0632456095507403	CITED2
Regulation Of Protein Kinase B Signaling (GO:0051896)	1/115	0.3826697778028337	0.411356479674899	2.113886410942611	2.030563055727226	NTRK1
Protein Localization (GO:0008104)	2/318	0.3837691602512298	0.4113745582382718	1.5294631165429944	1.4647883192393336	EHD1;ARHGEF2
Protein Modification By Small Protein Conjugation (GO:0032446)	2/318	0.3837691602512298	0.4113745582382718	1.5294631165429944	1.4647883192393336	HDAC4;KLHL25
Neuron Development (GO:0048666)	1/116	0.38526414265852654	0.41239542031053544	2.095357406042741	1.9986065724773259	EHD1
Neuron Projection Morphogenesis (GO:0048812)	1/117	0.3878477854675006	0.4139948271844107	2.077147866744594	1.967354653286327	SGK1
Regulation Of DNA Metabolic Process (GO:0051052)	1/117	0.3878477854675006	0.4139948271844107	2.077147866744594	1.967354653286327	JADE1
Metal Ion Transport (GO:0030001)	1/118	0.3904207498497984	0.41557390740314676	2.059249601622483	1.9367865953959145	SGK1
Negative Regulation Of Cellular Biosynthetic Process (GO:0031327)	1/118	0.3904207498497984	0.41557390740314676	2.059249601622483	1.9367865953959145	KLHL25
Negative Regulation Of Wnt Signaling Pathway (GO:0030178)	1/119	0.3929830791367393	0.417716279921569	2.041654696926171	1.906882464560003	JADE1
Positive Regulation Of Protein Kinase Activity (GO:0045860)	1/120	0.39553481658964773	0.41984142543035236	2.0243555049138298	1.877623059425689	CALM2
Protein Glycosylation (GO:0006486)	1/122	0.4006066879611584	0.42404050536278604	1.9906149320633142	1.820965095025292	ST3GAL1
Response To Lipopolysaccharide (GO:0032496)	1/122	0.4006066879611584	0.42404050536278604	1.9906149320633142	1.820965095025292	TNFAIP3
Regulation Of DNA Repair (GO:0006282)	1/123	0.40312690743280366	0.4261146726688885	1.974159488746874	1.7935315154407052	NPAS2
Protein Localization To Organelle (GO:0033365)	1/124	0.4056367062200205	0.42817207878779945	1.9579716136144412	1.766672563546069	EHD1
Brain Development (GO:0007420)	1/125	0.40813612664373405	0.43021283807106503	1.942044833242209	1.7403722485361264	AMIGO1
Actin Filament Organization (GO:0007015)	1/126	0.4106252109226521	0.43223706412910745	1.9263728813559322	1.7146151404720917	ARHGEF2
Nitrogen Compound Transport (GO:0071705)	1/127	0.4131040010935393	0.4342448697525448	1.9109496906107075	1.6893863468556174	SLC36A1
Ubiquitin-Dependent Protein Catabolic Process (GO:0006511)	2/345	0.42342644294700377	0.4444807964637056	1.406353674474716	1.208585847755263	KLHL25;TNFAIP3
Ras Protein Signal Transduction (GO:0007265)	1/133	0.4277628975149708	0.4484135201536246	1.8233179250128402	1.5483364468843075	HACD3
Negative Regulation Of Protein Phosphorylation (GO:0001933)	1/135	0.4325687212818458	0.4522038901983533	1.7958512522135088	1.5049486207446434	CALM2
Negative Regulation Of Cytokine Production (GO:0001818)	1/135	0.4325687212818458	0.4522038901983533	1.7958512522135088	1.5049486207446434	TNFAIP3
Extracellular Matrix Organization (GO:0030198)	1/137	0.4373348513191431	0.45655836126723737	1.7691924227318045	1.463221433324327	MMP15
Negative Regulation Of Cell Migration (GO:0030336)	1/138	0.43970313202203737	0.4584010704207797	1.7561548929852777	1.4429542910798465	CITED2
Organic Substance Transport (GO:0071702)	1/142	0.4490786251810224	0.46753391114736575	1.7058540689986776	1.365633918815509	GM2A
Intracellular Monoatomic Cation Homeostasis (GO:0030003)	1/145	0.45600884204325703	0.47345180321431063	1.6699623352165724	1.3113263662701904	STC2
Peptidyl-Serine Phosphorylation (GO:0018105)	1/145	0.45600884204325703	0.47345180321431063	1.6699623352165724	1.3113263662701904	SGK1
Peptidyl-Serine Modification (GO:0018209)	1/147	0.4605812871588419	0.4775467643120326	1.6468539586719295	1.276749748582414	SGK1
Positive Regulation Of Cellular Biosynthetic Process (GO:0031328)	1/149	0.4651159343317909	0.4815914306432712	1.624370132844709	1.243404304386511	SOX4
Phosphorylation (GO:0016310)	2/387	0.48247105323349776	0.4988816332754535	1.2491715181370353	0.910439115583705	NTRK1;SGK1
Positive Regulation Of I-kappaB kinase/NF-kappaB Signaling (GO:0043123)	1/158	0.48506227678231634	0.5008795249382614	1.5302817661664687	1.1071251771633042	CXXC5
Endosomal Transport (GO:0016197)	1/167	0.5042767395005898	0.5200140054551536	1.4463957525015316	0.990246032938314	EHD1
Regulation Of MAPK Cascade (GO:0043408)	1/168	0.5063676586954837	0.5214626295509047	1.4376332081599512	0.9782982929063276	KDR
Inflammatory Response (GO:0006954)	1/172	0.5146449586278355	0.5285542818339932	1.4036078897809496	0.9323858653702795	HDAC4
Cellular Response To Lipid (GO:0071396)	1/172	0.5146449586278355	0.5285542818339932	1.4036078897809496	0.9323858653702795	TNFAIP3
Regulation Of GTPase Activity (GO:0043087)	1/174	0.5187322742723602	0.5320331018178053	1.387185265014206	0.9105031553341325	NTRK1
Negative Regulation Of Cell Differentiation (GO:0045596)	1/175	0.5207632204135367	0.5333962904505228	1.3791155269822715	0.8998174573333658	SOX4
Transcription By RNA Polymerase II (GO:0006366)	1/177	0.5247998620477574	0.5368073959034935	1.363251155624037	0.8789402383010996	RREB1
DNA-templated Transcription (GO:0006351)	1/178	0.5268056261723212	0.5381347794233389	1.3554534137699894	0.8687421212573518	RREB1
Modification-Dependent Protein Catabolic Process (GO:0019941)	1/180	0.5307922115392435	0.5414793030467451	1.3401193068838178	0.8488109977370215	KLHL25
Golgi Vesicle Transport (GO:0048193)	1/183	0.5367102401327202	0.5467825502692591	1.3177500465636058	0.8200317955354214	RAB7B
Positive Regulation Of Cell Motility (GO:2000147)	1/186	0.5425548540711724	0.5519969064177925	1.2961062757672928	0.792525030425709	KDR
Positive Regulation Of GTPase Activity (GO:0043547)	1/187	0.5444868994032855	0.5532219833509319	1.2890468379806816	0.7836262637710186	NTRK1
Negative Regulation Of Intracellular Signal Transduction (GO:1902532)	1/197	0.5633713584409141	0.5716451701136112	1.2224143894846073	0.7014412553692686	TNFAIP3
Apoptotic Process (GO:0006915)	1/198	0.5652169128495244	0.5727531383541847	1.2161232039920846	0.6938538707459178	JADE1
Protein Polyubiquitination (GO:0000209)	1/209	0.5850185342935762	0.5920294088723274	1.1509126466753585	0.6170177927598798	TNFAIP3
Cellular Response To Cytokine Stimulus (GO:0071345)	1/223	0.6089422276525834	0.6154203364573982	1.0772637043823485	0.5343571405982956	ARHGEF2
Proteolysis (GO:0006508)	1/230	0.6203901623346366	0.626157401559527	1.0438161498038636	0.49832482847126514	MMP15
Positive Regulation Of Apoptotic Process (GO:0043065)	1/240	0.6361747373295592	0.6412371357698475	0.9994326643500461	0.45202541344080965	SOX4
DNA Metabolic Process (GO:0006259)	1/266	0.6742565439048781	0.678721819030076	0.8997121842021106	0.3546167093506364	ZNF827
Positive Regulation Of Macromolecule Metabolic Process (GO:0010604)	1/275	0.6865027411825088	0.6901350308183951	0.8696028702214524	0.3270968244909118	CITED2
Cellular Response To Oxygen-Containing Compound (GO:1901701)	1/307	0.7264881378138212	0.7293672189412207	0.7768915475794838	0.24824258317575748	TNFAIP3
DNA Damage Response (GO:0006974)	1/353	0.7753239874810655	0.7773696972105669	0.6731510015408321	0.17129962225363368	NPAS2
Organelle Organization (GO:0006996)	1/367	0.7884057649681929	0.7894445077415371	0.6467537278873762	0.1537607779747111	TNFAIP3
Protein Ubiquitination (GO:0016567)	1/375	0.7955416855774666	0.7955416855774666	0.6325568748300553	0.14468601860525293	KLHL25

## Sheet: GO Molecular Function
Term: Molecular Function	Overlap	P-value	Adjusted P-value	Odds Ratio	Combined Score	Genes
Potassium Ion Binding (GO:0030955)	2/8	4.709020460263093E-4	0.0679000848502117	82.33333333333333	630.7441775272707	HDAC4;ADPRH
Alkali Metal Ion Binding (GO:0031420)	2/11	9.1756871419205E-4	0.0679000848502117	54.877394636015325	383.80059451818033	HDAC4;ADPRH
RNA Polymerase I Core Promoter Sequence-Specific DNA Binding (GO:0001164)	1/1	0.024758722248072212	0.16087439386587546	48.566101694915254	179.62548797980375	RRN3
Amino Acid:Proton Symporter Activity (GO:0005280)	1/3	0.012455625036942041	0.16087439386587546	121.44067796610169	532.5881664708583	SLC36A1
Vascular Endothelial Growth Factor Receptor Activity (GO:0005021)	1/3	0.012455625036942041	0.16087439386587546	121.44067796610169	532.5881664708583	KDR
Cyclase Activator Activity (GO:0010853)	1/3	0.012455625036942041	0.16087439386587546	121.44067796610169	532.5881664708583	CALM2
Adenylate Cyclase Regulator Activity (GO:0010854)	1/4	0.0165735182191973	0.16087439386587546	80.954802259887	331.91057234522475	CALM2
L-proline Transmembrane Transporter Activity (GO:0015193)	1/4	0.0165735182191973	0.16087439386587546	80.954802259887	331.91057234522475	SLC36A1
LBD Domain Binding (GO:0050693)	1/5	0.020674528194650293	0.16087439386587546	60.71186440677966	235.49238879438013	CITED2
Neurotrophin TRK Receptor Binding (GO:0005167)	1/5	0.020674528194650293	0.16087439386587546	60.71186440677966	235.49238879438013	PIK3R1
Neurotrophin TRKA Receptor Binding (GO:0005168)	1/5	0.020674528194650293	0.16087439386587546	60.71186440677966	235.49238879438013	PIK3R1
3-hydroxyacyl-CoA Dehydratase Activity (GO:0018812)	1/6	0.024758722248072212	0.16087439386587546	48.566101694915254	179.62548797980375	HACD3
Glycine Transmembrane Transporter Activity (GO:0015187)	1/6	0.024758722248072212	0.16087439386587546	48.566101694915254	179.62548797980375	SLC36A1
Beta-Galactoside (CMP) Alpha-2,3-Sialyltransferase Activity (GO:0003836)	1/6	0.024758722248072212	0.16087439386587546	48.566101694915254	179.62548797980375	ST3GAL1
Adenylate Cyclase Binding (GO:0008179)	1/7	0.028826167704228436	0.16087439386587546	40.46892655367232	143.52190289470536	CALM2
Glycogen Binding (GO:2001069)	1/7	0.028826167704228436	0.16087439386587546	40.46892655367232	143.52190289470536	PPP1R3B
L-alanine Transmembrane Transporter Activity (GO:0015180)	1/7	0.028826167704228436	0.16087439386587546	40.46892655367232	143.52190289470536	SLC36A1
RNA Polymerase I Transcription Regulatory Region Sequence-Specific DNA Binding (GO:0001163)	1/7	0.028826167704228436	0.16087439386587546	40.46892655367232	143.52190289470536	RRN3
Dipeptidase Activity (GO:0016805)	1/7	0.028826167704228436	0.16087439386587546	40.46892655367232	143.52190289470536	DPEP2
Neurotrophin Binding (GO:0043121)	1/7	0.028826167704228436	0.16087439386587546	40.46892655367232	143.52190289470536	NTRK1
Amino Acid:Monoatomic Cation Symporter Activity (GO:0005416)	1/8	0.03287693176965742	0.16087439386587546	34.68523002421308	118.44950658030209	SLC36A1
Histone H3K14 Acetyltransferase Activity (GO:0036408)	1/8	0.03287693176965742	0.16087439386587546	34.68523002421308	118.44950658030209	JADE1
Histone H4K16 Acetyltransferase Activity (GO:0046972)	1/8	0.03287693176965742	0.16087439386587546	34.68523002421308	118.44950658030209	JADE1
Ionotropic Glutamate Receptor Binding (GO:0035255)	1/8	0.03287693176965742	0.16087439386587546	34.68523002421308	118.44950658030209	IGSF11
Histone H4K12 Acetyltransferase Activity (GO:0043997)	1/10	0.04092868366402364	0.16087439386587546	26.973634651600754	86.20569038712866	JADE1
Histone H4K5 Acetyltransferase Activity (GO:0043995)	1/10	0.04092868366402364	0.16087439386587546	26.973634651600754	86.20569038712866	JADE1
Histone H4K8 Acetyltransferase Activity (GO:0043996)	1/10	0.04092868366402364	0.16087439386587546	26.973634651600754	86.20569038712866	JADE1
Calcium Channel Inhibitor Activity (GO:0019855)	1/10	0.04092868366402364	0.16087439386587546	26.973634651600754	86.20569038712866	CALM2
Chloride Channel Regulator Activity (GO:0017081)	1/10	0.04092868366402364	0.16087439386587546	26.973634651600754	86.20569038712866	SGK1
Acylglycerol Lipase Activity (GO:0047372)	1/11	0.044929804928868985	0.16087439386587546	24.27457627118644	75.31560867983215	DAGLA
Transmembrane Receptor Protein Tyrosine Kinase Adaptor Activity (GO:0005068)	1/11	0.044929804928868985	0.16087439386587546	24.27457627118644	75.31560867983215	PIK3R1
Triglyceride Lipase Activity (GO:0004806)	1/11	0.044929804928868985	0.16087439386587546	24.27457627118644	75.31560867983215	DAGLA
Insulin-Like Growth Factor Receptor Binding (GO:0005159)	1/11	0.044929804928868985	0.16087439386587546	24.27457627118644	75.31560867983215	PIK3R1
enoyl-CoA Hydratase Activity (GO:0004300)	1/11	0.044929804928868985	0.16087439386587546	24.27457627118644	75.31560867983215	HACD3
1-Phosphatidylinositol-3-Kinase Regulator Activity (GO:0046935)	1/12	0.04891451164840808	0.16087439386587546	22.066255778120183	66.58892443929741	PIK3R1
Alanine Transmembrane Transporter Activity (GO:0022858)	1/12	0.04891451164840808	0.16087439386587546	22.066255778120183	66.58892443929741	SLC36A1
Titin Binding (GO:0031432)	1/12	0.04891451164840808	0.16087439386587546	22.066255778120183	66.58892443929741	CALM2
K63-linked Deubiquitinase Activity (GO:0061578)	1/12	0.04891451164840808	0.16087439386587546	22.066255778120183	66.58892443929741	TNFAIP3
Calcium Channel Regulator Activity (GO:0005246)	2/29	0.006454738753421634	0.16087439386587546	18.26947637292465	92.13188647065309	SGK1;CALM2
Hsp90 Protein Binding (GO:0051879)	2/31	0.007353384992121862	0.16087439386587546	17.007134363852558	83.54915522352042	KDR;NPAS2
Transmembrane Receptor Protein Kinase Activity (GO:0019199)	2/33	0.008305223663446572	0.16087439386587546	15.907675194660735	76.21161348557722	NTRK1;KDR
Potassium Channel Regulator Activity (GO:0015459)	2/37	0.010364821043282105	0.16087439386587546	14.085714285714285	64.36238670775714	AMIGO1;SGK1
Transmembrane Receptor Protein Tyrosine Kinase Activity (GO:0004714)	2/43	0.013830592306299678	0.16087439386587546	12.019343986543314	51.45327681524931	NTRK1;KDR
Small GTPase Binding (GO:0031267)	3/183	0.04081467707090006	0.16087439386587546	4.138011695906433	13.23631399953295	EHD1;SIKE1;ARHGEF2
Zinc Ion Binding (GO:0008270)	4/282	0.029878856211048514	0.16087439386587546	3.6109969167523124	12.676780938043725	HDAC4;ARHGEF2;CXXC5;RBAK
Histone H3 Acetyltransferase Activity (GO:0010484)	1/13	0.052882869946836136	0.16176099929000645	20.225988700564972	59.45784975864146	JADE1
Glutamate Receptor Binding (GO:0035254)	1/14	0.05683494569648875	0.16176099929000645	18.668839634941328	53.534837369955994	IGSF11
Phosphatidylinositol 3-Kinase Regulator Activity (GO:0035014)	1/14	0.05683494569648875	0.16176099929000645	18.668839634941328	53.534837369955994	PIK3R1
Protein Phosphatase Activator Activity (GO:0072542)	1/14	0.05683494569648875	0.16176099929000645	18.668839634941328	53.534837369955994	CALM2
Protein Tyrosine Kinase Activity (GO:0004713)	2/88	0.052061235817111175	0.16176099929000645	5.712109061748196	16.881193785491714	NTRK1;KDR
GTPase Binding (GO:0051020)	3/207	0.05522678597928506	0.16176099929000645	3.6449948400412797	10.55702476326557	EHD1;SIKE1;ARHGEF2
Transcription Cis-Regulatory Region Binding (GO:0000976)	4/344	0.05504218240951013	0.16176099929000645	2.939495798319328	8.523524967190642	HDAC4;STOX2;RREB1;SOX4
Histone Acetyltransferase Binding (GO:0035035)	1/15	0.060770804523252696	0.16655701980447035	17.33414043583535	48.54678750595844	CITED2
Delayed Rectifier Potassium Channel Activity (GO:0005251)	1/15	0.060770804523252696	0.16655701980447035	17.33414043583535	48.54678750595844	KCNB1
Phosphatase Activator Activity (GO:0019211)	1/16	0.0646905118134541	0.17096778122127154	16.177401129943505	44.29600105545878	CALM2
Protein Phosphatase 1 Binding (GO:0008157)	1/16	0.0646905118134541	0.17096778122127154	16.177401129943505	44.29600105545878	PPP1R3B
Sialyltransferase Activity (GO:0008373)	1/17	0.06859413269102932	0.1758573170515105	15.165254237288135	40.63603086472567	ST3GAL1
Histone Deacetylase Activity (GO:0004407)	1/18	0.07248173202798744	0.1758573170515105	14.272183449651047	37.45621397774386	HDAC4
Metalloaminopeptidase Activity (GO:0070006)	1/18	0.07248173202798744	0.1758573170515105	14.272183449651047	37.45621397774386	MMP15
Solute:Proton Symporter Activity (GO:0015295)	1/18	0.07248173202798744	0.1758573170515105	14.272183449651047	37.45621397774386	SLC36A1
Protein Phosphatase Binding (GO:0019903)	2/105	0.07102724448672544	0.1758573170515105	4.763642450619351	12.598365890909855	PPP1R3B;PIK3R1
Histone H4 Acetyltransferase Activity (GO:0010485)	1/19	0.07635337444800601	0.17936983203658555	13.47834274952919	34.67146044717677	JADE1
Transition Metal Ion Binding (GO:0046914)	4/383	0.07533991173505467	0.17936983203658555	2.6296645307199396	6.799642564863281	HDAC4;ARHGEF2;CXXC5;RBAK
methyl-CpG Binding (GO:0008327)	1/20	0.08020912430990418	0.18548359996665342	12.768064228367528	32.21533269418764	CXXC5
K63-linked Polyubiquitin Modification-Dependent Protein Binding (GO:0070530)	1/23	0.09168165848244524	0.20252067843883426	11.024653312788907	26.342669736589126	TNFAIP3
Protein Serine/Threonine/Tyrosine Kinase Activity (GO:0004712)	1/23	0.09168165848244524	0.20252067843883426	11.024653312788907	26.342669736589126	SGK1
SUMO Transferase Activity (GO:0019789)	1/23	0.09168165848244524	0.20252067843883426	11.024653312788907	26.342669736589126	HDAC4
Ion Channel Inhibitor Activity (GO:0008200)	1/27	0.10675973592571547	0.2323594252500866	9.325945241199479	20.863766210362105	CALM2
Aminopeptidase Activity (GO:0004177)	1/28	0.11049063244546352	0.23699440002795075	8.979912115505336	19.781170737965102	MMP15
Sodium Channel Regulator Activity (GO:0017080)	1/29	0.11420620445274447	0.23904334307552463	8.658595641646489	18.78698489349491	SGK1
Core Promoter Sequence-Specific DNA Binding (GO:0001046)	1/30	0.11790651381427904	0.23904334307552463	8.359438924605493	17.87133705293142	RRN3
Nuclear Estrogen Receptor Binding (GO:0030331)	1/30	0.11790651381427904	0.23904334307552463	8.359438924605493	17.87133705293142	PPARGC1B
Magnesium Ion Binding (GO:0000287)	2/141	0.11695135726563269	0.23904334307552463	3.5209625403125777	7.555975684152351	ADPRH;TPPP
Lipase Activity (GO:0016298)	1/31	0.12159162215212674	0.23994080104686344	8.080225988700565	17.025740823378843	DAGLA
RNA Polymerase Core Enzyme Binding (GO:0043175)	1/31	0.12159162215212674	0.23994080104686344	8.080225988700565	17.025740823378843	RRN3
Neutral L-amino Acid Transmembrane Transporter Activity (GO:0015175)	1/32	0.12526159087285466	0.2439304664366117	7.819026790595954	16.242863133416847	SLC36A1
Phosphotyrosine Residue Binding (GO:0001784)	1/37	0.14338647156876685	0.27559997132698044	6.730696798493408	13.072438042860993	PIK3R1
Amino Acid Transmembrane Transporter Activity (GO:0015171)	1/39	0.15053256789827027	0.27810210820195	6.375557537912578	12.072601594140725	SLC36A1
Ubiquitin Ligase-Substrate Adaptor Activity (GO:1990756)	1/40	0.15408360049026962	0.27810210820195	6.211647109952195	11.617394897366662	KLHL25
Cholesterol Binding (GO:0015485)	1/40	0.15408360049026962	0.27810210820195	6.211647109952195	11.617394897366662	OSBPL6
Signaling Receptor Complex Adaptor Activity (GO:0030159)	1/40	0.15408360049026962	0.27810210820195	6.211647109952195	11.617394897366662	PIK3R1
Sequence-Specific DNA Binding (GO:0043565)	4/498	0.15340607640811973	0.27810210820195	2.0008675534991323	3.750959932338681	HDAC4;CXXC5;SOX4;NPAS2
Antiporter Activity (GO:0015297)	1/42	0.16114193074829714	0.281658952948862	5.90781314592807	10.784534156404623	SLC35E4
Protein Phosphorylated Amino Acid Binding (GO:0045309)	1/43	0.16464934615114735	0.281658952948862	5.766747376916868	10.402850354456358	PIK3R1
Metalloexopeptidase Activity (GO:0008235)	1/43	0.16464934615114735	0.281658952948862	5.766747376916868	10.402850354456358	MMP15
Exopeptidase Activity (GO:0008238)	1/44	0.16814233983467544	0.281658952948862	5.632242806464328	10.041975756475678	DPEP2
Voltage-Gated Potassium Channel Activity (GO:0005249)	1/46	0.17508529507631962	0.281658952948862	5.381167608286252	9.376587822144874	KCNB1
L-amino Acid Transmembrane Transporter Activity (GO:0015179)	1/46	0.17508529507631962	0.281658952948862	5.381167608286252	9.376587822144874	SLC36A1
Protein Serine/Threonine Kinase Activator Activity (GO:0043539)	1/46	0.17508529507631962	0.281658952948862	5.381167608286252	9.376587822144874	CALM2
Secondary Active Transmembrane Transporter Activity (GO:0015291)	1/46	0.17508529507631962	0.281658952948862	5.381167608286252	9.376587822144874	SLC35E4
Transcription Regulatory Region Nucleic Acid Binding (GO:0001067)	2/173	0.16240485778575728	0.281658952948862	2.8556160516233113	5.190547465700438	HDAC4;SOX4
RNA Polymerase II Transcription Regulatory Region Sequence-Specific DNA Binding (GO:0000977)	6/906	0.17470941701374265	0.281658952948862	1.6582716049382715	2.8930723126921802	HDAC4;STOX2;RBAK;RREB1;SOX4;NPAS2
Carboxylic Acid Transmembrane Transporter Activity (GO:0046943)	1/47	0.1785353725355493	0.28286769311601745	5.263817243920412	9.06939146910202	SLC36A1
Receptor Tyrosine Kinase Binding (GO:0030971)	1/48	0.18197126006525965	0.28286769311601745	5.151460512080779	8.777607133987166	PIK3R1
Sterol Binding (GO:0032934)	1/49	0.18539301508279524	0.28286769311601745	5.043785310734464	8.500176897366869	OSBPL6
Hydrolase Activity, Acting On Carbon-Nitrogen (But Not Peptide) Bonds, In Linear Amides (GO:0016811)	1/49	0.18539301508279524	0.28286769311601745	5.043785310734464	8.500176897366869	HDAC4
Polyubiquitin Modification-Dependent Protein Binding (GO:0031593)	1/49	0.18539301508279524	0.28286769311601745	5.043785310734464	8.500176897366869	TNFAIP3
Nuclear Receptor Coactivator Activity (GO:0030374)	1/50	0.18880069471818792	0.28512757977848785	4.940505015565548	8.236134820331168	PPARGC1B
Microtubule Binding (GO:0008017)	2/200	0.20283622020703038	0.30322990495596464	2.46151166840822	3.9269884494652363	ARHGEF2;TPPP
Protein Phosphatase Regulator Activity (GO:0019888)	1/55	0.20562994649945113	0.30433232081918765	4.481481481481482	7.08825664152305	CALM2
Heme Binding (GO:0020037)	1/59	0.2188457369074837	0.32068484220106525	4.171244886031561	6.337740238511424	STC2
Metal Ion Binding (GO:0046872)	3/393	0.22506371655947258	0.3265630397137445	1.8815114709851553	2.8060330215585996	ADPRH;TPPP;CALM2
Methylation-Dependent Protein Binding (GO:0140034)	1/63	0.23184526296506852	0.3295628265333354	3.9010388190267906	5.702090315580749	SPIN3
Metalloendopeptidase Activity (GO:0004222)	1/64	0.23506176218194239	0.3295628265333354	3.838848533763788	5.55829559323796	MMP15
Methylated Histone Binding (GO:0035064)	1/65	0.2382650164801817	0.3295628265333354	3.7786016949152543	5.419919375245878	SPIN3
GTPase Activity (GO:0003924)	2/218	0.2304064136834613	0.3295628265333354	2.2535121328224776	3.3079541517996076	TPPP;RHOBTB2
Ribonucleoside Triphosphate Phosphatase Activity (GO:0017111)	2/223	0.23811729512714896	0.3295628265333354	2.2017475425183335	3.1594898674426815	TPPP;RHOBTB2
Ubiquitin-Like Protein Transferase Activity (GO:0019787)	2/230	0.248937135206976	0.3411360741725227	2.133091349062311	2.9661805922651876	HDAC4;TNFAIP3
Cysteine-Type Deubiquitinase Activity (GO:0004843)	1/72	0.260321415789658	0.35025063215335805	3.4043924564335164	4.581761405021624	TNFAIP3
Cis-Regulatory Region Sequence-Specific DNA Binding (GO:0000987)	5/823	0.25811989652373835	0.35025063215335805	1.5018893087352745	2.0340553797510963	HDAC4;RBAK;RREB1;SOX4;NPAS2
Carboxylic Ester Hydrolase Activity (GO:0052689)	1/74	0.2665070604972925	0.3539560626740934	3.310657069886232	4.377862414374731	DAGLA
Protein Kinase Activator Activity (GO:0030295)	1/76	0.27264183205977466	0.3539560626740934	3.2219209039548025	4.187196536130664	CALM2
DNA-binding Transcription Factor Binding (GO:0140297)	2/245	0.27217466020534664	0.3539560626740934	1.9992904782176812	2.6016992626122413	HDAC4;CXXC5
RNA Polymerase II Cis-Regulatory Region Sequence-Specific DNA Binding (GO:0000978)	5/836	0.2685354726576772	0.3539560626740934	1.4769718849141231	1.9418816624620658	HDAC4;RBAK;RREB1;SOX4;NPAS2
Ubiquitin Binding (GO:0043130)	1/78	0.27872614179670074	0.35870842596444963	3.1377944089808496	4.0086125276113345	TNFAIP3
Histone Deacetylase Binding (GO:0042826)	1/81	0.28775888239472214	0.36714064305533517	3.019491525423729	3.76117636511818	HDAC4
Metallopeptidase Activity (GO:0008237)	1/84	0.2966803650386278	0.3721075764891264	2.909740657545436	3.535625674255596	MMP15
DNA-binding Transcription Activator Activity, RNA Polymerase II-specific (GO:0001228)	2/260	0.2954067177720329	0.3721075764891264	1.8810478481689388	2.2937538239252957	RREB1;SOX4
Deubiquitinase Activity (GO:0101005)	1/85	0.29962970198449534	0.3726487049891203	2.8748991121872476	3.4648511028889417	TNFAIP3
Tubulin Binding (GO:0015631)	2/266	0.3046788836795484	0.37577062320477633	1.8375130616509927	2.1838785726957637	ARHGEF2;TPPP
Protease Binding (GO:0002020)	1/102	0.3479471882549724	0.4185594971513972	2.38815237455949	2.5211833723642085	TNFAIP3
Phosphatase Binding (GO:0019902)	1/103	0.35068498409981924	0.4185594971513972	2.364572947823197	2.4777578185110167	PIK3R1
Cadherin Binding (GO:0045296)	2/293	0.34609931303338093	0.4185594971513972	1.663822727811352	1.7653650189770465	EHD1;KDR
Sequence-Specific Double-Stranded DNA Binding (GO:1990837)	3/498	0.34428765851854226	0.4185594971513972	1.4712387028176501	1.5687491002553178	HDAC4;SOX4;NPAS2
Nuclear Receptor Binding (GO:0016922)	1/105	0.3561267082187482	0.4216540225309979	2.31877444589309	2.394062013379999	PPARGC1B
Cysteine-Type Peptidase Activity (GO:0008234)	1/114	0.3800646472035417	0.4464251411597157	2.1327433628318584	2.0632456095507403	TNFAIP3
Protein Homodimerization Activity (GO:0042803)	3/557	0.41164463242178023	0.47971185510569664	1.3089492684780544	1.1618166224159958	NTRK1;STC2;TPPP
Ubiquitin-Protein Transferase Activity (GO:0004842)	2/351	0.43207020430442217	0.4995811737269881	1.381582847544709	1.1593790014213998	TNFAIP3;IRF2BPL
GTPase Regulator Activity (GO:0030695)	2/385	0.4797404084680816	0.5503998484750083	1.2558746736292428	0.9224526786641922	ARHGEF2;HACD3
Protein Heterodimerization Activity (GO:0046982)	1/160	0.48939446125271335	0.5529036661481037	1.5108197420317664	1.0796113091916455	KCNB1
Kinase Binding (GO:0019900)	2/390	0.4865510286789565	0.5529036661481037	1.2392463562033416	0.8927697967618172	SIKE1;CALM2
GTP Binding (GO:0005525)	1/168	0.5063676586954837	0.5677455567191787	1.4376332081599512	0.9782982929063276	RHOBTB2
Purine Ribonucleoside Triphosphate Binding (GO:0035639)	2/412	0.5158704836711214	0.5740513652881651	1.1708999158957107	0.7750181223258142	HSPA4L;RHOBTB2
DNA Binding (GO:0003677)	3/664	0.5276712694762089	0.582801103600589	1.0885420813759057	0.695885124675088	HDAC4;CXXC5;NPAS2
Guanyl Ribonucleotide Binding (GO:0032561)	1/186	0.5425548540711724	0.5880607856921792	1.2961062757672928	0.792525030425709	RHOBTB2
GTPase Activator Activity (GO:0005096)	1/187	0.5444868994032855	0.5880607856921792	1.2890468379806816	0.7836262637710186	HACD3
Guanyl-Nucleotide Exchange Factor Activity (GO:0005085)	1/189	0.548326948821086	0.5880607856921792	1.275153263613415	0.7662186172913845	ARHGEF2
Protein Kinase Binding (GO:0019901)	2/428	0.5365100737622504	0.5880607856921792	1.1256273271814796	0.7008943005832687	SIKE1;CALM2
Double-Stranded DNA Binding (GO:0003690)	2/442	0.5540836120684647	0.5899595293966386	1.0887147335423197	0.6428203781344033	SOX4;NPAS2
RNA Polymerase II-specific DNA-binding Transcription Factor Binding (GO:0061629)	1/195	0.5596571093589976	0.5916375156080832	1.2351913332168443	0.7169433252955671	HDAC4
Endopeptidase Activity (GO:0004175)	1/208	0.5832556616610627	0.6122116164952999	1.156554491116024	0.6235328307653982	MMP15
Calcium Ion Binding (GO:0005509)	1/233	0.6251949386371763	0.6516116261852261	1.0300993571011106	0.48382919655252404	CALM2
ATP Binding (GO:0005524)	1/249	0.6498279020321923	0.6725491573480032	0.962547840349918	0.41490404933012504	HSPA4L
Ubiquitin Protein Ligase Activity (GO:0061630)	1/258	0.6629769290228141	0.6813929548290033	0.9282463892369583	0.3815232706670258	IRF2BPL
Ubiquitin-Like Protein Ligase Activity (GO:0061659)	1/266	0.6742565439048781	0.6882066792960135	0.8997121842021106	0.3546167093506364	IRF2BPL
Adenyl Ribonucleotide Binding (GO:0032559)	1/275	0.6865027411825088	0.6959068883219952	0.8696028702214524	0.3270968244909118	HSPA4L
Protein Serine/Threonine Kinase Activity (GO:0004674)	1/315	0.7356735036765262	0.7406780853341897	0.7566663068120479	0.23227299951362468	SGK1
RNA Binding (GO:0003723)	1/1289	0.9964517942654405	0.9964517942654405	0.17164964733129803	6.101313400114124E-4	PPARGC1B
