# Supplementary material for: The 24-hour molecular landscape after exercise in humans reveals MYC is sufficient for muscle growth
Source: EMBO Rep. 2024 Oct 31;25(12):5810–37. doi: 10.1038/s44319-024-00299-z (PMC11624283; doi:10.1038/s44319-024-00299-z)
Supplement: Supplementary file 8 — Source data Fig. 3 [file 44319_2024_299_MOESM8_ESM.zip]

Archive with 21 entries (14 files):
- EMBOR-2024-59454V1_SourceData_Figure_3/
- EMBOR-2024-59454V1_SourceData_Figure_3/3E/
- EMBOR-2024-59454V1_SourceData_Figure_3/3B/
- EMBOR-2024-59454V1_SourceData_Figure_3/3C/
- EMBOR-2024-59454V1_SourceData_Figure_3/3D/
- EMBOR-2024-59454V1_SourceData_Figure_3/.DS_Store
- __MACOSX/EMBOR-2024-59454V1_SourceData_Figure_3/._.DS_Store
- EMBOR-2024-59454V1_SourceData_Figure_3/3A/
- EMBOR-2024-59454V1_SourceData_Figure_3/3F/
- EMBOR-2024-59454V1_SourceData_Figure_3/3E/Source_data_Figure_3E.xlsx
- __MACOSX/EMBOR-2024-59454V1_SourceData_Figure_3/3E/._Source_data_Figure_3E.xlsx
- EMBOR-2024-59454V1_SourceData_Figure_3/3B/Source_data_Figure_3B.xlsx
- __MACOSX/EMBOR-2024-59454V1_SourceData_Figure_3/3B/._Source_data_Figure_3B.xlsx
- EMBOR-2024-59454V1_SourceData_Figure_3/3C/Source_data_Figure_3C.xlsx
- __MACOSX/EMBOR-2024-59454V1_SourceData_Figure_3/3C/._Source_data_Figure_3C.xlsx
- EMBOR-2024-59454V1_SourceData_Figure_3/3D/Source_data_Figure_3D.xlsx
- __MACOSX/EMBOR-2024-59454V1_SourceData_Figure_3/3D/._Source_data_Figure_3D.xlsx
- EMBOR-2024-59454V1_SourceData_Figure_3/3A/Source_data_Figure_3A.xlsx
- __MACOSX/EMBOR-2024-59454V1_SourceData_Figure_3/3A/._Source_data_Figure_3A.xlsx
- EMBOR-2024-59454V1_SourceData_Figure_3/3F/Source_data_Figure_3F.xlsx
- __MACOSX/EMBOR-2024-59454V1_SourceData_Figure_3/3F/._Source_data_Figure_3F.xlsx
