# Supplementary material for: The 24-hour molecular landscape after exercise in humans reveals MYC is sufficient for muscle growth
Source: EMBO Rep. 2024 Oct 31;25(12):5810–37. doi: 10.1038/s44319-024-00299-z (PMC11624283; doi:10.1038/s44319-024-00299-z)
Supplement: Supplementary file 8 — Source data Fig. 3 [file 44319_2024_299_MOESM8_ESM.zip › EMBOR-2024-59454V1_SourceData_Figure_3/3E/Source_data_Figure_3E.xlsx]

## Sheet: Legend
Source data for Figure 3E
Distribution pattern of upregulated DEGs across 24h RE recovery for Molecular function pathways
Compiled timecourse data for RE upregulated genes

## Sheet: EV Table 7C
RNA Binding (GO:0003723)						Cadherin Binding (GO:0045296)						Ubiquitin Protein Ligase Binding (GO:0031625)						Purine Ribonucleoside Triphosphate Binding (GO:0035639)						Protein Phosphatase 2A Binding (GO:0051721)						MAP Kinase Tyrosine/Serine/Threonine Phosphatase Activity (GO:0017017)
	30min	3h	8h	24h			30min	3h	8h	24h			30min	3h	8h	24h			30min	3h	8h	24h			30min	3h	8h	24h			30min	3h	8h	24h
AATF				1		ABI1			1	1		ATP6V0C		1				ABCB1		1	1	1		ARPP19		1	1			DUSP4		1	1
ACTN1		1				AHSA1		1	1			AXIN1			1			ABCE1		1	1	1		ENSA		1				DUSP5		1
ACTN4		1				ANXA1		1				BAG1		1				ACLY				1		FOXO1	1					DUSP2		1
AGFG1			1			ANXA2		1	1	1		BAG5			1			ACTC1		1	1	1		MFHAS1			1			DUSP10		1
AGO2		1	1			ARHGAP1		1	1	1		CCT2		1	1	1		AKT3		1				PPME1		1	1	1		DUSP8		1
ALKBH8				1		ARVCF		1	1			CDKN1A		1	1	1		ARF1		1				SMG5		1	1	1		DUSP16		1	1
ALYREF		1	1	1		ASAP1			1			CUL1		1	1			ARF4		1	1			SPHK1		1	1				30min	3h	8h	24h
ANKRD17			1			BAG3		1	1			DAZAP2				1		ARF6			1			STRN			1	1		sum	0	6	2	0
ANXA11		1	1	1		BMPR2			1	1		DIO2		1	1			ARL5A			1	1		STRN3		1	1				of 6
ANXA2		1	1	1		BZW1		1	1	1		DNAJA1		1	1			ARL5B			1			STRN4		1	1			%	0	100	33.3333	0
APEX1			1			CAST			1	1		DNM1L			1			ARL8B		1	1	1		TP53			1	1
ARF1		1				CCT8			1	1		DTX1		1	1			ATP1A1		1	1	1			30min	3h	8h	24h
ASCC3				1		CDH2			1			EGR2	1					ATP7A			1	1		sum	1	7	9	4
BCCIP		1	1	1		CDK5R1			1	1		FBXW7		1				BMPR1A		1					of 11
BMS1			1			CEMIP2		1				FOXO1	1					BMS1			1			%	9.09091	63.6364	81.8182	36.3636
BOP1		1		1		CIP2A			1			FZD8			1			CDK6		1
BRIX1			1			CKAP5			1	1		GABARAPL1		1	1			CDKL5			1
BYSL		1	1	1		CLIC1		1				HIF1A			1			DAPK3		1	1
BZW1		1	1	1		CNN3		1	1			HM13			1	1		DMPK		1	1	1
C11ORF68		1	1			CTNNA1			1			HSP90AA1		1	1	1		EIF4A3		1	1
C1ORF131			1			CTTN		1	1	1		HSP90AB1		1	1	1		FICD				1
C1QBP			1	1		DBN1		1				HSPA1A		1				GEM	1	1	1	1
CASP7			1			DBNL				1		HSPA1B	1	1				GIMAP7		1
CAST			1	1		DNAJB1	1					HSPA5		1	1			GNL2			1
CAVIN1		1				EEF1D		1				HSPA8		1	1			GNL3		1	1	1
CCDC47			1			EHD1		1	1			HSPA9		1	1	1		GTPBP4		1	1	1
CCDC86		1	1	1		EIF2S1			1	1		HSPD1		1	1	1		HNRNPU		1
CCT3		1	1	1		EIF4G2		1	1			JUN	1					HSP90AA1		1	1	1
CCT4		1	1	1		EIF5		1	1	1		LTBR			1			HSP90AB1		1	1	1
CCT6A			1	1		ENO1		1	1	1		MAP1LC3B		1				HSPA1A		1
CDK13			1			EPHA2	1					MAP1LC3C		1				HSPA1B	1	1	1	1
CKAP4		1	1	1		EPS15L1		1				MFHAS1			1			HSPA4		1	1	1
CLTC		1	1			ESYT2		1				MOAP1		1				HSPA5		1	1
CNBP		1	1			EZR			1			MUL1			1			HSPA8		1	1
CPEB4		1	1			FASN			1			NGFR		1	1	1		KCNJ11		1
CPSF3				1		FLNA		1				NKD2			1			LATS2		1
CSTF2T			1			FLNB		1				NPLOC4		1				LSG1			1	1
CTNNA1			1			FMNL2			1			PACRG		1				MARK1		1	1	1
CTU1			1			GAPVD1			1			POLR2A		1				MAST2		1	1
DAZAP1		1	1			HSP90AB1		1	1	1		PPARGC1A		1				MFHAS1			1
DCAF13			1	1		HSPA1A		1				PSMA3		1	1			MKNK2		1
DDIT3	1	1	1			HSPA5		1	1			RNF34		1	1	1		MRAS			1	1
DDX21			1	1		HSPA8		1	1			SCN5A		1		1		MTHFD1L			1
DDX24		1	1			IQGAP1		1				SLC25A5			1			MTPAP			1
DDX28			1			IST1			1			SMAD3			1			MYH9		1	1	1
DDX31			1			ITGB1			1	1		SMG5		1	1	1		MYO18A		1	1	1
DDX42			1			KDR		1	1	1		SPART		1				MYO9B		1
DDX5		1	1	1		LIMA1				1		SQSTM1		1				NME1			1	1
DDX50			1			LRRC59		1	1	1		TCP1			1	1		P2RX5		1	1	1
DDX52			1			LRRFIP1			1	1		TNFRSF1B		1	1			PAPOLA		1	1	1
DDX54				1		MACF1			1	1		TP53			1	1		PDK4		1
DDX56			1			MAPRE1		1	1	1		TRAF2			1			PDXK		1	1
DHX15		1	1			MPRIP		1	1	1		TRAF3			1	1		PI4K2A		1	1
DHX30		1	1			MYH9		1	1	1		TRAF5			1			PIM1		1	1
DHX32			1			NCK1			1			TRIB2			1			PNPLA8		1	1	1
DHX33			1			NDRG1		1				TRIOBP		1				PPP5C				1
DHX34			1			NOP56			1			TUBA1B			1	1		PRAG1			1
DHX37			1	1		PAICS			1	1		TUBB2A		1				PRKAG2		1	1
DIAPH1		1	1	1		PAK2			1			TXNIP	1					PRPS1			1	1
DIMT1			1			PDLIM5		1	1			UBA52		1				PYGL			1
DKC1			1	1		PFN1		1				UBE2A		1	1	1		RAB11A			1
DNAJC2			1	1		PICALM			1			UBE2D3		1	1			RAB21		1	1
DNAJC21			1			PLIN3				1		UBE2J1		1	1			RAB35			1
DNTTIP2		1	1			PPME1		1	1	1		UBE2N			1			RABL6		1
DUS3L		1				PPP1R13L		1	1			UBE2W		1	1			RAN		1	1	1
DUSP14		1	1	1		PRDX1		1				UBOX5			1			RAP1A		1	1	1
EIF1		1				PTPN1		1	1	1		USP2	1	1				RAP1B		1	1
EIF2S1			1	1		PTPRJ		1	1			VCL		1	1	1		RHOBTB2		1	1	1
EIF2S2			1	1		RAB1A		1	1			VCP		1	1	1		RHOC		1	1
EIF3B		1		1		RAN		1	1	1		YWHAZ		1	1			RHOG		1	1	1
EIF4A1		1	1			RANBP1			1				30min	3h	8h	24h		RHOU			1
EIF4A3		1	1			RANGAP1			1	1		sum	6	44	46	19		RND3		1	1	1
EIF4E		1	1	1		RSL1D1		1	1				of 70					RRAD		1	1
EIF4G2		1	1			S100A11		1	1			%	8.57143	62.8571	65.7143	27.1429		RRAGC		1	1
EIF5		1	1	1		SCRIB		1										RRAS2		1	1	1
EIF5B			1			SEPTIN9			1	1								SIK1		1	1
EMG1		1	1			SLC3A2		1	1	1								SIK2		1	1
ENO1		1	1	1		SLC9A3R2		1										SIK3			1
ETF1		1	1	1		SPTAN1		1										SLC12A4		1	1
EWSR1		1				STX5		1	1									SNRK		1
EZR			1			TAGLN2		1										SPHK1		1	1
FAM98A			1	1		TJP1			1									SRPK1			1	1
FARSA		1	1	1		TNKS1BP1		1	1	1								SRPK2			1
FASN			1			TWF1			1									STK17A			1	1
FASTKD2		1	1			TWF2		1										STK17B		1
FASTKD5			1			VAPA			1									TDG			1
FBRSL1		1				VASN		1										TGFBR1		1
FIP1L1			1			VCL		1	1	1								TGM2			1	1
FKBP4			1	1		YKT6				1								TOP1		1
FLNA		1				YWHAZ		1	1									TRNT1			1	1
FLNB			1			ZC3H15			1									TUBA1B			1	1
FNDC3B		1	1				30min	3h	8h	24h								TUBA1C		1	1	1
FUBP1		1	1			sum	2	54	65	35								TUBB2A		1
FYTTD1		1	1	1			of 91											TUBB4B		1	1	1
G3BP2		1				%	2.1978	59.3407	71.4286	38.4615								TUBB6			1
GDI2			1	1														TUBG1				1
GLRX3		1	1	1														TUBG2				1
GNL2			1															TWF1			1
GNL3		1	1	1														TWF2		1
GNL3L				1														UBA2		1	1	1
GPATCH4		1	1	1															30min	3h	8h	24h
GRWD1		1	1	1														sum	1	45	55	29
GSPT1			1	1															of 100
GTF2E2		1	1															%	1	45	55	29
GTPBP1		1
GTPBP4		1	1	1
HDAC2			1
HEATR1			1
HMGA1		1	1	1
HNRNPA0		1
HNRNPA2B1		1
HNRNPA3		1	1
HNRNPAB		1	1	1
HNRNPC		1	1
HNRNPDL			1	1
HNRNPH1		1
HNRNPH3		1
HNRNPR			1	1
HNRNPU		1
HSP90AA1		1	1	1
HSP90AB1		1	1	1
HSPA1A		1
HSPA1B		1	1
HSPA8		1	1
HSPA9		1	1	1
HSPB1	1	1	1	1
HSPD1		1	1	1
HSPE1		1	1
IFI16			1
IGF2BP2			1
ILF2		1	1	1
ILF3		1
JMJD6		1	1
JUN	1
KPNA2		1	1	1
KPNB1			1	1
LARP1B			1
LARP4		1	1
LBR			1
LRRC59		1	1	1
LRRFIP1			1	1
LSM1			1	1
LSM7		1	1
LYAR		1	1	1
MACF1			1	1
MAK16			1	1
MAPRE1		1	1	1
MBNL2			1
MFAP1		1
MKRN2		1	1
MPHOSPH10			1
MRM1			1	1
MRPL14		1
MRPL3			1	1
MRPS7		1
MRTO4		1	1	1
MSN		1	1	1
MTPAP			1
MYH9		1	1	1
MYO18A		1	1	1
NAA15		1	1
NANOS1			1
NAT10			1	1
NCBP2			1	1
NCBP3			1
NCL			1
NCOA5			1
NEDD4		1	1
NFX1			1
NGDN			1
NIFK			1	1
NIP7			1	1
NKRF			1
NMD3			1
NME1			1	1
NOC3L			1
NOCT		1
NOL10			1
NOL11			1
NOLC1			1
NOM1			1
NOP14		1	1	1
NOP16		1	1	1
NOP56			1
NOP58		1	1	1
NPM1			1	1
NPM3		1	1	1
NSRP1			1
NTPCR				1
NUDT4		1	1	1
NUFIP2			1
NXF1		1
PDCD11			1	1
PDIA3		1	1
PEF1		1	1
PES1			1	1
PFN1		1
PHF5A			1	1
PINX1			1
PNN			1
PNO1		1	1	1
POLR2A		1
POP1			1
PPAN			1
PPARGC1A		1
PPIA			1	1
PPIL4		1
PPP1R10	1
PPRC1		1	1
PRDX1		1
PSPC1		1	1
PTPN1		1	1	1
PUM3			1
PURB		1	1	1
PUS1		1	1	1
PUS7			1
QKI		1
RAN		1	1	1
RANGAP1			1	1
RBM10		1	1
RBM12		1	1
RBM12B		1
RBM14		1
RBM15		1	1
RBM15B		1	1
RBM18			1	1
RBM20		1	1
RBM39		1
RBM7		1	1
RBM8A		1	1	1
RBMX		1
RCC2		1	1
RNASEH1				1
RPF2			1	1
RPL22L1		1	1	1
RPL36AL		1
RPL7L1		1	1
RPS27L			1
RRBP1		1	1
RRP12		1	1	1
RRP1B			1
RRP7A			1
RRP9			1	1
RRS1		1	1	1
RSL1D1		1	1
RSRC2		1	1
RTCB			1	1
S100A16			1	1
SAMD4A		1	1
SAMD4B		1
SBDS		1	1	1
SEC61B		1	1
SFPQ		1	1
SLC25A5			1
SLC3A2		1	1	1
SLIRP		1
SMG1		1	1
SMG5		1	1	1
SMNDC1			1
SNRPA1			1	1
SNRPB		1	1
SNRPD1		1	1	1
SNRPF		1	1	1
SNU13		1
SNW1			1
SORBS2		1
SPEN		1	1
SRP19			1
SRP72			1
SRPK1			1	1
SRPK2			1
SRSF1		1	1
SRSF10		1	1
SRSF2		1	1
SRSF3		1	1
SRSF4			1
SRSF5		1
SRSF6		1	1
SRSF7		1	1
SRSF8		1	1
SSB			1
STAU1				1
STIP1		1	1	1
STRAP		1	1	1
SUB1		1
SUGP2			1
SYNCRIP		1	1
TBCA			1
TBL2		1	1
TCP1			1	1
TDRD3		1
TMSB4X		1
TNPO1		1
TOP1		1
TRA2A		1
TRA2B		1	1	1
TRMT10C			1
TRNT1			1	1
TSNAX		1
TUBA1B			1	1
TUBB4B		1	1	1
TWF2		1
TYW5			1
UBAP2L		1	1
UBE2N			1
URB1			1
UTP11			1
UTP14A		1	1	1
UTP15		1	1
UTP18			1	1
UTP25			1
UTP3		1	1
UTP4			1
VCP		1	1	1
WDR3			1	1
WDR36			1
WDR43		1	1
WDR46			1	1
XIRP1		1	1
XPO5			1	1
YRDC			1
YTHDF1			1
YTHDF2			1
YWHAG		1	1
YWHAZ		1	1
ZBED4			1
ZC3H12A	1	1
ZC3H15			1
ZC3H8			1
ZCCHC7			1
ZFP36			1
ZFP36L1	1	1
ZMAT3				1
ZNF207		1
ZNF239			1
ZNF326		1	1
ZNF579		1	1
ZNF598		1	1
ZNFX1		1	1
ZYX		1	1
	30min	3h	8h	24h
sum	6	189	276	125
	of 340
%	1.76471	55.5882	81.1765	36.7647

## Sheet: Compiled data for figure
Data for figure 2E.
	30min	3h	8h	24h
RNA Binding (GO:0003723)	1.76471	55.5882	81.1765	36.7647	%
Cadherin Binding (GO:0045296)	2.1978	59.3407	71.4286	38.4615	%
Ubiquitin Protein Ligase Binding (GO:0031625)	8.57143	62.8571	65.7143	27.1429	%
Purine Ribonucleoside Triphosphate Binding (GO:0035639)	1	45	55	29	%
Protein Phosphatase 2A Binding (GO:0051721)	9.09091	63.6364	81.8182	36.3636	%
MAP Kinase Tyrosine/Serine/Threonine Phosphatase Activity (GO:0017017)	0	100	50	0	%
