# Supplementary material for: The 24-hour molecular landscape after exercise in humans reveals MYC is sufficient for muscle growth
Source: EMBO Rep. 2024 Oct 31;25(12):5810–37. doi: 10.1038/s44319-024-00299-z (PMC11624283; doi:10.1038/s44319-024-00299-z)
Supplement: Supplementary file 8 — Source data Fig. 3 [file 44319_2024_299_MOESM8_ESM.zip › EMBOR-2024-59454V1_SourceData_Figure_3/3B/Source_data_Figure_3B.xlsx]

## Sheet: Legend
Source data for Figure 3B
Pathway analysis. Significnatly upregulated GO: Molecular Function-pathways on 24h RE up-regulated genelist. Green indicates presented pathways

## Sheet: GO Molecular Function
Term: GO Molecular Function - Upregulated Pathways (with reported pathways highlighted in green)	Overlap	P-value	Adjusted P-value	Odds Ratio	Combined Score	Genes
RNA Binding (GO:0003723)	340/1289	1.3543351104880746E-20	1.2202559345497552E-17	1.9216874591541107	87.91410968269203	EIF4A1;POP1;EIF4A3;RTCB;PPAN;HNRNPU;GPATCH4;HNRNPR;ENO1;ALKBH8;NUDT4;RRP9;PNN;SNRPD1;RPL36AL;ZC3H12A;UBAP2L;AGFG1;MBNL2;TYW5;ACTN1;NGDN;FNDC3B;DNTTIP2;ACTN4;GTPBP1;GTPBP4;JMJD6;EWSR1;DDIT3;SUB1;GRWD1;CCDC86;EZR;PFN1;DUS3L;MACF1;TWF2;NOLC1;MRPL14;SNU13;NMD3;GSPT1;RRP7A;DHX30;DHX32;DHX33;PDCD11;DHX34;S100A16;PRDX1;DHX37;RRS1;RBM12;PPARGC1A;LYAR;RBM10;ZBED4;SRPK2;JUN;PNO1;RCC2;LARP4;PUM3;EIF1;SRPK1;…
Cadherin Binding (GO:0045296)	91/293	6.116382702696325E-10	2.755430407564694E-7	2.3014675601008974	48.82535827210556	ITGB1;BMPR2;HSP90AB1;ARHGAP1;PTPRJ;ENO1;BZW1;MPRIP;CDH2;PPME1;PPP1R13L;KDR;TNKS1BP1;LRRFIP1;CLIC1;SPTAN1;NCK1;CAST;ANXA1;DBNL;ANXA2;IST1;CEMIP2;AHSA1;SCRIB;EPS15L1;CIP2A;GAPVD1;RANGAP1;CKAP5;YWHAZ;CTTN;EEF1D;PLIN3;MYH9;TAGLN2;EZR;PFN1;MAPRE1;DBN1;VCL;EPHA2;MACF1;LRRC59;RAB1A;TWF2;TWF1;ASAP1;SLC3A2;IQGAP1;NDRG1;CNN3;SLC9A3R2;LIMA1;DNAJB1;ARVCF;BAG3;PRDX1;CTNNA1;FLNA;STX5;FLNB;CCT8;PDLIM5;PAK2;YKT6…
Ubiquitin Protein Ligase Binding (GO:0031625)	70/259	1.5453998689106842E-5	0.004641350939628421	1.8771369050458788	20.79425207063562	DAZAP2;CDKN1A;HSP90AB1;UBE2D3;SMG5;TRIOBP;MAP1LC3B;TUBA1B;MAP1LC3C;SCN5A;DNM1L;CCT2;GABARAPL1;PACRG;HSP90AA1;FBXW7;USP2;DIO2;AXIN1;MUL1;TRAF2;TNFRSF1B;YWHAZ;PSMA3;TUBB2A;TRAF3;TCP1;TRAF5;TXNIP;SLC25A5;TP53;TRIB2;UBA52;ATP6V0C;SQSTM1;VCL;VCP;RNF34;HM13;CUL1;DTX1;HIF1A;FOXO1;UBE2J1;NKD2;HSPD1;BAG5;POLR2A;BAG1;PPARGC1A;HSPA9;NGFR;HSPA8;MOAP1;EGR2;JUN;SMAD3;HSPA5;FZD8;UBE2A;SPART;DNAJA1;MFHAS1;UBE2W;…
Purine Ribonucleoside Triphosphate Binding (GO:0035639)	100/412	3.959919404492927E-5	0.008919718458620319	1.6284951093563533	16.50756929378343	PRAG1;EIF4A3;HNRNPU;GIMAP7;TUBB6;AKT3;PAPOLA;PIM1;PDK4;MTPAP;TGM2;CDKL5;DAPK3;TRNT1;GTPBP4;GEM;ACLY;RRAGC;RAB35;SIK3;SIK1;SIK2;PI4K2A;RABL6;ARL8B;ABCB1;FICD;RRAD;TWF2;TWF1;RHOBTB2;RAP1B;RAP1A;MARK1;SRPK2;HSPA8;DMPK;HSPA5;HSPA4;SRPK1;MFHAS1;PPP5C;CDK6;UBA2;BMPR1A;ARF4;ARF1;HSP90AB1;MAST2;PRKAG2;PYGL;RND3;TUBA1C;TUBA1B;ARL5B;MYO18A;ATP7A;ARL5A;HSP90AA1;SPHK1;RHOG;RRAS2;TUBG2;GNL2;RHOC;TUBG1;TGFBR1;…
Ubiquitin-Like Protein Ligase Binding (GO:0044389)	71/273	5.295387156966602E-5	0.009542287656853816	1.7802239631179613	17.528244241480998	DAZAP2;CDKN1A;HSP90AB1;UBE2D3;SMG5;TRIOBP;MAP1LC3B;TUBA1B;MAP1LC3C;SCN5A;DNM1L;CCT2;GABARAPL1;PACRG;HSP90AA1;FBXW7;USP2;DIO2;AXIN1;MUL1;TRAF2;TNFRSF1B;YWHAZ;PSMA3;TUBB2A;TRAF3;TCP1;TRAF5;TXNIP;SLC25A5;TP53;TRIB2;UBA52;ATP6V0C;SQSTM1;VCL;VCP;RNF34;HM13;CUL1;DTX1;HIF1A;FOXO1;UBE2J1;NKD2;HSPD1;BAG5;POLR2A;BAG1;PPARGC1A;HSPA9;NGFR;HSPA8;MOAP1;EGR2;JUN;SMAD3;HSPA5;FZD8;STAM;UBE2A;SPART;DNAJA1;MFHAS1;U…
Protein Kinase Binding (GO:0019901)	99/428	2.930553575899898E-4	0.032999860941557824	1.5260155940266948	12.41436428414826	ERRFI1;ZFP36;SOX9;MAP2K3;FBXW5;ACSL3;PRKAB1;MAPK8IP3;MAPK8IP1;MAPKAPK3;MAPKAPK2;DOK7;EEF1A2;CD226;SIK1;EZR;SQSTM1;TRIB2;CTBP2;TWF2;IQGAP1;HIF1A;FAM83G;BAG5;SOCS1;GRK5;IRAK1;PDCD10;SMAD3;RCC2;IL31RA;MSN;GCSAM;CYLD;IBTK;TBL2;NR4A3;PKIA;CSPG4;FERMT2;ITGB1;DAZAP2;CDKN1A;GSK3A;BMPR2;CLTC;PRKAG2;HSPB1;PTPRJ;DUSP16;SPRED1;DUSP10;ITGAV;ANKRD2;SCN5A;JAK2;YWHAG;HSP90AA1;DUSP1;PGAM1;RHOG;AXIN1;TRAF2;SIRT1;Y…
Protein Phosphatase 2A Binding (GO:0051721)	11/22	3.1461494581608453E-4	0.032999860941557824	5.017587939698492	40.462637283994354	MFHAS1;PPME1;SPHK1;ENSA;STRN;ARPP19;TP53;FOXO1;SMG5;STRN4;STRN3
snoRNA Binding (GO:0030515)	13/29	3.557047740777635E-4	0.032999860941557824	4.078504819782062	32.38907674810843	NOP56;UTP25;NOP14;NOP58;WDR3;HEATR1;DDX21;SNU13;NUDT4;RRP9;BYSL;DKC1;DHX37
Adenyl Ribonucleotide Binding (GO:0032559)	68/275	3.70894880475326E-4	0.032999860941557824	1.6609736030025886	13.12101358143053	HSP90AB1;PRAG1;MAST2;EIF4A3;HNRNPU;PRKAG2;PYGL;AKT3;PDK4;PAPOLA;PIM1;MYO18A;PDE4B;MTPAP;ATP7A;HSP90AA1;CDKL5;SPHK1;PDE4D;DAPK3;TRNT1;TGFBR1;NME1;ACLY;LATS2;SIK3;RAPGEF2;MYH9;SIK1;SIK2;TOP1;PI4K2A;RAPGEF4;PRPS1;PDXK;ABCB1;FICD;TWF2;TWF1;MIEF1;ATP1A1;MTHFD1L;TDG;MKNK2;MARK1;SRPK2;HSPA8;SLC12A4;DMPK;HSPA5;KCNJ11;PNPLA8;HSPA4;MYO9B;SRPK1;PPP5C;P2RX5;SNRK;CDK6;ACTC1;PDE10A;STK17A;STK17B;UBA2;ABCE1;HSP…
MAP Kinase Tyrosine Phosphatase Activity (GO:0033550)	6/8	4.3950980166336724E-4	0.032999860941557824	15.032595068951107	116.19971309986408	DUSP4;DUSP5;DUSP2;DUSP10;DUSP8;DUSP16
MAP Kinase Tyrosine/Serine/Threonine Phosphatase Activity (GO:0017017)	6/8	4.3950980166336724E-4	0.032999860941557824	15.032595068951107	116.19971309986408	DUSP4;DUSP5;DUSP2;DUSP10;DUSP8;DUSP16
Protein Tyrosine/Threonine Phosphatase Activity (GO:0008330)	6/8	4.3950980166336724E-4	0.032999860941557824	15.032595068951107	116.19971309986408	DUSP4;DUSP5;DUSP2;DUSP10;DUSP8;DUSP16
ATP Binding (GO:0005524)	62/249	5.418949720577673E-4	0.037557489986465256	1.6749203123891638	12.59613495683894	HSP90AB1;PRAG1;MAST2;EIF4A3;HNRNPU;PRKAG2;PYGL;AKT3;PDK4;PAPOLA;PIM1;MYO18A;MTPAP;ATP7A;HSP90AA1;CDKL5;SPHK1;DAPK3;TRNT1;TGFBR1;NME1;ACLY;LATS2;SIK3;MYH9;SIK1;SIK2;TOP1;PI4K2A;PRPS1;PDXK;ABCB1;FICD;TWF2;TWF1;ATP1A1;MTHFD1L;TDG;MKNK2;MARK1;SRPK2;HSPA8;SLC12A4;DMPK;HSPA5;KCNJ11;PNPLA8;HSPA4;MYO9B;SRPK1;PPP5C;P2RX5;SNRK;CDK6;ACTC1;STK17A;STK17B;UBA2;ABCE1;HSPA1B;HSPA1A;BMPR1A
Insulin-Like Growth Factor Receptor Binding (GO:0005159)	6/11	6.262380373475719E-4	0.04030289083215445	8.771216555183946	64.69456371170007	SOCS1;SHC1;IGF2;GNAS;PIK3R1;YWHAG;YWHAH
