# Supplementary material for: The 24-hour molecular landscape after exercise in humans reveals MYC is sufficient for muscle growth
Source: EMBO Rep. 2024 Oct 31;25(12):5810–37. doi: 10.1038/s44319-024-00299-z (PMC11624283; doi:10.1038/s44319-024-00299-z)
Supplement: Supplementary file 8 — Source data Fig. 3 [file 44319_2024_299_MOESM8_ESM.zip › EMBOR-2024-59454V1_SourceData_Figure_3/3C/Source_data_Figure_3C.xlsx]

## Sheet: Legend
Source data for Figure 3C
Pathway analysis. Significnatly upregulated GO: Biological process and Molecular Function-pathways on 24h RE down-regulated genelist.

## Sheet: GO BP and MF
GO Biological Process - Downregulated Pathways
Term	Overlap	P-value	Adjusted P-value	Odds Ratio	Combined Score	Genes
Regulation Of DNA-templated Transcription (GO:0006355)	317/1526	1.2980139377567747E-11	5.224506099471018E-8	1.6026242283664849	40.17394417569218	SMARCAL1;ZNF174;ZNF292;IKZF2;IKZF4;SPIB;TIAL1;ZXDA;HOXA9;MSANTD1;CREB3L4;SOX18;SOX15;HOXA3;KAT7;SUPT20H;CCNL2;SOX6;NFRKB;HOXA5;CDK5RAP2;HOXA4;ZNF18;SMARCC2;RBFOX2;ZNF282;ZFP2;SOX13;RFX3;RFX1;ZNF14;NIF3L1;RFX7;ZNF835;ZNF713;HOXB4;HOXB3;ATF7;PRKCQ;ZSCAN26;ZNF711;L3MBTL1;ZNF395;ZNF273;MAGED1;TSHZ1;BAZ2B;ZBTB5;ZBTB4;ZBTB3;MBTD1;ZNF708;ZNF704;ZNF703;ZNF823;ZNF700;ZNF148;PATZ1;RREB1;KAT14;ZSCAN18;EGR1;…
Regulation Of Transcription By RNA Polymerase II (GO:0006357)	319/1569	1.579780120039501E-10	3.179307491579496E-7	1.5557737686773658	35.11158182370726	SMARCAL1;ZNF175;ZNF174;ZMYND8;EHMT2;ZNF292;IKZF2;IKZF4;SPIB;TIAL1;ZXDA;HOXA9;CREB3L4;SOX18;SOX15;HOXA3;SUPT20H;CCNL2;SOX6;IER5;HOXA5;HOXA4;ZNF18;SMARCC2;ZFP2;MRTFB;SOX13;RFX3;RFX1;ZNF14;NIF3L1;RFX7;ZNF835;HOXB4;HOXB3;ATF7;PRKD2;ZSCAN26;ZNF711;MAML3;ZNF395;MAGED1;TXK;TSHZ1;ZBTB1;BAZ2B;RTF1;ZBTB5;ZNF25;ZBTB4;ZBTB3;ZNF704;ZNF823;ZNF700;ZNF148;PATZ1;RREB1;KAT14;ZSCAN18;EGR1;JUN;ZNF383;JUP;PLK1;PDE2A;…
Negative Regulation Of Transcription By RNA Polymerase II (GO:0000122)	141/623	6.080084867453607E-8	8.157447197166923E-5	1.7366179959655925	28.85505779969815	ZNF451;ZNF175;ZNF174;ZBTB25;EHMT2;ZMYND8;RORC;UBE2D1;ARID4A;DACH1;SOX18;SOX15;ZNF566;MEN1;MLIP;MORC3;KDM2B;ZBTB37;SOX13;ARID5B;MITF;NIF3L1;TBL1XR1;ERF;ZNF558;ZNF436;ZNF555;ZNF554;MAX;MAGED1;ZBTB1;RTF1;FOXO3;ZBTB5;ZNF25;ZBTB4;PHF21A;ORC2;ZKSCAN3;ZNF425;ZNF148;PATZ1;RREB1;MAP2K5;ZBTB18;CBX7;JUN;CBX5;WFS1;PTCH1;PLK1;PDE2A;IRF2BP2;NR1D2;NR1D1;NR2F2;PARP15;SMARCA2;ESR1;ESR2;SMAD7;FAM220A;NR4A2;MAFB;ZB…
Negative Regulation Of DNA-templated Transcription (GO:0045892)	179/840	9.792539531163393E-8	9.853742903233164E-5	1.6141012162705026	26.050076247175518	ZNF175;ZNF174;ZBTB25;EHMT2;ZMYND8;RORC;UBE2D1;ARID4A;IKZF4;DACH1;SOX18;SOX15;ZNF566;MEN1;MORC3;MLIP;RBFOX2;SMARCC2;TLE1;KDM2B;ZNF282;ZBTB38;ZBTB37;WNT5A;SOX13;RFX3;ARID5B;MITF;FOXP2;NIF3L1;TBL1XR1;ZNF318;ERF;ZNF558;ZNF436;ZNF555;ZNF554;L3MBTL1;MAX;MAGED1;ZBTB1;RTF1;FOXO3;ZBTB5;ZNF25;ZBTB4;PHF21A;ZNF703;ORC2;ZKSCAN3;ZNF425;ZNF423;ZNF148;PATZ1;RREB1;MAP2K5;WNT4;ZBTB18;CBX7;JUN;CBX5;ZBTB14;WFS1;PTCH…
Regulation Of Nucleic Acid-Templated Transcription (GO:1903506)	89/380	4.033501081674091E-6	0.0032469683707476433	1.7979661485878937	22.332314232119945	GPI;ZNF253;OGG1;SPIN3;JADE1;SIX1;RSF1;SGF29;JADE2;CELSR2;ING4;ING2;POFUT1;SOX15;SUFU;ZNF646;KAT7;SOX6;PITX3;POU1F1;ZNF282;ZBTB38;SOX13;TFEB;RFX3;ATP1B4;MITF;MLF1;MED23;TAF6L;ZNF519;MTF2;IRF2;ZNF713;ATF7;PRKCQ;ZSCAN26;ZNF678;ZNF430;ZNF395;CEBPB;ZNF273;ZNF195;MAGED1;TGFBRAP1;CREBL2;ACVR1B;ZBTB4;NSD3;ZNF708;SERTAD3;NSD1;ZNF626;ZNF703;DVL2;ZKSCAN5;RBBP7;ZNF423;PATZ1;RREB1;KAT14;ZNF100;RNF20;ATF7IP;ZN…
GO Molecular Function - Downregulated Pathways
Term	Overlap	P-value	Adjusted P-value	Odds Ratio	Combined Score	Genes
RNA Polymerase II Transcription Regulatory Region Sequence-Specific DNA Binding (GO:0000977)	238/906	7.8250957581856E-21	6.549605149601347E-18	2.18867667207957	101.32905659627085	ZNF175;ZNF174;IKZF2;IKZF4;SPIB;HOXA9;CREB3L4;SOX18;SOX15;ZNF605;HOXA3;ZNF721;SOX6;HOXA5;HOXA4;ZNF18;ZFP1;ZNF160;ZFP2;SOX13;RFX3;RFX1;ZNF14;ZNF717;RFX7;ZNF835;ZNF713;HOXB4;HOXB3;ZNF711;ZSCAN26;ZNF395;ZNF273;ZBTB5;ZBTB4;ZNF708;ZNF704;ZNF823;ZNF701;ZNF700;ZNF148;RREB1;ZSCAN18;ZNF264;EGR1;JUN;ZNF384;ZNF383;ZNF260;SNAI3;NR1D2;NR2F2;NR1D1;ZNF37A;ZNF30;CREBRF;GTF2IRD1;HBP1;ZNF138;RBAK;SIM2;CC2D1A;ZNF254…
RNA Polymerase II Cis-Regulatory Region Sequence-Specific DNA Binding (GO:0000978)	219/836	4.837151732686656E-19	1.9106327607619234E-16	2.1681878331048536	91.43853169328312	ZNF175;ZNF174;IKZF2;IKZF4;SPIB;HOXA9;CREB3L4;SOX18;SOX15;ZNF605;HOXA3;ZNF721;SOX6;HOXA5;HOXA4;ZNF18;ZFP1;ZNF160;ZFP2;SOX13;RFX3;RFX1;ZNF717;RFX7;ZNF835;ZNF713;HOXB4;HOXB3;ATF7;ZNF711;ZSCAN26;ZNF395;ZNF273;ZBTB4;ZNF708;ZNF704;ZNF701;ZNF148;RREB1;ZSCAN18;ZNF264;EGR1;JUN;ZNF384;ZNF383;ZNF260;SNAI3;NR1D2;NR2F2;NR1D1;ZNF37A;ZNF30;GTF2IRD1;HBP1;ZNF138;RBAK;CC2D1A;ZNF254;ZNF253;ZNF132;RARG;ZNF251;ZNF493…
Cis-Regulatory Region Sequence-Specific DNA Binding (GO:0000987)	216/823	6.848146095920872E-19	1.9106327607619234E-16	2.17216591769668	90.85114099163886	ZNF175;ZNF174;IKZF2;IKZF4;SPIB;HOXA9;CREB3L4;SOX18;SOX15;ZNF605;HOXA3;ZNF721;SOX6;HOXA5;HOXA4;ZNF18;ZFP1;ZNF160;ZFP2;SOX13;RFX3;RFX1;ZNF717;RFX7;ZNF835;ZNF713;HOXB4;HOXB3;ZNF711;ZSCAN26;ZNF395;ZNF273;ZBTB4;ZNF708;ZNF704;ZNF701;ZNF148;RREB1;ZSCAN18;ZNF264;EGR1;JUN;ZNF384;ZNF383;ZNF260;SNAI3;NR1D2;NR2F2;NR1D1;ZNF37A;ZNF30;GTF2IRD1;HBP1;ZNF138;RBAK;CC2D1A;ZNF254;ZNF253;ZNF132;RARG;ZNF251;ZNF493;ZNF2…
Sequence-Specific DNA Binding (GO:0043565)	113/498	1.1173500617332393E-6	1.8704440033414426E-4	1.7323152753853202	23.74060250674795	ZNF451;ZNF174;RORC;HOXA13;HOXA11;NR3C2;SPIB;HOXA10;HOXA9;CREB3L4;SOX18;ZNF449;PITX2;HOXA5;HOXA4;PITX3;ZFP1;KDM2B;ZNF282;ZBTB38;ZBTB37;SOX13;RFX3;RFX1;FOXP2;RFX7;HOXB4;ERF;ZNF713;ATF7;ZNF711;KMT2A;MAX;FOXO3;ZBTB4;ZNF704;ZKSCAN3;ZNF148;ZNF423;ZNF784;CTC1;ZBTB18;EGR1;JUN;ZNF384;ZBTB14;SNAI3;NR1D2;UPF3A;NR1D1;NR2F2;FOXN2;ESR1;NR4A2;NR4A1;MAFB;TFCP2;SP4;BCL2;LHX6;ZNF410;RARG;CALCOCO1;ZNF250;BHLHE41;SI…
Sequence-Specific Double-Stranded DNA Binding (GO:1990837)	113/498	1.1173500617332393E-6	1.8704440033414426E-4	1.7323152753853202	23.74060250674795	ZNF174;RORC;ARID4A;HOXA13;HOXA11;NR3C2;SPIB;HOXA10;HOXA9;CREB3L4;SOX18;ZNF449;KAT7;PITX2;SOX6;HOXA5;CDK5RAP2;HOXA4;MEN1;PITX3;ZFP1;ZNF282;ZBTB37;SOX13;RFX3;ARID5B;RFX1;RFX7;TBL1XR1;HOXB4;ZNF713;ATF7;MAX;FOXO3;ORC5;ZNF704;ORC2;ZNF784;ZBTB18;EGR1;JUN;ZNF384;ZBTB14;SNAI3;ANKRD23;NR1D2;NR1D1;FOXN2;SMARCA2;ESR1;HNRNPL;NR4A2;NR4A1;TFCP2;ZNF658;LHX6;ZNF410;RARG;CALCOCO1;ZNF250;THRA;BHLHE41;SIX1;ASH2L;CT…
Transcription Cis-Regulatory Region Binding (GO:0000976)	80/344	1.6062386610928845E-5	0.002240702932224574	1.7776000473947688	19.62298070372576	ZNF175;CALCOCO1;ZNF174;THRA;ARID4A;SIX1;ASH2L;ZNF44;CTCF;HIF3A;BRCA1;HOXC10;DACH1;DBP;SOX18;SNAPC3;PITX2;SOX6;ZNF443;CDK5RAP2;MEN1;ZNF441;TBP;SOX13;TFEB;RFX3;ARID5B;VEZF1;FOS;ZNF14;KLF15;RBL1;TFDP2;TAL1;TBL1XR1;CRY2;IRF2;ATF7;ZNF799;ADNP;ZNF510;YAP1;ZNF395;ZNF791;CEBPB;ATF6B;MAX;SATB1;ZBTB48;ZNF518A;FOXO3;ZBTB5;ZBTB4;RXRA;GBX1;ZNF823;ZNF700;RREB1;MEF2D;ZNF101;EGR1;JUN;ZBTB14;ANKRD23;NFXL1;NR1D1;F…
Double-Stranded DNA Binding (GO:0003690)	96/442	4.5142236429022535E-5	0.005397721698727409	1.629203565021783	16.30130947364905	RARG;ZNF174;WDR48;ZNF250;BHLHE41;RORC;SIX1;SMC3;HOXA13;HOXC10;HOXA11;NR3C2;SPIB;HOXA10;HOXA9;DBP;CREB3L4;SOX18;ZNF449;ZNF385D;PITX2;ZNF445;HOXA5;HOXA4;MEN1;PITX3;POU1F1;ZFP1;ZNF282;ZBTB37;TFEB;RFX3;EN1;PAX3;RFX1;FOS;TERF1;KLF15;ZNF75A;MSH6;CREB1;ELF2;POLG2;RFX7;PAX7;DMRTA1;IRF2;HOXB4;ZNF713;ATF7;JDP2;CEBPB;NFIX;ATF6B;MAX;SATB1;ZBTB48;FOXO3;NR2C1;EGFR;RXRA;ZNF704;HSF4;HES1;ZNF501;NLRP1;MEF2D;ZNF34…
DNA Binding (GO:0003677)	132/664	1.5454940033617998E-4	0.01616973101017283	1.4601021108438097	12.812391305732092	PAGE4;ZNF451;ZNF174;ZNF292;ARID4A;SMC3;HOXA13;ZNF84;SOX15;SMARCAD1;SOX6;HOXA5;MEN1;MORC3;KDM2B;SOX13;RFX3;ARID5B;FOXP2;MSH6;POLG2;ERF;ZNF711;ZNF395;MAX;TSHZ1;RTF1;FOXO3;ZBTB4;PCBP2;ZKSCAN3;NLRP1;ZNF423;ZNF148;PATZ1;CTC1;ZBTB18;EGR1;JUN;ZBTB14;NR2F2;SMARCA2;PALB2;ESR2;NR4A2;NR4A1;TFCP2;MAFB;SP4;BCL2;SIM2;EZH1;RARG;CALCOCO1;WDR48;MCM8;CHD8;OGG1;MCM9;ZNF43;SIX1;CTCF;JRKL;BRCA1;CHD2;ING2;ZMYM3;SNAPC1…
Amino Acid:Sodium Symporter Activity (GO:0005283)	7/11	2.898121318238778E-4	0.025734139906985674	10.126710712600284	82.49499731020107	SLC6A6;SLC6A1;SLC6A20;SLC38A3;SLC1A7;SLC38A2;SLC38A4
Transcription Regulatory Region Nucleic Acid Binding (GO:0001067)	43/173	3.1589415372878344E-4	0.025734139906985674	1.9271317256914953	15.532880891708782	YAP1;CALCOCO1;CEBPB;ZNF174;THRA;ATF6B;ZBTB48;ARID4A;SIX1;ASH2L;BRCA1;CTCF;FOXO3;RXRA;SOX18;SOX6;PITX2;CDK5RAP2;MEN1;EGR1;JUN;TBP;ZBTB14;ANKRD23;SOX13;TFEB;RFX3;ARID5B;NR1D1;FOS;KLF4;SMARCA2;KLF15;HNRNPL;PER1;REST;PER3;TFAP4;TAL1;TBL1XR1;CRY2;ZNF658;ATF7
Neutral L-amino Acid Transmembrane Transporter Activity (GO:0015175)	13/32	3.382025555278882E-4	0.025734139906985674	3.965701048646225	31.693349652815453	SLC43A2;SLC43A1;SLC6A20;SLC1A7;SLC6A6;SLC7A8;SLC38A6;SLC38A9;SFXN1;SLC38A3;SLC25A12;SLC38A2;SLC38A4
DNA-binding Transcription Repressor Activity, RNA Polymerase II-specific (GO:0001227)	48/203	5.048090791325283E-4	0.03521043326949385	1.8048619950945388	13.701303480823784	ZNF133;ZNF891;ZNF175;CEBPB;ZNF491;SATB1;MAX;BHLHE41;RORC;CTCF;ZBTB5;FOXO3;ZBTB4;ZNF25;DACH1;ZKSCAN3;ZNF425;HES1;ZNF148;ZNF566;ZNF620;ZNF587B;ZBTB18;JUN;SOX13;EN1;ZNF77;MITF;NR1D1;FOXP2;ZFP90;ZNF75A;KLF8;ZNF91;REST;ZNF619;ZNF93;ERF;ZNF558;GTF2IRD1;ZNF436;ZNF599;ZNF555;ZNF554;CC2D1A;JDP2;ZSCAN2;GZF1
DNA-binding Transcription Activator Activity, RNA Polymerase II-specific (GO:0001228)	58/260	6.888138450980074E-4	0.04434901448823325	1.675010054196909	12.194976870411017	ZNF175;ZNF493;ZNF43;SIX1;HOXC10;ZNF48;SPIB;HOXA10;ZNF808;DBP;SOX18;ZNF721;ZNF445;ZNF521;HOXA5;MITF;VEZF1;FOS;KLF15;ZNF91;CREB1;ZNF717;TFDP2;IRF2;HOXB3;ZNF780B;ZNF594;ZNF395;ATF6B;FOXO3;ZNF629;PLAGL2;ZNF107;ZNF585B;RREB1;ZNF345;ZNF784;ZNF585A;EGR1;JUN;ZNF384;FOXJ2;ZNF76;KLF4;ESR1;ZNF33B;ZNF33A;NR4A2;NR4A1;KLF7;MEIS1;TFAP4;TFCP2;NFIA;ZNF615;CREBRF;ZNF658;NFE2L1
