# Supplementary material for: The 24-hour molecular landscape after exercise in humans reveals MYC is sufficient for muscle growth
Source: EMBO Rep. 2024 Oct 31;25(12):5810–37. doi: 10.1038/s44319-024-00299-z (PMC11624283; doi:10.1038/s44319-024-00299-z)
Supplement: Supplementary file 8 — Source data Fig. 3 [file 44319_2024_299_MOESM8_ESM.zip › EMBOR-2024-59454V1_SourceData_Figure_3/3D/Source_data_Figure_3D.xlsx]

## Sheet: Legend
Source data for Figure 3D
Distribution pattern of upregulated DEGs across 24h RE recovery for Biological process pathways
Compiled timecourse data for RE upregulated genes

## Sheet: Distribution pattern DEGS
Ribosome Biogenesis (GO:0042254)						Positive Regulation Of Protein Localization To Chromosome, Telomeric Region (GO:1904816)						Negative Regulation Of Apoptotic Process (GO:0043066)						Positive Regulation Of Transcription By RNA Polymerase II (GO:0045944)						Positive Regulation Of Intracellular Signal Transduction (GO:1902533)						Response To Unfolded Protein (GO:0006986)
	30min	3h	8h	24h			30min	3h	8h	24h			30min	3h	8h	24h			30min	3h	8h	24h			30min	3h	8h	24h			30min	3h	8h	24h
BMS1			1			CCT3		1	1	1		ANGPTL4		1	1			ABRA	1	1				ADIPOQ			1			DDIT3	1	1	1
BOP1		1		1		CCT4		1	1	1		ANXA1		1				ACTR2				1		ANKRD17			1			DNAJA1		1	1
BYSL		1	1	1		CCT5		1	1	1		ANXA4				1		ACTR3			1	1		APOL2			1			DNAJB1			1
C1ORF109			1			CCT6A			1	1		ANXA5		1	1	1		AGO2		1	1			ARRDC3		1				DNAJB4		1	1
C1ORF131			1			CCT7		1				ARF4		1	1			AKIRIN1		1	1	1		AXL		1				DNAJB5		1	1
DCAF13			1	1		CCT8			1	1		ARHGDIA		1	1	1		AKIRIN2		1	1			BCAR3		1	1			ERP44			1	1
DDX31			1			DKC1			1	1		AXL		1				ANXA2		1	1	1		BMPR1A		1				HSF1		1
DDX54				1		GNL3		1	1	1		BAG1		1				APEX1			1			BMPR2			1	1		HSP90AA1		1	1	1
DHX37			1	1		GNL3L				1		BAG3		1	1			ARF4		1	1			BOK		1				HSP90AB1		1	1	1
DIMT1			1			TCP1			1	1		BCL3			1	1		ATF1		1	1			BRD4		1	1			HSPA1A		1
DKC1			1	1			30min	3h	8h	24h		CCL2		1	1	1		ATF3		1				C1QBP			1	1		HSPA4		1	1	1
DNTTIP2		1	1			sum	0	5	8	9		CD44			1			ATF6		1	1	1		CCL21			1			HSPA8		1	1
EIF2S1			1	1			av 10					CIAPIN1			1	1		ATOH8		1				CHI3L1		1	1	1		HSPB1	1	1	1	1
EMG1		1	1			%	0	50	80	90		CITED2		1				AUTS2		1	1	1		CHUK			1	1		HSPB7		1	1	1
GRWD1		1	1	1								CLCF1		1	1			BCL3			1	1		CX3CL1	1					HSPB8		1	1
GTPBP4		1	1	1								COMP		1	1			BCL9		1	1			DAB2		1	1			HSPD1		1	1	1
HEATR1			1									CPEB4		1	1			BMPR1A		1				DDIT3						HSPE1		1	1
LTV1			1									CRLF1		1				BMPR2			1	1		DDR1			1	1		HSPH1		1	1	1
LYAR		1	1	1								CRYAB		1	1	1		BRD4		1	1			DDX21			1	1		PACRG		1
MPHOSPH10			1									CX3CL1	1					CDK13			1			DHX15		1	1			PTPN1		1	1	1
MRTO4		1	1	1								DAB2		1	1			CEBPG			1	1		DHX33			1				30min	3h	8h	24h
NAT10			1	1								DDAH2		1				CHUK			1	1		DLG5			1			sum	2	18	17	9
NGDN			1									DHCR24		1	1	1		CITED2		1				DNM1L			1				av 20
NIP7			1	1								DNAJA1	1	1	1			CNBP		1	1			EEF1D		1				%	10	90	85	45
NOB1			1	1								EGR3						CSRNP1	1	1				ENG		1
NOLC1			1									FHL2		1	1			CSRNP2		1	1			FERMT2			1
NOM1			1									FLNA		1				CSRP3		1	1	1		FGFR1		1	1
NOP14		1	1	1								FNIP1		1				CTBP2			1			FGR		1	1
NOP16		1	1	1								FOXO1	1					CTR9		1	1			FKBP1A			1	1
NOP56			1									GRK5		1				CX3CL1	1					FLNA		1
NOP58		1	1	1								GSTP1		1				DAB2		1	1			FNIP1		1
NPM1			1	1								HCK			1			DDIT3	1	1	1			GCNT2		1	1
PAK1IP1			1									HDAC2			1			DDX21			1	1		GJA1			1
PES1			1	1								HIGD1A			1			DOT1L		1	1			GOLT1B				1
PNO1		1	1	1								HSPA1A		1				E2F3		1	1			GSDME
RCL1		1										HSPA1B	1	1				E2F4				1		HBEGF		1	1	1
RIOK1			1	1								HSPA5		1	1			EAF2		1				HSP90AA1		1	1	1
RIOK2			1									HSPA9		1	1	1		EBF4		1				HSP90AB1		1	1	1
RPF2			1	1								HSPB1	1	1	1	1		EGR1	1					IGF2		1
RRP12		1	1	1								HSPD1		1	1	1		EGR2	1					IL18		1	1	1
RRP7A			1									HYPK			1			ELK1		1	1			IQGAP1		1
RRP9			1	1								IER3	1	1	1	1		ENG		1				IRAK1		1	1	1
RRS1		1	1	1								IL31RA		1	1			ETS1		1				ITGAV		1	1	1
RSL24D1			1									ITGA5		1	1			ETS2		1	1			ITGB1			1	1
SBDS		1	1	1								ITGB1			1	1		ETV5		1		1		JAK2		1	1
SDAD1			1	1								KDR		1	1	1		FOXK2			1			KDR		1	1	1
SNU13		1										KLF4	1					FOXO1	1					LAMTOR4		1
TMA16			1									MAEA			1			FSTL3		1				LIF			1
URB2			1									MAPK8IP3			1			GABPB1			1			LIMS1		1	1	1
UTP11			1									MYC		1	1			GLIS2		1				LITAF			1
UTP15		1	1									MYO18A		1	1	1		GLIS3			1			LPAR1			1
UTP18			1	1								NAA15		1	1			GRHL1		1	1			LTBR			1
UTP3		1	1									NGF		1				HDAC2			1			MAP3K14		1	1	1
UTP4			1									NME2			1			HDAC5		1				MFHAS1			1
WDR12			1									NPM1			1	1		HES1	1					MUL1			1
WDR3			1	1								NR4A2	1					HEY1		1	1			MYO1C		1
WDR36			1									PAK2			1			HEYL		1				NEDD4		1	1
WDR43		1	1									PDCD10			1			HIF1A			1			NFAT5		1
WDR46			1	1								PDK4		1				HIPK2			1	1		NKX3-1		1	1
WDR55			1									PIK3R1			1	1		HMGA1		1	1	1		OSBPL8		1	1	1
WDR74			1	1								PIM1		1	1			HNRNPU		1				P2RX5		1	1	1
	30min	3h	8h	24h								PLAUR			1			HSF1		1				PDGFA			1
sum	0	20	57	31								PLK2		1				IER2	1					PDGFB			1
	av 61											PLK3	1					IER5	1					PLK2		1
%	0	32.7869	93.4426	50.8197								PPARGC1A		1				IFI16			1			PPIA			1	1
												PPIF			1			IGF2		1				PPP5C				1
												PRELID1		1	1			IL18		1	1	1		PTPRJ		1	1
												PRKCA				1		IRF1		1	1			RAMP3		1
												PTMA		1	1			IRF2BPL			1			RAPGEF2		1
												PTMS		1				JMJD6		1	1			RHOC		1	1
												PTRH2		1	1			JUN	1					RICTOR		1	1
												RETREG1		1				JUNB	1		1			S100A8		1	1
												RICTOR		1	1			JUND	1	1				S100A9			1
												RNF144B		1				KLF4	1					SCHIP1		1
												SCX		1				KLF5		1	1			SEC13		1
												SERPINB9		1				KLF6		1				SEH1L			1
												SET			1			LIF			1			SELP			1
												SH3RF1			1	1		LITAF			1			SHC1				1
												SHC1				1		LMO7				1		SIRT1		1
												SIRT1		1				MAFF	1	1	1			SOD1		1
												SNX6			1	1		MAPK7			1			SOX9
												SOCS3			1	1		MED10				1		SPHK1		1	1
												SOD1		1				MED20			1			TBX1		1
												SOX8		1				MED22			1	1		TCIM	1
												SOX9	1	1				MED27		1	1			TEK		1
												SPHK1		1	1			MED6		1				TERF2IP			1
												TAF9		1	1			MED9			1			TFG			1
												TAX1BP1			1			MEIS2			1			TGFB1		1
												TBX1		1				MKRN2		1	1			TGFB2		1	1
												TBX3		1				MYC		1	1			TGFB3		1	1
												TCIM	1					MYF6		1				TGFBR1
												TEK		1				MYOD1		1				TGM2			1	1
												TGFB3		1	1			MYOG		1	1	1		THBS1		1	1
												THBS1		1	1			NCBP2			1	1		THPO			1
												THOC6		1	1	1		NCK1			1			TNFRSF10B		1	1	1
												TJP1			1			NCOA1			1			TNFRSF1A			1
												TP53			1	1		NFAT5		1				TNFSF10		1
												UBE2Z			1	1		NFKB2			1	1		TNFSF14			1
												USP47			1	1		NFYA		1	1			TP53			1	1
												VEGFA		1	1			NKRF			1			TRAF2			1
												XBP1			1			NKX3-1		1	1			TRAF5			1
												XIAP			1			NME2			1			TRAF6			1
												YWHAZ		1	1			NPM1			1	1		TRAF7			1	1
												ZC3H12A	1	1				NR4A1	1					TRIM38		1
													30min	3h	8h	24h		NR4A2	1					TRIM8			1	1
												sum	12	66	65	26		NR4A3		1				UBE2N			1
													av 104					PCGF5			1			VAPA			1
												%	11.5385	63.4615	62.5	25		PIK3R1			1	1		VEGFA		1	1
																		PLSCR1			1			WNT11			1
																		PPARD		1				ZDHHC13			1	1
																		PPARGC1A		1				ZDHHC17			1
																		PPP3R1		1	1				30min	3h	8h	24h
																		PPRC1		1	1			sum	2	57	77	29
																		PRDM15			1	1			av 111
																		PRDM2		1	1			%	1.8018	51.3514	69.3694	26.1261
																		PTMA		1	1
																		PTMS		1
																		PWWP2B		1
																		RARA		1	1
																		RBM14		1
																		RBMX		1
																		RELB			1	1
																		RNF10		1	1	1
																		RNF4			1
																		RPRD1B			1
																		RRP1B			1
																		RUNX1		1	1	1
																		RXRG			1	1
																		SBNO2			1
																		SCX		1
																		SETD4				1
																		SFPQ		1	1
																		SIRT1		1
																		SLC11A1			1
																		SLC9A1		1
																		SMAD3			1
																		SMARCA4			1	1
																		SMARCB1		1
																		SNW1			1
																		SOX18	1
																		SOX4		1	1	1
																		SOX8		1
																		SOX9	1	1
																		SQSTM1		1
																		SREBF2			1
																		SS18			1
																		SS18L1			1
																		SSBP4		1
																		STXBP2			1
																		TAF7		1	1
																		TAF9		1	1
																		TBX1		1
																		TBX3		1
																		TCF12			1
																		TFE3		1	1	1
																		TGFB1		1
																		TGFB3		1	1
																		TNFRSF1A			1
																		TP53			1	1
																		TRAF6			1
																		UBA2		1	1	1
																		UBP1			1
																		VEGFA		1	1
																		WBP2		1	1	1
																		XBP1			1
																		ZBED4			1
																		ZBTB49		1	1
																		ZC3H12A	1	1
																		ZFHX3		1
																		ZMIZ1		1	1
																		ZMIZ2		1
																			30min	3h	8h	24h
																		sum	20	97	109	37
																			av 171
																		%	11.6959	56.7251	63.7427	21.6374

## Sheet: Compiled data for figure
Data for figure 2D.
	30min	3h	8h	24h
Ribosome Biogenesis (GO:0042254)	0	32.7869	93.4426	50.8197	%
Positive Regulation Of Protein Localization To Chromosome, Telomeric Region (GO:1904816)	0	50	80	90	%
Negative Regulation Of Apoptotic Process (GO:0043066)	11.5385	63.4615	62.5	25	%
Positive Regulation Of Transcription By RNA Polymerase II (GO:0045944)	11.6959	56.7251	63.7427	21.6374	%
Positive Regulation Of Intracellular Signal Transduction (GO:1902533)	1.8018	51.3514	69.3694	26.1261	%
Response To Unfolded Protein (GO:0006986)	10	90	85	45	%
