# Supplementary material for: The 24-hour molecular landscape after exercise in humans reveals MYC is sufficient for muscle growth
Source: EMBO Rep. 2024 Oct 31;25(12):5810–37. doi: 10.1038/s44319-024-00299-z (PMC11624283; doi:10.1038/s44319-024-00299-z)
Supplement: Supplementary file 8 — Source data Fig. 3 [file 44319_2024_299_MOESM8_ESM.zip › EMBOR-2024-59454V1_SourceData_Figure_3/3A/Source_data_Figure_3A.xlsx]

## Sheet: Legend
Source data for Figure 3A
Pathway analysis. Significnatly upregulated GO: Biological process-pathways on 24h RE up-regulated genelist. Green indicates presented pathways

## Sheet: GO  Biological process
Term: GO Biological Process - Upregulated Pathways (with reported pathways highlighted in green)	Overlap	P-value	Adjusted P-value	Odds Ratio	Combined Score	Genes
Ribonucleoprotein Complex Biogenesis (GO:0022613)	52/116	9.875677606063486E-13	4.505284123886162E-9	4.129660204516404	114.15839104821569	LTV1;PAK1IP1;WDR3;C1ORF131;NAT10;WDR46;WDR43;RRP9;RIOK2;RIOK1;UTP15;NOM1;WDR36;UTP11;DIMT1;NGDN;WDR74;DNTTIP2;URB2;UTP18;GTPBP4;SHQ1;GRWD1;MRTO4;NIP7;HEATR1;SNU13;RPF2;SDAD1;TMA16;RRP7A;EMG1;C1ORF109;BMS1;PES1;DHX37;RRS1;NOP56;NOP14;NOP58;NPM1;NOP16;UTP4;PNO1;UTP3;DDX31;WDR12;BYSL;RCL1;BOP1;MPHOSPH10;RSL24D1
Ribosome Biogenesis (GO:0042254)	61/151	2.983469370534364E-12	6.805293634188885E-9	3.4506368215949053	91.5727731759226	LTV1;PAK1IP1;WDR3;C1ORF131;NAT10;WDR46;WDR43;RRP9;NOB1;RIOK2;RIOK1;RRP12;UTP15;NOM1;WDR36;UTP11;DIMT1;NGDN;WDR74;DNTTIP2;DDX54;URB2;UTP18;GTPBP4;DKC1;GRWD1;MRTO4;SBDS;NIP7;HEATR1;NOLC1;SNU13;RPF2;SDAD1;TMA16;RRP7A;EMG1;C1ORF109;BMS1;PES1;DHX37;RRS1;LYAR;DCAF13;NOP56;NOP14;NOP58;NPM1;NOP16;UTP4;PNO1;UTP3;DDX31;WDR12;EIF2S1;WDR55;BYSL;RCL1;BOP1;MPHOSPH10;RSL24D1
Ribosomal Small Subunit Biogenesis (GO:0042274)	37/81	9.538885610578001E-10	1.450546538515228E-6	4.254031637287353	88.35825463886705	LTV1;WDR3;HEATR1;C1ORF131;NAT10;RPS27L;SNU13;WDR46;WDR43;RRP9;RRP7A;EMG1;NOB1;BMS1;DHX37;RIOK2;RIOK1;UTP15;NOP56;NOM1;WDR36;NOP14;NOP58;NPM1;UTP11;UTP4;DIMT1;PNO1;UTP3;NGDN;DNTTIP2;DDX52;MRPS7;UTP18;RCL1;MPHOSPH10;NOL11
Regulation Of Apoptotic Process (GO:0042981)	146/583	9.582120744964219E-8	9.921860376765661E-5	1.713632776435386	27.693645392742912	SCX;UBE2Z;COMP;MYC;ARHGDIA;PIM1;ARL6IP5;KDR;TNFSF10;CYP1B1;SOX8;SOX9;PHLDA1;SOX4;IER3;PHLDA3;TGM2;ACTN2;ACTN1;DAPK3;SCRIB;ACTN4;FBXO10;MAPK8IP3;THOC6;SHQ1;MORF4L2;PPIF;ATF6;SQSTM1;TP53;PPIA;RNF122;PPID;SLC27A4;VCP;SHC1;PIK3R1;HIGD1A;FOXO1;SOCS3;CALHM2;GRK5;BAG3;PDCD10;BAG1;HSPA9;PLK3;MOAP1;EGR1;JUN;PRELID1;XBP1;EGR3;GADD45B;HSPA5;GADD45A;TGFB3;PLK2;IL31RA;TNFRSF10B;DHCR24;MLLT11;DAB2;BCL3;ITGB1;A…
Maturation Of SSU-rRNA (GO:0030490)	20/36	1.2158891000635532E-7	9.921860376765661E-5	6.293085329970576	100.20240679092471	UTP25;NOP14;UTP4;UTP3;WDR3;HEATR1;NGDN;NAT10;SNU13;DDX52;WDR46;WDR43;NOB1;DHX37;MPHOSPH10;RIOK2;NOL10;RIOK1;NOL11;DCAF13
Negative Regulation Of Apoptotic Process (GO:0043066)	104/385	1.5039187553682458E-7	9.921860376765661E-5	1.8887539832065685	29.672365582254905	SCX;UBE2Z;COMP;MAEA;MYC;ARHGDIA;ZC3H12A;PIM1;KDR;PDK4;SOX8;SOX9;IER3;PRKCA;MAPK8IP3;THOC6;PPIF;TP53;SET;SHC1;PIK3R1;HIGD1A;FOXO1;SOCS3;GRK5;BAG3;PDCD10;BAG1;PPARGC1A;SNX6;HSPA9;PLK3;PRELID1;XBP1;EGR3;HSPA5;TGFB3;PLK2;IL31RA;DHCR24;NR4A2;DAB2;BCL3;RETREG1;CPEB4;ITGB1;ARF4;CITED2;FHL2;HSPB1;CX3CL1;SH3RF1;PTMS;MYO18A;USP47;ANXA1;ANXA4;SPHK1;ANXA5;NME2;PLAUR;SERPINB9;NGF;SIRT1;YWHAZ;HCK;RNF144B;DDAH2…
Positive Regulation Of Protein Localization To Chromosome, Telomeric Region (GO:1904816)	10./11	1.5224248714896894E-7	9.921860376765661E-5	50.19673503557974	787.977869378672	CCT3;CCT6A;GNL3L;DKC1;TCP1;CCT8;CCT7;CCT5;CCT4;GNL3
Positive Regulation Of Transcription By RNA Polymerase II (GO:0045944)	171/745	3.4510558413640324E-6	0.0019679645935378395	1.5268525700773807	19.202965717012315	ATF1;SMARCB1;PWWP2B;SCX;HNRNPU;UBP1;PRDM2;GABPB1;ETS1;ELK1;ETS2;ABRA;SOX18;ZMIZ1;MYC;ZMIZ2;ZC3H12A;SOX8;SOX9;IER5;JUNB;IER2;SOX4;SLC11A1;MED9;LMO7;EBF4;MED6;JMJD6;RUNX1;DDIT3;ATF6;SQSTM1;TP53;ATF3;CTBP2;CTR9;STXBP2;GLIS3;PRDM15;PIK3R1;HIF1A;FOXO1;GLIS2;SLC9A1;SBNO2;PPP3R1;RPRD1B;PPARGC1A;ZBED4;EGR1;AKIRIN2;JUN;EGR2;XBP1;ZFHX3;AKIRIN1;JUND;SMAD3;TGFB1;AUTS2;TGFB3;SS18L1;EAF2;IGF2;HMGA1;LIF;NFKB2;S…
Positive Regulation Of Establishment Of Protein Localization To Telomere (GO:1904851)	8/9	4.5270761725352806E-6	0.0020722412783271433	40.12379757423672	493.7407534469192	CCT3;CCT6A;DKC1;TCP1;CCT8;CCT7;CCT5;CCT4
Positive Regulation Of Intracellular Signal Transduction (GO:1902533)	111/446	4.542396489099394E-6	0.0020722412783271433	1.6882867132867132	20.769397394016337	GOLT1B;GJA1;TFG;KDR;TNFSF10;SOX9;TGM2;ADIPOQ;ARRDC3;MUL1;DDIT3;S100A9;TP53;PPIA;S100A8;ANKRD17;SEH1L;SHC1;PDGFB;LPAR1;PDGFA;IQGAP1;DHX33;IRAK1;THPO;OSBPL8;TGFB2;TGFB1;TNFSF14;TGFB3;PLK2;IGF2;LIF;TNFRSF10B;SELP;MFHAS1;PPP5C;DAB2;DLG5;UBE2N;MAP3K14;FERMT2;GSDME;BMPR1A;FGFR1;BCAR3;ITGB1;DDR1;BMPR2;HSP90AB1;SCHIP1;PTPRJ;LITAF;CX3CL1;TRIM8;C1QBP;DHX15;ITGAV;JAK2;DNM1L;BOK;NKX3-1;HSP90AA1;SEC13;CHUK;SP…
Positive Regulation Of Cell Population Proliferation (GO:0008284)	97/380	5.834818392633495E-6	0.002419858318835819	1.743559909496428	21.012804150009476	CSF1;HNRNPU;SCX;IRS2;FGF6;GJA1;FGF9;MYC;PIM1;KDR;SOX8;SOX9;IL6R;SOX4;ADAM17;GAREM1;PTGFR;SHC1;PDGFB;CHRD;PDGFA;CSF2RB;SDCBP;GRK5;THPO;PDCD10;NACC1;RPRD1B;SRPK2;XBP1;TGFB2;TGFB1;TGFB3;IL31RA;IGF2;LIF;SMARCA4;FOSL1;CDK6;NR4A3;CDK4;NES;EZH2;BMPR1A;FGFR1;SLC35F6;CDKN1A;HILPDA;LAMC1;CX3CL1;BCL7C;BCL7B;ITGAX;ITGAV;TIMP1;SCN5A;JAK2;NKX3-1;SS18;CR1;SPHK1;IL18;NME2;RHOG;CCDC117;OSMR;SIRT1;TGFBR1;NME1;HCK;…
Regulation Of Cell Population Proliferation (GO:0042127)	142/605	6.994118517534411E-6	0.002639471215384431	1.5667694745696374	18.598244567533175	CSF1;SCX;IRS2;ETS1;FGF6;FGF9;MYC;KDR;CYP1B1;SOX9;IER5;JUNB;IL6R;SOX4;MAP2K1;P3H3;GTPBP4;KLHL41;RUNX1;EID2;ADAM17;GAREM1;TP53;PLPP1;PTGFR;CTBP2;SHC1;PDGFB;PDGFA;ZFP36L1;SDCBP;GRK5;THPO;PDCD10;NACC1;RPRD1B;S100A11;SRPK2;JUN;XBP1;TGFB2;JUND;SMAD3;TGFB1;TGFB3;IL31RA;THAP12;IGF2;LIF;HMGA1;SMARCA4;FOSL1;CDK6;NR4A3;CDK4;DLG5;STRN;EZH2;GSDME;BMPR1A;FGFR1;SETD4;BTG3;SLC35F6;BTG2;CDKN1A;BMPR2;ELN;HILPDA;PI…
Response To Unfolded Protein (GO:0006986)	20/44	7.521509381849541E-6	0.002639471215384431	4.192587922096119	49.463077847205504	HSPA8;PTPN1;HSP90AA1;PACRG;HSP90AB1;HSPA4;HSPB8;HSPB7;HSPB1;HSPE1;HSPD1;DNAJA1;DNAJB1;ERP44;HSPH1;DNAJB5;DNAJB4;DDIT3;HSF1;HSPA1A
Negative Regulation Of Programmed Cell Death (GO:0043069)	82/313	1.0814949602555442E-5	0.0035241285776327087	1.8020092409388913	20.605220913933184	ARF4;CITED2;FHL2;SCX;HSPB1;UBE2Z;CX3CL1;SH3RF1;PTMS;COMP;MYC;ARHGDIA;KDR;PIM1;MYO18A;SOX8;SOX9;IER3;USP47;ANXA1;ANXA4;SPHK1;ANXA5;NME2;PLAUR;SERPINB9;MAPK8IP3;SIRT1;YWHAZ;THOC6;HCK;RNF144B;DDAH2;TAX1BP1;PPIF;ANGPTL4;TP53;CRYAB;PTMA;CD44;HDAC2;SHC1;GSTP1;TAF9;XIAP;PIK3R1;HIGD1A;THBS1;FOXO1;HSPD1;SOCS3;GRK5;PDCD10;BAG3;BAG1;FLNA;RICTOR;PAK2;HSPA9;PLK3;PRELID1;XBP1;NPM1;EGR3;HSPA5;PLK2;IL31RA;DHCR24…
Positive Regulation Of DNA-templated Transcription (GO:0045893)	219/1015	1.4656172566933863E-5	0.004457430616690152	1.413110852427274	15.728840861994769	ATF1;SMARCB1;SCX;HNRNPU;GABPB1;ELK1;ABRA;SOX18;ZMIZ1;MYC;ZMIZ2;ZC3H12A;SOX8;SOX9;IER5;JUNB;IER2;SOX4;ZNF281;SLC11A1;MED9;EBF4;MED6;JMJD6;RUNX1;DDIT3;ATF6;TP53;ATF3;CTBP2;CTR9;STXBP2;PDGFB;PRDM15;PIK3R1;HIF1A;PPP3R1;DHX33;HIVEP3;PPARGC1A;LYAR;ZBED4;NGFR;EGR1;JUN;EGR2;XBP1;JUND;SS18L1;EIF2AK3;IL31RA;EAF2;IGF2;LIF;FLI1;SMARCA4;MLLT11;FOSL1;SNW1;AGO2;CDK13;SETD4;ARF4;CSRNP1;CSRNP2;CITED2;LITAF;WDR43;…
Positive Regulation Of Cellular Process (GO:0048522)	113/468	1.6342571348356007E-5	0.004633596628675358	1.620511872635639	17.860855852983864	SMARCB1;CSF1;HP;SCX;IRS2;FGF6;ZFP36;FGF9;MYC;KDR;SOX9;IER5;IL6R;SOX4;TGM2;PRKCA;ADAM17;GAREM1;PARD3;S100A9;S100A8;ANKRD17;PTGFR;SHC1;PDGFB;CHRD;PDGFA;ZFP36L1;SDCBP;GRK5;THPO;PDCD10;NACC1;RPRD1B;SRPK2;EGR2;XBP1;TGFB2;ZFHX3;TGFB1;TGFB3;IL31RA;IGF2;LIF;SMARCA4;FOSL1;CDK4;C6ORF89;EIF4G2;EZH2;FGFR1;RNF10;SLC35F6;HSP90AB1;CITED2;HILPDA;PTPRJ;LAMC1;CX3CL1;PPP1R13L;C1QBP;BCL7C;BCL7B;ITGAX;ITGAV;TIMP1;TNP…
Positive Regulation Of Protein Localization To Cajal Body (GO:1904871)	8/10	1.9298188501716746E-5	0.004633596628675358	20.060225846925974	217.76376817020594	CCT3;CCT6A;DKC1;TCP1;CCT8;CCT7;CCT5;CCT4
Regulation Of Establishment Of Protein Localization To Telomere (GO:0070203)	8/10	1.9298188501716746E-5	0.004633596628675358	20.060225846925974	217.76376817020594	CCT3;CCT6A;DKC1;TCP1;CCT8;CCT7;CCT5;CCT4
Regulation Of Protein Localization To Cajal Body (GO:1904869)	8/10	1.9298188501716746E-5	0.004633596628675358	20.060225846925974	217.76376817020594	CCT3;CCT6A;DKC1;TCP1;CCT8;CCT7;CCT5;CCT4
Positive Regulation Of miRNA Transcription (GO:1902895)	17/37	3.0474547183344438E-5	0.006951244212520866	4.272481108312342	44.42790212489327	EGR1;NGFR;JUN;TGFB2;SMAD3;TGFB1;PDGFB;KLF4;ETS1;HIF1A;GNL3;SMARCA4;FOSL1;KLF5;MYC;ATOH8;TP53
rRNA Processing (GO:0006364)	33/99	3.707200158517765E-5	0.00805345101102764	2.5204987320371934	25.715762727432224	WDR3;MAK16;NOLC1;NAT10;SNU13;MRM1;RRP9;RRP7A;EMG1;NOB1;PES1;RIOK2;RIOK1;RRP12;LYAR;DCAF13;UTP15;NOP56;NOP14;WDR36;NOP58;UTP4;WDR74;DDX54;DDX52;WDR55;DKC1;NEDD4;MRTO4;SBDS;MPHOSPH10;NOL11;MPHOSPH6
Ribosomal Large Subunit Biogenesis (GO:0042273)	21/52	4.090044194639038E-5	0.008481264370883314	3.407607368620961	34.43172460900154	NPM1;NOP16;PAK1IP1;NIP7;MAK16;PPAN;WDR74;RPF2;SDAD1;WDR12;GTPBP4;TMA16;NLE1;TRAF7;C1ORF109;PES1;NEDD4;MRTO4;RRS1;BRIX1;RSL24D1
Lymphocyte Differentiation (GO:0030098)	23/60	4.784975609239342E-5	0.00949089509971734	3.1279916279916278	31.11552323294815	ITGB1;HDAC5;VCAM1;CHD7;CEBPG;PTPRJ;PIK3R1;HDAC9;RELB;LFNG;ADGRG3;CD79A;KLF6;NFIL3;AXL;CLCF1;DNAJB9;SLC39A7;SLC25A5;FNIP1;JAK3;SOX4;PTPN2
Positive Regulation Of Protein Localization To Nucleus (GO:1900182)	24/64	5.017241273443075E-5	0.00953693945393638	3.0197052631578947	29.895218684858833	CCT3;CCT2;NGFR;SMAD3;TGFB1;PINX1;EIF2AK3;LIF;NMD3;PIK3R1;CCT6A;DKC1;BAG3;SESN2;ZC3H12A;TCP1;FLNA;CCT8;CCT7;CCT5;FERMT2;RAN;CCT4;ZPR1
Positive Regulation Of Apoptotic Process (GO:0043065)	64/240	5.458771773379537E-5	0.009662096673397276	1.8402958925442865	18.063795429761345	ITGB1;UBE2Z;CTSL;C1QBP;CASP3;ZC3H12A;ARL6IP5;TNFSF10;ANKRD1;CYP1B1;EMILIN1;DNM1L;PHLDA1;SOX4;PHLDA3;TGM2;BOK;NKX3-1;KLF11;TNFRSF12A;UTP11;DAPK3;ADIPOQ;SCRIB;SIRT1;TGFBR1;TRAF7;SHQ1;LATS2;DDIT3;PTRH2;SIK1;ATF6;TP53;SQSTM1;RNF122;PPID;SLC27A4;FOXO1;HSPD1;CALHM2;ACVR1C;TP53BP2;SRPK2;MOAP1;PRNP;JUN;TGFB2;GADD45B;GADD45A;TGFB3;TNFRSF10B;RRP1B;TPD52L1;SOD1;MLLT11;DNAJA1;RYBP;STK17A;STK17B;TRIM35;MNDA;P…
Positive Regulation Of miRNA Metabolic Process (GO:2000630)	18/42	5.652786609725998E-5	0.009662096673397276	3.770159596808064	36.87508965299758	EGR1;NGFR;JUN;TGFB2;SMAD3;TGFB1;PDGFB;KLF4;ETS1;HIF1A;GNL3;SMARCA4;FOSL1;KLF5;MYC;ZC3H12A;ATOH8;TP53
Regulation Of miRNA Transcription (GO:1902893)	21/53	5.718470192497291E-5	0.009662096673397276	3.300843671152229	32.24668168849454	EGR1;NGFR;DDX5;JUN;TGFB2;SMAD3;TGFB1;PDGFB;KLF4;ETS1;HIF1A;GNL3;SMARCA4;FOSL1;KLF5;MYC;ATOH8;RARA;SOX9;TP53;PPARD
'De Novo' Post-Translational Protein Folding (GO:0051084)	14/29	7.829777190746389E-5	0.012756944122923223	4.687407407407408	44.3193967779062	ERO1A;HSPA9;CCT2;HSPA8;HSPA5;HSPE1;HSPA13;CHCHD4;DNAJB1;DNAJB5;DNAJB4;UGGT1;HSPA1B;HSPA1A
Positive Regulation Of Telomerase RNA Localization To Cajal Body (GO:1904874)	9./14	8.765408416515476E-5	0.01378889420556676	9.028619246861926	84.34637538209515	CCT3;CCT6A;SHQ1;DKC1;TCP1;CCT8;CCT7;CCT5;CCT4
Protein Localization To Nucleolus (GO:1902570)	6/7	1.2807508808115303E-4	0.01887177668818017	30.067697450898454	269.4935802779152	RRP7A;UTP25;PINX1;RRS1;RPF2;RAN
Intracellular Triglyceride Homeostasis (GO:0035356)	5/5	1.282387280433111E-4	0.01887177668818017	Infinity	Infinity	FUNDC2;XBP1;DGAT2;FITM2;SIRT1
B Cell Differentiation (GO:0030183)	17/41	1.4851315508085828E-4	0.02117240667121486	3.559211446963336	31.373868814883796	ITGB1;HDAC5;VCAM1;CEBPG;PTPRJ;PIK3R1;HDAC9;ADGRG3;CD79A;KLF6;CLCF1;DNAJB9;SLC39A7;SLC25A5;FNIP1;JAK3;PTPN2
Chondroitin Sulfate Biosynthetic Process (GO:0030206)	8/12	1.544737802641376E-4	0.021354829865605933	10.028439983270598	88.00443651080326	UGDH;CHST7;CHSY1;CHPF2;CSGALNACT2;CHST15;CHSY3;CHST3
Chondroitin Sulfate Metabolic Process (GO:0030204)	9/15	1.866607234832649E-4	0.024527889360466945	7.523221757322176	64.59602133262722	UGDH;CHST7;CHSY1;CHPF2;DSEL;CSGALNACT2;CHST15;CHSY3;CHST3
Positive Regulation Of Protein Kinase B Signaling (GO:0051897)	26/77	1.889494911006582E-4	0.024527889360466945	2.5655619179825324	21.997206959182254	ITGB1;HSP90AB1;RAMP3;PDGFA;PTPRJ;THBS1;CX3CL1;THPO;C1QBP;GCNT2;RICTOR;OSBPL8;HSP90AA1;TGFB1;CCL21;IL18;IGF2;TGFBR1;MFHAS1;AXL;CHI3L1;TEK;FERMT2;ENG;HBEGF;FGFR1
Chondroitin Sulfate Proteoglycan Biosynthetic Process (GO:0050650)	10/18	1.9399311521060535E-4	0.024527889360466945	6.270929259104228	53.60194607540166	UGDH;CHST7;CHSY1;B3GAT3;CHPF2;CSGALNACT2;CHST15;PXYLP1;CHSY3;CHST3
RNA Splicing (GO:0008380)	30/94	1.9893290362500593E-4	0.024527889360466945	2.3603709371042636	20.116362707830564	RBM8A;PDCD7;GEMIN2;PPP2CA;SYNCRIP;ARVCF;SNRPD1;TRA2B;DHX15;PPARGC1A;SMNDC1;SRSF10;IVNS1ABP;SRPK2;NCBP2;LSM1;USB1;SRPK1;PRPF4;SFPQ;RRAGC;SRSF2;MPHOSPH10;SRSF4;SNRPA1;SNRPF;HNRNPC;HNRNPH3;SRSF7;SNRPB
Programmed Necrotic Cell Death (GO:0097300)	6/10	2.6612661232226347E-4	0.031949200142478054	11.69593088071349	96.27550389060895	CYLD;IPMK;ITPK1;PPIF;PGAM5;TRPM7;DNM1L
Response To Steroid Hormone (GO:0048545)	12/25	2.7334183222228395E-4	0.03197398560507845	4.632786568270439	38.01102892413466	HSPA8;TGFB2;TGFB1;WBP2;TGFB3;ABHD2;ATP1A1;TFPI;THBS1;HSPA1B;NKX3-1;HSPA1A
Response To Endoplasmic Reticulum Stress (GO:0034976)	31/101	3.4257255051686714E-4	0.03880956115721245	2.229808156370656	17.79169969938251	ERO1A;PPP1R15A;VCP;FICD;CCDC47;PIK3R1;SEL1L2;SELENOK;THBS1;RNF139;UBQLN1;DNAJB9;CHAC1;NCK1;PDIA3;MBTPS1;JUN;XBP1;HSPA5;EIF2AK3;TNFRSF10B;TRAF2;EIF2S1;ERP44;SELENOS;TMEM259;DDIT3;HYOU1;ATF6;TP53;ATF3
Maturation Of SSU-rRNA From Tricistronic rRNA Transcript (SSU-rRNA, 5.8S rRNA, LSU-rRNA) (GO:0000462)	13/29	3.557047740777635E-4	0.03880956115721245	4.078504819782062	32.38907674810843	UTP25;NOP14;UTP4;UTP3;HEATR1;NGDN;WDR46;WDR43;BMS1;DHX37;RRS1;NOL10;DCAF13
Regulation Of mRNA Splicing, Via Spliceosome (GO:0048024)	27/84	3.572997739155903E-4	0.03880956115721245	2.383598118398864	18.918464346535227	DAZAP1;DDX5;RBM8A;HNRNPU;RBM15B;FAM172A;TRA2B;TRA2A;RBM7;SRSF10;HNRNPA0;SRPK2;RBM39;RBM15;WTAP;QKI;JMJD6;SRPK1;SNW1;NCL;RBM20;SRSF3;SRSF4;NSRP1;SRSF6;SRSF7;RBMX
Regulation Of Protein Kinase B Signaling (GO:0051896)	34/115	3.9629200641363196E-4	0.04204381705253463	2.114206666144651	16.561340299231624	ITGB1;HSP90AB1;RAMP3;PDGFA;PTPRJ;THBS1;CX3CL1;PPP2CA;THPO;C1QBP;GCNT2;RICTOR;SH2B3;PHLDA3;OSBPL8;HSP90AA1;TGFB1;CCL21;PLEKHA1;IGF2;IL18;MUL1;SIRT1;TGFBR1;MFHAS1;AXL;DDIT3;CHI3L1;TEK;FERMT2;EPHA2;FGFR1;ENG;HBEGF
Regulation Of Blood Vessel Endothelial Cell Migration (GO:0043535)	18/48	4.268516167403741E-4	0.04425675171749061	3.0146157076858464	23.39062667978148	MAP2K3;ANGPT2;TGFB1;GADD45A;PDGFB;HSPB1;PRKCA;ETS1;SIRT1;HIF1A;THBS1;VEGFA;ADAM17;TMSB4X;AKT3;KDR;EPHA2;FGFR1
