# Supplementary material for: The 24-hour molecular landscape after exercise in humans reveals MYC is sufficient for muscle growth
Source: EMBO Rep. 2024 Oct 31;25(12):5810–37. doi: 10.1038/s44319-024-00299-z (PMC11624283; doi:10.1038/s44319-024-00299-z)
Supplement: Supplementary file 8 — Source data Fig. 3 [file 44319_2024_299_MOESM8_ESM.zip › EMBOR-2024-59454V1_SourceData_Figure_3/3F/Source_data_Figure_3F.xlsx]

## Sheet: Legend
Source data for Figure 3F
Distribution pattern of downregulated DEGs across 24h RE recovery for Biological process and molecular function pathways
Compiled timecourse data for RE upregulated genes

## Sheet: Distribution pattern DEGS
RNA Polymerase II Transcription Regulatory Region Sequence-Specific DNA Binding (GO:0000977)						Regulation Of DNA-templated Transcription (GO:0006355)						Negative Regulation Of DNA-templated Transcription (GO:0045892)						DNA Binding (GO 0003677)						Neutral L-amino Acid Transmembrane Transporter Activity (GO:0015175)
	30min	3h	8h	24h			30min	3h	8h	24h			30min	3h	8h	24h			30min	3h	8h	24h			30min	3h	8h	24h
ADNP		1				ACVR1B		1				ACVR2B		1	1	1		ARID3B		1				SFXN1		1
ATF6B		1	1			ACVR2B		1	1	1		ARID4A		1				ARID4A		1				SLC1A7		1	1
BHLHE41		1	1			ADNP		1				ARID5B				1		ARID5B				1		SLC25A12			1	1
CALCOCO1				1		ARID3B		1				ATF7IP		1	1			BCL2			1	1		SLC38A2			1
CC2D1A			1			ARID4A		1				BCL6B		1				BCLAF3		1				SLC38A3		1	1
CEBPB		1	1			ARID5B				1		BCL7A		1	1	1		BRCA1			1			SLC38A4		1	1	1
CHD2			1			ATF6B		1	1			BEND5			1			CALCOCO1				1		SLC38A6		1	1
CIART		1	1			ATF7		1	1			BHLHE41		1	1			CEBPB		1	1			SLC38A9		1	1
CREB1		1				ATF7IP		1	1			BRCA1			1			CENPC			1			SLC43A1		1	1	1
CREB3L4		1	1			ATP1B4			1	1		CBFA2T2		1				CHD2			1			SLC43A2			1
CREBRF		1	1			BAZ2B			1			CBX5		1				CHD8		1				SLC6A20			1
CTCF		1	1			BCL7A		1	1	1		CBX7			1			CRLF3		1				SLC6A6				1
DACH1		1				BEND5			1			CD38			1			CRY2			1			SLC7A8		1	1
DBP		1	1			BHLHE41		1	1			CDKN1B		1	1	1		CTC1			1				30min	3h	8h	24h
DMRTA1			1			BICRAL		1	1			CDKN1C				1		CTCF		1	1			sum	0	8	11	4
DNMT3A		1				BRCA1			1			CEBPB		1	1			CUL4B		1	1				of 13
EGR1				1		BRD3		1	1			CHD8		1				CXXC5		1	1			%	0	61.5385	84.6154	30.7692
EN1		1				BRD8		1	1			CIART		1	1			DDB2		1
ESR1			1			CALCOCO1				1		CPEB3		1	1	1		DNASE1		1
ESR2		1	1			CBFA2T2		1				CREB1		1				DNASE1L1			1
FOS		1		1		CBX5		1				CRY2			1			DNMT3A		1
FOSB				1		CC2D1A			1			CTCF		1	1			DNMT3B		1
FOXJ2		1	1			CCNL2		1				CXXC5		1	1			EGFR			1
FOXO3			1	1		CD38			1			DAB2IP			1			EGR1				1
FOXP2			1			CDK5RAP2			1			DACH1		1				ERCC2			1
GBX1		1	1			CDKN1B		1	1	1		DLL4		1				ERCC3		1
GTF2IRD1			1			CDKN1C				1		DNMT3A		1				ERCC4		1
GZF1		1	1			CEBPB		1	1			DNMT3B		1				ERCC6			1
HBP1			1			CELSR2			1	1		EHMT2		1	1			ERF			1
HDAC6			1			CEP290		1				EID2B			1			ESR2		1	1
HIF3A		1	1			CHD2			1			EN1		1				EZH1		1	1	1
HOXA10			1			CHD8		1				ERF			1			FOSB				1
HOXA11		1	1			CIART		1	1			ESR1			1			FOXO3			1	1
HOXA13		1				CREB1		1				ESR2		1	1			FOXP2			1
HOXA3		1	1			CREB3L4		1	1			EZH1		1	1	1		GTF3C4		1
HOXA4			1			CREBL2		1	1			FAM220A		1	1	1		GTF3C5			1
HOXA5		1	1			CREBRF		1	1			FOSB				1		GZF1		1	1
HOXA9		1				CRLF3		1				FOXO3			1	1		HES1		1
HOXB3		1				CRY2			1			FOXP2			1			HOXA13		1
HOXB4		1				CTCF		1	1			FRK		1	1	1		HOXA5		1	1
HOXC10			1			DAB2IP			1			GATAD2B		1				ING2			1
HSF4			1	1		DACH1		1				GTF2IRD1			1			IRF2		1		1
IKZF2		1	1			DBP		1	1			GZF1		1	1			JRKL		1
IKZF4			1			DMRTA1			1			HDAC6			1			JUN				1
IRF2		1		1		DNMT3A		1				HDAC8		1				KDM2B		1
JDP2		1				DVL2		1	1			HES1		1				KDM3B		1	1
JUN				1		DYRK1B			1	1		HJV			1	1		KLF2				1
KLF15		1	1			EDRF1		1				HNRNPL			1			LIN9			1
KLF2				1		EGFR			1			HSF4			1	1		MAFB			1
KLF4				1		EGR1				1		ID1				1		MAX			1	1
KLF7		1				EID2B			1			ID2		1				MBD5			1
KLF8		1				ELF2		1	1	1		ID3		1				MBD6		1	1
KLF9		1	1	1		ELOA		1				IKZF4			1			MCM2			1
LHX6				1		EN1		1				IL33		1				MCM5			1
MAFB			1			ERCC6			1			ING2			1			MCM6		1	1
MAX			1	1		ERF			1			ING4		1				MCM8		1	1
MEF2D			1			ESR1			1			IRF2		1		1		MCM9		1
MEIS1		1	1			ESR2		1	1			IRF2BP2			1	1		MEIS1		1	1
MITF				1		FBXL19		1				JDP2		1				MEN1		1
MXD3		1	1			FOS		1		1		JUN				1		MLF1			1	1
MXD4		1	1			FOSB				1		KDM2B		1				MORC3			1
NFE2L1			1	1		FOXJ2		1	1			KDM4A		1	1			MSH6		1
NFIA		1	1			FOXN2		1				KLF2				1		MTF2		1	1
NFIX			1			FOXO3			1	1		KLF4				1		NLRP1		1
NFXL1		1				FOXP2			1			KLF7		1				NR2C1		1	1	1
NR1D1		1	1			FZD4		1	1			KLF8		1				NR2F2		1	1
NR1D2		1	1			FZD7			1	1		L3MBTL1		1				NR4A1			1	1
NR2C1		1	1	1		GATAD2B		1				LCOR		1				NR4A2		1	1	1
NR2F2		1	1			GBX1		1	1			LDB1		1	1			OGG1			1
NR4A1			1	1		GPI				1		LDB2		1				PAGE4		1
NR4A2		1	1	1		GTF2IRD1			1			MAFB			1			PALB2		1
NSD1		1				GZF1		1	1			MAGED1			1			PARP1			1	1
PAX3		1				HBP1			1			MAGEF1		1				PARP4			1
PAX5			1			HDAC6			1			MAP2K5			1			PATZ1		1
PAX7			1			HES1		1				MAX			1	1		PAX3		1
PER1		1	1			HIF3A		1	1			MDFIC			1			PCBP2			1	1
PITX2		1	1			HNRNPL			1			MEN1		1				PER1		1	1
PITX3		1	1			HOXA10			1			MITF				1		PLAGL2		1	1	1
POU1F1		1				HOXA11		1	1			MLIP			1			POLE			1	1
PROX2		1				HOXA13		1				MORC3			1			POLG2		1
RARG			1			HOXA3		1	1			MOSPD1			1	1		POLL			1
RBAK		1				HOXA4			1			MPHOSPH8		1				POLR3F		1	1	1
RBL1		1				HOXA5		1	1			MXD4		1	1			QRICH1		1
REST		1				HOXA9		1				NFIX			1			RAD52		1
RFX1			1			HOXB3		1				NIF3L1		1				RARG			1
RFX3		1	1			HOXB4		1				NR1D1		1	1			RBM5			1	1
RFX7		1	1			HOXC10			1			NR1D2		1	1			RFC1		1	1
RORC			1			HSF4			1	1		NR2C1		1	1	1		RFX3		1	1
RREB1			1			ID1				1		NR2F2		1	1			RNF138		1		1
RXRA			1			ID2		1				NR4A2		1	1	1		RNF4		1
SATB1			1			ID3		1				NSD1		1				RPA1			1	1
SIM2			1			IKZF2		1	1			ORC2		1				RTF1			1
SIX1		1	1	1		IKZF4			1			PARP1			1	1		RXRA			1
SNAI3			1	1		ING2			1			PARP15			1	1		SATB1			1
SNAPC3		1				ING4		1				PATZ1		1				SIM2			1
SNAPC4		1	1			IRF2		1		1		PBXIP1			1	1		SIX1		1	1	1
SOX13		1	1	1		IRF2BP2			1	1		PDE2A			1			SMARCA2			1
SOX15		1				JADE1		1				PER1		1	1			SMARCAD1		1
SOX18				1		JADE2			1			PER3		1	1			SMC3		1	1
SOX6			1			JDP2		1				PHF14			1			SNAPC1		1	1	1
SP4			1			JUN				1		PHF21A		1	1			SNAPC3		1
SPIB			1			KAT14		1	1	1		PLK1		1				SNAPC4		1	1
STAT2		1	1			KAT7			1			PML		1				SOX13		1	1	1
TAL1		1				KDM2B		1				PTCH1			1			SOX15		1
TBP		1				KDM3B		1	1			RARG			1			SOX6			1
TEF		1	1			KDM4A		1	1			RBAK		1				SP4			1
TFAP4		1				KLF15		1	1			RBBP7			1	1		SSBP2			1
TFCP2		1				KLF2				1		RBFOX2			1			TAF6L			1
TFDP2			1	1		KLF4				1		RCOR3		1				TERF1			1
TFEB		1	1	1		KLF7		1				REST		1				TET1		1	1
THRA			1			KLF8		1				RFX3		1	1			TFAP4		1
VEZF1		1	1			KLF9		1	1	1		RORC			1			TFCP2		1
ZBTB38		1	1	1		KMT2A		1				RREB1			1			TIGD2		1
ZBTB4			1			L3MBTL1		1				RSF1		1				TSHZ1		1	1	1
ZBTB41		1				LCOR		1				RTF1			1			WDR48		1	1	1
ZBTB48		1				LDB1		1	1			RXRA			1			ZBTB14		1
ZBTB5		1				LHX6				1		SATB1			1			ZBTB18		1	1
ZFHX4		1	1			LIME1		1				SIN3A		1				ZBTB4			1
ZFP1		1				LIN9			1			SIN3B			1			ZIC4		1
ZFP14		1				LRP6			1			SIRT7		1				ZKSCAN3		1
ZFP2		1				MAFB			1			SMAD7			1	1		ZMYM3		1	1
ZFP30		1				MAGED1			1			SMARCA2			1			ZNF148		1
ZIC4		1				MAMLD1			1			SMARCC2			1			ZNF174		1
ZKSCAN3		1				MAMSTR		1	1			SOX13		1	1	1		ZNF292		1
ZKSCAN5		1				MAP2K7			1			SOX15		1				ZNF341			1
ZKSCAN7		1	1			MAX			1	1		SOX18				1		ZNF395		1	1
ZNF100		1				MBTD1		1	1			SUFU		1	1			ZNF423			1	1
ZNF101		1				MCM2			1			TBL1XR1			1			ZNF43		1
ZNF107		1				MDFIC			1			TET1		1	1			ZNF451		1
ZNF132		1				MED23		1	1			TFAP4		1				ZNF711			1
ZNF138			1			MED26		1				TFDP2			1	1		ZNF76			1
ZNF14		1				MEN1		1				THRA			1			ZNF84		1
ZNF148		1				MITF				1		TLE1		1	1	1			30min	3h	8h	24h
ZNF160		1				MLF1			1	1		TRO		1	1	1		sum	0	78	81	29
ZNF174		1				MMS19		1	1			UBE2D1			1	1			of 132
ZNF175		1				MPHOSPH8		1				WFS1		1	1			%	0	59.0909	61.3636	21.9697
ZNF18			1			MSANTD1		1				WNT4			1
ZNF182		1	1			MSL2		1				WNT5A		1	1
ZNF184		1				MSTN		1				YAP1			1
ZNF195		1				MTF2		1	1			ZBTB1		1
ZNF212		1				MXD3		1	1			ZBTB14		1
ZNF213		1	1			MXD4		1	1			ZBTB18		1	1
ZNF250		1				NFE2L1			1	1		ZBTB25		1	1
ZNF251		1	1			NFIA		1	1			ZBTB37		1
ZNF253		1				NFIX			1			ZBTB38		1	1	1
ZNF254		1				NFRKB		1				ZBTB4			1
ZNF260		1				NFXL1		1				ZBTB5		1
ZNF264		1				NIF3L1		1				ZBTB6		1
ZNF273			1			NR1D1		1	1			ZFP90		1
ZNF30		1				NR1D2		1	1			ZKSCAN3		1
ZNF333		1				NR2F2		1	1			ZMYND8		1	1	1
ZNF33A		1	1			NR3C2		1	1			ZNF133		1	1
ZNF33B			1			NR4A1			1	1		ZNF148		1
ZNF341			1			NR4A2		1	1	1		ZNF174		1
ZNF345		1				NSD1		1				ZNF175		1
ZNF354C		1	1			NSD3		1	1			ZNF25			1
ZNF362		1	1			NUP62		1				ZNF253		1
ZNF37A		1				OGG1			1			ZNF254		1
ZNF383		1				PARP1			1	1		ZNF282		1
ZNF384		1				PATZ1		1				ZNF318		1	1
ZNF395		1	1			PAX3		1				ZNF345		1
ZNF41		1				PAX5			1			ZNF423			1	1
ZNF410		1				PAX7			1			ZNF425		1
ZNF418		1				PBXIP1			1	1		ZNF436		1
ZNF419		1				PCBD2		1				ZNF491		1
ZNF420		1				PER1		1	1			ZNF554		1	1
ZNF423			1	1		PHF14			1			ZNF555		1
ZNF429		1				PIAS1			1			ZNF558		1
ZNF43		1				PITX2		1	1			ZNF566		1
ZNF430		1				PITX3		1	1			ZNF587B				1
ZNF432		1				PLAGL2		1	1	1		ZNF599		1
ZNF44		1				PML		1				ZNF619		1
ZNF441		1	1			POFUT1		1				ZNF620		1
ZNF443		1				POLR3F		1	1	1		ZNF658		1
ZNF445		1				POU1F1		1				ZNF703			1
ZNF449		1				PRKCQ		1	1	1		ZNF75A		1
ZNF461		1				PROX2		1				ZNF77		1
ZNF48		1				QRICH1		1				ZNF891		1
ZNF493		1				RBAK		1				ZSCAN2		1
ZNF501		1				RBBP7			1	1			30min	3h	8h	24h
ZNF510		1				RBFOX2			1			sum	0	113	98	39
ZNF518A		1				RCOR3		1					of 179
ZNF519		1	1			REST		1				%	0	63.1285	54.7486	21.7877
ZNF521			1			RET			1
ZNF526		1				RFX1			1
ZNF527		1				RFX3		1	1
ZNF528			1			RFX7		1	1
ZNF546		1				RGMB		1	1	1
ZNF547		1				RNF20		1	1
ZNF570		1				RNF4		1
ZNF571		1				RORC			1
ZNF573		1				RREB1			1
ZNF577			1			RSF1		1
ZNF585A		1	1			RXRA			1
ZNF585B		1				SATB1			1
ZNF594		1	1			SERTAD3		1
ZNF595		1				SETD5		1
ZNF605		1				SGF29			1
ZNF615		1				SIM2			1
ZNF616		1				SIN3A		1
ZNF623		1				SIRT7		1
ZNF626		1				SIX1		1	1	1
ZNF629		1				SMAD7			1	1
ZNF646		1				SMARCA2			1
ZNF658		1				SMARCAL1		1	1
ZNF671		1		1		SMARCC2			1
ZNF678		1				SMARCD2		1	1
ZNF700		1				SNAI3			1	1
ZNF701		1				SOX13		1	1	1
ZNF704			1			SOX15		1
ZNF708		1				SOX18				1
ZNF711			1			SOX6			1
ZNF713			1			SP4			1
ZNF717		1				SPIB			1
ZNF721		1				SPIN3		1
ZNF736		1	1			SSBP2			1
ZNF737		1				STAT2		1	1
ZNF74		1				SUFU		1	1
ZNF740		1				SUPT20H		1
ZNF75D		1	1			TAF6L			1
ZNF76			1			TAL1		1
ZNF766		1				TARBP1		1	1
ZNF780A		1				TBL1XR1			1
ZNF780B		1				TCF20		1	1
ZNF784			1	1		TEF		1	1
ZNF789		1		1		TESC				1
ZNF790		1				TFAP4		1
ZNF791		1				TFCP2		1
ZNF792		1				TFDP2			1	1
ZNF799		1				TFEB		1	1	1
ZNF808		1	1			TGFBRAP1		1
ZNF823		1				THRA			1
ZNF835		1				TIAL1		1
ZNF84		1				TLE1		1	1	1
ZNF91		1				TP53INP1		1	1
ZNF93		1				TRIP4			1
ZSCAN18			1			TSHZ1		1	1	1
ZSCAN26		1				TTC21B			1
	30min	3h	8h	24h		VEZF1		1	1
sum	0	178	108	29		WNT4			1
	of 238					WNT5A		1	1
%	0	74.7899	45.3782	12.1849		YAP1			1
						ZBTB14		1
						ZBTB18		1	1
						ZBTB3		1
						ZBTB38		1	1	1
						ZBTB4			1
						ZBTB40		1	1
						ZBTB41		1
						ZBTB48		1
						ZBTB5		1
						ZFHX4		1	1
						ZFP2		1
						ZFP90		1
						ZIC4		1
						ZKSCAN3		1
						ZKSCAN5		1
						ZNF100		1
						ZNF101		1
						ZNF138			1
						ZNF14		1
						ZNF148		1
						ZNF174		1
						ZNF18			1
						ZNF195		1
						ZNF212		1
						ZNF213		1	1
						ZNF253		1
						ZNF273			1
						ZNF282		1
						ZNF292		1
						ZNF318		1	1
						ZNF33A		1	1
						ZNF341			1
						ZNF345		1
						ZNF362		1	1
						ZNF37A		1
						ZNF383		1
						ZNF395		1	1
						ZNF410		1
						ZNF423			1	1
						ZNF425		1
						ZNF430		1
						ZNF44		1
						ZNF441		1	1
						ZNF443		1
						ZNF449		1
						ZNF501		1
						ZNF510		1
						ZNF518A		1
						ZNF519		1	1
						ZNF626		1
						ZNF646		1
						ZNF652		1
						ZNF658		1
						ZNF671		1		1
						ZNF678		1
						ZNF700		1
						ZNF703			1
						ZNF704			1
						ZNF708		1
						ZNF711			1
						ZNF713			1
						ZNF736		1	1
						ZNF737		1
						ZNF740		1
						ZNF75D		1	1
						ZNF76			1
						ZNF780B		1
						ZNF784			1	1
						ZNF791		1
						ZNF799		1
						ZNF823		1
						ZNF835		1
						ZSCAN18			1
						ZSCAN26		1
						ZXDA			1
							30min	3h	8h	24h
						sum	0	209	181	53
							of 317
						%	0	65.9306	57.0978	16.7192

## Sheet: Compiled data for figure
Biological processes
	30min	3h	8h	24h
Regulation Of DNA-templated Transcription (GO:0006355)	0	65.9306	57.0978	16.7192	%
Negative Regulation Of DNA-templated Transcription (GO:0045892)	0	63.1285	54.7486	21.7877	%
Molecular function
	30min	3h	8h	24h
RNA Polymerase II Transcription Regulatory Region Sequence-Specific DNA Binding (GO:0000977)	0	74.7899	45.3782	12.1849	%
DNA Binding (GO 0003677)	0	59.0909	61.3636	21.9697	%
Neutral L-amino Acid Transmembrane Transporter Activity (GO:0015175)	0	61.5385	84.6154	30.7692	%
