# Supplementary material for: The 24-hour molecular landscape after exercise in humans reveals MYC is sufficient for muscle growth
Source: EMBO Rep. 2024 Oct 31;25(12):5810–37. doi: 10.1038/s44319-024-00299-z (PMC11624283; doi:10.1038/s44319-024-00299-z)
Supplement: Supplementary file 9 — Source data Fig. 4 [file 44319_2024_299_MOESM9_ESM.zip]

Archive with 9 entries (6 files):
- EMBOR-2024-59454V1_SourceData_Figure_4/
- EMBOR-2024-59454V1_SourceData_Figure_4/.DS_Store
- __MACOSX/EMBOR-2024-59454V1_SourceData_Figure_4/._.DS_Store
- EMBOR-2024-59454V1_SourceData_Figure_4/4B/
- EMBOR-2024-59454V1_SourceData_Figure_4/4D/
- EMBOR-2024-59454V1_SourceData_Figure_4/4B/Source_data_Figure_4B.xlsx
- __MACOSX/EMBOR-2024-59454V1_SourceData_Figure_4/4B/._Source_data_Figure_4B.xlsx
- EMBOR-2024-59454V1_SourceData_Figure_4/4D/Source_data_Figure_4D.xlsx
- __MACOSX/EMBOR-2024-59454V1_SourceData_Figure_4/4D/._Source_data_Figure_4D.xlsx
