# Supplementary material for: The 24-hour molecular landscape after exercise in humans reveals MYC is sufficient for muscle growth
Source: EMBO Rep. 2024 Oct 31;25(12):5810–37. doi: 10.1038/s44319-024-00299-z (PMC11624283; doi:10.1038/s44319-024-00299-z)
Supplement: Supplementary file 9 — Source data Fig. 4 [file 44319_2024_299_MOESM9_ESM.zip › EMBOR-2024-59454V1_SourceData_Figure_4/4B/Source_data_Figure_4B.xlsx]

## Sheet: BETA-upregulated genes
BETA UP-regulated genes Genes
Chromosome	txStart	txEnd	refseqID	rank product	Strands	GeneSymbol
chr16	3020311	3022382	NM_016639	3.519e-05	+	TNFRSF12A
chrX	154348531	154374638	NM_001110556	4.051e-05	-	FLNA
chr6	155216962	155257723	NM_001010927	4.58e-05	+	TIAM2
chr7	1434358	1459473	NM_182924	5.831e-05	-	MICALL2
chr7	1530731	1543043	NM_002360	6.144e-05	+	MAFK
chr22	38203019	38216510	NM_001161573	6.738e-05	+	MAFF
chrX	154379236	154381523	NM_000117	7.506e-05	+	EMD
chr9	127940581	127980533	NM_001035254	8.769e-05	-	FAM102A
chr15	90352244	90361483	NM_001004309	0.0001213	+	ZNF774
chr7	128830428	128859274	NM_001458	0.0001518	+	FLNC
chr22	19756702	19783589	NM_005992	0.0001758	+	TBX1
chr15	84816679	84873482	NM_020778	0.0002185	+	ALPK3
chr10	73497537	73575675	NM_152586	0.000274	-	USP54
chrX	154458280	154473646	NM_017514	0.0002785	+	PLXNA3
chr8	127736068	127741434	NM_002467	0.0002951	+	MYC
chr13	109753836	109786567	NM_003749	0.0002964	-	IRS2
chr5	173888327	173960310	NM_030627	0.000301	+	CPEB4
chr3	42685518	42692446	NM_152393	0.000307	+	KLHL40
chr20	62302895	62308862	NM_175573	0.0003524	+	ADRM1
chrX	46573686	46598496	NM_019886	0.0003588	+	CHST7
chr2	233388153	233472097	NM_003648	0.0003771	+	DGKD
chrX	153688296	153696593	NM_005629	0.0003843	+	SLC6A8
chr17	45263118	45317064	NM_003954	0.0003975	-	MAP3K14
chr15	78264646	78282196	NM_001130182	0.000417	+	DNAJA4
chr20	62309059	62367312	NM_005560	0.0004414	-	LAMA5
chr14	34432937	34462262	NM_138288	0.0004499	-	SPTSSA
chr16	3024030	3027755	NM_024339	0.0004522	+	THOC6
chr4	1166932	1172869	NM_012445	0.0004585	-	SPON2
chr12	76025446	76031776	NM_007350	0.0005239	-	PHLDA1
chr20	23045632	23049664	NM_000361	0.0005399	-	THBD
chr19	2164148	2232578	NM_032482	0.0005773	+	DOT1L
chr15	88621295	88632281	NM_022767	0.0005867	+	AEN
chr5	1877426	1882766	NM_016358	0.0006206	-	IRX4
chrX	118974613	119018355	NR_110311	0.0006444	+	LONRF3
chrX	47145217	47186815	NM_005676	0.00065	+	RBM10
chr13	113421939	113449142	NM_199162	0.000693	-	ADPRHL1
chr17	1421352	1456267	NM_005206	0.0007417	-	CRK
chr8	58553168	58582860	NM_005625	0.0007613	+	SDCBP
chr1	16014027	16018790	NM_014424	0.0007814	-	HSPB7
chr12	111405947	111451623	NM_005475	0.0008224	+	SH2B3
chr17	21284655	21315239	NM_145109	0.0008444	+	MAP2K3
chr19	3544198	3557584	NM_174983	0.000852	-	MFSD12
chr15	90388240	90502243	NM_003870	0.0009086	+	IQGAP1
chr16	88715337	88784964	NM_001142864	0.0009308	-	PIEZO1
chr14	69611592	69715144	NM_014734	0.0009528	+	SUSD6
chr4	3463305	3494482	NM_173660	0.001	+	DOK7
chr20	58852980	58911195	NM_080425	0.001024	+	GNAS
chr5	132369708	132395614	NM_003060	0.001051	+	SLC22A5
chr21	45981748	46005049	NM_001848	0.001052	+	COL6A1
chr21	34516442	34527010	NM_203418	0.001092	-	RCAN1
chr10	30434020	30461833	NM_005204	0.001118	+	MAP3K8
chr19	55540655	55545543	NM_001199824	0.001182	-	SBK3
chr3	128052368	128071683	NM_013336	0.001186	+	SEC61A1
chr22	19969878	20016786	NM_001670	0.001194	-	ARVCF
chr19	1438363	1440493	NM_001018	0.001196	+	RPS15
chr5	66596347	67169595	NM_001164664	0.001274	+	MAST4
chr19	1505017	1513189	NM_213604	0.001295	-	ADAMTSL5
chr6	3722601	3752012	NM_183373	0.001323	-	PXDC1
chr17	18971067	19004747	NM_001039999	0.001332	-	FAM83G
chr14	94612376	94624053	NM_001085	0.001339	+	SERPINA3
chr12	121400082	121424352	NM_025126	0.001375	+	RNF34
chr1	151291796	151327657	NM_001198775	0.001377	-	PI4KB
chr19	676388	683392	NM_005860	0.001387	+	FSTL3
chr7	28412524	28825894	NM_182898	0.001415	+	CREB5
chr2	202265791	202303661	NM_015934	0.001453	+	NOP58
chr19	58387268	58394804	NM_001009	0.001459	+	RPS5
chrX	23703659	23743290	NM_001037171	0.001497	-	ACOT9
chr5	173314722	173329503	NM_003714	0.00153	-	STC2
chr1	236686453	236764627	NM_001103	0.001546	+	ACTN2
chr19	38647626	38730531	NM_004924	0.001547	+	ACTN4
chr19	38251236	38256591	NM_033256	0.001578	-	PPP1R14A
chr16	11668432	11679161	NM_003498	0.001663	+	SNN
chr3	39183215	39192586	NM_194293	0.001728	-	XIRP1
chr16	88809468	88811934	NM_000485	0.001755	-	APRT
chr3	183253243	183273391	NM_032047	0.001787	+	B3GNT5
chr3	66998302	67011208	NM_032505	0.001788	+	KBTBD8
chr2	27282428	27307439	NM_187841	0.001867	+	TRIM54
chr19	1248552	1259143	NM_177401	0.001879	+	MIDN
chr16	1419743	1420800	NM_001272051	0.00191	-	C16orf91
chrX	47142215	47145210	NM_001135998	0.001955	-	NDUFB11
chr15	88898682	88913432	NM_001114614	0.002048	-	MFGE8
chr17	18260533	18265781	NM_139162	0.002074	+	MIEF2
chr14	105477245	105480170	NR_073085	0.002135	+	CRIP2
chr1	203083128	203086038	NM_002479	0.002144	-	MYOG
chr21	46324121	46445769	NM_006031	0.002201	+	PCNT
chr12	128793193	128823996	NM_145648	0.002213	-	SLC15A4
chr19	1407568	1435687	NM_170711	0.002214	+	DAZAP1
chr12	119178789	119194746	NM_014365	0.002222	+	HSPB8
chr5	138506092	138543300	NM_001256302	0.002241	-	ETF1
chr17	1464185	1485757	NM_001080950	0.002281	-	MYO1C
chr10	119651369	119677817	NM_004281	0.002354	+	BAG3
chr9	137039456	137046224	NM_015392	0.002403	-	NPDC1
chr16	81495348	81711763	NM_030629	0.002454	+	CMIP
chr6	134169245	134175932	NM_001143678	0.002512	-	SGK1
chr20	44531780	44619037	NM_181805	0.002524	+	PKIG
chr9	99821854	99834059	NM_173199	0.002601	+	NR4A3
chr2	27307396	27308262	NM_003353	0.002609	-	UCN
chr6	37170145	37175428	NM_002648	0.002638	+	PIM1
chr9	136807921	136841187	NM_024718	0.002648	+	RABL6
chr16	981807	986979	NM_014587	0.002662	+	SOX8
chr19	44643797	44659094	NM_001135770	0.002724	+	PVR
chr13	31134973	31162388	NM_001286505	0.002731	-	HSPH1
chr8	144082620	144086216	NM_003801	0.00275	+	GPAA1
chr9	137241258	137243707	NM_006088	0.002751	+	TUBB4B
chrX	37838835	37847636	NM_006520	0.002783	-	DYNLT3
chrX	68693639	68725842	NM_001142504	0.002786	+	STARD8
chr19	617222	633568	NM_005035	0.002792	-	POLRMT
chr10	104309695	104328992	NM_001272012	0.002829	-	ITPRIP
chr17	3673227	3696404	NM_001204520	0.002926	-	P2RX5
chr11	73376667	73397474	NM_032871	0.002933	+	RELT
chr6	36594312	36604467	NM_003017	0.002935	+	SRSF3
chr16	87830022	87869494	NM_003486	0.002944	-	SLC7A5
chr19	647525	663233	NM_194460	0.002958	-	RNF126
chr1	154405192	154438085	NM_001206866	0.003012	+	IL6R
chr4	78551587	78610451	NM_005139	0.003073	+	ANXA3
chr12	4434141	4445614	NM_020996	0.003103	-	FGF6
chr19	48445772	48453907	NM_031485	0.003128	+	GRWD1
chr9	128552557	128633665	NM_003127	0.003157	+	SPTAN1
chr19	2037470	2051244	NM_017572	0.003184	-	MKNK2
chr16	66921678	66925536	NM_004165	0.003198	-	RRAD
chr19	40422500	40426025	NM_013376	0.003201	-	SERTAD1
chr10	102132993	102150333	NM_001288727	0.003226	+	PPRC1
chr1	21217246	21345541	NM_001113348	0.003227	-	ECE1
chr5	141515020	141619055	NM_005219	0.003276	-	DIAPH1
chr17	7572705	7579006	NM_001204510	0.003295	+	EIF4A1
chr21	38805830	38824954	NM_005239	0.003341	+	ETS2
chr3	42692662	42701521	NR_027753	0.003389	-	HHATL
chr3	52833114	52835219	NM_205853	0.003407	-	MUSTN1
chr11	17719562	17722131	NM_002478	0.003438	+	MYOD1
chr1	203051182	203078736	NM_015053	0.003441	+	PPFIA4
chr12	51061204	51083671	NM_030809	0.003447	-	CSRNP2
chr21	34787800	34888690	NM_001001890	0.003481	-	RUNX1
chr9	127935094	127938484	NM_003863	0.003495	-	DPM2
chr12	93378549	93403248	NM_001301023	0.003497	+	NUDT4
chr4	8269764	8307111	NM_053044	0.003503	+	HTRA3
chr3	52812989	52830701	NM_001166449	0.003526	-	ITIH4
chr2	27309491	27323102	NM_002437	0.003542	-	MPV17
chr8	106759482	106770244	NM_139166	0.003571	-	ABRA
chr17	21528309	21551678	NM_001113434	0.003592	-	C17orf51
chr11	2129111	2149603	NM_001007139	0.003593	-	IGF2
chr1	27369109	27374824	NM_173452	0.003604	-	FCN3
chr20	36461414	36528637	NM_001042486	0.003623	+	DLGAP4
chr20	646623	653370	NM_080725	0.003659	-	SRXN1
chr19	2321520	2328615	NM_016199	0.003671	-	LSM7
chr19	41330530	41353933	NM_000660	0.003681	-	TGFB1
chr11	46347405	46380554	NM_003646	0.003697	+	DGKZ
chr1	23964346	23980463	NM_001191005	0.0037	-	SRSF10
chr16	715172	717480	NM_024042	0.003819	+	METRN
chrX	130202698	130268948	NM_017666	0.003884	-	ZNF280C
chr11	308106	309410	NM_006435	0.003924	+	IFITM2
chr17	81939644	81947233	NM_001145113	0.003932	-	MYADML2
chr15	75674321	75712848	NM_001897	0.003969	-	CSPG4
chr3	39141850	39153611	NM_033027	0.00398	-	CSRNP1
chr12	132490570	132585187	NM_001142641	0.004004	+	FBRSL1
chr18	70288900	70330198	NM_004232	0.004049	+	SOCS6
chr7	2512528	2528429	NM_001166355	0.004083	+	LFNG
chr17	68035731	68046854	NM_002266	0.004121	+	KPNA2
chr22	36281276	36388067	NM_002473	0.004121	-	MYH9
chr16	370775	381950	NM_021259	0.004152	-	TMEM8A
chr19	1086578	1095392	NM_002695	0.004194	-	POLR2E
chr19	3958452	3971123	NM_001348	0.004195	-	DAPK3
chrX	23783157	23786223	NR_027783	0.004207	+	SAT1
chr19	1009650	1021142	NM_033420	0.004269	-	TMEM259
chr18	11851389	11854449	NM_020412	0.00427	+	CHMP1B
chr20	50510320	50584762	NM_002827	0.004286	+	PTPN1
chr8	142611043	142614472	NM_015193	0.004319	-	ARC
chr1	227921463	227947975	NM_003395	0.004357	-	WNT9A
chr21	41986830	42010387	NM_020727	0.004394	-	ZBTB21
chr16	58058	72631	NM_022450	0.004396	-	RHBDF1
chr12	108645110	108731550	NM_014325	0.004418	-	CORO1C
chr6	87674859	87702267	NM_018064	0.004431	-	AKIRIN2
chr11	319672	320914	NR_049759	0.004458	-	IFITM3
chr1	201465478	201469171	NR_073080	0.004458	-	PHLDA3
chr1	223779892	223845972	NM_005426	0.004483	-	TP53BP2
chr20	63488011	63499315	NM_001958	0.00451	-	EEF1A2
chr17	9910608	9959449	NM_003644	0.004511	-	GAS7
chr1	204218850	204359929	NM_014935	0.004534	-	PLEKHA6
chrX	21655348	21658387	NM_153270	0.004538	-	KLHL34
chr12	130162458	130165740	NM_007197	0.004542	+	FZD10
chr7	87503862	87713323	NM_000927	0.004564	-	ABCB1
chr1	244850299	244864525	NM_031844	0.004564	-	HNRNPU
chr19	46719510	46746463	NM_013403	0.004596	-	STRN4
chr11	57299628	57324939	NM_033396	0.00466	-	TNKS1BP1
chr10	97584344	97612798	NM_138413	0.004704	+	HOGA1
chr1	1335277	1349112	NM_004421	0.004731	-	DVL1
chr9	91409044	91423862	NM_005384	0.004737	-	NFIL3
chr17	82035880	82037697	NM_016286	0.004758	-	DCXR
chr12	57088893	57095476	NM_005967	0.004765	+	NAB2
chr11	832951	838835	NM_004357	0.004778	+	CD151
chr1	6247345	6260975	NM_207370	0.004829	-	GPR153
chr9	136354799	136359605	NM_001200003	0.004865	+	GPSM1
chr17	32350137	32370449	NM_001098507	0.004866	+	ZNF207
chr1	19312245	19329300	NM_001287531	0.004882	+	PQLC2
chr20	3783850	3786690	NM_001810	0.004908	-	CENPB
chr20	45325288	45348424	NM_002999	0.00502	-	SDC4
chr18	62523424	62578585	NM_017742	0.005066	+	ZCCHC2
chr3	58008399	58172255	NM_001164318	0.005074	+	FLNB
chr20	35648924	35664956	NM_006047	0.005115	-	RBM12
chr8	144104401	144107612	NM_032272	0.005166	+	MAF1
chrX	65667643	65741931	NM_002444	0.005177	+	MSN
chr19	8364126	8374375	NM_139314	0.005193	+	ANGPTL4
chr10	62049210	62096948	NM_001244638	0.005218	+	ARID5B
chr19	11538763	11550323	NM_001299	0.00522	+	CNN1
chr7	129434432	129483631	NM_001134336	0.005227	+	STRIP2
chrX	106726663	106797016	NM_194463	0.005241	+	RNF128
chr11	66314486	66317044	NM_020404	0.005284	-	CD248
chr19	42268536	42295796	NM_001304815	0.005304	+	CIC
chr7	151556114	151814871	NM_001040633	0.005304	-	PRKAG2
chr19	46620467	46625097	NM_000960	0.005312	-	PTGIR
chr1	40784011	40840452	NM_004700	0.005325	+	KCNQ4
chr8	23296896	23404209	NM_002318	0.005335	-	LOXL2
chr11	119355214	119364182	NM_171997	0.005362	-	USP2
chr17	78112917	78132407	NM_007267	0.005368	-	TMC6
chr17	75845698	75855420	NM_012478	0.00541	-	WBP2
chr17	82314869	82317604	NM_006137	0.005468	-	CD7
chr11	10450676	10507579	NM_000480	0.005493	+	AMPD3
chr12	54395260	54419266	NM_002205	0.005499	-	ITGA5
chr20	38210504	38260772	NM_001029864	0.005521	-	KIAA1755
chr11	66857404	66860475	NM_024036	0.005537	+	LRFN4
chr20	32819892	32850405	NM_012325	0.005541	+	MAPRE1
chr9	137188601	137190370	NM_003731	0.005564	+	SSNA1
chr10	97356700	97401370	NM_015179	0.005571	-	RRP12
chr7	128791995	128822133	NM_022742	0.005595	+	CCDC136
chr2	10044244	10054836	NM_001177718	0.005601	+	KLF11
chr19	19465339	19508932	NM_001300946	0.005627	+	GATAD2A
chr19	45783005	45792802	NM_004943	0.005672	-	DMWD
chr9	94726668	95087218	NM_032823	0.005706	+	C9orf3
chr7	128862802	128865849	NM_001198909	0.005712	+	ATP6V1F
chr16	3012455	3014505	NM_020982	0.005716	+	CLDN9
chr19	45769708	45779619	NM_001288765	0.00572	-	DMPK
chr6	157981855	158099175	NM_003898	0.005723	+	SYNJ2
chr20	34704343	34713433	NM_021202	0.005732	+	TP53INP2
chr21	37367556	37515376	NM_101395	0.005773	+	DYRK1A
chr19	46746045	46758575	NM_024301	0.005779	+	FKRP
chr12	114670253	114684164	NM_016569	0.005785	-	TBX3
chr2	38067602	38076181	NM_000104	0.005857	-	CYP1B1
chr13	73058791	73077542	NM_001730	0.005891	+	KLF5
chr19	3933102	3942416	NM_001289117	0.005918	+	NMRK2
chr22	30240446	30246851	NM_002309	0.005988	-	LIF
chr1	156082545	156137866	NM_001282625	0.005997	+	LMNA
chr19	2732524	2740076	NM_144564	0.006023	-	SLC39A3
chr3	122421900	122514939	NM_002264	0.006075	-	KPNA1
chr11	62881698	62888883	NR_037193	0.006102	+	SLC3A2
chr9	127815011	127847167	NM_001278138	0.006153	-	ENG
chr17	82374276	82375586	NM_018949	0.006156	+	UTS2R
chr5	1798384	1799842	NM_032479	0.006201	-	MRPL36
chr2	69915040	69942944	NM_002357	0.006209	+	MXD1
chr14	104865312	104896770	NM_015005	0.00621	+	CEP170B
chr16	3014711	3018187	NM_021195	0.006247	-	CLDN6
chr2	85753785	85791383	NM_032827	0.006274	+	ATOH8
chr10	119207684	119455619	NM_005308	0.006295	+	GRK5
chr2	10330162	10427617	NM_001258357	0.006297	+	HPCAL1
chr1	37474517	37484377	NM_025079	0.006325	+	ZC3H12A
chr9	127087348	127122765	NM_012098	0.006328	-	ANGPTL2
chr21	43414518	43427122	NM_173354	0.006331	-	SIK1
chr20	43457863	43463604	NM_006275	0.006358	+	SRSF6
chr11	95089809	95132651	NM_015036	0.00636	+	ENDOD1
chr9	136410572	136423761	NM_015160	0.006447	+	PMPCA
chr1	36339618	36385927	NM_032017	0.006448	-	STK40
chr6	41921226	41933046	NM_004053	0.006452	+	BYSL
chr19	1576670	1592761	NM_001281453	0.006557	-	MBD3
chr15	73684280	73714518	NM_025240	0.006558	+	CD276
chr1	112701126	112707403	NM_001042678	0.006608	-	RHOC
chr16	88706482	88715378	NM_001012762	0.006634	+	CTU2
chr2	65086853	65130301	NM_004161	0.006691	-	RAB1A
chr10	132397197	132417854	NM_138499	0.006717	+	PWWP2B
chr16	11679079	11742878	NM_001303447	0.006741	-	TXNDC11
chr22	42617839	42644634	NM_001171660	0.006756	-	CYB5R3
chr20	63520779	63522171	NM_024299	0.006831	+	PPDPF
chr19	797391	812327	NM_031991	0.006838	+	PTBP1
chr19	18279693	18281656	NM_005354	0.006926	-	JUND
chr19	57769651	57780616	NM_017652	0.006947	+	ZNF586
chr19	39413109	39428415	NM_022835	0.007004	+	PLEKHG2
chr11	65892135	65900526	NM_001300855	0.007037	-	FOSL1
chr5	141318489	141320784	NM_005642	0.007088	-	TAF7
chr19	48965308	48966879	NM_000146	0.00711	+	FTL
chr2	128091179	128195675	NM_020120	0.007113	+	UGGT1
chr6	36676459	36687339	NM_001220777	0.007211	+	CDKN1A
chr22	50445000	50475071	NM_002972	0.007231	-	SBF1
chr10	127907060	128085900	NM_006504	0.00726	+	PTPRE
chr9	136940432	136944754	NM_018998	0.007282	-	FBXW5
chr15	82848976	82952724	NM_199330	0.007382	-	HOMER2
chr11	95066876	95071224	NM_032102	0.007488	+	SRSF8
chr5	178204506	178211183	NM_031266	0.007494	+	HNRNPAB
chr10	80155123	80205677	NM_001278407	0.007595	-	ANXA11
chr19	1941161	1981337	NM_001319	0.007617	+	CSNK1G2
chr19	13774442	13778772	NM_014047	0.007662	+	C19orf53
chr11	818900	825571	NM_020376	0.007686	+	PNPLA2
chr20	44195940	44210906	NM_016470	0.00771	-	OSER1
chr13	30906174	30925572	NM_032849	0.007768	+	MEDAG
chr19	45379633	45405054	NM_006663	0.007776	-	PPP1R13L
chr15	78283235	78299726	NM_001303247	0.007904	-	WDR61
chr17	7484378	7514618	NM_000937	0.007948	+	POLR2A
chr4	24527464	24584561	NM_001358	0.007986	-	DHX15
chr19	41877119	41881372	NM_001783	0.007997	+	CD79A
chr17	82057871	82065821	NM_022156	0.008003	-	DUS1L
chr14	96502375	96535597	NM_001252007	0.008029	+	PAPOLA
chr12	131929199	131943861	NM_001002020	0.008044	+	PUS1
chr16	287439	352676	NM_181050	0.0081	-	AXIN1
chr15	97960702	97973838	NM_183376	0.008108	+	ARRDC4
chr1	12167002	12209220	NM_001066	0.008111	+	TNFRSF1B
chr12	57747726	57752447	NM_000075	0.00815	-	CDK4
chr16	88453605	88535166	NM_153813	0.008193	+	ZFPM1
chr20	2692877	2760108	NM_001110514	0.008207	+	EBF4
chr1	998961	1000172	NM_021170	0.008208	-	HES4
chr7	73568945	73578683	NM_012453	0.00822	-	TBL2
chr12	57768567	57772131	NM_023033	0.008226	-	METTL1
chr11	839720	842529	NM_021128	0.008246	-	POLR2L
chr9	133761893	133992324	NM_001134398	0.008261	-	VAV2
chrX	71283191	71301171	NM_001145408	0.008295	+	NONO
chr19	7516117	7521025	NM_018083	0.00832	+	ZNF358
chr1	24119770	24143285	NM_021258	0.008422	-	IL22RA1
chr1	26826709	26855720	NM_032283	0.008488	+	ZDHHC18
chr7	95583496	95596613	NM_002612	0.008496	-	PDK4
chr6	149504494	149546102	NM_139126	0.008535	-	PPIL4
chr11	73218456	73242427	NM_176071	0.008539	+	P2RY2
chrX	136873445	136880780	NM_002139	0.00863	-	RBMX
chr1	228083149	228099212	NM_001024228	0.008656	+	ARF1
chr12	119593458	119641558	NM_001136534	0.008715	+	TMEM233
chr1	1216907	1232067	NM_016547	0.008756	-	SDF4
chr5	149495893	149551552	NM_001271741	0.008846	-	CSNK1A1
chr20	63587601	63627028	NM_012384	0.00887	-	GMEB2
chr2	27364351	27370052	NM_172195	0.008871	-	EIF2B4
chr18	12307668	12326616	NM_001303524	0.008876	+	TUBB6
chr7	90403333	90415954	NM_012129	0.008879	+	CLDN12
chrX	129906120	129929762	NM_001166221	0.008883	+	UTP14A
chr19	18419335	18434562	NM_032627	0.008935	+	SSBP4
chr6	137867187	137883314	NM_006290	0.008948	+	TNFAIP3
chr1	220879400	220885058	NM_021958	0.008992	+	HLX
chr21	46098118	46129805	NM_058175	0.009002	+	COL6A2
chr10	97572440	97583886	NM_001291219	0.009026	+	ANKRD2
chr12	46195724	46267987	NM_001278390	0.009079	-	SLC38A1
chr19	2269485	2273488	NM_004152	0.009098	+	OAZ1
chr10	125823534	125853695	NM_016567	0.009126	+	BCCIP
chr17	74842022	74859884	NM_000835	0.009129	-	GRIN2C
chr11	2401017	2403878	NM_001297659	0.009134	+	TSSC4
chr19	55577524	55580845	NM_152600	0.009136	-	ZNF579
chr16	4608882	4614926	NM_145253	0.009153	-	UBALD1
chr19	15237489	15280451	NM_058243	0.009183	-	BRD4
chr1	51729813	51789219	NM_148905	0.009208	+	OSBPL9
chr8	22114418	22131052	NM_018411	0.009227	-	HR
chr1	183023459	183145592	NM_002293	0.009253	+	LAMC1
chr17	81867718	81871406	NM_001301240	0.009378	-	ARHGDIA
chr22	37746233	37759956	NM_138632	0.009405	+	TRIOBP
chr22	20115937	20127357	NM_001278639	0.009431	+	RANBP1
chr15	70047790	70097917	NM_001105192	0.009438	-	TLE3
chr19	37907220	38208372	NM_015073	0.009439	+	SIPA1L3
chrX	49269842	49288093	NM_033215	0.009464	+	PPP1R3F
chr9	99222287	99230619	NM_006808	0.009484	+	SEC61B
chr17	50381232	50397553	NM_018509	0.00953	-	LRRC59
chr19	42230185	42242584	NM_019884	0.009544	-	GSK3A
chr7	98281666	98291527	NM_015379	0.009567	+	BRI3
chr17	81918268	81927711	NM_002359	0.009581	-	MAFG
chr19	18919674	18928633	NR_033677	0.009619	+	DDX49
chr19	49642124	49658649	NM_021228	0.00963	+	SCAF1
chr1	18871429	18890891	NM_001161504	0.009657	-	ALDH4A1
chr8	141211927	141228574	NM_001286648	0.009675	-	SLC45A4
chr11	2377316	2397419	NM_004356	0.009704	+	CD81
chr1	1373730	1375182	NM_001127230	0.009716	-	AURKAIP1
chr3	168009865	168095629	NM_014498	0.009724	-	GOLIM4
chr9	131860109	132079887	NM_004269	0.009749	-	MED27
chr2	61868126	61888671	NM_001256721	0.009762	-	CCT4
chr3	11556066	11643977	NM_001128219	0.009805	-	VGLL4
chr9	130172577	130237304	NM_014286	0.009819	+	NCS1
chr11	33740943	33774525	NM_012175	0.009824	-	FBXO3
chr15	67200674	67254736	NM_001271886	0.00985	-	AAGAB
chr12	49264998	49273338	NM_032704	0.009857	+	TUBA1C
chr19	18782772	18791305	NM_000095	0.009891	-	COMP
chr16	57758216	57798017	NM_001130099	0.009894	-	KIFC3
chr16	50742117	50801935	NM_001042412	0.009896	+	CYLD
chr5	91368723	91383332	NM_020801	0.009951	-	ARRDC3
chr10	70150204	70170529	NM_020150	0.009999	-	SAR1A
chr19	55158660	55166722	NM_178837	0.01006	-	DNAAF3
chr20	49936376	49953885	NM_018683	0.01012	+	RNF114
chr11	67364167	67374177	NM_001166212	0.01012	-	CLCF1
chr13	19674751	19783019	NR_003272	0.01012	-	PSPC1
chr8	100918575	100953395	NM_003406	0.01017	-	YWHAZ
chr15	44537067	44562803	NM_003758	0.01019	+	EIF3J
chr1	110947189	110963944	NM_001006945	0.01033	-	LRIF1
chr16	425667	522481	NM_014700	0.01033	+	RAB11FIP3
chr18	9913957	9960021	NM_194434	0.01035	+	VAPA
chr7	128876864	128910719	NM_001135914	0.01038	-	KCP
chr5	138554881	138575629	NM_004134	0.01039	-	HSPA9
chr10	122392302	122432355	NM_021622	0.01043	+	PLEKHA1
chr9	34398183	34458570	NM_001184942	0.01044	-	FAM219A
chr19	49665141	49673916	NR_104205	0.01046	+	BCL2L12
chrX	155026788	155056916	NM_023934	0.01052	+	FUNDC2
chr10	101781324	101783413	NM_006993	0.01053	-	NPM3
chr19	12922469	12933744	NM_004461	0.01059	-	FARSA
chr8	140531164	140635547	NM_001164623	0.01061	-	AGO2
chr14	52707177	52727998	NM_002806	0.01062	+	PSMC6
chr2	74832654	74893354	NM_000189	0.01064	+	HK2
chr2	96143168	96145440	NM_004418	0.0107	-	DUSP2
chr19	5785141	5791238	NM_020175	0.01071	-	DUS3L
chr9	27109140	27230178	NM_001290077	0.01076	+	TEK
chr11	61513715	61580872	NM_001252065	0.01077	-	SYT7
chr17	16415541	16437003	NM_016113	0.01077	+	TRPV2
chr12	48965339	48971858	NM_003394	0.01081	-	WNT10B
chr9	35489951	35561898	NR_052015	0.01083	+	RUSC2
chr11	60841955	60851088	NM_024098	0.01087	+	CCDC86
chr11	47980557	48170842	NM_002843	0.01087	+	PTPRJ
chr17	29073509	29180389	NM_078471	0.0109	-	MYO18A
chr17	8435851	8468177	NM_030808	0.01093	+	NDEL1
chr1	31576484	31587686	NM_001204414	0.01094	+	TINAGL1
chr19	55262222	55280383	NM_012267	0.01098	-	HSPBP1
chr19	13118287	13141147	NM_052876	0.01108	+	NACC1
chr1	208022242	208244320	NM_025179	0.01111	-	PLXNA2
chr6	20403678	20493714	NM_001243076	0.01112	+	E2F3
chr10	79069034	79316528	NM_020338	0.0112	+	ZMIZ1
chr1	151198544	151249531	NM_003557	0.01127	+	PIP5K1A
chr17	81887834	81891586	NM_005782	0.01127	-	ALYREF
chr17	76384608	76387860	NM_001142601	0.01137	+	SPHK1
chr10	63133246	63155031	NM_030759	0.01138	+	NRBF2
chr17	82078337	82098230	NM_004104	0.0114	-	FASN
chr1	161100555	161118076	NM_012394	0.01142	-	PFDN2
chr2	240568586	240578732	NM_018226	0.01144	+	RNPEPL1
chr19	12954155	12957254	NM_052850	0.01147	-	GADD45GIP1
chr16	89560710	89566829	NM_033251	0.01148	+	RPL13
chr11	130404922	130428644	NM_007037	0.01148	-	ADAMTS8
chr17	81556884	81637153	NM_017921	0.01159	-	NPLOC4
chr11	94128927	94181971	NM_015368	0.01159	+	PANX1
chr20	35703608	35742336	NM_001242600	0.01159	-	RBM39
chr16	31215961	31217093	NM_152901	0.01161	-	PYDC1
chr2	127480806	127526511	NM_017969	0.01167	-	IWS1
chr1	115285915	115338236	NM_002506	0.01168	-	NGF
chr17	21197949	21214595	NR_024547	0.01181	-	TMEM11
chr7	73680917	73683451	NM_032317	0.01185	-	DNAJC30
chr19	39342458	39384897	NM_018028	0.01188	+	SAMD4B
chr7	2354838	2380742	NM_003751	0.01192	+	EIF3B
chr19	55229778	55258670	NM_014931	0.01192	-	PPP6R1
chr1	39623430	39639676	NM_014571	0.012	-	HEYL
chr17	21238870	21253266	NM_152914	0.01203	-	NATD1
chr2	9951662	10002284	NM_198182	0.0121	+	GRHL1
chr17	49404047	49414905	NM_001281497	0.0121	-	PHB
chrX	154010505	154019891	NM_001569	0.0121	-	IRAK1
chr2	86616416	86623877	NM_001198952	0.01211	-	RNF103
chr15	34788095	34795726	NM_005159	0.01217	-	ACTC1
chr19	4090321	4124129	NM_030662	0.01222	-	MAP2K2
chr11	123057491	123062335	NM_153201	0.01229	-	HSPA8
chr17	28755977	28812435	NM_001288634	0.0123	-	FAM222B
chr3	42653683	42667580	NM_145166	0.01234	+	ZBTB47
chr7	150450629	150479395	NM_175571	0.01235	+	GIMAP8
chr14	85530143	85627926	NM_013231	0.01241	+	FLRT2
chr1	38991243	39006065	NM_024595	0.01246	+	AKIRIN1
chr20	50123736	50153798	NR_027889	0.01248	-	TMEM189
chr9	37915897	38069213	NM_003028	0.01249	-	SHB
chr10	1040023	1049121	NM_004508	0.01253	-	IDI1
chr3	4979411	4985180	NM_003670	0.01258	+	BHLHE40
chr17	44076752	44123646	NM_005474	0.01265	-	HDAC5
chr16	72782886	73058635	NM_001164766	0.0127	-	ZFHX3
chr19	14566077	14572077	NM_004146	0.01274	-	NDUFB7
chr17	43640389	43661894	NM_001040002	0.01284	-	MEOX1
chr1	224183207	224193440	NM_003676	0.01295	+	DEGS1
chr14	100537146	100569794	NM_020836	0.01299	-	BEGAIN
chr1	153661787	153671028	NM_004515	0.013	-	ILF2
chr17	75776433	75779935	NM_005324	0.01307	-	H3F3B
chr5	10250169	10266389	NM_012073	0.01308	+	CCT5
chr9	136982992	136985758	NM_207510	0.01309	+	LCNL1
chr13	21671075	21704501	NM_002010	0.01309	+	FGF9
chr6	35573584	35728583	NM_001145775	0.01312	-	FKBP5
chr11	128686534	128813267	NM_001271012	0.01313	+	FLI1
chr20	33811303	33854367	NM_176812	0.01315	+	CHMP4B
chr2	27032905	27041697	NM_017727	0.01317	+	TMEM214
chr12	130871993	130877678	NM_001300796	0.01318	+	RAN
chr19	4522530	4535196	NM_001013706	0.0132	-	PLIN5
chr7	100888722	100889718	NM_001015072	0.01327	-	UFSP1
chr14	75958096	75982022	NM_003239	0.01328	-	TGFB3
chr2	36356226	36551135	NM_016441	0.0133	+	CRIM1
chr2	85584407	85593388	NM_006634	0.01339	+	VAMP5
chr1	152032505	152037035	NM_005620	0.01345	-	S100A11
chr4	152411159	152535241	NM_001257069	0.01346	-	FBXW7
chr19	48872391	48876062	NM_014330	0.01347	+	PPP1R15A
chr7	150514856	150521073	NM_153236	0.01351	+	GIMAP7
chr9	108942568	109013594	NM_003798	0.01351	-	CTNNAL1
chr17	4583980	4608319	NM_198501	0.01353	+	SMTNL2
chr5	151020437	151028993	NM_002084	0.01354	+	GPX3
chr17	82752063	82943186	NM_005993	0.0136	+	TBCD
chr5	133051969	133105017	NM_002154	0.01361	+	HSPA4
chr17	67377280	67697263	NM_181671	0.01361	+	PITPNC1
chr8	144266557	144268483	NM_001080514	0.01363	+	SCX
chr1	46278399	46303366	NM_006369	0.01364	-	LRRC41
chr16	67943473	67968694	NM_001145962	0.01365	-	SLC12A4
chr2	45005184	45009403	NM_016932	0.01371	-	SIX2
chr4	139301521	139390781	NM_057175	0.01374	+	NAA15
chr1	203178930	203186794	NM_001276	0.01374	-	CHI3L1
chr12	47841536	47905031	NM_000376	0.01385	-	VDR
chr10	71964361	72013564	NM_004273	0.01386	+	CHST3
chr17	49495292	49515020	NM_002507	0.01389	+	NGFR
chr19	896502	913225	NM_138774	0.0139	-	R3HDM4
chr5	132257657	132273454	NM_003687	0.01393	+	PDLIM4
chr3	129647791	129688732	NR_033361	0.01394	-	TMCC1
chr10	104254709	104267464	NM_001191002	0.01407	+	GSTO1
chr3	184337487	184346275	NM_144635	0.0141	+	FAM131A
chr1	156668762	156677397	NM_006617	0.01421	-	NES
chr1	944202	959299	NM_015658	0.01425	-	NOC2L
chr11	64764603	64778844	NR_033649	0.01427	-	SF1
chr1	212608627	212620777	NM_001674	0.01428	+	ATF3
chr8	23678692	23682937	NM_006167	0.01435	-	NKX3-1
chr1	159918106	159925542	NM_003564	0.01442	-	TAGLN2
chr11	67464347	67469277	NM_025124	0.01444	-	TMEM134
chr21	43719096	43762307	NM_003681	0.01448	+	PDXK
chr8	144314582	144326919	NM_012079	0.01448	-	DGAT1
chr8	101197037	101205732	NM_016096	0.01449	-	ZNF706
chr16	2033263	2039026	NM_001252076	0.01451	+	SLC9A3R2
chr7	44756187	44769880	NM_174929	0.01451	+	ZMIZ2
chr10	58191516	58267934	NM_152230	0.01462	-	IPMK
chr19	3490820	3500940	NM_001145165	0.01463	-	DOHH
chr2	127535801	127637728	NM_001080527	0.01476	+	MYO7B
chr19	55090912	55117600	NM_017607	0.01476	-	PPP1R12C
chr2	128265479	128318597	NM_004807	0.01479	-	HS6ST1
chr19	53869390	53876435	NM_001020818	0.01481	+	MYADM
chr10	75233970	75236012	NM_144589	0.01487	-	COMTD1
chr17	76734114	76737411	NM_001195427	0.0149	-	SRSF2
chr1	153606890	153613038	NM_080388	0.01494	-	S100A16
chr7	2631968	2664802	NM_025250	0.01496	+	TTYH3
chr10	988408	1017768	NM_012341	0.01497	+	GTPBP4
chr1	156308960	156338415	NR_036564	0.01507	-	CCT3
chr2	85839148	85867670	NM_001042437	0.01511	-	ST3GAL5
chr3	52685919	52694494	NM_014366	0.01513	+	GNL3
chr22	25027973	25197448	NM_001145206	0.01521	+	KIAA1671
chr19	16067506	16103003	NM_001145160	0.01529	+	TPM4
chr3	101681089	101686719	NM_000986	0.01535	-	RPL24
chr3	38548061	38649673	NM_001160161	0.01535	-	SCN5A
chr19	58182988	58213562	NM_133502	0.01539	+	ZNF274
chr16	2513869	2520223	NM_001694	0.01542	+	ATP6V0C
chr11	47177521	47186459	NM_001184974	0.01552	-	PACSIN3
chr8	143428059	143430432	NM_201589	0.01562	-	MAFA
chr22	29268008	29300525	NM_005243	0.01564	+	EWSR1
chr16	27460612	27549930	NM_001286242	0.01565	-	GTF3C1
chr12	113057856	113098028	NM_004416	0.01566	+	DTX1
chr7	100673739	100679169	NM_005273	0.01566	+	GNB2
chr9	127424373	127445372	NM_001286697	0.01585	+	ZNF79
chr20	49632945	49713884	NM_004776	0.01589	-	B4GALT5
chr1	6264271	6358944	NM_181866	0.01591	-	ACOT7
chr17	3662892	3696404	NR_037928	0.01602	-	P2RX5-TAX1BP3
chr7	158730997	158829628	NM_020728	0.01604	-	ESYT2
chr11	128891417	128918056	NM_000890	0.01605	+	KCNJ5
chr1	46340176	46365152	NR_045789	0.01606	+	NSUN4
chrX	48458536	48470256	NM_033518	0.01607	-	SLC38A5
chr19	18593224	18606850	NM_004750	0.01612	-	CRLF1
chr19	17075780	17213295	NM_001130065	0.01612	+	MYO9B
chr6	122789048	122809719	NM_006714	0.01614	+	SMPDL3A
chr16	11547721	11587466	NR_024320	0.01618	-	LITAF
chr12	9852368	9869859	NM_005127	0.01621	-	CLEC2B
chr11	45885495	45906465	NM_005456	0.01623	+	MAPK8IP1
chr1	75786193	75795090	NM_004582	0.01624	+	RABGGTB
chr7	155297775	155310235	NM_005542	0.01625	+	INSIG1
chr2	85538977	85545280	NM_005911	0.01628	+	MAT2A
chr16	10928890	10942400	NM_014015	0.01631	-	DEXI
chrX	47635519	47650604	NM_005229	0.01632	-	ELK1
chr19	3178737	3180332	NM_003775	0.01632	+	S1PR4
chr11	65916811	65919060	NM_001135635	0.01633	-	C11orf68
chr7	157337015	157386324	NM_005494	0.01641	+	DNAJB6
chr3	5122244	5180916	NM_018184	0.01643	+	ARL8B
chr1	24745268	24844324	NM_013943	0.01645	+	CLIC4
chr10	110497866	110511544	NM_004419	0.01646	+	DUSP5
chr3	10300928	10321188	NM_030673	0.01646	-	SEC13
chr19	17309527	17323297	NM_024050	0.01651	+	DDA1
chr17	32444462	32483319	NM_002815	0.01654	+	PSMD11
chr12	13196667	13216774	NM_001423	0.01656	+	EMP1
chr1	116514533	116571093	NR_026665	0.01673	-	CD58
chr7	1709161	1747954	NM_001128636	0.01673	+	ELFN1
chr11	66616581	66629926	NM_001198837	0.01678	+	RBM14
chr4	3503596	3532149	NR_110005	0.01681	-	LRPAP1
chr20	17613677	17682283	NM_004587	0.01682	-	RRBP1
chr8	29333061	29348805	NM_057158	0.01684	-	DUSP4
chr4	6640090	6642743	NM_033296	0.01687	+	MRFAP1
chr9	79571772	79726881	NM_001282760	0.01688	+	TLE4
chr1	3772760	3775982	NM_001288583	0.01693	+	SMIM1
chr1	1435522	1442882	NM_022834	0.01701	+	VWA1
chr19	14408797	14419383	NM_005804	0.01705	-	DDX39A
chr5	137937952	138033113	NM_016603	0.01717	-	FAM13B
chr15	85759325	85794958	NM_022480	0.01723	-	KLHL25
chr16	10944487	11126344	NM_001243403	0.01726	+	CLEC16A
chr10	130136374	130179668	NM_006541	0.01732	+	GLRX3
chrX	101550530	101554692	NM_016608	0.01744	+	ARMCX1
chr19	8390320	8404433	NM_004218	0.01746	+	RAB11B
chr3	194402673	194468239	NM_024524	0.01749	-	ATP13A3
chr19	12945813	12953643	NM_005053	0.0175	+	RAD23A
chr17	7561991	7571969	NM_015670	0.01752	+	SENP3
chr5	142000668	142013055	NM_005471	0.01752	-	GNPDA1
chr19	56087362	56121373	NM_001002836	0.01753	-	ZNF787
chr15	50707539	50765713	NM_032802	0.0176	-	SPPL2A
chr15	52019213	52066265	NM_002748	0.01761	+	MAPK6
chr16	67939883	67944112	NM_000229	0.01763	-	LCAT
chr12	122504642	122527013	NR_036435	0.01763	-	RSRC2
chr12	110534431	110583259	NM_139283	0.01764	-	PPTC7
chr12	57516587	57520517	NM_001195054	0.01765	-	DDIT3
chr17	3714624	3801243	NM_002208	0.01768	-	ITGAE
chr17	76712831	76726799	NM_001081461	0.01775	-	JMJD6
chr6	53294089	53349179	NM_001242831	0.01781	-	ELOVL5
chr21	31659621	31668930	NM_000454	0.01783	+	SOD1
chr18	63970028	63989374	NM_198833	0.01785	+	SERPINB8
chrX	47582290	47586791	NM_003254	0.01788	+	TIMP1
chrX	101390889	101393852	NM_001199972	0.01792	+	RPL36A
chr1	38043850	38046778	NM_002699	0.01795	-	POU3F1
chr19	16892950	17026815	NM_015692	0.01808	-	CPAMD8
chr19	49930203	49933936	NM_001290746	0.01811	+	ATF5
chr15	65117378	65133836	NM_005707	0.01812	-	PDCD7
chr7	101239611	101245090	NM_016068	0.01815	-	FIS1
chr19	55452978	55461682	NM_024710	0.01819	-	ISOC2
chr14	49618688	49620685	NM_001001	0.01821	-	RPL36AL
chr10	84328588	84518521	NM_018999	0.01824	+	CCSER2
chr19	55385931	55392083	NM_000991	0.01827	+	RPL28
chr9	119166629	119369461	NM_014618	0.0183	-	BRINP1
chr6	2887265	2903312	NM_004155	0.0183	-	SERPINB9
chr8	144262045	144291438	NM_015201	0.01844	-	BOP1
chr12	6766374	6770952	NM_002824	0.01847	+	PTMS
chr1	38838196	38859823	NM_001271851	0.01847	-	RRAGC
chr12	95858930	95866461	NM_003095	0.0185	+	SNRPF
chr17	20009335	20314759	NM_001243439	0.01854	+	SPECC1
chr6	170535115	170553329	NM_002793	0.01855	-	PSMB1
chr19	33796845	33815761	NM_001129995	0.01864	+	KCTD15
chr4	11398363	11428913	NM_005114	0.01865	-	HS3ST1
chr1	27612289	27626240	NM_001042747	0.01867	-	FGR
chr1	220528182	220664457	NM_018650	0.0187	+	MARK1
chr19	33194692	33208867	NM_002333	0.01871	+	LRP3
chr7	148807371	148884349	NM_152998	0.01879	-	EZH2
chr17	43800798	43833179	NM_001932	0.0188	-	MPP3
chr7	100148906	100154210	NM_001008395	0.01882	+	LAMTOR4
chr19	6210380	6279948	NM_005934	0.01889	-	MLLT1
chr19	14440273	14471867	NM_213560	0.01892	+	PKN1
chr12	6828372	6839854	NM_014262	0.01894	+	P3H3
chr1	43974647	43978300	NM_001039457	0.01897	+	ATP6V0B
chr5	178149464	178153960	NM_017838	0.01901	-	NHP2
chr18	46174021	46266992	NM_145055	0.01901	+	C18orf25
chr21	42974509	43033931	NM_004571	0.01902	+	PKNOX1
chr17	28714280	28717890	NM_031934	0.01903	-	RAB34
chr4	152769353	152779764	NM_145720	0.01909	-	TIGD4
chr20	4686510	4701588	NM_001080123	0.01909	+	PRNP
chrX	119574466	119584429	NM_003336	0.01913	+	UBE2A
chr1	40161368	40240921	NM_012421	0.0192	+	RLF
chr1	19251580	19260128	NM_016183	0.01922	+	MRTO4
chr17	50962173	51120865	NM_003971	0.01924	-	SPAG9
chr17	39665345	39666554	NM_003673	0.01927	+	TCAP
chr19	2428164	2456968	NM_032737	0.01927	-	LMNB2
chr5	74685143	74721288	NM_000521	0.01931	+	HEXB
chr11	45647688	45665656	NM_003654	0.01936	-	CHST1
chr9	127397137	127407891	NM_001271712	0.01938	+	SLC2A8
chr2	241637611	241673856	NM_013325	0.01939	+	ATG4B
chr19	40191743	40215575	NM_002446	0.01944	+	MAP3K10
chr9	33441153	33447633	NM_004925	0.01945	-	AQP3
chr1	43969980	43973371	NM_001384	0.01946	+	DPH2
chr1	54849626	54887248	NM_014762	0.0195	-	DHCR24
chr2	191678135	191688522	NR_045623	0.01951	+	NABP1
chr16	84819980	84909510	NM_031476	0.01953	+	CRISPLD2
chr3	141876627	141926540	NM_001679	0.01954	+	ATP1B3
chr8	143437654	143541450	NM_015117	0.01956	-	ZC3H3
chr5	131641713	131797063	NM_133372	0.01958	-	FNIP1
chr19	2754713	2783356	NM_003021	0.0196	-	SGTA
chr1	8860999	8879092	NM_001428	0.01965	-	ENO1
chr11	64852726	64879713	NM_001282444	0.0197	-	EHD1
chr11	65854813	65858333	NM_005507	0.01975	-	CFL1
chrX	143622789	143634503	NM_001184750	0.01983	-	SLITRK4
chr14	102506860	102509791	NM_152326	0.0199	-	ANKRD9
chr10	3067519	3136805	NM_002627	0.0199	+	PFKP
chr17	18244816	18258556	NM_001256264	0.01992	-	FLII
chr17	41812709	41823217	NM_021939	0.01998	+	FKBP10
chr1	151982909	151994238	NM_002966	0.02004	-	S100A10
chr12	53097651	53102344	NM_002178	0.0201	+	IGFBP6
chr19	38374549	38383824	NM_002812	0.0201	+	PSMD8
chrX	150766335	150898816	NM_031462	0.02011	-	CD99L2
chr16	4332223	4339597	NM_032575	0.02028	+	GLIS2
chr2	28894642	28948220	NM_015131	0.02031	+	WDR43
chr19	31274944	31349284	NM_020856	0.02033	-	TSHZ3
chr9	136945245	136946974	NM_000606	0.02045	+	C8G
chr1	248838177	248849517	NM_024836	0.02046	+	ZNF672
chr10	103446785	103452405	NR_024552	0.02056	-	CALHM2
chr18	22933875	23026486	NM_203292	0.02058	+	RBBP8
chr4	7060052	7068073	NM_025196	0.0206	-	GRPEL1
chr1	203167810	203175814	NM_004997	0.02061	-	MYBPH
chr1	151399564	151401936	NM_002796	0.02078	+	PSMB4
chrX	101485253	101535988	NR_045862	0.0208	+	ARMCX4
chr13	26254618	26404432	NM_001260	0.02086	+	CDK8
chr4	121667996	121696992	NM_001154	0.02086	-	ANXA5
chr1	36466042	36483314	NM_156039	0.02086	-	CSF3R
chr16	172846	173710	NM_000517	0.0209	+	HBA2
chr2	105360825	105438773	NM_201557	0.02091	-	FHL2
chr6	39188970	39229475	NM_003740	0.02093	-	KCNK5
chr22	50343316	50445089	NM_001242900	0.02095	+	PPP6R2
chr14	68874122	68979366	NM_001130004	0.02097	-	ACTN1
chr10	100273277	100286364	NM_001001342	0.02098	-	BLOC1S2
chr2	219418376	219426739	NM_001927	0.02099	+	DES
chr5	177303761	177306959	NM_013237	0.02099	+	PRELID1
chr6	35473596	35497084	NM_003214	0.02107	-	TEAD3
chr5	132996985	133026583	NM_001300819	0.0211	-	ZCCHC10
chr1	203127707	203167405	NM_000674	0.02111	+	ADORA1
chr1	1449688	1470158	NM_001039211	0.02112	+	ATAD3C
chr17	7856684	7857854	NM_032356	0.02118	-	NAA38
chr5	140700446	140706654	NM_144723	0.02133	+	ZMAT2
chr7	76326790	76359025	NM_012479	0.02134	-	YWHAG
chr14	69767111	69772005	NM_001039465	0.02134	+	SRSF5
chr16	176650	177522	NM_000558	0.02134	+	HBA1
chr20	25612935	25624012	NM_152667	0.02138	-	NANP
chr7	26189935	26200793	NM_031243	0.02138	-	HNRNPA2B1
chr5	177456612	177472870	NM_080881	0.02146	-	DBN1
chr2	37641881	37672535	NM_001270436	0.02149	-	CDC42EP3
chr2	196133582	196171612	NM_004226	0.02157	-	STK17B
chr5	73565740	73583377	NM_001284431	0.02171	+	UTP15
chr19	7958572	8005645	NM_001419	0.0218	-	ELAVL1
chr11	68261334	68272001	NM_022338	0.02182	-	C11orf24
chr1	228208129	228378874	NM_001271223	0.02182	+	OBSCN
chr1	26177489	26189884	NM_001297648	0.02192	+	CNKSR1
chr1	109910610	109926743	NM_172212	0.02193	+	CSF1
chr7	150338317	150341674	NM_002889	0.022	-	RARRES2
chr2	218382028	218396894	NM_000578	0.02226	+	SLC11A1
chr11	60890547	60906589	NM_014502	0.02235	-	PRPF19
chr20	62136726	62143458	NM_002792	0.02237	-	PSMA7
chr1	155051271	155062776	NM_207191	0.02251	+	ADAM15
chr17	82242660	82273742	NR_110578	0.02264	-	CSNK1D
chr16	30834040	30894302	NM_001286526	0.02269	-	BCL7C
chr9	88991408	89005154	NM_005226	0.0227	+	S1PR3
chr1	11054591	11060034	NM_003132	0.02273	-	SRM
chr19	10391132	10403595	NM_007065	0.02293	-	CDC37
chr14	68787654	68793914	NM_004926	0.02295	-	ZFP36L1
chr18	79902419	79951653	NM_001146345	0.023	-	PQLC1
chr14	55051643	55070194	NM_144578	0.02302	+	MAPK1IP1L
chr1	111620146	111716695	NM_001291896	0.02304	+	RAP1A
chr4	185585443	185812256	NM_001145670	0.02306	-	SORBS2
chr17	81902900	81911477	NM_001184917	0.02309	-	PCYT2
chr1	153561108	153565830	NM_005978	0.02323	-	S100A2
chr9	128702522	128720920	NM_013355	0.02331	+	PKN3
chr1	1751231	1758642	NM_001198995	0.02342	-	NADK
chr12	57487952	57516655	NM_004990	0.02357	+	MARS
chr2	202206179	202238599	NM_003352	0.02357	-	SUMO1
chr1	109213892	109217491	NR_034072	0.02357	+	SARS
chr1	24056040	24112175	NM_152372	0.02362	-	MYOM3
chr3	52228609	52239167	NM_007284	0.02373	-	TWF2
chr1	153390031	153391188	NM_002964	0.02373	-	S100A8
chr3	196568853	196589059	NM_001105573	0.02379	+	FBXO45
chr1	1401895	1407313	NM_017971	0.0238	-	MRPL20
chr16	30005513	30013596	NM_001282062	0.02381	-	DOC2A
chr2	106404679	106468345	NM_001144013	0.02382	-	RGPD3
chr19	2229951	2236353	NM_001300836	0.02383	-	PLEKHJ1
chr7	134549096	134579840	NM_001080538	0.02388	+	AKR1B15
chr11	65866440	65872934	NR_037718	0.02388	-	EFEMP2
chr20	33407956	33443892	NM_003098	0.02397	-	SNTA1
chr9	4985244	5128183	NM_004972	0.02404	+	JAK2
chr13	32516892	32538795	NM_014887	0.02408	-	N4BP2L2
chr11	1274367	1309662	NM_019009	0.02417	-	TOLLIP
chr3	52451090	52454041	NM_003280	0.02428	-	TNNC1
chr3	47802908	47850196	NM_138615	0.0244	+	DHX30
chr1	154502218	154548147	NM_182499	0.02448	+	TDRD10
chr11	65014112	65022185	NM_001667	0.02459	+	ARL2
chr17	80135213	80147183	NM_014740	0.02465	-	EIF4A3
chr17	41688874	41691646	NM_005801	0.0247	+	EIF1
chr6	10521334	10629368	NM_145649	0.02471	+	GCNT2
chr2	241558730	241574138	NM_032515	0.02487	+	BOK
chr16	67846915	67871316	NM_005796	0.02489	+	NUTF2
chr1	151254720	151267478	NM_002810	0.0249	+	PSMD4
chr12	2794941	2805421	NM_002014	0.02493	+	FKBP4
chr5	132481608	132490773	NM_002198	0.02494	-	IRF1
chr16	67873022	67884514	NM_014329	0.02497	+	EDC4
chr19	44891219	44903689	NM_006114	0.025	+	TOMM40
chr3	186046316	186109112	NM_004454	0.02534	-	ETV5
chr8	143816343	143829386	NM_078480	0.02547	-	PUF60
chr19	48325371	48330553	NM_001425	0.02547	+	EMP3
chr22	21417403	21451461	NM_015094	0.0256	+	HIC2
chr9	37588414	37592639	NM_001134485	0.02561	-	TOMM5
chr5	135334380	135399887	NM_004893	0.02571	-	H2AFY
chr13	19823483	19863636	NM_001142684	0.02595	-	ZMYM5
chr10	17644124	17716822	NM_003473	0.02595	+	STAM
chr11	47418768	47426473	NM_002804	0.02598	-	PSMC3
chr22	42692120	42720870	NM_017436	0.02599	-	A4GALT
chr12	5562650	5946232	NM_001278597	0.02603	-	ANO2
chr19	36214601	36238773	NM_001099639	0.0261	+	ZNF146
chr8	144291587	144314722	NM_005526	0.02618	+	HSF1
chr1	211743456	211830772	NM_014873	0.02625	-	LPGAT1
chr14	23376807	23379772	NM_001288745	0.0263	+	CMTM5
chr10	102479228	102502755	NM_005736	0.02634	-	ACTR1A
chr10	68109432	68212016	NM_001256268	0.02645	+	MYPN
chrX	77826364	77895568	NM_032121	0.02651	-	MAGT1
chr17	67991098	67993649	NM_181656	0.02654	-	C17orf58
chr17	4945649	4949086	NM_005022	0.02656	-	PFN1
chr1	33323622	33349898	NM_004427	0.02681	-	PHC2
chr14	100333787	100376343	NM_173701	0.02684	-	WARS
chr8	143790919	143815379	NM_015356	0.02685	-	SCRIB
chr20	49245900	49278219	NM_021035	0.02698	-	ZNFX1
chr14	96039323	96093971	NM_001289139	0.02706	+	C14orf132
chr19	16361577	16472012	NM_021235	0.02709	-	EPS15L1
chr17	75261667	75266376	NM_015971	0.02729	+	MRPS7
chr17	1517988	1562816	NM_006224	0.0274	-	PITPNA
chr15	64155814	64163155	NM_000942	0.02741	-	PPIB
chr16	1997651	2009821	NM_178167	0.02751	-	ZNF598
chr19	17933014	17943985	NM_001136203	0.02755	+	CCDC124
chr9	111896765	111935374	NM_003358	0.02768	+	UGCG
chr2	241494706	241509572	NM_001282305	0.02771	-	STK25
chr11	62806859	62832091	NM_001244666	0.02773	-	STX5
chr20	25294742	25390982	NM_015600	0.02806	-	ABHD12
chr9	113275633	113292905	NM_001244926	0.02806	+	PRPF4
chr10	131900643	131959834	NM_001291310	0.02807	+	PPP2R2D
chr2	238170401	238203683	NM_030768	0.02825	-	ILKAP
chr1	156594307	156601487	NM_182679	0.02839	-	GPATCH4
chr9	105448033	105552433	NM_001287192	0.02841	+	FSD1L
chr19	18571803	18577460	NM_003333	0.02841	+	UBA52
chr20	44751803	44810338	NM_001205317	0.02845	-	RIMS4
chr12	6328756	6342117	NM_001065	0.02849	-	TNFRSF1A
chr19	18306229	18323191	NM_012321	0.02859	-	LSM4
chr1	40979298	41012565	NM_001905	0.02861	+	CTPS1
chr1	156249223	156282829	NM_015327	0.02867	-	SMG5
chr15	78170844	78234707	NM_015162	0.02868	-	ACSBG1
chr2	9474540	9488462	NM_001039613	0.02871	+	IAH1
chr14	103334001	103345024	NM_001969	0.02874	+	EIF5
chr2	84905638	84906675	NM_021103	0.0288	+	TMSB10
chr7	140696680	140706646	NM_004546	0.02894	+	NDUFB2
chr17	31488000	31538217	NM_001303542	0.02894	+	RAB11FIP4
chr10	17589958	17617374	NM_014241	0.02895	-	HACD1
chr11	119044184	119057246	NM_006389	0.02899	-	HYOU1
chr1	236142531	236208909	NM_003272	0.02902	+	GPR137B
chr2	27491882	27495259	NM_022823	0.02904	-	FNDC4
chr13	27066149	27171896	NM_182488	0.02913	-	USP12
chr17	67340502	67366605	NM_002816	0.02917	-	PSMD12
chr3	36985865	36993304	NM_014805	0.02919	-	EPM2AIP1
chr10	97498881	97571210	NM_024954	0.02925	+	UBTD1
chr2	73234235	73253022	NR_029402	0.02931	+	CCT7
chr11	67583594	67586653	NM_000852	0.02938	+	GSTP1
chr2	70281373	70293737	NM_003096	0.02953	-	SNRPG
chr3	184380072	184389835	NM_001304472	0.02955	+	CHRD
chr6	133987580	134052651	NM_145176	0.02975	-	SLC2A12
chr21	36134964	36146562	NM_001236	0.0298	+	CBR3
chr11	65890403	65891635	NM_006848	0.02985	+	CCDC85B
chr1	31629861	31645237	NR_033686	0.02988	-	PEF1
chr6	121435576	121449744	NM_000165	0.03008	+	GJA1
chr8	134477787	134713049	NM_020863	0.03012	-	ZFAT
chr11	64251522	64269452	NM_001184883	0.03028	+	PLCB3
chr13	113297153	113323426	NM_005561	0.03029	+	LAMP1
chr17	51153558	51162089	NM_198175	0.03032	+	NME1
chr17	31851864	31859307	NM_018405	0.03033	-	COPRS
chr22	37805106	37807436	NM_005318	0.03036	+	H1F0
chr11	67398180	67401905	NM_206873	0.03036	-	PPP1CA
chr17	2796437	3037741	NM_001100398	0.03043	+	RAP1GAP2
chr7	150567369	150573953	NM_018326	0.03047	+	GIMAP4
chr1	182839303	182887982	NR_033302	0.03055	+	DHX9
chr1	37566811	37595985	NM_013285	0.03063	-	GNL2
chr16	68245343	68261058	NM_012320	0.03067	+	PLA2G15
chr21	43773664	43776375	NM_000100	0.03088	-	CSTB
chr3	105658264	105869043	NM_170662	0.03088	-	CBLB
chr16	87392194	87404774	NM_022818	0.03098	+	MAP1LC3B
chr3	37052625	37174605	NM_006309	0.03101	-	LRRFIP2
chr16	67192164	67198918	NM_001950	0.03106	+	E2F4
chr10	24449432	24545316	NM_001282769	0.03134	+	KIAA1217
chr11	62242251	62244808	NM_006551	0.03144	+	SCGB1D2
chr22	31618490	31630824	NM_014338	0.03144	-	PISD
chr11	66848525	66907869	NM_022172	0.03154	-	PC
chr2	239048167	239400949	NM_006037	0.03163	-	HDAC4
chr5	32585498	32604079	NM_006713	0.03165	+	SUB1
chr2	127048022	127107327	NM_139343	0.03182	-	BIN1
chr16	68021273	68023867	NM_018380	0.03185	-	DDX28
chr4	6716114	6717660	NM_018366	0.03193	+	BLOC1S4
chr13	75549479	75606020	NM_001270952	0.03199	+	UCHL3
chr10	21756547	22003721	NM_022365	0.032	-	DNAJC1
chrX	53191320	53225422	NM_004187	0.03202	-	KDM5C
chr16	27550146	27780371	NM_015202	0.03205	+	KIAA0556
chr14	77458029	77469472	NM_012111	0.03227	+	AHSA1
chr12	51907417	51923361	NM_000020	0.0323	+	ACVRL1
chr5	131423920	131635236	NM_001164387	0.03232	-	RAPGEF6
chr13	27545912	27620583	NM_153371	0.03244	-	LNX2
chr15	89749866	89751309	NM_018670	0.0325	-	MESP1
chr12	10699076	10723354	NM_001145426	0.03274	-	YBX3
chr16	31214020	31225189	NM_001008274	0.03298	+	TRIM72
chr16	30053089	30070420	NM_000034	0.033	+	ALDOA
chr22	43151513	43163242	NM_000714	0.033	+	TSPO
chr5	140550066	140558093	NR_045586	0.03301	-	SRA1
chr17	7668401	7675493	NM_001276699	0.03319	-	TP53
chr16	30192934	30194306	NM_001039182	0.03333	-	BOLA2B
chr17	81891926	81900533	NM_001289420	0.03336	+	ANAPC11
chr6	99542386	99568814	NM_005190	0.03372	-	CCNC
chr7	102433529	102456821	NM_032831	0.03384	+	ORAI2
chr11	63998557	64166113	NM_014067	0.03385	-	MACROD1
chr15	88877287	88895539	NM_178232	0.03391	-	HAPLN3
chr11	65919256	65921577	NM_006442	0.03392	+	DRAP1
chr19	42507305	42528509	NM_001205344	0.03398	-	CEACAM1
chr17	39200282	39204727	NM_000981	0.0342	+	RPL19
chr12	132144426	132152473	NM_024078	0.03452	+	NOC4L
chr9	128818499	128822676	NM_004435	0.03461	+	ENDOG
chr12	27332853	27425813	NM_001248005	0.03462	+	ARNTL2
chr19	8520789	8577447	NM_012335	0.0347	-	MYO1F
chr13	110190740	110307157	NM_001303110	0.03478	-	COL4A1
chr1	182378092	182392206	NM_001033044	0.03485	-	GLUL
chr12	14503662	14567857	NM_024829	0.03497	-	PLBD1
chr17	7626237	7627876	NM_133491	0.03499	-	SAT2
chr17	82519717	82604607	NM_004514	0.03517	+	FOXK2
chr19	35449714	35451767	NM_005306	0.03521	+	FFAR2
chr7	99325872	99366262	NM_001190996	0.03531	+	ARPC1A
chr13	27251554	27256565	NM_000982	0.03557	+	RPL21
chr7	44044639	44061716	NM_001122956	0.03558	+	DBNL
chrX	101345655	101348969	NM_004085	0.0356	-	TIMM8A
chr10	49942032	49974850	NR_110767	0.03568	+	TIMM23B
chr2	9206764	9405683	NM_001135191	0.0357	+	ASAP2
chr8	141421387	141432454	NM_007079	0.03576	+	PTP4A3
chr11	494511	506821	NM_002939	0.03583	-	RNH1
chr3	169966791	169998373	NM_003262	0.03595	+	SEC62
chr11	65386569	65413524	NM_031904	0.03596	+	FRMD8
chr21	31670999	31732118	NM_001145444	0.03616	-	SCAF4
chr1	36393419	36397959	NM_032881	0.0362	-	LSM10
chr11	62832910	62840156	NM_018093	0.03623	-	WDR74
chr19	44905748	44909395	NM_000041	0.0363	+	APOE
chr3	150541992	150546641	NM_014445	0.03638	-	SERP1
chr19	18531757	18543573	NM_012181	0.03642	-	FKBP8
chr10	68956439	68985069	NM_001256910	0.03647	+	DDX21
chr19	35154721	35169885	NM_014164	0.03652	+	FXYD5
chr22	24555649	24574964	NM_004175	0.03656	+	SNRPD3
chr11	65525076	65538711	NM_020680	0.03661	+	SCYL1
chr9	72351424	72364592	NM_001278245	0.0367	-	ZFAND5
chr1	214348695	214551681	NM_005401	0.03671	-	PTPN14
chr11	63507986	63516774	NM_001142538	0.03685	+	LGALS12
chr11	1852969	1892263	NM_002339	0.03687	+	LSP1
chr13	110307283	110513026	NM_001846	0.0369	+	COL4A2
chr1	229271061	229305893	NR_073545	0.03695	+	RAB4A
chr19	36139925	36150353	NM_001003962	0.03722	+	CAPNS1
chr3	128153456	128408646	NM_021937	0.03723	+	EEFSEC
chr19	45687453	45692185	NM_177542	0.03744	-	SNRPD2
chrX	103215091	103217200	NM_001080425	0.03751	+	BEX4
chr15	40324055	40326715	NM_001301268	0.03769	+	INAFM2
chr11	65120626	65122200	NM_001997	0.03782	-	FAU
chr3	12834944	12841582	NM_000994	0.03787	-	RPL32
chr11	85957170	86069097	NM_007166	0.03794	-	PICALM
chr11	66435074	66438848	NM_016050	0.03804	-	MRPL11
chr3	9866709	9880254	NM_001199552	0.03806	-	CIDEC
chr16	75566350	75577881	NM_007285	0.03823	+	GABARAPL2
chr17	7686070	7703502	NM_001143990	0.03869	+	WRAP53
chr2	53767791	53775150	NM_001008708	0.03878	+	CHAC2
chr11	94021211	94114208	NM_001098672	0.03879	+	HEPHL1
chr1	179839966	179877806	NM_001199260	0.03929	-	TOR1AIP2
chr19	58555711	58558976	NM_003969	0.03961	-	UBE2M
chr2	27377230	27380444	NM_001201459	0.04018	-	ZNF513
chr3	52536604	52540570	NM_001124767	0.04042	+	SMIM4
chr17	74770528	74776425	NM_001305077	0.04044	-	NAT9
chr1	39026294	39034636	NM_001184979	0.04045	+	NDUFS5
chr2	27428605	27442257	NM_013392	0.04052	+	NRBP1
chr8	138588234	138914006	NM_152888	0.04123	-	COL22A1
chrX	21855986	21858727	NM_206923	0.04159	+	YY2
chr7	6590020	6608726	NM_024067	0.0418	+	C7orf26
chr17	16342533	16353498	NM_181716	0.04195	-	CENPV
chr7	150716556	150724280	NM_130759	0.04245	+	GIMAP1
chr15	67166154	67195195	NM_001145104	0.04266	+	SMAD3
