# Supplementary material for: The 24-hour molecular landscape after exercise in humans reveals MYC is sufficient for muscle growth
Source: EMBO Rep. 2024 Oct 31;25(12):5810–37. doi: 10.1038/s44319-024-00299-z (PMC11624283; doi:10.1038/s44319-024-00299-z)
Supplement: Supplementary file 9 — Source data Fig. 4 [file 44319_2024_299_MOESM9_ESM.zip › EMBOR-2024-59454V1_SourceData_Figure_4/4D/Source_data_Figure_4D.xlsx]

## Sheet: BETA Downregulated genes
BETA DOWN Genes
Chromosome	txStart	txEnd	refseqID	rank product	Strands	GeneSymbol
chr22	19718434	19723322	NM_001009939	1.249e-05	+	SEPT5
chr12	57797375	57816069	NM_006576	2.275e-05	-	AVIL
chr7	27141051	27143668	NM_019102	2.664e-05	-	HOXA5
chrX	25003695	25015948	NM_139058	6.224e-05	-	ARX
chr7	27162437	27165530	NM_152739	6.306e-05	-	HOXA9
chr2	222199886	222298996	NM_181460	6.904e-05	-	PAX3
chr7	27106189	27127020	NM_153631	7.046e-05	-	HOXA3
chr4	51993699	52017620	NM_001024611	7.409e-05	-	LRRC66
chr22	41433487	41447023	NM_016272	8.088e-05	-	TOB2
chrX	71239623	71254188	NM_201599	9.365e-05	-	ZMYM3
chr3	147386047	147392430	NR_033118	0.0001085	-	ZIC4
chr22	39399753	39431882	NM_006116	0.0001146	+	TAB1
chr15	75369378	75451585	NM_015477	0.0001153	-	SIN3A
chr7	149838419	149867479	NM_001099220	0.0001307	+	ZNF862
chr7	27181156	27185216	NM_005523	0.0001321	-	HOXA11
chr4	110617423	110623098	NM_000325	0.0001377	-	PITX2
chr2	118842170	118848183	NM_001426	0.0001405	-	EN1
chr17	8140469	8152435	NM_002616	0.0001522	-	PER1
chr18	75210754	75289950	NM_005786	0.0001827	+	TSHZ1
chr14	74285276	74303064	NM_005050	0.0001966	-	ABCD4
chr17	50346031	50361185	NM_022167	0.0002109	+	XYLT2
chr19	17470443	17506168	NM_198580	0.0002364	+	SLC27A1
chr17	59331691	59401734	NM_001005404	0.0003242	+	YPEL2
chr7	151148588	151167548	NM_001098834	0.0003725	-	GBX1
chr15	65076815	65079938	NM_001101362	0.0004131	+	KBTBD13
chr22	26491928	26512471	NM_012143	0.0004211	-	TFIP11
chr1	9239843	9271335	NM_001282587	0.0004338	+	H6PD
chr1	204422629	204490346	NM_002646	0.0004425	-	PIK3C2B
chr14	35401509	35404754	NM_020529	0.0004456	-	NFKBIA
chrX	23334867	23396801	NM_173495	0.0004785	+	PTCHD1
chr2	156324431	156332775	NM_006186	0.0004989	-	NR4A2
chr3	125225668	125375354	NM_021964	0.000559	-	ZNF148
chr14	60644698	60649437	NM_005982	0.0006344	-	SIX1
chr4	184387721	184474572	NM_002199	0.0006499	-	IRF2
chr22	31281592	31292534	NM_052880	0.0006921	-	PIK3IP1
chr16	3581182	3611584	NM_032444	0.0006946	-	SLX4
chr2	112275600	112340063	NM_198581	0.0007006	+	ZC3H6
chr2	27217389	27243786	NM_004341	0.000733	+	CAD
chr22	50568860	50582999	NR_027928	0.0007502	-	CHKB-CPT1B
chr14	73715121	73760298	NM_194278	0.000755	-	ELMSAN1
chr13	28700080	28719013	NM_181785	0.0007639	-	SLC46A3
chr7	27196879	27200106	NM_000522	0.0007687	-	HOXA13
chr16	589356	629273	NM_001172663	0.0007696	+	RAB40C
chr1	15617457	15661057	NM_032341	0.0008215	+	DDI2
chr2	176129739	176132695	NM_001199746	0.0008369	+	HOXD8
chr7	32868165	32891856	NM_015483	0.0008414	-	KBTBD2
chr10	6202876	6235544	NM_004566	0.0008882	+	PFKFB3
chr19	37632487	37655412	NM_014898	0.0008889	-	ZFP30
chr20	25452700	25585517	NM_025176	0.0009105	-	NINL
chr1	113073169	113125202	NM_014813	0.0009197	+	LRIG2
chr6	42050512	42080906	NM_138572	0.0009211	+	TAF8
chr12	6494131	6531966	NM_014865	0.0009248	+	NCAPD2
chr3	49724294	49786194	NM_001242829	0.0009357	-	IP6K1
chr3	194136141	194138612	NM_005524	0.0009559	+	HES1
chrX	107713221	107775787	NM_198057	0.001004	-	TSC22D3
chr17	2030136	2043431	NM_001383	0.001027	+	DPH1
chr19	40440840	40444375	NM_203344	0.001028	-	SERTAD3
chr12	52006944	52015889	NM_181711	0.001028	+	GRASP
chr1	114584574	114670111	NM_198459	0.001031	-	DENND2C
chr3	147409393	147416719	NM_003412	0.001051	+	ZIC1
chr19	11798575	11808491	NM_152356	0.001103	+	ZNF491
chr9	137086926	137109187	NM_016219	0.001145	+	MAN1B1
chr1	26234152	26279038	NM_001281517	0.001218	+	CEP85
chr19	36334452	36379203	NM_020917	0.00126	-	ZFP14
chr17	42667914	42676090	NR_073574	0.001261	-	PLEKHH3
chr7	155644508	155781485	NM_053043	0.001265	+	RBM33
chr19	36445118	36489902	NM_001300970	0.001324	-	ZNF566
chr17	19904451	19977856	NM_007202	0.001386	-	AKAP10
chr12	32485971	32646051	NM_001304481	0.001405	+	FGD4
chr17	58489531	58517890	NM_004687	0.001482	-	MTMR4
chr6	46687874	46704319	NM_001168359	0.001497	+	TDRD6
chr19	18001131	18014102	NM_001025604	0.001508	+	ARRDC2
chr7	99504649	99533822	NM_145102	0.001519	+	ZKSCAN5
chr3	50205245	50220979	NM_006841	0.001539	+	SLC38A3
chr15	65093003	65106359	NM_001163692	0.001572	-	UBAP1L
chr10	100997106	101007836	NM_032429	0.001601	+	LZTS2
chr5	178113554	178126106	NM_015111	0.00161	+	N4BP3
chr8	144720908	144755585	NM_138367	0.001624	-	ZNF251
chr8	22565665	22575495	NM_001018003	0.001641	+	SORBS3
chr16	67562406	67639185	NM_006565	0.001671	+	CTCF
chr21	45263927	45287896	NM_133635	0.00176	-	POFUT2
chr20	844607	846279	NM_031424	0.001777	+	FAM110A
chr19	57363434	57379557	NM_173631	0.001787	+	ZNF547
chrX	110003113	110177788	NM_032227	0.001804	+	TMEM164
chr12	120302320	120313242	NM_012240	0.001807	+	SIRT4
chr20	59933763	59948647	NM_001190826	0.001849	+	FAM217B
chr4	39550925	39638861	NM_174921	0.001871	-	SMIM14
chr10	97319264	97321915	NM_005479	0.001881	+	FRAT1
chrX	135248588	135344087	NR_110381	0.001896	-	ZNF75D
chr15	96333339	96340263	NM_001145157	0.001935	+	NR2F2
chr5	177519788	177554547	NM_001190946	0.001957	-	FAM193B
chr17	60043190	60078931	NM_022070	0.001999	-	HEATR6
chr16	58515478	58520527	NM_001160305	0.002027	+	SETD6
chr1	35079362	35115858	NM_001289091	0.002039	+	ZMYM1
chr19	12610917	12629862	NM_153358	0.002057	+	ZNF791
chr9	89605011	89606554	NM_006705	0.002064	+	GADD45G
chr3	46668994	46677409	NM_182775	0.002078	-	ALS2CL
chr16	3135132	3142804	NM_001134655	0.002093	+	ZNF213
chr16	1363204	1414720	NM_001193388	0.002095	-	UNKL
chr20	17969118	17991118	NM_052865	0.002143	+	MGME1
chr22	31212263	31280080	NM_005569	0.002161	+	LIMK2
chr10	110567690	110604634	NM_005445	0.002171	+	SMC3
chr2	226731316	226798790	NM_005544	0.002184	-	IRS1
chr1	54756897	54764553	NM_152268	0.002215	-	PARS2
chr13	19633647	19673459	NM_017520	0.002217	+	MPHOSPH8
chr2	174348149	174395715	NM_004882	0.002224	-	CIR1
chr19	1040102	1065571	NM_019112	0.002414	+	ABCA7
chr7	56080282	56092996	NM_001258460	0.002418	-	PHKG1
chr16	31393311	31426505	NM_005353	0.002479	+	ITGAD
chr16	631011	634116	NM_053284	0.00248	+	WFIKKN1
chr11	66539263	66546200	NM_207340	0.002556	-	ZDHHC24
chr19	29665419	29675476	NM_024310	0.002558	+	PLEKHF1
chr16	30395418	30400108	NM_152652	0.002579	+	ZNF48
chr17	78004236	78108835	NM_001142640	0.002596	+	TNRC6C
chrX	53094156	53144067	NR_110456	0.002604	+	KANTR
chr7	964849	975599	NM_001031617	0.002644	-	COX19
chr10	49988317	50010499	NM_001077665	0.002646	+	AGAP6
chr17	75888959	75897003	NM_173547	0.002658	-	TRIM65
chr1	22451850	22531157	NM_014870	0.002673	+	ZBTB40
chr11	616564	625067	NM_031264	0.002673	-	CDHR5
chr5	179060605	179080690	NM_014594	0.002689	+	ZNF354C
chrX	120524590	120560962	NM_001079872	0.002701	-	CUL4B
chr15	52192317	52295798	NM_018728	0.002706	-	MYO5C
chr5	112976709	113022195	NM_152624	0.002747	+	DCP2
chr14	21459019	21476973	NR_028074	0.002765	-	RAB2B
chr18	75197322	75209326	NM_175907	0.002812	-	ZADH2
chr12	109573694	109597270	NM_001114185	0.002813	+	MVK
chrX	135344770	135363413	NM_152695	0.002823	+	ZNF449
chr19	11322045	11339668	NM_004283	0.002839	-	RAB3D
chr21	46301129	46318220	NM_001286463	0.002899	-	C21orf58
chr19	37226463	37243672	NM_152604	0.002945	+	ZNF383
chr17	51177424	51260066	NM_017643	0.002982	-	MBTD1
chr16	46580555	46621399	NM_024745	0.003018	-	SHCBP1
chr19	49591654	49626439	NM_020719	0.003037	+	PRR12
chr3	44439769	44477670	NM_181489	0.003045	-	ZNF445
chr8	143246927	143262705	NM_173832	0.003073	+	ZFP41
chr7	27100353	27102775	NM_006735	0.003077	-	HOXA2
chr19	48712997	48719719	NM_001130915	0.0031	-	MAMSTR
chr19	48630559	48637550	NM_001352	0.003129	-	DBP
chr4	705783	770639	NM_006315	0.003197	+	PCGF3
chr21	36699132	36749917	NM_005069	0.003211	+	SIM2
chr10	70478807	70568450	NM_014431	0.003218	+	PALD1
chr19	45710628	45730893	NM_001080469	0.003218	-	FBXO46
chr19	23357695	23395560	NM_003430	0.003239	-	ZNF91
chr13	112498806	112588185	NM_001286278	0.003264	-	TUBGCP3
chr5	65589679	65624360	NM_001656	0.003265	-	TRIM23
chr2	202635177	202769757	NM_173511	0.003327	+	FAM117B
chr14	75578596	75648169	NM_017791	0.003341	+	FLVCR2
chr16	88874854	88977096	NM_005187	0.003342	-	CBFA2T3
chr14	44897303	44907257	NM_001017923	0.003386	+	C14orf28
chr10	101226975	101228960	NM_006562	0.003408	-	LBX1
chr22	19036281	19122454	NM_001184781	0.003437	-	DGCR2
chr19	11721264	11739009	NM_001080493	0.00344	-	ZNF823
chr18	5289018	5297053	NM_001243704	0.003447	-	ZBTB14
chr19	48720584	48740713	NM_017805	0.003563	-	RASIP1
chr16	56932089	56943881	NM_001010989	0.003564	+	HERPUD1
chr7	21900898	21945924	NM_018719	0.003566	-	CDCA7L
chr10	101825973	101839854	NM_173194	0.003572	-	KCNIP2
chr2	27444372	27489811	NM_015662	0.003587	-	IFT172
chr4	94253293	94291292	NM_001254949	0.003589	+	SMARCAD1
chr14	21385193	21437298	NM_020920	0.00359	-	CHD8
chr14	22986900	23010201	NM_001282970	0.003594	-	C14orf93
chr9	136375576	136398437	NM_003086	0.003605	-	SNAPC4
chr20	63736625	63739107	NM_017806	0.003608	+	LIME1
chr12	94148722	94307675	NM_005761	0.003642	+	PLXNC1
chr14	59484442	59505406	NM_016475	0.003655	+	JKAMP
chr4	2247432	2262012	NM_006454	0.003663	-	MXD4
chr5	132873665	132874890	NM_052971	0.003667	+	LEAP2
chr12	53180750	53190870	NM_001004304	0.003837	+	ZNF740
chr2	74458399	74460891	NM_012477	0.003887	+	WBP1
chr19	52269570	52292723	NM_001010851	0.003947	+	ZNF766
chr16	24729727	24826226	NM_014494	0.004	+	TNRC6A
chr16	31074421	31083512	NM_014699	0.004037	+	ZNF646
chr17	63550434	63594281	NR_073585	0.004078	+	DCAF7
chr14	73886614	73932288	NM_021188	0.00412	+	ZNF410
chr8	144876950	144901461	NM_001109689	0.004126	-	ZNF250
chr1	3857266	3885429	NM_001282669	0.004139	+	DFFB
chrX	53936679	54044174	NM_001184897	0.004157	-	PHF8
chr2	66435399	66572759	NM_002398	0.004164	+	MEIS1
chr9	133097719	133149220	NM_001042368	0.004219	-	RALGDS
chr22	31325803	31346263	NM_032052	0.004227	-	PATZ1
chr12	121804731	121832656	NM_015048	0.004235	+	SETD1B
chrX	64185116	64205744	NM_152424	0.00434	-	AMER1
chr2	208266266	208305547	NM_001178000	0.004426	+	PIKFYVE
chr10	120851174	120909526	NM_018117	0.004437	+	WDR11
chr4	2231835	2242164	NM_001303143	0.004451	-	HAUS3
chr12	6452010	6462322	NM_018009	0.004478	+	TAPBPL
chr12	122021885	122062044	NM_001024808	0.004492	+	BCL7A
chr1	161159463	161165726	NM_012475	0.004502	+	USP21
chr17	81952506	81961181	NM_178493	0.004539	-	NOTUM
chr9	129081103	129090438	NM_020438	0.004573	+	DOLPP1
chr4	6269849	6303265	NM_006005	0.004577	+	WFS1
chr1	150926338	150964744	NM_001145415	0.004585	+	SETDB1
chr19	46303598	46343433	NM_152794	0.004655	+	HIF3A
chr17	32021135	32053501	NM_052888	0.004656	+	LRRC37B
chr5	191510	195353	NM_001080478	0.004699	+	LRRC14B
chr1	42825577	42844989	NM_018538	0.004708	+	ERMAP
chr12	54230945	54280131	NM_012117	0.004709	-	CBX5
chr19	926036	972803	NM_005224	0.004732	+	ARID3A
chr3	39051985	39096670	NM_001303402	0.004737	+	WDR48
chr19	2841434	2860474	NM_152791	0.004772	+	ZNF555
chr19	51571277	51589738	NM_007147	0.004796	+	ZNF175
chr19	52527655	52556050	NM_001039886	0.004799	+	ZNF808
chr10	102503961	102633457	NM_016169	0.004849	+	SUFU
chr19	19865904	19893484	NM_021047	0.004872	+	ZNF253
chr4	2793022	2841096	NM_001122681	0.00488	+	SH3BP2
chr16	66880479	66891099	NM_020786	0.004914	+	PDP2
chr17	50055975	50090485	NM_005501	0.004919	+	ITGA3
chr6	41789895	41871637	NM_001286554	0.004933	-	USP49
chr16	13920156	13952348	NM_005236	0.004939	+	ERCC4
chr8	38176587	38213301	NM_001204878	0.004941	+	BAG4
chr10	102230188	102241474	NM_005029	0.004956	-	PITX3
chr5	7859158	7869037	NR_073608	0.004966	-	FASTKD3
chr11	66362520	66371820	NM_001532	0.005002	-	SLC29A2
chr10	125719514	125764143	NM_001202438	0.005037	+	EDRF1
chr10	49014244	49115532	NM_001031746	0.00508	-	VSTM4
chr1	15526812	15571733	NM_001287811	0.005157	+	DNAJC16
chr4	25120004	25160582	NM_016955	0.005178	-	SEPSECS
chr16	1790412	1793733	NM_004970	0.005275	-	IGFALS
chr17	44395276	44503602	NM_001002909	0.005342	-	GPATCH8
chr19	46674315	46714320	NM_001079882	0.005342	-	PRKD2
chr6	28349913	28369177	NM_024493	0.00537	+	ZKSCAN3
chr2	25232960	25252315	NM_153759	0.005425	-	DNMT3A
chr12	2825347	2835055	NM_031474	0.005482	-	NRIP2
chr10	70815947	70881175	NM_003901	0.005532	+	SGPL1
chr1	26282281	26318265	NM_145345	0.00555	-	UBXN11
chr19	18196800	18204064	NM_002866	0.005567	-	RAB3A
chr2	177614297	177618966	NM_152275	0.005601	-	TTC30A
chr3	126342634	126357393	NM_014079	0.005614	-	KLF15
chr3	141324212	141449790	NM_001080412	0.005717	+	ZBTB38
chr7	100177723	100214387	NM_001282716	0.005749	+	STAG3
chr19	37738301	37779590	NM_152360	0.005797	-	ZNF573
chr9	97307627	97377295	NM_020893	0.005806	+	CCDC180
chr10	129835231	129963827	NM_001005463	0.005879	-	EBF3
chr1	26788187	26798403	NM_001202554	0.005894	+	PIGV
chr16	31083423	31088809	NM_001039503	0.005956	-	PRSS53
chr12	2812620	2825071	NM_018463	0.006033	+	ITFG2
chr1	151281554	151291905	NM_001304764	0.006068	+	ZNF687
chr20	32443058	32483582	NM_080616	0.00607	-	NOL4L
chr17	39699977	39728662	NM_004448	0.00608	+	ERBB2
chr11	124766497	124800403	NM_024631	0.0061	-	MSANTD2
chr1	27988472	28088637	NR_104214	0.006119	-	EYA3
chr20	52084010	52191985	NM_199427	0.006134	-	ZFP64
chr14	72969444	73027212	NM_001281734	0.006138	-	ZFYVE1
chr9	98732008	98796512	NM_173551	0.006158	-	ANKS6
chr2	87748090	87759475	NM_001032392	0.006236	+	PLGLB1
chr20	270862	290778	NM_153269	0.006323	-	C20orf96
chr20	50958813	50961862	NM_014484	0.006369	+	MOCS3
chr5	204759	218182	NM_145265	0.00637	-	CCDC127
chr3	57227736	57273470	NM_012096	0.006376	+	APPL1
chr19	49906825	49929731	NM_016553	0.006408	-	NUP62
chr17	74431527	74447429	NM_022036	0.006431	+	GPRC5C
chr19	4640016	4655568	NM_001167942	0.006448	+	TNFAIP8L1
chr15	79898839	79915256	NM_001100879	0.006469	-	ST20
chr1	1534777	1540360	NM_001114748	0.006476	-	TMEM240
chr19	44385645	44401611	NM_001291488	0.006485	-	ZNF285
chr8	123645674	123652950	NM_001081675	0.006488	-	KLHL38
chrX	49829302	49834034	NM_007003	0.006492	+	PAGE4
chr1	15736313	15741392	NM_207348	0.006507	+	SLC25A34
chrX	47446161	47482946	NM_007130	0.006516	-	ZNF41
chr12	51953379	51997079	NM_020327	0.006548	+	ACVR1B
chr19	2819873	2836735	NM_001102651	0.00659	+	ZNF554
chr3	40477112	40490237	NM_001145082	0.006639	+	ZNF619
chr11	66664993	66677921	NM_001286135	0.00664	-	RBM4B
chr17	7588179	7590170	NM_006942	0.006641	-	SOX15
chr16	1510426	1612108	NM_014714	0.006665	-	IFT140
chr11	64803513	64810563	NM_130801	0.006674	-	MEN1
chr1	204073117	204127743	NM_005686	0.006684	+	SOX13
chr19	37371156	37393064	NM_032453	0.006703	+	ZNF527
chr6	87155550	87263688	NM_015021	0.006714	+	ZNF292
chr1	227563518	227677443	NR_102302	0.006724	+	ZNF678
chr19	58432813	58440222	NM_003433	0.006728	-	ZNF132
chr3	56620131	56683107	NM_001112736	0.006739	-	FAM208A
chr16	30923054	30948783	NM_001282351	0.006764	+	FBXL19
chr20	49812712	49892242	NM_001260491	0.006813	+	SLC9A8
chr1	32361269	32362243	NM_001167676	0.006847	-	FAM229A
chr7	130164714	130205498	NM_032842	0.006878	-	TMEM209
chr16	4257185	4273000	NM_003223	0.006912	-	TFAP4
chr1	11044797	11047239	NM_139208	0.006962	-	MASP2
chr7	95485900	95540231	NM_016116	0.006995	+	ASB4
chr19	20644702	20661596	NM_145297	0.007175	-	ZNF626
chr3	58237531	58294734	NM_020676	0.007211	+	ABHD6
chr17	56791912	56833895	NM_001085430	0.007292	-	C17orf67
chr3	56557155	56621820	NR_024460	0.007329	+	CCDC66
chr17	8159146	8162975	NM_014232	0.007355	-	VAMP2
chr10	14819251	14837984	NM_001029954	0.007371	-	CDNF
chr22	20394114	20408463	NM_001256525	0.007394	+	ZNF74
chr4	152779936	152911911	NM_001287433	0.007429	+	ARFIP1
chr17	63702831	63741970	NM_001165970	0.007506	-	STRADA
chr11	82973132	83034569	NM_001286059	0.007511	-	RAB30
chr3	101649438	101677144	NM_014415	0.007514	-	ZBTB11
chr19	52570272	52587174	NM_018260	0.00754	+	ZNF701
chr12	116910955	117031148	NM_012174	0.007605	+	FBXW8
chr4	1347315	1388049	NM_020894	0.007609	+	UVSSA
chr19	36009120	36014239	NM_198867	0.007669	-	ALKBH6
chr22	41205308	41231271	NM_031488	0.00772	+	L3MBTL2
chr3	196197451	196211429	NM_001039617	0.00773	-	ZDHHC19
chr8	93916854	93926068	NM_018444	0.007756	+	PDP1
chr5	177503749	177509857	NM_024872	0.007758	-	DOK3
chr4	140524157	140553770	NM_153702	0.007854	+	ELMOD2
chr7	149102785	149126346	NM_001001661	0.00786	-	ZNF425
chr19	42220339	42228201	NM_133444	0.007897	+	ZNF526
chr12	133037285	133063304	NM_001127372	0.007902	+	ZNF84
chr15	100602549	100651699	NM_198243	0.00791	+	ASB7
chr1	45620043	45624059	NM_001114938	0.007918	-	CCDC17
chr18	37243044	37566037	NM_020180	0.007931	-	CELF4
chr19	42247560	42254635	NM_001301035	0.007955	-	ERF
chr12	43728608	43758758	NM_001098615	0.007962	-	PUS7L
chr16	3401189	3409366	NM_003450	0.007965	+	ZNF174
chr5	65624730	65666127	NM_001093756	0.007965	+	TRAPPC13
chrX	102720713	102752441	NM_001142528	0.008048	+	BHLHB9
chr16	87707811	87765992	NM_017566	0.008054	-	KLHDC4
chr15	65530488	65578355	NM_016395	0.008068	+	HACD3
chr2	69829685	69879595	NM_178439	0.008115	+	GMCL1
chr5	177307204	177312291	NM_031300	0.008117	-	MXD3
chr1	205227909	205273343	NM_014858	0.00813	+	TMCC2
chr2	239560	264866	NR_104224	0.008228	-	SH3YL1
chr19	2933217	2944971	NM_021217	0.008455	-	ZNF77
chr19	36818321	36838027	NM_001242802	0.008553	-	ZNF790
chr4	139057716	139139476	NM_201999	0.008564	-	ELF2
chr10	12167573	12196144	NM_014142	0.008568	-	NUDT5
chr2	96184860	96208835	NM_020151	0.008652	-	STARD7
chr12	132921432	132956306	NM_001164715	0.008695	-	ZNF605
chr19	35888240	35900650	NM_139239	0.008737	-	NFKBID
chr15	22786631	22829789	NM_144599	0.008771	+	NIPA1
chr2	127941216	128027295	NM_024545	0.00887	-	SAP130
chr16	5024843	5033941	NM_016256	0.008878	-	NAGPA
chr12	110614106	110649131	NM_001173975	0.008958	+	TCTN1
chr22	41381928	41399328	NM_003216	0.008968	+	TEF
chr1	11066612	11099910	NM_001001998	0.008973	-	EXOSC10
chr17	7023049	7029642	NM_181844	0.008991	+	BCL6B
chr7	149195461	149226248	NM_001303481	0.008991	+	ZNF282
chr19	15353520	15379801	NM_005858	0.008993	-	AKAP8
chr1	45016403	45206578	NM_020883	0.009001	-	ZSWIM5
chr10	133527362	133539116	NM_000773	0.009023	+	CYP2E1
chr20	44966478	45079952	NM_006282	0.009024	+	STK4
chr10	16436942	16513745	NM_001261837	0.00903	+	PTER
chr4	186227517	186258471	NM_000892	0.009073	+	KLKB1
chr17	40092783	40100725	NM_021724	0.009082	-	NR1D1
chr3	186930525	187078553	NM_173217	0.009157	+	ST6GAL1
chr3	49029708	49094071	NM_017730	0.009201	-	QRICH1
chr3	141487046	141615363	NM_001303245	0.009347	+	RASA2
chr11	126283086	126293176	NM_148910	0.009391	+	TIRAP
chr7	100679506	100689247	NM_022574	0.009457	-	GIGYF1
chr17	18315279	18328056	NM_144775	0.009486	+	SMCR8
chr16	30957293	30984662	NM_014712	0.009557	+	SETD1A
chr17	29673911	29761432	NM_001282131	0.0096	-	SSH2
chr7	92487022	92528531	NM_000466	0.009608	-	PEX1
chr4	3249039	3256615	NM_001042690	0.009654	+	MSANTD1
chr15	44427380	44527231	NM_016396	0.009702	+	CTDSPL2
chr5	181193923	181200930	NM_203297	0.009777	-	TRIM7
chr12	6666476	6689375	NM_133476	0.009789	-	ZNF384
chr7	5045921	5069488	NM_021163	0.009807	+	RBAK
chr12	1691080	1788679	NM_024551	0.009829	+	ADIPOR2
chr13	78614285	78659179	NM_024546	0.009856	-	RNF219
chr10	122930902	122954403	NM_024942	0.009862	-	C10orf88
chr19	33080879	33130412	NM_018025	0.009947	+	GPATCH1
chr13	28138505	28295338	NM_175854	0.01	+	PAN3
chr16	48538725	48610209	NM_153029	0.01004	-	N4BP1
chr9	134030323	134068019	NM_007371	0.01004	-	BRD3
chr20	56392650	56404526	NM_001033522	0.01004	+	CSTF1
chr3	56727417	56775717	NM_001128616	0.01006	-	ARHGEF3
chr11	637304	640705	NM_000797	0.01007	+	DRD4
chr16	28477279	28492302	NM_001286104	0.01009	-	CLN3
chr16	23678821	23690367	NM_005030	0.0101	+	PLK1
chr11	65597754	65614249	NM_002419	0.01018	-	MAP3K11
chrX	133301035	133415177	NM_001448	0.01021	-	GPC4
chr20	50888917	50930990	NM_015339	0.01021	-	ADNP
chr9	71911506	71973455	NM_182505	0.01025	+	C9orf85
chr8	123497886	123541253	NM_001242463	0.01028	-	FBXO32
chr12	1629245	1647212	NM_032642	0.01028	+	WNT5B
chr1	47216289	47232335	NM_003189	0.01033	-	TAL1
chr1	53087178	53142632	NR_109858	0.01039	-	SLC1A7
chr12	121429095	121580459	NM_001005366	0.01048	-	KDM2B
chr2	8681982	8684453	NM_002166	0.01054	+	ID2
chr19	17337516	17342731	NM_001128855	0.01055	+	GTPBP3
chr7	44072061	44082540	NM_013284	0.01058	-	POLM
chr1	25242248	25247494	NM_020317	0.01067	-	RSRP1
chr14	74853032	74863834	NM_001243007	0.01074	-	PROX2
chr14	23058564	23071570	NM_001164817	0.01083	-	ACIN1
chr19	32691960	32713796	NM_001105570	0.01085	+	NUDT19
chr8	37858946	37899497	NM_025151	0.01085	-	RAB11FIP1
chr2	47783081	47806953	NM_000179	0.01089	+	MSH6
chr9	124878293	124941107	NM_002077	0.01091	-	GOLGA1
chr7	56064223	56080672	NM_015411	0.01092	+	SUMF2
chr10	97458323	97498794	NM_001289405	0.01102	-	MMS19
chr20	43507679	43541895	NM_032107	0.01107	+	L3MBTL1
chr19	19900912	19935573	NM_031218	0.01112	+	ZNF93
chr1	1385710	1399338	NM_030937	0.01113	-	CCNL2
chr11	65027407	65040572	NM_013306	0.01114	+	SNX15
chr20	33562364	33650031	NM_005093	0.01115	+	CBFA2T2
chr6	33721665	33746985	NM_001142883	0.01118	-	IP6K3
chr19	11766999	11784078	NM_152355	0.0113	+	ZNF441
chr20	50190582	50192691	NM_005194	0.01137	+	CEBPB
chr18	50227193	50266495	NM_145020	0.01137	-	CFAP53
chr16	84476359	84504682	NM_020947	0.01153	-	TLDC1
chr7	149239650	149255609	NM_012256	0.01153	+	ZNF212
chrX	120250754	120258396	NM_001184742	0.01154	+	ZBTB33
chr1	7784428	7845180	NM_001289862	0.01167	+	PER3
chr5	177133078	177300213	NM_172349	0.01172	+	NSD1
chr20	10435302	10623379	NM_001009608	0.01173	+	SLX4IP
chr17	44141905	44162476	NM_024032	0.01179	+	C17orf53
chr2	96859735	96869998	NM_017789	0.0118	-	SEMA4C
chr15	65611404	65660918	NM_001301033	0.01183	+	SLC24A1
chr14	45135932	45200890	NM_020937	0.01189	+	FANCM
chr15	89681530	89690784	NM_003847	0.0119	-	PEX11A
chr2	96112874	96116245	NM_000682	0.01199	-	ADRA2B
chr19	57977072	58003346	NM_025027	0.01201	-	ZNF606
chr3	48688002	48717278	NM_016291	0.01214	-	IP6K2
chr12	56080107	56085617	NM_001005915	0.01219	+	ERBB3
chr17	44187205	44191731	NM_177441	0.0122	+	TMUB2
chr6	65334912	65579804	NM_198283	0.0122	-	EYS
chr20	49903390	49915543	NM_006038	0.01222	-	SPATA2
chr3	45823317	45842158	NR_075080	0.0123	-	LZTFL1
chrX	40626920	40647567	NM_144970	0.01233	-	CXorf38
chr19	36510686	36528346	NM_001166037	0.01234	-	ZNF260
chr14	58298503	58373733	NM_023001	0.01234	+	ARID4A
chr12	57522875	57530148	NM_052897	0.01243	+	MBD6
chr8	28345584	28386460	NM_018660	0.01246	-	ZNF395
chr17	73232232	73248956	NM_001288770	0.01247	+	C17orf80
chr9	81583682	81689535	NM_001303103	0.01254	-	TLE1
chr3	51942304	51948867	NM_005485	0.01256	+	PARP3
chr7	101085438	101091738	NM_030961	0.01258	+	TRIM56
chr17	48575506	48578381	NM_024015	0.01259	-	HOXB4
chr9	37753802	37778972	NR_104612	0.01261	+	TRMT10B
chr19	57351273	57359897	NM_001290319	0.01263	+	ZNF304
chr22	37180165	37188290	NM_182486	0.01265	-	C1QTNF6
chr6	159800248	159820704	NM_173516	0.01279	+	PNLDC1
chr2	240479421	240558021	NM_001282781	0.01285	-	ANKMY1
chr17	81911938	81918182	NM_016538	0.01288	-	SIRT7
chr2	32224448	32265743	NM_021209	0.01292	-	NLRC4
chr22	17359948	17558155	NM_001290046	0.01294	+	CECR2
chr10	133453927	133468445	NR_002934	0.01295	+	SCART1
chr15	65258098	65286680	NM_017851	0.01297	-	PARP16
chr6	28267358	28278223	NM_001287421	0.01298	+	ZSCAN26
chr12	57724292	57738246	NM_001122772	0.01299	-	AGAP2
chr20	32358343	32439319	NM_015338	0.01302	+	ASXL1
chr12	113244260	113298584	NM_001301214	0.01312	+	TPCN1
chr1	960586	965719	NM_198317	0.0132	+	KLHL17
chr7	151190873	151205496	NM_001304419	0.01322	-	IQCA1L
chr4	13568741	13627704	NM_148894	0.01325	-	BOD1L1
chr5	140257	189972	NM_052909	0.01326	+	PLEKHG4B
chr11	59574397	59616144	NM_002556	0.01327	-	OSBP
chr17	48548869	48574448	NM_002146	0.01328	-	HOXB3
chr1	25543584	25568886	NM_015627	0.01331	+	LDLRAP1
chr3	184346184	184361651	NM_004366	0.01332	-	CLCN2
chr17	4143620	4157701	NM_001254755	0.01337	+	CYB5D2
chr19	21291159	21329439	NM_001297560	0.01351	-	ZNF708
chr18	23873019	23955065	NM_000227	0.01353	+	LAMA3
chr4	128809622	128875224	NM_001287437	0.01359	+	JADE1
chr16	4958316	5019155	NM_014692	0.01359	+	SEC14L5
chr20	32762384	32809356	NM_006892	0.01363	+	DNMT3B
chr10	60869439	60944275	NM_001242359	0.01366	-	RHOBTB1
chrX	14873404	14921337	NM_152581	0.01368	+	MOSPD2
chr16	30104809	30113557	NM_024307	0.01373	-	GDPD3
chr3	46701332	46710923	NM_147196	0.01378	+	TMIE
chr1	153804726	153922975	NM_020699	0.01378	-	GATAD2B
chr16	2475145	2505733	NM_020705	0.0138	+	TBC1D24
chr17	42700274	42745053	NM_001991	0.01381	-	EZH1
chr2	127257289	127294094	NM_001303416	0.01382	-	ERCC3
chrX	37685879	37732130	NM_021083	0.01389	+	XK
chr9	127738316	127778769	NM_170600	0.01391	-	SH2D3C
chr2	207074137	207167246	NM_001270943	0.01399	-	KLF7
chr6	111555377	111606274	NM_147686	0.01411	-	TRAF3IP2
chr3	183635622	183684516	NM_017644	0.01412	+	KLHL24
chr9	113165519	113221361	NM_015258	0.01434	-	FKBP15
chrX	18892297	18984362	NM_000292	0.01436	-	PHKA2
chr12	49366904	49527424	NM_023071	0.01444	+	SPATS2
chr20	23364383	23373046	NM_022482	0.01448	+	GZF1
chr6	41683977	41736259	NM_001167827	0.0145	-	TFEB
chr12	3808860	3873448	NR_104461	0.01463	-	PARP11
chr11	119024350	119029568	NM_001164280	0.01474	-	SLC37A4
chr17	49788618	49829096	NM_007067	0.0148	+	KAT7
chr6	170554332	170572870	NM_003194	0.01482	+	TBP
chr17	58205435	58219305	NM_017777	0.0149	-	MKS1
chr14	73950251	73963110	NM_182476	0.01493	+	COQ6
chr1	153967838	153974364	NM_130898	0.01494	+	CREB3L4
chr20	46366050	46406632	NM_182764	0.01503	-	ELMO2
chr7	100949419	100968346	NM_005960	0.01504	+	MUC3A
chr2	98619105	98663473	NM_001160154	0.01508	-	MGAT4A
chr3	192796815	192918161	NM_178496	0.01523	-	MB21D2
chr5	134905119	134962646	NM_032151	0.01524	+	PCBD2
chr2	135839625	135876477	NM_005915	0.01553	-	MCM6
chr14	61762356	61796428	NM_003082	0.01555	+	SNAPC1
chr7	90346664	90391455	NM_033107	0.01561	+	GTPBP10
chr22	21015174	21028013	NM_005446	0.01565	+	P2RX6
chr1	44819843	44842944	NM_001166292	0.01565	-	PTCH2
chr10	38094335	38123350	NM_003421	0.01568	+	ZNF37A
chr3	138160987	138174949	NM_016216	0.0157	-	DBR1
chr11	3645130	3664416	NM_004314	0.01571	+	ART1
chr20	63956703	63969870	NM_020713	0.0158	-	ZNF512B
chr10	72273918	72276039	NM_019058	0.016	+	DDIT4
chr10	97222172	97292673	NM_032900	0.01606	-	ARHGAP19
chr2	119223807	119265651	NM_182915	0.0161	+	STEAP3
chr10	80078645	80092551	NM_025125	0.0161	+	TMEM254
chr17	30559565	30563491	NM_015594	0.01611	+	TBC1D29
chr12	111686052	111757107	NM_001136538	0.01614	+	ACAD10
chr11	73272141	73298625	NM_001277204	0.01621	+	P2RY6
chr1	153728090	153774079	NM_023015	0.01624	+	INTS3
chr12	67648731	67662664	NM_006482	0.01628	+	DYRK2
chr19	57719750	57727627	NM_024833	0.01633	-	ZNF671
chr16	23603161	23641357	NM_024675	0.01642	-	PALB2
chr5	175478510	175528618	NM_022754	0.01642	+	SFXN1
chr22	38084888	38110669	NM_025045	0.01644	-	BAIAP2L2
chr3	196946342	196968871	NM_025163	0.01645	-	PIGZ
chr15	90184919	90229660	NM_020210	0.01648	+	SEMA4B
chr17	49289205	49362473	NM_014897	0.01659	-	ZNF652
chr13	113759242	113811926	NM_182614	0.0167	+	TMEM255B
chr15	85380615	85749358	NM_006738	0.01676	+	AKAP13
chr4	2469067	2515859	NM_001185010	0.01679	+	RNF4
chr7	99472891	99487594	NM_213603	0.01679	+	ZNF789
chr1	179954772	180114880	NM_014810	0.01679	+	CEP350
chr11	47214941	47239218	NM_000107	0.01683	+	DDB2
chr16	46689645	46698394	NM_014321	0.01684	+	ORC6
chr17	42980564	42993690	NM_173079	0.01686	+	RUNDC1
chr17	76470892	76487909	NM_001005498	0.01687	-	RHBDF2
chr14	45084098	45115601	NM_017922	0.01692	+	PRPF39
chr19	10304802	10309557	NM_001103167	0.01699	-	ZGLP1
chr12	122774508	122827380	NM_201435	0.017	+	CCDC62
chr19	37467771	37485358	NM_001300993	0.01707	+	ZNF570
chr1	26279721	26281522	NM_031286	0.01719	+	SH3BGRL3
chr11	8612036	8658836	NM_014818	0.01724	-	TRIM66
chr5	181256384	181261118	NM_032765	0.01726	-	TRIM52
chr16	3222324	3235186	NM_001145447	0.01727	-	ZNF200
chr8	18221667	18223689	NM_001160174	0.0175	+	NAT1
chr10	68560359	68694482	NM_030625	0.01757	+	TET1
chr19	34593440	34594585	NM_001025591	0.01758	-	SCGB2B2
chr2	219229756	219236669	NM_001282792	0.01767	+	ANKZF1
chr16	3652938	3658095	NM_005223	0.01784	+	DNASE1
chr17	30782683	30824760	NM_015986	0.01788	-	CRLF3
chr2	216672104	216695549	NM_000599	0.01791	-	IGFBP5
chr2	74483072	74494564	NM_022492	0.01792	+	TTC31
chr2	70258098	70281185	NM_016297	0.01794	+	PCYOX1
chr15	40929332	40939060	NM_019074	0.01808	+	DLL4
chr9	131502901	131523806	NM_001136113	0.0181	+	POMT1
chr17	35574794	35578637	NM_000286	0.0181	-	PEX12
chr5	177022695	177066744	NM_012279	0.01818	+	ZNF346
chr14	20989805	20997035	NM_022734	0.0182	+	METTL17
chr1	151159747	151165948	NM_001136543	0.01829	-	LYSMD1
chr16	86530175	86555235	NR_027489	0.01835	-	MTHFSD
chr16	57186328	57239035	NM_133368	0.01836	+	RSPRY1
chrX	108439843	108697545	NM_000495	0.01838	+	COL4A5
chr19	19528860	19537584	NM_001190328	0.01846	+	YJEFN3
chr2	64524304	64593004	NM_203437	0.01851	+	AFTPH
chr1	33256572	33300719	NM_152493	0.01863	+	ZNF362
chr9	129634603	129642169	NM_017873	0.01864	-	ASB6
chr20	4852355	5010293	NM_203327	0.01875	-	SLC23A2
chr17	50426157	50474845	NM_025149	0.0188	+	ACSF2
chr17	72645945	73092714	NM_001159770	0.01883	-	SLC39A11
chr5	149581571	149634964	NM_001001669	0.01886	+	ARHGEF37
chr3	10992733	11039249	NM_003042	0.01896	+	SLC6A1
chr6	138773519	138793319	NM_015439	0.01896	+	CCDC28A
chr18	76824159	76970726	NM_007345	0.01907	+	ZNF236
chr16	70623991	70660682	NM_001172772	0.01917	+	IL34
chr1	1661477	1692804	NM_001110781	0.01918	-	SLC35E2B
chr3	52048920	52056445	NM_001947	0.01928	-	DUSP7
chr17	44170705	44179083	NM_080863	0.01939	+	ASB16
chr1	244053204	244057478	NM_006352	0.01951	+	ZBTB18
chr3	52455507	52481910	NM_001276294	0.01955	+	NISCH
chr1	42658376	42676758	NM_006347	0.01976	+	PPIH
chr15	72343436	72376179	NM_000520	0.0198	-	HEXA
chr1	15152531	15220478	NM_001136217	0.01992	+	TMEM51
chr12	57591158	57603428	NM_024779	0.01994	+	PIP4K2C
chr3	193275041	193378725	NM_198505	0.02001	-	ATP13A5
chrX	153972539	153983195	NM_003492	0.02018	+	TMEM187
chr6	35214061	35253079	NM_001303136	0.02021	+	SCUBE3
chr9	19053136	19102942	NM_017645	0.02021	-	HAUS6
chr19	37181578	37210549	NM_152279	0.0203	-	ZNF585B
chr1	32817441	32858879	NM_001256121	0.02038	+	S100PBP
chr12	51093755	51173143	NM_005653	0.0205	-	TFCP2
chr9	37651054	37746904	NM_014907	0.02051	+	FRMPD1
chr22	21919418	21952878	NM_014634	0.02055	-	PPM1F
chr1	25861483	25871253	NM_178422	0.02061	-	PAQR7
chr13	32400722	32428178	NM_052818	0.02074	-	N4BP2L1
chr14	75278777	75282234	NM_005252	0.0208	+	FOS
chr3	88051949	88149866	NM_001195308	0.02085	-	CGGBP1
chr9	37800553	37867668	NM_001286810	0.02091	+	DCAF10
chr16	75148522	75172234	NM_153688	0.02111	+	ZFP1
chr17	77088642	77217099	NM_001204408	0.02115	+	SEC14L1
chr3	47413693	47475955	NM_012235	0.02117	-	SCAP
chr4	39459023	39477651	NM_194451	0.02124	+	LIAS
chr12	121132827	121186551	NR_033955	0.0213	+	P2RX7
chr16	19113931	19121630	NR_028028	0.02133	+	ITPRIPL2
chr19	45178744	45181800	NM_212550	0.02134	+	BLOC1S3
chr1	35883208	35924298	NM_012199	0.02137	+	AGO1
chr9	132375548	132406851	NM_007344	0.02139	-	TTF1
chr20	2101881	2148552	NM_080836	0.02139	+	STK35
chr1	110593579	110631474	NM_001204269	0.02145	-	KCNA2
chr13	87672614	87679615	NM_015567	0.02156	+	SLITRK5
chr15	83004392	83011641	NR_027650	0.02158	-	C15orf40
chr8	73064542	73093272	NM_153225	0.02171	-	SBSPON
chr14	73644874	73703728	NM_001201366	0.02175	+	DNAL1
chr1	236518213	236552979	NM_201545	0.0219	+	LGALS8
chr19	21397118	21408799	NM_145326	0.02191	+	ZNF493
chr5	271620	314974	NM_001267559	0.02193	+	PDCD6
chr17	4833339	4898061	NM_170663	0.02218	+	MINK1
chr3	57268350	57278952	NM_130387	0.0222	-	ASB14
chr11	63938969	63957319	NM_024771	0.02227	+	NAA40
chr19	36637380	36666853	NM_001297623	0.02233	-	ZNF461
chr17	42458843	42522579	NM_005177	0.02235	+	ATP6V0A1
chr2	219209765	219218990	NM_005689	0.02237	-	ABCB6
chr14	75432133	75472701	NM_001135049	0.02238	+	JDP2
chr3	183919935	184017939	NM_005688	0.02244	-	ABCC5
chr4	88378738	88443097	NM_001165136	0.02244	+	HERC6
chr19	52297168	52325927	NM_001297625	0.02246	+	ZNF480
chrX	72329515	72573103	NM_001166418	0.02252	-	HDAC8
chr20	35455401	35511974	NM_007186	0.02253	+	CEP250
chr1	167721949	167791919	NM_001146191	0.02266	+	MPZL1
chr2	71109675	71130264	NM_032601	0.02271	-	MCEE
chr12	56731579	56752362	NM_000946	0.02275	-	PRIM1
chr12	6650537	6663142	NM_001127584	0.02282	-	ING4
chr19	58467044	58473578	NM_014347	0.02283	+	ZNF324
chr19	14690057	14720960	NM_032433	0.0231	+	ZNF333
chr5	6633386	6669562	NM_001047	0.02313	+	SRD5A1
chr19	57921883	57935372	NM_133460	0.02314	-	ZNF418
chr7	5306791	5423546	NM_001080495	0.0232	-	TNRC18
chr11	117285685	117295670	NM_001207048	0.02323	-	BACE1
chr14	49693104	49753152	NM_172193	0.02329	+	KLHDC1
chr3	46742090	46744755	NM_199183	0.02334	-	PRSS45
chr7	76510422	76527882	NM_182683	0.02336	+	UPK3B
chr17	5078458	5096374	NM_153018	0.02338	+	ZFP3
chr20	53943539	54070765	NM_003657	0.02346	-	BCAS1
chr15	41828084	41848148	NM_005090	0.0235	+	JMJD7-PLA2G4B
chr18	12991361	13125052	NM_032142	0.02355	+	CEP192
chr7	64903241	64931577	NR_003099	0.02355	+	ZNF273
chr6	15245974	15522042	NM_004973	0.02366	+	JARID2
chr11	63911220	63916844	NM_173587	0.02368	-	RCOR2
chr3	128479421	128487921	NM_001145662	0.02369	-	GATA2
chr11	34051682	34102610	NM_005898	0.02384	+	CAPRIN1
chr4	174236658	174284251	NM_012180	0.02387	-	FBXO8
chr4	53284	88211	NM_001286052	0.02387	+	ZNF595
chr19	36850357	36879575	NM_003419	0.02394	+	ZNF345
chr14	65083738	65102695	NR_073138	0.02397	-	MAX
chr1	46394266	46413848	NM_001441	0.02399	+	FAAH
chr1	43389884	43454247	NM_015284	0.02403	+	SZT2
chr5	132861180	132864533	NM_005260	0.02404	-	GDF9
chr19	20537991	20565820	NM_001159293	0.0241	-	ZNF737
chr17	4807100	4823432	NM_002663	0.02416	+	PLD2
chr3	113532370	113629575	NM_017699	0.02422	+	SIDT1
chr10	98134623	98244897	NM_001256621	0.02429	+	R3HCC1L
chr1	151402723	151442205	NM_207171	0.02433	-	POGZ
chr17	50464491	50468866	NM_001267	0.02436	-	CHAD
chr10	93993988	94328391	NM_016341	0.02439	+	PLCE1
chr11	47269375	47330031	NM_130470	0.0244	+	MADD
chr1	6579990	6589280	NM_001278647	0.02452	+	ZBTB48
chr2	27051622	27070622	NM_021831	0.02465	+	AGBL5
chr14	76787242	76812940	NM_015305	0.02469	-	ANGEL1
chr19	57320496	57330776	NM_213598	0.02469	+	ZNF543
chr11	71928721	71997597	NR_024147	0.02481	+	RNF121
chr1	108746662	108809526	NM_007269	0.02502	+	STXBP3
chr10	119573465	119597029	NM_003252	0.02508	-	TIAL1
chr17	76310786	76354149	NM_002766	0.02516	-	PRPSAP1
chr19	21505634	21538277	NM_001001415	0.02519	+	ZNF429
chr15	40767868	40807478	NM_018163	0.02522	-	DNAJC17
chr3	126607051	126655124	NM_001173513	0.02522	-	TXNRD3
chr19	34956353	34964049	NM_175872	0.02523	-	ZNF792
chr20	44619521	44651735	NM_000022	0.02524	-	ADA
chr11	3665586	3671384	NM_001303034	0.02529	-	CHRNA10
chr16	58249935	58283830	NM_001142302	0.0253	+	CCDC113
chr20	35626030	35653909	NM_003915	0.02533	-	CPNE1
chr18	11857437	11885684	NM_001261444	0.02542	+	GNAL
chr17	75626844	75667189	NM_004259	0.02543	-	RECQL5
chr1	39841030	39883505	NM_017646	0.02548	-	TRIT1
chr6	27450741	27473118	NM_007149	0.02557	-	ZNF184
chr1	161983191	162024465	NM_015441	0.02605	-	OLFML2B
chr1	6521346	6554598	NM_024654	0.02609	-	NOL9
chr3	39263493	39280036	NM_001337	0.02611	-	CX3CR1
chr8	28494204	28574268	NM_145866	0.02618	+	FZD3
chr5	113022098	113294915	NM_002387	0.02644	-	MCC
chr1	19282562	19288786	NM_012067	0.02647	-	AKR7A3
chr3	184710366	184712048	NM_022149	0.02648	-	MAGEF1
chr6	7590198	7611967	NM_152551	0.02649	+	SNRNP48
chr10	114122214	114174605	NM_018017	0.02671	-	CCDC186
chr2	85544854	85561534	NM_000821	0.02682	-	GGCX
chr19	34758073	34773229	NM_001007248	0.02688	-	ZNF599
chr8	38105792	38140080	NM_001261832	0.02694	+	ASH2L
chr11	5689586	5710863	NM_001199573	0.02695	+	TRIM22
chr16	77190918	77199646	NM_001286640	0.02699	+	MON1B
chr16	68228546	68236233	NM_024939	0.02712	-	ESRP2
chr7	135148013	135166215	NM_018295	0.02723	+	TMEM140
chr12	93467489	93503772	NR_038159	0.02723	+	MRPL42
chr20	5950651	5995206	NM_182802	0.02725	+	MCM8
chr6	136231029	136250311	NM_138419	0.02733	-	MTFR2
chr2	238060923	238099413	NM_016510	0.02736	+	SCLY
chr6	42696594	42722620	NM_000322	0.02753	-	PRPH2
chr12	47963546	47968878	NM_024056	0.02754	+	TMEM106C
chr1	114567559	114581644	NM_005872	0.02759	-	BCAS2
chr11	121292867	121313410	NM_001024956	0.02769	+	SC5D
chr1	224227333	224330189	NM_001243147	0.02769	-	NVL
chr2	70209443	70248647	NM_022037	0.02775	-	TIA1
chr10	123154243	123165370	NM_001007793	0.02778	+	BUB3
chr17	28607963	28614193	NM_001174103	0.02781	-	SGK494
chr3	87259632	87276587	NM_001122757	0.02799	-	POU1F1
chr17	56887908	56914048	NM_005082	0.02841	-	TRIM25
chr20	45934677	45948023	NM_022104	0.02841	+	PCIF1
chr5	179023774	179034387	NM_001136116	0.02843	+	ZNF879
chr14	77426674	77457640	NM_001193317	0.02847	-	VIPAS39
chr20	33702743	33720330	NM_183397	0.02849	-	PXMP4
chr6	8013566	8064414	NM_001199322	0.02852	-	BLOC1S5
chr17	57085191	57121349	NM_003488	0.02857	+	AKAP1
chr20	46118253	46129745	NM_001250	0.02861	+	CD40
chr3	51541579	51663596	NM_015106	0.02861	+	RAD54L2
chr4	183506081	183512428	NM_001291959	0.02865	+	ING2
chr8	100509751	100559786	NM_001270379	0.0287	-	ANKRD46
chr13	49247910	49293486	NR_036439	0.02873	+	CDADC1
chr20	23374518	23421519	NM_001283020	0.02914	-	NAPB
chr3	119428959	119463682	NR_073506	0.02917	-	TMEM39A
chr1	205767985	205775482	NM_001135664	0.02923	-	RAB29
chr13	98860180	99086406	NM_001130049	0.02928	-	DOCK9
chr19	9607325	9621240	NM_152289	0.02931	-	ZNF561
chr2	38797730	38875879	NM_198963	0.02933	-	DHX57
chr12	56118219	56122496	NM_032786	0.02945	+	ZC3H10
chr10	89213568	89251908	NM_001127605	0.02947	-	LIPA
chr14	105009572	105021088	NM_145701	0.02949	-	CDCA4
chr14	23520854	23551649	NM_033400	0.02955	-	ZFHX2
chr4	183659266	183713594	NM_199053	0.02958	+	TRAPPC11
chr2	236194871	236264345	NM_212556	0.02977	-	ASB18
chr2	11542724	11592146	NM_033090	0.02978	+	GREB1
chr1	168281039	168314428	NM_005149	0.02978	+	TBX19
chr20	56412257	56459340	NM_001164114	0.02995	+	CASS4
chr17	42189086	42194532	NM_032484	0.02995	-	GHDC
chr19	57487710	57494680	NM_001291743	0.02996	+	ZNF419
chr19	52397867	52418404	NM_032423	0.02998	+	ZNF528
chr17	27756765	27800529	NM_000625	0.03002	-	NOS2
chr19	10416772	10469631	NM_001243121	0.03008	+	PDE4A
chr13	23180920	23325165	NM_000231	0.03024	+	SGCG
chr7	102396356	102426682	NM_024653	0.03032	+	PRKRIP1
chrX	44523638	44542975	NM_173794	0.03059	-	FUNDC1
chr5	150690789	150701107	NM_018047	0.0306	-	RBM22
chr3	141944427	142000387	NM_001178140	0.03062	-	TFDP2
chr14	74941829	74955764	NM_001207012	0.03072	-	PGF
chr20	41402102	41618494	NM_032221	0.03083	-	CHD6
chr17	40122536	40136791	NM_001012241	0.03088	+	MSL1
chr12	107732865	107761137	NM_012406	0.03093	-	PRDM4
chr19	57633166	57642779	NM_001265600	0.03098	+	ZNF211
chr5	139410202	139439525	NM_152686	0.03118	-	DNAJC18
chr16	66508002	66549825	NM_001272050	0.03124	-	TK2
chr20	603992	610266	NM_004609	0.03128	-	TCF15
chr1	156292686	156295689	NM_001256605	0.03133	-	GLMP
chr7	77310750	77416400	NM_017439	0.03147	-	GSAP
chr19	57527324	57540876	NM_153263	0.03165	+	ZNF549
chrX	65488734	65507887	NM_001010888	0.03173	+	ZC3H12B
chr2	200973717	201071669	NM_173822	0.03181	-	FAM126B
chr2	183078558	183099994	NM_080876	0.03184	+	DUSP19
chr16	57462638	57472009	NM_032940	0.03191	+	POLR2C
chr5	157138439	157142910	NM_004270	0.03212	-	MED7
chr15	90954875	90963125	NM_033544	0.03217	+	RCCD1
chr17	28897780	28903071	NM_144683	0.03239	-	DHRS13
chr11	47778117	47848505	NM_015231	0.03254	-	NUP160
chr7	100400871	100428808	NM_001258008	0.03272	-	ZCWPW1
chr7	31052460	31111479	NM_001199637	0.03298	+	ADCYAP1R1
chr8	73008861	73047752	NM_003218	0.03302	+	TERF1
chr16	1833987	1872101	NM_152764	0.03309	-	MEIOB
chr7	4682298	4771443	NM_001037165	0.03314	+	FOXK1
chr14	34515928	34539737	NM_018453	0.03315	-	EAPP
chr9	87966443	87974780	NM_012119	0.03316	-	CDK20
chr1	155749657	155859400	NM_001282856	0.03318	-	GON4L
chr6	35259713	35295987	NM_001292032	0.03325	+	ZNF76
chr11	65375191	65382386	NM_001278250	0.03331	-	SLC25A45
chr15	88512482	88546681	NM_001144074	0.0334	-	DET1
chr3	49108672	49120938	NM_001199160	0.03351	-	USP19
chr3	53846549	53865800	NM_018725	0.03352	+	IL17RB
chr4	15778307	15849083	NM_001775	0.03356	+	CD38
chr1	172532348	172611833	NM_016227	0.03367	+	SUCO
chr3	53088484	53130454	NM_052859	0.0337	-	RFT1
chr7	6031375	6036552	NM_001271700	0.03378	+	ANKRD61
chr19	44326552	44356704	NM_013380	0.03431	-	ZNF112
chr2	48530168	48598515	NM_006873	0.03447	+	STON1
chrX	46836911	46882356	NM_006915	0.03447	+	RP2
chr16	28950996	28966446	NM_032815	0.03454	+	NFATC2IP
chr10	74826412	75032622	NM_001256469	0.03462	+	KAT6B
chr1	230979076	231000733	NM_022786	0.03472	+	ARV1
chr7	102483138	102517777	NM_001277335	0.03479	-	RASA4B
chr6	28281536	28302549	NM_032507	0.03487	+	PGBD1
chr16	31489474	31508419	NM_022744	0.0349	-	C16orf58
chr2	61824847	61854143	NM_001201543	0.03494	-	FAM161A
chr19	21142036	21186002	NM_133473	0.03496	+	ZNF431
chr12	133080202	133107672	NM_001300776	0.03518	+	ZNF140
chr4	8440804	8476555	NM_152544	0.03518	+	TRMT44
chr1	36224415	36305356	NM_005119	0.0352	+	THRAP3
chr7	5973238	6009106	NM_000535	0.03531	-	PMS2
chr8	38231490	38239092	NM_001164234	0.03532	+	DDHD2
chr10	47501853	47523638	NM_001190810	0.03541	-	AGAP9
chr4	6987507	7033118	NM_001286805	0.03558	+	TBC1D14
chr19	43872362	43880136	NM_001033719	0.03568	-	ZNF404
chr17	35435095	35448837	NM_144682	0.03579	-	SLFN13
chr20	1266315	1309327	NM_014723	0.03581	+	SNPH
chr17	75633433	75641406	NM_001162995	0.03622	+	SMIM5
chr1	91680342	91886279	NM_001195683	0.03625	-	TGFBR3
chr11	119067751	119081978	NM_021729	0.03639	+	VPS11
chr2	9843441	9934416	NM_005680	0.03654	+	TAF1B
chr11	62123972	62153163	NM_020238	0.03668	+	INCENP
chr19	19320820	19358754	NM_015329	0.03707	+	MAU2
chr1	211575038	211578757	NM_021194	0.0371	-	SLC30A1
chr19	56507842	56528900	NM_020813	0.03751	+	ZNF471
chr17	16550316	16569206	NM_020653	0.03789	-	ZNF287
chr22	40857080	40932819	NM_022098	0.03801	+	XPNPEP3
chr11	94973680	94999512	NM_018039	0.03825	+	KDM4D
chrX	103499752	103519489	NM_080879	0.03828	-	RAB40A
chr17	75109951	75114829	NM_001304272	0.03851	+	ARMC7
chr9	127264476	127393549	NM_032293	0.03872	+	GARNL3
chr14	73966477	74019323	NM_001249	0.03886	-	ENTPD5
chr16	50548329	50640860	NM_033119	0.03897	+	NKD1
chr17	56938199	56961050	NM_004645	0.03914	-	COIL
chr12	26971570	27014406	NM_016551	0.03929	-	TM7SF3
