# Supplementary material for: The 24-hour molecular landscape after exercise in humans reveals MYC is sufficient for muscle growth
Source: EMBO Rep. 2024 Oct 31;25(12):5810–37. doi: 10.1038/s44319-024-00299-z (PMC11624283; doi:10.1038/s44319-024-00299-z)
Supplement: Supplementary file 10 — Source data Fig. 5 [file 44319_2024_299_MOESM10_ESM.zip]

Archive with 17 entries (12 files):
- EMBOR-2024-59454V1_SourceData_Figure_5/
- EMBOR-2024-59454V1_SourceData_Figure_5/5F/
- EMBOR-2024-59454V1_SourceData_Figure_5/5H/
- EMBOR-2024-59454V1_SourceData_Figure_5/.DS_Store
- __MACOSX/EMBOR-2024-59454V1_SourceData_Figure_5/._.DS_Store
- EMBOR-2024-59454V1_SourceData_Figure_5/5D/
- EMBOR-2024-59454V1_SourceData_Figure_5/5E/
- EMBOR-2024-59454V1_SourceData_Figure_5/5F/Source_data_Figure_5F.xlsx
- __MACOSX/EMBOR-2024-59454V1_SourceData_Figure_5/5F/._Source_data_Figure_5F.xlsx
- EMBOR-2024-59454V1_SourceData_Figure_5/5H/.DS_Store
- __MACOSX/EMBOR-2024-59454V1_SourceData_Figure_5/5H/._.DS_Store
- EMBOR-2024-59454V1_SourceData_Figure_5/5H/Source_data_Figure_5H.xlsx
- __MACOSX/EMBOR-2024-59454V1_SourceData_Figure_5/5H/._Source_data_Figure_5H.xlsx
- EMBOR-2024-59454V1_SourceData_Figure_5/5D/Source data for Figure 5D.xlsx
- __MACOSX/EMBOR-2024-59454V1_SourceData_Figure_5/5D/._Source data for Figure 5D.xlsx
- EMBOR-2024-59454V1_SourceData_Figure_5/5E/Source_data_Figure_5E.xlsx
- __MACOSX/EMBOR-2024-59454V1_SourceData_Figure_5/5E/._Source_data_Figure_5E.xlsx
