# Supplementary material for: The 24-hour molecular landscape after exercise in humans reveals MYC is sufficient for muscle growth
Source: EMBO Rep. 2024 Oct 31;25(12):5810–37. doi: 10.1038/s44319-024-00299-z (PMC11624283; doi:10.1038/s44319-024-00299-z)
Supplement: Supplementary file 10 — Source data Fig. 5 [file 44319_2024_299_MOESM10_ESM.zip › EMBOR-2024-59454V1_SourceData_Figure_5/5F/Source_data_Figure_5F.xlsx]

## Sheet: Sheet1
Source data for Figure 5F
Pathway analysis GO: Biological processes on overlapping genes

## Sheet: Overlap
Overlap
Term	Overlap	P-value	Adjusted P-value	Odds Ratio	Combined Score	Genes
Outer Mitochondrial Membrane Organization (GO:0007008)	4/12	9.819750657436794E-5	0.0023403739066891025	22.544871794871796	208.05601971328596	TOMM40;HSPA4;TOMM5;TOMM22
Protein Insertion Into Mitochondrial Outer Membrane (GO:0045040)	4/12	9.819750657436794E-5	0.0023403739066891025	22.544871794871796	208.05601971328596	TOMM40;HSPA4;TOMM5;TOMM22
rRNA Processing (GO:0006364)	28/99	9.815481467841071E-24	3.332672355134687E-21	19.177425665101723	1015.9832169893457	WDR3;MAK16;NOLC1;NAT10;SNU13;MRM1;RRP9;RRP7A;EMG1;NOB1;PES1;RIOK2;RRP12;LYAR;DCAF13;UTP15;NOP56;NOP14;WDR36;NOP58;UTP4;WDR74;DDX54;WDR55;DKC1;MRTO4;MPHOSPH10;NOL11
rRNA Metabolic Process (GO:0016072)	21/85	9.3642721619094E-17	2.008636378729566E-14	15.585381355932203	575.2103705310186	UTP15;NOP56;WDR36;NOP14;NOP58;NIFK;WDR74;DDX54;NOLC1;RRP9;BYSL;WDR55;RRP7A;EMG1;NOB1;DKC1;PES1;MRTO4;RRP12;LYAR;DCAF13
tRNA Processing (GO:0008033)	8/48	8.683957648499979E-6	2.941119340426177E-4	9.114285714285714	106.21818815287888	PUS3;SSB;TRMT10C;METTL1;RTCB;WDR4;TRNT1;FAM98A
RNA Modification (GO:0009451)	9/48	8.358614807068306E-7	3.5858457522323034E-5	10.55149085442245	147.66603513087603	PUS3;SSB;METTL1;WDR4;NAT10;PUS7;MRM1;HNRNPAB;JMJD6
Positive Regulation Of DNA Biosynthetic Process (GO:2000573)	10/61	7.554003428396779E-7	3.3524146249471226E-5	8.986928104575163	126.6799000824996	CCT3;CCT6A;CCT2;HSP90AA1;DKC1;TCP1;CCT8;CCT7;CCT5;CCT4
Maturation Of 5.8S rRNA From Tricistronic rRNA Transcript (SSU-rRNA, 5.8S rRNA, LSU-rRNA) (GO:0000466)	5/21	7.533284718545558E-5	0.0018644879678400255	14.127813504823152	134.12372977033655	NOP14;PES1;RRS1;URB1;WDR12
Protein Localization To Nucleolus (GO:1902570)	6/7	7.345511836319016E-10	5.908546083339109E-8	272.4193548387097	5729.458881991688	RRP7A;UTP25;PINX1;RRS1;RPF2;RAN
RNA Processing (GO:0006396)	15/172	5.950005236385162E-6	2.0696369565480278E-4	4.418075629007343	53.158809326131916	IVNS1ABP;DNTTIP2;DDX54;HNRNPR;SRPK1;PRPF4;SYNCRIP;DKC1;SRSF2;DHX15;MPHOSPH10;SNRPA1;SRSF7;SNRPB;HNRNPA0
Chaperone-Mediated Protein Complex Assembly (GO:0051131)	5/20	5.844151551702508E-5	0.0014747888327531623	15.070739549839228	146.90179321114596	CCT2;HSP90AA1;HSPA4;PSMG1;HSPD1
Positive Regulation Of Protein Localization To Chromosome, Telomeric Region (GO:1904816)	9/11	5.60500817174274E-14	8.015161685592119E-12	206.29641693811075	6294.625773165868	CCT3;CCT6A;DKC1;TCP1;CCT8;CCT7;CCT5;CCT4;GNL3
Positive Regulation Of Transcription Of Nucleolar Large rRNA By RNA Polymerase I (GO:1901838)	3/8	5.409877264774912E-4	0.009806354985584945	26.973162939297126	202.8952056557952	NCL;NOL11;SMARCA4
mRNA Pseudouridine Synthesis (GO:1990481)	3/8	5.409877264774912E-4	0.009806354985584945	26.973162939297126	202.8952056557952	PUS3;PUS1;PUS7
Regulation Of Telomere Maintenance Via Telomerase (GO:0032210)	11/48	5.264582760672257E-9	3.2264371490405685E-7	13.68444838280904	260.85656697701467	CCT3;CCT6A;CCT2;PINX1;TCP1;NAT10;CCT8;CCT7;SMG5;CCT5;CCT4
mRNA Processing (GO:0006397)	15/206	5.066568004332543E-5	0.0013041346043151964	3.62274095075751	35.82985643224281	HSPA8;CPSF3;EIF4A3;HNRNPR;SNU13;PNN;SYNCRIP;PRPF4;DHX15;SRSF2;SNRPA1;SRSF6;SRSF7;SNRPB;HNRNPA0
Positive Regulation Of RNA Metabolic Process (GO:0051254)	6/31	4.9494951295600545E-5	0.001300000047294651	10.878193548387097	107.84249346653701	UTP15;HEATR1;NMD3;RIOK2;WDR43;ZPR1
mRNA Splicing, Via Spliceosome (GO:0000398)	15/205	4.791063144349325E-5	0.0012846038055786629	3.6420702920090924	36.2246616663779	HSPA8;EIF4A3;HNRNPR;SNU13;SRPK1;PNN;SYNCRIP;PRPF4;DHX15;SRSF2;STRAP;SNRPA1;SRSF6;SRSF7;SNRPB
Ribosome Assembly (GO:0042255)	9/45	4.6796952872183757E-7	2.1509885123750176E-5	11.433224755700326	166.6376804919785	RRP7A;NPM1;C1QBP;PPAN;RRS1;BRIX1;RPF2;EIF2S1;NLE1
mRNA Metabolic Process (GO:0016071)	9/77	4.602448888431428E-5	0.0012602875998747338	6.039087947882736	60.30836703418861	SSB;CPSF3;HSF1;DHX15;SRSF2;HNRNPR;SRSF7;HNRNPAB;HNRNPA0
Response To Unfolded Protein (GO:0006986)	7/44	4.389954528387472E-5	0.0012282329300075385	8.595556721770315	86.24443461928884	HSPA8;HSP90AA1;HSPH1;HSPA4;HSF1;HSPE1;HSPD1
Protein Alkylation (GO:0008213)	6/21	4.389680883546004E-6	1.5693109158676965E-4	18.143225806451614	223.819442384852	PRMT3;EEF2KMT;ETF1;FAM98A;GSPT1;SNRPB
Positive Regulation Of Establishment Of Protein Localization To Telomere (GO:1904851)	8/9	4.368289355710512E-13	5.6219884007994285E-11	365.5844155844156	10404.252696101437	CCT3;CCT6A;DKC1;TCP1;CCT8;CCT7;CCT5;CCT4
Protein Methylation (GO:0006479)	6/30	4.06599238588187E-5	0.001162873822362215	11.332258064516129	114.5721617983241	PRMT3;EEF2KMT;ETF1;FAM98A;GSPT1;SNRPB
RNA Splicing (GO:0008380)	10/94	3.99628872875893E-5	0.001162873822362215	5.443510737628385	55.12947808048584	IVNS1ABP;PRPF4;SYNCRIP;SRSF2;DHX15;MPHOSPH10;SNRPA1;SRSF7;SNRPB;SRPK1
Ribosome Biogenesis (GO:0042254)	51/151	3.807049803037556E-47	4.899673096509334E-44	26.89720754716981	2874.8984750988607	LTV1;PAK1IP1;WDR3;NAT10;WDR46;WDR43;RRP9;NOB1;RIOK2;RRP12;UTP15;WDR36;WDR74;DNTTIP2;DDX54;URB2;UTP18;GTPBP4;DKC1;GRWD1;MRTO4;NIP7;HEATR1;NOLC1;SNU13;RPF2;SDAD1;TMA16;RRP7A;EMG1;BMS1;PES1;RRS1;LYAR;DCAF13;NOP56;NOP14;NOP58;NPM1;NOP16;UTP4;PNO1;DDX31;WDR12;EIF2S1;WDR55;BYSL;RCL1;BOP1;MPHOSPH10;RSL24D1
'De Novo' Post-Translational Protein Folding (GO:0051084)	5/29	3.8066562299318956E-4	0.007100241402786013	9.413183279742766	74.11553819130022	CHCHD4;HSPA9;CCT2;HSPA8;HSPE1
Positive Regulation Of Telomerase Activity (GO:0051973)	5/29	3.8066562299318956E-4	0.007100241402786013	9.413183279742766	74.11553819130022	CCT2;HSP90AA1;DKC1;TCP1;CCT4
RNA Metabolic Process (GO:0016070)	9/101	3.763198649385275E-4	0.007100241402786013	4.456026058631922	35.136082169190836	PRPF4;SYNCRIP;RNASEH1;DDX24;DKC1;WDR74;DNTTIP2;MPHOSPH10;DDX54
Maturation Of SSU-rRNA (GO:0030490)	15/36	3.505562446534427E-16	6.445226955271154E-14	33.3531086853346	1186.937429343677	UTP25;NOP14;UTP4;WDR3;HEATR1;NAT10;SNU13;WDR46;WDR43;NOB1;MPHOSPH10;RIOK2;NOL10;NOL11;DCAF13
Maturation Of 5.8S rRNA (GO:0000460)	4/16	3.367995630676948E-4	0.0065675914798200485	15.025641025641026	120.14536481334632	PES1;MAK16;URB1;WDR12
Regulation Of Transcription By RNA Polymerase I (GO:0006356)	6/29	3.3134989821195404E-5	9.917379511599647E-4	11.825806451612904	121.98225623042737	UTP15;DHX33;HEATR1;DDX21;LYAR;WDR43
Ribosomal Large Subunit Export From Nucleus (GO:0000055)	4/6	3.303930696410223E-6	1.2149025160799878E-4	90.21794871794872	1138.586390530911	NPM1;NMD3;SDAD1;RAN
Positive Regulation Of Telomere Maintenance Via Telomere Lengthening (GO:1904358)	8/32	3.2855945952746136E-7	1.5661334237475656E-5	15.207792207792208	227.0302561346987	CCT3;CCT6A;CCT2;TCP1;CCT8;CCT7;CCT5;CCT4
Ribosomal Large Subunit Assembly (GO:0000027)	6/20	3.194190682562121E-6	1.209095120134544E-4	19.440552995391705	246.00419488231793	DHX30;PPAN;RRS1;BRIX1;RPF2;NLE1
Maturation Of SSU-rRNA From Tricistronic rRNA Transcript (SSU-rRNA, 5.8S rRNA, LSU-rRNA) (GO:0000462)	10/29	3.126839955174969E-10	2.6828286815401235E-8	24.17784657722738	529.1521924303953	UTP25;NOP14;UTP4;BMS1;HEATR1;RRS1;NOL10;WDR46;WDR43;DCAF13
Establishment Of Protein Localization To Mitochondrion (GO:0072655)	6/42	2.878898728771603E-4	0.005700219482967775	7.548387096774194	61.541490761648824	CHCHD4;TOMM40;TIMM9;TOMM5;HSPD1;TOMM22
Protein Targeting To Mitochondrion (GO:0006626)	8/56	2.8069515628276477E-5	8.60130157466472E-4	7.590909090909091	79.55900057906852	CHCHD4;HSP90AA1;TOMM40;HSPA4;TIMM9;TOMM5;TOMM22;HSPD1
Positive Regulation Of Translation (GO:0045727)	9/97	2.779878590783348E-4	0.005590162103653388	4.659905241338466	38.154992450467496	SYNCRIP;NPM1;SSB;TRMT10C;C1QBP;CNBP;EIF4A3;NAT10;LARP4
Maturation Of LSU-rRNA From Tricistronic rRNA Transcript (SSU-rRNA, 5.8S rRNA, LSU-rRNA) (GO:0000463)	6/14	2.7664551481759184E-7	1.3693952983470797E-5	34.035483870967745	513.9538071455739	NIFK;PES1;RPL7L1;URB1;RPF2;WDR12
Nucleic Acid Metabolic Process (GO:0090304)	6/28	2.6770094473349838E-5	8.403197948097864E-4	12.364222873900292	130.1733224853366	DDX24;PDE12;WDR74;DDX54;KPNA2;RAN
protein-RNA Complex Assembly (GO:0022618)	14/141	2.6735716191791176E-6	1.0426929314798558E-4	5.091672315794963	65.3368243639861	HSP90AA1;PPAN;RPF2;EIF2S2;NLE1;SRPK1;RRP7A;BOP1;RRS1;STRAP;BRIX1;SRSF6;SNRPB;EIF3B
Positive Regulation Of rRNA Processing (GO:2000234)	4/9	2.6337009026856714E-5	8.403197948097864E-4	36.07948717948718	380.44143052146933	UTP15;HEATR1;RIOK2;WDR43
Regulation Of rRNA Processing (GO:2000232)	4/15	2.570239719493975E-4	0.005250632569823405	16.392773892773892	135.5082622342728	UTP15;HEATR1;RIOK2;WDR43
Ribonucleoprotein Complex Biogenesis (GO:0022613)	42/116	2.4450537847954737E-40	1.5733921105158873E-37	29.003945551390807	2645.4306325018356	LTV1;PAK1IP1;WDR3;NIP7;HEATR1;NAT10;SNU13;RPF2;SDAD1;WDR46;WDR43;TMA16;RRP9;RRP7A;EMG1;BMS1;PES1;RRS1;RIOK2;UTP15;NOP56;NOP14;WDR36;NOP58;NPM1;NOP16;UTP4;PNO1;WDR74;DDX31;DNTTIP2;URB2;WDR12;UTP18;GTPBP4;BYSL;RCL1;BOP1;GRWD1;MRTO4;MPHOSPH10;RSL24D1
Protein Stabilization (GO:0050821)	16/180	2.2658534297407415E-6	9.112979262738544E-5	4.524227642276423	58.80391607106226	CCT3;CCT2;HSP90AA1;GTPBP4;HSPD1;CCT6A;BAG5;CDC37;TCP1;POLR2E;PFDN2;CCT8;NAA15;CCT7;CCT5;CCT4
Protein Localization To Nucleus (GO:0034504)	10/115	2.1970297637002048E-4	0.004560608557874457	4.348272642390289	36.626518098479025	RRP7A;UTP25;PINX1;LMNA;RRS1;KPNA2;RPF2;KPNB1;LMNB2;RAN
Regulation Of Telomerase Activity (GO:0051972)	6/40	2.185519008049101E-4	0.004560608557874457	7.993548387096774	67.37351897903858	CCT2;HSP90AA1;DKC1;PINX1;TCP1;CCT4
Regulation Of Establishment Of Protein Localization To Telomere (GO:0070203)	8/10	2.1426694036259735E-12	2.1212427095897138E-10	182.7792207792208	4911.089158354891	CCT3;CCT6A;DKC1;TCP1;CCT8;CCT7;CCT5;CCT4
Regulation Of Protein Localization To Cajal Body (GO:1904869)	8/10	2.1426694036259735E-12	2.1212427095897138E-10	182.7792207792208	4911.089158354891	CCT3;CCT6A;DKC1;TCP1;CCT8;CCT7;CCT5;CCT4
Positive Regulation Of Protein Localization To Cajal Body (GO:1904871)	8/10	2.1426694036259735E-12	2.1212427095897138E-10	182.7792207792208	4911.089158354891	CCT3;CCT6A;DKC1;TCP1;CCT8;CCT7;CCT5;CCT4
Protein Insertion Into Mitochondrial Membrane (GO:0051204)	6/27	2.142647309508031E-5	7.070736121376503E-4	12.953917050691244	139.2660510073398	HSP90AA1;TOMM40;HSPA4;TIMM9;TOMM5;TOMM22
Regulation Of Protein Localization To Nucleolus (GO:1904749)	3/6	1.9964592499449469E-4	0.004282405091131911	44.96166134185304	383.02682540134316	POLR1A;PINX1;NMD3
Ribosomal Small Subunit Export From Nucleus (GO:0000056)	3/6	1.9964592499449469E-4	0.004282405091131911	44.96166134185304	383.02682540134316	LTV1;NPM1;RAN
tRNA 3'-End Processing (GO:0042780)	3/6	1.9964592499449469E-4	0.004282405091131911	44.96166134185304	383.02682540134316	SSB;TRMT10C;TRNT1
Ribosomal Large Subunit Biogenesis (GO:0042273)	18/52	1.885491215461268E-17	4.853254388597303E-15	24.946308724832214	960.6763170304788	NPM1;NOP16;PAK1IP1;NIP7;MAK16;PPAN;WDR74;RPF2;SDAD1;WDR12;GTPBP4;TMA16;NLE1;PES1;MRTO4;RRS1;BRIX1;RSL24D1
ncRNA Processing (GO:0034470)	21/97	1.6965015989783507E-15	2.729246947356422E-13	13.113291703835861	445.98578034179235	UTP15;NOP56;NOP14;WDR36;NOP58;SSB;WDR74;NOLC1;DDX54;RRP9;WDR55;BYSL;RRP7A;EMG1;NOB1;DKC1;PES1;MRTO4;RRP12;LYAR;DCAF13
tRNA Modification (GO:0006400)	13/66	1.549889218534478E-9	9.973537121269366E-8	11.351827635593748	230.27275875705973	PUS3;SSB;METTL1;PUS1;WDR4;THUMPD3;PUS7;CTU2;QTRT2;YRDC;CTU1;DUS3L;TRMT61A
Positive Regulation Of Telomere Maintenance Via Telomerase (GO:0032212)	8/29	1.4199397566500814E-7	7.309849867234618E-6	17.38404452690167	274.1025953472289	CCT3;CCT6A;CCT2;TCP1;CCT8;CCT7;CCT5;CCT4
Maturation Of LSU-rRNA (GO:0000470)	7/20	1.39613760511145E-7	7.309849867234618E-6	24.506099078914612	386.813729188064	NIFK;PES1;RPL7L1;MAK16;URB1;RPF2;WDR12
Endonucleolytic Cleavage Of Tricistronic rRNA Transcript (SSU-rRNA, 5.8S rRNA, LSU-rRNA) (GO:0000479)	4/13	1.393941778296098E-4	0.0031473738046790844	20.03846153846154	177.90556594516679	RCL1;NOP14;BMS1;RRS1
Positive Regulation Of Telomerase RNA Localization To Cajal Body (GO:1904874)	8/14	1.324274609526414E-10	1.217386730328925E-8	60.90909090909091	1385.3764251726466	CCT3;CCT6A;DKC1;TCP1;CCT8;CCT7;CCT5;CCT4
RNA Splicing, Via Transesterification Reactions With Bulged Adenosine As Nucleophile (GO:0000377)	13/174	1.2349244297420333E-4	0.0028381209662107086	3.7081565299387083	33.37092650818515	HSPA8;EIF4A3;HNRNPR;SNU13;PNN;PRPF4;SYNCRIP;SRSF2;DHX15;SNRPA1;SRSF6;SRSF7;SNRPB
Mitochondrial Transport (GO:0006839)	7/51	1.1630009984850949E-4	0.002721422336455122	7.224477787584584	65.44897632518978	HSP90AA1;TOMM40;TIMM9;PPIF;SLC25A5;TOMM5;TOMM22
mRNA Modification (GO:0016556)	7/26	1.057721283793475E-6	4.391249329813556E-5	16.760177141883837	230.60987571158802	PUS3;TRMT10C;DKC1;PUS1;PUS7;HNRNPAB;TRMT61A
Regulation Of Translation (GO:0006417)	18/182	1.0539159194375285E-7	5.897346905722171E-6	5.123915534457358	82.3186901851997	EIF5B;NPM1;SSB;EIF4A3;NOLC1;NAT10;LARP4;PUS7;BZW1;EIF2S1;GSPT1;PUM3;SYNCRIP;ILF3;NCL;ETF1;DUS3L;EIF3B
Ribosomal Small Subunit Biogenesis (GO:0042274)	26/81	1.0357956037714646E-23	3.332672355134687E-21	22.855548589341694	1209.6136201276474	LTV1;WDR3;HEATR1;NAT10;SNU13;WDR46;WDR43;RRP9;RRP7A;EMG1;NOB1;BMS1;RIOK2;UTP15;NOP56;WDR36;NOP14;NOP58;NPM1;UTP4;PNO1;DNTTIP2;UTP18;RCL1;MPHOSPH10;NOL11
Positive Regulation Of Protein Localization To Nucleus (GO:1900182)	13/64	1.0357232778909317E-9	7.015662413924365E-8	11.798679867986799	244.09304574382736	CCT3;CCT2;PINX1;NMD3;CCT6A;DKC1;TCP1;CCT8;CCT7;CCT5;RAN;CCT4;ZPR1
Regulation Of Telomerase RNA Localization To Cajal Body (GO:1904872)	8/17	1.0120934843220346E-9	7.015662413924365E-8	40.5974025974026	840.822747276846	CCT3;CCT6A;DKC1;TCP1;CCT8;CCT7;CCT5;CCT4
Positive Regulation Of Establishment Of Protein Localization (GO:1904951)	8/17	1.0120934843220346E-9	7.015662413924365E-8	40.5974025974026	840.822747276846	CCT3;CCT6A;DKC1;TCP1;CCT8;CCT7;CCT5;CCT4
Positive Regulation Of Transcription By RNA Polymerase I (GO:0045943)	9/30	1.009434245821145E-8	5.905190338053698E-7	19.620753838994883	361.2434031281813	UTP15;DHX33;NCL;HEATR1;DDX21;NOL11;LYAR;WDR43;SMARCA4
Protein Modification Process (GO:0036211)	5/630	0.9984017691266766	0.9984017691266766	0.3460064308681672	5.534405409621181E-4	PPP5C;ILF3;GMFB;ALG3;SRPK1
Organelle Assembly (GO:0070925)	1/283	0.9982436103056055	0.9984017691266766	0.1552853765619723	2.729814362127902E-4	ATG3
Vesicle-Mediated Transport (GO:0016192)	2/361	0.9972187518427602	0.9984017691266766	0.2433688767453826	6.778122595609787E-4	JAGN1;SPIRE1
DNA Damage Response (GO:0006974)	2/353	0.996731261856704	0.9984017691266766	0.24906091785072676	8.154483930702482E-4	NPM1;APEX1
Transmembrane Receptor Protein Tyrosine Kinase Signaling Pathway (GO:0007169)	1/237	0.9950348658588113	0.9981370790025645	0.18617164379876244	9.266696126845751E-4	APEX1
Supramolecular Fiber Organization (GO:0097435)	1/232	0.9944419696745399	0.9981370790025645	0.19027004741290457	0.0010604765114598429	RUFY3
Positive Regulation Of Protein Phosphorylation (GO:0001934)	2/314	0.9928691286648895	0.9975195695485658	0.28098971092601666	0.002010879688777525	HSP90AA1;PPIA
Regulation Of Autophagy (GO:0010506)	1/219	0.9925488101835453	0.9975195695485658	0.2018057375855541	0.0015093229921571822	TRIM27
Phosphorylation (GO:0016310)	3/387	0.9918211490539247	0.9975195695485658	0.3417531948881789	0.002806641703256286	ILF3;GMFB;SRPK1
Cellular Response To Oxygen-Containing Compound (GO:1901701)	2/307	0.991809038922516	0.9975195695485658	0.28758483867599455	0.0023652965247396396	PPIF;PLAA
Regulation Of Nucleic Acid-Templated Transcription (GO:1903506)	3/380	0.9907204041674259	0.9975195695485658	0.34827670951941087	0.0032469557292684292	UTP4;CNBP;TAF5L
Protein Phosphorylation (GO:0006468)	4/448	0.9898351945141559	0.9975195695485658	0.3936243936243936	0.004021589537482965	ILF3;GMFB;RIOK2;SRPK1
Cilium Assembly (GO:0060271)	1/200	0.9885686135841666	0.9975195695485658	0.22137672489431284	0.002545218449828214	E2F4
Negative Regulation Of Intracellular Signal Transduction (GO:1902532)	1/197	0.9877700033618262	0.9975195695485658	0.22481373501781665	0.002766422587259673	PPIF
Regulation Of Cell Growth (GO:0001558)	1/196	0.9874916260478884	0.9975195695485658	0.225982905982906	0.0028445060890413165	SMARCA4
Cilium Organization (GO:0044782)	1/192	0.9863134986597389	0.9975195695485658	0.23078201612233026	0.0031804127235111525	RRP7A
Positive Regulation Of Cell Motility (GO:2000147)	1/186	0.9843357263819933	0.996727049452105	0.23836979836979838	0.0037634431068068503	RUFY3
Ubiquitin-Dependent Protein Catabolic Process (GO:0006511)	3/345	0.9827161544472011	0.9958706226563369	0.38489994955439716	0.006710713265247623	PLAA;RNF4;RAD23B
Protein Localization To Membrane (GO:0072657)	1/174	0.9794848465242166	0.9933782486025743	0.2551243233324158	0.005288347684628979	PIGW
Cytokine-Mediated Signaling Pathway (GO:0019221)	1/172	0.9785418191662263	0.9932045120401681	0.2581453634085213	0.005599625983973016	JAGN1
Inflammatory Response (GO:0006954)	1/172	0.9785418191662263	0.9932045120401681	0.2581453634085213	0.005599625983973016	HNRNPA0
Regulation Of Signal Transduction (GO:0009966)	1/167	0.9759908629447497	0.9921802848419373	0.26601644673933833	0.006464746146600795	PPIA
Endosomal Transport (GO:0016197)	1/167	0.9759908629447497	0.9921802848419373	0.26601644673933833	0.006464746146600795	TRIM27
Nervous System Development (GO:0007399)	3/326	0.9759471226707203	0.9921802848419373	0.4081049268538759	0.009936078264938464	DHX30;GMFB;APEX1
Chemical Synaptic Transmission (GO:0007268)	1/166	0.9754454898301881	0.9921802848419373	0.26764790764790763	0.00665399454926205	APEX1
Regulation Of Transcription By RNA Polymerase II (GO:0006357)	25/1569	0.9697897317848675	0.9890010973115092	0.6973007139931984	0.02139039833331726	HDAC2;DDX21;AATF;RNF4;TAF5L;ZMIZ2;C1QBP;HSF1;NACC1;TRIM27;E2F4;LYAR;MBD3;NPM1;CNBP;NME2;RRP1B;PPRC1;JMJD6;SMARCA4;GATAD2A;APEX1;UBA2;MAFK;PPID
Protein Ubiquitination (GO:0016567)	4/375	0.9668935444241262	0.9868294937936958	0.4735987283157094	0.015944590647546754	ATG3;RNF4;KBTBD8;MARCHF5
Phosphate-Containing Compound Metabolic Process (GO:0006796)	1/150	0.9648346074092711	0.9855096347108983	0.2967295195483115	0.01062249651749267	PLAA
Neuron Projection Development (GO:0031175)	1/148	0.9632208780492094	0.98464278796611	0.30080984774862324	0.011272105727289124	ZPR1
Peptidyl-Serine Modification (GO:0018209)	1/147	0.962386539950694	0.9845719212373159	0.3028919330289193	0.011612604212380213	SRPK1
Positive Regulation Of Cell Differentiation (GO:0045597)	2/228	0.9622849913312261	0.9845719212373159	0.3903387633166112	0.015006426755838092	LRP3;SMARCA4
Axonogenesis (GO:0007409)	1/146	0.9615333348371536	0.9845719212373159	0.30500273672687467	0.011964051056712275	HSP90AA1
Regulation Of Gene Expression (GO:0010468)	13/896	0.9611917309156667	0.9845719212373159	0.6410377164556773	0.02537315618828113	UTP4;CNBP;LRP3;RRP1B;LARP4;HNRNPAB;TAF5L;SLC7A5;HNRNPDL;STC2;PTRH2;FAM98A;ZPR1
Peptidyl-Serine Phosphorylation (GO:0018105)	1/145	0.9606608373109637	0.9845719212373159	0.30714285714285716	0.012326828164675195	SRPK1
Intracellular Monoatomic Cation Homeostasis (GO:0030003)	1/145	0.9606608373109637	0.9845719212373159	0.30714285714285716	0.012326828164675195	STC2
Protein Autophosphorylation (GO:0046777)	1/145	0.9606608373109637	0.9845719212373159	0.30714285714285716	0.012326828164675195	RIOK2
Cellular Response To Cytokine Stimulus (GO:0071345)	2/223	0.9585712848305402	0.9845719212373159	0.3993140617344439	0.016895516237310754	SYNCRIP;PDE12
Positive Regulation Of MAPK Cascade (GO:0043410)	2/218	0.9545095713912886	0.9827630547044708	0.40870488322717624	0.019028321829779253	DHX33;PPIA
Cellular Response To Growth Factor Stimulus (GO:0071363)	1/137	0.952932047229169	0.9819243753274144	0.3253968253968254	0.015687928247689165	ZPR1
Positive Regulation Of Hydrolase Activity (GO:0051345)	1/137	0.952932047229169	0.9819243753274144	0.3253968253968254	0.015687928247689165	ZC3H15
Positive Regulation Of Signal Transduction (GO:0009967)	2/212	0.9491335544243298	0.9795788969880614	0.4205641492265696	0.021955870421215638	APEX1;SMARCA4
Ras Protein Signal Transduction (GO:0007265)	1/133	0.9485175604456024	0.9795788969880614	0.33535353535353535	0.017725103017814398	KPNB1
Protein Transport (GO:0015031)	3/279	0.9468833308002926	0.978826382923676	0.4792332268370607	0.02615625820359947	HSPA9;NPM1;SEC31A
Positive Regulation Of Macromolecule Metabolic Process (GO:0010604)	3/275	0.9432843104476448	0.9758897970627964	0.48642172523961663	0.02840097089998908	LRP3;FAM98A;ZPR1
Protein Localization To Cell Periphery (GO:1990778)	1/128	0.9424147727474046	0.9757745877119145	0.34868141482314713	0.020680221679022868	PIGW
Dephosphorylation (GO:0016311)	1/127	0.9411102870314262	0.9752084858369126	0.35147392290249435	0.021332690179835877	PPP5C
Brain Development (GO:0007420)	1/125	0.9384122836759535	0.9731963006373506	0.3571940604198669	0.022705358963133453	APEX1
Negative Regulation Of DNA-binding Transcription Factor Activity (GO:0043433)	1/125	0.9384122836759535	0.9731963006373506	0.3571940604198669	0.022705358963133453	HDAC2
Regulation Of Cell Adhesion (GO:0030155)	1/124	0.9370174251984239	0.9731963006373506	0.3601238869531552	0.023427283310741457	C1QBP
Regulation Of DNA-templated Transcription (GO:0006355)	26/1526	0.9346409032661713	0.9716339600190327	0.7516689655172414	0.050807473298992545	HDAC2;SET;ZC3H8;RNF4;TAF5L;ZMIZ2;HSF1;NACC1;E2F4;MBD3;HSPA8;NPM1;UTP4;CNBP;NME2;ILF2;HNRNPAB;JMJD6;SMARCA4;GATAD2A;MLLT11;DNAJC2;ILF3;UBA2;MAFK;NAA15
Apoptotic Process (GO:0006915)	2/198	0.9341455189009564	0.9716339600190327	0.4510594046535812	0.030727542857910895	PPIA;HSPD1
Protein Localization To Plasma Membrane (GO:0072659)	1/122	0.934132528981502	0.9716339600190327	0.3661288206742752	0.024946903650265227	PIGW
Positive Regulation Of Phosphorylation (GO:0042327)	2/196	0.9316903490703431	0.9709194163996206	0.4557751658020881	0.032248263832324306	HSP90AA1;PPIA
Positive Regulation Of Protein Kinase Activity (GO:0045860)	1/120	0.9311159232249315	0.9709194163996206	0.3723356009070295	0.026574148372062383	HSP90AA1
Golgi Organization (GO:0007030)	1/119	0.9295563668486144	0.9702668646668019	0.37551789077212805	0.027430767625892565	BAG5
Anterograde Trans-Synaptic Signaling (GO:0098916)	1/119	0.9295563668486144	0.9702668646668019	0.37551789077212805	0.027430767625892565	APEX1
Positive Regulation Of Protein Modification Process (GO:0031401)	2/194	0.9291489876193421	0.9702668646668019	0.4605891719745223	0.03384693826361332	HSP90AA1;PPIA
Cytosolic Transport (GO:0016482)	1/118	0.9279616146809111	0.9702668646668019	0.37875457875457874	0.02831755219789336	TRIM27
Positive Regulation Of Response To External Stimulus (GO:0032103)	1/118	0.9279616146809111	0.9702668646668019	0.37875457875457874	0.02831755219789336	POLR3D
Protein Localization (GO:0008104)	4/318	0.9218996154234294	0.9661928379885615	0.5618977625347052	0.04569292950166674	HSPA9;NPM1;APEX1;SEC31A
Positive Regulation Of GTPase Activity (GO:0043547)	2/187	0.9195354091132782	0.9645004657936341	0.47825787571010503	0.04011948765622079	RANGAP1;ZC3H15
Receptor-Mediated Endocytosis (GO:0006898)	1/113	0.9194315773438306	0.9645004657936341	0.39580498866213154	0.03324748075362767	LRP3
Transmembrane Receptor Protein Serine/Threonine Kinase Signaling Pathway (GO:0007178)	1/112	0.917608389120898	0.9640506096315067	0.3993993993993994	0.03434218591484638	ZMIZ2
Regulation Of Cell Cycle Process (GO:0010564)	1/112	0.917608389120898	0.9640506096315067	0.3993993993993994	0.03434218591484638	SMARCA4
Regulation Of Mitotic Cell Cycle (GO:0007346)	1/111	0.9157440761294249	0.9636652706284299	0.40305916305916306	0.03547660096018589	HSF1
Protein Homooligomerization (GO:0051260)	1/109	0.911888356800685	0.9603930566305087	0.4105820105820106	0.0378711453224355	JMJD6
Regulation Of Cell Migration (GO:0030334)	5/361	0.9015488231063893	0.9502811919229508	0.619603309368113	0.06421635626103901	HDAC2;RUFY3;RCC2;LMNA;GTPBP4
Negative Regulation Of Growth (GO:0045926)	1/104	0.9014620547863493	0.9502811919229508	0.43066728309446756	0.04467627338660695	SMARCA4
Negative Regulation Of Cell Growth (GO:0030308)	1/104	0.9014620547863493	0.9502811919229508	0.43066728309446756	0.04467627338660695	SMARCA4
Endocytosis (GO:0006897)	2/175	0.90015666294447	0.9502811919229508	0.511873642354847	0.05384217685088805	LRP3;JMJD6
Negative Regulation Of Cell Differentiation (GO:0045596)	2/175	0.90015666294447	0.9502811919229508	0.511873642354847	0.05384217685088805	LRP3;SMARCA4
Regulation Of Cytoskeleton Organization (GO:0051493)	1/103	0.8992336575300379	0.9502811919229508	0.43492063492063493	0.04619395140380054	PFDN2
Proteasome-Mediated Ubiquitin-Dependent Protein Catabolic Process (GO:0043161)	4/300	0.8990295204196076	0.9502811919229508	0.5968468468468469	0.0635280251034794	ERLIN1;PLAA;RNF4;RAD23B
Double-Strand Break Repair Via Homologous Recombination (GO:0000724)	1/102	0.896955027848683	0.9502811919229508	0.43925821153543926	0.047769134752488555	LIG3
Cellular Response To Lipid (GO:0071396)	2/172	0.8946741426338902	0.9492544283345562	0.5210191082802548	0.05798719337474921	HSPA8;PLAA
Regulation Of Tumor Necrosis Factor Production (GO:0032680)	1/99	0.8898063306416284	0.9448686035773728	0.45280207321023647	0.05286529677926892	TRIM27
Mitotic Cell Cycle Phase Transition (GO:0044772)	1/99	0.8898063306416284	0.9448686035773728	0.45280207321023647	0.05286529677926892	GSPT1
Positive Regulation Of Cell Migration (GO:0030335)	3/233	0.8894386732182361	0.9448686035773728	0.576996805111821	0.0676036688133509	RUFY3;C1QBP;PLAA
Regulation Of MAPK Cascade (GO:0043408)	2/168	0.886929316915642	0.9441505631682641	0.5337272657509017	0.0640419280282092	DHX33;PPIA
Regulation Of Protein Phosphorylation (GO:0001932)	3/230	0.8842251193934187	0.9420510998835512	0.5847489831247977	0.07194961344107507	NPM1;HSP90AA1;PPIA
Cytoskeleton Organization (GO:0007010)	1/96	0.8821633624306152	0.9406331793274249	0.4672013366750209	0.058576779445090196	LARP4
Glycerophospholipid Biosynthetic Process (GO:0046474)	1/96	0.8821633624306152	0.9406331793274249	0.4672013366750209	0.058576779445090196	SELENOI
Intrinsic Apoptotic Signaling Pathway (GO:0097193)	1/96	0.8821633624306152	0.9406331793274249	0.4672013366750209	0.058576779445090196	MLLT11
Positive Regulation Of Defense Response (GO:0031349)	1/95	0.8795000475833039	0.9401300342522527	0.47220533603512327	0.06063194933918461	POLR3D
Cell-Matrix Adhesion (GO:0007160)	1/94	0.8767767307363235	0.9379980485932239	0.47731694828469023	0.06276856386870697	RCC2
Positive Regulation Of Wnt Signaling Pathway (GO:0030177)	1/94	0.8767767307363235	0.9379980485932239	0.47731694828469023	0.06276856386870697	SMARCA4
Cellular Response To Lipopolysaccharide (GO:0071222)	1/91	0.8682331432161433	0.9304047088419455	0.49333333333333335	0.06970553442485228	PLAA
Positive Regulation Of Cell Cycle Process (GO:0090068)	1/91	0.8682331432161433	0.9304047088419455	0.49333333333333335	0.06970553442485228	RANBP1
Response To Lipid (GO:0033993)	1/90	0.86525603969529	0.9287610701316416	0.49891207419297307	0.0722074527987961	HNRNPA0
Negative Regulation Of MAPK Cascade (GO:0043409)	1/90	0.86525603969529	0.9287610701316416	0.49891207419297307	0.0722074527987961	PPIA
Double-Strand Break Repair (GO:0006302)	2/157	0.8628410106882455	0.9277162746497678	0.5720567084446271	0.08439257066905421	PPP5C;LIG3
Activation Of GTPase Activity (GO:0090630)	1/89	0.8622118888816748	0.9277162746497678	0.5046176046176046	0.07481169328535008	RANGAP1
Phosphatidylinositol Biosynthetic Process (GO:0006661)	1/89	0.8622118888816748	0.9277162746497678	0.5046176046176046	0.07481169328535008	PIGW
Recombinational Repair (GO:0000725)	1/89	0.8622118888816748	0.9277162746497678	0.5046176046176046	0.07481169328535008	LIG3
Positive Regulation Of Protein Catabolic Process (GO:0045732)	1/87	0.855916391426796	0.9233565765014974	0.5164267257290514	0.08034700297801999	HSP90AA1
Negative Regulation Of Cellular Process (GO:0048523)	7/440	0.853943594533167	0.9220011796679413	0.713775346233473	0.11269808644091371	NPM1;LMNA;PINX1;THAP12;GTPBP4;SMARCA4;NME1
Retrograde Transport, Endosome To Golgi (GO:0042147)	1/86	0.8526619328524442	0.9213903506138503	0.5225396825396825	0.08328871682549356	TRIM27
Regulation Of Wnt Signaling Pathway (GO:0030111)	1/86	0.8526619328524442	0.9213903506138503	0.5225396825396825	0.08328871682549356	SMARCA4
Regulation Of Interleukin-6 Production (GO:0032675)	1/85	0.8493342016237502	0.9193381980569945	0.5287981859410431	0.08635408090376065	HSPD1
Cellular Response To Molecule Of Bacterial Origin (GO:0071219)	1/85	0.8493342016237502	0.9193381980569945	0.5287981859410431	0.08635408090376065	PLAA
Protein Deubiquitination (GO:0016579)	1/85	0.8493342016237502	0.9193381980569945	0.5287981859410431	0.08635408090376065	JOSD1
Vesicle Organization (GO:0016050)	1/84	0.8459315534531493	0.9179712557286704	0.5352074966532798	0.08954922105401286	TRAPPC4
Regulation Of Neuron Apoptotic Process (GO:0043523)	1/83	0.8424523071282671	0.9149671892608269	0.5417731320170345	0.09288062524763359	SET
Regulation Of Peptidyl-Serine Phosphorylation (GO:0033135)	1/83	0.8424523071282671	0.9149671892608269	0.5417731320170345	0.09288062524763359	HSP90AA1
Cellular Component Assembly (GO:0022607)	3/209	0.8412475156488882	0.9149671892608269	0.645336393808741	0.11155888369947321	NIFK;HSF1;PPID
Regulation Of Cell Cycle (GO:0051726)	4/266	0.8395458831774585	0.9141248321906845	0.6759639851242905	0.11822214565908074	BOP1;PES1;WDR12;ZPR1
Cellular Response To Transforming Growth Factor Beta Stimulus (GO:0071560)	1/81	0.8352571068064121	0.9102251451819241	0.5553968253968254	0.09998014229416519	ZMIZ2
Protein Modification By Small Protein Conjugation (GO:0032446)	5/318	0.8314465787495273	0.9068404634327473	0.7069332155368131	0.13049155045868166	ATG3;ZMIZ2;UBA2;TRIM27;RANGAP1
Positive Regulation Of Protein Localization (GO:1903829)	1/79	0.8277343844922173	0.9035573815449394	0.5697191697191697	0.10771279700410752	GNL3
Central Nervous System Development (GO:0007417)	3/203	0.8266699228212607	0.9031614521824809	0.6649840255591054	0.12657956935405953	DHX30;APEX1;ZPR1
Peptide Biosynthetic Process (GO:0043043)	2/140	0.8163098611940949	0.8926005024271879	0.643312101910828	0.13056743750626754	RPL36AL;GSPT1
Regulation Of Transcription Elongation By RNA Polymerase II (GO:0034243)	1/75	0.8116462655805835	0.8882557345256896	0.6006864006864007	0.12535764577190545	WDR43
Negative Regulation Of Cell Migration (GO:0030336)	2/138	0.8099936966135322	0.8872016064183965	0.6528662420382165	0.13757772843130434	HDAC2;GTPBP4
Regulation Of Vesicle-Mediated Transport (GO:0060627)	1/74	0.807395496194102	0.8851090320287984	0.6089584692324418	0.1302815789207111	APEX1
Positive Regulation Of Plasma Membrane Bounded Cell Projection Assembly (GO:0120034)	1/74	0.807395496194102	0.8851090320287984	0.6089584692324418	0.1302815789207111	FAM98A
Regulation Of Osteoblast Differentiation (GO:0045667)	1/73	0.8030491046886813	0.8818465850975536	0.6174603174603175	0.13543338504128213	LRP3
Positive Regulation Of Catabolic Process (GO:0009896)	1/73	0.8030491046886813	0.8818465850975536	0.6174603174603175	0.13543338504128213	HSP90AA1
Positive Regulation Of Cell Adhesion (GO:0045785)	1/73	0.8030491046886813	0.8818465850975536	0.6174603174603175	0.13543338504128213	C1QBP
Protein O-linked Glycosylation (GO:0006493)	1/73	0.8030491046886813	0.8818465850975536	0.6174603174603175	0.13543338504128213	ST6GALNAC4
Negative Regulation Of Protein Phosphorylation (GO:0001933)	2/135	0.8001573647425203	0.8816802469380339	0.667736219529716	0.1488696966109025	TRIM27;PPIA
Negative Regulation Of Neuron Death (GO:1901215)	1/72	0.7986049471409409	0.8807237077724	0.6262016543706684	0.1408257947203496	SET
T Cell Activation (GO:0042110)	1/72	0.7986049471409409	0.8807237077724	0.6262016543706684	0.1408257947203496	HSPD1
Negative Regulation Of Protein Modification Process (GO:0031400)	1/72	0.7986049471409409	0.8807237077724	0.6262016543706684	0.1408257947203496	PPIA
Exocytosis (GO:0006887)	1/72	0.7986049471409409	0.8807237077724	0.6262016543706684	0.1408257947203496	JAGN1
Negative Regulation Of Binding (GO:0051100)	1/72	0.7986049471409409	0.8807237077724	0.6262016543706684	0.1408257947203496	GTPBP4
Calcium Ion Homeostasis (GO:0055074)	1/71	0.7940608314488585	0.8794804561744242	0.6351927437641723	0.14647240207710407	STC2
Activation Of Protein Kinase Activity (GO:0032147)	1/70	0.7894145166939144	0.8750874099785252	0.6444444444444445	0.15238773478713366	PPIA
Negative Regulation Of Phosphorylation (GO:0042326)	1/69	0.7846637119914234	0.8705708597697948	0.653968253968254	0.15858733124709468	PPIA
Axon Development (GO:0061564)	1/69	0.7846637119914234	0.8705708597697948	0.653968253968254	0.15858733124709468	ZPR1
Cellular Response To Hormone Stimulus (GO:0032870)	1/69	0.7846637119914234	0.8705708597697948	0.653968253968254	0.15858733124709468	HSPA8
Spindle Assembly (GO:0051225)	1/69	0.7846637119914234	0.8705708597697948	0.653968253968254	0.15858733124709468	KPNB1
Ubiquitin-Dependent ERAD Pathway (GO:0030433)	1/69	0.7846637119914234	0.8705708597697948	0.653968253968254	0.15858733124709468	ERLIN1
Cellular Response To Nutrient Levels (GO:0031669)	1/68	0.779806074915155	0.8689267691911727	0.6637763563136697	0.16508782561955793	HSPA8
Positive Regulation Of Cytoskeleton Organization (GO:0051495)	1/68	0.779806074915155	0.8689267691911727	0.6637763563136697	0.16508782561955793	PFDN2
Regulation Of Cell Division (GO:0051302)	1/68	0.779806074915155	0.8689267691911727	0.6637763563136697	0.16508782561955793	SMYD5
Positive Regulation Of Cytokine Production (GO:0001819)	4/241	0.7790876667062572	0.8689267691911727	0.7486205777345017	0.18687942893560758	SLC7A5;DHX33;TRIM27;HSPD1
Organonitrogen Compound Catabolic Process (GO:1901565)	1/67	0.77483921101291	0.8663927581004477	0.6738816738816739	0.17190704034676116	UTP25
Cytoskeleton-Dependent Cytokinesis (GO:0061640)	1/67	0.77483921101291	0.8663927581004477	0.6738816738816739	0.17190704034676116	SPIRE1
Glycoprotein Biosynthetic Process (GO:0009101)	1/67	0.77483921101291	0.8663927581004477	0.6738816738816739	0.17190704034676116	ALG3
Regulation Of DNA Replication (GO:0006275)	1/67	0.77483921101291	0.8663927581004477	0.6738816738816739	0.17190704034676116	GTPBP4
Nitrogen Compound Transport (GO:0071705)	2/127	0.7716987024543751	0.86589034878708	0.7108789808917197	0.18423216936499145	SLC7A5;SLC7A1
Regulation Of Plasma Membrane Bounded Cell Projection Assembly (GO:0120032)	1/66	0.7697606722203126	0.864469446027524	0.6842979242979242	0.1790640889057996	ATG3
Cellular Response To Decreased Oxygen Levels (GO:0036294)	1/66	0.7697606722203126	0.864469446027524	0.6842979242979242	0.1790640889057996	LMNA
Actin Filament Organization (GO:0007015)	2/126	0.7679036763023385	0.8638916358401307	0.7166632422436819	0.189264294521032	RUFY3;SPIRE1
Positive Regulation Of Intracellular Signal Transduction (GO:1902533)	8/446	0.7676775433981438	0.8638916358401307	0.8087528909446717	0.2138225369390215	PPP5C;HSP90AA1;DHX33;EEF1D;C1QBP;DHX15;DDX21;PPIA
Negative Regulation Of Multicellular Organismal Process (GO:0051241)	3/182	0.7664238655497712	0.8637368782509243	0.7441233690899031	0.19795163390739612	HDAC2;PGAM5;SRSF6
Regulation Of Fat Cell Differentiation (GO:0045598)	1/65	0.764567955781342	0.8624004900005146	0.6950396825396825	0.1865794885778461	LRP3
Cellular Response To Hypoxia (GO:0071456)	1/65	0.764567955781342	0.8624004900005146	0.6950396825396825	0.1865794885778461	LMNA
Cellular Response To Reactive Oxygen Species (GO:0034614)	1/65	0.764567955781342	0.8624004900005146	0.6950396825396825	0.1865794885778461	PPIF
Positive Regulation Of Growth (GO:0045927)	1/65	0.764567955781342	0.8624004900005146	0.6950396825396825	0.1865794885778461	ZPR1
Cellular Response To Organic Cyclic Compound (GO:0071407)	2/124	0.7601492556745737	0.8604327986395571	0.728516236817375	0.1997886395134106	HSPA8;PDE12
Regulation Of DNA Repair (GO:0006282)	2/123	0.7561888052834949	0.8567033383801566	0.7345896720534821	0.20529150881741742	TAF5L;SMARCA4
Regulation Of Cilium Assembly (GO:1902017)	1/63	0.7538296981346236	0.8547831026425204	0.717562724014337	0.20277518984185391	ATG3
Transforming Growth Factor Beta Receptor Signaling Pathway (GO:0007179)	1/63	0.7538296981346236	0.8547831026425204	0.717562724014337	0.20277518984185391	ZMIZ2
Positive Regulation Of Peptidyl-Serine Phosphorylation (GO:0033138)	1/63	0.7538296981346236	0.8547831026425204	0.717562724014337	0.20277518984185391	HSP90AA1
Positive Regulation Of Protein Polymerization (GO:0032273)	1/63	0.7538296981346236	0.8547831026425204	0.717562724014337	0.20277518984185391	HSP90AA1
Response To Lipopolysaccharide (GO:0032496)	2/122	0.7521721643384015	0.8547831026425204	0.740764331210191	0.2109623029945292	PLAA;HNRNPA0
Protein Glycosylation (GO:0006486)	2/122	0.7521721643384015	0.8547831026425204	0.740764331210191	0.2109623029945292	ALG8;ALG3
Positive Regulation Of Cell-Substrate Adhesion (GO:0010811)	1/62	0.748278866953646	0.8529981415140322	0.7293780900338277	0.21150473302920766	C1QBP
Phagocytosis (GO:0006909)	1/61	0.7426032755646194	0.8472787372798449	0.7415873015873016	0.22069143182722117	JMJD6
Positive Regulation Of Endocytosis (GO:0045807)	1/61	0.7426032755646194	0.8472787372798449	0.7415873015873016	0.22069143182722117	LYAR
Extrinsic Apoptotic Signaling Pathway (GO:0097191)	1/61	0.7426032755646194	0.8472787372798449	0.7415873015873016	0.22069143182722117	MLLT11
Telomere Maintenance (GO:0000723)	1/61	0.7426032755646194	0.8472787372798449	0.7415873015873016	0.22069143182722117	APEX1
Negative Regulation Of Cell Adhesion (GO:0007162)	1/61	0.7426032755646194	0.8472787372798449	0.7415873015873016	0.22069143182722117	GTPBP4
Regulation Of GTPase Activity (GO:0043087)	3/174	0.7393784153433024	0.8472787372798449	0.7793845636455355	0.235331603331765	RCC2;RRP1B;ZC3H15
Sensory Perception Of Sound (GO:0007605)	1/60	0.7368001288661148	0.8451530889934845	0.7542103847188593	0.23036497845058249	TIMM9
Lymphocyte Differentiation (GO:0030098)	1/60	0.7368001288661148	0.8451530889934845	0.7542103847188593	0.23036497845058249	SLC25A5
Negative Regulation Of Cellular Catabolic Process (GO:0031330)	1/60	0.7368001288661148	0.8451530889934845	0.7542103847188593	0.23036497845058249	TRIM27
Phosphatidylinositol Metabolic Process (GO:0046488)	1/59	0.7308665695142906	0.8405945263314496	0.7672687465790914	0.24055744834900705	PIGW
Embryonic Organ Development (GO:0048568)	1/59	0.7308665695142906	0.8405945263314496	0.7672687465790914	0.24055744834900705	UTP25
Positive Regulation Of Interleukin-6 Production (GO:0032755)	1/59	0.7308665695142906	0.8405945263314496	0.7672687465790914	0.24055744834900705	HSPD1
Protein Tetramerization (GO:0051262)	1/59	0.7308665695142906	0.8405945263314496	0.7672687465790914	0.24055744834900705	FARSA
Negative Regulation Of Extrinsic Apoptotic Signaling Pathway (GO:2001237)	1/58	0.7247996762252822	0.8366073392842495	0.7807852965747702	0.2513035328835142	PSME3
Autophagosome Assembly (GO:0000045)	1/58	0.7247996762252822	0.8366073392842495	0.7807852965747702	0.2513035328835142	ATG3
Sensory Perception Of Mechanical Stimulus (GO:0050954)	1/58	0.7247996762252822	0.8366073392842495	0.7807852965747702	0.2513035328835142	TIMM9
Positive Regulation Of Immune Response (GO:0050778)	1/58	0.7247996762252822	0.8366073392842495	0.7807852965747702	0.2513035328835142	POLR3D
Histone Acetylation (GO:0016573)	1/58	0.7247996762252822	0.8366073392842495	0.7807852965747702	0.2513035328835142	TAF5L
Regulation Of Protein Kinase B Signaling (GO:0051896)	2/115	0.7224396193405803	0.8366073392842495	0.7870469533848148	0.2558858343733203	HSP90AA1;C1QBP
Negative Regulation Of Transcription By RNA Polymerase II (GO:0000122)	12/623	0.719983534779612	0.8355444628145723	0.8699069687311569	0.2857878706901313	MBD3;HDAC2;C1QBP;CNBP;HSF1;UBA2;MAFK;TRIM27;LYAR;PPID;SMARCA4;GATAD2A
G1/S Transition Of Mitotic Cell Cycle (GO:0000082)	1/57	0.7185964626932015	0.8346874074784751	0.7947845804988662	0.26264079829426185	GSPT1
Regulation Of Extrinsic Apoptotic Signaling Pathway (GO:2001236)	1/57	0.7185964626932015	0.8346874074784751	0.7947845804988662	0.26264079829426185	PSME3
Response To Molecule Of Bacterial Origin (GO:0002237)	1/57	0.7185964626932015	0.8346874074784751	0.7947845804988662	0.26264079829426185	HNRNPA0
Positive Regulation Of Macroautophagy (GO:0016239)	1/57	0.7185964626932015	0.8346874074784751	0.7947845804988662	0.26264079829426185	SLC25A5
Negative Regulation Of Autophagy (GO:0010507)	1/57	0.7185964626932015	0.8346874074784751	0.7947845804988662	0.26264079829426185	TRIM27
Regulation Of Macromolecule Metabolic Process (GO:0060255)	2/114	0.7179553358423051	0.8346874074784751	0.7941310282074613	0.26313366298772844	HNRNPDL;HNRNPAB
Negative Regulation Of Cell Motility (GO:2000146)	2/114	0.7179553358423051	0.8346874074784751	0.7941310282074613	0.26313366298772844	HDAC2;GTPBP4
Macromolecule Biosynthetic Process (GO:0009059)	3/168	0.7175136925980692	0.8346874074784751	0.8080743537612547	0.26825098691429333	RPL36AL;EEF1D;GSPT1
DNA-templated Transcription Initiation (GO:0006352)	1/56	0.71225387566623	0.833337034529489	0.8092929292929293	0.27460997614089916	RRN3
Positive Regulation Of Lymphocyte Proliferation (GO:0050671)	1/56	0.71225387566623	0.833337034529489	0.8092929292929293	0.27460997614089916	SLC7A1
Telomere Organization (GO:0032200)	1/56	0.71225387566623	0.833337034529489	0.8092929292929293	0.27460997614089916	APEX1
Positive Regulation Of Organelle Assembly (GO:1902117)	1/56	0.71225387566623	0.833337034529489	0.8092929292929293	0.27460997614089916	UBAP2L
Positive Regulation Of Synaptic Transmission (GO:0050806)	1/56	0.71225387566623	0.833337034529489	0.8092929292929293	0.27460997614089916	APEX1
Negative Regulation Of Response To External Stimulus (GO:0032102)	2/112	0.7088044719969658	0.833087995853968	0.8086855819339895	0.27832982148520774	C1QBP;LYAR
Sulfur Compound Biosynthetic Process (GO:0044272)	1/55	0.7057687939213482	0.8302782795034507	0.8243386243386244	0.2872552875748641	MAT2A
Lipid Biosynthetic Process (GO:0008610)	1/55	0.7057687939213482	0.8302782795034507	0.8243386243386244	0.2872552875748641	PDSS1
Protein Polymerization (GO:0051258)	1/55	0.7057687939213482	0.8302782795034507	0.8243386243386244	0.2872552875748641	SPIRE1
Protein Dephosphorylation (GO:0006470)	2/111	0.7041369992791591	0.8302782795034507	0.8161631508210133	0.2862956202810981	PPP5C;PGAM5
Positive Regulation Of Cellular Process (GO:0048522)	9/468	0.704034952266521	0.8302782795034507	0.8697068403908795	0.3052038523740332	NPM1;HDAC2;C1QBP;CNBP;NACC1;FAM98A;SLC25A5;SMARCA4;ZPR1
Organelle Organization (GO:0006996)	7/367	0.6996126899115838	0.8268149971682354	0.8631067961165049	0.30832625738225783	JAGN1;BAG5;TMEM11;LARP4;PPIA;PPID;SEC31A
Cellular Response To Starvation (GO:0009267)	2/110	0.699407589040647	0.8268149971682354	0.8237791932059448	0.29451885818741824	HSPA8;EIF2S1
Regulation Of Embryonic Development (GO:0045995)	1/54	0.6991380265448548	0.8268149971682354	0.8399520814615155	0.30062480804880914	UTP25
Autophagosome Organization (GO:1905037)	1/54	0.6991380265448548	0.8268149971682354	0.8399520814615155	0.30062480804880914	ATG3
Regulation Of Monoatomic Ion Transmembrane Transporter Activity (GO:0032412)	1/53	0.6923583114105085	0.8212581998021423	0.8561660561660561	0.31477087719294944	PPIF
Glycerophospholipid Metabolic Process (GO:0006650)	1/53	0.6923583114105085	0.8212581998021423	0.8561660561660561	0.31477087719294944	PIGW
DNA Repair (GO:0006281)	5/263	0.6888210430692553	0.8185712672485056	0.8610633365736933	0.3209818313518313	PPP5C;NPM1;APEX1;LIG3;RAD23B
NADH Dehydrogenase Complex Assembly (GO:0010257)	1/52	0.6854263134953542	0.8152898941483557	0.873015873015873	0.3297505608877782	NDUFAF4
Regulation Of Myoblast Differentiation (GO:0045661)	1/52	0.6854263134953542	0.8152898941483557	0.873015873015873	0.3297505608877782	SMARCA4
Nucleotide-Excision Repair (GO:0006289)	1/52	0.6854263134953542	0.8152898941483557	0.873015873015873	0.3297505608877782	RAD23B
Sterol Homeostasis (GO:0055092)	1/52	0.6854263134953542	0.8152898941483557	0.873015873015873	0.3297505608877782	CNBP
Mitochondrial Respiratory Chain Complex I Assembly (GO:0032981)	1/52	0.6854263134953542	0.8152898941483557	0.873015873015873	0.3297505608877782	NDUFAF4
Regulation Of T Cell Proliferation (GO:0042129)	1/52	0.6854263134953542	0.8152898941483557	0.873015873015873	0.3297505608877782	SLC7A1
Negative Regulation Of Cell Population Proliferation (GO:0008285)	6/312	0.6852163772742977	0.8152898941483557	0.8709677419354839	0.3292437582871271	NPM1;LMNA;PINX1;THAP12;GTPBP4;NME1
Regulation Of Proteasomal Ubiquitin-Dependent Protein Catabolic Process (GO:0032434)	2/107	0.6848436125859256	0.8152898941483557	0.8474977252047315	0.3208327810610517	BAG5;RAD23B
Cellular Response To Oxidative Stress (GO:0034599)	2/107	0.6848436125859256	0.8152898941483557	0.8474977252047315	0.3208327810610517	PPIA;EIF2S1
Proteasomal Protein Catabolic Process (GO:0010498)	4/210	0.680885121872218	0.8152898941483557	0.8632063729151108	0.331783449446042	CCDC47;PLAA;RNF4;RAD23B
Regulation Of Focal Adhesion Assembly (GO:0051893)	1/51	0.6783386233773588	0.8143860151927806	0.8905396825396825	0.34562617285315395	RCC2
Organelle Disassembly (GO:1903008)	1/51	0.6783386233773588	0.8143860151927806	0.8905396825396825	0.34562617285315395	RRP7A
Phosphatidylinositol-Mediated Signaling (GO:0048015)	1/51	0.6783386233773588	0.8143860151927806	0.8905396825396825	0.34562617285315395	C1QBP
Positive Regulation Of T Cell Differentiation (GO:0045582)	1/51	0.6783386233773588	0.8143860151927806	0.8905396825396825	0.34562617285315395	SMARCA4
Cholesterol Homeostasis (GO:0042632)	1/51	0.6783386233773588	0.8143860151927806	0.8905396825396825	0.34562617285315395	CNBP
Positive Regulation Of Proteolysis (GO:0045862)	1/51	0.6783386233773588	0.8143860151927806	0.8905396825396825	0.34562617285315395	HDAC2
Monocarboxylic Acid Transport (GO:0015718)	1/51	0.6783386233773588	0.8143860151927806	0.8905396825396825	0.34562617285315395	SLC16A6
Protein Polyubiquitination (GO:0000209)	4/209	0.6772662756139552	0.8143860151927806	0.8674796747967479	0.33804881930050795	UBE2Q2;TRIM27;RNF4;MARCHF5
Regulation Of Protein Kinase Activity (GO:0045859)	2/105	0.6748172849604066	0.8143860151927806	0.8640776699029126	0.3398532516437056	TRIM27;PPIA
Intracellular Calcium Ion Homeostasis (GO:0006874)	2/105	0.6748172849604066	0.8143860151927806	0.8640776699029126	0.3398532516437056	STC2;CCDC47
Positive Regulation Of Transcription By RNA Polymerase II (GO:0045944)	15/745	0.6728763105537376	0.8143860151927806	0.9110726801074045	0.36096130567231066	NPM1;HDAC2;CNBP;NME2;DDX21;RRP1B;PPRC1;RNF4;JMJD6;SMARCA4;ZMIZ2;APEX1;HSF1;UBA2;E2F4
Negative Regulation Of DNA-templated Transcription (GO:0045892)	17/840	0.6716139679132529	0.8143860151927806	0.9155711423660073	0.364462829297881	MBD3;HSPA8;HDAC2;SET;CNBP;ZC3H8;SMARCA4;GATAD2A;ILF3;C1QBP;HSF1;NACC1;UBA2;MAFK;TRIM27;LYAR;PPID
Phospholipid Metabolic Process (GO:0006644)	1/50	0.6710917556438923	0.8143860151927806	0.9087787495950761	0.3624658651278975	PLAA
Regulation Of Protein Binding (GO:0043393)	2/104	0.6697079277165039	0.81389433708323	0.8726114649681529	0.34984179546468813	NMD3;RAN
Regulation Of I-kappaB kinase/NF-kappaB Signaling (GO:0043122)	4/205	0.6625084952958893	0.8059058917257178	0.8849980864906238	0.3643730919988061	PPP5C;EEF1D;DHX15;DDX21
Negative Regulation Of Metabolic Process (GO:0009892)	1/48	0.6561061547229596	0.7988728676711911	0.9475852752448497	0.39934340388075584	PGAM5
Actin Polymerization Or Depolymerization (GO:0008154)	1/48	0.6561061547229596	0.7988728676711911	0.9475852752448497	0.39934340388075584	SPIRE1
Cell Cycle G1/S Phase Transition (GO:0044843)	1/48	0.6561061547229596	0.7988728676711911	0.9475852752448497	0.39934340388075584	GSPT1
Regulation Of Secretion By Cell (GO:1903530)	1/48	0.6561061547229596	0.7988728676711911	0.9475852752448497	0.39934340388075584	APEX1
Cellular Response To Calcium Ion (GO:0071277)	1/48	0.6561061547229596	0.7988728676711911	0.9475852752448497	0.39934340388075584	PPIF
Dicarboxylic Acid Metabolic Process (GO:0043648)	1/48	0.6561061547229596	0.7988728676711911	0.9475852752448497	0.39934340388075584	MTRR
Positive Regulation Of Telomere Maintenance (GO:0032206)	1/48	0.6561061547229596	0.7988728676711911	0.9475852752448497	0.39934340388075584	GNL3
Regulation Of T Cell Activation (GO:0050863)	1/48	0.6561061547229596	0.7988728676711911	0.9475852752448497	0.39934340388075584	HSPD1
Regulation Of Transforming Growth Factor Beta Receptor Signaling Pathway (GO:0017015)	2/101	0.6539911588438488	0.7988728676711911	0.8992472495657209	0.3818756374952807	HDAC2;STRAP
Response To Endoplasmic Reticulum Stress (GO:0034976)	2/101	0.6539911588438488	0.7988728676711911	0.8992472495657209	0.3818756374952807	CCDC47;EIF2S1
Regulation Of Intrinsic Apoptotic Signaling Pathway (GO:2001242)	1/47	0.6483600547364411	0.7969812707218717	0.9682539682539683	0.41955325256873516	PPIF
Regulation Of Mitochondrion Organization (GO:0010821)	1/47	0.6483600547364411	0.7969812707218717	0.9682539682539683	0.41955325256873516	MARCHF5
Positive Regulation Of T Cell Proliferation (GO:0042102)	1/47	0.6483600547364411	0.7969812707218717	0.9682539682539683	0.41955325256873516	SLC7A1
Sprouting Angiogenesis (GO:0002040)	1/47	0.6483600547364411	0.7969812707218717	0.9682539682539683	0.41955325256873516	JMJD6
Macroautophagy (GO:0016236)	2/99	0.6431864940487771	0.7936539001349724	0.9179197583557686	0.40509686123851735	PLAA;PGAM5
Negative Regulation Of Innate Immune Response (GO:0045824)	1/46	0.6404400400111709	0.791023350762358	0.9898412698412699	0.4410730484868101	LYAR
Autophagy Of Mitochondrion (GO:0000422)	1/46	0.6404400400111709	0.791023350762358	0.9898412698412699	0.4410730484868101	ATG3
Regulation Of Stress-Activated MAPK Cascade (GO:0032872)	1/46	0.6404400400111709	0.791023350762358	0.9898412698412699	0.4410730484868101	PPIA
Intrinsic Apoptotic Signaling Pathway In Response To DNA Damage (GO:0008630)	1/46	0.6404400400111709	0.791023350762358	0.9898412698412699	0.4410730484868101	AEN
Mesenchymal Cell Differentiation (GO:0048762)	1/46	0.6404400400111709	0.791023350762358	0.9898412698412699	0.4410730484868101	HNRNPAB
Regulation Of Phagocytosis (GO:0050764)	1/45	0.6323422183556748	0.7847873047480748	1.0124098124098124	0.4640122682919288	LYAR
Regulation Of Protein Localization To Nucleus (GO:1900180)	1/45	0.6323422183556748	0.7847873047480748	1.0124098124098124	0.4640122682919288	BYSL
Positive Regulation Of Phagocytosis (GO:0050766)	1/45	0.6323422183556748	0.7847873047480748	1.0124098124098124	0.4640122682919288	LYAR
Protein Monoubiquitination (GO:0006513)	1/45	0.6323422183556748	0.7847873047480748	1.0124098124098124	0.4640122682919288	KBTBD8
Positive Regulation Of DNA Metabolic Process (GO:0051054)	2/97	0.6321180410585291	0.7847873047480748	0.9373784780422394	0.4299559433348452	HNRNPAB;GNL3
Mitochondrial Translation (GO:0032543)	2/97	0.6321180410585291	0.7847873047480748	0.9373784780422394	0.4299559433348452	MRPL50;MRPL17
Negative Regulation Of Developmental Process (GO:0051093)	2/96	0.6264843797153088	0.7820420918463651	0.9474183493698333	0.44304260469985957	HDAC2;SMARCA4
Negative Regulation Of Transmembrane Receptor Protein Serine/Threonine Kinase Signaling Pathway (GO:0090101)	2/96	0.6264843797153088	0.7820420918463651	0.9474183493698333	0.44304260469985957	HDAC2;STRAP
Membrane Organization (GO:0061024)	3/146	0.6253353980989592	0.7820420918463651	0.9338680488840233	0.43842035852209693	HSPA8;LMNA;LMNB2
Regulation Of Release Of Sequestered Calcium Ion Into Cytosol (GO:0051279)	1/44	0.624062611021486	0.7812923933702844	1.0360280546327059	0.4884919701474776	GSTO1
Negative Regulation Of Cold-Induced Thermogenesis (GO:0120163)	1/44	0.624062611021486	0.7812923933702844	1.0360280546327059	0.4884919701474776	PGAM5
Regulation Of Endopeptidase Activity (GO:0052548)	1/43	0.6155971504370081	0.7721964255481768	1.0607709750566894	0.5146463044952649	PSME3
Neutrophil Migration (GO:1990266)	1/43	0.6155971504370081	0.7721964255481768	1.0607709750566894	0.5146463044952649	PPIA
Cytoplasmic Microtubule Organization (GO:0031122)	1/43	0.6155971504370081	0.7721964255481768	1.0607709750566894	0.5146463044952649	KPNB1
Regulation Of Protein Serine/Threonine Kinase Activity (GO:0071900)	2/94	0.6150173720937587	0.7721964255481768	0.9681528662420382	0.470623720819628	CDC37;GTPBP4
Cellular Response To Metal Ion (GO:0071248)	2/94	0.6150173720937587	0.7721964255481768	0.9681528662420382	0.470623720819628	HSF1;PPIF
Response To UV (GO:0009411)	2/93	0.6091837787029696	0.7678937543493848	0.9788619024287815	0.48515849850158327	NPM1;EIF2S1
Regulation Of Cell Motility (GO:2000145)	2/93	0.6091837787029696	0.7678937543493848	0.9788619024287815	0.48515849850158327	RCC2;LMNA
Regulation Of Cellular Metabolic Process (GO:0031323)	1/42	0.6069416781917427	0.7665691264305917	1.0867208672086721	0.5426242612810195	RSL1D1
Regulation Of Epidermal Growth Factor Receptor Signaling Pathway (GO:0042058)	1/42	0.6069416781917427	0.7665691264305917	1.0867208672086721	0.5426242612810195	APEX1
Positive Regulation Of Leukocyte Chemotaxis (GO:0002690)	1/42	0.6069416781917427	0.7665691264305917	1.0867208672086721	0.5426242612810195	C1QBP
Granulocyte Chemotaxis (GO:0071621)	1/42	0.6069416781917427	0.7665691264305917	1.0867208672086721	0.5426242612810195	PPIA
B Cell Differentiation (GO:0030183)	1/41	0.5980919432736937	0.758368799008122	1.113968253968254	0.5725916973069151	SLC25A5
Regulation Of Proteolysis (GO:0030162)	1/41	0.5980919432736937	0.758368799008122	1.113968253968254	0.5725916973069151	HDAC2
Regulation Of Ubiquitin-Dependent Protein Catabolic Process (GO:2000058)	1/41	0.5980919432736937	0.758368799008122	1.113968253968254	0.5725916973069151	RAD23B
Epithelial To Mesenchymal Transition (GO:0001837)	1/41	0.5980919432736937	0.758368799008122	1.113968253968254	0.5725916973069151	HNRNPAB
Positive Regulation Of Transport (GO:0051050)	1/41	0.5980919432736937	0.758368799008122	1.113968253968254	0.5725916973069151	PLAA
mRNA Transcription (GO:0009299)	1/41	0.5980919432736937	0.758368799008122	1.113968253968254	0.5725916973069151	HSF1
Mitotic Nuclear Division (GO:0140014)	1/41	0.5980919432736937	0.758368799008122	1.113968253968254	0.5725916973069151	RAN
Regulation Of DNA Binding (GO:0051101)	1/41	0.5980919432736937	0.758368799008122	1.113968253968254	0.5725916973069151	NME1
Regulation Of DNA-templated Transcription Elongation (GO:0032784)	1/41	0.5980919432736937	0.758368799008122	1.113968253968254	0.5725916973069151	WDR43
Regulation Of Apoptotic Signaling Pathway (GO:2001233)	1/41	0.5980919432736937	0.758368799008122	1.113968253968254	0.5725916973069151	PPIA
Regulation Of Chromosome Organization (GO:0033044)	1/40	0.5890435997721875	0.7543274755291595	1.1426129426129426	0.6047336982818874	SMG5
Regulation Of Interleukin-2 Production (GO:0032663)	1/40	0.5890435997721875	0.7543274755291595	1.1426129426129426	0.6047336982818874	TRIM27
Neurogenesis (GO:0022008)	1/40	0.5890435997721875	0.7543274755291595	1.1426129426129426	0.6047336982818874	APEX1
Nucleobase-Containing Compound Catabolic Process (GO:0034655)	1/40	0.5890435997721875	0.7543274755291595	1.1426129426129426	0.6047336982818874	RNASEH1
Response To Hydrogen Peroxide (GO:0042542)	1/40	0.5890435997721875	0.7543274755291595	1.1426129426129426	0.6047336982818874	PPIF
mRNA Destabilization (GO:0061157)	1/40	0.5890435997721875	0.7543274755291595	1.1426129426129426	0.6047336982818874	PDE12
Regulation Of Exocytosis (GO:0017157)	1/39	0.5797922049435287	0.746939507269591	1.172765246449457	0.6392573389217937	APEX1
Neutrophil Chemotaxis (GO:0030593)	1/39	0.5797922049435287	0.746939507269591	1.172765246449457	0.6392573389217937	PPIA
Cellular Response To Amino Acid Starvation (GO:0034198)	1/39	0.5797922049435287	0.746939507269591	1.172765246449457	0.6392573389217937	EIF2S1
Positive Regulation Of Biosynthetic Process (GO:0009891)	1/39	0.5797922049435287	0.746939507269591	1.172765246449457	0.6392573389217937	HDAC2
Lysosome Localization (GO:0032418)	1/39	0.5797922049435287	0.746939507269591	1.172765246449457	0.6392573389217937	FAM98A
Protein Modification By Small Protein Removal (GO:0070646)	2/88	0.5790125942009228	0.746939507269591	1.0361427936601986	0.5661805946931485	USPL1;JOSD1
Negative Regulation Of Defense Response (GO:0031348)	2/88	0.5790125942009228	0.746939507269591	1.0361427936601986	0.5661805946931485	C1QBP;LYAR
Golgi Vesicle Transport (GO:0048193)	4/183	0.5735038658151849	0.7440518904275634	0.9953445065176909	0.5534021910716326	TRAPPC4;BCAP29;SPIRE1;SEC31A
Regulation Of Cell Population Proliferation (GO:0042127)	13/605	0.5722056956758316	0.743116781367099	0.9772321826777273	0.5455464568449548	NPM1;HDAC2;CNBP;PINX1;THAP12;GTPBP4;SMARCA4;GNL3;NME1;LMNA;NACC1;FAM98A;SLC25A5
Negative Regulation Of Cytokine Production (GO:0001818)	3/135	0.572174252209394	0.743116781367099	1.0124891083357537	0.5652845125372371	C1QBP;DDX56;TRIM27
Regulation Of Cellular Component Organization (GO:0051128)	3/135	0.572174252209394	0.743116781367099	1.0124891083357537	0.5652845125372371	HSPA8;HSP90AA1;BAG5
SMAD Protein Signal Transduction (GO:0060395)	1/38	0.5703332170586544	0.742934059063247	1.2045474045474045	0.6763949216834639	ZMIZ2
Response To Amino Acid Starvation (GO:1990928)	1/38	0.5703332170586544	0.742934059063247	1.2045474045474045	0.6763949216834639	EIF2S1
Positive Regulation Of Intracellular Transport (GO:0032388)	1/38	0.5703332170586544	0.742934059063247	1.2045474045474045	0.6763949216834639	RUFY3
Positive Regulation Of Osteoblast Differentiation (GO:0045669)	1/38	0.5703332170586544	0.742934059063247	1.2045474045474045	0.6763949216834639	LRP3
Homotypic Cell-Cell Adhesion (GO:0034109)	1/38	0.5703332170586544	0.742934059063247	1.2045474045474045	0.6763949216834639	PPIA
Protein Localization To Chromosome (GO:0034502)	1/38	0.5703332170586544	0.742934059063247	1.2045474045474045	0.6763949216834639	PINX1
Mitotic Spindle Assembly (GO:0090307)	1/38	0.5703332170586544	0.742934059063247	1.2045474045474045	0.6763949216834639	KPNB1
Regulation Of Axonogenesis (GO:0050770)	1/38	0.5703332170586544	0.742934059063247	1.2045474045474045	0.6763949216834639	RUFY3
Regulation Of Cytokine-Mediated Signaling Pathway (GO:0001959)	1/37	0.5606619929079473	0.7362979437474777	1.2380952380952381	0.716407792565418	CDC37
DNA Duplex Unwinding (GO:0032508)	1/37	0.5606619929079473	0.7362979437474777	1.2380952380952381	0.716407792565418	TWNK
Notch Signaling Pathway (GO:0007219)	1/37	0.5606619929079473	0.7362979437474777	1.2380952380952381	0.716407792565418	NLE1
Negative Regulation Of Protein Localization (GO:1903828)	1/37	0.5606619929079473	0.7362979437474777	1.2380952380952381	0.716407792565418	RNF4
Negative Regulation Of Tumor Necrosis Factor Superfamily Cytokine Production (GO:1903556)	1/37	0.5606619929079473	0.7362979437474777	1.2380952380952381	0.716407792565418	TRIM27
Nuclear-Transcribed mRNA Catabolic Process, Deadenylation-Dependent Decay (GO:0000288)	1/37	0.5606619929079473	0.7362979437474777	1.2380952380952381	0.716407792565418	PDE12
Positive Regulation Of Innate Immune Response (GO:0045089)	1/37	0.5606619929079473	0.7362979437474777	1.2380952380952381	0.716407792565418	POLR3D
Positive Regulation Of Myoblast Differentiation (GO:0045663)	1/37	0.5606619929079473	0.7362979437474777	1.2380952380952381	0.716407792565418	SMARCA4
Internal Peptidyl-Lysine Acetylation (GO:0018393)	1/37	0.5606619929079473	0.7362979437474777	1.2380952380952381	0.716407792565418	TAF5L
ERAD Pathway (GO:0036503)	2/85	0.560108434797248	0.7362979437474777	1.0738239582533957	0.6224150834065538	CCDC47;ERLIN1
Positive Regulation Of Cell Growth (GO:0030307)	2/85	0.560108434797248	0.7362979437474777	1.0738239582533957	0.6224150834065538	RUFY3;PLAA
Regulation Of RNA Metabolic Process (GO:0051252)	2/85	0.560108434797248	0.7362979437474777	1.0738239582533957	0.6224150834065538	RRP1B;TAF5L
Positive Regulation Of Metabolic Process (GO:0009893)	2/84	0.5536742019782263	0.7361350185392327	1.0869970483144322	0.6426096631229397	HSF1;SMARCA4
Negative Regulation Of Proteasomal Protein Catabolic Process (GO:1901799)	1/36	0.5507737859760455	0.7330360522762881	1.2735600907029478	0.759590853323333	BAG5
Regulation Of Intracellular Protein Transport (GO:0033157)	1/36	0.5507737859760455	0.7330360522762881	1.2735600907029478	0.759590853323333	RUFY3
Axonal Transport (GO:0098930)	1/36	0.5507737859760455	0.7330360522762881	1.2735600907029478	0.759590853323333	APEX1
Regulation Of Protein Dephosphorylation (GO:0035304)	1/36	0.5507737859760455	0.7330360522762881	1.2735600907029478	0.759590853323333	PPIA
Positive Regulation Of Cell Cycle G1/S Phase Transition (GO:1902808)	1/36	0.5507737859760455	0.7330360522762881	1.2735600907029478	0.759590853323333	CPSF3
Response To Organonitrogen Compound (GO:0010243)	1/36	0.5507737859760455	0.7330360522762881	1.2735600907029478	0.759590853323333	CCDC47
Epidermis Development (GO:0008544)	1/36	0.5507737859760455	0.7330360522762881	1.2735600907029478	0.759590853323333	HDAC2
Positive Regulation Of Lymphocyte Activation (GO:0051251)	1/36	0.5507737859760455	0.7330360522762881	1.2735600907029478	0.759590853323333	HSPD1
Glycolipid Biosynthetic Process (GO:0009247)	1/36	0.5507737859760455	0.7330360522762881	1.2735600907029478	0.759590853323333	PIGW
Mitochondrion Disassembly (GO:0061726)	1/36	0.5507737859760455	0.7330360522762881	1.2735600907029478	0.759590853323333	ATG3
Regulation Of T Cell Differentiation (GO:0045580)	1/36	0.5507737859760455	0.7330360522762881	1.2735600907029478	0.759590853323333	SMARCA4
Transcription By RNA Polymerase II (GO:0006366)	4/177	0.5470742408109663	0.7330360522762881	1.030309767303987	0.6214527276123779	POLR2E;ZC3H8;DDX21;TAF5L
Regulation Of Erythrocyte Differentiation (GO:0045646)	1/35	0.5406637438625621	0.7286222391111177	1.3111111111111111	0.8062779243561548	HSPA9
Negative Regulation Of Mitotic Cell Cycle Phase Transition (GO:1901991)	1/35	0.5406637438625621	0.7286222391111177	1.3111111111111111	0.8062779243561548	PINX1
Negative Regulation Of Tumor Necrosis Factor Production (GO:0032720)	1/35	0.5406637438625621	0.7286222391111177	1.3111111111111111	0.8062779243561548	TRIM27
Nucleic Acid-Templated Transcription (GO:0097659)	1/35	0.5406637438625621	0.7286222391111177	1.3111111111111111	0.8062779243561548	PPP5C
Positive Regulation Of Axonogenesis (GO:0050772)	1/35	0.5406637438625621	0.7286222391111177	1.3111111111111111	0.8062779243561548	RUFY3
Positive Regulation Of Leukocyte Cell-Cell Adhesion (GO:1903039)	1/35	0.5406637438625621	0.7286222391111177	1.3111111111111111	0.8062779243561548	HSPD1
Positive Regulation Of Lymphocyte Differentiation (GO:0045621)	1/35	0.5406637438625621	0.7286222391111177	1.3111111111111111	0.8062779243561548	SMARCA4
Vesicle Cytoskeletal Trafficking (GO:0099518)	1/35	0.5406637438625621	0.7286222391111177	1.3111111111111111	0.8062779243561548	APEX1
Histone H3 Acetylation (GO:0043966)	1/35	0.5406637438625621	0.7286222391111177	1.3111111111111111	0.8062779243561548	TAF5L
Intracellular Steroid Hormone Receptor Signaling Pathway (GO:0030518)	1/35	0.5406637438625621	0.7286222391111177	1.3111111111111111	0.8062779243561548	DDX54
Positive Regulation Of Protein-Containing Complex Assembly (GO:0031334)	2/82	0.540607854073392	0.7286222391111177	1.1143312101910827	0.6853817986337805	HSP90AA1;DHX33
Negative Regulation Of Programmed Cell Death (GO:0043069)	7/313	0.5340156758823562	0.7280489140472378	1.0194174757281553	0.6395112515643357	HSPA9;NPM1;HDAC2;NME2;PPIF;NAA15;HSPD1
Integrin-Mediated Signaling Pathway (GO:0007229)	2/81	0.5339763557232707	0.7280489140472378	1.1285172942030155	0.708035946970898	RCC2;NME2
Positive Regulation Of NF-kappaB Transcription Factor Activity (GO:0051092)	3/127	0.5307142064884544	0.7250840591832705	1.0784293517468824	0.6832190944479736	NPM1;DHX33;PPIA
ATP Metabolic Process (GO:0046034)	1/34	0.5303269059464036	0.7250840591832705	1.3509379509379509	0.8568481458446394	HSPA8
Regulation Of Intracellular Transport (GO:0032386)	1/34	0.5303269059464036	0.7250840591832705	1.3509379509379509	0.8568481458446394	APEX1
Amino Acid Catabolic Process (GO:0009063)	1/34	0.5303269059464036	0.7250840591832705	1.3509379509379509	0.8568481458446394	MTRR
Negative Regulation Of Transport (GO:0051051)	1/34	0.5303269059464036	0.7250840591832705	1.3509379509379509	0.8568481458446394	YRDC
Oligosaccharide Metabolic Process (GO:0009311)	1/34	0.5303269059464036	0.7250840591832705	1.3509379509379509	0.8568481458446394	ST6GALNAC4
Cellular Response To Radiation (GO:0071478)	1/34	0.5303269059464036	0.7250840591832705	1.3509379509379509	0.8568481458446394	EEF1D
Translational Elongation (GO:0006414)	1/34	0.5303269059464036	0.7250840591832705	1.3509379509379509	0.8568481458446394	EEF1D
Protein Destabilization (GO:0031648)	1/34	0.5303269059464036	0.7250840591832705	1.3509379509379509	0.8568481458446394	UTP25
Regulation Of Double-Strand Break Repair (GO:2000779)	2/80	0.5272797973661306	0.7250840591832705	1.1430671239588437	0.7315903318340491	SPIRE1;SMARCA4
Cellular Response To Chemical Stress (GO:0062197)	2/80	0.5272797973661306	0.7250840591832705	1.1430671239588437	0.7315903318340491	PPIA;EIF2S1
Cellular Response To Salt (GO:1902075)	2/80	0.5272797973661306	0.7250840591832705	1.1430671239588437	0.7315903318340491	HSF1;PPIF
Positive Regulation Of DNA Repair (GO:0045739)	2/80	0.5272797973661306	0.7250840591832705	1.1430671239588437	0.7315903318340491	SPIRE1;SMARCA4
Regulation Of Intracellular Signal Transduction (GO:1902531)	6/264	0.523781267922095	0.7250840591832705	1.036609152288072	0.6703555566550798	BOP1;JPT2;PAK1IP1;RRS1;URB2;RPF2
Response To Calcium Ion (GO:0051592)	2/79	0.5205186079475567	0.7218830263238205	1.1579948713706676	0.7560891761380498	PPIF;SEC31A
Positive Regulation Of Cold-Induced Thermogenesis (GO:0120162)	2/79	0.5205186079475567	0.7218830263238205	1.1579948713706676	0.7560891761380498	HSF1;SMARCA4
Regulation Of Cold-Induced Thermogenesis (GO:0120161)	3/125	0.520004852603422	0.7218830263238205	1.0962656470957943	0.7168668917184624	HSF1;PGAM5;SMARCA4
Negative Regulation Of Stress-Activated MAPK Cascade (GO:0032873)	1/33	0.5197582011546459	0.7218830263238205	1.3932539682539682	0.9117336563356307	PPIA
Anterograde Axonal Transport (GO:0008089)	1/33	0.5197582011546459	0.7218830263238205	1.3932539682539682	0.9117336563356307	APEX1
Regulation Of Nitric Oxide Biosynthetic Process (GO:0045428)	1/33	0.5197582011546459	0.7218830263238205	1.3932539682539682	0.9117336563356307	HSP90AA1
Carboxylic Acid Transmembrane Transport (GO:1905039)	1/33	0.5197582011546459	0.7218830263238205	1.3932539682539682	0.9117336563356307	SLC7A5
Regulation Of Wound Healing (GO:0061041)	1/33	0.5197582011546459	0.7218830263238205	1.3932539682539682	0.9117336563356307	SRSF6
Histone Deubiquitination (GO:0016578)	1/33	0.5197582011546459	0.7218830263238205	1.3932539682539682	0.9117336563356307	TAF5L
Positive Regulation Of Response To Biotic Stimulus (GO:0002833)	1/33	0.5197582011546459	0.7218830263238205	1.3932539682539682	0.9117336563356307	POLR3D
Monoubiquitinated Protein Deubiquitination (GO:0035520)	1/33	0.5197582011546459	0.7218830263238205	1.3932539682539682	0.9117336563356307	TAF5L
Regulation Of Protein Localization (GO:0032880)	2/78	0.5136932681553746	0.7209631800610329	1.1733154542406974	0.7815793871139141	RSL1D1;HSP90AA1
Regulation Of Nervous System Development (GO:0051960)	1/32	0.5089524453262276	0.715089298182156	1.438300051203277	0.9714288534045495	ZPR1
Epidermal Cell Differentiation (GO:0009913)	1/32	0.5089524453262276	0.715089298182156	1.438300051203277	0.9714288534045495	HDAC2
Ubiquitin-Dependent Protein Catabolic Process Via The Multivesicular Body Sorting Pathway (GO:0043162)	1/32	0.5089524453262276	0.715089298182156	1.438300051203277	0.9714288534045495	PLAA
Negative Regulation Of Cell-Substrate Adhesion (GO:0010812)	1/32	0.5089524453262276	0.715089298182156	1.438300051203277	0.9714288534045495	RCC2
Regulation Of Cell-Cell Adhesion (GO:0022407)	1/32	0.5089524453262276	0.715089298182156	1.438300051203277	0.9714288534045495	GTPBP4
Positive Regulation Of Double-Strand Break Repair (GO:2000781)	2/77	0.50680431258911	0.715089298182156	1.1890445859872611	0.8081107538024866	SPIRE1;SMARCA4
Positive Regulation Of Protein Kinase B Signaling (GO:0051897)	2/77	0.50680431258911	0.715089298182156	1.1890445859872611	0.8081107538024866	HSP90AA1;C1QBP
Positive Regulation Of Protein Modification By Small Protein Conjugation Or Removal (GO:1903322)	2/76	0.4998523320149998	0.7077117176053958	1.205198829402651	0.8357361617510009	UBA2;GNL3
O-glycan Processing (GO:0016266)	1/31	0.49790433876219115	0.7057300484437665	1.4863492063492063	1.036501622623613	ST6GALNAC4
Regulation Of Receptor Internalization (GO:0002090)	1/31	0.49790433876219115	0.7057300484437665	1.4863492063492063	1.036501622623613	ANKRD13B
Regulation Of Transport (GO:0051049)	1/31	0.49790433876219115	0.7057300484437665	1.4863492063492063	1.036501622623613	YRDC
Transcription Initiation-Coupled Chromatin Remodeling (GO:0045815)	1/31	0.49790433876219115	0.7057300484437665	1.4863492063492063	1.036501622623613	SMARCA4
Positive Regulation Of Protein Dephosphorylation (GO:0035307)	1/31	0.49790433876219115	0.7057300484437665	1.4863492063492063	1.036501622623613	PPIA
Negative Regulation Of DNA Metabolic Process (GO:0051053)	1/31	0.49790433876219115	0.7057300484437665	1.4863492063492063	1.036501622623613	GTPBP4
Regulation Of Amyloid-Beta Formation (GO:1902003)	1/31	0.49790433876219115	0.7057300484437665	1.4863492063492063	1.036501622623613	APEX1
Epithelial Cell Differentiation (GO:0030855)	2/75	0.4928379753801479	0.7039761091168151	1.2217956548294215	0.8645118274711271	HDAC2;E2F4
Positive Regulation Of Intracellular Protein Transport (GO:0090316)	3/120	0.492670295452227	0.7039761091168151	1.143524207421971	0.8095180543005606	RUFY3;RAN;ZPR1
Negative Regulation Of Macromolecule Metabolic Process (GO:0010605)	4/164	0.48710101252755555	0.6973292582012948	1.1150641025641026	0.8020474997608724	SLC7A5;STC2;PTRH2;LRP3
Regulation Of Defense Response To Virus By Host (GO:0050691)	1/30	0.4866084637370011	0.6973292582012948	1.537712096332786	1.1076070343344162	HSP90AA1
Regulation Of Interleukin-10 Production (GO:0032653)	1/30	0.4866084637370011	0.6973292582012948	1.537712096332786	1.1076070343344162	HSPD1
Neuron Projection Extension (GO:1990138)	1/30	0.4866084637370011	0.6973292582012948	1.537712096332786	1.1076070343344162	HSP90AA1
Positive Regulation Of G1/S Transition Of Mitotic Cell Cycle (GO:1900087)	1/30	0.4866084637370011	0.6973292582012948	1.537712096332786	1.1076070343344162	CPSF3
Positive Regulation Of Chromosome Organization (GO:2001252)	1/30	0.4866084637370011	0.6973292582012948	1.537712096332786	1.1076070343344162	GNL3
Sister Chromatid Segregation (GO:0000819)	1/30	0.4866084637370011	0.6973292582012948	1.537712096332786	1.1076070343344162	RAN
Positive Regulation Of Organelle Organization (GO:0010638)	1/30	0.4866084637370011	0.6973292582012948	1.537712096332786	1.1076070343344162	PFDN2
Vesicle Budding From Membrane (GO:0006900)	1/30	0.4866084637370011	0.6973292582012948	1.537712096332786	1.1076070343344162	TRAPPC4
Positive Regulation Of Signaling Receptor Activity (GO:2000273)	1/30	0.4866084637370011	0.6973292582012948	1.537712096332786	1.1076070343344162	HDAC2
Positive Regulation Of Substrate Adhesion-Dependent Cell Spreading (GO:1900026)	1/30	0.4866084637370011	0.6973292582012948	1.537712096332786	1.1076070343344162	C1QBP
Protein Palmitoylation (GO:0018345)	1/30	0.4866084637370011	0.6973292582012948	1.537712096332786	1.1076070343344162	ZDHHC9
Mitotic Spindle Organization (GO:0007052)	2/74	0.4857619523633135	0.6973292582012948	1.2388535031847134	0.8944975527916365	KPNB1;RAN
Positive Regulation Of Multicellular Organismal Process (GO:0051240)	7/298	0.48205739069818376	0.6973292582012948	1.0731324859039804	0.783056301704256	UTP25;HDAC2;C1QBP;APEX1;HSF1;NME2;SMARCA4
Regulation Of DNA Metabolic Process (GO:0051052)	3/117	0.4759078478148726	0.6920829380087469	1.1738691777366739	0.871634301979896	KPNA2;TAF5L;SMG5
Negative Regulation Of Double-Strand Break Repair (GO:2000780)	1/29	0.47505928171507367	0.6916304248498867	1.5927437641723357	1.1855041565006665	HSF1
Regulation Of Cellular Senescence (GO:2000772)	1/29	0.47505928171507367	0.6916304248498867	1.5927437641723357	1.1855041565006665	RSL1D1
Odontogenesis (GO:0042476)	1/29	0.47505928171507367	0.6916304248498867	1.5927437641723357	1.1855041565006665	HDAC2
Regulation Of Protein Modification By Small Protein Conjugation Or Removal (GO:1903320)	1/29	0.47505928171507367	0.6916304248498867	1.5927437641723357	1.1855041565006665	HSP90AA1
Regulation Of Protein Polymerization (GO:0032271)	1/29	0.47505928171507367	0.6916304248498867	1.5927437641723357	1.1855041565006665	HSP90AA1
Cellular Response To Hydrogen Peroxide (GO:0070301)	1/29	0.47505928171507367	0.6916304248498867	1.5927437641723357	1.1855041565006665	PPIF
Platelet Aggregation (GO:0070527)	1/29	0.47505928171507367	0.6916304248498867	1.5927437641723357	1.1855041565006665	PPIA
Regulation Of Type I Interferon-Mediated Signaling Pathway (GO:0060338)	1/29	0.47505928171507367	0.6916304248498867	1.5927437641723357	1.1855041565006665	CDC37
Ceramide Biosynthetic Process (GO:0046513)	1/29	0.47505928171507367	0.6916304248498867	1.5927437641723357	1.1855041565006665	ST6GALNAC4
Embryonic Limb Morphogenesis (GO:0030326)	1/29	0.47505928171507367	0.6916304248498867	1.5927437641723357	1.1855041565006665	HDAC2
Positive Regulation Of Production Of Molecular Mediator Of Immune Response (GO:0002702)	1/29	0.47505928171507367	0.6916304248498867	1.5927437641723357	1.1855041565006665	SLC7A5
Regulation Of G0 To G1 Transition (GO:0070316)	1/29	0.47505928171507367	0.6916304248498867	1.5927437641723357	1.1855041565006665	SMARCA4
Regulation Of Axon Extension (GO:0030516)	1/29	0.47505928171507367	0.6916304248498867	1.5927437641723357	1.1855041565006665	RUFY3
Negative Regulation Of Apoptotic Process (GO:0043066)	9/385	0.4719693908720881	0.6916304248498867	1.0681613417423246	0.8020194852488693	HSPA9;NPM1;HDAC2;SET;PTRH2;NME2;PPIF;NAA15;HSPD1
Negative Regulation Of Transforming Growth Factor Beta Receptor Signaling Pathway (GO:0030512)	2/72	0.47142806276225213	0.6916304248498867	1.2744313011828936	0.9583580133370481	HDAC2;STRAP
Regulation Of Protein Secretion (GO:0050708)	2/72	0.47142806276225213	0.6916304248498867	1.2744313011828936	0.9583580133370481	PPIA;PPID
Negative Regulation Of Nucleic Acid-Templated Transcription (GO:1903507)	9/384	0.4688645370600904	0.6916304248498867	1.0710879478827362	0.8112863395760568	MBD3;HSPA8;ILF3;HDAC2;SET;NACC1;ZC3H8;SMARCA4;GATAD2A
Regulation Of Cyclin-Dependent Protein Serine/Threonine Kinase Activity (GO:0000079)	2/71	0.4641719402337496	0.689030319585739	1.2929936305732483	0.992372914734036	CDC37;GTPBP4
Negative Regulation Of Fat Cell Differentiation (GO:0045599)	1/28	0.4632511307666599	0.6884575118899438	1.651851851851852	1.2710768292709724	LRP3
GPI Anchor Biosynthetic Process (GO:0006506)	1/28	0.4632511307666599	0.6884575118899438	1.651851851851852	1.2710768292709724	PIGW
Negative Regulation Of Microtubule Polymerization Or Depolymerization (GO:0031111)	1/28	0.4632511307666599	0.6884575118899438	1.651851851851852	1.2710768292709724	FKBP4
Actin Filament Polymerization (GO:0030041)	1/28	0.4632511307666599	0.6884575118899438	1.651851851851852	1.2710768292709724	SPIRE1
Regulation Of Spindle Assembly (GO:0090169)	1/28	0.4632511307666599	0.6884575118899438	1.651851851851852	1.2710768292709724	RNF4
Regulation Of Ubiquitin-Protein Transferase Activity (GO:0051438)	1/28	0.4632511307666599	0.6884575118899438	1.651851851851852	1.2710768292709724	BAG5
Response To Epidermal Growth Factor (GO:0070849)	1/28	0.4632511307666599	0.6884575118899438	1.651851851851852	1.2710768292709724	ZPR1
Establishment Of Mitotic Spindle Localization (GO:0040001)	1/28	0.4632511307666599	0.6884575118899438	1.651851851851852	1.2710768292709724	KPNB1
Toll-Like Receptor Signaling Pathway (GO:0002224)	1/28	0.4632511307666599	0.6884575118899438	1.651851851851852	1.2710768292709724	HSPD1
Positive Regulation Of Myeloid Leukocyte Differentiation (GO:0002763)	1/28	0.4632511307666599	0.6884575118899438	1.651851851851852	1.2710768292709724	HSF1
Vesicle Coating (GO:0006901)	1/28	0.4632511307666599	0.6884575118899438	1.651851851851852	1.2710768292709724	TRAPPC4
Integrated Stress Response Signaling (GO:0140467)	1/28	0.4632511307666599	0.6884575118899438	1.651851851851852	1.2710768292709724	EIF2S1
Protein K11-linked Ubiquitination (GO:0070979)	1/28	0.4632511307666599	0.6884575118899438	1.651851851851852	1.2710768292709724	RNF4
Regulation Of DNA Recombination (GO:0000018)	1/28	0.4632511307666599	0.6884575118899438	1.651851851851852	1.2710768292709724	KPNA2
Negative Regulation Of Calcium Ion Transmembrane Transporter Activity (GO:1901020)	1/28	0.4632511307666599	0.6884575118899438	1.651851851851852	1.2710768292709724	GSTO1
Negative Regulation Of Cell-Cell Adhesion (GO:0022408)	1/28	0.4632511307666599	0.6884575118899438	1.651851851851852	1.2710768292709724	GTPBP4
Positive Regulation Of I-kappaB kinase/NF-kappaB Signaling (GO:0043123)	4/158	0.45836195117412865	0.6884575118899438	1.159007659007659	0.90413737850677	PPP5C;EEF1D;DHX15;DDX21
Positive Regulation Of Cell Population Proliferation (GO:0008284)	9/380	0.4564124994092794	0.6884575118899438	1.0829521409694725	0.8494224725568542	NPM1;HDAC2;CNBP;NACC1;NME2;FAM98A;SLC25A5;SMARCA4;NME1
Positive Regulation Of Gene Expression (GO:0010628)	9/380	0.4564124994092794	0.6884575118899438	1.0829521409694725	0.8494224725568542	NPM1;SSB;EIF4A3;NAT10;LRP3;FAM98A;LARP4;SMARCA4;ZPR1
Negative Regulation Of Intracellular Steroid Hormone Receptor Signaling Pathway (GO:0033144)	1/27	0.45117822292493637	0.6855565205482799	1.7155067155067154	1.3653595200045394	SMARCA4
Neutral Amino Acid Transport (GO:0015804)	1/27	0.45117822292493637	0.6855565205482799	1.7155067155067154	1.3653595200045394	SLC7A5
Cell-Substrate Junction Assembly (GO:0007044)	1/27	0.45117822292493637	0.6855565205482799	1.7155067155067154	1.3653595200045394	RCC2
Positive Regulation Of Epidermal Growth Factor Receptor Signaling Pathway (GO:0045742)	1/27	0.45117822292493637	0.6855565205482799	1.7155067155067154	1.3653595200045394	APEX1
Monoubiquitinated Histone H2A Deubiquitination (GO:0035522)	1/27	0.45117822292493637	0.6855565205482799	1.7155067155067154	1.3653595200045394	TAF5L
Monoubiquitinated Histone Deubiquitination (GO:0035521)	1/27	0.45117822292493637	0.6855565205482799	1.7155067155067154	1.3653595200045394	TAF5L
Negative Regulation Of Cytoskeleton Organization (GO:0051494)	1/27	0.45117822292493637	0.6855565205482799	1.7155067155067154	1.3653595200045394	FKBP4
Protein K48-linked Ubiquitination (GO:0070936)	2/69	0.4494862253294785	0.6855565205482799	1.3317805875083182	1.0649584399834684	UBE2Q2;RNF4
Protein-Containing Complex Organization (GO:0043933)	3/111	0.4416544550485751	0.6774842474940598	1.2396166134185302	1.0130487593636066	NIFK;HSF1;PPID
Regulation Of Anatomical Structure Morphogenesis (GO:0022603)	3/111	0.4416544550485751	0.6774842474940598	1.2396166134185302	1.0130487593636066	RUFY3;LARP4;MARCHF5
Regulation Of Protein Transport (GO:0051223)	1/26	0.4388346412346608	0.6747672440489946	1.7842539682539682	1.4695697497653306	HSPA8
Phosphatidylinositol 3-Kinase Signaling (GO:0014065)	1/26	0.4388346412346608	0.6747672440489946	1.7842539682539682	1.4695697497653306	C1QBP
Positive Regulation Of T Cell Mediated Immunity (GO:0002711)	1/26	0.4388346412346608	0.6747672440489946	1.7842539682539682	1.4695697497653306	HSPD1
Positive Regulation Of Cytokine Production Involved In Immune Response (GO:0002720)	1/26	0.4388346412346608	0.6747672440489946	1.7842539682539682	1.4695697497653306	SLC7A5
Positive Regulation Of Dephosphorylation (GO:0035306)	1/26	0.4388346412346608	0.6747672440489946	1.7842539682539682	1.4695697497653306	PPIA
Positive Regulation Of Mitotic Cell Cycle (GO:0045931)	1/26	0.4388346412346608	0.6747672440489946	1.7842539682539682	1.4695697497653306	HSF1
Negative Regulation Of Cell-Matrix Adhesion (GO:0001953)	1/26	0.4388346412346608	0.6747672440489946	1.7842539682539682	1.4695697497653306	RCC2
Regulation Of Cell Morphogenesis (GO:0022604)	1/26	0.4388346412346608	0.6747672440489946	1.7842539682539682	1.4695697497653306	LARP4
Regulation Of Protein Catabolic Process (GO:0042176)	3/110	0.43586018011380623	0.6747672440489946	1.2512913917171777	1.0391146338945483	HSP90AA1;PSME3;ODC1
Defense Response To Virus (GO:0051607)	4/152	0.42910308260303137	0.6669754436112335	1.2065142065142065	1.020781120963017	PDE12;NDUFAF4;DDX56;DHX15
DNA-templated DNA Replication (GO:0006261)	2/66	0.427040883817718	0.6645726934382141	1.3945063694267517	1.1865513373767298	TWNK;NOC3L
Protein Targeting To Membrane (GO:0006612)	2/66	0.427040883817718	0.6645726934382141	1.3945063694267517	1.1865513373767298	ATG3;ZDHHC9
GPI Anchor Metabolic Process (GO:0006505)	1/25	0.4262143368016154	0.6645726934382141	1.8587301587301588	1.5851490964120782	PIGW
Alpha-Amino Acid Catabolic Process (GO:1901606)	1/25	0.4262143368016154	0.6645726934382141	1.8587301587301588	1.5851490964120782	MTRR
Carbohydrate Derivative Biosynthetic Process (GO:1901137)	1/25	0.4262143368016154	0.6645726934382141	1.8587301587301588	1.5851490964120782	ALG8
Carboxylic Acid Metabolic Process (GO:0019752)	1/25	0.4262143368016154	0.6645726934382141	1.8587301587301588	1.5851490964120782	GSTO1
Peptidyl-Lysine Methylation (GO:0018022)	1/25	0.4262143368016154	0.6645726934382141	1.8587301587301588	1.5851490964120782	EEF2KMT
Cellular Response To Epidermal Growth Factor Stimulus (GO:0071364)	1/25	0.4262143368016154	0.6645726934382141	1.8587301587301588	1.5851490964120782	ZPR1
Response To Steroid Hormone (GO:0048545)	1/25	0.4262143368016154	0.6645726934382141	1.8587301587301588	1.5851490964120782	HSPA8
Iron-Sulfur Cluster Assembly (GO:0016226)	1/25	0.4262143368016154	0.6645726934382141	1.8587301587301588	1.5851490964120782	HSPA9
mRNA Splice Site Recognition (GO:0006376)	1/25	0.4262143368016154	0.6645726934382141	1.8587301587301588	1.5851490964120782	SRSF6
Protein Insertion Into ER Membrane (GO:0045048)	1/25	0.4262143368016154	0.6645726934382141	1.8587301587301588	1.5851490964120782	CCDC47
Metallo-Sulfur Cluster Assembly (GO:0031163)	1/25	0.4262143368016154	0.6645726934382141	1.8587301587301588	1.5851490964120782	HSPA9
Protein Targeting To Lysosome (GO:0006622)	1/25	0.4262143368016154	0.6645726934382141	1.8587301587301588	1.5851490964120782	HSPA8
Regulation Of Androgen Receptor Signaling Pathway (GO:0060765)	1/25	0.4262143368016154	0.6645726934382141	1.8587301587301588	1.5851490964120782	SMARCA4
Negative Regulation Of Supramolecular Fiber Organization (GO:1902904)	2/65	0.4194530339327635	0.6645726934382141	1.4167424931756143	1.2308711435284887	HSPA8;PFDN2
Response To Ionizing Radiation (GO:0010212)	2/65	0.4194530339327635	0.6645726934382141	1.4167424931756143	1.2308711435284887	EEF1D;AEN
Regulation Of Myeloid Cell Differentiation (GO:0045637)	1/24	0.41331112618250787	0.6567054560455402	1.9396825396825397	1.7138155031605828	HSPA9
Regulation Of Neuron Migration (GO:2001222)	1/24	0.41331112618250787	0.6567054560455402	1.9396825396825397	1.7138155031605828	PLAA
Regulation Of Nucleotide-Excision Repair (GO:2000819)	1/24	0.41331112618250787	0.6567054560455402	1.9396825396825397	1.7138155031605828	SMARCA4
Plasma Membrane Invagination (GO:0099024)	1/24	0.41331112618250787	0.6567054560455402	1.9396825396825397	1.7138155031605828	SPIRE1
Positive Regulation Of Interleukin-12 Production (GO:0032735)	1/24	0.41331112618250787	0.6567054560455402	1.9396825396825397	1.7138155031605828	HSPD1
Prostaglandin Metabolic Process (GO:0006693)	1/24	0.41331112618250787	0.6567054560455402	1.9396825396825397	1.7138155031605828	PLAA
Regulation Of Arp2/3 Complex-Mediated Actin Nucleation (GO:0034315)	1/24	0.41331112618250787	0.6567054560455402	1.9396825396825397	1.7138155031605828	GMFB
Negative Regulation Of Cation Channel Activity (GO:2001258)	1/24	0.41331112618250787	0.6567054560455402	1.9396825396825397	1.7138155031605828	GSTO1
Establishment Of Protein Localization To Membrane (GO:0090150)	2/64	0.41181450917946294	0.6567054560455402	1.4396959112389562	1.277272659936997	ATG3;ZDHHC9
Negative Regulation Of Cellular Component Organization (GO:0051129)	2/64	0.41181450917946294	0.6567054560455402	1.4396959112389562	1.277272659936997	HSPA8;HSF1
Protein Autoubiquitination (GO:0051865)	2/63	0.40412686051249824	0.6501390868494815	1.4634019003863423	1.3258808128415893	RNF4;MARCHF5
Regulation Of Cell Cycle G1/S Phase Transition (GO:1902806)	2/63	0.40412686051249824	0.6501390868494815	1.4634019003863423	1.3258808128415893	PSME3;SMARCA4
Endoplasmic Reticulum To Golgi Vesicle-Mediated Transport (GO:0006888)	3/104	0.40066312534576465	0.6461822585463648	1.32619491981147	1.2129833504289942	TRAPPC4;BCAP29;SEC31A
Regulation Of Double-Strand Break Repair Via Nonhomologous End Joining (GO:2001032)	1/23	0.4001186880821103	0.6461138664512873	2.027994227994228	1.8576306577993353	HSF1
Negative Regulation Of Receptor-Mediated Endocytosis (GO:0048261)	1/23	0.4001186880821103	0.6461138664512873	2.027994227994228	1.8576306577993353	ANKRD13B
Regulation Of Macrophage Activation (GO:0043030)	1/23	0.4001186880821103	0.6461138664512873	2.027994227994228	1.8576306577993353	HSPD1
Regulation Of Ryanodine-Sensitive Calcium-Release Channel Activity (GO:0060314)	1/23	0.4001186880821103	0.6461138664512873	2.027994227994228	1.8576306577993353	GSTO1
Respiratory Chain Complex IV Assembly (GO:0008535)	1/23	0.4001186880821103	0.6461138664512873	2.027994227994228	1.8576306577993353	SCO1
Embryonic Skeletal System Morphogenesis (GO:0048704)	1/23	0.4001186880821103	0.6461138664512873	2.027994227994228	1.8576306577993353	EIF4A3
Positive Regulation Of Mononuclear Cell Migration (GO:0071677)	1/23	0.4001186880821103	0.6461138664512873	2.027994227994228	1.8576306577993353	C1QBP
Negative Regulation Of G2/M Transition Of Mitotic Cell Cycle (GO:0010972)	1/23	0.4001186880821103	0.6461138664512873	2.027994227994228	1.8576306577993353	PINX1
Mitochondrial Gene Expression (GO:0140053)	3/102	0.3887903872873498	0.6341866013166277	1.3531803659599186	1.2783696957291069	MRPL50;TWNK;MRPL17
Negative Regulation Of Intracellular Protein Transport (GO:0090317)	1/22	0.3866305605177768	0.6314638723177395	2.124716553287982	2.01908768464986	RANGAP1
Regulation Of Fatty Acid Biosynthetic Process (GO:0042304)	1/22	0.3866305605177768	0.6314638723177395	2.124716553287982	2.01908768464986	ERLIN1
Regulation Of Interferon-Alpha Production (GO:0032647)	1/22	0.3866305605177768	0.6314638723177395	2.124716553287982	2.01908768464986	HSPD1
Alpha-Amino Acid Metabolic Process (GO:1901605)	1/22	0.3866305605177768	0.6314638723177395	2.124716553287982	2.01908768464986	MTRR
Regulation Of Myelination (GO:0031641)	1/22	0.3866305605177768	0.6314638723177395	2.124716553287982	2.01908768464986	ZPR1
Regulation Of Neutrophil Chemotaxis (GO:0090022)	1/22	0.3866305605177768	0.6314638723177395	2.124716553287982	2.01908768464986	C1QBP
peptidyl-L-cysteine S-palmitoylation (GO:0018230)	1/22	0.3866305605177768	0.6314638723177395	2.124716553287982	2.01908768464986	ZDHHC9
peptidyl-S-diacylglycerol-L-cysteine Biosynthetic Process From Peptidyl-Cysteine (GO:0018231)	1/22	0.3866305605177768	0.6314638723177395	2.124716553287982	2.01908768464986	ZDHHC9
Regulation Of Release Of Sequestered Calcium Ion Into Cytosol By Sarcoplasmic Reticulum (GO:0010880)	1/22	0.3866305605177768	0.6314638723177395	2.124716553287982	2.01908768464986	GSTO1
Regulation Of Supramolecular Fiber Organization (GO:1902903)	1/22	0.3866305605177768	0.6314638723177395	2.124716553287982	2.01908768464986	HSPA8
Cellular Response To Steroid Hormone Stimulus (GO:0071383)	1/22	0.3866305605177768	0.6314638723177395	2.124716553287982	2.01908768464986	HSPA8
Cellular Response To Topologically Incorrect Protein (GO:0035967)	1/22	0.3866305605177768	0.6314638723177395	2.124716553287982	2.01908768464986	HSF1
Response To Gamma Radiation (GO:0010332)	1/22	0.3866305605177768	0.6314638723177395	2.124716553287982	2.01908768464986	HSF1
Positive Regulation Of Defense Response To Virus By Host (GO:0002230)	1/22	0.3866305605177768	0.6314638723177395	2.124716553287982	2.01908768464986	HSP90AA1
Positive Regulation Of Nitric Oxide Metabolic Process (GO:1904407)	1/22	0.3866305605177768	0.6314638723177395	2.124716553287982	2.01908768464986	HSP90AA1
Protein Targeting To ER (GO:0045047)	1/22	0.3866305605177768	0.6314638723177395	2.124716553287982	2.01908768464986	SRP72
Myeloid Cell Development (GO:0061515)	1/22	0.3866305605177768	0.6314638723177395	2.124716553287982	2.01908768464986	LYAR
Negative Regulation Of Cell Junction Assembly (GO:1901889)	1/22	0.3866305605177768	0.6314638723177395	2.124716553287982	2.01908768464986	RCC2
Negative Regulation Of Neuron Apoptotic Process (GO:0043524)	2/60	0.3807861206676709	0.6314638723177395	1.5394245552383043	1.486341231871429	SET;ZPR1
Positive Regulation Of Cell Cycle (GO:0045787)	2/60	0.3807861206676709	0.6314638723177395	1.5394245552383043	1.486341231871429	HSF1;ZPR1
Positive Regulation Of Protein Secretion (GO:0050714)	2/60	0.3807861206676709	0.6314638723177395	1.5394245552383043	1.486341231871429	PPIA;PPID
Positive Regulation Of Secretion By Cell (GO:1903532)	2/60	0.3807861206676709	0.6314638723177395	1.5394245552383043	1.486341231871429	PPIA;PPID
Regulation Of Protein-Containing Complex Assembly (GO:0043254)	3/100	0.37686187926338727	0.6314638723177395	1.3812786140113962	1.3479573761979544	HSPA8;HSP90AA1;HSF1
Protein Lipidation (GO:0006497)	2/59	0.3729194305833922	0.6273821008638245	1.566543747904794	1.5452276092748005	ZDHHC9;PIGW
Regulation Of Cytoplasmic Translation (GO:2000765)	1/21	0.37284013756887413	0.6273821008638245	2.2311111111111113	2.2012265754686062	SYNCRIP
Activation Of Protein Kinase B Activity (GO:0032148)	1/21	0.37284013756887413	0.6273821008638245	2.2311111111111113	2.2012265754686062	PPIA
Regulation Of Microtubule Polymerization Or Depolymerization (GO:0031110)	1/21	0.37284013756887413	0.6273821008638245	2.2311111111111113	2.2012265754686062	FKBP4
Negative Regulation Of Type II Interferon Production (GO:0032689)	1/21	0.37284013756887413	0.6273821008638245	2.2311111111111113	2.2012265754686062	C1QBP
Nucleic Acid Phosphodiester Bond Hydrolysis (GO:0090305)	1/21	0.37284013756887413	0.6273821008638245	2.2311111111111113	2.2012265754686062	PDE12
Regulation Of Protein Export From Nucleus (GO:0046825)	1/21	0.37284013756887413	0.6273821008638245	2.2311111111111113	2.2012265754686062	RANGAP1
Regulation Of Proteolysis Involved In Protein Catabolic Process (GO:1903050)	1/21	0.37284013756887413	0.6273821008638245	2.2311111111111113	2.2012265754686062	PSME3
Positive Regulation Of ERBB Signaling Pathway (GO:1901186)	1/21	0.37284013756887413	0.6273821008638245	2.2311111111111113	2.2012265754686062	APEX1
snRNA Metabolic Process (GO:0016073)	1/21	0.37284013756887413	0.6273821008638245	2.2311111111111113	2.2012265754686062	USPL1
Focal Adhesion Assembly (GO:0048041)	1/21	0.37284013756887413	0.6273821008638245	2.2311111111111113	2.2012265754686062	RCC2
Positive Regulation Of Nitric Oxide Biosynthetic Process (GO:0045429)	1/21	0.37284013756887413	0.6273821008638245	2.2311111111111113	2.2012265754686062	HSP90AA1
Positive Regulation Of Peptidase Activity (GO:0010952)	1/21	0.37284013756887413	0.6273821008638245	2.2311111111111113	2.2012265754686062	PSME3
Protein N-linked Glycosylation Via Asparagine (GO:0018279)	1/21	0.37284013756887413	0.6273821008638245	2.2311111111111113	2.2012265754686062	ALG8
Positive Regulation Of Epithelial Cell Proliferation (GO:0050679)	3/99	0.37087962922160045	0.6273821008638245	1.3957667731629393	1.3844299626029486	NME2;SRSF6;NME1
Protein Maturation (GO:0051604)	3/99	0.37087962922160045	0.6273821008638245	1.3957667731629393	1.3844299626029486	NAA50;NAA15;HSPD1
B Cell Activation (GO:0042113)	2/58	0.36501286115818343	0.6271983341930335	1.594631483166515	1.6071057908766893	SLC25A5;HSPD1
Positive Regulation Of Cysteine-Type Endopeptidase Activity Involved In Apoptotic Process (GO:0043280)	3/97	0.3588852495456463	0.6174937381888327	1.4256678675820815	1.4609568265799175	PDCD2;HSPE1;HSPD1
Regulation Of Cholesterol Metabolic Process (GO:0090181)	1/20	0.3587406661704745	0.6174937381888327	2.348705096073517	2.4077880173207014	ERLIN1
Negative Regulation Of Neurogenesis (GO:0050768)	1/20	0.3587406661704745	0.6174937381888327	2.348705096073517	2.4077880173207014	RUFY3
Axon Extension (GO:0048675)	1/20	0.3587406661704745	0.6174937381888327	2.348705096073517	2.4077880173207014	HSP90AA1
Regulation Of Nuclear-Transcribed mRNA Catabolic Process, Deadenylation-Dependent Decay (GO:1900151)	1/20	0.3587406661704745	0.6174937381888327	2.348705096073517	2.4077880173207014	SYNCRIP
Regulation Of Plasma Membrane Bounded Cell Projection Organization (GO:0120035)	1/20	0.3587406661704745	0.6174937381888327	2.348705096073517	2.4077880173207014	NCS1
Cellular Response To Cadmium Ion (GO:0071276)	1/20	0.3587406661704745	0.6174937381888327	2.348705096073517	2.4077880173207014	HSF1
Positive Regulation Of Endopeptidase Activity (GO:0010950)	1/20	0.3587406661704745	0.6174937381888327	2.348705096073517	2.4077880173207014	PSME3
Positive Regulation Of Neutrophil Migration (GO:1902624)	1/20	0.3587406661704745	0.6174937381888327	2.348705096073517	2.4077880173207014	C1QBP
Positive Regulation Of Reproductive Process (GO:2000243)	1/20	0.3587406661704745	0.6174937381888327	2.348705096073517	2.4077880173207014	C1QBP
Mitochondrial RNA Metabolic Process (GO:0000959)	1/20	0.3587406661704745	0.6174937381888327	2.348705096073517	2.4077880173207014	TWNK
Modified Amino Acid Transport (GO:0072337)	1/20	0.3587406661704745	0.6174937381888327	2.348705096073517	2.4077880173207014	SLC7A1
Modulation By Host Of Viral Genome Replication (GO:0044827)	1/20	0.3587406661704745	0.6174937381888327	2.348705096073517	2.4077880173207014	DDX56
Modulation By Host Of Viral Process (GO:0044788)	1/20	0.3587406661704745	0.6174937381888327	2.348705096073517	2.4077880173207014	ZDHHC9
Regulation Of Calcium-Mediated Signaling (GO:0050848)	1/20	0.3587406661704745	0.6174937381888327	2.348705096073517	2.4077880173207014	JPT2
Regulation Of Cardiac Muscle Contraction By Calcium Ion Signaling (GO:0010882)	1/20	0.3587406661704745	0.6174937381888327	2.348705096073517	2.4077880173207014	GSTO1
Regulation Of Catabolic Process (GO:0009894)	1/20	0.3587406661704745	0.6174937381888327	2.348705096073517	2.4077880173207014	ODC1
Positive Regulation Of Mitotic Cell Cycle Phase Transition (GO:1901992)	2/57	0.35706858495563626	0.6174937381888327	1.6237405906195714	1.672172552226352	CPSF3;RCC2
Positive Regulation Of Programmed Cell Death (GO:0043068)	6/220	0.3537148267340532	0.6174937381888327	1.2537232438950858	1.302949765197921	MLLT11;C1QBP;PDCD2;RRP1B;PPID;HSPD1
Negative Regulation Of Immune Response (GO:0050777)	2/56	0.34908889134980503	0.6162927341113842	1.653927813163482	1.7406410754822061	TRIM27;LYAR
Endomembrane System Organization (GO:0010256)	5/177	0.3485417287400544	0.6161719847368818	1.299633590069543	1.3698103180750278	JAGN1;BAG5;LMNA;LMNB2;SEC31A
Regulation Of G1/S Transition Of Mitotic Cell Cycle (GO:2000045)	3/95	0.3468595537886007	0.6140416034744555	1.4568690095846646	1.542584371379105	PSME3;CPSF3;SMARCA4
COPII Vesicle Coating (GO:0048208)	1/19	0.34432524294024314	0.6103947488486128	2.4793650793650794	2.6434211822263376	TRAPPC4
DNA Replication Initiation (GO:0006270)	1/19	0.34432524294024314	0.6103947488486128	2.4793650793650794	2.6434211822263376	NOC3L
Negative Regulation Of Interleukin-2 Production (GO:0032703)	1/19	0.34432524294024314	0.6103947488486128	2.4793650793650794	2.6434211822263376	TRIM27
Negative Regulation Of Protein Localization To Nucleus (GO:1900181)	1/19	0.34432524294024314	0.6103947488486128	2.4793650793650794	2.6434211822263376	POLR1A
Negative Regulation Of Stem Cell Population Maintenance (GO:1902455)	1/19	0.34432524294024314	0.6103947488486128	2.4793650793650794	2.6434211822263376	HDAC2
Regulation Of Ruffle Assembly (GO:1900027)	1/19	0.34432524294024314	0.6103947488486128	2.4793650793650794	2.6434211822263376	FAM98A
Regulation Of Spindle Organization (GO:0090224)	1/19	0.34432524294024314	0.6103947488486128	2.4793650793650794	2.6434211822263376	RNF4
Positive Regulation Of G2/M Transition Of Mitotic Cell Cycle (GO:0010971)	1/19	0.34432524294024314	0.6103947488486128	2.4793650793650794	2.6434211822263376	RCC2
Endoplasmic Reticulum Calcium Ion Homeostasis (GO:0032469)	1/19	0.34432524294024314	0.6103947488486128	2.4793650793650794	2.6434211822263376	CCDC47
Positive Regulation Of Interferon-Alpha Production (GO:0032727)	1/19	0.34432524294024314	0.6103947488486128	2.4793650793650794	2.6434211822263376	HSPD1
Vesicle Cargo Loading (GO:0035459)	1/19	0.34432524294024314	0.6103947488486128	2.4793650793650794	2.6434211822263376	SEC31A
Vesicle Targeting, Rough ER To cis-Golgi (GO:0048207)	1/19	0.34432524294024314	0.6103947488486128	2.4793650793650794	2.6434211822263376	TRAPPC4
Positive Regulation Of Viral Life Cycle (GO:1903902)	1/19	0.34432524294024314	0.6103947488486128	2.4793650793650794	2.6434211822263376	KPNA2
Protein Localization To Cell Junction (GO:1902414)	1/19	0.34432524294024314	0.6103947488486128	2.4793650793650794	2.6434211822263376	ILF3
Mitochondrial Cytochrome C Oxidase Assembly (GO:0033617)	1/19	0.34432524294024314	0.6103947488486128	2.4793650793650794	2.6434211822263376	SCO1
Regulation Of Cellular Localization (GO:0060341)	2/55	0.3410761909060776	0.6103947488486128	1.6852541761807476	1.8127426315147026	RSL1D1;HSP90AA1
Negative Regulation Of Kinase Activity (GO:0033673)	2/55	0.3410761909060776	0.6103947488486128	1.6852541761807476	1.8127426315147026	TRIM27;PPIA
Positive Regulation Of Protein Binding (GO:0032092)	2/55	0.3410761909060776	0.6103947488486128	1.6852541761807476	1.8127426315147026	NMD3;RAN
Protein N-linked Glycosylation (GO:0006487)	2/55	0.3410761909060776	0.6103947488486128	1.6852541761807476	1.8127426315147026	ALG8;ALG3
Response To Type II Interferon (GO:0034341)	2/54	0.3330330194429206	0.6062425686323037	1.7177853993140617	1.8887284710082661	SYNCRIP;PDE12
mRNA Export From Nucleus (GO:0006406)	2/54	0.3330330194429206	0.6062425686323037	1.7177853993140617	1.8887284710082661	EIF4A3;SMG5
Regulation Of Cytokine Production Involved In Immune Response (GO:0002718)	1/18	0.3295868107841967	0.6016712418145549	2.6253968253968254	2.9139686237845837	SLC7A5
DNA Unwinding Involved In DNA Replication (GO:0006268)	1/18	0.3295868107841967	0.6016712418145549	2.6253968253968254	2.9139686237845837	TWNK
Regulation Of Interleukin-17 Production (GO:0032660)	1/18	0.3295868107841967	0.6016712418145549	2.6253968253968254	2.9139686237845837	SLC7A5
Regulation Of Interleukin-4 Production (GO:0032673)	1/18	0.3295868107841967	0.6016712418145549	2.6253968253968254	2.9139686237845837	SLC7A5
Actin Nucleation (GO:0045010)	1/18	0.3295868107841967	0.6016712418145549	2.6253968253968254	2.9139686237845837	TRIM27
Autophagy Of Nucleus (GO:0044804)	1/18	0.3295868107841967	0.6016712418145549	2.6253968253968254	2.9139686237845837	ATG3
Response To Cadmium Ion (GO:0046686)	1/18	0.3295868107841967	0.6016712418145549	2.6253968253968254	2.9139686237845837	HSF1
tRNA Metabolic Process (GO:0006399)	1/18	0.3295868107841967	0.6016712418145549	2.6253968253968254	2.9139686237845837	SSB
Maintenance Of Protein Location In Nucleus (GO:0051457)	1/18	0.3295868107841967	0.6016712418145549	2.6253968253968254	2.9139686237845837	RANGAP1
Negative Regulation Of Amyloid Precursor Protein Catabolic Process (GO:1902992)	1/18	0.3295868107841967	0.6016712418145549	2.6253968253968254	2.9139686237845837	APEX1
Regulation Of Anoikis (GO:2000209)	1/18	0.3295868107841967	0.6016712418145549	2.6253968253968254	2.9139686237845837	PTRH2
Regulation Of miRNA Transcription (GO:1902893)	2/53	0.32496204246023813	0.6016712418145549	1.7515923566878981	1.968871951422808	GNL3;SMARCA4
Cellular Response To Light Stimulus (GO:0071482)	2/53	0.32496204246023813	0.6016712418145549	1.7515923566878981	1.968871951422808	NPM1;EIF2S1
mRNA Transport (GO:0051028)	2/53	0.32496204246023813	0.6016712418145549	1.7515923566878981	1.968871951422808	EIF4A3;SMG5
RNA Catabolic Process (GO:0006401)	2/52	0.3168660596886527	0.5901687681900087	1.786751592356688	2.0534709357433343	RNASEH1;ZPR1
Response To Metal Ion (GO:0010038)	2/52	0.3168660596886527	0.5901687681900087	1.786751592356688	2.0534709357433343	PPP5C;SEC31A
Protein Catabolic Process (GO:0030163)	3/90	0.31672967637707766	0.5901687681900087	1.541147956373251	1.7718680152644082	UTP25;HSPA8;HSP90AA1
Regulation Of Centriole Replication (GO:0046599)	1/17	0.31451815554150847	0.5883500961946533	2.7896825396825395	3.2268633880709725	NPM1
Regulation Of Establishment Or Maintenance Of Cell Polarity (GO:0032878)	1/17	0.31451815554150847	0.5883500961946533	2.7896825396825395	3.2268633880709725	RUFY3
Negative Regulation Of Myeloid Cell Differentiation (GO:0045638)	1/17	0.31451815554150847	0.5883500961946533	2.7896825396825395	3.2268633880709725	HSPA9
Regulation Of Keratinocyte Proliferation (GO:0010837)	1/17	0.31451815554150847	0.5883500961946533	2.7896825396825395	3.2268633880709725	SRSF6
Adenine Nucleotide Transport (GO:0051503)	1/17	0.31451815554150847	0.5883500961946533	2.7896825396825395	3.2268633880709725	SLC25A5
Regulation Of Mitochondrial Outer Membrane Permeabilization Involved In Apoptotic Signaling Pathway (GO:1901028)	1/17	0.31451815554150847	0.5883500961946533	2.7896825396825395	3.2268633880709725	SLC25A5
Negative Regulation Of Viral Life Cycle (GO:1903901)	1/17	0.31451815554150847	0.5883500961946533	2.7896825396825395	3.2268633880709725	PPIA
Positive Regulation Of Chromosome Segregation (GO:0051984)	1/17	0.31451815554150847	0.5883500961946533	2.7896825396825395	3.2268633880709725	RCC2
Positive Regulation Of Interleukin-10 Production (GO:0032733)	1/17	0.31451815554150847	0.5883500961946533	2.7896825396825395	3.2268633880709725	HSPD1
Positive Regulation Of Phospholipase Activity (GO:0010518)	1/17	0.31451815554150847	0.5883500961946533	2.7896825396825395	3.2268633880709725	PLAA
Xenobiotic Transport (GO:0042908)	1/17	0.31451815554150847	0.5883500961946533	2.7896825396825395	3.2268633880709725	SLC7A5
Mitotic Sister Chromatid Cohesion (GO:0007064)	1/17	0.31451815554150847	0.5883500961946533	2.7896825396825395	3.2268633880709725	NAA50
Protein Complex Oligomerization (GO:0051259)	3/88	0.30468189920979677	0.580067461957113	1.5776357827476037	1.8749996185928102	MAT2A;TWNK;JMJD6
Protein K63-linked Ubiquitination (GO:0070534)	2/50	0.30061097461864816	0.5731649249395558	1.8614649681528663	2.2373660268326447	TRIM27;RNF4
Negative Regulation Of Fatty Acid Metabolic Process (GO:0045922)	1/16	0.2991119023508113	0.5711528461802584	2.975873015873016	3.591692798367478	ERLIN1
Regulation Of Collagen Biosynthetic Process (GO:0032965)	1/16	0.2991119023508113	0.5711528461802584	2.975873015873016	3.591692798367478	HDAC2
Regulation Of Establishment Of Cell Polarity (GO:2000114)	1/16	0.2991119023508113	0.5711528461802584	2.975873015873016	3.591692798367478	RUFY3
Alternative mRNA Splicing, Via Spliceosome (GO:0000380)	1/16	0.2991119023508113	0.5711528461802584	2.975873015873016	3.591692798367478	SRSF6
Negative Regulation Of Transposition (GO:0010529)	1/16	0.2991119023508113	0.5711528461802584	2.975873015873016	3.591692798367478	SMYD5
Phosphatidylethanolamine Metabolic Process (GO:0046337)	1/16	0.2991119023508113	0.5711528461802584	2.975873015873016	3.591692798367478	SELENOI
Cellular Response To Gamma Radiation (GO:0071480)	1/16	0.2991119023508113	0.5711528461802584	2.975873015873016	3.591692798367478	HSF1
Regulation Of Transcription Involved In G1/S Transition Of Mitotic Cell Cycle (GO:0000083)	1/16	0.2991119023508113	0.5711528461802584	2.975873015873016	3.591692798367478	ZPR1
Positive Regulation By Host Of Viral Process (GO:0044794)	1/16	0.2991119023508113	0.5711528461802584	2.975873015873016	3.591692798367478	ZDHHC9
Positive Regulation Of NLRP3 Inflammasome Complex Assembly (GO:1900227)	1/16	0.2991119023508113	0.5711528461802584	2.975873015873016	3.591692798367478	DHX33
Regulation Of Viral Transcription (GO:0046782)	1/16	0.2991119023508113	0.5711528461802584	2.975873015873016	3.591692798367478	TRIM27
Positive Regulation Of Axon Extension (GO:0045773)	1/16	0.2991119023508113	0.5711528461802584	2.975873015873016	3.591692798367478	RUFY3
Fat-Soluble Vitamin Metabolic Process (GO:0006775)	1/16	0.2991119023508113	0.5711528461802584	2.975873015873016	3.591692798367478	UBIAD1
Ganglioside Metabolic Process (GO:0001573)	1/16	0.2991119023508113	0.5711528461802584	2.975873015873016	3.591692798367478	ST6GALNAC4
Positive Regulation Of Peptidyl-Lysine Acetylation (GO:2000758)	1/16	0.2991119023508113	0.5711528461802584	2.975873015873016	3.591692798367478	DDX21
Lymphocyte Proliferation (GO:0046651)	1/16	0.2991119023508113	0.5711528461802584	2.975873015873016	3.591692798367478	HSPD1
Protein Import Into Mitochondrial Matrix (GO:0030150)	1/16	0.2991119023508113	0.5711528461802584	2.975873015873016	3.591692798367478	TOMM40
Regulation Of RIG-I Signaling Pathway (GO:0039535)	1/16	0.2991119023508113	0.5711528461802584	2.975873015873016	3.591692798367478	C1QBP
Negative Regulation Of ATP-dependent Activity (GO:0032780)	1/16	0.2991119023508113	0.5711528461802584	2.975873015873016	3.591692798367478	PPIF
Regulation Of Adaptive Immune Response (GO:0002819)	1/16	0.2991119023508113	0.5711528461802584	2.975873015873016	3.591692798367478	TRIM27
Negative Regulation Of Amyloid-Beta Formation (GO:1902430)	1/16	0.2991119023508113	0.5711528461802584	2.975873015873016	3.591692798367478	APEX1
Negative Regulation Of Axonogenesis (GO:0050771)	1/16	0.2991119023508113	0.5711528461802584	2.975873015873016	3.591692798367478	RUFY3
Regulation Of Cardiac Muscle Contraction By Regulation Of The Release Of Sequestered Calcium Ion (GO:0010881)	1/16	0.2991119023508113	0.5711528461802584	2.975873015873016	3.591692798367478	GSTO1
Microtubule Cytoskeleton Organization Involved In Mitosis (GO:1902850)	2/49	0.2924581852713057	0.5711528461802584	1.901206125491259	2.337406651026341	KPNB1;RAN
Myeloid Cell Differentiation (GO:0030099)	2/49	0.2924581852713057	0.5711528461802584	1.901206125491259	2.337406651026341	HSPA9;SLC25A5
Protein Localization To Organelle (GO:0033365)	4/124	0.28991543790680707	0.5711528461802584	1.491025641025641	1.846137241840489	SSB;CCDC47;LMNA;MARCHF5
MAPK Cascade (GO:0000165)	3/85	0.2866533761175629	0.5693254553446041	1.6357048235019092	2.0437829848938254	PPP5C;ZDHHC9;HSF1
Mitochondrial Respiratory Chain Complex Assembly (GO:0033108)	3/85	0.2866533761175629	0.5693254553446041	1.6357048235019092	2.0437829848938254	CHCHD4;SCO1;NDUFAF4
Regulation Of Interferon-Beta Production (GO:0032648)	2/48	0.2842930260397187	0.5663856416611732	1.9426751592356688	2.443399275338512	HSP90AA1;POLR3D
Arp2/3 Complex-Mediated Actin Nucleation (GO:0034314)	1/15	0.2833605122849915	0.56540306869889	3.1886621315192745	4.021015498227567	TRIM27
Negative Regulation Of Focal Adhesion Assembly (GO:0051895)	1/15	0.2833605122849915	0.56540306869889	3.1886621315192745	4.021015498227567	RCC2
Regulation Of Defense Response To Virus (GO:0050688)	1/15	0.2833605122849915	0.56540306869889	3.1886621315192745	4.021015498227567	C1QBP
Regulation Of mRNA Metabolic Process (GO:1903311)	1/15	0.2833605122849915	0.56540306869889	3.1886621315192745	4.021015498227567	SRPK1
Negative Regulation Of Ubiquitin-Protein Transferase Activity (GO:0051444)	1/15	0.2833605122849915	0.56540306869889	3.1886621315192745	4.021015498227567	BAG5
Ribosomal Small Subunit Assembly (GO:0000028)	1/15	0.2833605122849915	0.56540306869889	3.1886621315192745	4.021015498227567	RRP7A
Positive Regulation Of Collagen Metabolic Process (GO:0010714)	1/15	0.2833605122849915	0.56540306869889	3.1886621315192745	4.021015498227567	HDAC2
Positive Regulation Of Interleukin-4 Production (GO:0032753)	1/15	0.2833605122849915	0.56540306869889	3.1886621315192745	4.021015498227567	SLC7A5
Glycosphingolipid Biosynthetic Process (GO:0006688)	1/15	0.2833605122849915	0.56540306869889	3.1886621315192745	4.021015498227567	ST6GALNAC4
Protein Localization To Endoplasmic Reticulum (GO:0070972)	1/15	0.2833605122849915	0.56540306869889	3.1886621315192745	4.021015498227567	BCAP29
rRNA Transcription (GO:0009303)	1/15	0.2833605122849915	0.56540306869889	3.1886621315192745	4.021015498227567	NIFK
Negative Regulation Of Calcium Ion Transport (GO:0051926)	1/15	0.2833605122849915	0.56540306869889	3.1886621315192745	4.021015498227567	TRIM27
Negative Regulation Of Cell-Substrate Junction Organization (GO:0150118)	1/15	0.2833605122849915	0.56540306869889	3.1886621315192745	4.021015498227567	RCC2
Positive Regulation Of T Cell Activation (GO:0050870)	3/84	0.2806619171710605	0.56540306869889	1.6560170394036209	2.1041426621753523	SLC7A1;SMARCA4;HSPD1
Negative Regulation Of Protein-Containing Complex Assembly (GO:0031333)	2/47	0.27611904021547	0.5631778205345641	1.9859872611464968	2.555813083501753	HSPA8;HSF1
Regulation Of Proteasomal Protein Catabolic Process (GO:0061136)	2/47	0.27611904021547	0.5631778205345641	1.9859872611464968	2.555813083501753	PSME3;RAD23B
Cellular Response To Ionizing Radiation (GO:0071479)	2/47	0.27611904021547	0.5631778205345641	1.9859872611464968	2.555813083501753	EEF1D;HSF1
Regulation Of Alternative mRNA Splicing, Via Spliceosome (GO:0000381)	2/47	0.27611904021547	0.5631778205345641	1.9859872611464968	2.555813083501753	SRSF6;HNRNPA0
Positive Regulation Of Apoptotic Process (GO:0043065)	7/240	0.2759640152078568	0.5631778205345641	1.3459033015264525	1.7328300449324243	MLLT11;C1QBP;PTRH2;PDCD2;RRP1B;PPID;HSPD1
Positive Regulation Of Binding (GO:0051099)	3/83	0.2746823027662811	0.5631778205345641	1.6768370607028753	2.1667084271103825	NMD3;RAN;NME1
Regulation Of mRNA Catabolic Process (GO:0061013)	2/46	0.2679399353416183	0.5517419148554604	2.0312680949623623	2.675164735748985	APEX1;EIF4A3
Regulation Of Cholesterol Biosynthetic Process (GO:0045540)	1/14	0.26725627861833245	0.5512160746503106	3.434188034188034	4.531573328163216	ERLIN1
COPII-coated Vesicle Cargo Loading (GO:0090110)	1/14	0.26725627861833245	0.5512160746503106	3.434188034188034	4.531573328163216	SEC31A
Negative Regulation Of Release Of Cytochrome C From Mitochondria (GO:0090201)	1/14	0.26725627861833245	0.5512160746503106	3.434188034188034	4.531573328163216	PPIF
Negative Regulation Of Telomere Maintenance (GO:0032205)	1/14	0.26725627861833245	0.5512160746503106	3.434188034188034	4.531573328163216	PINX1
Central Nervous System Neuron Development (GO:0021954)	1/14	0.26725627861833245	0.5512160746503106	3.434188034188034	4.531573328163216	HSP90AA1
Response To Copper Ion (GO:0046688)	1/14	0.26725627861833245	0.5512160746503106	3.434188034188034	4.531573328163216	HSF1
Response To Interferon-Alpha (GO:0035455)	1/14	0.26725627861833245	0.5512160746503106	3.434188034188034	4.531573328163216	PDE12
Positive Regulation Of Cell Cycle Phase Transition (GO:1901989)	1/14	0.26725627861833245	0.5512160746503106	3.434188034188034	4.531573328163216	NPM1
Positive Regulation Of Collagen Biosynthetic Process (GO:0032967)	1/14	0.26725627861833245	0.5512160746503106	3.434188034188034	4.531573328163216	HDAC2
Embryonic Digit Morphogenesis (GO:0042733)	1/14	0.26725627861833245	0.5512160746503106	3.434188034188034	4.531573328163216	HDAC2
Sulfur Amino Acid Metabolic Process (GO:0000096)	1/14	0.26725627861833245	0.5512160746503106	3.434188034188034	4.531573328163216	MTRR
Positive Regulation Of Leukocyte Activation (GO:0002696)	1/14	0.26725627861833245	0.5512160746503106	3.434188034188034	4.531573328163216	HSPD1
Folic Acid-Containing Compound Metabolic Process (GO:0006760)	1/14	0.26725627861833245	0.5512160746503106	3.434188034188034	4.531573328163216	MTRR
Formation Of Cytoplasmic Translation Initiation Complex (GO:0001732)	1/14	0.26725627861833245	0.5512160746503106	3.434188034188034	4.531573328163216	EIF3B
Positive Regulation Of Mitochondrial Translation (GO:0070131)	1/14	0.26725627861833245	0.5512160746503106	3.434188034188034	4.531573328163216	TRMT10C
Intracellular Estrogen Receptor Signaling Pathway (GO:0030520)	1/14	0.26725627861833245	0.5512160746503106	3.434188034188034	4.531573328163216	DDX54
Protein Localization To Mitochondrion (GO:0070585)	1/14	0.26725627861833245	0.5512160746503106	3.434188034188034	4.531573328163216	MARCHF5
Negative Regulation Of Anoikis (GO:2000811)	1/14	0.26725627861833245	0.5512160746503106	3.434188034188034	4.531573328163216	PTRH2
Regulation Of Calcium Ion Import (GO:0090279)	1/14	0.26725627861833245	0.5512160746503106	3.434188034188034	4.531573328163216	TRIM27
Negative Regulation Of Cation Transmembrane Transport (GO:1904063)	1/14	0.26725627861833245	0.5512160746503106	3.434188034188034	4.531573328163216	PPIF
Regulation Of Programmed Cell Death (GO:0043067)	5/157	0.26285898655388756	0.5512160746503106	1.4727534269757996	1.9678011754015445	RSL1D1;HSP90AA1;APEX1;NME2;NME1
Regulation Of Substrate Adhesion-Dependent Cell Spreading (GO:1900024)	2/45	0.2597595887379328	0.5512160746503106	2.0786550140719893	2.8020243282802784	C1QBP;RCC2
Regulation Of Cyclin-Dependent Protein Kinase Activity (GO:1904029)	2/44	0.2515820532869319	0.5378506687380089	2.1282984531392173	2.9370222543968074	CDC37;GTPBP4
Cellular Response To Type II Interferon (GO:0071346)	2/44	0.2515820532869319	0.5378506687380089	2.1282984531392173	2.9370222543968074	SYNCRIP;PDE12
Negative Regulation Of Fatty Acid Biosynthetic Process (GO:0045717)	1/13	0.25079132302345547	0.5378506687380089	3.7206349206349207	5.146136913383967	ERLIN1
Regulation Of Dephosphorylation (GO:0035303)	1/13	0.25079132302345547	0.5378506687380089	3.7206349206349207	5.146136913383967	SMG5
RNA Phosphodiester Bond Hydrolysis, Endonucleolytic (GO:0090502)	1/13	0.25079132302345547	0.5378506687380089	3.7206349206349207	5.146136913383967	RNASEH1
Negative Regulation Of Nucleocytoplasmic Transport (GO:0046823)	1/13	0.25079132302345547	0.5378506687380089	3.7206349206349207	5.146136913383967	RANGAP1
T Cell Homeostasis (GO:0043029)	1/13	0.25079132302345547	0.5378506687380089	3.7206349206349207	5.146136913383967	ZC3H8
Regulation Of Macrophage Differentiation (GO:0045649)	1/13	0.25079132302345547	0.5378506687380089	3.7206349206349207	5.146136913383967	HSF1
Peptidyl-Lysine Trimethylation (GO:0018023)	1/13	0.25079132302345547	0.5378506687380089	3.7206349206349207	5.146136913383967	EEF2KMT
Cotranslational Protein Targeting To Membrane (GO:0006613)	1/13	0.25079132302345547	0.5378506687380089	3.7206349206349207	5.146136913383967	SRP72
Response To Fatty Acid (GO:0070542)	1/13	0.25079132302345547	0.5378506687380089	3.7206349206349207	5.146136913383967	PPP5C
Retrotransposon Silencing (GO:0010526)	1/13	0.25079132302345547	0.5378506687380089	3.7206349206349207	5.146136913383967	SMYD5
Serine Family Amino Acid Metabolic Process (GO:0009069)	1/13	0.25079132302345547	0.5378506687380089	3.7206349206349207	5.146136913383967	SEPHS2
Positive Regulation Of Histone Acetylation (GO:0035066)	1/13	0.25079132302345547	0.5378506687380089	3.7206349206349207	5.146136913383967	DDX21
Xenobiotic Catabolic Process (GO:0042178)	1/13	0.25079132302345547	0.5378506687380089	3.7206349206349207	5.146136913383967	GSTO1
Protein Localization To Chromosome, Telomeric Region (GO:0070198)	1/13	0.25079132302345547	0.5378506687380089	3.7206349206349207	5.146136913383967	PINX1
Mitochondrial DNA Metabolic Process (GO:0032042)	1/13	0.25079132302345547	0.5378506687380089	3.7206349206349207	5.146136913383967	TWNK
Motile Cilium Assembly (GO:0044458)	1/13	0.25079132302345547	0.5378506687380089	3.7206349206349207	5.146136913383967	E2F4
Regulation Of Amyloid Fibril Formation (GO:1905906)	1/13	0.25079132302345547	0.5378506687380089	3.7206349206349207	5.146136913383967	PFDN2
Regulation Of Cell Cycle G2/M Phase Transition (GO:1902749)	1/13	0.25079132302345547	0.5378506687380089	3.7206349206349207	5.146136913383967	NPM1
Defense Response To Symbiont (GO:0140546)	4/115	0.24620023632100682	0.5378506687380089	1.612959112959113	2.2607397922529793	PDE12;NDUFAF4;DDX56;DHX15
Regulation Of Mitotic Metaphase/Anaphase Transition (GO:0030071)	2/43	0.2434115632839456	0.5378506687380089	2.1803635233804566	3.0808571301721592	RIOK2;SMARCA4
Negative Regulation Of Viral Genome Replication (GO:0045071)	2/43	0.2434115632839456	0.5378506687380089	2.1803635233804566	3.0808571301721592	ILF3;SRPK1
Negative Regulation Of Protein Kinase Activity (GO:0006469)	3/77	0.23915293205838153	0.5315886417256253	1.8135739573439253	2.5945932973599843	NPM1;TRIM27;PPIA
Establishment Of Protein Localization To Organelle (GO:0072594)	3/77	0.23915293205838153	0.5315886417256253	1.8135739573439253	2.5945932973599843	KPNA2;KPNB1;RAN
Non-Membrane-Bounded Organelle Assembly (GO:0140694)	4/113	0.23668763237234988	0.5279323793123297	1.6427899317807575	2.3672833138358604	NPM1;UBAP2L;E2F4;EIF2S1
Positive Regulation Of miRNA Metabolic Process (GO:2000630)	2/42	0.23525254040453789	0.5256423949663893	2.235031847133758	3.2343049794424465	GNL3;SMARCA4
3'-UTR-mediated mRNA Stabilization (GO:0070935)	1/12	0.23395759192339866	0.5236581231398506	4.059163059163059	5.8964028160922135	HNRNPA0
DNA Strand Elongation Involved In DNA Replication (GO:0006271)	1/12	0.23395759192339866	0.5236581231398506	4.059163059163059	5.8964028160922135	LIG3
Negative Regulation Of Viral Transcription (GO:0032897)	1/12	0.23395759192339866	0.5236581231398506	4.059163059163059	5.8964028160922135	TRIM27
Regulation Of Phosphate Metabolic Process (GO:0019220)	1/12	0.23395759192339866	0.5236581231398506	4.059163059163059	5.8964028160922135	SMG5
Odontogenesis Of Dentin-Containing Tooth (GO:0042475)	1/12	0.23395759192339866	0.5236581231398506	4.059163059163059	5.8964028160922135	HDAC2
Regulation Of Trophoblast Cell Migration (GO:1901163)	1/12	0.23395759192339866	0.5236581231398506	4.059163059163059	5.8964028160922135	C1QBP
Retrograde Axonal Transport (GO:0008090)	1/12	0.23395759192339866	0.5236581231398506	4.059163059163059	5.8964028160922135	APEX1
Positive Regulation Of Embryonic Development (GO:0040019)	1/12	0.23395759192339866	0.5236581231398506	4.059163059163059	5.8964028160922135	UTP25
Epithelial Structure Maintenance (GO:0010669)	1/12	0.23395759192339866	0.5236581231398506	4.059163059163059	5.8964028160922135	STRAP
Spinal Cord Development (GO:0021510)	1/12	0.23395759192339866	0.5236581231398506	4.059163059163059	5.8964028160922135	ZPR1
Positive Regulation Of Interleukin-17 Production (GO:0032740)	1/12	0.23395759192339866	0.5236581231398506	4.059163059163059	5.8964028160922135	SLC7A5
tRNA Aminoacylation (GO:0043039)	1/12	0.23395759192339866	0.5236581231398506	4.059163059163059	5.8964028160922135	MARS2
Ganglioside Biosynthetic Process (GO:0001574)	1/12	0.23395759192339866	0.5236581231398506	4.059163059163059	5.8964028160922135	ST6GALNAC4
Prostanoid Metabolic Process (GO:0006692)	1/12	0.23395759192339866	0.5236581231398506	4.059163059163059	5.8964028160922135	PLAA
Maintenance Of Gastrointestinal Epithelium (GO:0030277)	1/12	0.23395759192339866	0.5236581231398506	4.059163059163059	5.8964028160922135	STRAP
Protein Insertion Into Membrane (GO:0051205)	1/12	0.23395759192339866	0.5236581231398506	4.059163059163059	5.8964028160922135	CCDC47
Protein Insertion Into Mitochondrial Inner Membrane (GO:0045039)	1/12	0.23395759192339866	0.5236581231398506	4.059163059163059	5.8964028160922135	TIMM9
Membrane Lipid Metabolic Process (GO:0006643)	1/12	0.23395759192339866	0.5236581231398506	4.059163059163059	5.8964028160922135	ST6GALNAC4
miRNA Metabolic Process (GO:0010586)	1/12	0.23395759192339866	0.5236581231398506	4.059163059163059	5.8964028160922135	XPO5
Mitochondrial Transcription (GO:0006390)	1/12	0.23395759192339866	0.5236581231398506	4.059163059163059	5.8964028160922135	TWNK
Negative Regulation Of Androgen Receptor Signaling Pathway (GO:0060766)	1/12	0.23395759192339866	0.5236581231398506	4.059163059163059	5.8964028160922135	SMARCA4
Negative Regulation Of Defense Response To Virus (GO:0050687)	1/12	0.23395759192339866	0.5236581231398506	4.059163059163059	5.8964028160922135	C1QBP
Transport Across Blood-Brain Barrier (GO:0150104)	3/76	0.2333066569132484	0.5236581231398506	1.8385487329861263	2.67582670636395	SLC7A5;LRP3;SLC7A1
Macromolecule Catabolic Process (GO:0009057)	3/76	0.2333066569132484	0.5236581231398506	1.8385487329861263	2.67582670636395	UTP25;RNASEH1;APEX1
Negative Regulation Of Apoptotic Signaling Pathway (GO:2001234)	3/75	0.2274869920882636	0.5236581231398506	1.8642172523961662	2.7602760552339216	PSME3;PPIF;SLC25A5
mRNA Catabolic Process (GO:0006402)	2/41	0.2271096000940405	0.5236581231398506	2.29250367466928	3.3982299117717933	PDE12;MRTO4
mRNA Stabilization (GO:0048255)	2/41	0.2271096000940405	0.5236581231398506	2.29250367466928	3.3982299117717933	SYNCRIP;HNRNPA0
Cellular Response To UV (GO:0034644)	3/74	0.2216959131622638	0.5206617522624699	1.890608828690996	2.848105016738376	NPM1;EIF2S1;PPID
Vascular Transport (GO:0010232)	3/74	0.2216959131622638	0.5206617522624699	1.890608828690996	2.848105016738376	SLC7A5;LRP3;SLC7A1
Nucleus Organization (GO:0006997)	2/40	0.21898755787730984	0.5161849578536589	2.353000335232987	3.573596585918447	LMNA;LMNB2
ATP Transport (GO:0015867)	1/11	0.21674685255697826	0.5118407325519836	4.465396825396826	6.827704204826977	SLC25A5
Negative Regulation Of Lyase Activity (GO:0051350)	1/11	0.21674685255697826	0.5118407325519836	4.465396825396826	6.827704204826977	MTRR
MyD88-dependent Toll-Like Receptor Signaling Pathway (GO:0002755)	1/11	0.21674685255697826	0.5118407325519836	4.465396825396826	6.827704204826977	HSPD1
Regulation Of Hematopoietic Stem Cell Differentiation (GO:1902036)	1/11	0.21674685255697826	0.5118407325519836	4.465396825396826	6.827704204826977	PUS7
Negative Regulation Of Receptor Internalization (GO:0002091)	1/11	0.21674685255697826	0.5118407325519836	4.465396825396826	6.827704204826977	ANKRD13B
Negative Regulation Of Release Of Sequestered Calcium Ion Into Cytosol (GO:0051280)	1/11	0.21674685255697826	0.5118407325519836	4.465396825396826	6.827704204826977	GSTO1
Negative Regulation Of Ryanodine-Sensitive Calcium-Release Channel Activity (GO:0060315)	1/11	0.21674685255697826	0.5118407325519836	4.465396825396826	6.827704204826977	GSTO1
Negative Regulation Of Substrate Adhesion-Dependent Cell Spreading (GO:1900025)	1/11	0.21674685255697826	0.5118407325519836	4.465396825396826	6.827704204826977	RCC2
Axonal Transport Of Mitochondrion (GO:0019896)	1/11	0.21674685255697826	0.5118407325519836	4.465396825396826	6.827704204826977	APEX1
Regulation Of Protein K63-linked Ubiquitination (GO:1900044)	1/11	0.21674685255697826	0.5118407325519836	4.465396825396826	6.827704204826977	PLAA
Cellular Response To Copper Ion (GO:0071280)	1/11	0.21674685255697826	0.5118407325519836	4.465396825396826	6.827704204826977	HSF1
Regulation Of Synaptic Transmission, GABAergic (GO:0032228)	1/11	0.21674685255697826	0.5118407325519836	4.465396825396826	6.827704204826977	APEX1
Positive Regulation Of Alpha-Beta T Cell Activation (GO:0046635)	1/11	0.21674685255697826	0.5118407325519836	4.465396825396826	6.827704204826977	HSPH1
Positive Regulation Of Cytoplasmic Translation (GO:2000767)	1/11	0.21674685255697826	0.5118407325519836	4.465396825396826	6.827704204826977	SYNCRIP
Establishment Of Spindle Localization (GO:0051293)	1/11	0.21674685255697826	0.5118407325519836	4.465396825396826	6.827704204826977	KPNB1
tRNA 5'-Leader Removal (GO:0001682)	1/11	0.21674685255697826	0.5118407325519836	4.465396825396826	6.827704204826977	SSB
Folic Acid Metabolic Process (GO:0046655)	1/11	0.21674685255697826	0.5118407325519836	4.465396825396826	6.827704204826977	MTRR
Positive Regulation Of Neuron Migration (GO:2001224)	1/11	0.21674685255697826	0.5118407325519836	4.465396825396826	6.827704204826977	PLAA
Positive Regulation Of Stem Cell Proliferation (GO:2000648)	1/11	0.21674685255697826	0.5118407325519836	4.465396825396826	6.827704204826977	PDCD2
Negative Regulation Of DNA Replication (GO:0008156)	1/11	0.21674685255697826	0.5118407325519836	4.465396825396826	6.827704204826977	GTPBP4
Negative Regulation Of Alcohol Biosynthetic Process (GO:1902931)	1/11	0.21674685255697826	0.5118407325519836	4.465396825396826	6.827704204826977	ERLIN1
Negative Regulation Of Cardiac Muscle Hypertrophy (GO:0010614)	1/11	0.21674685255697826	0.5118407325519836	4.465396825396826	6.827704204826977	LMNA
Regulation Of Epithelial Cell Proliferation (GO:0050678)	3/73	0.21593542220566475	0.5118407325519836	1.9177544500228205	2.939487778697538	NME2;SRSF6;NME1
Regulation Of Mitotic Cell Cycle Phase Transition (GO:1901990)	3/73	0.21593542220566475	0.5118407325519836	1.9177544500228205	2.939487778697538	PSME3;RIOK2;SMARCA4
Intracellular Protein Transport (GO:0006886)	9/299	0.21241026447108954	0.5118407325519836	1.3936201280467257	2.1590460053398366	HSPA9;NPM1;CDC37;APEX1;XPO5;KPNA2;KPNB1;RAN;SEC31A
Negative Regulation Of Hydrolase Activity (GO:0051346)	2/39	0.21089143600602883	0.5118407325519836	2.4167670855568946	3.761484807917655	RCC2;RRP1B
Positive Regulation Of Nucleocytoplasmic Transport (GO:0046824)	2/39	0.21089143600602883	0.5118407325519836	2.4167670855568946	3.761484807917655	RAN;ZPR1
Positive Regulation Of Stem Cell Population Maintenance (GO:1902459)	2/39	0.21089143600602883	0.5118407325519836	2.4167670855568946	3.761484807917655	HDAC2;SMARCA4
Protein Import Into Nucleus (GO:0006606)	3/71	0.20451434009557576	0.5091101657698376	1.97444089456869	3.1336690710637223	KPNA2;KPNB1;RAN
Regulation Of Interleukin-12 Production (GO:0032655)	2/38	0.20282647028544748	0.5058869520491684	2.484076433121019	3.963106699109153	C1QBP;HSPD1
Negative Regulation Of Response To Biotic Stimulus (GO:0002832)	2/38	0.20282647028544748	0.5058869520491684	2.484076433121019	3.963106699109153	C1QBP;LYAR
Antiviral Innate Immune Response (GO:0140374)	2/38	0.20282647028544748	0.5058869520491684	2.484076433121019	3.963106699109153	PDE12;DHX15
mRNA 3'-End Processing (GO:0031124)	2/38	0.20282647028544748	0.5058869520491684	2.484076433121019	3.963106699109153	CPSF3;MTPAP
Negative Regulation Of Nuclear-Transcribed mRNA Catabolic Process, Deadenylation-Dependent Decay (GO:1900152)	1/10	0.1991506889141244	0.5005994856103088	4.961904761904762	8.006993511960143	SYNCRIP
SRP-dependent Cotranslational Protein Targeting To Membrane (GO:0006614)	1/10	0.1991506889141244	0.5005994856103088	4.961904761904762	8.006993511960143	SRP72
V(D)J Recombination (GO:0033151)	1/10	0.1991506889141244	0.5005994856103088	4.961904761904762	8.006993511960143	LIG3
Regulation Of mRNA Polyadenylation (GO:1900363)	1/10	0.1991506889141244	0.5005994856103088	4.961904761904762	8.006993511960143	HSF1
Alanine Transport (GO:0032328)	1/10	0.1991506889141244	0.5005994856103088	4.961904761904762	8.006993511960143	SLC7A5
Regulation Of Mitochondrial Depolarization (GO:0051900)	1/10	0.1991506889141244	0.5005994856103088	4.961904761904762	8.006993511960143	MLLT11
Response To UV-A (GO:0070141)	1/10	0.1991506889141244	0.5005994856103088	4.961904761904762	8.006993511960143	PPID
Serine Family Amino Acid Biosynthetic Process (GO:0009070)	1/10	0.1991506889141244	0.5005994856103088	4.961904761904762	8.006993511960143	SEPHS2
Positive Regulation Of Epidermal Cell Differentiation (GO:0045606)	1/10	0.1991506889141244	0.5005994856103088	4.961904761904762	8.006993511960143	NME2
Erythrocyte Development (GO:0048821)	1/10	0.1991506889141244	0.5005994856103088	4.961904761904762	8.006993511960143	LYAR
Facultative Heterochromatin Formation (GO:0140718)	1/10	0.1991506889141244	0.5005994856103088	4.961904761904762	8.006993511960143	MBD3
Telomere Maintenance In Response To DNA Damage (GO:0043247)	1/10	0.1991506889141244	0.5005994856103088	4.961904761904762	8.006993511960143	APEX1
Positive Regulation Of Macrophage Activation (GO:0043032)	1/10	0.1991506889141244	0.5005994856103088	4.961904761904762	8.006993511960143	HSPD1
Positive Regulation Of Post-Transcriptional Gene Silencing By RNA (GO:1900370)	1/10	0.1991506889141244	0.5005994856103088	4.961904761904762	8.006993511960143	XPO5
Regulation Of MHC Class II Biosynthetic Process (GO:0045346)	1/10	0.1991506889141244	0.5005994856103088	4.961904761904762	8.006993511960143	HDAC2
Regulation Of Alcohol Biosynthetic Process (GO:1902930)	1/10	0.1991506889141244	0.5005994856103088	4.961904761904762	8.006993511960143	ERLIN1
Regulation Of Innate Immune Response (GO:0045088)	3/70	0.19885787756026774	0.5005994856103088	2.004053216346383	3.236876397788729	CDC37;POLR3D;LYAR
Regulation Of Organelle Assembly (GO:1902115)	3/70	0.19885787756026774	0.5005994856103088	2.004053216346383	3.236876397788729	ATG3;NPM1;RNF4
Regulation Of Release Of Cytochrome C From Mitochondria (GO:0090199)	2/37	0.19479811694543367	0.5005994856103088	2.5552320291173793	4.179826972826398	MLLT11;PPIF
Regulation Of Telomere Maintenance (GO:0032204)	2/37	0.19479811694543367	0.5005994856103088	2.5552320291173793	4.179826972826398	SMG5;GNL3
Spliceosomal snRNP Assembly (GO:0000387)	2/37	0.19479811694543367	0.5005994856103088	2.5552320291173793	4.179826972826398	STRAP;SNRPB
Positive Regulation Of miRNA Transcription (GO:1902895)	2/37	0.19479811694543367	0.5005994856103088	2.5552320291173793	4.179826972826398	GNL3;SMARCA4
Water-Soluble Vitamin Metabolic Process (GO:0006767)	2/37	0.19479811694543367	0.5005994856103088	2.5552320291173793	4.179826972826398	MTRR;GSTO1
Regulation Of mRNA Stability (GO:0043488)	3/69	0.1932402581673365	0.5005994856103088	2.034562881208249	3.3444571966719434	NPM1;PDE12;APEX1
Epigenetic Regulation Of Gene Expression (GO:0040029)	3/69	0.1932402581673365	0.5005994856103088	2.034562881208249	3.3444571966719434	SMYD5;TRIM27;SMARCA4
Purine Ribonucleotide Metabolic Process (GO:0009150)	3/68	0.18766360199738688	0.4959405662641415	2.066011304988941	3.456652336308953	HSPA8;AMPD2;RAN
Regulation Of Neuron Projection Development (GO:0010975)	5/138	0.18714304364489834	0.49558250446704566	1.685443512317772	2.8246044700417263	HDAC2;BAG5;RUFY3;NCS1;FKBP4
COPII-coated Vesicle Budding (GO:0090114)	2/36	0.18681206003700382	0.49558250446704566	2.6305732484076434	4.413186981788351	TRAPPC4;SEC31A
Nuclear Transport (GO:0051169)	2/36	0.18681206003700382	0.49558250446704566	2.6305732484076434	4.413186981788351	NPM1;RANGAP1
Cellular Response To Virus (GO:0098586)	2/36	0.18681206003700382	0.49558250446704566	2.6305732484076434	4.413186981788351	HSP90AA1;RRP1B
Protein Acylation (GO:0043543)	2/36	0.18681206003700382	0.49558250446704566	2.6305732484076434	4.413186981788351	ZDHHC9;NAT10
protein-DNA Complex Assembly (GO:0065004)	2/36	0.18681206003700382	0.49558250446704566	2.6305732484076434	4.413186981788351	NPM1;GRWD1
DNA Replication (GO:0006260)	3/67	0.1821300491596309	0.48833619430926034	2.0984424920127798	3.573719522127834	SET;RNASEH1;GRWD1
Import Into Nucleus (GO:0051170)	3/67	0.1821300491596309	0.48833619430926034	2.0984424920127798	3.573719522127834	KPNA2;KPNB1;RAN
Regulation Of Cellular Response To Stress (GO:0080135)	4/101	0.18182061319671633	0.48833619430926034	1.8476077187417395	3.149681026609556	DNAJC2;NPM1;HSF1;TAF5L
AMP Metabolic Process (GO:0046033)	1/9	0.18116049782732474	0.48833619430926034	5.582539682539682	9.537053992950174	AMPD2
Negative Regulation Of Mitochondrial Membrane Permeability (GO:0035795)	1/9	0.18116049782732474	0.48833619430926034	5.582539682539682	9.537053992950174	SLC25A5
Negative Regulation Of Mitochondrial Outer Membrane Permeabilization Involved In Apoptotic Signaling Pathway (GO:1901029)	1/9	0.18116049782732474	0.48833619430926034	5.582539682539682	9.537053992950174	SLC25A5
Branched-Chain Amino Acid Transport (GO:0015803)	1/9	0.18116049782732474	0.48833619430926034	5.582539682539682	9.537053992950174	SLC7A5
Nucleoside Phosphate Biosynthetic Process (GO:1901293)	1/9	0.18116049782732474	0.48833619430926034	5.582539682539682	9.537053992950174	NME2
Regulation Of Protein Localization To Chromatin (GO:1905634)	1/9	0.18116049782732474	0.48833619430926034	5.582539682539682	9.537053992950174	RNF4
Peptidyl-Serine Dephosphorylation (GO:0070262)	1/9	0.18116049782732474	0.48833619430926034	5.582539682539682	9.537053992950174	PPP5C
Phosphatidylethanolamine Biosynthetic Process (GO:0006646)	1/9	0.18116049782732474	0.48833619430926034	5.582539682539682	9.537053992950174	SELENOI
Regulation Of Type II Interferon-Mediated Signaling Pathway (GO:0060334)	1/9	0.18116049782732474	0.48833619430926034	5.582539682539682	9.537053992950174	CDC37
Positive Regulation Of Attachment Of Spindle Microtubules To Kinetochore (GO:0051987)	1/9	0.18116049782732474	0.48833619430926034	5.582539682539682	9.537053992950174	RCC2
snRNA Transcription By RNA Polymerase II (GO:0042795)	1/9	0.18116049782732474	0.48833619430926034	5.582539682539682	9.537053992950174	ZC3H8
tRNA Threonylcarbamoyladenosine Metabolic Process (GO:0070525)	1/9	0.18116049782732474	0.48833619430926034	5.582539682539682	9.537053992950174	YRDC
Positive Regulation Of mRNA 3'-End Processing (GO:0031442)	1/9	0.18116049782732474	0.48833619430926034	5.582539682539682	9.537053992950174	HSF1
Positive Regulation Of Macrophage Differentiation (GO:0045651)	1/9	0.18116049782732474	0.48833619430926034	5.582539682539682	9.537053992950174	HSF1
Positive Regulation Of Mitochondrial Membrane Permeability (GO:0035794)	1/9	0.18116049782732474	0.48833619430926034	5.582539682539682	9.537053992950174	PPIF
Granulocyte Differentiation (GO:0030851)	1/9	0.18116049782732474	0.48833619430926034	5.582539682539682	9.537053992950174	JAGN1
Positive Regulation Of Protein Sumoylation (GO:0033235)	1/9	0.18116049782732474	0.48833619430926034	5.582539682539682	9.537053992950174	UBA2
Positive Regulation Of Ruffle Assembly (GO:1900029)	1/9	0.18116049782732474	0.48833619430926034	5.582539682539682	9.537053992950174	FAM98A
Protein K6-linked Ubiquitination (GO:0085020)	1/9	0.18116049782732474	0.48833619430926034	5.582539682539682	9.537053992950174	RNF4
Protein Heterotetramerization (GO:0051290)	1/9	0.18116049782732474	0.48833619430926034	5.582539682539682	9.537053992950174	FARSA
Protein Localization To Synapse (GO:0035418)	1/9	0.18116049782732474	0.48833619430926034	5.582539682539682	9.537053992950174	ILF3
Protein Oxidation (GO:0018158)	1/9	0.18116049782732474	0.48833619430926034	5.582539682539682	9.537053992950174	CHCHD4
Mitochondrial DNA Replication (GO:0006264)	1/9	0.18116049782732474	0.48833619430926034	5.582539682539682	9.537053992950174	TWNK
Mitochondrial RNA Processing (GO:0000963)	1/9	0.18116049782732474	0.48833619430926034	5.582539682539682	9.537053992950174	TRMT10C
Mitochondrial Ribosome Assembly (GO:0061668)	1/9	0.18116049782732474	0.48833619430926034	5.582539682539682	9.537053992950174	DHX30
Quinone Metabolic Process (GO:1901661)	1/9	0.18116049782732474	0.48833619430926034	5.582539682539682	9.537053992950174	UBIAD1
Negative Regulation Of NLRP3 Inflammasome Complex Assembly (GO:1900226)	1/9	0.18116049782732474	0.48833619430926034	5.582539682539682	9.537053992950174	HSPA8
Negative Regulation Of Amyloid Fibril Formation (GO:1905907)	1/9	0.18116049782732474	0.48833619430926034	5.582539682539682	9.537053992950174	PFDN2
Negative Regulation Of Centrosome Duplication (GO:0010826)	1/9	0.18116049782732474	0.48833619430926034	5.582539682539682	9.537053992950174	NPM1
Negative Regulation Of mRNA Catabolic Process (GO:1902373)	2/35	0.17887421872198295	0.48833619430926034	2.7104806022003474	4.66493337916151	SYNCRIP;HNRNPAB
Neural Crest Cell Development (GO:0014032)	2/35	0.17887421872198295	0.48833619430926034	2.7104806022003474	4.66493337916151	NOLC1;KBTBD8
Chromatin Remodeling (GO:0006338)	7/207	0.17124562404203006	0.48833619430926034	1.571715210355987	2.773537234527885	MBD3;NPM1;HDAC2;DDX21;NPM3;SMARCA4;GATAD2A
Negative Regulation Of Mitochondrion Organization (GO:0010823)	2/34	0.17099075494703436	0.48833619430926034	2.7953821656050954	4.9370524392501824	PPIF;SLC25A5
RNA 3'-End Processing (GO:0031123)	2/34	0.17099075494703436	0.48833619430926034	2.7953821656050954	4.9370524392501824	SSB;TRNT1
RNA Transport (GO:0050658)	2/34	0.17099075494703436	0.48833619430926034	2.7953821656050954	4.9370524392501824	XPO5;KPNB1
Regulation Of mRNA Processing (GO:0050684)	2/34	0.17099075494703436	0.48833619430926034	2.7953821656050954	4.9370524392501824	JMJD6;SRPK1
Base-Excision Repair (GO:0006284)	2/34	0.17099075494703436	0.48833619430926034	2.7953821656050954	4.9370524392501824	APEX1;LIG3
Positive Regulation Of Developmental Growth (GO:0048639)	2/34	0.17099075494703436	0.48833619430926034	2.7953821656050954	4.9370524392501824	RUFY3;PLAA
Positive Regulation Of Interferon-Beta Production (GO:0032728)	2/34	0.17099075494703436	0.48833619430926034	2.7953821656050954	4.9370524392501824	HSP90AA1;POLR3D
Mitotic Sister Chromatid Segregation (GO:0000070)	4/98	0.16882974188199673	0.48833619430926034	1.9069830878341516	3.392264548242176	PINX1;RRS1;KPNB1;RAN
RNA Stabilization (GO:0043489)	2/33	0.16316808133354102	0.4805430679090785	2.8857612492295046	5.2318113722266055	METTL1;DKC1
Amino Acid Transmembrane Transport (GO:0003333)	2/33	0.16316808133354102	0.4805430679090785	2.8857612492295046	5.2318113722266055	SLC7A5;SLC7A1
Amino Acid Transport (GO:0006865)	2/33	0.16316808133354102	0.4805430679090785	2.8857612492295046	5.2318113722266055	SLC7A5;SLC7A1
Negative Regulation Of Transferase Activity (GO:0051348)	2/33	0.16316808133354102	0.4805430679090785	2.8857612492295046	5.2318113722266055	BAG5;PINX1
Negative Regulation Of Type I Interferon Production (GO:0032480)	2/33	0.16316808133354102	0.4805430679090785	2.8857612492295046	5.2318113722266055	DDX56;TRIM27
Regulation Of Protein Import Into Nucleus (GO:0042306)	2/33	0.16316808133354102	0.4805430679090785	2.8857612492295046	5.2318113722266055	RAN;ZPR1
Cellular Response To Heat (GO:0034605)	2/33	0.16316808133354102	0.4805430679090785	2.8857612492295046	5.2318113722266055	HSP90AA1;HSF1
B Cell Proliferation (GO:0042100)	1/8	0.16276748476485994	0.4805430679090785	6.380498866213152	11.583365457078774	HSPD1
CRD-mediated mRNA Stabilization (GO:0070934)	1/8	0.16276748476485994	0.4805430679090785	6.380498866213152	11.583365457078774	SYNCRIP
Regulation Of Dendrite Extension (GO:1903859)	1/8	0.16276748476485994	0.4805430679090785	6.380498866213152	11.583365457078774	PLAA
GMP Metabolic Process (GO:0046037)	1/8	0.16276748476485994	0.4805430679090785	6.380498866213152	11.583365457078774	GART
IMP Metabolic Process (GO:0046040)	1/8	0.16276748476485994	0.4805430679090785	6.380498866213152	11.583365457078774	AMPD2
Actin Filament Network Formation (GO:0051639)	1/8	0.16276748476485994	0.4805430679090785	6.380498866213152	11.583365457078774	SPIRE1
Negative Regulation Of Telomerase Activity (GO:0051974)	1/8	0.16276748476485994	0.4805430679090785	6.380498866213152	11.583365457078774	PINX1
Negative Regulation Of Transporter Activity (GO:0032410)	1/8	0.16276748476485994	0.4805430679090785	6.380498866213152	11.583365457078774	PPIF
Astral Microtubule Organization (GO:0030953)	1/8	0.16276748476485994	0.4805430679090785	6.380498866213152	11.583365457078774	KPNB1
Nucleoside Triphosphate Metabolic Process (GO:0009141)	1/8	0.16276748476485994	0.4805430679090785	6.380498866213152	11.583365457078774	NME2
Cellular Response To UV-A (GO:0071492)	1/8	0.16276748476485994	0.4805430679090785	6.380498866213152	11.583365457078774	PPID
Central Nervous System Neuron Axonogenesis (GO:0021955)	1/8	0.16276748476485994	0.4805430679090785	6.380498866213152	11.583365457078774	HSP90AA1
Positive Regulation Of RNA Biosynthetic Process (GO:1902680)	1/8	0.16276748476485994	0.4805430679090785	6.380498866213152	11.583365457078774	NMD3
Response To dsRNA (GO:0043331)	1/8	0.16276748476485994	0.4805430679090785	6.380498866213152	11.583365457078774	PDE12
Positive Regulation Of Autophagy Of Mitochondrion (GO:1903599)	1/8	0.16276748476485994	0.4805430679090785	6.380498866213152	11.583365457078774	SLC25A5
Positive Regulation Of Dendrite Extension (GO:1903861)	1/8	0.16276748476485994	0.4805430679090785	6.380498866213152	11.583365457078774	PLAA
Positive Regulation Of Keratinocyte Differentiation (GO:0045618)	1/8	0.16276748476485994	0.4805430679090785	6.380498866213152	11.583365457078774	NME2
Isoprenoid Biosynthetic Process (GO:0008299)	1/8	0.16276748476485994	0.4805430679090785	6.380498866213152	11.583365457078774	PDSS1
Isoprenoid Metabolic Process (GO:0006720)	1/8	0.16276748476485994	0.4805430679090785	6.380498866213152	11.583365457078774	PDSS1
Isotype Switching (GO:0045190)	1/8	0.16276748476485994	0.4805430679090785	6.380498866213152	11.583365457078774	HSPD1
Leucine Transport (GO:0015820)	1/8	0.16276748476485994	0.4805430679090785	6.380498866213152	11.583365457078774	SLC7A5
Proteasome Assembly (GO:0043248)	1/8	0.16276748476485994	0.4805430679090785	6.380498866213152	11.583365457078774	PSMG1
Necroptotic Process (GO:0070266)	1/8	0.16276748476485994	0.4805430679090785	6.380498866213152	11.583365457078774	PGAM5
Regulation Of Attachment Of Spindle Microtubules To Kinetochore (GO:0051988)	1/8	0.16276748476485994	0.4805430679090785	6.380498866213152	11.583365457078774	RCC2
L-alpha-amino Acid Transmembrane Transport (GO:1902475)	2/32	0.15541286912372207	0.4805430679090785	2.9821656050955414	5.551808336225218	SLC7A5;SLC7A1
Apoptotic Mitochondrial Changes (GO:0008637)	2/32	0.15541286912372207	0.4805430679090785	2.9821656050955414	5.551808336225218	ATG3;HSPD1
Nucleosome Assembly (GO:0006334)	2/32	0.15541286912372207	0.4805430679090785	2.9821656050955414	5.551808336225218	NPM1;GRWD1
Purine Ribonucleoside Triphosphate Metabolic Process (GO:0009205)	2/32	0.15541286912372207	0.4805430679090785	2.9821656050955414	5.551808336225218	HSPA8;RAN
Modulation By Host Of Symbiont Process (GO:0051851)	2/32	0.15541286912372207	0.4805430679090785	2.9821656050955414	5.551808336225218	RRP1B;SMARCA4
Regulation Of DNA Biosynthetic Process (GO:2000278)	2/32	0.15541286912372207	0.4805430679090785	2.9821656050955414	5.551808336225218	PINX1;SMG5
Positive Regulation Of Protein Transport (GO:0051222)	3/62	0.15518496033170912	0.4805430679090785	2.2770888612118916	4.2425298326181595	RUFY3;PPIA;PPID
Positive Regulation Of DNA-binding Transcription Factor Activity (GO:0051091)	7/201	0.1543858303583	0.4805430679090785	1.6210255896973944	3.0285627866478593	NPM1;DHX33;HSF1;TRIM27;PPRC1;PPIA;SMARCA4
Activation Of Cysteine-Type Endopeptidase Activity Involved In Apoptotic Process (GO:0006919)	3/61	0.1499559056109309	0.4805430679090785	2.3165142668282472	4.395386579524829	PDCD2;HSPE1;HSPD1
Regulation Of Cell Differentiation (GO:0045595)	6/162	0.14669901468086732	0.4755708611946505	1.7270471464019852	3.314846471583937	MBD3;HDAC2;SMYD5;PDCD2;SMARCA4;GATAD2A
Positive Regulation Of Transferase Activity (GO:0051347)	5/126	0.1441825353045335	0.4685932397397339	1.8541893651510724	3.590962514830212	CCT2;HSP90AA1;DKC1;TCP1;CCT4
ADP Transport (GO:0015866)	1/7	0.14396265957754362	0.4685932397397339	7.444444444444445	14.428832060216925	SLC25A5
Regulation Of Cytoplasmic Translational Elongation (GO:1900247)	1/7	0.14396265957754362	0.4685932397397339	7.444444444444445	14.428832060216925	DPH2
Regulation Of Endodeoxyribonuclease Activity (GO:0032071)	1/7	0.14396265957754362	0.4685932397397339	7.444444444444445	14.428832060216925	NPM1
Regulation Of Epidermis Development (GO:0045682)	1/7	0.14396265957754362	0.4685932397397339	7.444444444444445	14.428832060216925	NME2
Negative Regulation Of Peptidyl-Lysine Acetylation (GO:2000757)	1/7	0.14396265957754362	0.4685932397397339	7.444444444444445	14.428832060216925	SET
SREBP Signaling Pathway (GO:0032933)	1/7	0.14396265957754362	0.4685932397397339	7.444444444444445	14.428832060216925	ERLIN1
Negative Regulation Of Protein K63-linked Ubiquitination (GO:1900045)	1/7	0.14396265957754362	0.4685932397397339	7.444444444444445	14.428832060216925	PLAA
Regulation Of Mitotic Centrosome Separation (GO:0046602)	1/7	0.14396265957754362	0.4685932397397339	7.444444444444445	14.428832060216925	RANBP1
Aromatic Amino Acid Transport (GO:0015801)	1/7	0.14396265957754362	0.4685932397397339	7.444444444444445	14.428832060216925	SLC7A5
Regulation Of Protein ADP-ribosylation (GO:0010835)	1/7	0.14396265957754362	0.4685932397397339	7.444444444444445	14.428832060216925	PUM3
Regulation Of Stem Cell Division (GO:2000035)	1/7	0.14396265957754362	0.4685932397397339	7.444444444444445	14.428832060216925	SMYD5
Regulation Of Sterol Biosynthetic Process (GO:0106118)	1/7	0.14396265957754362	0.4685932397397339	7.444444444444445	14.428832060216925	ERLIN1
Regulation Of Tau-Protein Kinase Activity (GO:1902947)	1/7	0.14396265957754362	0.4685932397397339	7.444444444444445	14.428832060216925	HSP90AA1
Cellular Response To Sterol Depletion (GO:0071501)	1/7	0.14396265957754362	0.4685932397397339	7.444444444444445	14.428832060216925	ERLIN1
Positive Regulation Of T Cell Apoptotic Process (GO:0070234)	1/7	0.14396265957754362	0.4685932397397339	7.444444444444445	14.428832060216925	ZC3H8
snRNA Transcription By RNA Polymerase III (GO:0042796)	1/7	0.14396265957754362	0.4685932397397339	7.444444444444445	14.428832060216925	ZC3H8
Spermidine Metabolic Process (GO:0008216)	1/7	0.14396265957754362	0.4685932397397339	7.444444444444445	14.428832060216925	SRM
Sulfur Amino Acid Biosynthetic Process (GO:0000097)	1/7	0.14396265957754362	0.4685932397397339	7.444444444444445	14.428832060216925	MTRR
tRNA Surveillance (GO:0106354)	1/7	0.14396265957754362	0.4685932397397339	7.444444444444445	14.428832060216925	TRNT1
Formation Of Translation Preinitiation Complex (GO:0001731)	1/7	0.14396265957754362	0.4685932397397339	7.444444444444445	14.428832060216925	EIF2S2
Vitamin K Metabolic Process (GO:0042373)	1/7	0.14396265957754362	0.4685932397397339	7.444444444444445	14.428832060216925	UBIAD1
Homocysteine Metabolic Process (GO:0050667)	1/7	0.14396265957754362	0.4685932397397339	7.444444444444445	14.428832060216925	MTRR
Positive Regulation Of Ryanodine-Sensitive Calcium-Release Channel Activity (GO:0060316)	1/7	0.14396265957754362	0.4685932397397339	7.444444444444445	14.428832060216925	GSTO1
Preassembly Of GPI Anchor In ER Membrane (GO:0016254)	1/7	0.14396265957754362	0.4685932397397339	7.444444444444445	14.428832060216925	PIGW
Protein Desumoylation (GO:0016926)	1/7	0.14396265957754362	0.4685932397397339	7.444444444444445	14.428832060216925	USPL1
Protein Localization To Cytoplasmic Stress Granule (GO:1903608)	1/7	0.14396265957754362	0.4685932397397339	7.444444444444445	14.428832060216925	SSB
rRNA Base Methylation (GO:0070475)	1/7	0.14396265957754362	0.4685932397397339	7.444444444444445	14.428832060216925	EMG1
rRNA Pseudouridine Synthesis (GO:0031118)	1/7	0.14396265957754362	0.4685932397397339	7.444444444444445	14.428832060216925	DKC1
Regulation Of RNA Biosynthetic Process (GO:2001141)	1/7	0.14396265957754362	0.4685932397397339	7.444444444444445	14.428832060216925	NMD3
Negative Regulation Of DNA-templated DNA Replication (GO:2000104)	1/7	0.14396265957754362	0.4685932397397339	7.444444444444445	14.428832060216925	LIG3
Negative Regulation Of T Cell Differentiation (GO:0045581)	1/7	0.14396265957754362	0.4685932397397339	7.444444444444445	14.428832060216925	ZC3H8
Positive Regulation Of Developmental Process (GO:0051094)	7/197	0.1435974528128998	0.4685932397397339	1.6556293646738205	3.2131483858415217	UTP25;HDAC2;C1QBP;SPIRE1;PGAM5;SMARCA4;MARCHF5
Regulation Of Apoptotic Process (GO:0042981)	17/583	0.14348936605571402	0.4685932397397339	1.357115000531808	2.6348311067415775	HSPA9;NPM1;HSP90AA1;HDAC2;NME2;RRP1B;NME1;HSPD1;MLLT11;RSL1D1;C1QBP;APEX1;PPIF;PDCD2;NAA15;PPIA;PPID
Positive Regulation Of Cation Channel Activity (GO:2001259)	2/30	0.14013285800522052	0.4685932397397339	3.1956323930846224	6.279942760718788	GSTO1;APEX1
Import Into Cell (GO:0098657)	2/30	0.14013285800522052	0.4685932397397339	3.1956323930846224	6.279942760718788	SLC7A5;SLC7A1
Cytoplasmic Translation (GO:0002181)	4/91	0.13991480816707977	0.4685932397397339	2.061450044208665	4.054298235850197	EIF4A1;RPL36AL;ETF1;ZC3H15
Protein-Containing Complex Disassembly (GO:0032984)	3/59	0.1396755860920335	0.4685932397397339	2.399589228662711	4.723430114310904	HSPA8;ETF1;GSPT1
Regulation Of Metaphase/Anaphase Transition Of Cell Cycle (GO:1902099)	2/29	0.13262277139535442	0.4685932397397339	3.314225053078556	6.695551517275999	RIOK2;SMARCA4
Regulation Of G2/M Transition Of Mitotic Cell Cycle (GO:0010389)	2/29	0.13262277139535442	0.4685932397397339	3.314225053078556	6.695551517275999	RCC2;PINX1
DNA Metabolic Process (GO:0006259)	9/266	0.1323954301411642	0.4685932397397339	1.5763317659285923	3.18728316911185	NPM1;SET;GRWD1;APEX1;CNBP;LIG3;NOC3L;KPNA2;RAN
Negative Regulation Of Intrinsic Apoptotic Signaling Pathway (GO:2001243)	3/57	0.12964727971100687	0.4685932397397339	2.488817891373802	5.084500020691455	BAG5;PPIF;PPIA
Glycolipid Metabolic Process (GO:0006664)	2/28	0.1252095886766562	0.45521113171428407	3.441940225379716	7.151547187913255	PIGW;ST6GALNAC4
Negative Regulation Of DNA Biosynthetic Process (GO:2000279)	2/28	0.1252095886766562	0.45521113171428407	3.441940225379716	7.151547187913255	PINX1;NAT10
AMP Biosynthetic Process (GO:0006167)	1/6	0.12473683235663696	0.45521113171428407	8.933968253968255	18.59649359788923	GART
GMP Biosynthetic Process (GO:0006177)	1/6	0.12473683235663696	0.45521113171428407	8.933968253968255	18.59649359788923	GART
L-arginine Transmembrane Transport (GO:1903826)	1/6	0.12473683235663696	0.45521113171428407	8.933968253968255	18.59649359788923	SLC7A1
Regulation Of Mitochondrial mRNA Stability (GO:0044528)	1/6	0.12473683235663696	0.45521113171428407	8.933968253968255	18.59649359788923	PDE12
Aspartate Family Amino Acid Biosynthetic Process (GO:0009067)	1/6	0.12473683235663696	0.45521113171428407	8.933968253968255	18.59649359788923	MTRR
Basic Amino Acid Transmembrane Transport (GO:1990822)	1/6	0.12473683235663696	0.45521113171428407	8.933968253968255	18.59649359788923	SLC7A1
Polyamine Biosynthetic Process (GO:0006596)	1/6	0.12473683235663696	0.45521113171428407	8.933968253968255	18.59649359788923	SRM
Cleavage Furrow Formation (GO:0036089)	1/6	0.12473683235663696	0.45521113171428407	8.933968253968255	18.59649359788923	SPIRE1
Positive Regulation Of Membrane Depolarization (GO:1904181)	1/6	0.12473683235663696	0.45521113171428407	8.933968253968255	18.59649359788923	MLLT11
Thyroid Hormone Transport (GO:0070327)	1/6	0.12473683235663696	0.45521113171428407	8.933968253968255	18.59649359788923	SLC7A5
Gas Transport (GO:0015669)	1/6	0.12473683235663696	0.45521113171428407	8.933968253968255	18.59649359788923	GTPBP4
Transcription Initiation At RNA Polymerase I Promoter (GO:0006361)	1/6	0.12473683235663696	0.45521113171428407	8.933968253968255	18.59649359788923	RRN3
Tubulin Complex Assembly (GO:0007021)	1/6	0.12473683235663696	0.45521113171428407	8.933968253968255	18.59649359788923	TCP1
Hormone Transport (GO:0009914)	1/6	0.12473683235663696	0.45521113171428407	8.933968253968255	18.59649359788923	SLC7A5
Proline Transport (GO:0015824)	1/6	0.12473683235663696	0.45521113171428407	8.933968253968255	18.59649359788923	SLC7A5
Methionine Metabolic Process (GO:0006555)	1/6	0.12473683235663696	0.45521113171428407	8.933968253968255	18.59649359788923	MTRR
Regulation Of T Cell Differentiation In Thymus (GO:0033081)	1/6	0.12473683235663696	0.45521113171428407	8.933968253968255	18.59649359788923	ZC3H8
Negative Regulation Of Actin Nucleation (GO:0051126)	1/6	0.12473683235663696	0.45521113171428407	8.933968253968255	18.59649359788923	GMFB
Transcription By RNA Polymerase III (GO:0006383)	2/27	0.11790140451265911	0.4543087054125517	3.579872611464968	7.6534331355925955	IVNS1ABP;ZC3H8
Heterochromatin Formation (GO:0031507)	2/27	0.11790140451265911	0.4543087054125517	3.579872611464968	7.6534331355925955	LMNA;LMNB2
Positive Regulation Of Release Of Sequestered Calcium Ion Into Cytosol (GO:0051281)	2/27	0.11790140451265911	0.4543087054125517	3.579872611464968	7.6534331355925955	GSTO1;APEX1
Regulation Of NLRP3 Inflammasome Complex Assembly (GO:1900225)	2/27	0.11790140451265911	0.4543087054125517	3.579872611464968	7.6534331355925955	HSPA8;DHX33
Chromatin Organization (GO:0006325)	8/222	0.11658569636775974	0.4543087054125517	1.682485738560505	3.615878363266725	MBD3;NPM1;HDAC2;GRWD1;DDX21;NPM3;SMARCA4;GATAD2A
Regulation Of Transcription By RNA Polymerase III (GO:0006359)	2/26	0.11070662589068611	0.4330681687577903	3.729299363057325	8.207709006007528	DDX21;ZC3H8
Regulation Of Type I Interferon Production (GO:0032479)	3/52	0.10579674347900227	0.4151231977362071	2.743756927691204	6.163124324110176	DHX33;DDX56;TRIM27
Negative Regulation Of Double-Strand Break Repair Via Nonhomologous End Joining (GO:2001033)	1/5	0.10508060888523914	0.41357413955750083	11.168253968253968	25.162383537356508	HSF1
Negative Regulation Of Erythrocyte Differentiation (GO:0045647)	1/5	0.10508060888523914	0.41357413955750083	11.168253968253968	25.162383537356508	HSPA9
Negative Regulation Of Histone Acetylation (GO:0035067)	1/5	0.10508060888523914	0.41357413955750083	11.168253968253968	25.162383537356508	SET
PERK-mediated Unfolded Protein Response (GO:0036499)	1/5	0.10508060888523914	0.41357413955750083	11.168253968253968	25.162383537356508	EIF2S1
Regulation Of Hematopoietic Stem Cell Proliferation (GO:1902033)	1/5	0.10508060888523914	0.41357413955750083	11.168253968253968	25.162383537356508	PDCD2
Negative Regulation Of Protein Kinase Activity By Regulation Of Protein Phosphorylation (GO:0044387)	1/5	0.10508060888523914	0.41357413955750083	11.168253968253968	25.162383537356508	NPM1
Negative Regulation Of Protein Localization To Chromatin (GO:0120186)	1/5	0.10508060888523914	0.41357413955750083	11.168253968253968	25.162383537356508	RNF4
Negative Regulation Of Stress-Activated Protein Kinase Signaling Cascade (GO:0070303)	1/5	0.10508060888523914	0.41357413955750083	11.168253968253968	25.162383537356508	PPIA
Regulation Of Mitophagy (GO:1901524)	1/5	0.10508060888523914	0.41357413955750083	11.168253968253968	25.162383537356508	SLC25A5
Axo-Dendritic Transport (GO:0008088)	1/5	0.10508060888523914	0.41357413955750083	11.168253968253968	25.162383537356508	HSPA8
Ornithine Metabolic Process (GO:0006591)	1/5	0.10508060888523914	0.41357413955750083	11.168253968253968	25.162383537356508	ODC1
Peptidyl-Diphthamide Biosynthetic Process From Peptidyl-Histidine (GO:0017183)	1/5	0.10508060888523914	0.41357413955750083	11.168253968253968	25.162383537356508	DPH2
Peptidyl-Diphthamide Metabolic Process (GO:0017182)	1/5	0.10508060888523914	0.41357413955750083	11.168253968253968	25.162383537356508	DPH2
Regulation Of Response To Wounding (GO:1903034)	1/5	0.10508060888523914	0.41357413955750083	11.168253968253968	25.162383537356508	SRSF6
Regulation Of Stress Granule Assembly (GO:0062028)	1/5	0.10508060888523914	0.41357413955750083	11.168253968253968	25.162383537356508	UBAP2L
Cellular Response To Interferon-Alpha (GO:0035457)	1/5	0.10508060888523914	0.41357413955750083	11.168253968253968	25.162383537356508	PDE12
Regulation Of Translation In Response To Endoplasmic Reticulum Stress (GO:0036490)	1/5	0.10508060888523914	0.41357413955750083	11.168253968253968	25.162383537356508	EIF2S1
Regulation Of Translational Termination (GO:0006449)	1/5	0.10508060888523914	0.41357413955750083	11.168253968253968	25.162383537356508	GSPT1
Cilium Disassembly (GO:0061523)	1/5	0.10508060888523914	0.41357413955750083	11.168253968253968	25.162383537356508	RRP7A
Response To Lead Ion (GO:0010288)	1/5	0.10508060888523914	0.41357413955750083	11.168253968253968	25.162383537356508	PPP5C
snoRNA Localization (GO:0048254)	1/5	0.10508060888523914	0.41357413955750083	11.168253968253968	25.162383537356508	NOP58
Sulfur Amino Acid Transport (GO:0000101)	1/5	0.10508060888523914	0.41357413955750083	11.168253968253968	25.162383537356508	SLC7A5
tRNA Catabolic Process (GO:0016078)	1/5	0.10508060888523914	0.41357413955750083	11.168253968253968	25.162383537356508	TRNT1
Positive Regulation Of Synaptic Transmission, GABAergic (GO:0032230)	1/5	0.10508060888523914	0.41357413955750083	11.168253968253968	25.162383537356508	APEX1
Positive Regulation Of Trophoblast Cell Migration (GO:1901165)	1/5	0.10508060888523914	0.41357413955750083	11.168253968253968	25.162383537356508	C1QBP
mRNA 3'-End Processing By Stem-Loop Binding And Cleavage (GO:0006398)	1/5	0.10508060888523914	0.41357413955750083	11.168253968253968	25.162383537356508	CPSF3
Regulation Of MDA-5 Signaling Pathway (GO:0039533)	1/5	0.10508060888523914	0.41357413955750083	11.168253968253968	25.162383537356508	C1QBP
Regulation Of T Cell Mediated Immune Response To Tumor Cell (GO:0002840)	1/5	0.10508060888523914	0.41357413955750083	11.168253968253968	25.162383537356508	HSPD1
Negative Regulation Of Cell Cycle G2/M Phase Transition (GO:1902750)	1/5	0.10508060888523914	0.41357413955750083	11.168253968253968	25.162383537356508	PINX1
Regulation Of Centrosome Duplication (GO:0010824)	2/25	0.10363398209505252	0.41357413955750083	3.8917197452229297	8.82210053604585	NPM1;NAT10
Positive Regulation Of DNA Binding (GO:0043388)	2/25	0.10363398209505252	0.41357413955750083	3.8917197452229297	8.82210053604585	PINX1;NME1
Positive Regulation Of Calcium Ion Transmembrane Transporter Activity (GO:1901021)	2/25	0.10363398209505252	0.41357413955750083	3.8917197452229297	8.82210053604585	GSTO1;APEX1
Protein Export From Nucleus (GO:0006611)	2/25	0.10363398209505252	0.41357413955750083	3.8917197452229297	8.82210053604585	XPO5;RAN
miRNA-mediated Gene Silencing (GO:0035195)	2/25	0.10363398209505252	0.41357413955750083	3.8917197452229297	8.82210053604585	XPO5;RAN
Positive Regulation Of Protein Metabolic Process (GO:0051247)	7/178	0.09772455397711846	0.41357413955750083	1.8421052631578947	4.284004478848209	NPM1;HSP90AA1;HDAC2;SSB;EIF4A3;NAT10;LARP4
RNA Polyadenylation (GO:0043631)	2/24	0.0966925347878882	0.41357413955750083	4.068905616676317	9.505854933202418	CPSF3;MTPAP
RNA Splicing, Via Transesterification Reactions (GO:0000375)	2/24	0.0966925347878882	0.41357413955750083	4.068905616676317	9.505854933202418	PRPF4;MPHOSPH10
Negative Regulation Of Telomere Maintenance Via Telomere Lengthening (GO:1904357)	2/24	0.0966925347878882	0.41357413955750083	4.068905616676317	9.505854933202418	PINX1;NAT10
Positive Regulation Of Protein Import Into Nucleus (GO:0042307)	2/24	0.0966925347878882	0.41357413955750083	4.068905616676317	9.505854933202418	RAN;ZPR1
Lipid Droplet Organization (GO:0034389)	2/24	0.0966925347878882	0.41357413955750083	4.068905616676317	9.505854933202418	PPIA;PPID
Histone Modification (GO:0016570)	4/79	0.09571733516024945	0.41357413955750083	2.3933333333333335	5.615611682689024	MBD3;HDAC2;TAF5L;GATAD2A
U2-type Prespliceosome Assembly (GO:1903241)	2/23	0.08989168850516017	0.4045125982732208	4.262966333030027	10.27012446495132	SNRPA1;SNRPB
Stress Granule Assembly (GO:0034063)	2/23	0.08989168850516017	0.4045125982732208	4.262966333030027	10.27012446495132	UBAP2L;EIF2S1
Positive Regulation Of mRNA Processing (GO:0050685)	2/23	0.08989168850516017	0.4045125982732208	4.262966333030027	10.27012446495132	DAZAP1;NCL
Positive Regulation Of Release Of Cytochrome C From Mitochondria (GO:0090200)	2/23	0.08989168850516017	0.4045125982732208	4.262966333030027	10.27012446495132	MLLT11;PPIF
mRNA Polyadenylation (GO:0006378)	2/23	0.08989168850516017	0.4045125982732208	4.262966333030027	10.27012446495132	CPSF3;MTPAP
'De Novo' AMP Biosynthetic Process (GO:0044208)	1/4	0.08498438649880169	0.3892345388752946	14.892063492063492	36.7132213658321	GART
DNA Methylation-Dependent Heterochromatin Formation (GO:0006346)	1/4	0.08498438649880169	0.3892345388752946	14.892063492063492	36.7132213658321	MBD3
Negative Regulation Of Nuclear-Transcribed mRNA Catabolic Process, Nonsense-Mediated Decay (GO:2000623)	1/4	0.08498438649880169	0.3892345388752946	14.892063492063492	36.7132213658321	HNRNPAB
Regulation Of Hormone Biosynthetic Process (GO:0046885)	1/4	0.08498438649880169	0.3892345388752946	14.892063492063492	36.7132213658321	STC2
Negative Regulation Of Vitamin Metabolic Process (GO:0046137)	1/4	0.08498438649880169	0.3892345388752946	14.892063492063492	36.7132213658321	PRMT3
Regulation Of Phospholipase A2 Activity (GO:0032429)	1/4	0.08498438649880169	0.3892345388752946	14.892063492063492	36.7132213658321	PLAA
Regulation Of Post-Transcriptional Gene Silencing By RNA (GO:1900368)	1/4	0.08498438649880169	0.3892345388752946	14.892063492063492	36.7132213658321	XPO5
Ornithine Transport (GO:0015822)	1/4	0.08498438649880169	0.3892345388752946	14.892063492063492	36.7132213658321	SLC7A1
Oxygen Transport (GO:0015671)	1/4	0.08498438649880169	0.3892345388752946	14.892063492063492	36.7132213658321	GTPBP4
Regulation Of Thymocyte Apoptotic Process (GO:0070243)	1/4	0.08498438649880169	0.3892345388752946	14.892063492063492	36.7132213658321	ZC3H8
Positive Regulation Of DNA Demethylation (GO:1901537)	1/4	0.08498438649880169	0.3892345388752946	14.892063492063492	36.7132213658321	HNRNPAB
Positive Regulation Of T Cell Mediated Immune Response To Tumor Cell (GO:0002842)	1/4	0.08498438649880169	0.3892345388752946	14.892063492063492	36.7132213658321	HSPD1
Clathrin Coat Disassembly (GO:0072318)	1/4	0.08498438649880169	0.3892345388752946	14.892063492063492	36.7132213658321	HSPA8
Positive Regulation Of Immune Response To Tumor Cell (GO:0002839)	1/4	0.08498438649880169	0.3892345388752946	14.892063492063492	36.7132213658321	HSPD1
Sulfur Amino Acid Catabolic Process (GO:0000098)	1/4	0.08498438649880169	0.3892345388752946	14.892063492063492	36.7132213658321	MTRR
tRNA Transport (GO:0051031)	1/4	0.08498438649880169	0.3892345388752946	14.892063492063492	36.7132213658321	SSB
Positive Regulation Of Mitophagy (GO:1901526)	1/4	0.08498438649880169	0.3892345388752946	14.892063492063492	36.7132213658321	SLC25A5
Positive Regulation Of Striated Muscle Contraction (GO:0045989)	1/4	0.08498438649880169	0.3892345388752946	14.892063492063492	36.7132213658321	GSTO1
Positive Regulation Of Tau-Protein Kinase Activity (GO:1902949)	1/4	0.08498438649880169	0.3892345388752946	14.892063492063492	36.7132213658321	HSP90AA1
Protein Targeting To Vacuole Involved In Autophagy (GO:0071211)	1/4	0.08498438649880169	0.3892345388752946	14.892063492063492	36.7132213658321	HSPA8
Multi-Ciliated Epithelial Cell Differentiation (GO:1903251)	1/4	0.08498438649880169	0.3892345388752946	14.892063492063492	36.7132213658321	E2F4
Regulation Of DNA Demethylation (GO:1901535)	1/4	0.08498438649880169	0.3892345388752946	14.892063492063492	36.7132213658321	HNRNPAB
Negative Regulation Of Arp2/3 Complex-Mediated Actin Nucleation (GO:0034316)	1/4	0.08498438649880169	0.3892345388752946	14.892063492063492	36.7132213658321	GMFB
Negative Regulation Of Calcium Ion Import (GO:0090281)	1/4	0.08498438649880169	0.3892345388752946	14.892063492063492	36.7132213658321	TRIM27
Regulation Of Cardiac Muscle Hypertrophy In Response To Stress (GO:1903242)	1/4	0.08498438649880169	0.3892345388752946	14.892063492063492	36.7132213658321	LMNA
Nucleocytoplasmic Transport (GO:0006913)	3/47	0.08391008087453161	0.3892345388752946	3.0566366540807435	7.574374725779753	LSG1;NPM1;RANGAP1
Endoplasmic Reticulum Organization (GO:0007029)	3/47	0.08391008087453161	0.3892345388752946	3.0566366540807435	7.574374725779753	JAGN1;CCDC47;SEC31A
Negative Regulation Of Lipid Biosynthetic Process (GO:0051055)	2/22	0.08324120138038962	0.3892345388752946	4.476433121019109	11.128470237882762	PRMT3;ERLIN1
Regulation Of Mitochondrial Translation (GO:0070129)	2/22	0.08324120138038962	0.3892345388752946	4.476433121019109	11.128470237882762	TRMT10C;C1QBP
Positive Regulation Of Cell Cycle G2/M Phase Transition (GO:1902751)	2/22	0.08324120138038962	0.3892345388752946	4.476433121019109	11.128470237882762	NPM1;RCC2
Regulation Of Histone Acetylation (GO:0035065)	2/21	0.07675119617296514	0.3892345388752946	4.712370097217566	12.0975319886048	SET;DDX21
Amino Acid Import Across Plasma Membrane (GO:0089718)	2/21	0.07675119617296514	0.3892345388752946	4.712370097217566	12.0975319886048	SLC7A5;SLC7A1
Metaphase Plate Congression (GO:0051310)	3/45	0.07576505477199967	0.3892345388752946	3.2026471930625284	8.263208027484314	PINX1;RRS1;KPNB1
Mitotic Metaphase Plate Congression (GO:0007080)	3/45	0.07576505477199967	0.3892345388752946	3.2026471930625284	8.263208027484314	PINX1;RRS1;KPNB1
Intracellular Protein Transmembrane Transport (GO:0065002)	3/44	0.07183129030529564	0.3742788284328562	3.2809943115405593	8.640285582046657	CHCHD4;TOMM40;HSPD1
Positive Regulation Of Type II Interferon Production (GO:0032729)	3/44	0.07183129030529564	0.3742788284328562	3.2809943115405593	8.640285582046657	SLC7A5;TRIM27;HSPD1
Regulation Of Centrosome Cycle (GO:0046605)	2/20	0.07043217165760299	0.3699845098911635	4.974522292993631	13.197930646830198	NPM1;NAT10
Negative Regulation Of Oxidative Stress-Induced Cell Death (GO:1903202)	2/20	0.07043217165760299	0.3699845098911635	4.974522292993631	13.197930646830198	BAG5;PPIA
Carboxylic Acid Transport (GO:0046942)	3/43	0.067992592900439	0.360108917954177	3.363258785942492	9.041638644179681	SLC7A5;SLC16A6;SLC7A1
Erythrocyte Differentiation (GO:0030218)	3/43	0.067992592900439	0.360108917954177	3.363258785942492	9.041638644179681	HSPA9;SLC25A5;LYAR
L-ornithine Transmembrane Transport (GO:1903352)	1/3	0.06443834976090872	0.3441168304659316	22.33968253968254	61.256444519642265	SLC7A1
Basic Amino Acid Transport (GO:0015802)	1/3	0.06443834976090872	0.3441168304659316	22.33968253968254	61.256444519642265	SLC7A1
Nucleoside Triphosphate Biosynthetic Process (GO:0009142)	1/3	0.06443834976090872	0.3441168304659316	22.33968253968254	61.256444519642265	NME2
Parallel Actin Filament Bundle Assembly (GO:0030046)	1/3	0.06443834976090872	0.3441168304659316	22.33968253968254	61.256444519642265	SPIRE1
Regulation Of MHC Class I Biosynthetic Process (GO:0045343)	1/3	0.06443834976090872	0.3441168304659316	22.33968253968254	61.256444519642265	HSPH1
Negative Regulation Of T Cell Differentiation In Thymus (GO:0033085)	1/3	0.06443834976090872	0.3441168304659316	22.33968253968254	61.256444519642265	ZC3H8
L-amino Acid Transport (GO:0015807)	2/19	0.06429501429511958	0.3441168304659316	5.267515923566879	14.455502721271394	SLC7A5;SLC7A1
Negative Regulation Of Telomere Maintenance Via Telomerase (GO:0032211)	2/19	0.06429501429511958	0.3441168304659316	5.267515923566879	14.455502721271394	PINX1;NAT10
Positive Regulation Of mRNA Splicing, Via Spliceosome (GO:0048026)	2/19	0.06429501429511958	0.3441168304659316	5.267515923566879	14.455502721271394	DAZAP1;NCL
Purine Nucleotide Biosynthetic Process (GO:0006164)	2/19	0.06429501429511958	0.3441168304659316	5.267515923566879	14.455502721271394	PPAT;GART
Negative Regulation Of GTPase Activity (GO:0034260)	2/19	0.06429501429511958	0.3441168304659316	5.267515923566879	14.455502721271394	RCC2;RRP1B
Negative Regulation Of RNA Splicing (GO:0033119)	2/19	0.06429501429511958	0.3441168304659316	5.267515923566879	14.455502721271394	SRSF6;SRSF7
Positive Regulation Of Nucleic Acid-Templated Transcription (GO:1903508)	16/477	0.061759862085553036	0.3441168304659316	1.5751265365148228	4.3859423711124235	MBD3;NPM1;HDAC2;CNBP;NME2;RNF4;ILF2;HNRNPAB;TAF5L;JMJD6;SMARCA4;GATAD2A;MLLT11;DNAJC2;ILF3;NAA15
Regulation Of RNA Splicing (GO:0043484)	5/96	0.06017560600930187	0.33967546023671713	2.4707607505035156	6.9440439950490065	RRP1B;TAF5L;JMJD6;SRPK1;ZPR1
Regulation Of Keratinocyte Differentiation (GO:0045616)	2/18	0.058351010255058976	0.33082709338440924	5.5971337579617835	15.903016405268437	NME2;SRSF6
rRNA Methylation (GO:0031167)	2/18	0.058351010255058976	0.33082709338440924	5.5971337579617835	15.903016405268437	EMG1;MRM1
Negative Regulation Of Translation (GO:0017148)	5/95	0.05803365755658132	0.33082709338440924	2.4983922829581995	7.112253595351003	SYNCRIP;ILF3;NCL;EIF4A3;PUS7
Regulation Of Type II Interferon Production (GO:0032649)	4/66	0.056943035605483326	0.32716824475114753	2.8978494623655915	8.304378465919253	SLC7A5;C1QBP;TRIM27;HSPD1
Protein Deacetylation (GO:0006476)	3/39	0.05362464018728291	0.3094839099597897	3.7380191693290734	10.936496918576191	MBD3;HDAC2;GATAD2A
DNA Methylation (GO:0006306)	2/17	0.05261185779380602	0.3050065809938214	5.970700636942675	17.58260134057897	MTRR;GATAD2A
Nuclear Envelope Organization (GO:0006998)	2/17	0.05261185779380602	0.3050065809938214	5.970700636942675	17.58260134057897	LMNA;LMNB2
Nucleotide Biosynthetic Process (GO:0009165)	2/17	0.05261185779380602	0.3050065809938214	5.970700636942675	17.58260134057897	PPAT;GART
Regulation Of Protein-Containing Complex Disassembly (GO:0043244)	2/17	0.05261185779380602	0.3050065809938214	5.970700636942675	17.58260134057897	ETF1;GSPT1
Cellular Response To Unfolded Protein (GO:0034620)	2/17	0.05261185779380602	0.3050065809938214	5.970700636942675	17.58260134057897	HSF1;HSPD1
tRNA Aminoacylation For Protein Translation (GO:0006418)	2/17	0.05261185779380602	0.3050065809938214	5.970700636942675	17.58260134057897	MARS2;FARSA
Negative Regulation Of Gene Expression (GO:0010629)	11/287	0.052491821518014146	0.3050065809938214	1.8032786885245902	5.314438839904525	SYNCRIP;SLC7A5;ILF3;SMYD5;STC2;PTRH2;NCL;EIF4A3;LRP3;TRIM27;PUS7
Protein-Containing Complex Assembly (GO:0065003)	11/287	0.052491821518014146	0.3050065809938214	1.8032786885245902	5.314438839904525	CHCHD4;CCT2;HSP90AA1;NIFK;HSPA4;TRAPPC4;TCP1;HSF1;PSMG1;PPID;HSPD1
Negative Regulation Of Cell Projection Organization (GO:0031345)	3/38	0.05028779652825582	0.3024317482797441	3.8450935645823825	11.496802246704073	HDAC2;BAG5;FKBP4
Negative Regulation Of Protein Metabolic Process (GO:0051248)	6/120	0.04890680525289145	0.29550731624634413	2.3704584040747028	7.153661168904728	SYNCRIP;ILF3;NCL;EIF4A3;PFDN2;PUS7
Regulation Of Mitochondrial Membrane Permeability (GO:0046902)	2/16	0.0470896799459318	0.2858698966528973	6.3976342129208374	19.549259894017172	PPIF;SLC25A5
Nuclear Migration (GO:0007097)	2/16	0.0470896799459318	0.2858698966528973	6.3976342129208374	19.549259894017172	LMNA;LMNB2
Regulation Of Telomere Maintenance Via Telomere Lengthening (GO:1904356)	2/16	0.0470896799459318	0.2858698966528973	6.3976342129208374	19.549259894017172	PINX1;SMG5
Purine-Containing Compound Biosynthetic Process (GO:0072522)	2/16	0.0470896799459318	0.2858698966528973	6.3976342129208374	19.549259894017172	PPAT;GART
ncRNA Metabolic Process (GO:0034660)	2/16	0.0470896799459318	0.2858698966528973	6.3976342129208374	19.549259894017172	NIFK;XPO5
Positive Regulation Of Cellular Biosynthetic Process (GO:0031328)	7/149	0.04625210687233907	0.2858698966528973	2.222936323442272	6.832524367228909	HSP90AA1;NPM1;SSB;EIF4A3;NAT10;NMD3;LARP4
Translation (GO:0006412)	9/213	0.045794483111878476	0.2858698966528973	1.993485342019544	6.147094757420979	MRPL50;RPL36AL;EEF1D;MARS2;MRPL17;ETF1;ABCE1;GSPT1;ZC3H15
Negative Regulation Of Epidermal Cell Differentiation (GO:0045605)	1/2	0.04343246692513761	0.27267114601293707	44.682539682539684	140.14893189351383	SRSF6
DNA-templated Transcription (GO:0006351)	8/178	0.04291897741171813	0.27076825455333936	2.1246753246753247	6.689415301109938	IVNS1ABP;PPP5C;HSF1;TWNK;POLR1C;POLR2E;DDX21;TAF5L
Regulation Of Cellular Response To Heat (GO:1900034)	2/15	0.04179703760114286	0.2649891004565067	6.890249877511024	21.87605975339945	DNAJC2;HSF1
NLS-bearing Protein Import Into Nucleus (GO:0006607)	2/15	0.04179703760114286	0.2649891004565067	6.890249877511024	21.87605975339945	KPNA2;KPNB1
Negative Regulation Of Oxidative Stress-Induced Intrinsic Apoptotic Signaling Pathway (GO:1902176)	2/15	0.04179703760114286	0.2649891004565067	6.890249877511024	21.87605975339945	BAG5;PPIA
Regulation Of Oxidative Phosphorylation (GO:0002082)	2/15	0.04179703760114286	0.2649891004565067	6.890249877511024	21.87605975339945	PDE12;PPIF
Regulation Of Oxidative Stress-Induced Intrinsic Apoptotic Signaling Pathway (GO:1902175)	2/15	0.04179703760114286	0.2649891004565067	6.890249877511024	21.87605975339945	BAG5;PPIA
Regulation Of Protein Sumoylation (GO:0033233)	2/15	0.04179703760114286	0.2649891004565067	6.890249877511024	21.87605975339945	UBA2;GNL3
Peptidyl-Threonine Dephosphorylation (GO:0035970)	2/15	0.04179703760114286	0.2649891004565067	6.890249877511024	21.87605975339945	PPP5C;PGAM5
tRNA Wobble Base Modification (GO:0002097)	2/15	0.04179703760114286	0.2649891004565067	6.890249877511024	21.87605975339945	CTU2;CTU1
tRNA Wobble Uridine Modification (GO:0002098)	2/15	0.04179703760114286	0.2649891004565067	6.890249877511024	21.87605975339945	CTU2;CTU1
Positive Regulation Of Transcription By RNA Polymerase III (GO:0045945)	2/15	0.04179703760114286	0.2649891004565067	6.890249877511024	21.87605975339945	DDX21;ZC3H8
mRNA Methylation (GO:0080009)	2/15	0.04179703760114286	0.2649891004565067	6.890249877511024	21.87605975339945	TRMT10C;TRMT61A
Protein Heterooligomerization (GO:0051291)	2/15	0.04179703760114286	0.2649891004565067	6.890249877511024	21.87605975339945	MAT2A;FARSA
Heterochromatin Organization (GO:0070828)	3/35	0.04091365207840858	0.2649891004565067	4.2064696485623	13.445103098499564	HDAC2;LMNA;LMNB2
Histone Deacetylation (GO:0016575)	3/35	0.04091365207840858	0.2649891004565067	4.2064696485623	13.445103098499564	MBD3;HDAC2;GATAD2A
Peptidyl-Lysine Modification (GO:0018205)	5/86	0.040761266974188234	0.2649891004565067	2.7777777777777777	8.88895274263194	USPL1;ZMIZ2;UBA2;TRIM27;RANGAP1
Regulation Of Translational Initiation (GO:0006446)	4/59	0.04042233064568112	0.2649891004565067	3.2682983682983684	10.485919939992566	EIF5B;NPM1;BZW1;EIF3B
Gene Expression (GO:0010467)	11/273	0.03902726592022828	0.2649891004565067	1.9015642597922664	6.167713695263879	SYNCRIP;PRPF4;RPL36AL;DKC1;EIF4A3;DNTTIP2;MPHOSPH10;DDX54;GSPT1;SMG5;HSPD1
Spliceosomal Complex Assembly (GO:0000245)	4/58	0.03831930170268149	0.2649891004565067	3.3290598290598292	10.85873250659394	SNRPA1;SRSF6;SNRPB;SRPK1
Positive Regulation Of Type I Interferon Production (GO:0032481)	4/58	0.03831930170268149	0.2649891004565067	3.3290598290598292	10.85873250659394	HSP90AA1;DHX33;POLR3D;HSPD1
Negative Regulation Of mRNA Splicing, Via Spliceosome (GO:0048025)	2/14	0.03674694294654544	0.25702888897936943	7.464968152866242	24.662017092484962	SRSF6;SRSF7
Regulation Of Hematopoietic Progenitor Cell Differentiation (GO:1901532)	2/14	0.03674694294654544	0.25702888897936943	7.464968152866242	24.662017092484962	PDCD2;PUS7
Neural Crest Cell Differentiation (GO:0014033)	2/14	0.03674694294654544	0.25702888897936943	7.464968152866242	24.662017092484962	NOLC1;KBTBD8
Cellular Response To dsRNA (GO:0071359)	2/14	0.03674694294654544	0.25702888897936943	7.464968152866242	24.662017092484962	NPM1;PDE12
Cellular Response To Nitrogen Compound (GO:1901699)	2/14	0.03674694294654544	0.25702888897936943	7.464968152866242	24.662017092484962	PDE12;HSF1
Positive Regulation By Host Of Viral Transcription (GO:0043923)	2/14	0.03674694294654544	0.25702888897936943	7.464968152866242	24.662017092484962	RRP1B;SMARCA4
Regulation Of Viral Life Cycle (GO:1903900)	2/14	0.03674694294654544	0.25702888897936943	7.464968152866242	24.662017092484962	KPNA2;PPIA
Dolichol-Linked Oligosaccharide Biosynthetic Process (GO:0006488)	2/14	0.03674694294654544	0.25702888897936943	7.464968152866242	24.662017092484962	ALG8;ALG3
Ubiquinone Metabolic Process (GO:0006743)	2/14	0.03674694294654544	0.25702888897936943	7.464968152866242	24.662017092484962	UBIAD1;PDSS1
Histone mRNA Catabolic Process (GO:0071044)	2/14	0.03674694294654544	0.25702888897936943	7.464968152866242	24.662017092484962	SSB;MTPAP
RNA Export From Nucleus (GO:0006405)	4/57	0.036280676779315305	0.25702888897936943	3.392114175133043	11.24984489695521	EIF4A3;XPO5;SMG5;RAN
Regulation Of Protein Metabolic Process (GO:0051246)	5/81	0.03271207354331364	0.2433551367066165	2.9615840243696057	10.128650082084313	ODC1;NOLC1;DUS3L;EIF2S1;PUM3
Positive Regulation Of RNA Splicing (GO:0033120)	3/32	0.032519927849331345	0.2433322508261014	4.642613198193236	15.905138829608605	DAZAP1;NCL;ZPR1
DNA Alkylation (GO:0006305)	2/13	0.03195287328329294	0.24048741471109947	8.144180660104228	28.044430491204075	MTRR;GATAD2A
Dolichol Metabolic Process (GO:0019348)	2/13	0.03195287328329294	0.24048741471109947	8.144180660104228	28.044430491204075	ALG8;ALG3
tRNA 5'-End Processing (GO:0099116)	2/13	0.03195287328329294	0.24048741471109947	8.144180660104228	28.044430491204075	SSB;TRMT10C
Ubiquinone Biosynthetic Process (GO:0006744)	2/13	0.03195287328329294	0.24048741471109947	8.144180660104228	28.044430491204075	UBIAD1;PDSS1
Negative Regulation Of Viral Process (GO:0048525)	4/54	0.030550184767337746	0.23543765147044118	3.5964102564102562	12.545661957207416	ILF3;TRIM27;PPIA;SRPK1
Regulation Of Protein Ubiquitination (GO:0031396)	6/107	0.03049625459043405	0.23543765147044118	2.6780581283934843	9.34682833472524	IVNS1ABP;HSP90AA1;BAG5;PINX1;PRMT3;GTPBP4
Regulation Of Cellular Component Biogenesis (GO:0044087)	3/31	0.02994453678399679	0.23356738691517495	4.808763121862164	16.871104845132624	HSPA8;HSP90AA1;BAG5
Regulation Of Stem Cell Population Maintenance (GO:2000036)	4/53	0.02876787199126008	0.22575762958994955	3.6700680272108843	13.023221972639577	HDAC2;WDR43;TAF5L;SMARCA4
Positive Regulation Of Amide Metabolic Process (GO:0034250)	5/78	0.028400802757459723	0.2242443751463231	3.083953662511562	10.983000961788834	NPM1;SSB;EIF4A3;NAT10;LARP4
Inner Mitochondrial Membrane Organization (GO:0007007)	3/30	0.02748162085983014	0.2183262101642061	4.987220447284345	17.92525639874277	HSPA9;TMEM11;TIMM9
Protein Transmembrane Import Into Intracellular Organelle (GO:0044743)	3/30	0.02748162085983014	0.2183262101642061	4.987220447284345	17.92525639874277	CHCHD4;TOMM40;HSPD1
Base-Excision Repair, Gap-Filling (GO:0006287)	2/12	0.027428785248230093	0.2183262101642061	8.959235668789809	32.21886519531108	APEX1;LIG3
Oligosaccharide-Lipid Intermediate Biosynthetic Process (GO:0006490)	2/12	0.027428785248230093	0.2183262101642061	8.959235668789809	32.21886519531108	ALG8;ALG3
Peptidyl-Methionine Modification (GO:0018206)	2/12	0.027428785248230093	0.2183262101642061	8.959235668789809	32.21886519531108	NAA25;NAA15
Transcription By RNA Polymerase I (GO:0006360)	2/12	0.027428785248230093	0.2183262101642061	8.959235668789809	32.21886519531108	RRN3;POLR1C
Quinone Biosynthetic Process (GO:1901663)	2/12	0.027428785248230093	0.2183262101642061	8.959235668789809	32.21886519531108	UBIAD1;PDSS1
Nucleosome Organization (GO:0034728)	4/51	0.025393358889848654	0.21084679284667882	3.826786688488816	14.056811555603584	NPM1;SET;GRWD1;SMARCA4
Cytoplasmic Translational Initiation (GO:0002183)	3/29	0.02513168622850148	0.21002909205247666	5.1794052592774635	19.078990994309397	EIF4A1;EIF2S2;EIF3B
Purine Nucleotide Metabolic Process (GO:0006163)	3/29	0.02513168622850148	0.21002909205247666	5.1794052592774635	19.078990994309397	PPAT;AMPD2;GART
Positive Regulation Of DNA-templated Transcription (GO:0045893)	32/1015	0.024623959145807235	0.20849365408324944	1.500780880604072	5.558945450882026	HDAC2;HEATR1;ZC3H8;DDX21;RNF4;WDR43;TAF5L;DHX33;ZMIZ2;HSF1;E2F4;LYAR;MBD3;UTP15;NPM1;CNBP;NME2;RRP1B;PPRC1;ILF2;HNRNPAB;JMJD6;SMARCA4;GNL3;GATAD2A;MLLT11;DNAJC2;ILF3;APEX1;UBA2;NAA15;ZPR1
N-terminal Protein Amino Acid Modification (GO:0031365)	2/11	0.023189129410524183	0.19764509636652067	9.955414012738853	37.47289184856651	NAA50;NAA15
RNA Splicing, Via Endonucleolytic Cleavage And Ligation (GO:0000394)	2/11	0.023189129410524183	0.19764509636652067	9.955414012738853	37.47289184856651	RTCB;FAM98A
snRNA Transcription (GO:0009301)	2/11	0.023189129410524183	0.19764509636652067	9.955414012738853	37.47289184856651	USPL1;ZC3H8
Stem Cell Development (GO:0048864)	2/11	0.023189129410524183	0.19764509636652067	9.955414012738853	37.47289184856651	NOLC1;KBTBD8
tRNA Splicing, Via Endonucleolytic Cleavage And Ligation (GO:0006388)	2/11	0.023189129410524183	0.19764509636652067	9.955414012738853	37.47289184856651	RTCB;FAM98A
ncRNA Transcription (GO:0098781)	2/11	0.023189129410524183	0.19764509636652067	9.955414012738853	37.47289184856651	USPL1;NIFK
Purine Ribonucleotide Biosynthetic Process (GO:0009152)	4/49	0.022269739757968945	0.19764509636652067	3.9974358974358974	15.208350738080892	IMPDH1;IMPDH2;AMPD2;GART
Centromeric Sister Chromatid Cohesion (GO:0070601)	1/1	0.02195648990455678	0.19623612852197622	Infinity	Infinity	NAA50
Regulation Of NK T Cell Activation (GO:0051133)	1/1	0.02195648990455678	0.19623612852197622	Infinity	Infinity	HSPH1
Regulation Of Macromolecule Biosynthetic Process (GO:0010556)	4/47	0.019393110395540578	0.17576713435958255	4.183959451401312	16.4966718479058	NOLC1;DUS3L;EIF2S1;PUM3
Nuclear Body Organization (GO:0030575)	2/10	0.01924886529533418	0.17569708961060349	11.200636942675159	44.245911572311556	USPL1;ZPR1
Biogenic Amine Metabolic Process (GO:0006576)	2/10	0.01924886529533418	0.17569708961060349	11.200636942675159	44.245911572311556	ODC1;SRM
Polyamine Metabolic Process (GO:0006595)	2/10	0.01924886529533418	0.17569708961060349	11.200636942675159	44.245911572311556	ODC1;SRM
Programmed Necrotic Cell Death (GO:0097300)	2/10	0.01924886529533418	0.17569708961060349	11.200636942675159	44.245911572311556	PPIF;PGAM5
Purine Ribonucleoside Monophosphate Metabolic Process (GO:0009167)	2/10	0.01924886529533418	0.17569708961060349	11.200636942675159	44.245911572311556	AMPD2;GART
Purine Ribonucleoside Triphosphate Biosynthetic Process (GO:0009206)	2/10	0.01924886529533418	0.17569708961060349	11.200636942675159	44.245911572311556	IMPDH1;IMPDH2
RNA Phosphodiester Bond Hydrolysis (GO:0090501)	3/26	0.01876232498385006	0.17569708961060349	5.856230031948882	23.283810810246404	RNASEH1;PDE12;CPSF3
Regulation Of Mitochondrial Fission (GO:0090140)	3/26	0.01876232498385006	0.17569708961060349	5.856230031948882	23.283810810246404	SPIRE1;PGAM5;MARCHF5
Protein Acetylation (GO:0006473)	3/26	0.01876232498385006	0.17569708961060349	5.856230031948882	23.283810810246404	NAA50;NAT10;NAA15
Mitochondrion Organization (GO:0007005)	8/151	0.018394974826363302	0.17569708961060349	2.53074198528744	10.112029464205	CHCHD4;TOMM40;TMEM11;TIMM9;APEX1;TOMM5;TOMM22;HSPD1
Nuclear-Transcribed mRNA Catabolic Process, Nonsense-Mediated Decay (GO:0000184)	3/25	0.016865960270795424	0.16569840357644053	6.122857972698228	24.99630973842535	EIF4A3;GSPT1;SMG5
Nuclear Export (GO:0051168)	4/45	0.016758639299533827	0.16569840357644053	4.388680425265791	17.944618102735845	LSG1;XPO5;RANGAP1;RAN
Regulation Of Nuclear-Transcribed mRNA Catabolic Process, Nonsense-Mediated Decay (GO:2000622)	2/9	0.015623476827538384	0.15587143160497596	12.801637852593267	53.241763107820944	EIF4A3;HNRNPAB
Protein Localization To Nuclear Envelope (GO:0090435)	2/9	0.015623476827538384	0.15587143160497596	12.801637852593267	53.241763107820944	LMNA;LMNB2
Purine Ribonucleoside Monophosphate Biosynthetic Process (GO:0009168)	2/9	0.015623476827538384	0.15587143160497596	12.801637852593267	53.241763107820944	AMPD2;GART
Negative Regulation Of Cellular Biosynthetic Process (GO:0031327)	7/118	0.015288288748662905	0.15587143160497596	2.8500830928015395	11.915251710531743	SYNCRIP;ILF3;NCL;EIF4A3;PRMT3;ERLIN1;PUS7
Chaperone Cofactor-Dependent Protein Refolding (GO:0051085)	3/24	0.015082449642119439	0.15528890151526173	6.414879050661798	26.905436377236125	HSPA9;HSPA8;HSPE1
Histone mRNA Metabolic Process (GO:0008334)	3/23	0.013411157139278294	0.13919483256654164	6.736102236421726	29.04383845226158	SSB;CPSF3;MTPAP
Protein Sumoylation (GO:0016925)	4/42	0.013248094442082163	0.13862030525983532	4.736167341430499	20.478721320910324	ZMIZ2;UBA2;TRIM27;RANGAP1
Translational Termination (GO:0006415)	2/8	0.012328988200487837	0.13006071978711348	14.936305732484076	65.65704298710774	ETF1;GSPT1
Protein Hexamerization (GO:0034214)	2/8	0.012328988200487837	0.13006071978711348	14.936305732484076	65.65704298710774	MAT2A;TWNK
ncRNA Export From Nucleus (GO:0097064)	2/8	0.012328988200487837	0.13006071978711348	14.936305732484076	65.65704298710774	NPM1;SSB
Regulation Of Cellular Biosynthetic Process (GO:0031326)	5/63	0.012301587787179592	0.13006071978711348	3.885685774476106	17.08935070310096	STC2;NOLC1;DUS3L;EIF2S1;PUM3
Negative Regulation Of Gene Expression, Epigenetic (GO:0045814)	4/41	0.01219213722778923	0.13006071978711348	4.864518364518364	21.437757429151695	SMYD5;LMNA;TRIM27;LMNB2
Telomere Maintenance Via Telomere Lengthening (GO:0010833)	3/22	0.011851214740371215	0.13006071978711348	7.09113838910375	31.45150271559987	HSP90AA1;DKC1;PINX1
RNA Methylation (GO:0001510)	5/61	0.010785686330633993	0.11966533023729267	4.025034451079467	18.231535886064265	TRMT10C;METTL1;THUMPD3;TRMT61A;SNRPB
Negative Regulation Of Neuron Projection Development (GO:0010977)	4/39	0.01024572192437216	0.11466299231884321	5.143223443223444	23.560566728550217	HDAC2;BAG5;RUFY3;FKBP4
Regulation Of Viral Genome Replication (GO:0045069)	5/60	0.010077922514552586	0.11377444101955418	4.098509207833967	18.842519583006144	ILF3;PDE12;PPIA;PPID;SRPK1
Negative Regulation Of Macromolecule Biosynthetic Process (GO:0010558)	6/83	0.009803838753532013	0.11165965022828053	3.5188102220360284	16.27443133603061	SYNCRIP;ILF3;HDAC2;NCL;EIF4A3;PUS7
Nuclear-Transcribed mRNA Catabolic Process (GO:0000956)	6/83	0.009803838753532013	0.11165965022828053	3.5188102220360284	16.27443133603061	PDE12;EIF4A3;MRTO4;MTPAP;SMG5;GSPT1
Positive Regulation Of Macromolecule Biosynthetic Process (GO:0010557)	7/108	0.00971440857239997	0.11165965022828053	3.134512480374251	14.525785575905118	NPM1;HSPH1;SSB;EIF4A3;NAT10;NMD3;LARP4
IMP Biosynthetic Process (GO:0006188)	2/7	0.009381980186556862	0.10976916818271527	17.92484076433121	83.69044395883944	AMPD2;GART
N-terminal Peptidyl-Methionine Acetylation (GO:0017196)	2/7	0.009381980186556862	0.10976916818271527	17.92484076433121	83.69044395883944	NAA25;NAA15
Endonucleolytic Cleavage In ITS1 To Separate SSU-rRNA From 5.8S rRNA And LSU-rRNA From Tricistronic rRNA Transcript (SSU-rRNA, 5.8S rRNA, LSU-rRNA) (GO:0000447)	2/7	0.009381980186556862	0.10976916818271527	17.92484076433121	83.69044395883944	NOP14;RRS1
Mitochondrial tRNA Modification (GO:0070900)	2/7	0.009381980186556862	0.10976916818271527	17.92484076433121	83.69044395883944	TRMT10C;PUS1
Negative Regulation Of Amide Metabolic Process (GO:0034249)	6/82	0.009261083798669927	0.10976916818271527	3.565365025466893	16.69280443495316	SYNCRIP;ILF3;NCL;APEX1;EIF4A3;PUS7
Peptidyl-Proline Modification (GO:0018208)	3/20	0.009060667745524721	0.10976916818271527	7.926517571884984	37.284852111484426	PPIF;PPIA;PPID
Positive Regulation Of Mitochondrial Fission (GO:0090141)	3/19	0.007827044693390696	0.09685967808070986	8.422523961661343	40.85067535106916	SPIRE1;PGAM5;MARCHF5
Regulation Of Amide Metabolic Process (GO:0034248)	4/36	0.007723282897983183	0.09650354456023648	5.626602564102564	27.36507024286647	NOLC1;EIF2S1;DUS3L;PUM3
Positive Regulation Of Mitochondrion Organization (GO:0010822)	5/55	0.007012574111232472	0.08848218510937442	4.509967845659164	22.369667996086132	MLLT11;PPIF;SPIRE1;PGAM5;MARCHF5
RNA-templated DNA Biosynthetic Process (GO:0006278)	3/18	0.006698705502810145	0.08535875229818472	8.984664536741214	44.97580192766883	HSP90AA1;DKC1;PINX1
Regulation Of Transferase Activity (GO:0051338)	3/18	0.006698705502810145	0.08535875229818472	8.984664536741214	44.97580192766883	BAG5;PINX1;PUM3
Telomere Maintenance Via Telomerase (GO:0007004)	3/18	0.006698705502810145	0.08535875229818472	8.984664536741214	44.97580192766883	HSP90AA1;DKC1;PINX1
protein-DNA Complex Disassembly (GO:0032986)	3/17	0.005673411706889238	0.07450694762006581	9.627110908261068	49.79107710878077	SET;GRWD1;SMARCA4
Post-Transcriptional Regulation Of Gene Expression (GO:0010608)	5/52	0.005525152517140598	0.07330795143876237	4.798864336047068	24.9466295638785	NOLC1;LARP4;DUS3L;EIF2S1;PUM3
Protein Targeting (GO:0006605)	8/121	0.0052121932095404435	0.06987596521540157	3.209516147569245	16.87163861290682	ATG3;TOMM40;ZDHHC9;CDC37;TIMM9;APEX1;TOMM5;TOMM22
rRNA Modification (GO:0000154)	3/16	0.00474860462808882	0.06433109638263484	10.36839518309167	55.46992370149461	DKC1;NAT10;MRM1
Negative Regulation Of Protein Polyubiquitination (GO:1902915)	2/5	0.004599613082969886	0.06297555359342813	29.878980891719745	160.80219415199582	PLAA;PPIA
tRNA Pseudouridine Synthesis (GO:0031119)	2/5	0.004599613082969886	0.06297555359342813	29.878980891719745	160.80219415199582	PUS3;PUS7
Mitochondrial RNA 3'-End Processing (GO:0000965)	2/5	0.004599613082969886	0.06297555359342813	29.878980891719745	160.80219415199582	TRMT10C;TRNT1
Mitochondrial tRNA Processing (GO:0090646)	2/5	0.004599613082969886	0.06297555359342813	29.878980891719745	160.80219415199582	TRMT10C;TRNT1
Negative Regulation Of Protein Modification By Small Protein Conjugation Or Removal (GO:1903321)	5/49	0.004275641997628541	0.06114168056608814	5.12715580239696	27.967717207761176	IVNS1ABP;BAG5;PINX1;PRMT3;GTPBP4
Negative Regulation Of Protein Ubiquitination (GO:0031397)	5/49	0.004275641997628541	0.06114168056608814	5.12715580239696	27.967717207761176	IVNS1ABP;BAG5;PINX1;PRMT3;GTPBP4
Negative Regulation Of mRNA Processing (GO:0050686)	3/15	0.003921388542728666	0.057350307437406746	11.233226837060704	62.246786226341	C1QBP;SRSF6;SRSF7
Nucleosome Disassembly (GO:0006337)	3/15	0.003921388542728666	0.057350307437406746	11.233226837060704	62.246786226341	SET;GRWD1;SMARCA4
Protein Peptidyl-Prolyl Isomerization (GO:0000413)	3/15	0.003921388542728666	0.057350307437406746	11.233226837060704	62.246786226341	PPIF;PPIA;PPID
N-terminal Protein Amino Acid Acetylation (GO:0006474)	3/14	0.00318851317651232	0.04827784068436889	12.255300609933197	70.44592582538543	NAA50;NAA25;NAA15
Mitochondrial Membrane Organization (GO:0007006)	4/27	0.002685276216777974	0.04114226774991967	7.833333333333333	46.3731115111911	HSPA9;TMEM11;PPIF;SLC25A5
Regulation Of Signal Transduction By P53 Class Mediator (GO:1901796)	5/44	0.002661661538826705	0.04114226774991967	5.786544645065545	34.30729316097265	BOP1;PAK1IP1;RRS1;URB2;RPF2
GTP Metabolic Process (GO:0046039)	3/13	0.0025463555045335293	0.03996536017481283	13.481789137380192	80.52796894560926	IMPDH1;IMPDH2;RAN
Cellular Response To Arsenic-Containing Substance (GO:0071243)	3/13	0.0025463555045335293	0.03996536017481283	13.481789137380192	80.52796894560926	GSTO1;HSF1;PPIF
Regulation Of mRNA Splicing, Via Spliceosome (GO:0048024)	7/84	0.002458402897044452	0.039549556606202615	4.118564283612828	24.745336545671595	DAZAP1;NCL;SRSF6;SRSF7;JMJD6;HNRNPA0;SRPK1
Positive Regulation Of Viral Genome Replication (GO:0045070)	4/26	0.0023271970884677384	0.037912691808328854	8.18997668997669	49.65657151754756	PDE12;PPIA;PPID;SRPK1
Regulation Of Stem Cell Differentiation (GO:2000736)	5/42	0.0021605664204287197	0.035649345937073876	6.1001998783349265	37.439274376161805	MBD3;HDAC2;SMYD5;PUS7;GATAD2A
Pseudouridine Synthesis (GO:0001522)	3/12	0.0019909008377029204	0.03327648543017739	14.980830670926517	93.16830362707665	PUS3;PUS1;PUS7
Regulation Of Cell Fate Commitment (GO:0010453)	3/12	0.0019909008377029204	0.03327648543017739	14.980830670926517	93.16830362707665	MBD3;HDAC2;GATAD2A
Regulation Of Cell Fate Specification (GO:0042659)	3/12	0.0019909008377029204	0.03327648543017739	14.980830670926517	93.16830362707665	MBD3;HDAC2;GATAD2A
Positive Regulation Of Viral Process (GO:0048524)	5/37	0.0012105589061354454	0.02105390962427457	7.055868167202572	47.39196005777481	PDE12;KPNA2;PPIA;PPID;SRPK1
Regulation Of Transcription Of Nucleolar Large rRNA By RNA Polymerase I (GO:1901836)	3/10	0.0011219647341264496	0.0197803919564485	19.26380648105888	130.85275556857218	NCL;NOL11;SMARCA4
tRNA Methylation (GO:0030488)	5/36	0.001065873896453722	0.019052495899110282	7.283995436158075	49.851375271740565	TRMT10C;METTL1;WDR4;THUMPD3;TRMT61A
