# Supplementary material for: The 24-hour molecular landscape after exercise in humans reveals MYC is sufficient for muscle growth
Source: EMBO Rep. 2024 Oct 31;25(12):5810–37. doi: 10.1038/s44319-024-00299-z (PMC11624283; doi:10.1038/s44319-024-00299-z)
Supplement: Supplementary file 10 — Source data Fig. 5 [file 44319_2024_299_MOESM10_ESM.zip › EMBOR-2024-59454V1_SourceData_Figure_5/5H/Source_data_Figure_5H.xlsx]

## Sheet: Legend
Source data for Figure 5H
Distribution pattern of MYC regulated DEGs across 24h RE recovery

## Sheet: MYC regulated gene timecourse
MYC Genes Soleus		30min	3h	8h	24h			Ribosome Biogenesis	# Genes overlap with RE	30min	3h	8h	24h			Small subunit	# Genes overlap with RE	30min	3h	8h	24h			Large subunit	# Genes overlap with RE	30min	3h	8h	24h
AATF	1				1			BMS1	1			1				BMS1	1			1				BRIX1	1			1
ABCE1	3		1	1	1			BOP1	2		1		1			DNTTIP2	2		1	1				GTPBP4	3		1	1	1
ACTR3B	3		1	1	1			BYSL	3		1	1	1			EMG1	2		1	1				MAK16	2			1	1
AEN	3		1	1	1			DCAF13	2			1	1			HEATR1	1			1				MRTO4	3		1	1	1
AHSA1	2		1	1				DDX31	1			1				LTV1	1			1				NIP7	2			1	1
AK6	1			1				DDX54	1				1			MPHOSPH10	1			1				NLE1	1			1
ALG3	2			1	1			DKC1	2			1	1			NAT10	2			1	1			NOP16	3		1	1	1
ALG8	2			1	1			DNTTIP2	2		1	1				NOB1	2			1	1			NPM1	2			1	1
AMPD2	2			1	1			EIF2S1	2			1	1			NOL11	1			1				PAK1IP1	1			1
ANKRD13B	2			1	1			EMG1	2		1	1				NOP14	3		1	1	1			PES1	2			1	1
APEX1	1			1				GRWD1	3		1	1	1			NOP56	1			1				PPAN	1			1
ATG3	1			1				GTPBP4	3		1	1	1			NOP58	3		1	1	1			RPF2	2			1	1
BAG5	1			1				HEATR1	1			1				NPM1	2			1	1			RRS1	3		1	1	1
BCAP29	1				1			LTV1	1			1				PNO1	3		1	1	1			RSL24D1	1			1
BMS1	1			1				LYAR	3		1	1	1			RCL1	1		1					SDAD1	2			1	1
BOP1	2		1		1			MPHOSPH10	1			1				RIOK2	1			1				TMA16	1			1
BRIX1	1			1				MRTO4	3		1	1	1			RRP7A	1			1				WDR12	1			1
BTF3L4	1			1				NAT10	2			1	1			RRP9	2			1	1			WDR74	2			1	1
BYSL	3		1	1	1			NIP7	2			1	1			SNU13	1		1							30min	3h	8h	24h
BZW1	3		1	1	1			NOB1	2			1	1			UTP15	2		1	1				sum		0	4	18	11
C1QBP	2			1	1			NOLC1	1			1				UTP18	2			1	1					of 18
CCDC47	1			1				NOP14	3		1	1	1			UTP4	1			1				%		0	22.2222	100	61.1111
CCDC86	3		1	1	1			NOP16	3		1	1	1			WDR3	1			1
CCT2	3		1	1	1			NOP56	1			1				WDR36	1			1
CCT3	3		1	1	1			NOP58	3		1	1	1			WDR43	2		1	1
CCT4	3		1	1	1			NPM1	2			1	1			WDR46	2			1	1
CCT5	3		1	1	1			PAK1IP1	1			1						30min	3h	8h	24h
CCT6A	2			1	1			PES1	2			1	1			sum		0	9	24	9
CCT7	1		1					PNO1	3		1	1	1					of 26
CCT8	2			1	1			RCL1	1		1					%		0	34.6154	92.3077	34.6154
CD3EAP	1			1				RIOK2	1			1
CDC37	1		1					RPF2	2			1	1
CDV3	3		1	1	1			RRP12	3		1	1	1
CEBPZ	1			1				RRP7A	1			1
CHCHD4	1			1				RRP9	2			1	1
CLPTM1L	2			1	1			RRS1	3		1	1	1
CNBP	2		1	1				RSL24D1	1			1
COMTD1	3		1	1	1			SDAD1	2			1	1
CPSF3	1				1			SNU13	1		1
CTU1	1			1				TMA16	1			1
CTU2	2		1	1				URB2	1			1
DARS	1				1			UTP15	2		1	1
DAZAP1	2		1	1				UTP18	2			1	1
DCAF13	2			1	1			UTP4	1			1
DDX21	2			1	1			WDR12	1			1
DDX24	2		1	1				WDR3	2			1	1
DDX31	1			1				WDR36	1			1
DDX54	1				1			WDR43	2		1	1
DDX56	1			1				WDR46	2			1	1
DHX15	2		1	1				WDR55	1			1
DHX30	2		1	1				WDR74	2			1	1
DHX33	1			1						30min	3h	8h	24h
DKC1	2			1	1			sum		0	18	47	28
DNAJC2	2			1	1					of 51
DNAJC21	1			1				%		0	35.2941	92.1569	54.902
DNAJC25	1			1
DNTTIP2	2		1	1
DPH2	3		1	1	1
DUS3L	1		1
E2F4	1				1
EEF1D	1		1
EEF2KMT	2			1	1
EIF1AD	1			1
EIF2S1	2			1	1
EIF2S2	2			1	1
EIF3B	2		1		1
EIF4A1	2		1	1
EIF4A3	2		1	1
EIF5B	1			1
EMG1	2		1	1
ERLIN1	1			1
ETF1	3		1	1	1
EWSR1	1		1
FAM136A	1			1
FAM98A	2			1	1
FARSA	3		1	1	1
FKBP4	2			1	1
GARS	2		1	1
GART	2			1	1
GATAD2A	2		1	1
GMFB	1			1
GNL2	1			1
GNL3	3		1	1	1
GPATCH4	3		1	1	1
GPN2	2			1	1
GRWD1	3		1	1	1
GSPT1	2			1	1
GSTO1	1		1
GTPBP4	3		1	1	1
HDAC2	1			1
HEATR1	1			1
HNRNPA0	1		1
HNRNPAB	3		1	1	1
HNRNPDL	2			1	1
HNRNPR	2			1	1
HSF1	1		1
HSP90AA1	3		1	1	1
HSPA4	3		1	1	1
HSPA8	2		1	1
HSPA9	3		1	1	1
HSPD1	3		1	1	1
HSPE1	2		1	1
HSPH1	3		1	1	1
IARS	1				1
ILF2	3		1	1	1
ILF3	1		1
IMPDH1	1		1
IMPDH2	1				1
IVNS1ABP	1			1
JAGN1	1			1
JMJD6	2		1	1
JOSD1	2		1	1
JPT2	1				1
KBTBD8	2		1	1
KPNA2	3		1	1	1
KPNB1	2			1	1
LAP3	1			1
LARP4	2		1	1
LIG3	2			1	1
LMNA	2		1	1
LMNB2	2		1	1
LRP3	1		1
LRRC59	3		1	1	1
LSG1	2			1	1
LTV1	1			1
LYAR	3		1	1	1
MAFK	2		1	1
MAK16	2			1	1
MARCHF5	3		1	1	1
MARS2	2		1	1
MAT2A	2		1	1
MBD3	1		1
METTL1	3		1	1	1
MLLT11	1			1
MPHOSPH10	1			1
MRM1	2			1	1
MRPL17	1				1
MRPL32	2		1	1
MRPL50	2		1	1
MRTO4	3		1	1	1
MTPAP	1			1
MTRR	1			1
NAA15	2		1	1
NAA25	1			1
NAA50	3		1	1	1
NACC1	2		1	1
NARS	1			1
NAT10	2			1	1
NCL	1			1
NCS1	3		1	1	1
NDUFAF4	1			1
NIFK	2			1	1
NIP7	2			1	1
NLE1	1			1
NMD3	1			1
NME1	2			1	1
NME2	1			1
NOB1	2			1	1
NOC3L	1			1
NOL10	1			1
NOL11	1			1
NOLC1	1			1
NOP14	3		1	1	1
NOP16	3		1	1	1
NOP56	1			1
NOP58	3		1	1	1
NPM1	2			1	1
NPM3	3		1	1	1
NT5DC3	3		1	1	1
NTPCR	1				1
ODC1	3		1	1	1
PAK1IP1	1			1
PAQR9	2		1	1
PDCD11	2			1	1
PDCD2	1				1
PDE12	2		1	1
PDSS1	1			1
PES1	2			1	1
PFDN2	1		1
PGAM5	2			1	1
PHB	1		1
PHYKPL	1			1
PIGW	1			1
PINX1	1			1
PISD	1			1
PLAA	1			1
PNN	1			1
PNO1	3		1	1	1
POLR1A	1			1
POLR1B	1			1
POLR1C	2		1	1
POLR2E	1		1
POLR3D	2			1	1
POLR3E	2		1	1
PPAN	1			1
PPAT	1		1
PPIA	2			1	1
PPID	2			1	1
PPIF	1			1
PPP5C	1				1
PPRC1	2		1	1
PRMT3	2			1	1
PRPF4	2		1	1
PSME3	2			1	1
PSMG1	1			1
PTRH2	2		1	1
PUM3	1			1
PUS1	3		1	1	1
PUS3	1			1
PUS7	1			1
QTRT2	1			1
RAD23B	1			1
RAN	3		1	1	1
RANBP1	1			1
RANGAP1	2			1	1
RARS	1				1
RCC2	2		1	1
RCL1	1		1
RCN1	1			1
RIOK2	1			1
RIOX2	1				1
RNASEH1	1				1
RNF4	1			1
RPF2	2			1	1
RPL36A	2		1	1
RPL36AL	1		1
RPL7L1	2		1	1
RRN3	2			1	1
RRP12	3		1	1	1
RRP1B	1			1
RRP7A	1			1
RRP9	2			1	1
RRS1	3		1	1	1
RSL1D1	2		1	1
RSL24D1	1			1
RTCB	2			1	1
RUFY3	1				1
SARS	3		1	1	1
SCO1	1				1
SDAD1	2			1	1
SEC31A	1			1
SELENOI	1			1
SEPHS2	1			1
SET	1			1
SLC16A6	1		1
SLC25A5	1			1
SLC7A1	3		1	1	1
SLC7A5	1		1
SMARCA4	2			1	1
SMG5	3		1	1	1
SMYD5	2			1	1
SNRPA1	2			1	1
SNRPB	2		1	1
SNU13	1		1
SPIRE1	2			1	1
SRM	1		1
SRP72	1			1
SRPK1	2			1	1
SRSF2	2		1	1
SRSF6	2		1	1
SRSF7	2		1	1
SSB	1			1
ST6GALNAC4	1				1
STC2	3		1	1	1
STRAP	3		1	1	1
SYNCRIP	2		1	1
TAF1D	2		1	1
TAF5L	1			1
TCP1	2			1	1
TDRD3	1		1
THAP12	1			1
THUMPD3	1			1
TIMM9	1			1
TMA16	1			1
TMEM11	3		1	1	1
TOMM22	2			1	1
TOMM40	2		1	1
TOMM5	1			1
TRAPPC4	2			1	1
TRIM27	1			1
TRMT10C	1			1
TRMT61A	1			1
TRNT1	2			1	1
TTF2	1				1
TWISTNB	1			1
TWNK	2		1	1
UBA2	3		1	1	1
UBAP2L	2		1	1
UBE2Q2	2			1	1
UBIAD1	1			1
UCK2	3		1	1	1
URB1	1			1
URB2	1			1
USPL1	1			1
UTP14A	3		1	1	1
UTP15	2		1	1
UTP18	2			1	1
UTP25	1			1
UTP4	1			1
VARS	2			1	1
WDR12	1			1
WDR3	2			1	1
WDR36	1			1
WDR4	2			1	1
WDR43	2		1	1
WDR46	2			1	1
WDR55	1			1
WDR74	2			1	1
XPO5	2			1	1
YARS	2			1	1
YRDC	1			1
ZC3H15	1			1
ZC3H8	1			1
ZDHHC9	2			1	1
ZMIZ2	1		1
ZPR1	2			1	1
		30min	3h	8h	24h
sum		0	130	270	143
		of 316
%		0	41.1392	85.443	45.2532
