# Supplementary material for: The 24-hour molecular landscape after exercise in humans reveals MYC is sufficient for muscle growth
Source: EMBO Rep. 2024 Oct 31;25(12):5810–37. doi: 10.1038/s44319-024-00299-z (PMC11624283; doi:10.1038/s44319-024-00299-z)
Supplement: Supplementary file 10 — Source data Fig. 5 [file 44319_2024_299_MOESM10_ESM.zip › EMBOR-2024-59454V1_SourceData_Figure_5/5D/Source data for Figure 5D.xlsx]

## Sheet: Legend
Source data for Figure 5D
Pathway analysis GO: Biological processes on human only genes

## Sheet: Human only
Human ONLY
Term	Overlap	P-value	Adjusted P-value	Odds Ratio	Combined Score	Genes
Regulation Of Cell Population Proliferation (GO:0042127)	129/605	2.1522668644073646E-6	0.0019146566025767917	1.6411680844292682	21.415584142565397	CSF1;SCX;IRS2;ETS1;FGF6;FGF9;MYC;KDR;CYP1B1;SOX9;IER5;JUNB;IL6R;SOX4;MAP2K1;P3H3;KLHL41;RUNX1;EID2;ADAM17;GAREM1;TP53;PLPP1;PTGFR;CTBP2;SHC1;PDGFB;PDGFA;ZFP36L1;SDCBP;GRK5;THPO;PDCD10;RPRD1B;S100A11;SRPK2;JUN;XBP1;TGFB2;JUND;SMAD3;TGFB1;TGFB3;IL31RA;IGF2;LIF;HMGA1;FOSL1;CDK6;NR4A3;CDK4;DLG5;STRN;EZH2;GSDME;BMPR1A;FGFR1;SETD4;BTG3;SLC35F6;BTG2;CDKN1A;BMPR2;ELN;HILPDA;PTPRJ;CXCL1;CX3CL1;ADAMTS1;BCL…
Positive Regulation Of Cell Population Proliferation (GO:0008284)	88/380	3.202891175741903E-6	0.0020352085642428553	1.815319119717101	22.966431173783192	SLC35F6;CDKN1A;CSF1;HILPDA;HNRNPU;SCX;IRS2;LAMC1;CX3CL1;FGF6;GJA1;FGF9;MYC;BCL7C;BCL7B;PIM1;ITGAX;KDR;ITGAV;SOX8;TIMP1;SOX9;SCN5A;JAK2;IL6R;SOX4;NKX3-1;SS18;CR1;SPHK1;IL18;RHOG;CCDC117;OSMR;SIRT1;TGFBR1;HCK;ADAM17;GAREM1;RARA;HBEGF;SMARCD1;PTGFR;SHC1;DOT1L;PDGFB;CHRD;PDGFA;DERL2;CSF2RB;THBS1;SDCBP;SERTAD1;GRK5;THPO;PDCD10;GCNT2;RPRD1B;HES1;S1PR3;STX3;S1PR2;IL12RB2;TBX1;SRPK2;XBP1;TGFB2;TGFB1;TGFB…
Positive Regulation Of Cellular Process (GO:0048522)	104/468	3.1554655298538464E-6	0.0020352085642428553	1.7245362015447918	21.84362140174027	SMARCB1;CSF1;HP;SCX;IRS2;FGF6;ZFP36;FGF9;MYC;KDR;SOX9;IER5;IL6R;SOX4;TGM2;PRKCA;ADAM17;GAREM1;PARD3;S100A9;S100A8;ANKRD17;PTGFR;SHC1;PDGFB;CHRD;PDGFA;ZFP36L1;SDCBP;GRK5;THPO;PDCD10;RPRD1B;SRPK2;EGR2;XBP1;TGFB2;ZFHX3;TGFB1;TGFB3;IL31RA;IGF2;LIF;FOSL1;CDK4;C6ORF89;EIF4G2;EZH2;FGFR1;RNF10;SLC35F6;HSP90AB1;CITED2;HILPDA;PTPRJ;LAMC1;CX3CL1;PPP1R13L;BCL7C;BCL7B;ITGAX;ITGAV;TIMP1;TNPO1;NKX3-1;SS18;USP47…
Negative Regulation Of Programmed Cell Death (GO:0043069)	75/313	4.613433377312242E-6	0.0025650689577856062	1.8943658140547055	23.275197959700527	ARF4;CITED2;FHL2;SCX;HSPB1;UBE2Z;CX3CL1;SH3RF1;PTMS;COMP;MYC;ARHGDIA;KDR;PIM1;MYO18A;SOX8;SOX9;IER3;USP47;ANXA1;ANXA4;SPHK1;ANXA5;PLAUR;SERPINB9;MAPK8IP3;SIRT1;YWHAZ;THOC6;HCK;RNF144B;DDAH2;TAX1BP1;ANGPTL4;TP53;CRYAB;PTMA;CD44;SHC1;GSTP1;TAF9;XIAP;PIK3R1;HIGD1A;THBS1;FOXO1;SOCS3;GRK5;PDCD10;BAG3;BAG1;FLNA;RICTOR;PAK2;PLK3;PRELID1;XBP1;EGR3;HSPA5;PLK2;IL31RA;DHCR24;HYPK;TBX3;VEGFA;TJP1;DNAJA1;DAB2…
Lymphocyte Differentiation (GO:0030098)	22/60	1.6624945632057212E-5	0.007903791073178172	3.446998135805307	37.93285720034206	ITGB1;HDAC5;VCAM1;CHD7;CEBPG;PTPRJ;PIK3R1;HDAC9;RELB;LFNG;ADGRG3;CD79A;KLF6;NFIL3;AXL;CLCF1;DNAJB9;SLC39A7;FNIP1;JAK3;SOX4;PTPN2
Protein Modification Process (GO:0036211)	129/630	1.776931446308042E-5	0.007903791073178172	1.555979136915524	17.01935814081999	ERO1A;TP53RK;PRAG1;UBE2D3;JADE1;LOXL2;PPP4R1;PPP4R2;PPP2R1B;OGFOD1;AKT3;PIM1;PDK4;MAP3K9;LARGE1;SBF1;TGM2;MAP2K1;CDKL5;PPTC7;DAPK3;DYRK1A;PRKCA;PPP4R3A;PRKAB1;ATG12;MAPKAPK2;SIK3;SIK1;SIK2;UBA52;TRIB2;RPN2;PDGFB;CSF2RB;UGCG;PPP3R1;GRK5;IRAK1;GRK4;MAN2A1;ST8SIA4;ST3GAL5;ST3GAL1;MARK1;SRPK2;TGFB2;ICMT;TGFB1;DMPK;PLK2;ST8SIA2;PMM2;EIF2AK3;SSH1;CDK8;PTPRE;CDK6;UBLCP1;CDK4;STK25;ATR;BMPR1A;FGFR1;SMG1;…
Positive Regulation Of Apoptotic Process (GO:0043065)	57/240	8.014007357993903E-5	0.01991106228473425	1.8642402861165503	17.583019487384544	ITGB1;UBE2Z;CTSL;CASP3;ZC3H12A;ARL6IP5;TNFSF10;ANKRD1;CYP1B1;EMILIN1;DNM1L;PHLDA1;SOX4;PHLDA3;TGM2;BOK;NKX3-1;KLF11;TNFRSF12A;UTP11;DAPK3;ADIPOQ;SCRIB;SIRT1;TGFBR1;TRAF7;SHQ1;LATS2;DDIT3;SIK1;ATF6;TP53;SQSTM1;RNF122;SLC27A4;FOXO1;CALHM2;ACVR1C;TP53BP2;SRPK2;MOAP1;PRNP;JUN;TGFB2;GADD45B;GADD45A;TGFB3;TNFRSF10B;TPD52L1;SOD1;DNAJA1;RYBP;STK17A;STK17B;TRIM35;MNDA;CDK5R1
Cellular Response To Growth Factor Stimulus (GO:0071363)	37/137	8.989678532679353E-5	0.01991106228473425	2.2078836754643207	20.570517434929453	BMPR2;SHC1;PDGFB;TWF2;HSPB1;IQGAP1;ZFP36L1;TMEM100;ZFP36;RAP1A;ACVR1C;MAPK7;KDR;ANKRD1;CCL2;SOX9;PDE8A;MAP2K3;TBX1;EGR3;SMAD3;TGFB1;ANXA1;SPHK1;KLF4;TGFBR1;VEGFA;EHD1;NR4A1;GAREM1;MAPKAPK2;RAB35;RAPGEF2;CD44;BCAR1;BMPR1A;LIMS1
Regulation Of miRNA Transcription (GO:1902893)	19/53	8.818667332776308E-5	0.01991106228473425	3.3234296625626993	31.027721129346542	EGR1;NGFR;DDX5;JUN;TGFB2;SMAD3;TGFB1;PDGFB;KLF4;ETS1;HIF1A;FOSL1;KLF5;MYC;ATOH8;RARA;SOX9;TP53;PPARD
Heart Morphogenesis (GO:0003007)	18/49	9.332250989526612E-5	0.01991106228473425	3.452378348824494	32.03616956093836	TBX1;TGFB2;CHD7;TGFBR1;TBX3;VEGFA;FKBP1A;ADAMTS5;HEYL;HEY1;FLRT2;ANKRD1;RBM20;TCAP;HES1;SOX9;ENG;BMPR1A
Regulation Of Blood Vessel Endothelial Cell Migration (GO:0043535)	18/48	6.818658866031906E-5	0.01991106228473425	3.5677481840193703	34.22634543282941	MAP2K3;ANGPT2;TGFB1;GADD45A;PDGFB;HSPB1;PRKCA;ETS1;SIRT1;HIF1A;THBS1;VEGFA;ADAM17;TMSB4X;AKT3;KDR;EPHA2;FGFR1
B Cell Differentiation (GO:0030183)	16/41	9.848097353061005E-5	0.01991106228473425	3.8034639574262217	35.08941657326432	ITGB1;HDAC5;VCAM1;CEBPG;PTPRJ;PIK3R1;HDAC9;ADGRG3;CD79A;KLF6;CLCF1;DNAJB9;SLC39A7;FNIP1;JAK3;PTPN2
Positive Regulation Of Blood Vessel Endothelial Cell Migration (GO:0043536)	16/41	9.848097353061005E-5	0.01991106228473425	3.8034639574262217	35.08941657326432	MAP2K3;ANXA1;TGFB1;PDGFB;HSPB1;PRKCA;ETS1;HDAC9;HIF1A;THBS1;SIRT1;VEGFA;TMSB4X;AKT3;KDR;FGFR1
Positive Regulation Of miRNA Transcription (GO:1902895)	15/37	9.702721832066762E-5	0.01991106228473425	4.051015473887814	37.433485526963345	EGR1;NGFR;JUN;TGFB2;SMAD3;TGFB1;PDGFB;KLF4;ETS1;HIF1A;FOSL1;KLF5;MYC;ATOH8;TP53
Chondroitin Sulfate Proteoglycan Biosynthetic Process (GO:0050650)	10/18	5.662186494023634E-5	0.01991106228473425	7.4173902556681135	72.53551483929621	UGDH;CHST7;CHSY1;B3GAT3;CHPF2;CSGALNACT2;CHST15;PXYLP1;CHSY3;CHST3
Chondroitin Sulfate Metabolic Process (GO:0030204)	9/15	5.9881475632989765E-5	0.01991106228473425	8.898023143683703	86.51675460701148	UGDH;CHST7;CHSY1;CHPF2;DSEL;CSGALNACT2;CHST15;CHSY3;CHST3
Chondroitin Sulfate Biosynthetic Process (GO:0030206)	8/12	5.4504324479177467E-5	0.01991106228473425	11.860240963855421	116.43471946055968	UGDH;CHST7;CHSY1;CHPF2;CSGALNACT2;CHST15;CHSY3;CHST3
Intracellular Triglyceride Homeostasis (GO:0035356)	5/5	6.324651238151181E-5	0.01991106228473425	Infinity	Infinity	FUNDC2;XBP1;DGAT2;FITM2;SIRT1
Phosphorylation (GO:0016310)	83/387	1.1239909328421417E-4	0.02173700725774716	1.6388404605263158	14.902721467679772	SMG1;GSK3A;DGKD;BMPR2;TP53RK;PRAG1;MAST2;PRKAG2;HK2;PPP4R1;AKT3;PIM1;PDK4;CTSG;MAP3K9;JAK2;JAK3;PRKG1;BRD2;MAP2K1;CDKL5;CHUK;SPHK1;DAPK3;DYRK1A;PRKCA;PRKAB1;DGKZ;YWHAZ;TGFBR1;FGR;HCK;LATS2;MYOD1;MAPKAPK2;RARA;SIK3;FAM20B;FAM20C;SIK1;TOP1;SIK2;FAM20A;SGK1;TRIB2;CAMK2D;PKN3;TAF9;PDGFB;CSF2RB;ACVR1C;WNT11;GRK5;IRAK1;GRK4;MKNK2;CCL2;RICTOR;MAPK6;FNIP2;PAK2;NADK;MARK1;SRPK2;TGFB2;TGFB1;DMPK;CSNK1A1;PL…
Regulation Of Protein Kinase B Signaling (GO:0051896)	32/115	1.4324209035211912E-4	0.024716042814053835	2.2982147997156837	20.341440402997208	ITGB1;HSP90AB1;RAMP3;PDGFA;PTPRJ;THBS1;CX3CL1;PPP2CA;THPO;GCNT2;RICTOR;SH2B3;PHLDA3;OSBPL8;TGFB1;CCL21;PLEKHA1;IGF2;IL18;MUL1;SIRT1;TGFBR1;MFHAS1;AXL;DDIT3;CHI3L1;TEK;FERMT2;EPHA2;FGFR1;ENG;HBEGF
Positive Regulation Of Protein Kinase B Signaling (GO:0051897)	24/77	1.4447327184473915E-4	0.024716042814053835	2.695428262483162	23.834098095986363	ITGB1;OSBPL8;HSP90AB1;RAMP3;TGFB1;CCL21;IL18;IGF2;PDGFA;PTPRJ;THBS1;CX3CL1;TGFBR1;MFHAS1;THPO;AXL;GCNT2;CHI3L1;RICTOR;TEK;FERMT2;ENG;HBEGF;FGFR1
Positive Regulation Of miRNA Metabolic Process (GO:2000630)	16/42	1.3787917393310448E-4	0.024716042814053835	3.656879163410368	32.50648454466332	EGR1;NGFR;JUN;TGFB2;SMAD3;TGFB1;PDGFB;KLF4;ETS1;HIF1A;FOSL1;KLF5;MYC;ZC3H12A;ATOH8;TP53
Response To Endoplasmic Reticulum Stress (GO:0034976)	29/101	1.591442340989027E-4	0.02621753901007108	2.399606458941902	20.986237330294742	ERO1A;PPP1R15A;VCP;FICD;PIK3R1;SEL1L2;SELENOK;THBS1;RNF139;UBQLN1;DNAJB9;CHAC1;NCK1;PDIA3;MBTPS1;JUN;XBP1;HSPA5;EIF2AK3;TNFRSF10B;TRAF2;ERP44;SELENOS;TMEM259;DDIT3;HYOU1;ATF6;TP53;ATF3
Cellular Response To Lipid (GO:0071396)	43/172	1.750794516633354E-4	0.027812621464232707	1.9901960784313726	17.215734779863972	RAMP3;GSTP1;INSIG1;CTR9;MGST1;TWF2;TNFAIP3;CXCL1;FZD10;ATP1A1;TFPI;CXCL2;ZFP36;SBNO2;CASP7;WNT11;ZC3H12A;PDK4;ANKRD1;PDE4B;CCL2;CTSG;FFAR2;SOX9;CD14;GIT1;NKX3-1;MYOG;TBX1;XBP1;MSN;WNT9A;ZNF35;TNFRSF1B;SNW1;ADAM15;SELENOS;AXL;MYOD1;TRAF6;RARA;HSPA1B;HSPA1A
Positive Regulation Of DNA-templated Transcription (GO:0045893)	187/1015	1.8536436245256564E-4	0.02843105807548317	1.3675797254326423	11.751868513738755	ATF1;SMARCB1;SCX;HNRNPU;UBP1;PRDM2;GABPB1;ETS1;ELK1;ETS2;ABRA;SOX18;ZMIZ1;MYC;ZC3H12A;SOX8;SOX9;IER5;JUNB;IER2;SOX4;MAP2K3;MAP2K1;ZNF281;SLC11A1;DYRK1A;MED9;LMO7;EBF4;POU3F1;MED6;RUNX1;DDIT3;MORF4L2;ATF6;SQSTM1;TP53;ATF3;CTBP2;SHC1;CTR9;STXBP2;PDGFB;GLIS3;PRDM15;PIK3R1;HIF1A;FOXO1;NPAS2;GLIS2;SLC9A1;SBNO2;PPP3R1;HIVEP3;RPRD1B;PPARGC1A;ZBED4;NGFR;EGR1;AKIRIN2;JUN;EGR2;XBP1;ZFHX3;AKIRIN1;TGFB2;JUND…
Cellular Response To Hypoxia (GO:0071456)	21/65	2.11253405051296E-4	0.03132183818893882	2.838870029097963	24.02380184737362	EGLN1;SUV39H2;PLK3;EGLN3;TGFB1;HILPDA;AK4;ADO;AQP3;SIRT1;HIF1A;NDRG1;ZFP36L1;HIPK2;VEGFA;TBL2;MYC;UBQLN1;HYOU1;TP53;NKX3-1
Gland Development (GO:0048732)	17/48	2.4270328584671252E-4	0.03482400694987668	3.2590013427848734	27.12685466152823	TBX1;XBP1;ANXA1;CITED2;TGFB3;PHF1;CEBPG;ARID5B;MSN;TGFBR1;TBX3;SOD1;WNT11;HES1;SOX9;EZR;NKX3-1
Positive Regulation Of Stress-Activated MAPK Cascade (GO:0032874)	26/89	2.519179798416071E-4	0.03501659919798339	2.4569298793897723	20.359120951701122	XIAP;SH3RF1;SDCBP;PDCD10;ZC3H12A;ARL6IP5;TGFB2;GADD45B;CCL21;GADD45A;SPHK1;AXIN1;TRAF2;TPD52L1;MAPK8IP3;PJA2;MAPK8IP1;HIPK2;VEGFA;MFHAS1;STK25;TRAF3;TRAF6;TRAF5;RELL1;LTBR
Cellular Response To Decreased Oxygen Levels (GO:0036294)	21/66	2.6811365755382427E-4	0.03556581628049974	2.775557710960233	22.826462982786953	EGLN1;SUV39H2;EGLN3;TGFB1;HILPDA;AK4;ADO;AQP3;SIRT1;HIF1A;NDRG1;ZFP36L1;HIPK2;VEGFA;TBL2;MYC;UBQLN1;HYOU1;TP53;NKX3-1;CPEB4
Regulation Of Tyrosine Phosphorylation Of STAT Protein (GO:0042509)	15/40	2.7186100574123006E-4	0.03556581628049974	3.5640232108317216	29.26141332941984	IL18;IL31RA;LIF;TNFRSF1A;VEGFA;PPP2CA;SOCS3;SOCS1;CLCF1;HES1;JAK2;IL6R;SH2B3;CRLF1;PTPN2
Cellular Response To Organic Cyclic Compound (GO:0071407)	33/124	2.834097498727376E-4	0.03601733049811248	2.161318681318681	17.654984151060866	RAMP3;ABCB4;INSIG1;AQP9;PDGFB;ATP1A1;TFPI;ZFP36L1;RAP1B;CASP7;RAP1A;CASP3;P2RY2;ZC3H12A;ARL6IP5;CTNNA1;CYP1B1;CCL2;TGM2;NKX3-1;MYOG;EGR1;TGFB1;IL18;MSN;SSH1;DIAPH1;NR4A3;MYOD1;RAPGEF2;EZR;HSPA1B;HSPA1A
Cellular Response To Oxygen-Containing Compound (GO:1901701)	67/307	2.9653893824013245E-4	0.03619387938158793	1.6712611607142858	13.576209303747008	CLIC4;AQP9;MPV17L2;TNFAIP3;CXCL1;FZD10;CXCL2;ZFP36;CASP7;ZC3H12A;SESN2;PDK4;ANKRD1;CAPN2;PDE4B;CTSG;FFAR2;MPV17;SOX9;SCN5A;GIT1;TGM2;MYOG;CHUK;WNT9A;TNFRSF1B;ITPKC;RRAGC;SELENOS;TRAF6;MYOD1;RARA;RAPGEF2;EZR;SQSTM1;VCP;CAMK2D;RAMP3;ABCB4;GSTP1;INSIG1;CTR9;PDGFB;TWF2;IQGAP1;FOXO1;ZFP36L1;RAP1B;SBNO2;RAP1A;WNT11;P2RY2;CCL2;CD14;SLC25A24;TBX1;EGR1;JUN;XBP1;ZNF35;SYT7;SSH1;SNW1;NR4A3;AXL;LAMTOR4;CPEB4
Wound Healing, Spreading Of Cells (GO:0044319)	10/21	3.0107318730187806E-4	0.03619387938158793	5.393150024119634	43.72850806709125	DDR1;ITGB1;ADAM17;CD151;PDCD10;FLNA;ITGA5;RHOC;ARHGAP24;CD44
Cytokine-Mediated Signaling Pathway (GO:0019221)	42/172	3.553514490175107E-4	0.03856511326700283	1.9278558775864019	15.311808808842668	CSF3R;CTR9;PDGFB;PTPRJ;CSF2RB;CXCL1;CXCL2;CX3CL1;UGCG;SOCS1;IRAK1;TMSB4X;CCL2;CTSG;JAK2;JAK3;IL6R;IL12RB2;EGR1;IL4R;CCL21;CHUK;IL1R1;IL31RA;IL18;TRAF2;ACTN4;OSMR;TNFRSF1B;SIRT1;TNFRSF1A;HCK;TRAF3;TOLLIP;CLCF1;TRAF6;IL3RA;TRAF5;PYDC1;TP53;CRLF1;LIMS1
Inflammatory Response (GO:0006954)	42/172	3.553514490175107E-4	0.03856511326700283	1.9278558775864019	15.311808808842668	PTGFR;SERPINA3;HDAC5;TNFAIP6;PTGER3;FPR1;HP;ADM;CXCL1;CXCL2;HDAC9;THBS1;CX3CL1;RELB;ADGRE5;CCRL2;ADORA1;BDKRB2;CCL2;CD14;CMKLR1;APOL2;PTGIR;ANXA1;TGFB1;VCAM1;CCL21;CHUK;SLC11A1;IL18;PJA2;NFKB2;TNFRSF1A;MFHAS1;NFX1;MAPKAPK2;CHI3L1;ACKR1;CDO1;S100A9;CD44;S100A8
Establishment Of Endothelial Barrier (GO:0061028)	11/25	3.554787868586142E-4	0.03856511326700283	4.662334528405957	37.02847054473024	RAP1B;TJP1;RAB1A;RAP1A;SOX18;PDE4D;MYADM;MSN;RAPGEF2;EZR;ICAM1
Response To Steroid Hormone (GO:0048545)	11/25	3.554787868586142E-4	0.03856511326700283	4.662334528405957	37.02847054473024	TGFB2;TGFB1;WBP2;TGFB3;ABHD2;ATP1A1;TFPI;THBS1;HSPA1B;NKX3-1;HSPA1A
Endothelial Cell Development (GO:0001885)	9/18	3.852173625493528E-4	0.040796353062369554	5.930568948891032	46.62437054038936	RAP1B;RAP1A;SOX18;PDE4D;MYADM;MSN;STC1;RAPGEF2;ICAM1
Response To Lipopolysaccharide (GO:0032496)	32/122	4.5973206232862584E-4	0.04647473211903927	2.1182512595481877	16.278478590847378	GSTP1;CTR9;TNFAIP3;CXCL1;CXCL2;ZFP36;SBNO2;CASP7;IRAK1;NOCT;ZC3H12A;ANKRD1;PDE4B;FBXO3;CCL2;CTSG;CD14;JAK2;GIT1;XBP1;SLC11A1;TNFRSF1B;SELP;ADAM17;MAPKAPK3;SELENOS;AXL;TRAF6;MAPKAPK2;S100A9;S100A8;IFNAR1
Positive Regulation Of Protein Localization To Membrane (GO:1905477)	22/73	4.5615447051369393E-4	0.04647473211903927	2.565630619059851	19.73657292530427	ITGB1;PRNP;TCAF2;RAMP3;TNFAIP6;KCNB1;STAC;ZDHHC5;RHOG;MIEF2;MIEF1;PIK3R1;SLC5A3;NKD2;MYO1C;NMT1;CHP1;PTPN9;STX3;SQSTM1;ARF6;EPHA2
Cellular Response To Cytokine Stimulus (GO:0071345)	51/223	4.8517584262500895E-4	0.04795693662213422	1.7710441082219375	13.51483612097859	RIPOR2;GSK3A;IFITM2;CSF3R;HNRNPU;PTPRJ;CX3CL1;ZFP36;ZC3H12A;ANKRD1;CTSG;SOX9;JAK2;JAK3;IL6R;NKX3-1;IL4R;CHUK;DUSP1;DAPK3;OSMR;SIRT1;TNFRSF1A;HCK;IRF1;TRAF6;IL3RA;CHI3L1;IFNAR1;NFAT5;CSF2RB;HIF1A;ZFP36L1;SBNO2;SOCS1;IFI16;CCL2;CD58;SH2B3;IL12RB2;EGR1;XBP1;CCL21;IL31RA;UBE2G2;AXL;CLCF1;MNDA;RBMX;CRLF1;GSDME
Negative Regulation Of Cell Differentiation (GO:0045596)	42/175	5.226762931231306E-4	0.049518198613549655	1.8839062379122722	14.235828343675594	SMARCD1;TNFAIP6;ITGB3;CTR9;CHRD;HNRNPU;DTX1;HDAC9;FOXO1;PPP2CA;SPRED1;HEY1;BCL7C;NOCT;BCL7B;SOX8;ITGAV;HES1;SOX9;ANKRD2;SOX4;MARK1;IQCB1;TBX1;SS18;YTHDF2;SMAD3;TGFB1;ABCA5;ADIPOQ;IGF2;CRIM1;WNT9A;SIRT1;MEIS2;VASN;TGFBR1;TBX3;CDK6;SPRY1;TRIB2;FERMT2
Negative Regulation Of Defense Response (GO:0031348)	25/88	5.232363612492881E-4	0.049518198613549655	2.3612846499143876	17.840632482566168	TNFAIP6;TNFAIP3;METRNL;DTX4;ZDHHC18;MAPK7;IFI16;ALOX5;ADIPOQ;MUL1;TRAFD1;KLF4;YWHAZ;ATG12;TNFRSF1A;IL22RA1;CYLD;MFHAS1;PPM1B;FNDC4;MYO1C;SELENOS;TEK;PTPN2;PPARD
Positive Regulation Of Apoptotic Signaling Pathway (GO:2001235)	19/60	5.528139575402753E-4	0.050331581790559424	2.7544431839667234	20.65967090444509	TNFRSF12A;G0S2;TRAF2;TPD52L1;TGFBR1;TRAF7;CYLD;CTSL;DDIT3;TNFSF10;LTBR;DNM1L;S100A9;TP53;PAK2;S100A8;BOK;NKX3-1;GSDME
Intrinsic Apoptotic Signaling Pathway By P53 Class Mediator (GO:0072332)	13/34	5.544621195452815E-4	0.050331581790559424	3.6748102139406487	27.551933927084125	DDX5;RPS27L;USP28;SIRT1;HIPK2;SNW1;IFI16;BCL3;TP53BP2;ZNF385B;TP53;BOK;PHLDA3
Positive Regulation Of Endothelial Cell Migration (GO:0010595)	23/79	5.903395743546721E-4	0.05251660853459162	2.4429524965325937	18.162894092508456	MAP2K3;BMPR2;TGFB1;ANXA3;ITGB3;PDGFB;HSPB1;PRKCA;ETS1;SIRT1;HIF1A;THBS1;VEGFA;ADAM17;TMSB4X;AKT3;ZC3H12A;ATOH8;KDR;TEK;PLPP3;BCAR1;FGFR1
Response To Cytokine (GO:0034097)	29/109	6.47379490116382E-4	0.055375845616108976	2.158233933787731	15.847000779567784	IFITM3;ITIH4;NFAT5;IFITM2;SLC22A5;TAF9;RELB;IRAK1;CASP3;TIMP3;TIMP1;JAK2;IL6R;JAK3;ANXA1;IL1R1;SLC11A1;SPHK1;ADIPOQ;PRKCA;OSMR;NFKB2;SELP;PLSCR1;MAPKAPK3;SELL;TRAF6;MAPKAPK2;CHI3L1
Intrinsic Apoptotic Signaling Pathway In Response To DNA Damage By P53 Class Mediator (GO:0042771)	9/19	6.382836525179347E-4	0.055375845616108976	5.337078109932498	39.263430779359574	SNW1;IFI16;BCL3;RPS27L;USP28;SIRT1;TP53;HIPK2;PHLDA3
Regulation Of ERK1 And ERK2 Cascade (GO:0070372)	42/178	7.567219165103334E-4	0.06190303154138073	1.8418955529296481	13.236809506424917	DDR1;RAMP3;SHC1;GSTP1;PDGFB;PDGFA;CX3CL1;ICAM1;SPRED1;RAP1A;DUSP10;THPO;KDR;GCNT2;TIMP3;CCL2;EMILIN1;PDE8A;DUSP4;PTPN1;MAP2K1;TGFB1;CCL21;FBXW7;ADIPOQ;PLA2G2A;PRKCA;ZDHHC17;YWHAZ;MFHAS1;TRAF7;GAREM1;SPRY3;RAPGEF2;CHI3L1;SPRY1;TEK;EZR;FERMT2;CD44;PTPN2;EPHA2
Regulation Of Transcription By RNA Polymerase II (GO:0006357)	270/1569	7.793547136504768E-4	0.06190303154138073	1.2622463628732188	9.033953099822858	ATF1;SMARCB1;SCX;HNRNPU;JMJD1C;ENO1;GABPB1;ELK1;BACH1;BACH2;ABRA;ZMIZ1;SOX18;MYC;ZC3H12A;SOX8;SOX9;PKNOX1;IER5;JUNB;IER2;SOX4;PKNOX2;ZNF281;NSMCE3;SLC11A1;MED9;EBF4;MED6;RUNX1;DDIT3;SUB1;EZR;ATF6;TP53;ATF3;ZSCAN29;ZNF274;CTBP2;STXBP2;CTR9;PRDM15;PIK3R1;HIF1A;ZBTB2;PPP3R1;ZNF821;HIVEP3;PPARGC1A;ZBED4;EGR1;PLK3;JUN;EGR2;XBP1;EGR3;JUND;ZNF141;GADD45A;SS18L1;IGF2;LIF;EAF2;FLI1;FOSL1;SNW1;TADA2A;AGO2;…
Cellular Response To Tumor Necrosis Factor (GO:0071356)	25/90	7.534568944577774E-4	0.06190303154138073	2.2882559617253495	16.454479636344498	CX3CL1;ZFP36L1;ZFP36;TMSB4X;ZC3H12A;ANKRD1;CCL2;CD58;JAK2;NKX3-1;CHUK;CCL21;TRAF2;ACTN4;TNFRSF1B;SIRT1;TNFRSF1A;TRAF3;TRAF6;TRAF5;PYDC1;CHI3L1;TP53;GSDME;LIMS1
Intracellular Glucose Homeostasis (GO:0001678)	13/35	7.66391228647637E-4	0.06190303154138073	3.507487922705314	25.16207920987971	NGFR;XBP1;KCNB1;FOXK2;PIK3R1;HIF1A;SIRT1;SLC39A14;FOXO1;HK2;TRA2B;PPARGC1A;SOX4
Response To Ketone (GO:1901654)	8/16	8.235035071032159E-4	0.0642621684139492	5.928192771084337	42.10168566870439	TGFB2;TGFB1;CCL21;TGFB3;WBP2;ABHD2;THBS1;NKX3-1
Positive Regulation Of Signal Transduction (GO:0009967)	48/212	8.821750303688428E-4	0.06765369888070022	1.7467489662611613	12.285095219750227	MACF1;CD63;SMARCB1;POGLUT1;CTBP2;CITED2;ITGB3;ZDHHC5;TNFAIP3;PIK3R1;LAMC1;ERFE;HIF1A;ZMIZ1;PDCD10;CTSL;TMEM108;RSPO3;FLNA;ITGAV;JAK2;NKX3-1;XBP1;TGFB2;TGFB1;HOMER1;ADIPOQ;IGF2;DCDC2;PRKCA;LAMB1;TPD52L1;SIRT1;SLC39A14;TGFBR1;VEGFA;TRAF7;SNW1;MYO1C;AXL;DLG5;UBE2N;BMP2K;CD226;ITGA5;TEK;ATP6V0C;LIMS1
Negative Regulation Of NF-kappaB Transcription Factor Activity (GO:0032088)	20/67	9.297595607342142E-4	0.07009441569738618	2.5292643433957984	17.65574357836386	CHUK;ANXA4;TNFAIP3;KLF4;SIRT1;PPP2CB;CYLD;DAP;IRAK1;TRAF3;TMSB4X;DDIT3;ZC3H12A;BCL3;TAX1BP1;G3BP2;CHP1;CYP1B1;PYDC1;CMKLR1
Negative Regulation Of Nucleic Acid-Templated Transcription (GO:1903507)	78/384	9.939702811366357E-4	0.07259796497319522	1.525979169722752	10.550319743072976	SUV39H2;KDM5C;CITED2;ZBTB21;ENO1;LOXL2;HEY1;YWHAQ;SOX18;NKRF;UIMC1;SOX8;SOX9;CIC;YAF2;NKX3-1;PRMT6;USP47;RBM15;SFMBT1;ZNF281;ADIPOQ;ARID5A;ARID5B;KCTD1;SIRT1;HIC2;EID2;SFPQ;PSPC1;DDIT3;TRAF6;IRF1;RARA;CRY1;CRYAB;TP53;VGLL4;PPARD;HDAC5;CTBP2;SPINDOC;SHC1;PDGFB;FOXK2;HDAC9;FOXO1;GLIS2;SBNO2;RBM15B;WNT11;IFI16;ZNF706;NFIL3;ATOH8;HES1;SNX6;ZNF540;SPEN;JUN;TGFB1;MTERF3;CBX3;SETDB2;HMGA1;KLF4;TBX3;HEYL…
Glycosaminoglycan Biosynthetic Process (GO:0006024)	16/49	0.001021955336341805	0.07259796497319522	2.8795355587808418	19.828589812604516	CHST7;CHPF2;B3GAT3;CSGALNACT2;HS3ST1;EXT1;UGDH;CHSY1;DSEL;CHST15;GCNT2;CHST1;PXYLP1;CHSY3;ST3GAL1;CHST3
Positive Regulation Of Gluconeogenesis (GO:0045722)	5/7	0.0010282535506545185	0.07259796497319522	14.806304138594802	101.86579556890696	NNMT;PPARGC1A;SIRT1;FOXO1;PTPN2
Regulation Of Epithelial To Mesenchymal Transition Involved In Endocardial Cushion Formation (GO:1905005)	5/7	0.0010282535506545185	0.07259796497319522	14.806304138594802	101.86579556890696	TGFB2;TGFB1;TGFB3;TGFBR1;ENG
Regulation Of p38MAPK Cascade (GO:1900744)	12/32	0.00110119478656976	0.07653303766659833	3.56030902945437	24.250544798442387	CYLD;MFHAS1;DUSP10;GADD45B;DUSP1;GADD45A;SPHK1;ZC3H12A;RELL1;EZR;PJA2;VEGFA
Positive Regulation Of Cytoskeleton Organization (GO:0051495)	20/68	0.0011408343109449604	0.07806816946281821	2.4763693650024234	16.779867506544583	GPSM2;NCKAP1;CCL21;SPAG5;SYNPO2;CX3CL1;LMOD2;HCK;CTTN;KATNBL1;CFL2;CDC42EP3;WHAMM;TEK;PFN1;NES;NCK1;ARF6;PFN2;PLXNA3
Positive Regulation Of Cell Adhesion (GO:0045785)	21/73	0.0011892968409187186	0.0801513992182797	2.4005539804521376	16.16627400966864	TGFB2;ZFHX3;CCL21;CITED2;TFE3;CHRD;PDGFB;LIF;PTPRJ;PRKCA;LAMB1;LAMC1;FSTL3;VEGFA;ITGAV;STX3;JAK2;TNPO1;PLPP3;TGM2;LIMS1
Epithelial To Mesenchymal Transition (GO:0001837)	14/41	0.0012736368835888903	0.08455428146572215	3.078030180978465	20.517776077400207	DDX5;TGFB2;TGFB1;SLC39A10;HIF1A;TBX3;TGFBR1;LOXL2;HEYL;HEY1;DLG5;SOX9;FGFR1;LIMS1
Glucose Homeostasis (GO:0042593)	19/64	0.001328086312658162	0.08687246939269859	2.5087855297157624	16.618236080396372	NGFR;KCNB1;ADIPOQ;FOXK2;PYGL;PIK3R1;SIRT1;HIF1A;HK2;FOXO1;BACE2;ALOX5;PDK4;CRY1;FFAR2;SELENOT;PPARGC1A;SOX4;PTPN2
Regulation Of Signal Transduction (GO:0009966)	39/167	0.0014054225659061613	0.08930456533072294	1.8157526602250489	11.92480536567014	CD63;PRAG1;RGS16;DTX1;CX3CL1;LFNG;PPP2CA;UGCG;UBASH3B;GRK5;IRAK1;GRK4;TMEM108;ANKRD54;TIMP1;GIT1;CD55;RGS6;YWHAG;NCK1;PRNP;PTPN1;TCF7L1;HOMER1;NCOA5;DYNLT1;IGFBP4;ADIPOQ;DCDC2;GLRX2;SIRT1;ZDHHC17;SREBF2;PLSCR1;SNW1;SIK2;CDK13;CRK;PTPN2
Positive Regulation Of Intrinsic Apoptotic Signaling Pathway (GO:2001244)	13/37	0.0013967037902979035	0.08930456533072294	3.214673913043478	21.13210983795732	FBH1;SOD1;SFPQ;MYC;DDIT3;DNM1L;S100A9;TP53;S100A8;BOK;NCK1;NKX3-1;GSDME
Positive Regulation Of Cell-Substrate Junction Organization (GO:0150117)	9/21	0.001545764769844448	0.09683889713053669	4.446841851494696	28.781012116246178	KDR;PTPRJ;PIK3R1;TEK;MAPRE2;FERMT2;VEGFA;ARF6;LIMS1
Negative Regulation Of DNA-templated Transcription (GO:0045892)	152/840	0.0016043298745850422	0.09911193447436484	1.3295858273216672	8.555950125635183	NAB2;UBE2D3;ZBTB21;HNRNPU;PRDM2;ENO1;BACH1;ETS2;BACH2;LOXL2;ZFP36;SOX18;MYC;SOX8;SOX9;MAF1;ZNF202;SOX4;SFMBT1;ZNF281;NSMCE3;ADIPOQ;USP2;ARID5A;MED9;ARID5B;KCTD1;RUNX1;HIC2;EID2;PSPC1;WDR82;DDIT3;EZR;TP53;ATF3;ZNF550;ZNF274;DDX5;CTBP2;CBFB;SHC1;CTR9;PDGFB;CREM;GLIS3;HIF1A;FOXO1;GLIS2;ZBTB2;SDCBP;SBNO2;ZNF706;SNX6;ZNF540;PLK3;JUN;ZFHX3;JUND;ZNF141;SMAD3;TGFB1;MTERF3;GADD45A;CBX3;SETDB2;IGF2;HMGA1;N…
Cellular Response To Starvation (GO:0009267)	28/110	0.0016566630982614598	0.10094297891872567	2.0316657765117796	13.00865414298596	CDKN1A;SEH1L;BMPR2;WDR45B;CLEC16A;FOXO1;MAP1LC3B;IFI16;MAP1LC3C;SESN2;ZC3H12A;PDK4;FNIP1;FADS1;GABARAPL1;XBP1;HSPA5;EIF2AK3;WIPI1;SIRT1;SREBF2;DAP;TBL2;RRAGC;PLIN3;PLIN2;TP53;CPEB4
Extrinsic Apoptotic Signaling Pathway (GO:0097191)	18/61	0.0018977960980425244	0.11037839179413617	2.486491356495298	15.582995529597774	MOAP1;GSK3A;TGFB2;SMAD3;TGFB1;SORT1;G0S2;TNFRSF10B;NGF;TNFRSF1B;TNFRSF1A;BAG3;BLOC1S2;ITGAV;JAK2;IL6R;DEDD;BOK
Gland Morphogenesis (GO:0022612)	4/5	0.0019355923021453733	0.11037839179413617	23.68061568061568	147.94090256023776	TGFB2;TGFB1;TGFB3;MSN
Pharyngeal Arch Artery Morphogenesis (GO:0061626)	4/5	0.0019355923021453733	0.11037839179413617	23.68061568061568	147.94090256023776	TGFB2;BMPR2;HES1;BMPR1A
Sequestering Of Actin Monomers (GO:0042989)	4/5	0.0019355923021453733	0.11037839179413617	23.68061568061568	147.94090256023776	TMSB4X;TWF2;TWF1;TMSB10
Wound Healing, Spreading Of Epidermal Cells (GO:0035313)	4/5	0.0019355923021453733	0.11037839179413617	23.68061568061568	147.94090256023776	ITGB1;ADAM17;ITGA5;ARHGAP24
Cell Chemotaxis (GO:0060326)	12/34	0.0020237476198297034	0.11113122732101878	3.2361178174794785	20.073005284101225	NR4A1;EGR3;CCL21;RHOG;LPAR1;PDGFB;PIP5K1A;CX3CL1;BCAR1;EPHA2;HBEGF;VEGFA
Regulation Of Vascular Associated Smooth Muscle Cell Proliferation (GO:1904705)	12/34	0.0020237476198297034	0.11113122732101878	3.2361178174794785	20.073005284101225	CNN1;CDKN1A;EFEMP2;GJA1;JUN;NR4A3;FGF9;TGFB3;ADIPOQ;PDGFB;PRKG1;BMPR1A
Tumor Necrosis Factor-Mediated Signaling Pathway (GO:0033209)	12/34	0.0020237476198297034	0.11113122732101878	3.2361178174794785	20.073005284101225	CHUK;TRAF3;TMSB4X;TRAF6;TRAF5;PYDC1;TRAF2;JAK2;TNFRSF1B;TP53;TNFRSF1A;LIMS1
Cellular Response To Lipopolysaccharide (GO:0071222)	24/91	0.002069809784873266	0.11170870467631387	2.129768834313136	13.162607275370119	XBP1;TGFB1;GSTP1;CTR9;IL18;TNFAIP3;CXCL1;TNFRSF1B;CXCL2;HCK;ZFP36;SBNO2;CASP7;SELENOS;IRAK1;AXL;TRAF6;ZC3H12A;ANKRD1;PDE4B;CCL2;CTSG;CD14;GIT1
Negative Regulation Of Inflammatory Response (GO:0050728)	23/86	0.0020844924658574757	0.11170870467631387	2.1702727693018957	13.397592696384526	TNFAIP6;PLK2;GSTP1;ADIPOQ;TNFAIP3;METRNL;TNFRSF1B;KLF4;TNFRSF1A;IL22RA1;FGR;CYLD;MFHAS1;HCK;FNDC4;MAPK7;SELENOS;ALOX5;MKRN2;TEK;GIT1;PTPN2;PPARD
Negative Regulation Of Actin Filament Polymerization (GO:0030837)	8/18	0.0021382746548253406	0.11322673410313232	4.74178313253012	29.151325756792218	TMSB4X;TWF2;MYADM;TWF1;PFN1;TMSB10;SSH1;PFN2
Positive Regulation Of Mitotic Cell Cycle (GO:0045931)	10/26	0.002276766757685536	0.11914186515512074	3.7062831644958996	22.552729094643645	KLHL18;PPP1R10;SPHK1;USP2;HES1;PRKCA;TTL;EIF4E;MEIS2;NKX3-1
Regulation Of PERK-mediated Unfolded Protein Response (GO:1903897)	5/8	0.002414560707149801	0.1248833258767711	9.870067372473532	59.479374176475496	PPP1R15A;PTPN1;HSPA5;BOK;NCK1
Positive Regulation Of Angiogenesis (GO:0045766)	26/103	0.002698270506010392	0.13713098131385906	2.0079172164733663	11.877120006700125	ITGB1;HSPB1;ETS1;HIF1A;THBS1;HK2;ZC3H12A;KDR;ITGAX;CYP1B1;EMILIN1;XBP1;ANXA3;SPHK1;PRKCA;KLF4;SIRT1;RUNX1;HIPK2;VEGFA;TJP1;AGO2;CHI3L1;ANGPTL4;ITGA5;TEK
B Cell Activation (GO:0042113)	17/58	0.0027130230116051255	0.13713098131385906	2.4621160248388545	14.550346792436082	ITGB1;HDAC5;VCAM1;CEBPG;PTPRJ;CTPS1;PIK3R1;HDAC9;ADGRG3;CD79A;KLF6;CLCF1;DNAJB9;SLC39A7;FNIP1;JAK3;PTPN2
Positive Regulation Of MAPK Cascade (GO:0043410)	47/218	0.002852235244317601	0.14223453810531764	1.6385930444972943	9.601585495151388	DDR1;BCAR3;RAMP3;SHC1;LPAR1;PDGFB;PDGFA;PTPRJ;IQGAP1;THBS1;CX3CL1;ICAM1;RAP1A;IRAK1;THPO;PDCD10;ARL6IP5;KDR;GCNT2;CCL2;PDE8A;TBX1;MAP2K1;TGFB2;TGFB1;CCL21;FBXW7;PLA2G2A;IGF2;LIF;PRKCA;TPD52L1;TGFBR1;VEGFA;SOD1;MFHAS1;TRAF7;GAREM1;STK25;RAPGEF2;CHI3L1;TEK;FERMT2;CD44;EZH2;GSDME;FGFR1
Cellular Response To Nutrient Levels (GO:0031669)	19/68	0.002880905475892963	0.14223453810531764	2.303235247587407	13.473121523758758	XBP1;BMPR2;WDR45B;KCNB1;CLEC16A;PRKAG2;WIPI1;PRKAB1;SIRT1;SREBF2;FOXO1;MAP1LC3B;RRAGC;MAP1LC3C;PDK4;RICTOR;FNIP1;FADS1;PPARD
Positive Regulation Of Glucose Metabolic Process (GO:0010907)	7/15	0.0029099242283237197	0.14223453810531764	5.1846700385356455	30.276545554043313	NNMT;IRS2;ARPP19;SIRT1;PPARGC1A;FOXO1;PTPN2
Negative Regulation Of DNA-binding Transcription Factor Activity (GO:0043433)	30/125	0.003067475112056872	0.14363396432607767	1.8787397133847772	10.872079777063833	CEBPG;TNFAIP3;GLIS2;ADGRG3;PPP2CB;IRAK1;TMSB4X;ZC3H12A;PIM1;CHP1;CYP1B1;FLNA;HES1;CMKLR1;EGLN1;PRNP;CHUK;ANXA4;KLF4;SIRT1;CYLD;HEYL;DAP;TRAF3;DDIT3;BCL3;BHLHE40;TAX1BP1;PYDC1;SIK1
Fat Cell Differentiation (GO:0045444)	16/54	0.0031691343702676383	0.14363396432607767	2.499630789600998	14.383617448031757	OSBPL8;EGR2;STEAP4;CTBP2;ADIPOQ;METRNL;KLF4;SIRT1;FOXO1;NR4A2;NR4A1;MAFB;NR4A3;FFAR2;SOX8;PPARGC1A
Fatty Acid Biosynthetic Process (GO:0006633)	15/49	0.0029771142479462537	0.14363396432607767	2.6186852884287175	15.232370735184242	HACD1;XBP1;ACOT7;ELOVL5;ABHD3;ABHD2;HACD3;FADS3;ACLY;SCD;ALOX5;FASN;ACSBG1;DEGS1;FADS1
Regulation Of Interleukin-2 Production (GO:0032663)	13/40	0.0031006049927410104	0.14363396432607767	2.8567901234567903	16.50127120472578	PRNP;CR1;HOMER2;PDE4D;TNFAIP3;TRAF2;HDAC9;RUNX1;ZFP36;PNP;TRAF6;PDE4B;EZR
Receptor Signaling Pathway Via STAT (GO:0097696)	10/27	0.00315294130414302	0.14363396432607767	3.487982747368122	20.088755901321328	MYO1C;THPO;CLCF1;CTR9;IL31RA;CSF2RB;JAK2;SOCS6;JAK3;IFNAR1
Vascular Endothelial Growth Factor Receptor Signaling Pathway (GO:0048010)	10/27	0.00315294130414302	0.14363396432607767	3.487982747368122	20.088755901321328	MAPKAPK3;SLC31A1;MAPKAPK2;KDR;HSPB1;PAK2;VAV1;BCAR1;VAV2;VEGFA
Endocardial Cushion Development (GO:0003197)	8/19	0.003229180852654624	0.14363396432607767	4.3103614457831325	24.722193503338886	ADAMTS5;HEYL;TGFB2;BMPR2;HEY1;SOX9;BMPR1A;ENG
Triglyceride Homeostasis (GO:0070328)	8/19	0.003229180852654624	0.14363396432607767	4.3103614457831325	24.722193503338886	FUNDC2;XBP1;DGAT2;PNPLA8;IL18;FITM2;ANGPTL4;SIRT1
Regulation Of Muscle Organ Development (GO:0048634)	3/3	0.003028044071846604	0.14363396432607767	Infinity	Infinity	MTPN;TGFB1;SFMBT1
Unsaturated Fatty Acid Metabolic Process (GO:0033559)	12/36	0.0034984471106937077	0.15407022523134267	2.9659584741670693	16.773788600997193	ABHD12;FADS3;CYP2J2;CYP4Z1;ELOVL5;PNPLA8;SCD;GSTP1;ALOX5;CYP1B1;DEGS1;FADS1
Regulation Of Cell Migration (GO:0030334)	71/361	0.003816329217693315	0.16235760802822918	1.4625162816206212	8.14397256325534	ITGB1;CLIC4;CSF1;CITED2;TNC;PTPRJ;CX3CL1;FGF6;CSRP3;DUSP10;FGF9;PLAU;TMSB4X;ITGAX;KDR;CYP1B1;EMILIN1;TMSB10;SUN2;ANXA1;SPHK1;ADIPOQ;PRKCA;ACTN4;RHOC;TGFBR1;FGR;ADAM17;ADAM15;MYADM;SGK1;VCL;ENG;HBEGF;EPHA2;MACF1;CD151;SEMA3C;PDGFB;CHRD;PDGFA;STC1;NEXN;THBS1;CORO1C;ADGRG3;SDCBP;WNT11;PDCD10;GCNT2;PLXNA2;FLNA;PLXNA1;SRGAP1;ARSB;PLXNA3;SPAG9;NGFR;TCAF2;XBP1;TGFB1;HSPA5;LAMB1;VEGFA;TJP1;DAB2;MYO1C;DLG…
Positive Regulation Of Vasculature Development (GO:1904018)	23/90	0.003905634905355333	0.16235760802822918	2.040037675699174	11.312692163429382	ITGB1;XBP1;ANXA3;SPHK1;HSPB1;PRKCA;ETS1;HIF1A;SIRT1;THBS1;HK2;RUNX1;HIPK2;VEGFA;ZC3H12A;AGO2;KDR;ITGAX;CYP1B1;CHI3L1;EMILIN1;ANGPTL4;TEK
Response To Lipid (GO:0033993)	23/90	0.003905634905355333	0.16235760802822918	2.040037675699174	11.312692163429382	TGFB1;ANXA1;GPX3;SLC11A1;AQP3;FOXO1;STRN3;SELP;ADAM17;MAPKAPK3;IRAK1;SCD;NOCT;MAPKAPK2;RARA;FBXO3;SOX9;JAK2;S100A9;RXRG;S100A8;IFNAR1;NKX3-1
Copper Ion Homeostasis (GO:0055070)	6/12	0.0038450710875336854	0.16235760802822918	5.9234472797303805	32.94007226798891	ANKRD9;PRNP;ARF1;XIAP;ATP7A;CUTC
Linoleic Acid Metabolic Process (GO:0043651)	6/12	0.0038450710875336854	0.16235760802822918	5.9234472797303805	32.94007226798891	CYP2J2;ELOVL5;PNPLA8;GSTP1;ALOX5;FADS1
Pharyngeal System Development (GO:0060037)	6/12	0.0038450710875336854	0.16235760802822918	5.9234472797303805	32.94007226798891	TBX1;TGFB2;BMPR2;HES1;TGFBR1;BMPR1A
Negative Regulation Of Cysteine-Type Endopeptidase Activity Involved In Apoptotic Process (GO:0043154)	13/41	0.003948842141890847	0.16263379488083785	2.754537612146308	15.244528053166285	USP47;RNF34;PLAUR;XIAP;CAAP1;DHCR24;KLF4;THBS1;SH3RF1;VEGFA;FNIP1;PAK2;CD44
Protein Phosphorylation (GO:0006468)	85/448	0.004660853066298343	0.1648493841629939	1.4000364000364	7.5161749162876506	DDR1;DYRK4;SMG1;GSK3A;BMPR2;TP53RK;PRAG1;MAST4;MAST2;PRKAG2;PPP4R1;AKT3;PIM1;KDR;PDK4;CTSG;MAP3K9;JAK2;JAK3;PRKG1;BRD2;MAP2K1;CDKL5;CHUK;DAPK3;DYRK1A;PRKCA;PRKAB1;YWHAZ;TGFBR1;FGR;HCK;LATS2;MAPKAPK3;MYOD1;MAPKAPK2;RARA;SIK3;FAM20B;FAM20C;SIK1;TOP1;SIK2;FAM20A;SGK1;TRIB2;CAMK2D;PKDCC;PKN3;TAF9;PDGFB;CSF2RB;ACVR1C;WNT11;GRK5;IRAK1;GRK4;MKNK2;CCL2;RICTOR;MAPK6;FNIP2;PAK2;MARK1;SRPK2;TGFB2;TGFB1;DMPK…
Positive Regulation Of Macromolecule Metabolic Process (GO:0010604)	56/275	0.004518755109368119	0.1648493841629939	1.5251637145116272	8.235150060138563	GSK3A;BMPR2;CSF1;CITED2;TNC;SCX;ECE1;ETS1;ACTG2;FGF6;GJA1;FGF9;MYC;ZC3H12A;ITGAX;EMILIN1;SOX9;NKX3-1;MAP2K1;ANXA2;IFNGR1;SLC11A1;TRAPPC2B;SCRIB;POU3F1;NGF;PRKAB1;TERF2;TGFBR1;PLSCR1;EZR;TP53;MTPN;RAMP3;PDGFB;HIF1A;MAPK7;PDCD10;PPARGC1A;MARK1;SRPK2;EGR1;PTPN1;SMAD3;TGFB1;EIF2AK3;MSN;KLF4;VEGFA;ACTC1;DNAJA4;FUBP1;HSPA1B;HSPA1A;LIMS1;BMPR1A
Positive Regulation Of Cell Differentiation (GO:0045597)	48/228	0.0042333449585771924	0.1648493841629939	1.5893857493857493	8.685616162705635	RIPOR2;SMARCD1;SMARCB1;PKDCC;BMPR2;HSP90AB1;CSF1;LAMC1;MEDAG;LOXL2;ZFP36L1;TMEM100;SDCBP;GJA1;BLOC1S6;ZFP36;RAP1A;PPP1R13L;NOCT;ZC3H12A;KDR;GCNT2;SOX9;IL6R;SOX4;CMKLR1;MYOG;XBP1;AKIRIN1;TGFB2;SMAD3;TGFB1;TGFB3;PLA2G2A;IL18;LAMB1;NGF;TGFBR1;HEYL;DAB2;MYOD1;MYF6;RAPGEF2;FERMT2;EZH2;PPARD;BMPR1A;FGFR1
Regulation Of Inflammatory Response (GO:0050727)	39/178	0.004651965226451667	0.1648493841629939	1.670550057018964	8.971631479520166	SETD4;TNFAIP6;TNC;XIAP;TNFAIP3;METRNL;ETS1;CX3CL1;SBNO2;IL1RL2;MAPK7;TMSB4X;ALOX5;NFKBIZ;FFAR2;JAK2;SNX6;BRD4;ANXA1;IL1R1;SPHK1;ADIPOQ;PLA2G2A;IL18;TNFRSF1B;KLF4;TNFRSF1A;IL22RA1;CYLD;HCK;MFHAS1;FNDC4;MYO1C;SELENOS;TEK;S100A9;S100A8;PTPN2;PPARD
Skeletal System Development (GO:0001501)	28/117	0.004315516954281598	0.1648493841629939	1.870800185899013	10.1875137975913	LAMA5;PKDCC;CHD7;CHRD;STC1;ETS2;COMP;ADAMTS4;GJA1;WNT11;PRDX1;SOX9;ATP7A;CMKLR1;TGM2;TEAD4;TGFB2;EIF2AK3;RFLNB;TGFBR1;TBX3;EXT1;SNORC;BMP1;GNAS;CHI3L1;CD44;FGFR1
Intrinsic Apoptotic Signaling Pathway (GO:0097193)	24/96	0.0043954864459273485	0.1648493841629939	1.981058766391452	10.751556715843682	ERO1A;PPP1R15A;MOAP1;DDX5;CDKN1A;CUL1;TNFRSF10B;TRAF2;TNFRSF1B;SELENOK;HIPK2;IFI16;DDIT3;CASP3;ARL6IP5;TP53BP2;CYP1B1;CYCS;ZNF385B;CHAC1;TP53;FNIP2;EPHA2;BOK
Positive Regulation Of JNK Cascade (GO:0046330)	18/65	0.004075340566088259	0.1648493841629939	2.274133223430014	12.514102487972375	CCL21;GADD45B;GADD45A;AXIN1;XIAP;TRAF2;TPD52L1;MAPK8IP3;SH3RF1;PJA2;MAPK8IP1;HIPK2;SDCBP;MFHAS1;TRAF3;TRAF6;TRAF5;LTBR
Phagocytosis (GO:0006909)	17/61	0.004817990094691819	0.1648493841629939	2.293683446272991	12.237715059739573	ITGB1;SRPX;ANXA1;ANXA3;ITGB3;SLC11A1;ANXA11;SYT7;CORO1C;AXL;ADORA1;RARA;MYH9;PIP5K1A;ITGAV;CD14;TGM2
Intrinsic Apoptotic Signaling Pathway In Response To DNA Damage (GO:0008630)	14/46	0.00429471731054182	0.1648493841629939	2.5960306911551476	14.149326614307718	MOAP1;RPS27L;TNFRSF1B;USP28;SIRT1;HIPK2;SNW1;IFI16;BCL3;TP53;FNIP2;BOK;PHLDA3;EPHA2
Negative Regulation Of Protein Polymerization (GO:0032272)	9/24	0.004575400874686225	0.1648493841629939	3.556605593056895	19.159651144781773	TWF2;DYRK1A;TBCD;MYADM;TWF1;MAPRE1;PFN1;SSH1;PFN2
Organophosphate Ester Transport (GO:0015748)	9/24	0.004575400874686225	0.1648493841629939	3.556605593056895	19.159651144781773	OSBPL8;PRELID1;VAPA;SLC25A19;PITPNB;PITPNA;OSBPL2;PITPNC1;PRELID3B
Protein Kinase B Signaling (GO:0043491)	8/20	0.004707089527083908	0.1648493841629939	3.950843373493976	21.17132708549643	PLK3;TGFB1;KDR;MKRN2;CCL2;ZFP36L1;EPHA2;NKX3-1
Response To Fibroblast Growth Factor (GO:0071774)	8/20	0.004707089527083908	0.1648493841629939	3.950843373493976	21.17132708549643	TBX1;NR4A1;ZFP36;EGR3;ELK1;CD44;IER2;ZFP36L1
Gliogenesis (GO:0042063)	7/16	0.004532701197641001	0.1648493841629939	4.608220937700707	24.867975015352105	TGFB2;VCAN;ANXA1;CDK6;CDH2;METRN;HAPLN3
Heart Trabecula Morphogenesis (GO:0061384)	7/16	0.004532701197641001	0.1648493841629939	4.608220937700707	24.867975015352105	FKBP1A;TGFB2;HEY1;TEK;TGFBR1;BMPR1A;ENG
Mesenchyme Morphogenesis (GO:0072132)	7/16	0.004532701197641001	0.1648493841629939	4.608220937700707	24.867975015352105	ADAMTS5;HEYL;TGFB2;HEY1;SOX9;BMPR1A;ENG
Positive Regulation Of SMAD Protein Signal Transduction (GO:0060391)	7/16	0.004532701197641001	0.1648493841629939	4.608220937700707	24.867975015352105	DAB2;BMPR2;TGFB1;TGFB3;JAK2;TGFBR1;BMPR1A
Positive Regulation Of Transcription From RNA Polymerase II Promoter In Response To Stress (GO:0036003)	7/16	0.004532701197641001	0.1648493841629939	4.608220937700707	24.867975015352105	MAPK7;HSPA5;DDIT3;HIF1A;ATF6;TP53;VEGFA
Golgi Inheritance (GO:0048313)	5/9	0.004786634344893055	0.1648493841629939	7.401948989412897	39.5406767588354	PLK3;PDCD10;STK25;STX5;YWHAZ
Endoderm Development (GO:0007492)	5/9	0.004786634344893055	0.1648493841629939	7.401948989412897	39.5406767588354	DUSP4;DUSP5;DUSP2;DUSP1;LAMC1
Negative Regulation Of Tyrosine Phosphorylation Of STAT Protein (GO:0042532)	5/9	0.004786634344893055	0.1648493841629939	7.401948989412897	39.5406767588354	PPP2CA;SOCS3;SOCS1;SH2B3;PTPN2
Sodium Ion Export Across Plasma Membrane (GO:0036376)	5/9	0.004786634344893055	0.1648493841629939	7.401948989412897	39.5406767588354	ATP1B3;ATP1A1;ATP1B1;SLC4A4;SLC9A1
Coronary Vasculature Morphogenesis (GO:0060977)	4/6	0.005139177941540793	0.17187265777423646	11.839345839345839	62.40355981633144	TBX1;SPRED1;TGFBR1;VEGFA
Nuclear-Transcribed mRNA Catabolic Process, Deadenylation-Independent Decay (GO:0031086)	4/6	0.005139177941540793	0.17187265777423646	11.839345839345839	62.40355981633144	EDC4;ZFP36;PNRC2;ZFP36L1
Regulation Of Skeletal Muscle Fiber Development (GO:0048742)	4/6	0.005139177941540793	0.17187265777423646	11.839345839345839	62.40355981633144	MYOG;MYOD1;MYF6;HDAC9
Transmembrane Receptor Protein Tyrosine Kinase Signaling Pathway (GO:0007169)	49/237	0.005599154027799234	0.18223522082847124	1.5531941044791733	8.053528504761308	DDR1;BCAR3;GSK3A;CSF1;PTPRJ;IRS2;FGF6;UBASH3B;FGF9;CASP3;KDR;PDK4;BDKRB2;JAK2;SAMD10;NGF;SLC39A14;VAV1;VAV2;FGR;CNKSR1;HCK;MAPKAPK3;MAPKAPK2;RAPGEF2;CRK;ANGPTL1;EPHA2;SHC1;PDGFB;PDGFA;PIK3R1;FOXO1;FLRT2;FLRT3;PAK2;ANGPT2;SORT1;EIF2AK3;IGF2;IL31RA;VEGFA;NR4A3;AXL;TEK;BCAR1;PTPN2;CDK5R1;FGFR1
Negative Regulation Of Intracellular Signal Transduction (GO:1902532)	42/197	0.00567157723835767	0.18223522082847124	1.6135923250778397	8.345964264064998	GSK3A;DGKD;RNF34;GSTP1;PRDM15;OTUD7B;TNFAIP3;PTPRJ;DUSP16;HDAC9;THBS1;PPP2CA;ADGRG3;SPRED1;TMSB4X;ZC3H12A;FNIP1;SH2B3;PHLDA3;DUSP4;MAP2K3;DUSP5;DUSP2;PLEKHA1;DUSP1;PDE4D;ADIPOQ;PLAUR;MUL1;DUSP8;SIRT1;CYLD;PPM1B;MYO1C;PDE10A;DDIT3;DLG5;MYADM;MKRN2;SPRY3;VGLL4;EPHA2
Regulation Of Myoblast Differentiation (GO:0045661)	15/52	0.005552083652417628	0.18223522082847124	2.4057713419415547	12.49457071071023	MYOG;RIPOR2;SMARCD1;AKIRIN1;SMARCB1;TGFB1;KLHL41;TBX3;ZFP36L1;MYOD1;MYF6;SOX8;ANKRD2;SOX9;SOX4
Cellular Response To Glucose Starvation (GO:0042149)	12/38	0.005735820799457278	0.18223522082847124	2.7373621067488765	14.127592672608651	XBP1;TBL2;IFI16;HSPA5;SESN2;ZC3H12A;EIF2AK3;PLIN3;PLIN2;SIRT1;TP53;CPEB4
Endoderm Formation (GO:0001706)	10/29	0.005695675575485524	0.18223522082847124	3.120318886942392	16.12595797974706	DUSP4;DUSP5;DUSP2;LAMB3;DUSP1;COL6A1;ITGA7;ITGAV;LAMB1;ITGA5
Platelet Aggregation (GO:0070527)	10/29	0.005695675575485524	0.18223522082847124	3.120318886942392	16.12595797974706	UBASH3B;ITGB3;ACTN1;GNAS;HSPB1;FLNA;MYH9;CLIC1;MYL12A;VCL
Regulation Of Gluconeogenesis (GO:0006111)	10/29	0.005695675575485524	0.18223522082847124	3.120318886942392	16.12595797974706	NNMT;SELENOS;CRY1;SIK1;ERFE;ARPP19;PPARGC1A;SIRT1;FOXO1;PTPN2
Positive Regulation Of Protein Phosphorylation (GO:0001934)	62/314	0.005990745649277791	0.18765377921118037	1.467790579863811	7.511476112029236	BCAR3;CDKN1A;BMPR2;HSP90AB1;CSF1;FBH1;ITGB3;PRKAG2;PTPRJ;CX3CL1;FGF6;FGF9;KDR;TNKS1BP1;SOX9;JAK2;IL6R;NKX3-1;MAP2K3;SPHK1;ADIPOQ;AXIN1;PLAUR;NGF;SIRT1;TGFBR1;ADAM17;RAPGEF2;CHI3L1;FAM20A;ITGA5;TP53;CD44;PFN2;ENG;RAMP3;PDGFB;PDGFA;IQGAP1;SDCBP;RAP1A;THPO;PDCD10;S1PR2;FNIP1;PAK2;FNIP2;TBX1;PRNP;TGFB2;TGFB1;CCL21;TGFB3;IGF2;LIF;VEGFA;MOB1A;DAB2;CSPG4;TEK;CNOT9;BMPR1A
Supramolecular Fiber Organization (GO:0097435)	48/232	0.0059775243178364895	0.18765377921118037	1.554321119538511	7.957733671668284	KRT80;HSP90AB1;TNFAIP6;FLII;SCX;SLAIN2;LOXL2;CNN3;CORO1C;LMOD2;CNN1;EFEMP2;ADAMTS2;KATNA1;ZNF207;XIRP1;CYP1B1;CHP1;XIRP2;EMILIN1;WHAMM;ATP7A;AGFG1;TMOD1;PLK3;TGFB2;TPM4;ACTN1;MYO7B;RHOG;SERPINB8;CKAP5;MYO19;KLHL41;TGFBR1;FKBP1A;CLIP1;BIN3;BMP1;DES;MYO1C;MAP7D3;HOOK2;KATNBL1;CORO6;TAGLN2;DBN1;BCAR1
Positive Regulation Of Gene Expression (GO:0010628)	73/380	0.006134436505843978	0.18854378580663544	1.419848639538464	7.232477611331182	GSK3A;BMPR2;SMARCB1;CSF1;CITED2;PHF1;HILPDA;TNC;SCX;TENT4A;ETS1;LARP1B;ACTG2;FGF6;GJA1;FGF9;VPS72;MYC;ZC3H12A;ITGAX;EMILIN1;SOX9;SOX4;NKX3-1;MAP2K1;RBM14;IFNGR1;SLC11A1;DYRK1A;TRAPPC2B;NGF;POU3F1;PRKAB1;TERF2;TGFBR1;FGR;PLSCR1;RBM20;EZR;TP53;SMARCD1;RAMP3;WBP2;PDGFB;RPS27L;PIK3R1;HIF1A;THBS1;IFI16;POLR2A;PDCD10;PPARGC1A;MARK1;SRPK2;EGR1;YTHDF1;SMAD3;TGFB1;EIF2AK3;SAMD4A;MSN;KLF4;VEGFA;SOD1;ACTC1;…
Regulation Of Tumor Necrosis Factor-Mediated Signaling Pathway (GO:0010803)	13/43	0.006204601402181134	0.18854378580663544	2.5704830917874397	13.064388035092614	GSTP1;SPHK1;SPPL2A;ADIPOQ;TNFAIP3;XIAP;PPP2CB;CYLD;MAPKAPK2;PYDC1;HSPA1B;PTPN2;HSPA1A
Regulation Of Transmembrane Receptor Protein Serine/Threonine Kinase Signaling Pathway (GO:0090092)	9/25	0.006244974220204115	0.18854378580663544	3.3340465284474448	16.923547707839898	FKBP1A;EID2;SMAD3;TGFB1;LATS2;XIAP;PCSK6;FSTL3;ENG
Ventricular Septum Morphogenesis (GO:0060412)	9/25	0.006244974220204115	0.18854378580663544	3.3340465284474448	16.923547707839898	HEYL;TGFB2;BMPR2;HEY1;CITED2;HES1;SOX4;TGFBR1;BMPR1A
Regulation Of Epidermal Cell Differentiation (GO:0045604)	6/13	0.006273489275940208	0.18854378580663544	5.076827842355045	25.74673933310907	ERRFI1;ZFP36;MAFG;MAFF;AQP3;ZFP36L1
Regulation Of Receptor Signaling Pathway Via STAT (GO:1904892)	6/13	0.006273489275940208	0.18854378580663544	5.076827842355045	25.74673933310907	TGFB1;TP53INP2;DOT1L;HES1;JAK2;JAK3
Proteasomal Protein Catabolic Process (GO:0010498)	44/210	0.006534148447196761	0.19375928195420797	1.5785318813261875	7.941141245994134	PSMD12;VCP;GSK3A;PSMD11;RNF34;UBXN2A;UBE2D3;CUL1;FBXO45;PRPF19;DTX4;SEL1L2;ANKRD9;TRIM9;PSMD6;PSMB4;COP1;MAEA;RNF139;PSMD3;PSMB1;SOCS6;XBP1;FBXW5;CSNK1A1;FBXW7;FEM1B;AXIN1;KCTD2;ARMC8;UBE2A;SIRT1;KCTD5;PJA2;PSMA5;SPSB2;UBE2W;PSMA3;PSMC6;PSMC4;DDIT3;PSME4;ATF6;RNF122
Phospholipid Transport (GO:0015914)	14/48	0.006528029172236154	0.19375928195420797	2.442924970858329	12.2919438999902	OSBPL8;ABCC1;PRELID1;ABCB1;PITPNB;ABCB4;PITPNA;OSBPL2;ATP11C;ATP11B;PITPNC1;VAPA;ATP9A;PRELID3B
Positive Regulation Of Lamellipodium Assembly (GO:0010592)	8/21	0.006652525143890608	0.1946738936843778	3.6466357738646895	18.27970547650813	ACTR3;ACTR2;CYFIP1;NCKAP1;AKIRIN1;AUTS2;TWF2;PIK3R1
Positive Regulation Of p38MAPK Cascade (GO:1900745)	8/21	0.006652525143890608	0.1946738936843778	3.6466357738646895	18.27970547650813	MFHAS1;GADD45B;GADD45A;SPHK1;ZC3H12A;RELL1;PJA2;VEGFA
mRNA Transport (GO:0051028)	15/53	0.006729577806999332	0.1950824275923425	2.342270691234857	11.714264594804188	FYTTD1;SMG1;NXT1;RBM8A;NCBP2;ALYREF;THOC6;ZFP36L1;NXF1;ZFP36;RBM15B;HNRNPA2B1;SRSF3;NCBP3;NUP88
Regulation Of Protein Processing (GO:0070613)	7/17	0.00675420275387157	0.1950824275923425	4.147061657032755	20.72531526681851	PRNP;RNF139;PLAU;PLAUR;CHAC1;NKD2;RUNX1
Regulation Of NIK/NF-kappaB Signaling (GO:1901222)	18/68	0.00680665896291141	0.19532915527116096	2.1371622276029054	10.66412724793405	NFAT5;TNFSF14;SPHK1;HDAC9;ADGRG3;CYLD;PPM1B;MYO1C;IRAK1;TCIM;TMSB4X;TRAF6;ZC3H12A;BCL3;MKRN2;TERF2IP;EZR;LIMS1
Phosphatidylinositol Phosphate Biosynthetic Process (GO:0046854)	12/39	0.007215403197592183	0.20442110460439508	2.63576372122968	12.998366855032556	PI4K2B;SOCS3;ITPKC;SMG1;EFR3A;SOCS1;CISH;PIK3R1;PI4KB;SOCS6;SOCS7;PI4K2A
Sensory Organ Development (GO:0007423)	12/39	0.007215403197592183	0.20442110460439508	2.63576372122968	12.998366855032556	TGFB2;MAFB;CHD7;CPAMD8;MYO7B;RAB18;ECE1;SMG9;SIPA1L3;ATF6;MEIS2;HIPK2
Regulation Of Lamellipodium Assembly (GO:0010591)	10/30	0.0074551845694961335	0.2098776010450557	2.9640617462614567	14.52048076453891	ACTR3;CYFIP1;NCKAP1;ACTR2;AKIRIN1;AUTS2;TWF2;TWF1;PIK3R1;EPHA2
Myofibril Assembly (GO:0030239)	13/44	0.007664015851453519	0.21305964067040783	2.487361695496338	12.116483973863804	TMOD1;WDR1;ADPRHL1;ACTN2;FLII;MYOM2;MYPN;KLHL41;LMOD2;CSRP3;ANKRD1;TCAP;FLNC
Response To Unfolded Protein (GO:0006986)	13/44	0.007664015851453519	0.21305964067040783	2.487361695496338	12.116483973863804	PTPN1;PACRG;HSP90AB1;HSPB8;HSPB7;HSPB1;DNAJA1;DNAJB1;ERP44;DNAJB5;DNAJB4;DDIT3;HSPA1A
Actomyosin Structure Organization (GO:0031032)	19/74	0.007833197391550905	0.21641032296657406	2.050968992248062	9.94593724287694	ITGB1;TMOD1;WDR1;ACTN2;FLII;MYOM2;MYPN;KLHL41;LMOD2;FRMD3;TJP1;CSRP3;PDCD10;ANKRD1;MYO18A;ZYX;MYH9;TCAP;FLNC
Positive Regulation Of Peptidyl-Tyrosine Phosphorylation (GO:0050731)	23/95	0.007888102996840294	0.2165819884564545	1.8975930420711975	9.188903796158613	PRNP;PTPN1;TGFB1;ITGB3;PDGFB;IGF2;IL31RA;LIF;IL18;PTPRJ;TNFRSF1A;VEGFA;CLCF1;DOK7;CSPG4;HES1;ITGA5;JAK2;IL6R;TP53;PAK2;CD44;CRLF1
Cellular Response To Hormone Stimulus (GO:0032870)	18/69	0.007992473864036948	0.21810137268243154	2.095086170061245	10.11770525136212	NCOA1;XBP1;RAMP3;WBP2;AKR1C1;ARID5A;SERPINB9;ATP1A1;TFPI;ZFP36L1;NR4A3;CTSL;RARA;SOX9;HSPA1B;CTSB;NKX3-1;HSPA1A
Embryonic Organ Development (GO:0048568)	16/59	0.008142253843301084	0.22083381155489767	2.208075966742048	10.622365113539484	TEAD4;PPIL1;TGFB2;PKDCC;TGFB1;PDGFB;IGF2;PDGFA;HEY1;THPO;SOX18;KDR;SH2B3;NES;TEAD3;BMPR1A
Negative Regulation Of MAPK Cascade (GO:0043409)	22/90	0.0082145756808535	0.2214450462329477	1.9215543568227873	9.22700652753079	DUSP4;DUSP5;PTPN1;DUSP2;DUSP1;GSTP1;ADIPOQ;PRDM15;PTPRJ;DUSP8;DUSP16;FOXO1;SPRED1;DUSP10;MYC;SPRY3;TIMP3;EMILIN1;SPRY1;EZR;SH2B3;PTPN2
Maintenance Of Protein Localization In Endoplasmic Reticulum (GO:0035437)	5/10	0.00843950135083807	0.22212368052383277	5.9210779595765155	28.272152834280213	HSPA5;GPAA1;INSIG1;KDELR2;KDELR3
Negative Regulation Of JUN Kinase Activity (GO:0043508)	5/10	0.00843950135083807	0.22212368052383277	5.9210779595765155	28.272152834280213	DNAJA1;DUSP10;GSTP1;DUSP16;MAPK8IP1
Peptidyl-Proline Hydroxylation (GO:0019511)	5/10	0.00843950135083807	0.22212368052383277	5.9210779595765155	28.272152834280213	EGLN1;EGLN3;P4HA1;P4HA2;OGFOD1
Programmed Necrotic Cell Death (GO:0097300)	5/10	0.00843950135083807	0.22212368052383277	5.9210779595765155	28.272152834280213	CYLD;IPMK;ITPK1;TRPM7;DNM1L
Negative Regulation Of Response To External Stimulus (GO:0032102)	26/112	0.008788268777216834	0.2280863468797478	1.7964635787045935	8.505064960542882	TNFAIP6;TNFAIP3;METRNL;DTX4;ZDHHC18;MAPK7;IFI16;ALOX5;ADIPOQ;MUL1;TRAFD1;KLF4;YWHAZ;ATG12;TNFRSF1A;IL22RA1;CYLD;MFHAS1;PPM1B;FNDC4;MYO1C;SELENOS;TEK;CRK;PTPN2;PPARD
Regulation Of Protein Ubiquitination (GO:0031396)	25/107	0.009251775436045925	0.2280863468797478	1.811343004100595	8.482410257750619	GSK3A;HSP90AB1;NXN;TNFAIP3;XIAP;PTTG1IP;RCHY1;UBQLN1;CHP1;SOX4;FBXW7;NSMCE3;SPHK1;AXIN1;KLHL40;TGFBR1;DNAJA1;FKBP1A;GNL3L;TRAF6;UBE2N;CRY1;SQSTM1;HSPA1B;HSPA1A
Sulfur Compound Biosynthetic Process (GO:0044272)	15/55	0.009681036239506592	0.2280863468797478	2.224794487427466	10.317676510601283	CHST7;CHPF2;B3GAT3;GSTP1;CSGALNACT2;EXT1;UGDH;CHSY1;DSEL;CHST15;CHST1;CHSY3;CDO1;ST3GAL1;CHST3
Actin Cytoskeleton Reorganization (GO:0031532)	14/50	0.009602799595377007	0.2280863468797478	2.306830997261157	10.716846144623904	PTPN1;ANXA1;AUTS2;CTTN;MICALL2;MYH9;FLNA;PIP5K1A;RICTOR;S1PR2;WHAMM;EZR;PDLIM4;BCAR1
Neuron Migration (GO:0001764)	12/40	0.00897889129945607	0.2280863468797478	2.5414223632475683	11.977415749401851	NR4A2;CDKL5;AUTS2;RAPGEF2;SPOCK1;DCDC2;SH3RF1;LRP12;MARK1;VEGFA;CDK5R1;FGFR1
Positive Regulation Of Tyrosine Phosphorylation Of STAT Protein (GO:0042531)	10/31	0.00960596223667196	0.2280863468797478	2.822686238026325	13.112425658707206	CLCF1;IL18;IL31RA;LIF;HES1;JAK2;IL6R;CRLF1;TNFRSF1A;VEGFA
Response To Transforming Growth Factor Beta (GO:0071559)	10/31	0.00960596223667196	0.2280863468797478	2.822686238026325	13.112425658707206	ZFHX3;MAPK7;SMAD3;TGFB1;FNDC4;ANKRD1;SOX9;TGFBR1;ZFP36L1;LIMS1
Artery Morphogenesis (GO:0048844)	8/22	0.009149335454562278	0.2280863468797478	3.3858864027538726	15.893601432539931	TBX1;TGFB2;BMPR2;HES1;TGFBR1;VEGFA;BMPR1A;ENG
Keratinocyte Differentiation (GO:0030216)	8/22	0.009149335454562278	0.2280863468797478	3.3858864027538726	15.893601432539931	UGCG;CLIC4;ANXA1;CASP3;PIP5K1A;TXNIP;EPHA2;FGFR1
Regulation Of Endoplasmic Reticulum Stress-Induced Intrinsic Apoptotic Signaling Pathway (GO:1902235)	8/22	0.009149335454562278	0.2280863468797478	3.3858864027538726	15.893601432539931	PTPN1;XBP1;SELENOS;DDIT3;EIF2AK3;BOK;HSPA1A;NCK1
Regulation Of Platelet Activation (GO:0010543)	8/22	0.009149335454562278	0.2280863468797478	3.3858864027538726	15.893601432539931	SELP;FUNDC2;THBD;PDGFB;PDGFA;FLNA;PRKCA;JAK2
Artery Development (GO:0060840)	7/18	0.009691618606176334	0.2280863468797478	3.7697495183044314	17.47842037550784	TBX1;EFEMP2;BMPR2;HES1;TGFBR1;VEGFA;ENG
Cardiac Epithelial To Mesenchymal Transition (GO:0060317)	7/18	0.009691618606176334	0.2280863468797478	3.7697495183044314	17.47842037550784	HEYL;TGFB2;HEY1;SPRY1;TBX3;TGFBR1;ENG
Endocardial Cushion Morphogenesis (GO:0003203)	7/18	0.009691618606176334	0.2280863468797478	3.7697495183044314	17.47842037550784	ADAMTS5;HEYL;TGFB2;HEY1;SOX9;BMPR1A;ENG
Positive Regulation Of Lipid Storage (GO:0010884)	7/18	0.009691618606176334	0.2280863468797478	3.7697495183044314	17.47842037550784	EHD1;HILPDA;ZC3H12A;PLIN3;FITM2;PLIN2;SREBF2
Regulation Of Integrin-Mediated Signaling Pathway (GO:2001044)	7/18	0.009691618606176334	0.2280863468797478	3.7697495183044314	17.47842037550784	CD63;FLNA;LAMB1;LAMC1;TIMP1;LIMS1;PHACTR4
Regulation Of Lipid Storage (GO:0010883)	7/18	0.009691618606176334	0.2280863468797478	3.7697495183044314	17.47842037550784	FBXW7;ITGB3;HILPDA;ZC3H12A;ITGAV;SIRT1;PTPN2
COPII-coated Vesicle Cargo Loading (GO:0090110)	6/14	0.009649661831846339	0.2280863468797478	4.441863264323543	20.61394298709962	RAB1A;SEC13;SEC24A;SAR1A;SEC24D;SEC23B
Platelet-Derived Growth Factor Receptor Signaling Pathway (GO:0048008)	6/14	0.009649661831846339	0.2280863468797478	4.441863264323543	20.61394298709962	PTPN1;NR4A3;PDGFB;PDGFA;PTPRJ;BCAR1
Positive Regulation Of Fatty Acid Metabolic Process (GO:0045923)	6/14	0.009649661831846339	0.2280863468797478	4.441863264323543	20.61394298709962	LPGAT1;NR4A3;KLHL25;ELOVL5;MID1IP1;PPARGC1A
Peptidyl-Serine Modification (GO:0018209)	32/147	0.010653624745204092	0.22982918820831053	1.6543700845822822	7.513909194484067	DYRK4;SMG1;CAMK2D;POGLUT1;GALNT16;MAST4;PKN3;MAST2;PDGFB;AKT3;MKNK2;RICTOR;PAK2;MARK1;SRPK2;DMPK;CHUK;CSNK1A1;GALNT2;PLK2;DYRK1A;EIF2AK3;PRKCA;TGFBR1;HIPK2;LATS2;MAPKAPK3;MAPKAPK2;TOP1;SGK1;ATR;CDK5R1
ER Overload Response (GO:0006983)	4/7	0.01062043055423805	0.22982918820831053	7.892255892255892	35.870111423375796	SELENOS;DDIT3;EIF2AK3;TP53
Acute-Phase Response (GO:0006953)	4/7	0.01062043055423805	0.22982918820831053	7.892255892255892	35.870111423375796	ITIH4;PLSCR1;IL6R;APOL2
Dosage Compensation (GO:0007549)	4/7	0.01062043055423805	0.22982918820831053	7.892255892255892	35.870111423375796	RBM15B;RBM15;HNRNPU;LRIF1
Intestinal Lipid Absorption (GO:0098856)	4/7	0.01062043055423805	0.22982918820831053	7.892255892255892	35.870111423375796	LIMA1;UGCG;NPC1;AKR1C1
Plasma Membrane To Endosome Transport (GO:0048227)	4/7	0.01062043055423805	0.22982918820831053	7.892255892255892	35.870111423375796	RAB5C;SORT1;RAB35;RAB11A
Positive Regulation Of ATP Metabolic Process (GO:1903580)	4/7	0.01062043055423805	0.22982918820831053	7.892255892255892	35.870111423375796	VCP;TMSB4X;ENO1;PPARGC1A
Positive Regulation Of Cell Migration By Vascular Endothelial Growth Factor Signaling Pathway (GO:0038089)	4/7	0.01062043055423805	0.22982918820831053	7.892255892255892	35.870111423375796	MYO1C;KDR;HSPB1;VEGFA
Positive Regulation Of Mesenchymal Cell Proliferation (GO:0002053)	4/7	0.01062043055423805	0.22982918820831053	7.892255892255892	35.870111423375796	TBX1;MYC;PDGFA;SOX9
Post-Translational Protein Targeting To Membrane, Translocation (GO:0031204)	4/7	0.01062043055423805	0.22982918820831053	7.892255892255892	35.870111423375796	SEC61A1;HYOU1;SEC61B;SEC62
Unsaturated Fatty Acid Biosynthetic Process (GO:0006636)	4/7	0.01062043055423805	0.22982918820831053	7.892255892255892	35.870111423375796	FADS3;SCD;DEGS1;FADS1
Medium-Chain Fatty Acid Biosynthetic Process (GO:0051792)	3/4	0.010799078312845526	0.22982918820831053	17.751923076923077	80.3859354543051	ACOT7;ABHD3;ABHD2
Negative Regulation Of Blood Vessel Endothelial Cell Proliferation Involved In Sprouting Angiogenesis (GO:1903588)	3/4	0.010799078312845526	0.22982918820831053	17.751923076923077	80.3859354543051	NGFR;PDCD10;THBS1
Negative Regulation Of Lipoprotein Lipase Activity (GO:0051005)	3/4	0.010799078312845526	0.22982918820831053	17.751923076923077	80.3859354543051	SORT1;ANGPTL4;HDAC9
Positive Regulation Of Skeletal Muscle Fiber Development (GO:0048743)	3/4	0.010799078312845526	0.22982918820831053	17.751923076923077	80.3859354543051	MYOG;MYOD1;MYF6
Positive Regulation Of Tau-Protein Kinase Activity (GO:1902949)	3/4	0.010799078312845526	0.22982918820831053	17.751923076923077	80.3859354543051	EGR1;HSP90AB1;NAB2
Protein O-linked Glycosylation Via Serine (GO:0018242)	3/4	0.010799078312845526	0.22982918820831053	17.751923076923077	80.3859354543051	POGLUT1;GALNT16;GALNT2
Regulation Of Complement-Dependent Cytotoxicity (GO:1903659)	3/4	0.010799078312845526	0.22982918820831053	17.751923076923077	80.3859354543051	TGFB2;CR1;CD59
Regulation Of Extracellular Exosome Assembly (GO:1903551)	3/4	0.010799078312845526	0.22982918820831053	17.751923076923077	80.3859354543051	SDCBP;SDC4;STAM
Regulation Of Natural Killer Cell Mediated Cytotoxicity Directed Against Tumor Cell Target (GO:0002858)	3/4	0.010799078312845526	0.22982918820831053	17.751923076923077	80.3859354543051	TGFB1;PVR;NECTIN2
Negative Regulation Of Cellular Process (GO:0048523)	81/440	0.012053971660128424	0.2321302926551227	1.3467730041546198	5.950529418417815	BTG3;RIPOR2;BTG2;CDKN1A;BMPR2;JADE1;PTPRJ;CXCL1;ENO1;ETS1;GJA1;ADAMTS1;MYC;CHMP1B;BCL7C;SESN2;BCL7B;CYP1B1;EMILIN1;JAK2;ADAMTS8;SOX4;NKX3-1;MYOG;SS18;KLF11;MAP2K1;PACRG;DUSP1;MUL1;WNT9A;P3H3;NGF;SIRT1;ST7L;ADAM15;IRF1;TXNIP;RAPGEF2;MYH9;CRYAB;CRK;TP53;PLPP1;VGLL4;SMARCD1;CTBP2;ZBTB49;NAIF1;PPM1D;THBS1;TOB1;PPP2CA;TBRG1;SERTAD3;WNT11;RNF139;ALOX5;PLXNA2;TP53BP2;PLXNA1;SH2B3;S100A11;PLXNA3;TBX1;CD1…
Ubiquitin-Dependent Protein Catabolic Process (GO:0006511)	65/345	0.014123102798320127	0.2321302926551227	1.383769290669687	5.894778754697372	GSK3A;UBXN2A;UBE2D3;OTUD7B;TNFAIP3;ANKRD9;HERC4;TRIM9;PSMD6;RNF115;RNF114;MAEA;CHMP1B;PSMD3;ELOC;FBXW5;FBXW7;AXIN1;KCTD2;VPS37A;ARMC8;FBXO10;SIRT1;KCTD5;KCTD6;PJA2;PSMA5;RNF144B;PSMA3;RNF128;UBE2R2;DDIT3;SQSTM1;RNF122;PSMD12;VCP;PSMD11;RNF34;CUL1;FBXO45;RNF6;RCHY1;PSMB4;COP1;C18ORF25;ZNRF3;PSMB1;XBP1;KLHL25;CSNK1A1;FEM1B;UBE2G2;UBE2A;USP28;MIB1;RNF146;SPSB2;UBE2W;NPLOC4;PSMC6;PSMC4;RNF149;TOLLIP;…
Regulation Of Cell Cycle (GO:0051726)	52/266	0.013410133205956265	0.2321302926551227	1.4470566039472292	6.239338568012649	CDKN1A;HSP90AB1;CITED2;JADE1;HNRNPU;MAEA;VPS72;MYC;SOX9;JUNB;PHACTR4;MYOG;ANAPC7;DYNLT3;DAPK3;SIRT1;TGFBR1;MORF4L2;IRF1;CKS2;RARA;SIK1;TP53;ANKRD17;PPP1R15A;ZBTB49;PRCC;XIAP;IQGAP1;TBRG1;SDCBP;GRK5;TP53BP2;RPRD1B;SRPK2;JUN;TGFB2;JUND;TGFB1;GADD45B;GADD45A;DHCR24;TBX3;HIPK2;CYLD;NR4A1;TADA2A;CDK6;YEATS2;CDK4;C6ORF89;EIF4G2
Neuron Development (GO:0048666)	26/116	0.013852861235624188	0.2321302926551227	1.7160589855777022	7.34346854698101	BTG2;BLOC1S4;UGCG;BLOC1S6;FLRT3;BLOC1S2;TMEM108;MICALL2;STX3;ATP7A;TGFB2;XBP1;TBCD;LAMB1;RAB11A;RUNX1;EHD1;UGDH;VAPA;NEDD4;RAB35;RAPGEF2;ATXN10;LRP12;B4GALT5;CDK5R1
Negative Regulation Of Cell Growth (GO:0030308)	24/104	0.012376915328115117	0.2321302926551227	1.7817872753763964	7.825471105574209	TGFB2;CDKN1A;GSK3A;SMAD3;TGFB1;BMPR2;JADE1;NAIF1;MUL1;PTPRJ;RNF6;ENO1;SIRT1;ST7L;PPP2CA;GJA1;SERTAD3;WNT11;ADAM15;SESN2;TP53;VGLL4;HSPA1B;HSPA1A
Negative Regulation Of Growth (GO:0045926)	24/104	0.012376915328115117	0.2321302926551227	1.7817872753763964	7.825471105574209	TGFB2;CDKN1A;SMAD3;TGFB1;BMPR2;MT1M;JADE1;NAIF1;MUL1;PTPRJ;ENO1;SIRT1;ST7L;PPP2CA;GJA1;SERTAD3;MT1A;WNT11;ADAM15;SESN2;TP53;VGLL4;HSPA1B;HSPA1A
Positive Regulation Of Epithelial Cell Proliferation (GO:0050679)	23/99	0.013055643874767377	0.2321302926551227	1.7971320899335719	7.79692003668053	TBX1;XBP1;EGR3;BMPR2;ITGB3;PDGFB;PRKCA;NRARP;LAMB1;LAMC1;HIF1A;SIRT1;TGFBR1;VEGFA;NR4A1;NR4A3;FGF9;MYC;AKT3;KDR;SOX9;SCN5A;TEK
Cell-Matrix Adhesion (GO:0007160)	22/94	0.013753847890546523	0.2321302926551227	1.81420831311661	7.776488999422647	DDR1;ITGB1;CD63;VCAM1;CCL21;ACTN2;ITGB3;ITGAE;TIMM10B;ADAM15;CTTN;ITGAX;ZYX;PIP5K1A;ITGA7;EMILIN1;ITGAV;ITGA5;WHAMM;VCL;FERMT2;CD44
Regulation Of Cell Motility (GO:2000145)	22/93	0.012149795381004318	0.2321302926551227	1.839910886961751	8.114822000777538	MACF1;TGFB1;PRAG1;CAVIN1;CCL21;DAPK3;TNC;NEXN;ADGRG3;FGF6;CSRP3;CDK6;FGF9;TMSB4X;PLXNA2;PLXNA1;FLNA;AMOTL1;SGK1;TMSB10;CRK;PLXNA3
Positive Regulation Of Protein Catabolic Process (GO:0045732)	21/87	0.01118701851750359	0.2321302926551227	1.8891852570320078	8.48811169081393	PLK3;GSK3A;VCP;FBXW7;PLK2;AXIN1;TNFAIP3;MSN;TNFRSF1B;OAZ1;FOXO1;PSMC6;RNF128;NEDD4;PACSIN3;STX5;ASB5;EZR;SEC22B;VGLL4;SH3D19
Negative Regulation Of Macromolecule Biosynthetic Process (GO:0010558)	20/83	0.01333788105314005	0.2321302926551227	1.884449368695612	8.135445113414074	NANOS1;ZNF540;FCN3;BTG2;CDKN1A;GSK3A;TGFB1;BMPR2;GSTP1;ADIPOQ;DAPK3;CLTC;EIF2AK3;TOB1;SELENOS;RNF139;ANKRD1;TAF7;IGF2BP2;CNOT9
Regulation Of Protein Localization To Plasma Membrane (GO:1903076)	18/72	0.01257397520664796	0.2321302926551227	1.9782082324455206	8.656888599730243	ITGB1;LRPAP1;RAMP3;TGFB1;STAC;CLTC;ZDHHC5;RHOG;PPP2R5A;PIK3R1;NKD2;DAB2;PTPN9;STX3;SQSTM1;ARF6;EPHA2;PICALM
Regulation Of Type II Interferon Production (GO:0032649)	17/66	0.011144577737093136	0.2321302926551227	2.0587944761641346	9.257991531749425	PRNP;CR1;IL1R1;PDE4D;SLC11A1;CEBPG;IL18;SCRIB;DDIT3;ZC3H12A;PDE4B;RARA;CD226;CD14;JAK2;CD276;IL12RB2
Regulation Of Notch Signaling Pathway (GO:0008593)	16/61	0.01136400520585539	0.2321302926551227	2.1095952265763587	9.445299899224013	TGFB2;POGLUT1;YTHDF2;PRAG1;FBXW7;DTX1;NRARP;SREBF2;DLK1;LFNG;HEY1;TCIM;ZMIZ1;PDCD10;BMP2K;CHAC1
Regulation Of Actin Filament Polymerization (GO:0030833)	16/61	0.01136400520585539	0.2321302926551227	2.1095952265763587	9.445299899224013	NCKAP1;MTPN;PLEKHG2;CCL21;TWF2;TWF1;LMOD2;SSH1;HCK;CTTN;CDC42EP3;MYADM;PFN1;NCK1;ARF6;PFN2
Response To Interleukin-1 (GO:0070555)	16/61	0.01136400520585539	0.2321302926551227	2.1095952265763587	9.445299899224013	ANXA1;CCL21;IL1R1;TAF9;PRKCA;HIF1A;CX3CL1;IRAK1;TRAF6;ZC3H12A;ANKRD1;CHI3L1;CCL2;SOX9;RBMX;NKX3-1
Response To Molecule Of Bacterial Origin (GO:0002237)	15/57	0.013569407804632491	0.2321302926551227	2.1185064935064934	9.109445401296934	SLC11A1;TNFAIP3;CXCL2;SELP;ADAM17;MAPKAPK3;IRAK1;NOCT;MAPKAPK2;FBXO3;CD14;JAK2;S100A9;S100A8;IFNAR1
Sterol Homeostasis (GO:0055092)	14/52	0.013713176243196049	0.2321302926551227	2.185062705095266	9.372603900343897	XBP1;DGAT2;ABCA5;INSIG1;AKR1C1;IL18;LCAT;SIRT1;HDAC9;EHD1;LIMA1;NPC1;SOAT1;LIPG
Cholesterol Homeostasis (GO:0042632)	14/51	0.011515956793184486	0.2321302926551227	2.24430133371651	10.018609761088651	XBP1;DGAT2;ABCA5;INSIG1;AKR1C1;IL18;LCAT;SIRT1;HDAC9;EHD1;LIMA1;NPC1;SOAT1;LIPG
Regulation Of Reactive Oxygen Species Metabolic Process (GO:2000377)	13/47	0.01370478976626505	0.2321302926551227	2.267334470019892	9.726887298678589	ARF4;CDKN1A;GADD45A;AKR1C1;PDGFB;THBS1;STK17A;ALOX5;ZC3H12A;CYP1B1;MPV17;BCO2;TP53
Mesenchymal Cell Differentiation (GO:0048762)	13/46	0.011384975045246768	0.2321302926551227	2.336231884057971	10.455714149916755	DDX5;TGFB2;TGFB1;SEMA3C;SLC39A10;HIF1A;TGFBR1;LOXL2;HEYL;DLG5;SOX9;FGFR1;LIMS1
Positive Regulation Of Protein Localization To Cell Periphery (GO:1904377)	13/46	0.011384975045246768	0.2321302926551227	2.336231884057971	10.455714149916755	ITGB1;GPSM2;RAMP3;STAC;ZDHHC5;RHOG;PIK3R1;NKD2;PTPN9;STX3;SQSTM1;ARF6;EPHA2
Granulocyte Chemotaxis (GO:0071621)	12/42	0.013494377026511078	0.2321302926551227	2.3716079188797683	10.210915672668095	TGFB2;ANXA1;KLF5;CXCR1;CCL21;PDE4B;CCL2;CXCL1;CXCL2;S100A9;CX3CL1;S100A8
Positive Regulation Of Fat Cell Differentiation (GO:0045600)	12/42	0.013494377026511078	0.2321302926551227	2.3716079188797683	10.210915672668095	ZFP36;XBP1;NOCT;ZC3H12A;TFE3;PIM1;HNRNPU;METRNL;MEDAG;CMKLR1;PPARD;ZFP36L1
Regulation Of Cell Communication (GO:0010646)	12/42	0.013494377026511078	0.2321302926551227	2.3716079188797683	10.210915672668095	UGCG;PTPN1;CAMK2D;ANXA1;NCOA5;GRK5;GRK4;ITGAV;GLRX2;CDK13;CRK;YWHAG
Positive Regulation Of Cell-Matrix Adhesion (GO:0001954)	11/37	0.013018703228764798	0.2321302926551227	2.5080375705375704	10.88831466742113	EFEMP2;CDK6;CSF1;CCL21;KDR;PTPRJ;TEK;CX3CL1;FERMT2;VEGFA;LIMS1
Negative Regulation Of Endopeptidase Activity (GO:0010951)	10/32	0.012199134982786745	0.2321302926551227	2.6941630487216592	11.871533743476467	SERPINA3;SERPINB1;SERPINA1;CR1;IFI16;TIMP3;SPOCK1;SERPINB9;TIMP1;SERPINB8
Interferon-Mediated Signaling Pathway (GO:0140888)	9/28	0.014099185962772227	0.2321302926551227	2.8069329543724306	11.96213274922992	IFITM3;HCK;IFITM2;IRAK1;IFNGR1;TRAF3;IRF1;JAK2;IFNAR1
Muscle Cell Development (GO:0055001)	9/28	0.014099185962772227	0.2321302926551227	2.8069329543724306	11.96213274922992	EFEMP2;ACTN2;MYOD1;TCAP;HES1;ALPK3;ACTN4;VEGFA;ENG
Negative Regulation Of DNA Biosynthetic Process (GO:2000279)	9/28	0.014099185962772227	0.2321302926551227	2.8069329543724306	11.96213274922992	CDKN1A;BMPR2;GNL3L;ADIPOQ;ANKRD1;HNRNPU;HNRNPC;TERF2;TP53
Positive Regulation Of Lamellipodium Organization (GO:1902745)	9/28	0.014099185962772227	0.2321302926551227	2.8069329543724306	11.96213274922992	ACTR3;CYFIP1;NCKAP1;ACTR2;AKIRIN1;AUTS2;TWF2;PIK3R1;CORO1C
Regulation Of DNA Damage Response, Signal Transduction By P53 Class Mediator (GO:0043516)	9/28	0.014099185962772227	0.2321302926551227	2.8069329543724306	11.96213274922992	DDX5;SPRED1;ANKRD1;DYRK1A;PTTG1IP;SIRT1;SOX4;CD44;ATR
Negative Regulation Of Receptor-Mediated Endocytosis (GO:0048261)	8/23	0.012282543401878022	0.2321302926551227	3.159903614457831	13.902236926980239	LRPAP1;SDCBP;ANXA2;ITGB3;ADIPOQ;ITGAV;ARF6;PICALM
Response To Interferon-Beta (GO:0035456)	8/23	0.012282543401878022	0.2321302926551227	3.159903614457831	13.902236926980239	IFITM3;PLSCR1;IFITM2;IFI16;IRF1;MNDA;UBE2G2;IFNAR1
ERK1 And ERK2 Cascade (GO:0070371)	7/19	0.013461381777414969	0.2321302926551227	3.4553227360308285	14.8852895176674	DUSP5;MAP2K1;MYC;KDR;ITGAV;SOX9;ZFP36L1
cAMP-mediated Signaling (GO:0019933)	7/19	0.013461381777414969	0.2321302926551227	3.4553227360308285	14.8852895176674	ATF1;MAPK7;PDE4D;RAPGEF2;SOX9;PDE7A;SERPINB8
Negative Regulation Of Interleukin-1 Beta Production (GO:0032691)	7/19	0.013461381777414969	0.2321302926551227	3.4553227360308285	14.8852895176674	SERPINB1;GSTP1;ZC3H12A;TNFAIP3;PYDC1;CX3CL1;GIT1
Negative Regulation Of Interleukin-2 Production (GO:0032703)	7/19	0.013461381777414969	0.2321302926551227	3.4553227360308285	14.8852895176674	PRNP;ZFP36;CR1;HOMER2;TNFAIP3;EZR;HDAC9
Negative Regulation Of Protein Localization To Plasma Membrane (GO:1903077)	7/19	0.013461381777414969	0.2321302926551227	3.4553227360308285	14.8852895176674	LRPAP1;DAB2;PKDCC;TGFB1;CLTC;PPP2R5A;PICALM
Regulation Of Cell Junction Assembly (GO:1901888)	7/19	0.013461381777414969	0.2321302926551227	3.4553227360308285	14.8852895176674	RAP1B;TJP1;MYO1C;RAP1A;RAPGEF2;RAB17;PDLIM5
Regulation Of Myotube Differentiation (GO:0010830)	7/19	0.013461381777414969	0.2321302926551227	3.4553227360308285	14.8852895176674	MYOG;HDAC5;XBP1;DMPK;PIEZO1;SIK1;HDAC9
Vesicle Cargo Loading (GO:0035459)	7/19	0.013461381777414969	0.2321302926551227	3.4553227360308285	14.8852895176674	RAB1A;SEC13;SEC24A;SAR1A;SEC24D;SEC23B;PICALM
Calcium-Mediated Signaling Using Intracellular Calcium Source (GO:0035584)	6/15	0.0141428303303818	0.2321302926551227	3.948001925854598	16.81275362765394	SELP;PRNP;PTGFR;VCAM1;KDR;PTPRJ
Epiboly Involved In Wound Healing (GO:0090505)	6/15	0.0141428303303818	0.2321302926551227	3.948001925854598	16.81275362765394	DDR1;CD151;PDCD10;FLNA;RHOC;CD44
Negative Regulation Of Lipid Storage (GO:0010888)	6/15	0.0141428303303818	0.2321302926551227	3.948001925854598	16.81275362765394	OSBPL8;ITGB3;ITGAV;ABHD5;PTPN2;PNPLA2
Negative Regulation Of Receptor Signaling Pathway Via JAK-STAT (GO:0046426)	6/15	0.0141428303303818	0.2321302926551227	3.948001925854598	16.81275362765394	PPP2CA;SOCS3;SOCS1;BCL3;SH2B3;PTPN2
Neurotrophin Signaling Pathway (GO:0038179)	6/15	0.0141428303303818	0.2321302926551227	3.948001925854598	16.81275362765394	RAP1A;SORT1;CASP3;RAPGEF2;NGF;BCAR1
Outflow Tract Septum Morphogenesis (GO:0003148)	6/15	0.0141428303303818	0.2321302926551227	3.948001925854598	16.81275362765394	TBX1;TGFB2;BMPR2;SEMA3C;BMPR1A;ENG
Peptidyl-Threonine Dephosphorylation (GO:0035970)	6/15	0.0141428303303818	0.2321302926551227	3.948001925854598	16.81275362765394	PPP2CA;DUSP5;PPP2CB;PPM1B;DUSP10;PPM1D
Positive Regulation Of Cartilage Development (GO:0061036)	6/15	0.0141428303303818	0.2321302926551227	3.948001925854598	16.81275362765394	BMPR2;PKDCC;BMP1;SCX;SOX9;LOXL2
Regulation Of Cellular Response To Heat (GO:1900034)	6/15	0.0141428303303818	0.2321302926551227	3.948001925854598	16.81275362765394	DNAJB1;CHORDC1;MAPKAPK2;SIRT1;IER5;ATR
Regulation Of Oxidative Stress-Induced Intrinsic Apoptotic Signaling Pathway (GO:1902175)	6/15	0.0141428303303818	0.2321302926551227	3.948001925854598	16.81275362765394	SFPQ;MAPK7;UBQLN1;HSPB1;SIRT1;SOD1
Dosage Compensation By Inactivation Of X Chromosome (GO:0009048)	5/11	0.01364797446004299	0.2321302926551227	4.933830606352262	21.186678559176915	RBM15B;RBM15;PCGF5;HNRNPU;LRIF1
Negative Regulation Of calcineurin-NFAT Signaling Cascade (GO:0070885)	5/11	0.01364797446004299	0.2321302926551227	4.933830606352262	21.186678559176915	PRNP;RCAN1;HOMER2;FHL2;CHP1
Negative Regulation Of Calcineurin-Mediated Signaling (GO:0106057)	5/11	0.01364797446004299	0.2321302926551227	4.933830606352262	21.186678559176915	PRNP;RCAN1;HOMER2;FHL2;CHP1
Negative Regulation Of Receptor Signaling Pathway Via STAT (GO:1904893)	5/11	0.01364797446004299	0.2321302926551227	4.933830606352262	21.186678559176915	SOCS3;SOCS1;BCL3;SH2B3;PTPN2
Positive Regulation Of Endoplasmic Reticulum Unfolded Protein Response (GO:1900103)	5/11	0.01364797446004299	0.2321302926551227	4.933830606352262	21.186678559176915	PTPN1;XBP1;PIK3R1;ATF6;BOK
Positive Regulation Of Myelination (GO:0031643)	5/11	0.01364797446004299	0.2321302926551227	4.933830606352262	21.186678559176915	RNF10;EGR2;PARD3;ITGAX;TNFRSF1B
Positive Regulation Of Stem Cell Proliferation (GO:2000648)	5/11	0.01364797446004299	0.2321302926551227	4.933830606352262	21.186678559176915	GJA1;THPO;HNRNPU;N4BP2L2;FERMT2
Regulation Of ATP Biosynthetic Process (GO:2001169)	5/11	0.01364797446004299	0.2321302926551227	4.933830606352262	21.186678559176915	VCP;DNAJC30;TMSB4X;ENO1;PPARGC1A
Regulation Of Myoblast Fusion (GO:1901739)	5/11	0.01364797446004299	0.2321302926551227	4.933830606352262	21.186678559176915	MYOG;EHD1;RIPOR2;MYOD1;PLEKHO1
Response To Progesterone (GO:0032570)	5/11	0.01364797446004299	0.2321302926551227	4.933830606352262	21.186678559176915	TGFB2;TGFB1;TGFB3;WBP2;THBS1
Regulation Of Epithelial Cell Proliferation (GO:0050678)	18/73	0.0144927858023951	0.23699967370975514	1.942082324455206	8.222979090311812	TBX1;TGFB2;TGFB1;LAMB1;LAMC1;ZFP36L1;VEGFA;NR4A1;ZFP36;DUSP10;CDK6;NR4A3;FGF9;MYC;SCN5A;SOX9;NKX3-1;LIMS1
Protein Dephosphorylation (GO:0006470)	25/111	0.014694299449531642	0.23941481300921882	1.7265294822247836	7.2864648685358535	PPP1R15A;PTPRJ;PPM1D;DUSP16;PPP2CA;PPP2CB;PPP3R1;PPP4R1;DUSP10;PPP2R1B;UBASH3B;SBF1;NCK1;DUSP5;PTPN1;PPTC7;DUSP1;PPP2R5A;PPP4R3A;SSH1;PTPRE;PPM1B;UBLCP1;PTPN9;PTPN2
Regulation Of mRNA Splicing, Via Spliceosome (GO:0048024)	20/84	0.015190823939324275	0.24660140467924954	1.8548533688802715	7.766389249773146	SRPK2;RBM39;DDX5;RBM15;RBM8A;WTAP;HNRNPU;QKI;RBM15B;SNW1;FAM172A;TRA2B;TRA2A;RBM20;SRSF3;SRSF4;RBM7;NSRP1;SRSF10;RBMX
Positive Regulation Of Chemotaxis (GO:0050921)	10/33	0.015286197064831655	0.24724728925225894	2.5768157889217473	10.773164361185694	TGFB1;CCL21;TMSB4X;PDGFB;KDR;HSPB1;STX3;THBS1;IL6R;VEGFA
Negative Regulation Of Cellular Response To Growth Factor Stimulus (GO:0090288)	15/58	0.015920034478070524	0.2530422532989429	2.069070217264181	8.566316785985405	PTPN1;TNFAIP6;UBE2D3;CHRD;CRIM1;CHRDL2;LEMD3;THBS1;FSTL3;HIPK2;SPART;NEDD4;SPRY3;EMILIN1;SPRY1
Positive Regulation Of Phosphatidylinositol 3-Kinase Signaling (GO:0014068)	15/58	0.015920034478070524	0.2530422532989429	2.069070217264181	8.566316785985405	DDR1;TGFB2;IL18;PDGFB;PDGFA;SIRT1;FGR;SELP;NEDD4;KDR;SOX9;TEK;JAK2;NKX3-1;FGFR1
Homotypic Cell-Cell Adhesion (GO:0034109)	11/38	0.01598580781857081	0.2530422532989429	2.414950664950665	9.988366265101037	UBASH3B;ITGB3;ACTN1;GNAS;HSPB1;FLNA;MYH9;PLPP3;CLIC1;MYL12A;VCL
Negative Regulation Of Cysteine-Type Endopeptidase Activity (GO:2000117)	11/38	0.01598580781857081	0.2530422532989429	2.414950664950665	9.988366265101037	CAST;USP47;IFI16;XIAP;DHCR24;FNIP1;KLF4;THBS1;SH3RF1;CD44;VEGFA
Regulation Of Insulin Receptor Signaling Pathway (GO:0046626)	11/38	0.01598580781857081	0.2530422532989429	2.414950664950665	9.988366265101037	PTPN1;PTPRE;GSK3A;SOCS1;IGF2;SIK2;ERFE;SIRT1;PTPN2;NCK1;SLC27A4
Response To Glucose (GO:0009749)	11/38	0.01598580781857081	0.2530422532989429	2.414950664950665	9.988366265101037	EIF2B4;XBP1;SELENOS;KCNB1;TRA2B;ADIPOQ;IRS2;SELENOT;THBS1;SLC39A14;SOX4
Positive Regulation Of Cell Motility (GO:2000147)	38/186	0.016189684841164176	0.25356238793485303	1.526855217075266	6.2958057578625315	ITGB1;CD151;CSF1;SEMA3C;PDGFB;PDGFA;THBS1;SDCBP;PDCD10;PLAU;KDR;GCNT2;ITGAX;SPAG9;TCAF2;SUN2;XBP1;TGFB1;CAVIN1;CCL21;HSPA5;SPHK1;PRKCA;LAMB1;ACTN4;RHOC;TGFBR1;VEGFA;TJP1;FGR;ADAM17;DAB2;MYO1C;MYADM;FERMT2;BCAR1;EPHA2;HBEGF
Chaperone Cofactor-Dependent Protein Refolding (GO:0051085)	8/24	0.01613612140461933	0.25356238793485303	2.962168674698795	12.223966524323908	ERO1A;DNAJB1;HSPA5;DNAJB5;DNAJB4;HSPA13;HSPA1B;HSPA1A
Negative Regulation Of Notch Signaling Pathway (GO:0045746)	8/24	0.01613612140461933	0.25356238793485303	2.962168674698795	12.223966524323908	LFNG;YTHDF2;HEY1;TCIM;FBXW7;NRARP;CHAC1;DLK1
Regulation Of Endopeptidase Activity (GO:0052548)	12/43	0.016316229557293255	0.2546476809503172	2.294917524649149	9.444951062702165	SERPINA3;SERPINB1;PSMA3;PRELID1;SERPINA1;TIMP3;PSME2;SPOCK1;SERPINB9;TIMP1;SERPINB8;PICALM
Regulation Of Transforming Growth Factor Beta Receptor Signaling Pathway (GO:0017015)	23/101	0.01650061676426186	0.2566249768092194	1.750765496639283	7.18576753035075	SMAD3;TGFB1;HSP90AB1;CITED2;LEMD3;SIRT1;THBS1;VASN;HIPK2;FKBP1A;SDCBP;BCL9;EID2;DAB2;SPRED1;SNW1;LATS2;SNX25;EMILIN1;SPRY1;SNX6;ENG;HSPA1A
Positive Regulation Of ERK1 And ERK2 Cascade (GO:0070374)	26/118	0.017143444716269256	0.26534298771230885	1.6784785779205682	6.82492789574396	DDR1;RAMP3;SHC1;PDGFB;PDGFA;CX3CL1;ICAM1;RAP1A;THPO;KDR;GCNT2;CCL2;PDE8A;MAP2K1;TGFB1;CCL21;FBXW7;PLA2G2A;PRKCA;MFHAS1;GAREM1;CHI3L1;RAPGEF2;TEK;FERMT2;CD44
ERAD Pathway (GO:0036503)	20/85	0.017240135667458918	0.26534298771230885	1.8261680152130952	7.415182882056288	VCP;XBP1;HSPA5;FBXO27;DERL2;UBE2G2;SEL1L2;UBE2J1;NPLOC4;PSMC6;RNF103;SELENOS;RNF139;UBQLN1;DNAJB9;MAN1A1;SEC61B;UBXN4;ATF6;UGGT1
Cellular Response To Molecule Of Bacterial Origin (GO:0071219)	20/85	0.017240135667458918	0.26534298771230885	1.8261680152130952	7.415182882056288	XBP1;GSTP1;CTR9;TNFAIP3;CXCL1;TNFRSF1B;CXCL2;ZFP36;SBNO2;CASP7;SELENOS;AXL;TRAF6;ZC3H12A;ANKRD1;PDE4B;CCL2;CTSG;CD14;GIT1
Regulation Of Cell Adhesion (GO:0030155)	27/124	0.017835428773590838	0.27144597832054723	1.6533154157808174	6.65718764037147	RIPOR2;TNC;CHRD;C2CD4A;PTPRJ;LAMC1;PPP2CA;PLAU;PLXNA2;PLXNA1;ITGAV;STX3;TNPO1;TGM2;PLXNA3;CD164;ZFHX3;YTHDF2;DUSP1;TFE3;IL18;PLAUR;PRKCA;LAMB1;VEGFA;MYADM;EPHA2
'De Novo' Post-Translational Protein Folding (GO:0051084)	9/29	0.017880771503579213	0.27144597832054723	2.6663693346190938	10.729548490304952	ERO1A;DNAJB1;HSPA5;DNAJB5;DNAJB4;HSPA13;UGGT1;HSPA1B;HSPA1A
Cellular Response To Retinoic Acid (GO:0071300)	9/29	0.017880771503579213	0.27144597832054723	2.6663693346190938	10.729548490304952	TBX1;WNT11;SNW1;TWF2;RARA;FZD10;SOX9;WNT9A;ZNF35
Receptor Signaling Pathway Via JAK-STAT (GO:0007259)	9/29	0.017880771503579213	0.27144597832054723	2.6663693346190938	10.729548490304952	MYO1C;CLCF1;CTR9;IL31RA;CSF2RB;JAK2;SOCS6;JAK3;IFNAR1
Regulation Of I-kappaB kinase/NF-kappaB Signaling (GO:0043122)	41/205	0.018151412740322816	0.2722002256686895	1.486900097943193	5.960992729021756	ANKRD17;GOLT1B;GSTP1;LPAR1;OTUD7B;HSPB1;TNFAIP3;LITAF;CX3CL1;TRIM8;GJA1;TFG;IRAK1;ZC3H12A;TNFSF10;FLNA;APOL2;BRD4;CCL21;CHUK;PLK2;ZDHHC13;MUL1;TNFRSF10B;TRAF2;RHOC;SIRT1;ZDHHC17;TNFRSF1A;FKBP1A;PPM1B;VAPA;TRAF3;TRAF6;TRAF5;UBE2N;TERF2IP;LTBR;TRIM38;SQSTM1;MAP3K14
Negative Regulation Of Transcription By RNA Polymerase II (GO:0000122)	109/623	0.01815039631300021	0.2722002256686895	1.2671095841267213	5.079922002520741	UBE2D3;ZBTB21;HNRNPU;PRDM2;ENO1;BACH1;BACH2;ETS2;LOXL2;ZFP36;SOX18;MYC;SOX8;SOX9;ZNF202;SOX4;ZNF281;NSMCE3;USP2;ARID5A;MED9;ARID5B;RUNX1;HIC2;DDIT3;EZR;TP53;ATF3;ZNF550;ZNF274;DDX5;CTBP2;CBFB;CTR9;CREM;GLIS3;GLIS2;ZBTB2;SDCBP;BAG3;PLK3;JUN;ZFHX3;JUND;ZNF141;SMAD3;GADD45A;CBX3;IGF2;NR4A2;DAB2;MAFB;SNW1;NR4A3;YEATS2;MAFG;MAFF;BHLHE40;ZNF778;MXD1;EZH2;SUV39H2;CITED2;FHL2;OTUD7B;N4BP2L2;IRF2BPL;HEY1;…
Cellular Response To Xenobiotic Stimulus (GO:0071466)	7/20	0.018175239888399457	0.2722002256686895	3.1892693048762415	12.781618828078102	MYC;ADIPOQ;PDE4B;TP53;VAV1;NKX3-1;VAV2
Negative Regulation Of NIK/NF-kappaB Signaling (GO:1901223)	7/20	0.018175239888399457	0.2722002256686895	3.1892693048762415	12.781618828078102	CYLD;PPM1B;MYO1C;TMSB4X;ZC3H12A;MKRN2;HDAC9
Negative Regulation Of Multicellular Organismal Process (GO:0051241)	37/182	0.018799328997672584	0.27455567664162805	1.5170661003808945	6.028720710376022	LRPAP1;GSK3A;BMPR2;STC1;ADM;HDAC9;LOXL2;CORO1C;PPP2CA;ADAMTS5;GJA1;SPRED1;DUSP10;ACVR1C;WNT11;ZNF706;CHSY1;EMILIN1;SOX9;TIMP1;RAB11FIP3;MARK1;NKX3-1;TLE3;SFMBT1;IFNGR1;SLC11A1;ARRDC3;TFE3;ADIPOQ;ATP2B1;VASN;PROCR;ADAM17;DDIT3;SPRY1;PFN2
Sphingolipid Biosynthetic Process (GO:0030148)	15/59	0.018571553674280664	0.27455567664162805	2.0218810444874276	8.059469044450509	HACD1;ELOVL5;SPHK1;SGMS2;CLN8;HACD3;SPTLC2;VAPA;ST3GAL5;DEGS1;KDSR;SPTSSA;LARGE1;PLPP3;PLPP1
Muscle Cell Fate Commitment (GO:0042693)	4/8	0.01882632225173034	0.27455567664162805	5.918710918710919	23.512074795794298	MYOG;TBX1;MYOD1;MYF6
Necroptotic Process (GO:0070266)	4/8	0.01882632225173034	0.27455567664162805	5.918710918710919	23.512074795794298	IPMK;ITPK1;TRPM7;DNM1L
Negative Regulation Of Protein Exit From Endoplasmic Reticulum (GO:0070862)	4/8	0.01882632225173034	0.27455567664162805	5.918710918710919	23.512074795794298	INSIG1;UBE2G2;UBAC2;UBE2J1
Positive Regulation Of Acute Inflammatory Response (GO:0002675)	4/8	0.01882632225173034	0.27455567664162805	5.918710918710919	23.512074795794298	PTGER3;C2CD4A;FFAR2;OSMR
Purine Nucleobase Metabolic Process (GO:0006144)	4/8	0.01882632225173034	0.27455567664162805	5.918710918710919	23.512074795794298	SLC25A16;PRPS1;HPRT1;PAICS
Regulation Of DNA-templated Transcription Initiation (GO:2000142)	4/8	0.01882632225173034	0.27455567664162805	5.918710918710919	23.512074795794298	FOSL1;JUN;CDK4;PPM1D
Regulation Of mRNA Processing (GO:0050684)	10/34	0.018918103852867216	0.27499256842337705	2.4692474674384948	9.797074995510432	SRPK2;RBM39;RBM8A;PAPOLA;RBM20;SRSF3;SRSF10;IWS1;QKI;ZFP36L1
mRNA Export From Nucleus (GO:0006406)	14/54	0.019062511378403875	0.27618908993856817	2.075471242145964	8.218931761310559	FYTTD1;SMG1;NXT1;RBM8A;NCBP2;ALYREF;IWS1;THOC6;NXF1;RBM15B;HNRNPA2B1;SRSF3;NCBP3;NUP88
Positive Regulation Of Multicellular Organismal Process (GO:0051240)	56/298	0.0224970991237498	0.2776467877322076	1.3775844283984393	5.227063520390499	UCN;BMPR2;SMARCB1;HILPDA;SCX;ENO1;LOXL2;GJA1;SLN;BCL7C;BCL7B;ITGAX;SOX8;SOX9;JAK2;CMKLR1;NCOA1;SS18;IL4R;SLC11A1;ADIPOQ;DIO2;IL18;PRKCA;PRKAB1;SIRT1;TGFBR1;CNKSR2;FGR;B4GALT5;LRPAP1;SMARCD1;PDGFB;SDCBP;IFI16;GCNT2;PPARGC1A;XBP1;TGFB2;SMAD3;TGFB1;TGFB3;TRPV2;G0S2;VEGFA;SOD1;DAB2;BMP1;FABP5;SCD;AGO2;PLEKHM1;GNAS;FERMT2;EZH2;BMPR1A
Positive Regulation Of Programmed Cell Death (GO:0043068)	43/220	0.02291520035182354	0.2776467877322076	1.444765702891326	5.4553700164223535	ITGB1;UBE2Z;FOXO1;CALHM2;ACVR1C;CASP3;ARL6IP5;TNFSF10;ANKRD1;CYP1B1;EMILIN1;DNM1L;PHLDA1;SOX4;PHLDA3;TGM2;BOK;MOAP1;KLF11;JUN;GADD45B;TNFRSF12A;UTP11;GADD45A;TGFB3;DAPK3;TNFRSF10B;SCRIB;SIRT1;SOD1;DNAJA1;RYBP;SHQ1;LATS2;STK17A;STK17B;TRIM35;MNDA;ATF6;TP53;SQSTM1;RNF122;SLC27A4
Regulation Of Cell Growth (GO:0001558)	39/196	0.02244943408142989	0.2776467877322076	1.47683448215688	5.606787155702858	MTPN;CDKN1A;CAMK2D;BMPR2;NAIF1;JADE1;TNC;DERL2;PTPRJ;ENO1;PPP2CA;SDCBP;GJA1;SERTAD3;WNT11;SESN2;SPOCK1;RICTOR;USP47;TGFB2;SMAD3;TGFB1;CISH;SPHK1;MUL1;SIRT1;TGFBR1;ST7L;ADAM17;ADAM15;SGK1;TP53;S100A9;VGLL4;HSPA1B;S100A8;EIF4G2;BCAR1;HSPA1A
Actin Filament Organization (GO:0007015)	27/126	0.021728394193570578	0.2776467877322076	1.6196498054474708	6.2018583822824125	FLII;CNN3;CORO1C;LMOD2;CNN1;NRAP;XIRP1;FLNA;XIRP2;WHAMM;TPM4;ACTN1;MYO7B;RHOG;RFLNB;ARPC4;SERPINB8;MYO19;ENAH;BIN3;ACTC1;MYO1C;CORO6;TCAP;TAGLN2;DBN1;BCAR1
Positive Regulation Of Intracellular Protein Transport (GO:0090316)	26/120	0.021023854925524655	0.2776467877322076	1.6424973365467164	6.34348491821292	GSK3A;SAR1A;UBE2D3;MIEF2;PIK3R1;MIEF1;OAZ1;BAG3;PDCD10;ZC3H12A;MICALL2;CHP1;FLNA;PCNT;PLK3;PRNP;TCAF2;SMAD3;TGFB1;FBXW7;B3GAT3;KCNB1;SREBF2;MYO1C;NMT1;RHOU
Positive Regulation Of Protein Kinase Activity (GO:0045860)	26/120	0.021023854925524655	0.2776467877322076	1.6424973365467164	6.34348491821292	CDKN1A;HSP90AB1;CSF1;ITGB3;NAB2;PDGFB;PRKAG2;IQGAP1;PPP2CA;RAP1A;PDCD10;IL6R;MAP2K3;EGR1;PRNP;PTPN1;MAP2K1;TGFB2;CCL21;SLC11A1;AXIN1;VEGFA;TRAF6;DOK7;RAPGEF2;EZH2
Regulation Of DNA-templated Transcription (GO:0006355)	248/1526	0.02127042429337621	0.2776467877322076	1.1665400212354966	4.491689678652833	ATF1;SMARCB1;SCX;JMJD1C;ENO1;ELK1;BACH1;BACH2;ZMIZ1;SOX18;MYC;SOX8;SOX9;PKNOX1;JUNB;SOX4;PKNOX2;SFMBT1;ZNF281;DAPK3;EBF4;MED6;RUNX1;EID2;DDIT3;SUB1;ATF6;TP53;ATF3;ZSCAN29;ZNF274;CTBP2;PDGFB;PRDM15;HIF1A;ZNF706;ZNF821;HIVEP3;PPARGC1A;ZNF146;SNX6;EGR1;JUN;EGR2;XBP1;EGR3;JUND;ZNF141;MTERF3;SS18L1;SETDB2;IL31RA;IGF2;ZNF35;FLI1;FOSL1;SNW1;TADA2A;ZFAT;EZH2;CSRNP1;SUV39H2;CSRNP2;CITED2;PHF1;MEOX1;HEY1;N…
Regulation Of Organelle Organization (GO:0033043)	22/97	0.01959157697072696	0.2776467877322076	1.7412130033964095	6.847590984158874	PRMT6;CLIC4;SAR1A;RAP1GDS1;STX18;CLEC16A;MUL1;MSN;NEXN;MIEF2;ATG12;TJP1;DIAPH1;PDCD10;CAPN2;STX5;EZR;DNM1L;S100A9;SQSTM1;PAK2;S100A8
Positive Regulation Of Epithelial Cell Migration (GO:0010634)	20/87	0.021979973360217838	0.2776467877322076	1.7713661455205794	6.7624090986560494	TGFB2;BMPR2;ANXA3;ITGB3;PRKCA;ETS1;HIF1A;THBS1;RAB11A;VEGFA;ZC3H12A;ATOH8;KDR;SOX9;TEK;PFN1;PLPP3;MAPRE2;BCAR1;ARF6
Positive Regulation Of Supramolecular Fiber Organization (GO:1902905)	19/82	0.023243098433210787	0.2776467877322076	1.789359542266519	6.731117948370717	NCKAP1;CCL21;SYNPO2;SLAIN2;CX3CL1;LMOD2;HCK;EFEMP2;CLIP1;CTTN;CFL2;CDC42EP3;WHAMM;MAPRE1;PFN1;NCK1;ARF6;PFN2;CDK5R1
Cellular Response To Transforming Growth Factor Beta Stimulus (GO:0071560)	19/81	0.020561156682058532	0.2776467877322076	1.818368654663666	7.063183158806687	ITGB1;JUN;TGFB2;SMAD3;TGFB1;TGFB3;SIRT1;TGFBR1;ZFP36L1;MAPK7;ZMIZ1;ANKRD1;GCNT2;ZYX;SOX9;FERMT2;ENG;BMPR1A;LIMS1
Positive Regulation Of Cellular Component Biogenesis (GO:0044089)	18/76	0.021643285705379336	0.2776467877322076	1.841178926275361	7.057349298307381	VCP;SMAD3;TGFB1;SDC4;SYNPO2;STX18;PRKCA;STAM;RHOC;CX3CL1;VEGFA;SDCBP;GNL3L;EMILIN1;PFN1;FNIP1;FNIP2;PFN2
Protein Import Into Nucleus (GO:0006606)	17/71	0.022733550149862825	0.2776467877322076	1.867403463482844	7.066093110923699	RANBP2;SEC13;NXT1;NUP188;PPP1R10;CBLB;NUTF2;PTTG1IP;RANBP6;IPO8;NUP50;BCL3;NUP35;E2F3;NUP88;TNPO1;KPNA1
Positive Regulation Of Endothelial Cell Proliferation (GO:0001938)	16/66	0.02381560788582597	0.2776467877322076	1.8978616352201259	7.0930948727488925	BMPR2;EGR3;ITGB3;PDGFB;IGF2;NRARP;PRKCA;SIRT1;HIF1A;TGFBR1;VEGFA;NR4A1;AKT3;KDR;TEK;FGFR1
Regulation Of Fat Cell Differentiation (GO:0045598)	16/65	0.02074384069944502	0.2776467877322076	1.9367514785304543	7.505891801499683	XBP1;SMAD3;TGFB1;ADIPOQ;SIRT1;FOXO1;MEDAG;ZFP36L1;ZFP36;ALOX5;NOCT;ZC3H12A;TRIB2;FERMT2;CMKLR1;PPARD
Positive Regulation Of Cell Cycle (GO:0045787)	15/60	0.021546402809348997	0.2776467877322076	1.97678916827853	7.586020155032234	ANKRD17;SRPK2;TGFB2;CITED2;SPHK1;USP2;PDGFB;PRKCA;TTL;MEIS2;TBX3;C6ORF89;RARA;EIF4E;NKX3-1
Negative Regulation Of Kinase Activity (GO:0033673)	14/55	0.022265945424232877	0.2776467877322076	2.024684954437751	7.703312526620666	GSTP1;HNRNPU;HSPB1;PRKAG2;PPP2R5A;IRS2;SPRED1;UBASH3B;CHP1;PYDC1;TAF7;TRIB2;PAK2;YWHAG
Positive Regulation Of Mitochondrion Organization (GO:0010822)	14/55	0.022265945424232877	0.2776467877322076	2.024684954437751	7.703312526620666	MOAP1;GSK3A;PLAUR;ZDHHC6;MUL1;CHCHD10;MIEF2;MIEF1;KDR;TNFSF10;DNM1L;TP53;PPARGC1A;BOK
Positive Regulation Of Protein Localization To Plasma Membrane (GO:1903078)	12/45	0.023262494274811665	0.2776467877322076	2.1554804442298408	8.106574215140071	ITGB1;RAMP3;STAC;ZDHHC5;RHOG;PTPN9;PIK3R1;STX3;SQSTM1;ARF6;EPHA2;NKD2
Skin Development (GO:0043588)	12/45	0.023262494274811665	0.2776467877322076	2.1554804442298408	8.106574215140071	ERRFI1;UGCG;CLIC4;ANXA1;CASP3;TXNIP;PDGFA;PIP5K1A;DHCR24;ATP7A;EPHA2;FGFR1
Positive Regulation Of Type II Interferon Production (GO:0032729)	12/44	0.019560813806966844	0.2776467877322076	2.223020280057943	8.74586642862095	IL1R1;PDE4D;SLC11A1;CEBPG;PDE4B;IL18;SCRIB;CD226;CD14;JAK2;CD276;IL12RB2
Positive Regulation Of Epithelial To Mesenchymal Transition (GO:0010718)	11/40	0.023396050870072276	0.2776467877322076	2.248036213553455	8.441798696097518	SDCBP;TGFB2;DAB2;SMAD3;TGFB1;TGFB3;GCNT2;TGFBR1;FERMT2;LOXL2;EZH2
Positive Regulation Of Smooth Muscle Cell Proliferation (GO:0048661)	11/40	0.023396050870072276	0.2776467877322076	2.248036213553455	8.441798696097518	GJA1;JUN;TGFB1;NR4A3;FGF9;PDGFB;IL18;THBS1;IL6R;CX3CL1;BMPR1A
Regulation Of Receptor Signaling Pathway Via JAK-STAT (GO:0046425)	11/40	0.023396050870072276	0.2776467877322076	2.248036213553455	8.441798696097518	SOCS3;SOCS1;TP53INP2;DOT1L;BCL3;CYP1B1;HES1;JAK2;JAK3;SH2B3;PTPN2
Response To Hydrogen Peroxide (GO:0042542)	11/40	0.023396050870072276	0.2776467877322076	2.248036213553455	8.441798696097518	OSER1;MAPK7;ANXA1;PLEKHA1;STK25;HP;TNFAIP3;CYP1B1;GLRX2;SIRT1;SOD1
Neutrophil Chemotaxis (GO:0030593)	11/39	0.019431328508827856	0.2776467877322076	2.328512824048538	9.176363175041597	TGFB2;KLF5;CXCR1;CCL21;PDE4B;CCL2;CXCL1;CXCL2;S100A9;CX3CL1;S100A8
G2/M Transition Of Mitotic Cell Cycle (GO:0000086)	10/35	0.02314435301446381	0.2776467877322076	2.3702846116739025	8.926502415398362	PLK3;WEE1;PPME1;ENSA;UBE2A;PKMYT1;TPD52L1;ARPP19;BACH1;NES
Positive Regulation Of Cell-Cell Adhesion (GO:0022409)	9/30	0.022348886374870622	0.2776467877322076	2.5391927262708363	9.651417685591937	TJP1;CITED2;GCNT2;PLAUR;PIEZO1;PLPP3;CX3CL1;CD44;FSTL3
Positive Regulation Of Extrinsic Apoptotic Signaling Pathway (GO:2001238)	9/30	0.022348886374870622	0.2776467877322076	2.5391927262708363	9.651417685591937	CYLD;PPP2R1B;TNFRSF12A;TNFSF10;G0S2;TRAF2;LTBR;THBS1;PAK2
Signal Transduction By P53 Class Mediator (GO:0072331)	9/30	0.022348886374870622	0.2776467877322076	2.5391927262708363	9.651417685591937	DDX5;IFI16;SESN2;BCL3;TP53BP2;ZNF385B;NDRG1;TP53;BOK
Long-Chain fatty-acyl-CoA Metabolic Process (GO:0035336)	7/21	0.0239366061640486	0.2776467877322076	2.961223506743738	11.052311756238456	HACD1;DGAT2;DGAT1;ELOVL5;ACSL4;ACSBG1;ACSL3
Negative Regulation Of Interleukin-1 Production (GO:0032692)	7/21	0.0239366061640486	0.2776467877322076	2.961223506743738	11.052311756238456	SERPINB1;GSTP1;ZC3H12A;TNFAIP3;PYDC1;CX3CL1;GIT1
Positive Regulation Of Peptidyl-Threonine Phosphorylation (GO:0010800)	7/21	0.0239366061640486	0.2776467877322076	2.961223506743738	11.052311756238456	TGFB1;SPHK1;AXIN1;PRKAG2;CHI3L1;TNKS1BP1;S1PR2
Regulation Of Cardiac Muscle Hypertrophy (GO:0010611)	7/21	0.0239366061640486	0.2776467877322076	2.961223506743738	11.052311756238456	MTPN;CAMK2D;NR4A3;GLRX3;PRKCA;LMCD1;SLC9A1
Aminoglycan Biosynthetic Process (GO:0006023)	6/16	0.019908918685418917	0.2776467877322076	3.5529128550794415	13.915293979107874	EXT1;UGDH;B3GAT3;GCNT2;PXYLP1;HS3ST1
Monocyte Chemotaxis (GO:0002548)	6/16	0.019908918685418917	0.2776467877322076	3.5529128550794415	13.915293979107874	CCL21;PDGFB;CCL2;CTSG;IL6R;CX3CL1
Positive Regulation Of Focal Adhesion Assembly (GO:0051894)	6/16	0.019908918685418917	0.2776467877322076	3.5529128550794415	13.915293979107874	KDR;PTPRJ;TEK;FERMT2;VEGFA;LIMS1
Regulation Of Fatty Acid Oxidation (GO:0046320)	6/16	0.019908918685418917	0.2776467877322076	3.5529128550794415	13.915293979107874	NR4A3;KLHL25;PDK4;PRKAG2;SOX9;PPARGC1A
Ruffle Organization (GO:0031529)	6/16	0.019908918685418917	0.2776467877322076	3.5529128550794415	13.915293979107874	CYFIP1;LIMA1;CCL21;PLEKHA1;PIP5K1A;ARF6
N-acetylglucosamine Metabolic Process (GO:0006044)	5/12	0.020650063016932747	0.2776467877322076	4.228653925477794	16.407333301642097	CHST7;GNPDA1;CHST1;LARGE1;CHST3
Ganglioside Biosynthetic Process (GO:0001574)	5/12	0.020650063016932747	0.2776467877322076	4.228653925477794	16.407333301642097	ST8SIA2;ST8SIA4;ST3GAL5;ST3GAL1;B4GALT5
Mesenchyme Development (GO:0060485)	5/12	0.020650063016932747	0.2776467877322076	4.228653925477794	16.407333301642097	BMPR2;WNT11;MEOX1;TGFBR1;SOX4
Negative Regulation Of Myoblast Differentiation (GO:0045662)	5/12	0.020650063016932747	0.2776467877322076	4.228653925477794	16.407333301642097	TGFB1;SOX8;SOX9;TBX3;SOX4
Regulation Of Integrin Activation (GO:0033623)	5/12	0.020650063016932747	0.2776467877322076	4.228653925477794	16.407333301642097	RAP1B;SELP;FBLIM1;PIEZO1;FERMT2
Regulation Of Sequestering Of Triglyceride (GO:0010889)	5/12	0.020650063016932747	0.2776467877322076	4.228653925477794	16.407333301642097	OSBPL8;PLIN3;FITM2;PLIN2;PNPLA2
Regulation Of Transcription From RNA Polymerase II Promoter In Response To Stress (GO:0043618)	5/12	0.020650063016932747	0.2776467877322076	4.228653925477794	16.407333301642097	MAPK7;BAG3;DDIT3;HIF1A;TP53
Regulation Of Trophoblast Cell Migration (GO:1901163)	5/12	0.020650063016932747	0.2776467877322076	4.228653925477794	16.407333301642097	GJA1;ACVR1C;AGO2;TIMP1;VEGFA
Regulation Of Vascular Associated Smooth Muscle Cell Migration (GO:1904752)	5/12	0.020650063016932747	0.2776467877322076	4.228653925477794	16.407333301642097	NR4A3;FGF9;ADIPOQ;PDGFB;PRKG1
Retinal Metabolic Process (GO:0042574)	5/12	0.020650063016932747	0.2776467877322076	4.228653925477794	16.407333301642097	ALDH1A3;AKR1C1;RDH10;CYP1B1;BCO2
SMAD Protein Complex Assembly (GO:0007183)	3/5	0.02409434803611334	0.2776467877322076	8.875240384615385	33.06717525711182	FKBP1A;SMAD3;TGFB1
Chondrocyte Development (GO:0002063)	3/5	0.02409434803611334	0.2776467877322076	8.875240384615385	33.06717525711182	BMPR2;EIF2AK3;SOX9
Heart Trabecula Formation (GO:0060347)	3/5	0.02409434803611334	0.2776467877322076	8.875240384615385	33.06717525711182	FKBP1A;HEY1;TEK
Lipid Droplet Disassembly (GO:1905691)	3/5	0.02409434803611334	0.2776467877322076	8.875240384615385	33.06717525711182	PLIN3;PLIN2;PNPLA2
Negative Regulation Of PERK-mediated Unfolded Protein Response (GO:1903898)	3/5	0.02409434803611334	0.2776467877322076	8.875240384615385	33.06717525711182	PPP1R15A;PTPN1;NCK1
Negative Regulation Of Erythrocyte Differentiation (GO:0045647)	3/5	0.02409434803611334	0.2776467877322076	8.875240384615385	33.06717525711182	ZFP36;MAFB;ZFP36L1
Negative Regulation Of Heterotypic Cell-Cell Adhesion (GO:0034115)	3/5	0.02409434803611334	0.2776467877322076	8.875240384615385	33.06717525711182	MAPK7;MYADM;KLF4
Negative Regulation Of Hormone Secretion (GO:0046888)	3/5	0.02409434803611334	0.2776467877322076	8.875240384615385	33.06717525711182	GJA1;LIF;RAB11FIP3
Negative Regulation Of Intracellular Transport (GO:0032387)	3/5	0.02409434803611334	0.2776467877322076	8.875240384615385	33.06717525711182	INSIG1;ARHGAP1;CRYAB
Negative Regulation Of Low-Density Lipoprotein Receptor Activity (GO:1905598)	3/5	0.02409434803611334	0.2776467877322076	8.875240384615385	33.06717525711182	ITGB3;ADIPOQ;ITGAV
Negative Regulation Of p38MAPK Cascade (GO:1903753)	3/5	0.02409434803611334	0.2776467877322076	8.875240384615385	33.06717525711182	DUSP10;DUSP1;EZR
Negative Regulation Of Stress-Activated Protein Kinase Signaling Cascade (GO:0070303)	3/5	0.02409434803611334	0.2776467877322076	8.875240384615385	33.06717525711182	GSTP1;MYC;FOXO1
Negative Regulation Of Transcription From RNA Polymerase II Promoter In Response To Stress (GO:0097201)	3/5	0.02409434803611334	0.2776467877322076	8.875240384615385	33.06717525711182	JUN;CITED2;NCK1
Neuroepithelial Cell Differentiation (GO:0060563)	3/5	0.02409434803611334	0.2776467877322076	8.875240384615385	33.06717525711182	TUBB2A;WNT11;SOX4
Positive Regulation Of Endoplasmic Reticulum Stress-Induced Intrinsic Apoptotic Signaling Pathway (GO:1902237)	3/5	0.02409434803611334	0.2776467877322076	8.875240384615385	33.06717525711182	DDIT3;BOK;NCK1
Protein Deubiquitination Involved In Ubiquitin-Dependent Protein Catabolic Process (GO:0071947)	3/5	0.02409434803611334	0.2776467877322076	8.875240384615385	33.06717525711182	OTUD7B;TNFAIP3;USP28
Regulation Of Cell Killing (GO:0031341)	3/5	0.02409434803611334	0.2776467877322076	8.875240384615385	33.06717525711182	TGFB2;CD59;ICAM1
Regulation Of Cell-Cell Adhesion Involved In Gastrulation (GO:0070587)	3/5	0.02409434803611334	0.2776467877322076	8.875240384615385	33.06717525711182	MAPK7;MYADM;KLF4
Regulation Of Glycogen (Starch) Synthase Activity (GO:2000465)	3/5	0.02409434803611334	0.2776467877322076	8.875240384615385	33.06717525711182	PPP1R3F;GSK3A;IGF2
Regulation Of Hyaluronan Biosynthetic Process (GO:1900125)	3/5	0.02409434803611334	0.2776467877322076	8.875240384615385	33.06717525711182	TGFB1;CLTC;PDGFB
Regulation Of Leukocyte Proliferation (GO:0070663)	3/5	0.02409434803611334	0.2776467877322076	8.875240384615385	33.06717525711182	GSTP1;CSF2RB;JAK2
Regulation Of Nucleotide-Binding Oligomerization Domain Containing 2 Signaling Pathway (GO:0070432)	3/5	0.02409434803611334	0.2776467877322076	8.875240384615385	33.06717525711182	SLC15A4;HSPA1B;HSPA1A
Regulation Of Striated Muscle Cell Differentiation (GO:0051153)	3/5	0.02409434803611334	0.2776467877322076	8.875240384615385	33.06717525711182	HDAC5;SIK1;HDAC9
Regulation Of Transforming Growth Factor Beta2 Production (GO:0032909)	3/5	0.02409434803611334	0.2776467877322076	8.875240384615385	33.06717525711182	TGFB2;SMAD3;HIF1A
Response To Lead Ion (GO:0010288)	3/5	0.02409434803611334	0.2776467877322076	8.875240384615385	33.06717525711182	PPP2CA;PPP2CB;PLSCR1
Vascular Endothelial Growth Factor Receptor-2 Signaling Pathway (GO:0036324)	3/5	0.02409434803611334	0.2776467877322076	8.875240384615385	33.06717525711182	SLC31A1;KDR;VEGFA
Positive Regulation Of Gonad Development (GO:1905941)	2/2	0.020938944040721923	0.2776467877322076	Infinity	Infinity	DHX37;SOX9
Positive Regulation Of Male Gonad Development (GO:2000020)	2/2	0.020938944040721923	0.2776467877322076	Infinity	Infinity	DHX37;SOX9
Positive Regulation Of Natural Killer Cell Mediated Cytotoxicity Directed Against Tumor Cell Target (GO:0002860)	2/2	0.020938944040721923	0.2776467877322076	Infinity	Infinity	PVR;NECTIN2
Positive Regulation Of Natural Killer Cell Mediated Immune Response To Tumor Cell (GO:0002857)	2/2	0.020938944040721923	0.2776467877322076	Infinity	Infinity	PVR;NECTIN2
Establishment Of Protein Localization To Organelle (GO:0072594)	18/77	0.02454429782357674	0.2821008700756314	1.8098247629991382	6.709519400595207	LRSAM1;SEC13;NXT1;NUP188;PPP1R10;NUTF2;SCRIB;PTTG1IP;RANBP6;HK2;RAB11A;IPO8;NUP50;BCL3;E2F3;NUP88;TNPO1;KPNA1
Positive Regulation Of Cell Migration (GO:0030335)	45/233	0.02464936981447028	0.2825783426153706	1.4236031361576849	5.27160802810494	ITGB1;CD151;BMPR2;CSF1;SEMA3C;PDGFB;PDGFA;HIF1A;THBS1;SDCBP;PDCD10;PLAU;KDR;GCNT2;ITGAX;SOX9;S100A11;SPAG9;TCAF2;SUN2;XBP1;TGFB2;TGFB1;HSPA5;SPHK1;PRKCA;LAMB1;ACTN4;RHOC;RAB11A;TGFBR1;VEGFA;TJP1;FGR;ADAM17;DAB2;MYO1C;AGO2;MYADM;RAPGEF2;PFN1;FERMT2;BCAR1;EPHA2;HBEGF
Negative Regulation Of Cell Population Proliferation (GO:0008285)	58/312	0.025053028017486427	0.2857329964661016	1.3593661903373189	5.011657684068867	BTG3;BTG2;CDKN1A;BMPR2;TNFAIP3;PTPRJ;CXCL1;ETS1;DUSP10;ADAMTS1;MYC;CYP1B1;SOX9;JAK2;ADAMTS8;SOX4;NKX3-1;MYOG;KLF11;MAP2K1;PTGIR;MED9;P3H3;WNT9A;NGF;IRF1;RAPGEF2;TP53;PLPP1;VGLL4;CTBP2;GSTP1;ZBTB49;PPM1D;THBS1;TOB1;TBRG1;ACVR1C;RNF139;E2F3;HES1;PPARGC1A;SH2B3;S100A11;TGFB2;SMAD3;TGFB1;TGFB3;HMGA1;TBX3;CDK6;MYO1C;DLG5;STRN;HSPA1B;PTPN2;GSDME;HSPA1A
Regulation Of MAPK Cascade (GO:0043408)	34/168	0.025023014421393194	0.2857329964661016	1.507652076367795	5.560159497304315	BCAR3;SHC1;GSTP1;LPAR1;PDGFB;PRDM15;PDGFA;PTPRJ;IQGAP1;DUSP16;CX3CL1;SPRED1;THPO;KDR;PAK2;DUSP4;TBX1;DUSP5;DUSP2;MAP2K1;DUSP1;IGF2;LIF;DUSP8;ZDHHC17;YWHAZ;TGFBR1;SOD1;TRAF7;SPRY3;TEK;EPHA2;GSDME;FGFR1
Regulation Of Protein Kinase Activity (GO:0045859)	23/105	0.025508797460306987	0.290187036070193	1.6648176651669429	6.107769655691612	MAP2K3;CDKN1A;CSF1;CCL21;GSTP1;AXIN1;HSPB1;PRKAG2;IQGAP1;SIRT1;SOD1;FGR;SPRED1;RAP1A;UBASH3B;CHP1;PYDC1;RAPGEF2;ANKRD54;TAF7;TRIB2;PAK2;YWHAG
Negative Regulation Of Immune Response (GO:0050777)	14/56	0.025855535683778293	0.2933811804118516	1.9763170613823102	7.223894508301111	CR1;PLK2;TNFAIP3;MUL1;TRAFD1;DTX4;YWHAZ;ATG12;FGR;HCK;ZDHHC18;MYO1C;IFI16;MKRN2
Peptidyl-Tyrosine Dephosphorylation (GO:0035335)	8/26	0.02632190091173021	0.2979130159169872	2.6326104417670684	9.575735994550927	DUSP5;PTPN1;DUSP10;UBASH3B;DUSP1;PTPN9;PTPRJ;PTPN2
Regulation Of Mitotic Cell Cycle (GO:0007346)	24/111	0.02646547029600446	0.29877769511834473	1.6374872301585972	5.94721345649929	BTG3;BTG2;ANAPC7;DYNLT3;SPHK1;DAPK3;USP2;HNRNPU;PRKCA;SCRIB;IQGAP1;PKMYT1;SIRT1;TTL;MEIS2;SDCBP;CYLD;MAEA;CKS2;TRIM35;SIK1;SOX9;EIF4E;NKX3-1
Acylglycerol Biosynthetic Process (GO:0046463)	6/17	0.027084229668835922	0.3011766339174554	3.229658160808859	11.655202163899137	PLA2G15;DGAT2;LPGAT1;DGAT1;GPAT3;PNPLA2
Cellular Response To Interferon-Beta (GO:0035458)	6/17	0.027084229668835922	0.3011766339174554	3.229658160808859	11.655202163899137	IFITM2;IFI16;IRF1;MNDA;UBE2G2;IFNAR1
Negative Regulation Of Myeloid Cell Differentiation (GO:0045638)	6/17	0.027084229668835922	0.3011766339174554	3.229658160808859	11.655202163899137	ZFP36;CDK6;MAFB;CTR9;MEIS2;ZFP36L1
Positive Regulation Of Response To Endoplasmic Reticulum Stress (GO:1905898)	6/17	0.027084229668835922	0.3011766339174554	3.229658160808859	11.655202163899137	XBP1;TMEM259;DDIT3;PIK3R1;BOK;NCK1
Regulation Of Mitochondrial Outer Membrane Permeabilization Involved In Apoptotic Signaling Pathway (GO:1901028)	6/17	0.027084229668835922	0.3011766339174554	3.229658160808859	11.655202163899137	SLC35F6;GSK3A;CHCHD10;MUL1;BOK;HSPA1A
Retrograde Protein Transport, ER To Cytosol (GO:0030970)	6/17	0.027084229668835922	0.3011766339174554	3.229658160808859	11.655202163899137	VCP;NPLOC4;SELENOS;HM13;DERL2;SEC61B
NIK/NF-kappaB Signaling (GO:0038061)	9/31	0.027561907225767953	0.3012171089440193	2.4235776277724206	8.703844339216445	IRAK1;CHUK;TRAF6;TNFRSF10B;CHI3L1;TRAF2;MAP3K14;RELB;NFKB2
Negative Regulation Of DNA Metabolic Process (GO:0051053)	9/31	0.027561907225767953	0.3012171089440193	2.4235776277724206	8.703844339216445	CDKN1A;BMPR2;SUB1;ADIPOQ;ANKRD1;TERF2IP;TERF2;S100A11;ATR
Regulation Of Glucose Import (GO:0046324)	9/31	0.027561907225767953	0.3012171089440193	2.4235776277724206	8.703844339216445	OSBPL8;GSK3A;SELENOS;PEA15;PRKAG2;IRS2;PIK3R1;ERFE;ARPP19
Ventricular Septum Development (GO:0003281)	9/31	0.027561907225767953	0.3012171089440193	2.4235776277724206	8.703844339216445	HEYL;TGFB2;BMPR2;HEY1;CITED2;HES1;SOX4;TGFBR1;BMPR1A
Negative Regulation Of Innate Immune Response (GO:0045824)	12/46	0.027454564329429915	0.3012171089440193	2.0919135399210385	7.520895352484665	ZDHHC18;CR1;YTHDF2;MYO1C;IFI16;TNFAIP3;MUL1;TRAFD1;DTX4;YWHAZ;ATG12;PTPN2
Regulation Of Smooth Muscle Cell Proliferation (GO:0048660)	12/46	0.027454564329429915	0.3012171089440193	2.0919135399210385	7.520895352484665	PTGIR;BMPR2;TGFB1;NR4A3;ELN;IL18;PDGFB;TNFAIP3;IL6R;THBS1;PPARGC1A;CX3CL1
Response To Organic Cyclic Compound (GO:0014070)	12/46	0.027454564329429915	0.3012171089440193	2.0919135399210385	7.520895352484665	ATF1;ANXA1;TGFB1;ABCB4;ADORA1;ARL6IP5;IL18;CYP1B1;CCL2;AQP3;NKX3-1;STRN3
Regulation Of Angiogenesis (GO:0045765)	34/170	0.029325880746989497	0.3018022714802562	1.485236700829673	5.241823388232433	ITGB1;HSPB1;TNFAIP3;THBS2;HIF1A;ETS1;THBS1;HK2;SPRED1;PDCD10;ADAMTS1;ALOX5;ZC3H12A;KDR;ITGAX;CYP1B1;EMILIN1;EGLN1;XBP1;TGFB2;ANXA3;CEMIP2;SPHK1;PRKCA;KLF4;SIRT1;RUNX1;HIPK2;VEGFA;AGO2;CHI3L1;ANGPTL4;TEK;EPHA2
Positive Regulation Of I-kappaB kinase/NF-kappaB Signaling (GO:0043123)	32/158	0.028725126493719826	0.3018022714802562	1.5085788581644262	5.355429378555531	ANKRD17;GOLT1B;LPAR1;LITAF;CX3CL1;TRIM8;GJA1;TFG;IRAK1;TNFSF10;FLNA;APOL2;BRD4;CHUK;CCL21;PLK2;MUL1;TNFRSF10B;ZDHHC13;TRAF2;RHOC;ZDHHC17;TNFRSF1A;FKBP1A;VAPA;TRAF6;TRAF5;UBE2N;TERF2IP;LTBR;TRIM38;MAP3K14
Negative Regulation Of Cytokine Production (GO:0001818)	28/135	0.029381546637627112	0.3018022714802562	1.5537940286968188	5.4808351370564745	OTUD7B;TNFAIP3;HDAC9;THBS1;CX3CL1;ZFP36;TMSB4X;ZC3H12A;JAK3;CMKLR1;PRNP;ANXA1;CR1;HOMER2;SLC11A1;ANXA4;ATP2B1;KLF4;ATG12;CYLD;NPLOC4;SELENOS;AXL;DDIT3;BCL3;RARA;EZR;TRIB2
Transmembrane Receptor Protein Serine/Threonine Kinase Signaling Pathway (GO:0007178)	24/112	0.029212936111862153	0.3018022714802562	1.618746964545896	5.719265559198056	ITGB1;DDX5;JUN;TGFB2;SMAD3;TGFB1;BMPR2;TGFB3;SCX;SIRT1;TGFBR1;HIPK2;TMEM100;FKBP1A;FAM83G;EID2;ACVR1C;ZMIZ1;ATOH8;GCNT2;ZYX;FERMT2;BMPR1A;ENG
Positive Regulation Of Catabolic Process (GO:0009896)	17/73	0.02932873452886565	0.3018022714802562	1.8004166090443923	6.354007868648016	GSK3A;VCP;FBXW7;PLK2;AXIN1;TNFAIP3;MSN;OAZ1;FOXO1;RNF139;NEDD4;STX5;FLNB;ASB5;EZR;SEC22B;VGLL4
Positive Regulation Of Protein Transport (GO:0051222)	15/62	0.028554289541068645	0.3018022714802562	1.8923618255895305	6.729140452492922	PLK3;TGFB2;TGFB1;B3GAT3;TGFB3;ACSL3;OAZ1;PDCD10;ANKRD1;MYO18A;CHP1;DNM1L;EZR;PCNT;ARF6
Regulation Of Endocytosis (GO:0030100)	15/62	0.028554289541068645	0.3018022714802562	1.8923618255895305	6.729140452492922	RUBCN;LRPAP1;PTPN1;LRSAM1;CD151;SPHK1;ARFGAP3;SYT7;FGR;HCK;DAB2;PACSIN3;ITGAV;RAB17;PICALM
RNA Export From Nucleus (GO:0006405)	14/57	0.029855674078969722	0.3018022714802562	1.9301988377713084	6.777662310710468	FYTTD1;SMG1;NXT1;NUP188;RBM8A;NCBP2;ALYREF;THOC6;NXF1;RBM15B;HNRNPA2B1;SRSF3;NCBP3;NUP88
Regulation Of Extrinsic Apoptotic Signaling Pathway (GO:2001236)	14/57	0.029855674078969722	0.3018022714802562	1.9301988377713084	6.777662310710468	TNFRSF12A;FEM1B;GSTP1;G0S2;TRAF2;THBS1;SH3RF1;TGFBR1;CYLD;TNFSF10;ITGAV;LTBR;PAK2;FGFR1
Positive Regulation Of Reactive Oxygen Species Metabolic Process (GO:2000379)	11/41	0.027919166552785042	0.3018022714802562	2.1729247104247102	7.775684726755813	CDKN1A;TGFB1;GADD45A;GSTP1;AKR1C1;ZC3H12A;PDGFB;SLC5A3;THBS1;TP53;SOD1
Apical Junction Assembly (GO:0043297)	10/36	0.028012079366481087	0.3018022714802562	2.2789342832758175	8.14746229483404	WDR1;CLDN9;PARD3;CTNNA1;MICALL2;TBCD;STRN;RHOC;PAK2;VCL
Positive Regulation Of Actin Filament Polymerization (GO:0030838)	10/36	0.028012079366481087	0.3018022714802562	2.2789342832758175	8.14746229483404	NCKAP1;HCK;CCL21;CTTN;CDC42EP3;PFN1;LMOD2;NCK1;ARF6;PFN2
Embryo Development Ending In Birth Or Egg Hatching (GO:0009792)	5/13	0.029635436864320217	0.3018022714802562	3.699771414821944	13.018698094734399	TGFB2;CHD7;RICTOR;RAI2;FGFR1
Intracellular Monoatomic Ion Homeostasis (GO:0006873)	5/13	0.029635436864320217	0.3018022714802562	3.699771414821944	13.018698094734399	LETM1;P2RY2;SLC39A10;SLC39A14;LETM2
Negative Regulation Of Endoplasmic Reticulum Unfolded Protein Response (GO:1900102)	5/13	0.029635436864320217	0.3018022714802562	3.699771414821944	13.018698094734399	PPP1R15A;PTPN1;HSPA5;DNAJB9;NCK1
Post-Translational Protein Targeting To Endoplasmic Reticulum Membrane (GO:0006620)	5/13	0.029635436864320217	0.3018022714802562	3.699771414821944	13.018698094734399	SEC61A1;HSPA5;HYOU1;SEC61B;SEC62
Regulation Of Leukocyte Activation (GO:0002694)	5/13	0.029635436864320217	0.3018022714802562	3.699771414821944	13.018698094734399	MFHAS1;PLSCR1;PLA2G2A;MYO18A;PJA2
Regulation Of Response To Cytokine Stimulus (GO:0060759)	5/13	0.029635436864320217	0.3018022714802562	3.699771414821944	13.018698094734399	MAPK7;IRAK1;TAF9;KLF4;SH2B3
Regulation Of Vasculogenesis (GO:2001212)	5/13	0.029635436864320217	0.3018022714802562	3.699771414821944	13.018698094734399	TMEM100;RAP1A;HEY1;KDR;RAPGEF2
Response To Fatty Acid (GO:0070542)	5/13	0.029635436864320217	0.3018022714802562	3.699771414821944	13.018698094734399	SCD;PDK4;FFAR2;SOX9;FOXO1
Golgi Lumen Acidification (GO:0061795)	4/9	0.030058094933847455	0.3018022714802562	4.7345839345839345	16.592933040947358	ATP6V0B;ATP6V0A2;ATP6V0C;ATP6V1F
Actin Filament Depolymerization (GO:0030042)	4/9	0.030058094933847455	0.3018022714802562	4.7345839345839345	16.592933040947358	WDR1;CFL2;TWF2;TWF1
Branching Involved In Blood Vessel Morphogenesis (GO:0001569)	4/9	0.030058094933847455	0.3018022714802562	4.7345839345839345	16.592933040947358	KDR;NRARP;VEGFA;ENG
Chondroitin Sulfate Proteoglycan Metabolic Process (GO:0050654)	4/9	0.030058094933847455	0.3018022714802562	4.7345839345839345	16.592933040947358	B3GAT3;DSEL;CSGALNACT2;PXYLP1
Intracellular Copper Ion Homeostasis (GO:0006878)	4/9	0.030058094933847455	0.3018022714802562	4.7345839345839345	16.592933040947358	ANKRD9;PRNP;ARF1;ATP7A
Monocyte Differentiation (GO:0030224)	4/9	0.030058094933847455	0.3018022714802562	4.7345839345839345	16.592933040947358	IFI16;IL31RA;MYH9;VEGFA
Negative Regulation Of Extracellular Matrix Organization (GO:1903054)	4/9	0.030058094933847455	0.3018022714802562	4.7345839345839345	16.592933040947358	TGFB1;EMILIN1;TNFRSF1B;TNFRSF1A
Peptidyl-Serine Dephosphorylation (GO:0070262)	4/9	0.030058094933847455	0.3018022714802562	4.7345839345839345	16.592933040947358	PPP2CA;PPP2CB;PPTC7;NCK1
Positive Regulation Of G Protein-Coupled Receptor Signaling Pathway (GO:0045745)	4/9	0.030058094933847455	0.3018022714802562	4.7345839345839345	16.592933040947358	LRPAP1;GSK3A;PRKCA;SLC39A14
Positive Regulation Of Macrophage Differentiation (GO:0045651)	4/9	0.030058094933847455	0.3018022714802562	4.7345839345839345	16.592933040947358	TGFB1;CSF1;LIF;PRKCA
Positive Regulation Of Transcription From RNA Polymerase II Promoter In Response To Endoplasmic Reticulum Stress (GO:1990440)	4/9	0.030058094933847455	0.3018022714802562	4.7345839345839345	16.592933040947358	HSPA5;DDIT3;ATF6;TP53
Positive Regulation Of Vasculogenesis (GO:2001214)	4/9	0.030058094933847455	0.3018022714802562	4.7345839345839345	16.592933040947358	TMEM100;RAP1A;KDR;RAPGEF2
Protein Localization To Microtubule (GO:0035372)	4/9	0.030058094933847455	0.3018022714802562	4.7345839345839345	16.592933040947358	DIAPH1;HNRNPU;MAPRE1;MAPRE2
Regulation Of Actin Filament-Based Movement (GO:1903115)	4/9	0.030058094933847455	0.3018022714802562	4.7345839345839345	16.592933040947358	PDE4D;PDE4B;STC1;SCN5A
Regulation Of Endoplasmic Reticulum Unfolded Protein Response (GO:1900101)	4/9	0.030058094933847455	0.3018022714802562	4.7345839345839345	16.592933040947358	XBP1;FICD;HSPA5;PIK3R1
Regulation Of Inclusion Body Assembly (GO:0090083)	4/9	0.030058094933847455	0.3018022714802562	4.7345839345839345	16.592933040947358	DNAJB1;DNAJA4;HSPA1B;HSPA1A
Apoptotic Cell Clearance (GO:0043277)	7/22	0.030837341703581433	0.3034612741095801	2.763583815028902	9.614588044026686	FCN3;ANXA1;ITGB3;RARA;ITGAV;THBS1;TGM2
Cardiac Muscle Cell Development (GO:0055013)	7/22	0.030837341703581433	0.3034612741095801	2.763583815028902	9.614588044026686	CSRP3;ADPRHL1;TCAP;SORBS2;ALPK3;PDLIM5;VEGFA
Negative Regulation Of Epidermal Growth Factor Receptor Signaling Pathway (GO:0042059)	7/22	0.030837341703581433	0.3034612741095801	2.763583815028902	9.614588044026686	ERRFI1;RNF115;CBLB;PTPRJ;SOCS6;PTPN2;SNX6
Positive Regulation Of Cellular Response To Transforming Growth Factor Beta Stimulus (GO:1903846)	7/22	0.030837341703581433	0.3034612741095801	2.763583815028902	9.614588044026686	SDCBP;DAB2;HSP90AB1;SNW1;CITED2;THBS1;HIPK2
Positive Regulation Of Transforming Growth Factor Beta Receptor Signaling Pathway (GO:0030511)	7/22	0.030837341703581433	0.3034612741095801	2.763583815028902	9.614588044026686	SDCBP;DAB2;HSP90AB1;SNW1;CITED2;THBS1;HIPK2
Regulation Of SMAD Protein Signal Transduction (GO:0060390)	7/22	0.030837341703581433	0.3034612741095801	2.763583815028902	9.614588044026686	DAB2;BMPR2;TGFB1;TGFB3;JAK2;TGFBR1;BMPR1A
Regulation Of Chemotaxis (GO:0050920)	7/22	0.030837341703581433	0.3034612741095801	2.763583815028902	9.614588044026686	YTHDF1;TGFB1;CCL21;PDGFB;STX3;THBS1;PTPN2
Regulation Of Epidermal Growth Factor-Activated Receptor Activity (GO:0007176)	7/22	0.030837341703581433	0.3034612741095801	2.763583815028902	9.614588044026686	ERRFI1;SHC1;FBXW7;CBLB;SOCS6;SNX6;HBEGF
Regulation Of Glycogen Biosynthetic Process (GO:0005979)	7/22	0.030837341703581433	0.3034612741095801	2.763583815028902	9.614588044026686	EPM2AIP1;PPP1R3F;GSK3A;SELENOS;PPP1R3D;IGF2;IRS2
Regulation Of Intrinsic Apoptotic Signaling Pathway (GO:2001242)	12/47	0.032168777307985	0.31586472729783066	2.031979030144168	6.983422109252977	CYLD;DDIT3;UBQLN1;EIF2AK3;PLAUR;DNM1L;S100A9;TP53;S100A8;BOK;NKX3-1;GSDME
Positive Regulation Of Neurogenesis (GO:0050769)	15/63	0.03262998816652845	0.3182854986068389	1.8527865087040618	6.341205424020437	SPEN;CDKL5;METRN;SS18L1;HAPLN3;CX3CL1;VEGFA;TIAM2;VCAN;SNW1;PLXNA2;PLXNA1;SOX8;TGM2;PLXNA3
Positive Regulation Of Peptidyl-Serine Phosphorylation (GO:0033138)	15/63	0.03262998816652845	0.3182854986068389	1.8527865087040618	6.341205424020437	BCAR3;HSP90AB1;RAMP3;TGFB1;AXIN1;LIF;NGF;VEGFA;PDCD10;TNKS1BP1;FNIP1;FNIP2;CNOT9;CD44;PFN2
Transforming Growth Factor Beta Receptor Signaling Pathway (GO:0007179)	15/63	0.03262998816652845	0.3182854986068389	1.8527865087040618	6.341205424020437	ITGB1;JUN;TGFB2;SMAD3;TGFB1;TGFB3;SIRT1;TGFBR1;EID2;ZMIZ1;GCNT2;ZYX;FERMT2;ENG;BMPR1A
Cyclic-Nucleotide-Mediated Signaling (GO:0019935)	8/27	0.0327975611353532	0.318523039148583	2.493849080532657	8.522482645876135	ATF1;MAPK7;PDE4D;RAPGEF2;SOX9;PDE7A;SERPINB8;NUDT4
Heterochromatin Formation (GO:0031507)	8/27	0.0327975611353532	0.318523039148583	2.493849080532657	8.522482645876135	HDAC5;ZNFX1;FAM172A;CBX3;PPM1D;SIRT1;LMNB1;EZH2
DNA Damage Response, Signal Transduction By P53 Class Mediator (GO:0030330)	9/32	0.03357343339727403	0.32184187877386833	2.318016016099954	7.8673931766782665	PLK3;CDKN1A;PLK2;SESN2;BCL3;RPS27L;NDRG1;TP53;HIPK2
Cellular Response To Chemokine (GO:1990869)	9/32	0.03357343339727403	0.32184187877386833	2.318016016099954	7.8673931766782665	RIPOR2;CCL21;DUSP1;ZC3H12A;CCL2;CXCL1;CXCL2;SH2B3;CX3CL1
Negative Regulation Of Smooth Muscle Cell Proliferation (GO:0048662)	9/32	0.03357343339727403	0.32184187877386833	2.318016016099954	7.8673931766782665	CNN1;CDKN1A;EFEMP2;PTGIR;BMPR2;TGFB3;TNFAIP3;PPARGC1A;PRKG1
Positive Regulation Of RNA Splicing (GO:0033120)	9/32	0.03357343339727403	0.32184187877386833	2.318016016099954	7.8673931766782665	SNW1;POLR2A;TRA2B;TRA2A;DYRK1A;RBM20;PIK3R1;RBMX;HSPA1A
Regulation Of Peptidyl-Threonine Phosphorylation (GO:0010799)	9/32	0.03357343339727403	0.32184187877386833	2.318016016099954	7.8673931766782665	SPRED1;TGFB1;SPHK1;PARD3;AXIN1;PRKAG2;TNKS1BP1;CHI3L1;S1PR2
Notch Signaling Pathway (GO:0007219)	10/37	0.03356518739456875	0.32184187877386833	2.1943506458701827	7.448209435125649	HEYL;TRAF7;ADAM17;HEY1;DTX1;NRARP;HES1;SORBS2;DTX4;MIB1
Intracellular Protein Transport (GO:0006886)	55/299	0.034114871522969596	0.3258991152467087	1.341010686455201	4.529963433079079	ARF4;ARF1;NXT1;NUP188;PPP1R10;CLTC;IPO8;ARL5B;MAP1LC3C;XPO6;TIMM17A;CHP1;TNPO1;ARL5A;KPNA1;YWHAH;SEC13;NUTF2;VPS37A;ARFGAP3;CTTN;NUP50;RAB35;ARF6;STX12;RAB1A;RAB5C;SAR1A;STXBP2;VPS26C;PTTG1IP;DNAJC27;NAPG;RAB21;SCFD1;GGA3;GRPEL1;BAG3;STX5;NUP88;AP4S1;E2F3;STX3;SNX6;NGFR;AKIRIN2;EGR2;TGFB1;STAM;RANBP6;SEPTIN9;EHD1;BCL3;RAB18;RAB17
Autophagosome Assembly (GO:0000045)	14/58	0.03428974503944687	0.3258991152467087	1.8861768970517159	6.36190293349171	RAB1A;STX12;GABARAPL1;UBXN2A;WDR45B;WIPI1;ATG12;VMP1;MAP1LC3B;MAP1LC3C;TP53INP2;RAB35;UBQLN1;ATG4B
Cellular Response To Interleukin-1 (GO:0071347)	14/58	0.03428974503944687	0.3258991152467087	1.8861768970517159	6.36190293349171	EGR1;CCL21;IL1R1;HIF1A;CX3CL1;IRAK1;TRAF6;TOLLIP;ZC3H12A;ANKRD1;CCL2;SOX9;RBMX;NKX3-1
Regulation Of BMP Signaling Pathway (GO:0030510)	14/58	0.03428974503944687	0.3258991152467087	1.8861768970517159	6.36190293349171	BMPR2;TNFAIP6;UBE2D3;CHRD;CRIM1;XIAP;CHRDL2;PCSK6;LEMD3;FSTL3;HIPK2;SPART;KCP;ENG
Plasma Membrane Bounded Cell Projection Organization (GO:0120036)	23/108	0.03443510018158102	0.3265827838116681	1.605665334094803	5.408970900428416	CYFIP1;BTG2;CCL21;PLEKHA1;LAMB1;RAB11A;BLOC1S4;EHD1;LIMA1;BLOC1S6;CTTN;VAPA;FLRT3;BLOC1S2;NEDD4;RAB35;TMEM108;MICALL2;RAPGEF2;STX3;ATXN10;LRP12;CDK5R1
Circulatory System Development (GO:0072359)	24/114	0.03535131947415061	0.331566400420521	1.5825157843613404	5.289431713770304	TBX1;TGFB2;CDKN1A;TGFB1;FBXW7;CITED2;NXN;PDGFB;ECE1;SMG9;HDAC9;TGFBR1;HEYL;GJA1;PDLIM3;HEY1;SOX18;FLRT3;ALPK3;SOX9;TEK;PDLIM5;PDLIM4;SOX4
Actin Nucleation (GO:0045010)	6/18	0.03578054680796989	0.331566400420521	2.9602792489167067	9.858768715690617	ACTR3;WIPF3;ARPC5L;ARPC4;WHAMM;LMOD2
Acute Inflammatory Response (GO:0002526)	6/18	0.03578054680796989	0.331566400420521	2.9602792489167067	9.858768715690617	ITIH4;PLSCR1;HP;C2CD4A;IL6R;APOL2
Atrioventricular Valve Morphogenesis (GO:0003181)	6/18	0.03578054680796989	0.331566400420521	2.9602792489167067	9.858768715690617	HEYL;TGFB2;BMPR2;HEY1;SOX4;BMPR1A
Mesoderm Development (GO:0007498)	6/18	0.03578054680796989	0.331566400420521	2.9602792489167067	9.858768715690617	TBX1;HCK;JAK2;MEST;TBX3;VEGFA
Mononuclear Cell Differentiation (GO:1903131)	6/18	0.03578054680796989	0.331566400420521	2.9602792489167067	9.858768715690617	BATF3;IFI16;IL31RA;MYH9;RELB;VEGFA
Negative Regulation Of Protein Localization To Cell Periphery (GO:1904376)	6/18	0.03578054680796989	0.331566400420521	2.9602792489167067	9.858768715690617	LRPAP1;DAB2;TGFB1;CLTC;PPP2R5A;PICALM
Positive Regulation Of Vascular Associated Smooth Muscle Cell Proliferation (GO:1904707)	6/18	0.03578054680796989	0.331566400420521	2.9602792489167067	9.858768715690617	JUN;GJA1;NR4A3;FGF9;PDGFB;BMPR1A
Pulmonary Valve Development (GO:0003177)	6/18	0.03578054680796989	0.331566400420521	2.9602792489167067	9.858768715690617	HEYL;TGFB2;BMPR2;HEY1;TNFRSF1B;TNFRSF1A
Regulation Of Interleukin-17 Production (GO:0032660)	6/18	0.03578054680796989	0.331566400420521	2.9602792489167067	9.858768715690617	PRNP;TGFB1;SPHK1;DDIT3;IL18;JAK2
Regulation Of Vascular Endothelial Growth Factor Receptor Signaling Pathway (GO:0030947)	6/18	0.03578054680796989	0.331566400420521	2.9602792489167067	9.858768715690617	PTPN1;ITGB3;NEDD4;EMILIN1;ITGA5;HIF1A
Proteasome-Mediated Ubiquitin-Dependent Protein Catabolic Process (GO:0043161)	55/300	0.036078333859690254	0.33363082953825834	1.3354264782836212	4.436370577444346	RNF10;GSK3A;UBXN2A;FBXO27;UBE2D3;ANKRD9;TRIM9;PSMD6;MAEA;PSMD3;FBXO3;MAN1A1;SEC61B;UBXN4;FBXW5;ANAPC7;FBXW7;AXIN1;KCTD2;ARMC8;SIRT1;KCTD5;PJA2;PSMA5;PSMA3;SELENOS;DDIT3;ZNF598;RNF122;PSMD12;VCP;PSMD11;RNF34;CUL1;DERL2;FBXO45;UBE2J1;PSMB4;COP1;PSMB1;UBQLN1;DNAJB9;ASCC3;AKIRIN2;HSPA5;CSNK1A1;FEM1B;UBE2G2;UBE2A;SPSB2;UBE2W;NPLOC4;RNF103;PSMC6;PSMC4
Regulation Of Cytoskeleton Organization (GO:0051493)	22/103	0.036861816170782206	0.3401687932108698	1.6114435638938307	5.318696876627753	CLIC4;DAPK3;TWF2;RHOG;PDGFA;NEXN;ARHGAP17;FZD10;TJP1;CYLD;DIAPH1;HCK;KATNBL1;CAPN2;CDK2AP2;RICTOR;EZR;S100A9;CRK;PAK2;S100A8;PLXNA3
Cellular Response To Heat (GO:0034605)	9/33	0.04043115370188026	0.345016978562963	2.221251205400193	7.126117405522634	DNAJB1;VCP;HSP90AB1;TCIM;BAG3;THBS1;IER5;HSPA1B;HSPA1A
Negative Regulation Of BMP Signaling Pathway (GO:0030514)	9/33	0.04043115370188026	0.345016978562963	2.221251205400193	7.126117405522634	SPART;TNFAIP6;UBE2D3;CHRD;CRIM1;CHRDL2;LEMD3;FSTL3;HIPK2
Negative Regulation Of Peptidase Activity (GO:0010466)	9/33	0.04043115370188026	0.345016978562963	2.221251205400193	7.126117405522634	SERPINA3;SERPINB1;SERPINA1;TIMP3;SPOCK1;SERPINB9;TIMP1;SERPINB8;CTSB
Negative Regulation Of Protein Kinase B Signaling (GO:0051898)	9/33	0.04043115370188026	0.345016978562963	2.221251205400193	7.126117405522634	PPP2CA;PLEKHA1;DDIT3;MUL1;PTPRJ;SH2B3;SIRT1;PHLDA3;EPHA2
Apoptotic Process (GO:0006915)	38/198	0.039737058202796965	0.345016978562963	1.4109474327628362	4.550970126652502	PPP1R15A;NCKAP1;CSRNP1;FASTKD2;PRUNE2;JADE1;FOXO1;HK2;PPP2CA;CASP7;MYC;CASP3;CD14;JAK2;RELT;IER3;BOK;TBX1;NGFR;PLK3;EGLN3;DMPK;TNFSF14;GADD45A;FEM1B;DAPK3;EMP1;TNFRSF10B;DHCR24;EMP3;GLRX2;TRAF7;PLSCR1;DAP;RRAGC;IRF1;PMP22;PPARD
Peptidyl-Serine Phosphorylation (GO:0018105)	29/145	0.041603340686867364	0.345016978562963	1.4840555014605648	4.718665489036092	DYRK4;SMG1;CAMK2D;MAST4;PKN3;MAST2;PDGFB;AKT3;MKNK2;RICTOR;PAK2;MARK1;SRPK2;DMPK;CHUK;CSNK1A1;PLK2;DYRK1A;EIF2AK3;PRKCA;TGFBR1;HIPK2;LATS2;MAPKAPK3;MAPKAPK2;TOP1;SGK1;ATR;CDK5R1
Heart Development (GO:0007507)	28/139	0.04121306624990565	0.345016978562963	1.4973104491352667	4.774922918854484	CDKN1A;BMPR2;CITED2;CHD7;PDGFB;ECE1;SMG9;HDAC9;GJA1;CSRP3;PDLIM3;FLRT2;SOX18;FLRT3;SOX9;PDLIM5;PDLIM4;SOX4;TBX1;TGFB2;TGFB1;TGFBR1;TBX3;VEGFA;FKBP1A;TCAP;ALPK3;TEK
Dephosphorylation (GO:0016311)	26/127	0.04018248270743958	0.345016978562963	1.5277848640479021	4.910795756817354	PTPRJ;PPM1D;DUSP16;PPP2CA;NANP;PPP2CB;PPP3R1;PPP4R1;DUSP10;PPP2R1B;SBF1;DUSP4;DUSP5;PTPN1;PPTC7;PPP2R5A;PPP4R3A;DUSP8;SSH1;PTPRE;PPM1B;UBLCP1;PXYLP1;PTPN9;PLPP3;PLPP1
Epithelium Development (GO:0060429)	20/92	0.038171885765837896	0.345016978562963	1.6476813701728874	5.380760567501928	TBX1;ERRFI1;TGFB1;ANXA4;AKR1C1;TNC;MEOX1;CNN3;VEGFA;SOX18;PDCD10;TOLLIP;KDR;SOX8;TAGLN2;SOX9;HNRNPH3;JAK2;VCL;CTSB
Integrin-Mediated Signaling Pathway (GO:0007229)	18/81	0.039147749636611336	0.345016978562963	1.6943618125216189	5.490430923591228	ITGB1;LAMA5;ITGB3;ITGAE;FGR;HCK;DAB2;ADAM15;ADAMTS1;ITGAX;ZYX;ITGA7;MYH9;ITGAV;ITGA5;PLPP3;BCAR1;FERMT2
Regulation Of Innate Immune Response (GO:0045088)	16/70	0.03958742780961521	0.345016978562963	1.756705907649304	5.672831468664135	AKIRIN2;PTPN1;TNFAIP3;MUL1;TRAFD1;XIAP;DTX4;YWHAZ;ATG12;FGR;PLSCR1;ZDHHC18;MYO1C;IFI16;IRF1;SLC15A4
Autophagosome Organization (GO:1905037)	13/54	0.0412513526641345	0.345016978562963	1.879156356780959	5.990884589979574	RAB1A;STX12;GABARAPL1;UBXN2A;WDR45B;WIPI1;ATG12;VMP1;MAP1LC3B;MAP1LC3C;TP53INP2;RAB35;UBQLN1
Cellular Response To Fibroblast Growth Factor Stimulus (GO:0044344)	11/43	0.03878563720465494	0.345016978562963	2.036785111003861	6.618951321353112	TBX1;FGF6;NR4A1;ZFP36;EGR3;FGF9;FLRT2;FLRT3;CD44;ZFP36L1;FGFR1
Insulin Receptor Signaling Pathway (GO:0008286)	11/43	0.03878563720465494	0.345016978562963	2.036785111003861	6.618951321353112	BCAR3;GSK3A;SHC1;PDK4;IGF2;IRS2;PIK3R1;SLC39A14;FOXO1;BCAR1;PTPN2
Neutrophil Migration (GO:1990266)	11/43	0.03878563720465494	0.345016978562963	2.036785111003861	6.618951321353112	TGFB2;KLF5;CXCR1;CCL21;PDE4B;CCL2;CXCL1;CXCL2;S100A9;CX3CL1;S100A8
Regulation Of Epithelial Cell Migration (GO:0010632)	11/43	0.03878563720465494	0.345016978562963	2.036785111003861	6.618951321353112	MACF1;TGFB2;BMPR2;DUSP10;SOX9;PFN1;HIF1A;ARSB;RAB11A;PFN2;CORO1C
Negative Regulation Of Response To Biotic Stimulus (GO:0002832)	10/38	0.03984354307861795	0.345016978562963	2.115808696850665	6.8188175146629435	ZDHHC18;PPM1B;MYO1C;IFI16;TNFAIP3;MUL1;TRAFD1;DTX4;YWHAZ;ATG12
Positive Regulation Of Intracellular Transport (GO:0032388)	10/38	0.03984354307861795	0.345016978562963	2.115808696850665	6.8188175146629435	EHD1;PLK3;SPAG5;PDCD10;ACTN2;B3GAT3;NEDD4;STX18;PCNT;OAZ1
Heterotypic Cell-Cell Adhesion (GO:0034113)	8/28	0.040276918995769094	0.345016978562963	2.3689638554216867	7.609056715605385	ITGB1;VCAM1;ITGB3;ITGAX;ITGA7;ITGAV;CD58;ITGA5
Integrated Stress Response Signaling (GO:0140467)	8/28	0.040276918995769094	0.345016978562963	2.3689638554216867	7.609056715605385	FOSL1;BATF3;JUN;MAFB;DDIT3;CEBPG;EIF2AK3;JUNB
Negative Regulation Of G1/S Transition Of Mitotic Cell Cycle (GO:2000134)	8/28	0.040276918995769094	0.345016978562963	2.3689638554216867	7.609056715605385	PLK3;CDKN1A;WEE1;JADE1;CDK2AP2;CCL2;ZNF655;KLF4
Negative Regulation Of Carbohydrate Metabolic Process (GO:0045912)	8/28	0.040276918995769094	0.345016978562963	2.3689638554216867	7.609056715605385	GSK3A;TGFB1;CLTC;ADIPOQ;CRY1;SIK1;ERFE;GIT1
Regulation Of Cell Migration Involved In Sprouting Angiogenesis (GO:0090049)	8/28	0.040276918995769094	0.345016978562963	2.3689638554216867	7.609056715605385	HDAC5;ANXA1;PDCD10;KDR;KLF4;HDAC9;THBS1;VEGFA
Regulation Of Sodium Ion Transport (GO:0002028)	8/28	0.040276918995769094	0.345016978562963	2.3689638554216867	7.609056715605385	NEDD4;SLMAP;SIK1;ATP1A1;SCN5A;SCN3B;SNTA1;YWHAH
Sarcomere Organization (GO:0045214)	8/28	0.040276918995769094	0.345016978562963	2.3689638554216867	7.609056715605385	CSRP3;WDR1;ANKRD1;TCAP;FLNC;MYOM2;MYPN;LMOD2
Negative Regulation Of Insulin Receptor Signaling Pathway (GO:0046627)	7/23	0.03895507529290323	0.345016978562963	2.59064908477842	8.407553194901066	PTPN1;PTPRE;GSK3A;SOCS1;PTPN2;NCK1;SLC27A4
Positive Regulation Of Fibroblast Proliferation (GO:0048146)	7/23	0.03895507529290323	0.345016978562963	2.59064908477842	8.407553194901066	CDKN1A;CDK6;CDK4;MYC;SPHK1;PDGFB;PDGFA
Positive Regulation Of Protein Targeting To Membrane (GO:0090314)	7/23	0.03895507529290323	0.345016978562963	2.59064908477842	8.407553194901066	PRNP;TCAF2;MYO1C;KCNB1;CHP1;MIEF2;MIEF1
Regulation Of Macrophage Activation (GO:0043030)	7/23	0.03895507529290323	0.345016978562963	2.59064908477842	8.407553194901066	MFHAS1;SPHK1;ZC3H12A;MYO18A;IL31RA;THBS1;PJA2
Activation Of NF-kappaB-inducing Kinase Activity (GO:0007250)	5/14	0.040738660478586604	0.345016978562963	3.288418350978505	10.524838601847618	IRAK1;TRAF6;TNFRSF10B;CHI3L1;TRAF2
Cellular Response To Estrogen Stimulus (GO:0071391)	5/14	0.040738660478586604	0.345016978562963	3.288418350978505	10.524838601847618	WBP2;ARID5A;RARA;SERPINB9;SOX9
Negative Regulation Of Cell Communication (GO:0010648)	5/14	0.040738660478586604	0.345016978562963	3.288418350978505	10.524838601847618	PTPN1;HSP90AB1;UBASH3B;ADIPOQ;LIF
Negative Regulation Of Platelet Activation (GO:0010544)	5/14	0.040738660478586604	0.345016978562963	3.288418350978505	10.524838601847618	THBD;PDGFB;PDGFA;SH2B3;PRKG1
Positive Regulation Of Cardiac Muscle Hypertrophy (GO:0010613)	5/14	0.040738660478586604	0.345016978562963	3.288418350978505	10.524838601847618	MTPN;CAMK2D;NR4A3;PRKCA;SLC9A1
Positive Regulation Of Endothelial Cell Chemotaxis (GO:2001028)	5/14	0.040738660478586604	0.345016978562963	3.288418350978505	10.524838601847618	TMSB4X;KDR;HSPB1;VEGFA;FGFR1
Positive Regulation Of Leukocyte Adhesion To Vascular Endothelial Cell (GO:1904996)	5/14	0.040738660478586604	0.345016978562963	3.288418350978505	10.524838601847618	SELP;NFAT5;IRAK1;TRAF6;ETS1
Positive Regulation Of Muscle Hypertrophy (GO:0014742)	5/14	0.040738660478586604	0.345016978562963	3.288418350978505	10.524838601847618	MTPN;CAMK2D;NR4A3;PRKCA;SLC9A1
Regulation Of Heterotypic Cell-Cell Adhesion (GO:0034114)	5/14	0.040738660478586604	0.345016978562963	3.288418350978505	10.524838601847618	MAPK7;GCNT2;MYADM;KLF4;CD44
Regulation Of Protein Kinase A Signaling (GO:0010738)	5/14	0.040738660478586604	0.345016978562963	3.288418350978505	10.524838601847618	AKAP12;RAMP3;TCIM;ADIPOQ;PJA2
ATF6-mediated Unfolded Protein Response (GO:0036500)	3/6	0.043049555553607115	0.345016978562963	5.9163461538461535	18.609295142935185	MBTPS1;XBP1;DDIT3
Aggrephagy (GO:0035973)	3/6	0.043049555553607115	0.345016978562963	5.9163461538461535	18.609295142935185	MAP1LC3C;UBQLN1;SQSTM1
Arachidonate Transport (GO:1903963)	3/6	0.043049555553607115	0.345016978562963	5.9163461538461535	18.609295142935185	ANXA1;PNPLA8;BDKRB2
Arachidonic Acid Secretion (GO:0050482)	3/6	0.043049555553607115	0.345016978562963	5.9163461538461535	18.609295142935185	ANXA1;PNPLA8;BDKRB2
Atrial Septum Morphogenesis (GO:0060413)	3/6	0.043049555553607115	0.345016978562963	5.9163461538461535	18.609295142935185	TGFB2;BMPR2;SOX4
Bleb Assembly (GO:0032060)	3/6	0.043049555553607115	0.345016978562963	5.9163461538461535	18.609295142935185	PMP22;EMP1;EMP3
Brown Fat Cell Differentiation (GO:0050873)	3/6	0.043049555553607115	0.345016978562963	5.9163461538461535	18.609295142935185	ADIPOQ;METRNL;PPARGC1A
Cellular Response To Laminar Fluid Shear Stress (GO:0071499)	3/6	0.043049555553607115	0.345016978562963	5.9163461538461535	18.609295142935185	MAPK7;KLF4;SREBF2
Cellular Response To Leptin Stimulus (GO:0044320)	3/6	0.043049555553607115	0.345016978562963	5.9163461538461535	18.609295142935185	UGCG;NR4A3;SIRT1
Complement Receptor Mediated Signaling Pathway (GO:0002430)	3/6	0.043049555553607115	0.345016978562963	5.9163461538461535	18.609295142935185	CR1;FPR1;CMKLR1
Detection Of Muscle Stretch (GO:0035995)	3/6	0.043049555553607115	0.345016978562963	5.9163461538461535	18.609295142935185	CSRP3;CDH2;TCAP
Diacylglycerol Biosynthetic Process (GO:0006651)	3/6	0.043049555553607115	0.345016978562963	5.9163461538461535	18.609295142935185	PLA2G15;DGAT2;PNPLA2
Dorsal Aorta Development (GO:0035907)	3/6	0.043049555553607115	0.345016978562963	5.9163461538461535	18.609295142935185	HEY1;BMPR1A;ENG
Dorsal Aorta Morphogenesis (GO:0035912)	3/6	0.043049555553607115	0.345016978562963	5.9163461538461535	18.609295142935185	HEY1;BMPR1A;ENG
Endothelial Cell Chemotaxis (GO:0035767)	3/6	0.043049555553607115	0.345016978562963	5.9163461538461535	18.609295142935185	NR4A1;EGR3;VEGFA
Intestinal Cholesterol Absorption (GO:0030299)	3/6	0.043049555553607115	0.345016978562963	5.9163461538461535	18.609295142935185	LIMA1;NPC1;AKR1C1
Leukocyte Aggregation (GO:0070486)	3/6	0.043049555553607115	0.345016978562963	5.9163461538461535	18.609295142935185	S100A9;CD44;S100A8
Manganese Ion Transport (GO:0006828)	3/6	0.043049555553607115	0.345016978562963	5.9163461538461535	18.609295142935185	SLC11A1;SLC39A14;TMEM165
Negative Regulation Of Lipase Activity (GO:0060192)	3/6	0.043049555553607115	0.345016978562963	5.9163461538461535	18.609295142935185	SORT1;ANGPTL4;HDAC9
Negative Regulation Of Regulated Secretory Pathway (GO:1903306)	3/6	0.043049555553607115	0.345016978562963	5.9163461538461535	18.609295142935185	RAP1B;RAP1A;CBARP
Neurotrophin TRK Receptor Signaling Pathway (GO:0048011)	3/6	0.043049555553607115	0.345016978562963	5.9163461538461535	18.609295142935185	SORT1;CASP3;BCAR1
Positive Regulation Of ATP Biosynthetic Process (GO:2001171)	3/6	0.043049555553607115	0.345016978562963	5.9163461538461535	18.609295142935185	VCP;TMSB4X;PPARGC1A
Positive Regulation Of T-helper 1 Type Immune Response (GO:0002827)	3/6	0.043049555553607115	0.345016978562963	5.9163461538461535	18.609295142935185	IL1R1;SLC11A1;IL18
Positive Regulation Of Kidney Development (GO:0090184)	3/6	0.043049555553607115	0.345016978562963	5.9163461538461535	18.609295142935185	MYC;SOX8;SOX9
Regulation Of Alpha-Beta T Cell Proliferation (GO:0046640)	3/6	0.043049555553607115	0.345016978562963	5.9163461538461535	18.609295142935185	IRF1;SH3RF1;MAPK8IP1
Regulation Of Cardiac Muscle Cell Apoptotic Process (GO:0010665)	3/6	0.043049555553607115	0.345016978562963	5.9163461538461535	18.609295142935185	CAMK2D;PPP1R10;ENG
Regulation Of Complement Activation (GO:0030449)	3/6	0.043049555553607115	0.345016978562963	5.9163461538461535	18.609295142935185	CR1;CD59;CD55
Regulation Of Cyclic-Nucleotide Phosphodiesterase Activity (GO:0051342)	3/6	0.043049555553607115	0.345016978562963	5.9163461538461535	18.609295142935185	EGLN1;MAPK7;SLC39A14
Regulation Of Extracellular Matrix Assembly (GO:1901201)	3/6	0.043049555553607115	0.345016978562963	5.9163461538461535	18.609295142935185	SMAD3;TGFB1;EMILIN1
Regulation Of Postsynaptic Neurotransmitter Receptor Activity (GO:0098962)	3/6	0.043049555553607115	0.345016978562963	5.9163461538461535	18.609295142935185	NPTX2;BEGAIN;DLGAP4
Ribosome-Associated Ubiquitin-Dependent Protein Catabolic Process (GO:1990116)	3/6	0.043049555553607115	0.345016978562963	5.9163461538461535	18.609295142935185	RNF10;ASCC3;ZNF598
Stress-Induced Premature Senescence (GO:0090400)	3/6	0.043049555553607115	0.345016978562963	5.9163461538461535	18.609295142935185	CDKN1A;SIRT1;TP53
Vascular Associated Smooth Muscle Cell Development (GO:0097084)	3/6	0.043049555553607115	0.345016978562963	5.9163461538461535	18.609295142935185	HES1;ENG;VEGFA
Ventricular Trabecula Myocardium Morphogenesis (GO:0003222)	3/6	0.043049555553607115	0.345016978562963	5.9163461538461535	18.609295142935185	TGFB2;TGFBR1;ENG
Regulation Of Protein Phosphorylation (GO:0001932)	43/230	0.04435914290175252	0.3471810501268789	1.3663783160322953	4.256864794007526	CDKN1A;FBH1;ITGB3;PDGFA;TWF1;HSPB1;CORO1C;PPP2CA;FGF6;SOCS1;FGF9;THPO;ZC3H12A;SESN2;KDR;ANKRD54;CHP1;SOX9;FNIP1;FNIP2;NKX3-1;TBX1;PRNP;TGFB1;ADIPOQ;EIF2AK3;IGF2;AXIN1;PLAUR;SIRT1;VEGFA;SOD1;FGR;MOB1A;ADAM17;DAB2;IBTK;MYADM;TERF2IP;FAM20A;TEK;PLPP3;ENG
Response To Tumor Necrosis Factor (GO:0034612)	18/82	0.04362093571012158	0.3471810501268789	1.667751210653753	5.223760473333355	SLC22A5;CHUK;CCL21;SPHK1;ADIPOQ;SIRT1;CX3CL1;ZFP36L1;ZFP36;CASP3;ZC3H12A;ANKRD1;CHI3L1;CCL2;CD58;JAK2;GSDME;NKX3-1
Regulation Of Epithelial To Mesenchymal Transition (GO:0010717)	16/71	0.04449037737687072	0.3471810501268789	1.7246250604741171	5.367865064395878	TGFB2;SMAD3;TGFB1;TGFB3;TGFBR1;VASN;LOXL2;PPP2CA;SDCBP;SPRED1;DAB2;GCNT2;SPRY1;FERMT2;MARK1;EZH2
Regulation Of Peptidyl-Tyrosine Phosphorylation (GO:0050730)	16/71	0.04449037737687072	0.3471810501268789	1.7246250604741171	5.367865064395878	PRNP;TGFB1;ITGB3;PDGFB;IGF2;LIF;PDGFA;PTPRJ;VEGFA;CSPG4;ITGA5;JAK2;IL6R;TP53;PAK2;CD44
N-acetylneuraminate Metabolic Process (GO:0006054)	4/10	0.044470512419172735	0.3471810501268789	3.9451659451659453	12.281021290047445	NANP;GNPDA1;HOGA1;ST3GAL1
Copper Ion Transport (GO:0006825)	4/10	0.044470512419172735	0.3471810501268789	3.9451659451659453	12.281021290047445	STEAP4;SLC31A1;ATP7A;CUTC
Medium-Chain Fatty Acid Metabolic Process (GO:0051791)	4/10	0.044470512419172735	0.3471810501268789	3.9451659451659453	12.281021290047445	CYP4Z1;ACOT7;ABHD3;ABHD2
Negative Regulation Of Dephosphorylation (GO:0035305)	4/10	0.044470512419172735	0.3471810501268789	3.9451659451659453	12.281021290047445	PPP1R15A;MFHAS1;ENSA;CHP1
Positive Regulation Of Mitochondrial Outer Membrane Permeabilization Involved In Apoptotic Signaling Pathway (GO:1901030)	4/10	0.044470512419172735	0.3471810501268789	3.9451659451659453	12.281021290047445	GSK3A;NMT1;CHCHD10;BOK
Regulation Of MHC Class II Biosynthetic Process (GO:0045346)	4/10	0.044470512419172735	0.3471810501268789	3.9451659451659453	12.281021290047445	XBP1;TAF7;JAK2;SIRT1
Regulation Of Lipoprotein Lipase Activity (GO:0051004)	4/10	0.044470512419172735	0.3471810501268789	3.9451659451659453	12.281021290047445	SORT1;ANGPTL4;PCSK6;HDAC9
Regulation Of Mesenchymal Cell Proliferation (GO:0010464)	4/10	0.044470512419172735	0.3471810501268789	3.9451659451659453	12.281021290047445	TBX1;MYC;PDGFA;SOX9
Regulation Of Microtubule Nucleation (GO:0010968)	4/10	0.044470512419172735	0.3471810501268789	3.9451659451659453	12.281021290047445	CKAP5;GIT1;HSPA1B;HSPA1A
Sphingoid Metabolic Process (GO:0046519)	4/10	0.044470512419172735	0.3471810501268789	3.9451659451659453	12.281021290047445	SPHK1;KDSR;PLPP3;PLPP1
Thymus Development (GO:0048538)	4/10	0.044470512419172735	0.3471810501268789	3.9451659451659453	12.281021290047445	TBX1;HES1;TGFBR1;SOD1
Negative Regulation Of ERK1 And ERK2 Cascade (GO:0070373)	11/44	0.0451939168745827	0.35082468107878506	1.9749034749034748	6.115866829430529	DUSP4;PTPN1;SPRED1;DUSP10;GSTP1;SPRY3;TIMP3;EMILIN1;SPRY1;EZR;PTPN2
Negative Regulation Of MAP Kinase Activity (GO:0043407)	11/44	0.0451939168745827	0.35082468107878506	1.9749034749034748	6.115866829430529	DNAJA1;PTPN1;DUSP10;DUSP1;GSTP1;SPRY3;PTPRJ;SPRY1;DUSP16;SH2B3;MAPK8IP1
Response To Retinoic Acid (GO:0032526)	11/44	0.0451939168745827	0.35082468107878506	1.9749034749034748	6.115866829430529	TBX1;WNT11;SNW1;RARA;TWF2;FZD10;SOX9;WNT9A;ZNF35;AQP3;RXRG
Cellular Response To Nerve Growth Factor Stimulus (GO:1990090)	6/19	0.04608171144382441	0.35339905603815686	2.7323432465464244	8.408346768904194	EHD1;RAP1A;RAB35;TMEM108;RAPGEF2;NGF
Diacylglycerol Metabolic Process (GO:0046339)	6/19	0.04608171144382441	0.35339905603815686	2.7323432465464244	8.408346768904194	PLA2G15;DGAT2;DGKD;DGAT1;DGKZ;PNPLA2
Establishment Of Epithelial Cell Polarity (GO:0090162)	6/19	0.04608171144382441	0.35339905603815686	2.7323432465464244	8.408346768904194	PARD3;MYO18A;MSN;EZR;MYO9A;SIPA1L3
Macrophage Differentiation (GO:0030225)	6/19	0.04608171144382441	0.35339905603815686	2.7323432465464244	8.408346768904194	SOCS1;CSF1;IL31RA;LIF;SIRT1;VEGFA
Membrane Protein Ectodomain Proteolysis (GO:0006509)	6/19	0.04608171144382441	0.35339905603815686	2.7323432465464244	8.408346768904194	BACE2;ADAM17;HM13;SPPL2A;MYH9;RBMX
Negative Regulation Of Protein Localization To Nucleus (GO:1900181)	6/19	0.04608171144382441	0.35339905603815686	2.7323432465464244	8.408346768904194	MFHAS1;LATS2;CTNNA1;OTUD7B;CHP1;YWHAZ
Positive Regulation Of Neuron Apoptotic Process (GO:0043525)	6/19	0.04608171144382441	0.35339905603815686	2.7323432465464244	8.408346768904194	SRPK2;PRNP;TGFB2;FBXW7;DDIT3;CDK5R1
Generation Of Neurons (GO:0048699)	24/117	0.046298388689099294	0.3544496263151698	1.5310908834542292	4.704503524635915	RTN3;MTPN;MAP2K1;TGFB2;CDKL5;AUTS2;DCDC2;FZD8;ACSL4;FZD10;WNT9A;SH3RF1;RUNX1;NR4A2;CDK6;WNT11;CASP3;RAPGEF2;SPOCK1;IER2;LRP12;MARK1;FGFR1;CDK5R1
RNA Splicing (GO:0008380)	20/94	0.04664350028971697	0.35525734467236486	1.602887424506426	4.913205301287288	SRPK2;RBM8A;PDCD7;NCBP2;GEMIN2;LSM1;USB1;PPP2CA;SFPQ;ARVCF;RRAGC;SNRPD1;TRA2B;SRSF4;SNRPF;HNRNPC;HNRNPH3;PPARGC1A;SMNDC1;SRSF10
Negative Regulation Of Protein Kinase Activity (GO:0006469)	17/77	0.0466190309436017	0.35525734467236486	1.6798402710551792	5.149964317100786	PTPN1;CDKN1A;GADD45A;GSTP1;HSPB1;PRKAG2;CORO1C;SPRED1;DUSP10;UBASH3B;SH3BP5;CHP1;PYDC1;TAF7;TRIB2;PAK2;YWHAG
Positive Regulation Of Transmembrane Receptor Protein Serine/Threonine Kinase Signaling Pathway (GO:0090100)	17/77	0.0466190309436017	0.35525734467236486	1.6798402710551792	5.149964317100786	TGFB2;BMPR2;HSP90AB1;TGFB1;CITED2;TGFB3;THBS1;TGFBR1;HIPK2;SDCBP;ADAM17;DAB2;SNW1;KCP;JAK2;ENG;BMPR1A
Aortic Valve Development (GO:0003176)	9/34	0.048175858323190456	0.3576631118687109	2.1322275795564125	6.466827158283416	HEYL;BMPR2;TGFB1;HEY1;ELN;EMILIN1;SOX9;TNFRSF1B;TNFRSF1A
Cardiac Ventricle Morphogenesis (GO:0003208)	9/34	0.048175858323190456	0.3576631118687109	2.1322275795564125	6.466827158283416	FKBP1A;HEYL;GSK3A;TGFB2;TGFB1;HEY1;SOX4;BMPR1A;ENG
Connective Tissue Development (GO:0061448)	9/34	0.048175858323190456	0.3576631118687109	2.1322275795564125	6.466827158283416	XBP1;SNORC;SPTLC2;SCX;CHI3L1;SOX8;SOX9;ATP7A;CD44
Endothelial Cell Migration (GO:0043542)	9/34	0.048175858323190456	0.3576631118687109	2.1322275795564125	6.466827158283416	NR4A1;EGR3;S100A2;SOX18;CYP1B1;MYH9;S100A9;LOXL2;VEGFA
Substrate Adhesion-Dependent Cell Spreading (GO:0034446)	9/34	0.048175858323190456	0.3576631118687109	2.1322275795564125	6.466827158283416	LAMA5;ITGB3;MICALL2;ITGAV;LAMB1;LAMC1;PIK3R1;TEK;FERMT2
Negative Regulation Of Protein Phosphorylation (GO:0001933)	27/135	0.04795540495451698	0.3576631118687109	1.4835846303501945	4.506364226272145	ERRFI1;CDKN1A;GSTP1;HSPB1;PRKAG2;CORO1C;SPRED1;UBASH3B;SNX25;ZC3H12A;CHP1;EMILIN1;PAK2;YWHAG;NCK1;PRNP;TGFB1;PDE4D;IBTK;PARD3;MYADM;PYDC1;TERF2IP;TAF7;PLPP3;TRIB2;ENG
Regulation Of Neuron Apoptotic Process (GO:0043523)	18/83	0.04844970817679678	0.3576631118687109	1.6419593965356678	4.970587042652252	SRPK2;EGR1;PRNP;TGFB2;EGLN3;TGFB3;KCNB1;NGF;SOD1;DDIT3;CLCF1;CCL2;PPARGC1A;RETREG1;CRLF1;SNX6;CPEB4;CDK5R1
Ceramide Biosynthetic Process (GO:0046513)	8/29	0.0488087924694936	0.3576631118687109	2.2559724612736662	6.812686725966598	SPTLC2;ST8SIA2;ST8SIA4;ST3GAL5;DEGS1;SGMS2;SPTSSA;CLN8
Chemokine-Mediated Signaling Pathway (GO:0070098)	8/29	0.0488087924694936	0.3576631118687109	2.2559724612736662	6.812686725966598	RBM15;THPO;CCL21;CCL2;CXCL1;CXCL2;SH2B3;CX3CL1
Membrane Protein Proteolysis (GO:0033619)	8/29	0.0488087924694936	0.3576631118687109	2.2559724612736662	6.812686725966598	MBTPS1;BACE2;ADAM17;TGFB1;HM13;SPPL2A;MYH9;RBMX
Positive Regulation Of Microtubule Polymerization (GO:0031116)	8/29	0.0488087924694936	0.3576631118687109	2.2559724612736662	6.812686725966598	CLIP1;SLAIN2;MAPRE1;CKAP5;GIT1;HSPA1B;CDK5R1;HSPA1A
Regulation Of Protein Modification By Small Protein Conjugation Or Removal (GO:1903320)	8/29	0.0488087924694936	0.3576631118687109	2.2559724612736662	6.812686725966598	EGR1;HSP90AB1;ZMIZ1;UBQLN1;HIF1A;TGFBR1;HSPA1B;HSPA1A
Regulation Of Sprouting Angiogenesis (GO:1903670)	8/29	0.0488087924694936	0.3576631118687109	2.2559724612736662	6.812686725966598	TJP1;CEMIP2;ALOX5;ITGA5;KLF4;THBS1;EPN1;VEGFA
Visual System Development (GO:0150063)	8/29	0.0488087924694936	0.3576631118687109	2.2559724612736662	6.812686725966598	TGFB2;CPAMD8;RAB18;SMG9;SIPA1L3;MEIS2;ATF6;HIPK2
Establishment Of Mitotic Spindle Orientation (GO:0000132)	7/24	0.0483511244185923	0.3576631118687109	2.438059616910348	7.385530619621129	GPSM1;ITGB1;GPSM2;GJA1;DYNLT1;MAPRE1;NDEL1
In Utero Embryonic Development (GO:0001701)	7/24	0.0483511244185923	0.3576631118687109	2.438059616910348	7.385530619621129	TGFB3;CHD7;PDGFB;IGF2;SOX8;TGFBR1;VEGFA
Leukocyte Cell-Cell Adhesion (GO:0007159)	7/24	0.0483511244185923	0.3576631118687109	2.438059616910348	7.385530619621129	ITGB1;SELP;VCAM1;SELL;MSN;EZR;ICAM1
Negative Regulation Of Cellular Response To Insulin Stimulus (GO:1900077)	7/24	0.0483511244185923	0.3576631118687109	2.438059616910348	7.385530619621129	PTPN1;PTPRE;GSK3A;SOCS1;PTPN2;NCK1;SLC27A4
Negative Regulation Of Myeloid Leukocyte Differentiation (GO:0002762)	7/24	0.0483511244185923	0.3576631118687109	2.438059616910348	7.385530619621129	CDK6;MAFB;TNFAIP6;MYC;RARA;PTPN2;FSTL3
Positive Regulation Of Lipid Kinase Activity (GO:0090218)	7/24	0.0483511244185923	0.3576631118687109	2.438059616910348	7.385530619621129	FGR;TGFB1;CCL21;EEF1A2;PDGFB;TEK;DGKZ
Protein Exit From Endoplasmic Reticulum (GO:0032527)	7/24	0.0483511244185923	0.3576631118687109	2.438059616910348	7.385530619621129	SEC13;VCP;NPLOC4;SELENOS;MAP1LC3C;DERL2;SEC61B
Regulation Of Cell Size (GO:0008361)	7/24	0.0483511244185923	0.3576631118687109	2.438059616910348	7.385530619621129	RAP1GAP2;MTPN;MSN;EZR;LAMTOR4;VAV1;VAV2
Regulation Of Myeloid Cell Differentiation (GO:0045637)	7/24	0.0483511244185923	0.3576631118687109	2.438059616910348	7.385530619621129	PURB;PRMT6;RBM15;CDK6;MAFB;CTR9;MEIS2
Membrane Lipid Biosynthetic Process (GO:0046467)	12/50	0.049729331169987435	0.36261650007230184	1.8711021881115149	5.615477708184308	HACD1;SPTLC2;ELOVL5;SPHK1;B3GNT5;DEGS1;SGMS2;KDSR;SPTSSA;PLPP3;HACD3;PLPP1
Phospholipid Metabolic Process (GO:0006644)	12/50	0.049729331169987435	0.36261650007230184	1.8711021881115149	5.615477708184308	ABHD12;PLA2G15;LIPG;PLA2G2A;LCAT;PIP5K1A;FITM2;PLPP3;CLN8;PLB1;FADS1;PLPP1
Protein K63-linked Ubiquitination (GO:0070534)	12/50	0.049729331169987435	0.36261650007230184	1.8711021881115149	5.615477708184308	TRIM8;ARRDC4;RNF115;TRAF3;TRAF6;NEDD4;TRAF5;UBE2N;UBE2E2;TRAF2;PRPF19;ZNF598
Negative Regulation Of Cellular Biosynthetic Process (GO:0031327)	24/118	0.05044408828936816	0.3666263148874339	1.514678681037066	4.524178179440162	NANOS1;ZNF540;FCN3;BTG2;CDKN1A;BMPR2;KLHL25;FBXW7;ADIPOQ;DAPK3;PDGFB;EIF2AK3;PDGFA;ERFE;SIRT1;TOB1;RNF139;ZC3H12A;ANKRD1;CRY1;RAPGEF2;SIK1;IGF2BP2;CNOT9
Activation Of Cysteine-Type Endopeptidase Activity Involved In Apoptotic Process (GO:0006919)	14/61	0.05040863271788731	0.3666263148874339	1.7653507193319828	5.274149159433043	NGFR;VCP;EGLN3;SMAD3;EIF2AK3;MUL1;RPS27L;DAP;CYCS;JAK2;S100A9;S100A8;BOK;NKX3-1
Regulation Of Gene Expression (GO:0010468)	147/896	0.051242889664809665	0.37182442614857	1.1718931026492623	3.481903484055642	CSF1;NAB2;JADE1;TNC;SCX;JMJD1C;PRDM2;ETS1;BACH1;ACTG2;FGF6;GJA1;FGF9;MYC;ZC3H12A;KDR;ZNF326;SOX9;FADS1;SOX4;NANOS1;MAP2K1;MBNL2;FBXW7;ZNF281;SLC11A1;DAPK3;TRAPPC2B;POU3F1;ATP1B1;PRKAB1;HIC2;PSPC1;DDIT3;MYADM;EZR;TP53;ZNF274;PDGFB;CREM;HIF1A;ZBTB2;ZFP36L1;PDCD10;RBM12;MSC;PPARGC1A;ZNF146;CD276;MARK1;SRPK2;EGR1;ZFHX3;TGFB2;ZNF141;SMAD3;TGFB1;DENND4A;SETDB2;EIF2AK3;IGF2;HMGA1;MSN;ZNF35;NFKB2;TADA2A;…
Regulation Of JNK Cascade (GO:0046328)	20/95	0.051351507053799726	0.3720057058229661	1.5813863305865246	4.695232471184024	GADD45B;CCL21;GADD45A;AXIN1;XIAP;TRAF2;TPD52L1;MAPK8IP3;SH3RF1;PJA2;MAPK8IP1;HIPK2;SDCBP;CYLD;MFHAS1;DUSP10;TRAF3;TRAF6;TRAF5;LTBR
Regulation Of Protein Localization To Nucleus (GO:1900180)	11/45	0.05228938231161711	0.37818402036109416	1.916661935044288	5.655996429054479	NGFR;MFHAS1;LATS2;TGFB1;SESN2;CTNNA1;EIF2AK3;LIF;OTUD7B;YWHAZ;FERMT2
Calcium-Mediated Signaling (GO:0019722)	15/67	0.05319694513318597	0.38030815484129554	1.709706516887368	5.015858856926377	PTGFR;PRNP;VCAM1;DMPK;SPHK1;EIF2AK3;PTPRJ;ATP1B1;NUDT4;SLC9A1;CNKSR2;SELP;RCAN1;PPP3R1;KDR
Import Into Nucleus (GO:0051170)	15/67	0.05319694513318597	0.38030815484129554	1.709706516887368	5.015858856926377	SEC13;NXT1;NUP188;PPP1R10;NUTF2;PTTG1IP;RANBP6;BACH2;IPO8;NUP50;BCL3;E2F3;NUP88;TNPO1;KPNA1
Arp2/3 Complex-Mediated Actin Nucleation (GO:0034314)	5/15	0.0540365903461553	0.38030815484129554	2.9593358999037536	8.635619927714162	ACTR3;WIPF3;ARPC5L;ARPC4;WHAMM
Endoplasmic Reticulum To Cytosol Transport (GO:1903513)	5/15	0.0540365903461553	0.38030815484129554	2.9593358999037536	8.635619927714162	VCP;NPLOC4;SELENOS;DERL2;SEC61B
Negative Regulation Of Inflammatory Response To Antigenic Stimulus (GO:0002862)	5/15	0.0540365903461553	0.38030815484129554	2.9593358999037536	8.635619927714162	FGR;HCK;SELENOS;PLK2;MKRN2
Negative Regulation Of Interleukin-8 Production (GO:0032717)	5/15	0.0540365903461553	0.38030815484129554	2.9593358999037536	8.635619927714162	ANXA4;TMSB4X;BCL3;OTUD7B;KLF4
Negative Regulation Of Phosphatase Activity (GO:0010923)	5/15	0.0540365903461553	0.38030815484129554	2.9593358999037536	8.635619927714162	PPP1R15A;FKBP1A;TGFB2;TIPRL;CHP1
Negative Regulation Of Vascular Associated Smooth Muscle Cell Proliferation (GO:1904706)	5/15	0.0540365903461553	0.38030815484129554	2.9593358999037536	8.635619927714162	CNN1;CDKN1A;EFEMP2;TGFB3;PRKG1
Nucleotide-Sugar Biosynthetic Process (GO:0009226)	5/15	0.0540365903461553	0.38030815484129554	2.9593358999037536	8.635619927714162	UGDH;GNPDA1;GFPT2;UXS1;PMM2
Positive Regulation Of Glial Cell Differentiation (GO:0045687)	5/15	0.0540365903461553	0.38030815484129554	2.9593358999037536	8.635619927714162	EGR2;TGFB1;CLCF1;HES1;TNFRSF1B
Positive Regulation Of Nervous System Process (GO:0031646)	5/15	0.0540365903461553	0.38030815484129554	2.9593358999037536	8.635619927714162	RNF10;EGR2;PARD3;ITGAX;TNFRSF1B
Protein Localization To Endoplasmic Reticulum (GO:0070972)	5/15	0.0540365903461553	0.38030815484129554	2.9593358999037536	8.635619927714162	PPP1R15A;HSPA5;VAPA;KDELR2;UBAC2
Regulation Of Brown Fat Cell Differentiation (GO:0090335)	5/15	0.0540365903461553	0.38030815484129554	2.9593358999037536	8.635619927714162	TFE3;PIM1;HNRNPU;METRNL;SIRT1
Regulation Of Establishment Of Endothelial Barrier (GO:1903140)	5/15	0.0540365903461553	0.38030815484129554	2.9593358999037536	8.635619927714162	S1PR3;S1PR2;VCL;TNFRSF1A;VEGFA
Regulation Of Plasminogen Activation (GO:0010755)	5/15	0.0540365903461553	0.38030815484129554	2.9593358999037536	8.635619927714162	PLAU;PLAUR;ENO1;THBS1;RUNX1
Regulation Of Smooth Muscle Contraction (GO:0006940)	5/15	0.0540365903461553	0.38030815484129554	2.9593358999037536	8.635619927714162	CNN1;CTTN;SPHK1;DAPK3;ATP2B1
Sodium Ion Homeostasis (GO:0055078)	5/15	0.0540365903461553	0.38030815484129554	2.9593358999037536	8.635619927714162	ATP1B3;ATP1A1;ATP1B1;SLC9A1;SLC9B2
Regulation Of Cellular Component Size (GO:0032535)	10/40	0.05471098033261324	0.3844461935536551	1.974433188615533	5.737092454750492	PPP1R15A;RAP1GAP2;MTPN;BLOC1S2;MSN;EZR;LAMTOR4;VAV1;VAV2;PICALM
Regulation Of Cold-Induced Thermogenesis (GO:0120161)	25/125	0.055363220113167716	0.3884157777024763	1.4831146744412051	4.291896276688802	PWWP2B;ADAMTS5;GJA1;SLN;JAK2;SLC25A44;PPARGC1A;CMKLR1;TLE3;IL4R;ADIPOQ;ARRDC3;TFE3;DIO2;TRPV2;IL18;G0S2;PRKAB1;VEGFA;CNKSR2;ADAM17;FABP5;SCD;DDIT3;GNAS
Negative Regulation Of Mitotic Cell Cycle Phase Transition (GO:1901991)	9/35	0.05684061674450004	0.3895640420331836	2.050051924931385	5.878532351769746	USP47;CDKN1A;WEE1;JADE1;CDK2AP2;CCL2;ZNF655;KLF4;ZFP36L1
Nucleic Acid-Templated Transcription (GO:0097659)	9/35	0.05684061674450004	0.3895640420331836	2.050051924931385	5.878532351769746	NR4A2;PDE10A;POLR3A;RRAGC;MED20;MKRN2;DTX1;SCX;PTMA
Positive Regulation Of Axonogenesis (GO:0050772)	9/35	0.05684061674450004	0.3895640420331836	2.050051924931385	5.878532351769746	TIAM2;MACF1;CDKL5;METRN;TWF2;PLXNA2;PLXNA1;NGF;PLXNA3
Regulation Of Erythrocyte Differentiation (GO:0045646)	9/35	0.05684061674450004	0.3895640420331836	2.050051924931385	5.878532351769746	ZFP36;CDK6;MAFB;ANKRD54;ETS1;HIF1A;HSPA1B;ZFP36L1;HSPA1A
Positive Regulation Of Cellular Biosynthetic Process (GO:0031328)	29/149	0.05638991720060966	0.3895640420331836	1.434116358325219	4.1237512645023235	LPGAT1;NNMT;HSP90AB1;PDGFB;RPS27L;IRS2;ARPP19;HIF1A;THBS1;FOXO1;LARP1B;EPM2AIP1;ATP7A;PPARGC1A;SOX4;EGR1;YTHDF1;SMAD3;ELOVL5;MID1IP1;IGF2;SAMD4A;KLF4;SIRT1;DDAH2;AGO2;BCL3;PXYLP1;PTPN2
Negative Regulation Of Transmembrane Receptor Protein Serine/Threonine Kinase Signaling Pathway (GO:0090101)	20/96	0.056387333556337196	0.3895640420331836	1.560451054927673	4.487093749017994	TNFAIP6;UBE2D3;CHRD;CRIM1;LEMD3;CHRDL2;SIRT1;VASN;FSTL3;HIPK2;SPART;FKBP1A;ADAM17;EID2;SPRED1;SNX25;EMILIN1;SPRY1;SNX6;HSPA1A
Regulation Of RNA Splicing (GO:0043484)	20/96	0.056387333556337196	0.3895640420331836	1.560451054927673	4.487093749017994	SRPK2;RBM39;MBNL2;SRSF1;TAF9;DYRK1A;PIK3R1;QKI;POLR2A;HNRNPH1;MYOD1;TRA2B;RBM12B;SRSF3;RBM20;ZNF326;HNRNPH3;RBM12;SRSF10;HSPA1A
Regulation Of Focal Adhesion Assembly (GO:0051893)	12/51	0.0568034804920532	0.3895640420331836	1.822976637076106	5.228584440019145	MACF1;DAPK3;KDR;PTPRJ;TEK;THBS1;VCL;FERMT2;CORO1C;SLC9A1;VEGFA;LIMS1
Monoacylglycerol Biosynthetic Process (GO:0006640)	2/3	0.05676082696933057	0.3895640420331836	11.828928399807785	33.93611745759383	DGAT2;DGAT1
Negative Regulation Of Relaxation Of Muscle (GO:1901078)	2/3	0.05676082696933057	0.3895640420331836	11.828928399807785	33.93611745759383	PDE4D;PDE4B
Positive Regulation Of Lymphocyte Apoptotic Process (GO:0070230)	2/3	0.05676082696933057	0.3895640420331836	11.828928399807785	33.93611745759383	PRELID1;FNIP1
Positive Regulation Of Microglial Cell Migration (GO:1904141)	2/3	0.05676082696933057	0.3895640420331836	11.828928399807785	33.93611745759383	CSF1;CX3CL1
Positive Regulation Of Triglyceride Catabolic Process (GO:0010898)	2/3	0.05676082696933057	0.3895640420331836	11.828928399807785	33.93611745759383	ABHD5;PNPLA2
Regulation Of Male Gonad Development (GO:2000018)	2/3	0.05676082696933057	0.3895640420331836	11.828928399807785	33.93611745759383	DHX37;SOX9
Retinal Rod Cell Differentiation (GO:0060221)	2/3	0.05676082696933057	0.3895640420331836	11.828928399807785	33.93611745759383	SOX8;SOX9
Positive Regulation Of Cold-Induced Thermogenesis (GO:0120162)	17/79	0.05754984640074524	0.3932130826275189	1.6253864409955345	4.640647024940837	IL4R;ADIPOQ;DIO2;TRPV2;IL18;G0S2;PRKAB1;VEGFA;CNKSR2;GJA1;SLN;FABP5;SCD;GNAS;JAK2;PPARGC1A;CMKLR1
Positive Regulation Of Protein Ubiquitination (GO:0031398)	17/79	0.05754984640074524	0.3932130826275189	1.6253864409955345	4.640647024940837	ARRDC4;GSK3A;FBXW7;PEF1;NSMCE3;SPHK1;ARRDC3;AXIN1;XIAP;PTTG1IP;RCHY1;KLHL40;FKBP1A;TRAF6;CRY1;UBQLN1;UBE2N
Negative Regulation Of miRNA Transcription (GO:1902894)	6/20	0.05804163904113325	0.3959650467100624	2.536969530229039	7.221723794316979	TGFB1;PDGFB;RARA;SOX9;HIF1A;PPARD
Cellular Response To Vascular Endothelial Growth Factor Stimulus (GO:0035924)	8/30	0.05843058412270227	0.3980080217117607	2.153253012048193	6.115057305221468	MAP2K3;NR4A1;EGR3;SPHK1;MAPKAPK2;KDR;HSPB1;VEGFA
Positive Regulation Of Cytokine Production (GO:0001819)	44/241	0.05900184901179215	0.39990730977844674	1.3267377509130334	3.7549152668776915	SETD4;RAB1A;HILPDA;CEBPG;XIAP;HIF1A;PNP;IRAK1;IFI16;PDE4B;CYP1B1;FFAR2;CD14;CD58;JAK2;IL6R;IL12RB2;CD276;EGR1;AKIRIN2;XBP1;ANXA1;TGFB1;IL1R1;SLC11A1;SPHK1;PDE4D;ADIPOQ;EIF2AK3;IL18;SCRIB;TRAF2;RUNX1;SOD1;FGR;TRAF3;DDIT3;IRF1;TRAF6;RARA;CHI3L1;CD226;HSPA1B;HSPA1A
Glycosaminoglycan Metabolic Process (GO:0030203)	7/25	0.059069042833731905	0.39990730977844674	2.3024245343609504	6.513670218786953	EXT1;UGDH;B3GAT3;HEXB;GCNT2;PXYLP1;HS3ST1
Nuclear-Transcribed mRNA Catabolic Process, Nonsense-Mediated Decay (GO:0000184)	7/25	0.059069042833731905	0.39990730977844674	2.3024245343609504	6.513670218786953	SMG1;RBM8A;DHX34;NCBP2;ZC3H12A;SMG9;PNRC2
Regulation Of Macrophage Derived Foam Cell Differentiation (GO:0010743)	7/25	0.059069042833731905	0.39990730977844674	2.3024245343609504	6.513670218786953	CSF1;ABCA5;ITGB3;ADIPOQ;PLA2G2A;IL18;ITGAV
Cellular Response To Organonitrogen Compound (GO:0071417)	18/85	0.05922030418953228	0.40032205628425466	1.592685482996639	4.501710896392156	EGR1;XBP1;AQP9;ZFP36L1;SSH1;RAP1B;DIAPH1;RAP1A;RRAGC;P2RY2;SESN2;CAPN2;CTNNA1;RAPGEF2;SOX9;EZR;LAMTOR4;CPEB4
Regulation Of GTPase Activity (GO:0043087)	33/174	0.06012334330369945	0.4058097587478834	1.3891852620653866	3.905495856858103	BCAR3;GPSM1;ITGB1;FICD;RGS16;RAP1GDS1;FZD10;CX3CL1;RAP1A;WNT11;RASGEF1B;PLXNA2;PLXNA1;CCL2;RGS6;TBC1D15;PRKG1;NDEL1;TGM2;PLXNA3;CDKL5;CCL21;VAV1;VAV2;SOD1;RAPGEF2;MAPRE2;CRK;FERMT2;EZH2;RAPGEF4;LIMS1;PICALM
Regulation Of Cell Differentiation (GO:0045595)	31/162	0.06048154805974715	0.40630559394294796	1.404394149070726	3.9399111519866117	SMARCD1;DDX5;SMARCB1;HSP90AB1;PLEKHB2;CSF1;ZFP36L1;PPP2CA;HEY1;PPP1R13L;ALOX5;BCL7C;BCL7B;FADS1;YWHAG;YWHAH;TBX1;SS18;ZFHX3;TGFB1;IGF2;LIF;NGF;KLF4;KLHL41;TGFBR1;RUNX1;CDK6;SIK1;CDK5R1;FGFR1
G1/S Transition Of Mitotic Cell Cycle (GO:0000082)	13/57	0.06056218722665793	0.40630559394294796	1.7506038647342994	4.908841256953088	KLF11;PLK3;CDKN1A;PLK2;CUL1;BACH1;LATS2;CDK6;CDK4;MYC;E2F3;EIF4E;BRD4
Long-Chain Fatty Acid Metabolic Process (GO:0001676)	13/57	0.06056218722665793	0.40630559394294796	1.7506038647342994	4.908841256953088	CYP2J2;ELOVL5;PNPLA8;GSTP1;ACSL4;ACSL3;ABHD12;CYP4Z1;ALOX5;CYP1B1;ACSBG1;FADS1;SLC27A4
Monoatomic Cation Homeostasis (GO:0055080)	13/57	0.06056218722665793	0.40630559394294796	1.7506038647342994	4.908841256953088	SLC12A4;SLC11A1;SLC39A10;XIAP;SLC39A14;LETM2;SLC9B2;LETM1;SELENON;FAM20A;ATP7A;CUTC;PICALM
Cellular Response To Fatty Acid (GO:0071398)	4/11	0.062083411509657876	0.407296481408493	3.3812959527245243	9.397556215861975	DGAT2;ZC3H12A;PDK4;FFAR2
Glucosamine-Containing Compound Metabolic Process (GO:1901071)	4/11	0.062083411509657876	0.407296481408493	3.3812959527245243	9.397556215861975	CHST7;CHST1;LARGE1;CHST3
Membrane Protein Intracellular Domain Proteolysis (GO:0031293)	4/11	0.062083411509657876	0.407296481408493	3.3812959527245243	9.397556215861975	MBTPS1;TGFB1;HM13;SPPL2A
Monosaccharide Transmembrane Transport (GO:0015749)	4/11	0.062083411509657876	0.407296481408493	3.3812959527245243	9.397556215861975	SLC2A9;SLC50A1;SLC5A3;SLC2A8
Negative Regulation Of Cartilage Development (GO:0061037)	4/11	0.062083411509657876	0.407296481408493	3.3812959527245243	9.397556215861975	WNT11;WNT9A;SOX9;TGFBR1
Negative Regulation Of Cell Activation (GO:0050866)	4/11	0.062083411509657876	0.407296481408493	3.3812959527245243	9.397556215861975	THBD;PDGFB;PDGFA;EMILIN1
Negative Regulation Of Epidermal Growth Factor-Activated Receptor Activity (GO:0007175)	4/11	0.062083411509657876	0.407296481408493	3.3812959527245243	9.397556215861975	ERRFI1;CBLB;SOCS6;SNX6
Negative Regulation Of Macrophage Derived Foam Cell Differentiation (GO:0010745)	4/11	0.062083411509657876	0.407296481408493	3.3812959527245243	9.397556215861975	ABCA5;ITGB3;ADIPOQ;ITGAV
Positive Regulation Of Brown Fat Cell Differentiation (GO:0090336)	4/11	0.062083411509657876	0.407296481408493	3.3812959527245243	9.397556215861975	TFE3;PIM1;HNRNPU;METRNL
Positive Regulation Of Integrin-Mediated Signaling Pathway (GO:2001046)	4/11	0.062083411509657876	0.407296481408493	3.3812959527245243	9.397556215861975	FLNA;LAMB1;LAMC1;LIMS1
Primary miRNA Processing (GO:0031053)	4/11	0.062083411509657876	0.407296481408493	3.3812959527245243	9.397556215861975	SMAD3;NCBP2;HNRNPA2B1;SRSF3
Regulation Of Acute Inflammatory Response (GO:0002673)	4/11	0.062083411509657876	0.407296481408493	3.3812959527245243	9.397556215861975	GSTP1;C2CD4A;FFAR2;OSMR
Regulation Of mRNA 3'-End Processing (GO:0031440)	4/11	0.062083411509657876	0.407296481408493	3.3812959527245243	9.397556215861975	NCBP2;ZC3H3;PAPOLA;ZFP36L1
Regulation Of Retrograde Protein Transport, ER To Cytosol (GO:1904152)	4/11	0.062083411509657876	0.407296481408493	3.3812959527245243	9.397556215861975	DERL2;UBE2G2;UBAC2;UBE2J1
Retinoic Acid Receptor Signaling Pathway (GO:0048384)	4/11	0.062083411509657876	0.407296481408493	3.3812959527245243	9.397556215861975	TBX1;SNW1;RARA;RXRG
Positive Regulation Of GTPase Activity (GO:0043547)	35/187	0.06349167686063248	0.4135252544882508	1.3668502004523027	3.768196129271057	BCAR3;ITGB1;RGS16;RAP1GDS1;FZD10;SIPA1L2;SIPA1L3;CX3CL1;CORO1C;RAP1A;WNT11;RASGEF1B;PIP5K1A;CCL2;TBC1D22B;RGS6;TBC1D15;NDEL1;TGM2;RAP1GAP2;CDKL5;CCL21;RHOG;SCRIB;ARHGAP24;TIAM2;RAPGEF2;MAPRE2;FERMT2;EPHA2;EZH2;RAPGEF4;LIMS1;SLC27A4;PICALM
Lipid Transport (GO:0006869)	17/80	0.06363003520512203	0.4135252544882508	1.599456045729037	4.405973055203014	OSBPL8;PRELID1;ABCA5;PITPNB;AKR1C1;PITPNA;OSBPL2;CLN8;PITPNC1;UGCG;FABP5;VAPA;SLCO2A1;SLC27A4;PRELID3B;PPARD;APOL2
Regulation Of Endothelial Cell Proliferation (GO:0001936)	17/80	0.06363003520512203	0.4135252544882508	1.599456045729037	4.405973055203014	BMPR2;EGR3;ITGB3;PDGFB;NRARP;PRKCA;SIRT1;HIF1A;THBS1;TGFBR1;VEGFA;NR4A1;ALOX5;AKT3;ATOH8;KDR;TEK
Positive Regulation Of Protein Polymerization (GO:0032273)	14/63	0.06368363294164833	0.4135252544882508	1.6930194020575848	4.662283707587015	NCKAP1;CCL21;SLAIN2;LMOD2;HCK;CLIP1;CTTN;CDC42EP3;MAPRE1;PFN1;NCK1;ARF6;PFN2;CDK5R1
Cardiac Muscle Tissue Development (GO:0048738)	10/41	0.06335350658668504	0.4135252544882508	1.9105861848964412	5.271355089202687	CSRP3;GJA1;BMPR2;HEY1;ANKRD1;TCAP;SIK1;SCN5A;MSC;BMPR1A
Positive Regulation Of Transport (GO:0051050)	10/41	0.06335350658668504	0.4135252544882508	1.9105861848964412	5.271355089202687	GSK3A;DAB2;ANXA1;CD151;ANXA2;SPAG5;CHP1;CHCHD10;SGK1;BOK
Regulation Of Fibroblast Proliferation (GO:0048145)	10/41	0.06335350658668504	0.4135252544882508	1.9105861848964412	5.271355089202687	CDKN1A;CDK6;CDK4;GSTP1;MYC;SPHK1;PDGFB;PDGFA;MED9;TP53
COPII-coated Vesicle Budding (GO:0090114)	9/36	0.0664501356157106	0.4144787384993123	1.973963355834137	5.352013662682664	RAB1A;SEC13;SEC24A;SAR1A;VAPA;PEF1;TRAPPC2B;SEC24D;SEC23B
Cell Cycle G2/M Phase Transition (GO:0044839)	9/36	0.0664501356157106	0.4144787384993123	1.973963355834137	5.352013662682664	PLK3;WEE1;PPME1;ENSA;UBE2A;PKMYT1;TPD52L1;ARPP19;NES
Cellular Response To Virus (GO:0098586)	9/36	0.0664501356157106	0.4144787384993123	1.973963355834137	5.352013662682664	TOMM70;CHUK;IFNGR1;ZC3H12A;VWCE;JAK2;HIF1A;IFNAR1;GSDME
Protein Acylation (GO:0043543)	9/36	0.0664501356157106	0.4144787384993123	1.973963355834137	5.352013662682664	ZDHHC18;SPHK1;ZDHHC23;ZDHHC5;ZDHHC6;ZDHHC13;SELENOK;ZDHHC17;FOXO1
Endocytosis (GO:0006897)	33/175	0.06420041996846579	0.4144787384993123	1.3792889041566472	3.7871763386739956	ITGB1;RAB1A;LRSAM1;CLTC;LDLRAD3;VLDLR;CORO1C;RHOBTB2;ADORA1;TMEM108;PIP5K1A;CD14;ATP9A;ANXA1;ANXA3;SORT1;SLC11A1;ANXA11;EPS15L1;SYT7;EPN1;MIB1;EHD1;DAB2;BIN3;HOOK2;CTTN;AXL;RHOU;PI4KB;RAB17;LRP12;PICALM
Epigenetic Regulation Of Gene Expression (GO:0040029)	15/69	0.06626679978364115	0.4144787384993123	1.6461154094132817	4.467666300363561	SUV39H2;HDAC5;SMARCD1;RBM14;SMARCB1;WBP2;PHF1;IGF2;PPM1D;HDAC9;IFI16;VPS72;TDG;TP53;EZH2
Ubiquitin-Dependent ERAD Pathway (GO:0030433)	15/69	0.06626679978364115	0.4144787384993123	1.6461154094132817	4.467666300363561	VCP;HSPA5;FBXO27;DERL2;UBE2G2;UBE2J1;NPLOC4;PSMC6;RNF103;SELENOS;UBQLN1;DNAJB9;MAN1A1;SEC61B;UBXN4
Response To Metal Ion (GO:0010038)	12/52	0.06452050119953559	0.4144787384993123	1.7772573635924673	4.871057676800357	PPP2CA;PPP2CB;PLSCR1;HOMER1;PEF1;NEDD4;ANXA11;AQP3;HIF1A;NDRG1;THBS1;LOXL2
7-Methylguanosine Cap Hypermethylation (GO:0036261)	3/7	0.06737143164006358	0.4144787384993123	4.436899038461538	11.96868695954265	SNRPD1;SNRPE;SNRPF
IMP Biosynthetic Process (GO:0006188)	3/7	0.06737143164006358	0.4144787384993123	4.436899038461538	11.96868695954265	AMPD3;HPRT1;PAICS
RNA Capping (GO:0036260)	3/7	0.06737143164006358	0.4144787384993123	4.436899038461538	11.96868695954265	SNRPD1;SNRPE;SNRPF
Atrial Cardiac Muscle Cell To AV Node Cell Signaling (GO:0086026)	3/7	0.06737143164006358	0.4144787384993123	4.436899038461538	11.96868695954265	GJA1;SCN5A;SCN3B
Cardiac Right Ventricle Morphogenesis (GO:0003215)	3/7	0.06737143164006358	0.4144787384993123	4.436899038461538	11.96868695954265	TGFB2;SOX4;BMPR1A
Establishment Of Golgi Localization (GO:0051683)	3/7	0.06737143164006358	0.4144787384993123	4.436899038461538	11.96868695954265	PDCD10;STK25;YWHAZ
Mesoderm Morphogenesis (GO:0048332)	3/7	0.06737143164006358	0.4144787384993123	4.436899038461538	11.96868695954265	BMPR2;SCX;TBX3
Mitral Valve Development (GO:0003174)	3/7	0.06737143164006358	0.4144787384993123	4.436899038461538	11.96868695954265	BMPR2;SOX4;BMPR1A
Negative Regulation Of Chromosome Organization (GO:2001251)	3/7	0.06737143164006358	0.4144787384993123	4.436899038461538	11.96868695954265	SUB1;TERF2IP;TERF2
Negative Regulation Of Glucose Import (GO:0046325)	3/7	0.06737143164006358	0.4144787384993123	4.436899038461538	11.96868695954265	GSK3A;SELENOS;PEA15
Negative Regulation Of Response To Cytokine Stimulus (GO:0060761)	3/7	0.06737143164006358	0.4144787384993123	4.436899038461538	11.96868695954265	MAPK7;KLF4;SH2B3
Negative Regulation Of Retrograde Protein Transport, ER To Cytosol (GO:1904153)	3/7	0.06737143164006358	0.4144787384993123	4.436899038461538	11.96868695954265	UBE2G2;UBAC2;UBE2J1
Negative Regulation Of Transcription By RNA Polymerase I (GO:0016479)	3/7	0.06737143164006358	0.4144787384993123	4.436899038461538	11.96868695954265	BEND3;FLNA;MAF1
Peptidyl-Proline Hydroxylation To 4-hydroxy-L-proline (GO:0018401)	3/7	0.06737143164006358	0.4144787384993123	4.436899038461538	11.96868695954265	EGLN3;P4HA1;P4HA2
Positive Regulation Of Cardiac Epithelial To Mesenchymal Transition (GO:0062043)	3/7	0.06737143164006358	0.4144787384993123	4.436899038461538	11.96868695954265	TGFB2;TGFBR1;ENG
Positive Regulation Of Execution Phase Of Apoptosis (GO:1900119)	3/7	0.06737143164006358	0.4144787384993123	4.436899038461538	11.96868695954265	ZC3H12A;TP53BP2;TP53
Positive Regulation Of Fibroblast Migration (GO:0010763)	3/7	0.06737143164006358	0.4144787384993123	4.436899038461538	11.96868695954265	ITGB1;TGFB1;THBS1
Positive Regulation Of Integrin Activation (GO:0033625)	3/7	0.06737143164006358	0.4144787384993123	4.436899038461538	11.96868695954265	RAP1B;PIEZO1;FERMT2
Positive Regulation Of Microtubule Nucleation (GO:0090063)	3/7	0.06737143164006358	0.4144787384993123	4.436899038461538	11.96868695954265	GIT1;HSPA1B;HSPA1A
Positive Regulation Of Myoblast Fusion (GO:1901741)	3/7	0.06737143164006358	0.4144787384993123	4.436899038461538	11.96868695954265	EHD1;RIPOR2;MYOD1
Positive Regulation Of Secretion (GO:0051047)	3/7	0.06737143164006358	0.4144787384993123	4.436899038461538	11.96868695954265	XBP1;FLNB;ACSL3
Positive Regulation Of Vascular Associated Smooth Muscle Cell Migration (GO:1904754)	3/7	0.06737143164006358	0.4144787384993123	4.436899038461538	11.96868695954265	NR4A3;FGF9;PDGFB
Positive Regulation Of Vascular Endothelial Growth Factor Receptor Signaling Pathway (GO:0030949)	3/7	0.06737143164006358	0.4144787384993123	4.436899038461538	11.96868695954265	ITGB3;ITGA5;HIF1A
Protein Kinase C-activating G Protein-Coupled Receptor Signaling Pathway (GO:0007205)	3/7	0.06737143164006358	0.4144787384993123	4.436899038461538	11.96868695954265	DGKD;PARD3;PLPP1
Protein Retention In ER Lumen (GO:0006621)	3/7	0.06737143164006358	0.4144787384993123	4.436899038461538	11.96868695954265	GPAA1;KDELR2;KDELR3
Regulation Of CD8-positive, Alpha-Beta T Cell Activation (GO:2001185)	3/7	0.06737143164006358	0.4144787384993123	4.436899038461538	11.96868695954265	IRF1;SH3RF1;MAPK8IP1
Regulation Of CD8-positive, Alpha-Beta T Cell Proliferation (GO:2000564)	3/7	0.06737143164006358	0.4144787384993123	4.436899038461538	11.96868695954265	IRF1;SH3RF1;MAPK8IP1
Regulation Of Dendritic Cell Antigen Processing And Presentation (GO:0002604)	3/7	0.06737143164006358	0.4144787384993123	4.436899038461538	11.96868695954265	CCL21;SLC11A1;THBS1
Regulation Of Tau-Protein Kinase Activity (GO:1902947)	3/7	0.06737143164006358	0.4144787384993123	4.436899038461538	11.96868695954265	EGR1;HSP90AB1;NAB2
Sodium-Independent Organic Anion Transport (GO:0043252)	3/7	0.06737143164006358	0.4144787384993123	4.436899038461538	11.96868695954265	SLCO2A1;SLCO4C1;SLCO5A1
Endoplasmic Reticulum To Golgi Vesicle-Mediated Transport (GO:0006888)	21/104	0.06828833490040769	0.4163590345805414	1.5001577600411344	4.026447909144539	ARF4;RAB1A;SEC13;SEC24A;SAR1A;PEF1;GOSR1;TRAPPC2B;NRBP1;SCFD1;TFG;VAPA;STX5;KDELR2;HYOU1;KDELR3;WHAMM;SEC22B;SEC24D;YKT6;CNIH4
Glycoprotein Metabolic Process (GO:0009100)	11/47	0.06862751605636046	0.4163590345805414	1.8098857786357787	4.848795699839014	ERP44;MAN2A1;FBXO27;ST8SIA2;ST8SIA4;MAN1A1;PCSK6;LARGE1;HIF1A;GANC;B4GALT5
Regulation Of Alternative mRNA Splicing, Via Spliceosome (GO:0000381)	11/47	0.06862751605636046	0.4163590345805414	1.8098857786357787	4.848795699839014	DDX5;RBM15B;RBM15;RBM8A;FAM172A;WTAP;TRA2B;HNRNPU;RBM7;NSRP1;RBMX
Regulation Of Mitochondrion Organization (GO:0010821)	11/47	0.06862751605636046	0.4163590345805414	1.8098857786357787	4.848795699839014	PRMT6;GSK3A;FBXW7;RAP1GDS1;MUL1;MIEF2;DNM1L;SQSTM1;PPARGC1A;MYO19;SREBF2
Sprouting Angiogenesis (GO:0002040)	11/47	0.06862751605636046	0.4163590345805414	1.8098857786357787	4.848795699839014	NR4A1;EGR3;TGFB1;KDR;RSPO3;NRARP;TEK;THBS1;LOXL2;ENG;VEGFA
Regulation Of T Cell Receptor Signaling Pathway (GO:0050856)	8/31	0.0691675225821226	0.4163590345805414	2.0594656888423257	5.5012938732425205	PRNP;PTPRJ;CD226;KCNN4;EZR;DGKZ;NECTIN2;PTPN2
Regulation Of calcineurin-NFAT Signaling Cascade (GO:0070884)	8/31	0.0691675225821226	0.4163590345805414	2.0594656888423257	5.5012938732425205	PRNP;RCAN1;PPP3R1;HOMER2;FHL2;CHP1;LMCD1;SLC9A1
Regulation Of Transport (GO:0051049)	8/31	0.0691675225821226	0.4163590345805414	2.0594656888423257	5.5012938732425205	DNAJA1;MBTPS1;SCFD1;REEP5;ARL6IP5;MUL1;GAPVD1;RAB11A
Rac Protein Signal Transduction (GO:0016601)	5/16	0.06954918226019385	0.4163590345805414	2.6900866217516843	7.1710207175615555	CYFIP1;NCKAP1;DBNL;RHOG;HACD3
Aorta Morphogenesis (GO:0035909)	5/16	0.06954918226019385	0.4163590345805414	2.6900866217516843	7.1710207175615555	TBX1;EFEMP2;HEY1;BMPR1A;ENG
Cardiac Ventricle Development (GO:0003231)	5/16	0.06954918226019385	0.4163590345805414	2.6900866217516843	7.1710207175615555	HEYL;HEY1;HES1;SCN5A;ENG
fatty-acyl-CoA Metabolic Process (GO:0035337)	5/16	0.06954918226019385	0.4163590345805414	2.6900866217516843	7.1710207175615555	DGAT2;DGAT1;ACSL4;FITM2;ACSL3
Ganglioside Metabolic Process (GO:0001573)	5/16	0.06954918226019385	0.4163590345805414	2.6900866217516843	7.1710207175615555	HEXB;ST8SIA2;NEU1;ST8SIA4;ST3GAL5
Lipopolysaccharide-Mediated Signaling Pathway (GO:0031663)	5/16	0.06954918226019385	0.4163590345805414	2.6900866217516843	7.1710207175615555	HCK;TGFB1;IRAK1;IL18;CCL2
Negative Regulation Of T Cell Receptor Signaling Pathway (GO:0050860)	5/16	0.06954918226019385	0.4163590345805414	2.6900866217516843	7.1710207175615555	PRNP;PTPRJ;EZR;DGKZ;PTPN2
Negative Regulation Of Tumor Necrosis Factor-Mediated Signaling Pathway (GO:0010804)	5/16	0.06954918226019385	0.4163590345805414	2.6900866217516843	7.1710207175615555	PPP2CB;GSTP1;XIAP;PYDC1;PTPN2
Positive Regulation Of T Cell Cytokine Production (GO:0002726)	5/16	0.06954918226019385	0.4163590345805414	2.6900866217516843	7.1710207175615555	IL1R1;TRAF6;IL18;TRAF2;CD55
Regulation Of Collagen Biosynthetic Process (GO:0032965)	5/16	0.06954918226019385	0.4163590345805414	2.6900866217516843	7.1710207175615555	TGFB1;TGFB3;SCX;EMILIN1;RUNX1
Regulation Of Protein Deacetylation (GO:0090311)	5/16	0.06954918226019385	0.4163590345805414	2.6900866217516843	7.1710207175615555	SPRED1;NNMT;TADA2A;YEATS2;DYRK1A
Sphingosine Metabolic Process (GO:0006670)	5/16	0.06954918226019385	0.4163590345805414	2.6900866217516843	7.1710207175615555	SPTLC2;SPHK1;SPTSSA;PLPP3;PLPP1
Glial Cell Differentiation (GO:0010001)	7/26	0.07113378800532927	0.42120070309915064	2.181066828922016	5.764980219171595	EGR2;VCAN;CDH2;METRN;SOX8;SOX9;HAPLN3
Intrinsic Apoptotic Signaling Pathway In Response To Endoplasmic Reticulum Stress (GO:0070059)	7/26	0.07113378800532927	0.42120070309915064	2.181066828922016	5.764980219171595	ERO1A;PPP1R15A;DDIT3;TNFRSF10B;TRAF2;CHAC1;SELENOK
Phospholipid Biosynthetic Process (GO:0008654)	7/26	0.07113378800532927	0.42120070309915064	2.181066828922016	5.764980219171595	IDI1;VAPA;PIP5K1A;FITM2;SGMS2;FADS1;DHDDS
Phospholipid Translocation (GO:0045332)	7/26	0.07113378800532927	0.42120070309915064	2.181066828922016	5.764980219171595	ABCC1;PLSCR1;ABCB1;ABCB4;ATP11C;ATP11B;ATP9A
Regulation Of Cell Morphogenesis (GO:0022604)	7/26	0.07113378800532927	0.42120070309915064	2.181066828922016	5.764980219171595	MACF1;FMNL2;FITM2;MYO9A;CD44;FERMT2;SH3D19
Regulation Of Peptide Hormone Secretion (GO:0090276)	7/26	0.07113378800532927	0.42120070309915064	2.181066828922016	5.764980219171595	KCNJ11;ALOX5;CHD7;ENSA;FFAR2;SLC25A22;SYT7
Regulation Of Protein Targeting To Membrane (GO:0090313)	7/26	0.07113378800532927	0.42120070309915064	2.181066828922016	5.764980219171595	PRNP;TCAF2;MYO1C;KCNB1;CHP1;MIEF2;MIEF1
Regulation Of Protein Transport (GO:0051223)	7/26	0.07113378800532927	0.42120070309915064	2.181066828922016	5.764980219171595	RHBDF1;DNAJA1;PTPN1;SCFD1;CHP1;GAPVD1;NDEL1
Blood Vessel Endothelial Cell Migration (GO:0043534)	6/21	0.07168366282510275	0.42120070309915064	2.3676456427539723	6.239912125641948	NR4A1;EGR3;SOX18;KDR;MYH9;VEGFA
Lipid Translocation (GO:0034204)	6/21	0.07168366282510275	0.42120070309915064	2.3676456427539723	6.239912125641948	ABCC1;ABCB1;ABCB4;ATP11C;ATP11B;ATP9A
Negative Regulation Of miRNA Metabolic Process (GO:2000629)	6/21	0.07168366282510275	0.42120070309915064	2.3676456427539723	6.239912125641948	TGFB1;PDGFB;RARA;SOX9;HIF1A;PPARD
Positive Regulation Of Interleukin-2 Production (GO:0032743)	6/21	0.07168366282510275	0.42120070309915064	2.3676456427539723	6.239912125641948	PNP;PDE4D;TRAF6;PDE4B;TRAF2;RUNX1
Positive Regulation Of Morphogenesis Of An Epithelium (GO:1905332)	6/21	0.07168366282510275	0.42120070309915064	2.3676456427539723	6.239912125641948	GJA1;LIF;ITGAX;SOX8;SOX9;VEGFA
Regulation Of Blood Coagulation (GO:0030193)	6/21	0.07168366282510275	0.42120070309915064	2.3676456427539723	6.239912125641948	THBD;PLAU;PLAUR;EMILIN1;TFPI;THBS1
Blood Vessel Morphogenesis (GO:0048514)	10/42	0.07282721873476902	0.42679244918610354	1.8507296189097926	4.848292550877281	TBX1;TGFB1;CDH2;SOX18;KDR;CYP1B1;HES1;TGFBR1;ENG;VEGFA
Regulation Of Cellular Metabolic Process (GO:0031323)	10/42	0.07282721873476902	0.42679244918610354	1.8507296189097926	4.848292550877281	ARF4;RNF34;STK17A;PGAM1;PDK4;PRKAG2;CYP1B1;BCO2;MPV17;HIF1A
Regulation Of Cysteine-Type Endopeptidase Activity Involved In Apoptotic Process (GO:0043281)	15/70	0.07354299557018207	0.430420058284434	1.61605415860735	4.2177156209412425	USP47;XIAP;DHCR24;KLF4;SIRT1;THBS1;SH3RF1;VEGFA;MYC;ARL6IP5;TNFSF10;CYCS;FNIP1;CD44;NKX3-1
Regulation Of Intracellular Signal Transduction (GO:1902531)	47/264	0.07443228054980995	0.43505227843042665	1.2863480394375888	3.3417592606740447	RNF34;TP53RK;FAM13B;FAM13A;ARHGAP1;HSPB1;AKAP12;GNA13;ARHGAP20;SPRED1;TMSB4X;KDR;PIP5K1A;ANKRD54;GPAT3;RICTOR;ITGAV;PAK2;CMKLR1;PLK3;PLEKHG1;TGFB1;USP2;MYO9B;MYO9A;VAV1;PJA2;VAV2;HIPK2;VEGFA;ARHGAP23;TIAM2;CYLD;PEX5L;DNMBP;RRAGC;TRAF3;TRAF6;BCL3;TRAF5;UBE2N;RHOU;TEK;EZR;SGK1;SQSTM1;CRK
Neuron Differentiation (GO:0030182)	22/111	0.07469949143629666	0.43604112586436683	1.4656352049021693	3.80227102323998	RTN3;MTPN;MAP2K1;TGFB2;XBP1;BCCIP;FZD8;ACSL4;FZD10;WNT9A;TGFBR1;RUNX1;VEGFA;NR4A2;UGCG;UGDH;WNT11;CASP3;SPOCK1;IER2;SOX4;CDK5R1
Protein Lipidation (GO:0006497)	13/59	0.07633979491151213	0.44386850688419077	1.6742176013442553	4.3070267697519515	WDR45B;ZDHHC5;ZDHHC23;ZDHHC6;ZDHHC13;WIPI1;SELENOK;ZDHHC17;ATG12;DPM2;UGCG;ZDHHC18;TP53INP2
Regulation Of Interleukin-1 Beta Production (GO:0032651)	13/59	0.07633979491151213	0.44386850688419077	1.6742176013442553	4.3070267697519515	EGR1;SERPINB1;GSTP1;HSPB1;TNFAIP3;CX3CL1;PANX1;IFI16;ZC3H12A;PYDC1;MNDA;JAK2;GIT1
Response To Reactive Oxygen Species (GO:0000302)	13/59	0.07633979491151213	0.44386850688419077	1.6742176013442553	4.3070267697519515	PLK3;JUN;CHUK;GSTP1;HP;MPV17L2;GLRX2;SIRT1;HIF1A;SOD1;STK25;MPV17;SQSTM1
Icosanoid Metabolic Process (GO:0006690)	9/37	0.0770203036936281	0.44491728679124387	1.9033096845295496	4.8794887869327885	ABHD12;CYP2J2;CYP4Z1;PNPLA8;ALOX5;MAPKAPK2;DPEP2;CYP1B1;FADS1
Negative Regulation Of Protein Localization (GO:1903828)	9/37	0.0770203036936281	0.44491728679124387	1.9033096845295496	4.8794887869327885	RIPOR2;MFHAS1;VCP;LATS2;GDI2;CTNNA1;OTUD7B;YWHAZ;PICALM
Positive Regulation Of Pathway-Restricted SMAD Protein Phosphorylation (GO:0010862)	9/37	0.0770203036936281	0.44491728679124387	1.9033096845295496	4.8794887869327885	SDCBP;TGFB2;DAB2;BMPR2;TGFB1;TGFB3;TGFBR1;ENG;BMPR1A
Regulation Of Cytokine-Mediated Signaling Pathway (GO:0001959)	9/37	0.0770203036936281	0.44491728679124387	1.9033096845295496	4.8794887869327885	PTPN1;CYLD;IRAK1;AXL;SPHK1;SPPL2A;MAPKAPK2;TNFAIP3;PTPN2
Spliceosomal snRNP Assembly (GO:0000387)	9/37	0.0770203036936281	0.44491728679124387	1.9033096845295496	4.8794887869327885	TSSC4;SNRPD1;GEMIN2;CD2BP2;SNRPE;HNRNPC;SNRPF;PRPF19;SRSF10
Positive Regulation Of Cellular Metabolic Process (GO:0031325)	11/48	0.0779010037003256	0.4488389435998035	1.7608264635291662	4.494186333875878	CDKN1A;PRELID1;GADD45A;AKR1C1;ZC3H12A;ADIPOQ;PDGFB;SIRT1;TP53;THBS1;IFNAR1
Regulation Of Pathway-Restricted SMAD Protein Phosphorylation (GO:0060393)	11/48	0.0779010037003256	0.4488389435998035	1.7608264635291662	4.494186333875878	SDCBP;TGFB2;DAB2;BMPR2;TGFB1;TGFB3;SNX25;EMILIN1;TGFBR1;ENG;BMPR1A
Negative Regulation Of Supramolecular Fiber Organization (GO:1902904)	14/65	0.07911092045647894	0.4546322663958893	1.6263611292752964	4.125922631449015	MID1IP1;DYRK1A;TWF2;TBCD;TWF1;SSH1;LIMA1;MYADM;EMILIN1;MAPRE1;PFN1;CRYAB;TRIM54;PFN2
Wound Healing (GO:0042060)	14/65	0.07911092045647894	0.4546322663958893	1.6263611292752964	4.125922631449015	MACF1;TGFB2;SMAD3;ITGB3;SLC11A1;MYOF;PDGFA;TGFBR1;SYT7;CHMP1B;C6ORF89;MYH9;PLPP3;ARL8B
Organonitrogen Compound Biosynthetic Process (GO:1901566)	20/100	0.07997059007257587	0.4589795930875064	1.48194377120698	3.74353273059117	HACD1;TYW5;ABHD3;ELOVL5;SPHK1;GSTP1;LCAT;SGMS2;HACD3;NANP;SPTLC2;DEGS1;LCMT2;KDSR;SPTSSA;LARGE1;PLPP3;CDO1;PLPP1;B4GALT5
Epidermal Cell Differentiation (GO:0009913)	8/32	0.08103222596456144	0.45922052593815416	1.9734939759036145	4.959209494703919	UGCG;CLIC4;ANXA1;CASP3;TXNIP;PIP5K1A;EPHA2;FGFR1
Negative Regulation Of Cell-Substrate Adhesion (GO:0010812)	8/32	0.08103222596456144	0.45922052593815416	1.9734939759036145	4.959209494703919	ADAM15;GCNT2;TBCD;SPOCK1;ACTN4;THBS1;CX3CL1;CORO1C
Regulation Of DNA Biosynthetic Process (GO:2000278)	8/32	0.08103222596456144	0.45922052593815416	1.9734939759036145	4.959209494703919	CDKN1A;BMPR2;ADIPOQ;JADE1;PDGFB;ANKRD1;PDGFA;TERF2
Secondary Alcohol Metabolic Process (GO:1902652)	8/32	0.08103222596456144	0.45922052593815416	1.9734939759036145	4.959209494703919	ABCA5;SOAT1;FDX1;LCAT;CLN8;APOL2;IDH3A;PPARD
Positive Regulation Of Response To External Stimulus (GO:0032103)	23/118	0.0809780334599379	0.45922052593815416	1.4354726622381195	3.6081715745683476	SETD4;AKIRIN2;LRSAM1;TGFB1;CCL21;PLA2G2A;PDGFB;IL18;PRKCA;ETS1;THBS1;CX3CL1;TNFRSF1A;THBD;PLSCR1;MYO1C;PLAU;NFKBIZ;EMILIN1;STX3;S100A9;SLC15A4;S100A8
T Cell Proliferation (GO:0042098)	4/12	0.08280010382248193	0.45922052593815416	2.9583934583934584	7.370322433726983	TNFSF14;SLC11A1;MSN;CTPS1
Adipose Tissue Development (GO:0060612)	4/12	0.08280010382248193	0.45922052593815416	2.9583934583934584	7.370322433726983	XBP1;DGAT2;SPTLC2;SOX8
Atrial Cardiac Muscle Cell Action Potential (GO:0086014)	4/12	0.08280010382248193	0.45922052593815416	2.9583934583934584	7.370322433726983	KCNJ5;GJA1;SCN5A;SCN3B
Atrioventricular Valve Development (GO:0003171)	4/12	0.08280010382248193	0.45922052593815416	2.9583934583934584	7.370322433726983	HEYL;TGFB2;BMPR2;BMPR1A
Cellular Response To Corticosteroid Stimulus (GO:0071384)	4/12	0.08280010382248193	0.45922052593815416	2.9583934583934584	7.370322433726983	ZFP36;ANXA1;HNRNPU;ZFP36L1
Hyaluronan Metabolic Process (GO:0030212)	4/12	0.08280010382248193	0.45922052593815416	2.9583934583934584	7.370322433726983	TGFB1;TNFAIP6;CEMIP2;CD44
Negative Regulation Of Chondrocyte Differentiation (GO:0032331)	4/12	0.08280010382248193	0.45922052593815416	2.9583934583934584	7.370322433726983	RFLNB;WNT9A;SOX9;TGFBR1
Negative Regulation Of Cytokine Production Involved In Immune Response (GO:0002719)	4/12	0.08280010382248193	0.45922052593815416	2.9583934583934584	7.370322433726983	TGFB2;TGFB1;TGFB3;JAK3
Negative Regulation Of Protein Processing (GO:0010955)	4/12	0.08280010382248193	0.45922052593815416	2.9583934583934584	7.370322433726983	PRNP;PLAU;CHAC1;THBS1
Negative Regulation Of Stem Cell Differentiation (GO:2000737)	4/12	0.08280010382248193	0.45922052593815416	2.9583934583934584	7.370322433726983	YTHDF2;HNRNPU;HES1;N4BP2L2
Peptide Cross-Linking (GO:0018149)	4/12	0.08280010382248193	0.45922052593815416	2.9583934583934584	7.370322433726983	ANXA1;THBS1;TGM2;FGFR1
Positive Regulation Of Fatty Acid Oxidation (GO:0046321)	4/12	0.08280010382248193	0.45922052593815416	2.9583934583934584	7.370322433726983	NR4A3;KLHL25;IRS2;PPARGC1A
Positive Regulation Of Interleukin-17 Production (GO:0032740)	4/12	0.08280010382248193	0.45922052593815416	2.9583934583934584	7.370322433726983	TGFB1;SPHK1;IL18;JAK2
Positive Regulation Of Nuclear-Transcribed mRNA Catabolic Process, Deadenylation-Dependent Decay (GO:1900153)	4/12	0.08280010382248193	0.45922052593815416	2.9583934583934584	7.370322433726983	NANOS1;ZFP36;TOB1;ZFP36L1
Protein Insertion Into Mitochondrial Inner Membrane (GO:0045039)	4/12	0.08280010382248193	0.45922052593815416	2.9583934583934584	7.370322433726983	TIMM10B;TOMM70;TIMM8A;TIMM22
Regulation Of Blood Vessel Endothelial Cell Proliferation Involved In Sprouting Angiogenesis (GO:1903587)	4/12	0.08280010382248193	0.45922052593815416	2.9583934583934584	7.370322433726983	NGFR;PDCD10;THBS1;VEGFA
Regulation Of Fibrinolysis (GO:0051917)	4/12	0.08280010382248193	0.45922052593815416	2.9583934583934584	7.370322433726983	THBD;PLAU;PLAUR;THBS1
Regulation Of Lamellipodium Organization (GO:1902743)	4/12	0.08280010382248193	0.45922052593815416	2.9583934583934584	7.370322433726983	TWF2;TWF1;CD44;EPHA2
Regulation Of Macrophage Cytokine Production (GO:0010935)	4/12	0.08280010382248193	0.45922052593815416	2.9583934583934584	7.370322433726983	TGFB2;TGFB1;TGFB3;SIRT1
Regulation Of Nitric-Oxide Synthase Biosynthetic Process (GO:0051769)	4/12	0.08280010382248193	0.45922052593815416	2.9583934583934584	7.370322433726983	SELENOS;GSTP1;KDR;JAK2
Response To Nerve Growth Factor (GO:1990089)	4/12	0.08280010382248193	0.45922052593815416	2.9583934583934584	7.370322433726983	EHD1;RAP1A;RAB35;RAPGEF2
Striated Muscle Cell Development (GO:0055002)	4/12	0.08280010382248193	0.45922052593815416	2.9583934583934584	7.370322433726983	TMOD1;FLII;KLHL41;LMOD2
Regulation Of Phosphatidylinositol 3-Kinase Signaling (GO:0014066)	16/77	0.08307557076892151	0.46017451902884543	1.5542284295764035	3.8669274732835692	DDR1;TGFB2;IL18;PDGFB;PDGFA;SIRT1;FGR;SELP;NEDD4;KDR;PIP5K1A;SOX9;TEK;JAK2;NKX3-1;FGFR1
Endosomal Transport (GO:0016197)	31/167	0.08387271228150582	0.4640122191892262	1.3522065990138745	3.351383151451962	TMEM87A;STX12;TINAGL1;WIPF3;CLTC;GOSR1;CLEC16A;VPS26C;ARHGAP1;CORO1C;AP5M1;BLOC1S2;CHMP1B;MICALL2;STX5;VPS54;DENND5A;RAB11FIP3;YKT6;SNX6;SPAG9;SORT1;EPS15L1;EHD1;PREPL;RAB35;TMCC1;RAB17;SQSTM1;PICALM;ARF6
Regulation Of Peptidyl-Serine Phosphorylation (GO:0033135)	17/83	0.08443826279657257	0.46545168719916263	1.526379477250726	3.772805011590657	BCAR3;HSP90AB1;RAMP3;TGFB1;PDE4D;AXIN1;LIF;NGF;VEGFA;PDCD10;TNKS1BP1;FNIP1;FNIP2;CNOT9;CD44;NCK1;PFN2
Endodermal Cell Differentiation (GO:0035987)	7/27	0.08455147555236588	0.46545168719916263	2.071844894026975	5.1182747530755925	LAMB3;CTR9;COL6A1;ITGA7;ITGAV;LAMB1;ITGA5
Negative Regulation Of Cytoskeleton Organization (GO:0051494)	7/27	0.08455147555236588	0.46545168719916263	2.071844894026975	5.1182747530755925	LIMA1;TWF2;MYADM;TWF1;PFN1;SSH1;PFN2
Potassium Ion Import Across Plasma Membrane (GO:1990573)	7/27	0.08455147555236588	0.46545168719916263	2.071844894026975	5.1182747530755925	KCNJ5;SLC12A4;KCNJ11;KCNJ15;ATP1B3;ATP1A1;ATP1B1
Cellular Response To Insulin Stimulus (GO:0032869)	18/89	0.08547431964497355	0.46937009108745975	1.5024656413054598	3.6953732964751995	BCAR3;HDAC5;XBP1;GSK3A;SHC1;INSIG1;IGF2;IRS2;PIK3R1;SLC39A14;HDAC9;FOXO1;ZFP36L1;SELENOS;PDK4;BCAR1;PTPN2;SLC27A4
Phosphatidylinositol Biosynthetic Process (GO:0006661)	18/89	0.08547431964497355	0.46937009108745975	1.5024656413054598	3.6953732964751995	PI4K2B;SMG1;CISH;SACM1L;PIK3R1;SYNJ2;DPM2;INPP4B;SOCS3;ITPKC;EFR3A;SOCS1;TP53INP2;PIP5K1A;PI4KB;SOCS6;SOCS7;PI4K2A
Protein Ubiquitination (GO:0016567)	64/375	0.0870983350876429	0.4698020956984917	1.2229033187930098	2.9847615435317083	RNF10;LRSAM1;FBH1;UBE2D3;PRPF19;SH3RF1;ANKRD9;HERC4;RNF115;RNF114;TRIM4;UBE2Q1;ELOC;ARRDC4;FBXW5;ANAPC7;FBXW7;MUL1;UBE2QL1;TRAF2;LMO7;FBXO10;SIRT1;KLHL41;PJA2;TRAF7;RNF144B;UBE2R2;NFX1;TRAF6;UBA52;ZNF598;TRIM54;RNF122;TRIM55;KLHL18;VCP;RNF34;CBFB;CUL1;DTX1;FBXO45;RNF6;RCHY1;DTX4;UBE2J1;ZNRF3;RNF139;MARCHF3;KLHL25;UBE2A;MIB1;RNF146;SPSB2;UBE2W;UBOX5;RNF103;NEDD4;TRIM35;MKRN2;UBE2N;BLMH;TRIM38;ASB5
Cellular Response To Topologically Incorrect Protein (GO:0035967)	6/22	0.08700104308594286	0.4698020956984917	2.2194872412132884	5.419622006971361	PTPN1;UBE2W;PACRG;BAG3;HSPB8;HSPA1A
Negative Regulation Of Protein Localization To Membrane (GO:1905476)	6/22	0.08700104308594286	0.4698020956984917	2.2194872412132884	5.419622006971361	LRPAP1;DAB2;TGFB1;CLTC;PPP2R5A;PICALM
Positive Regulation Of Locomotion (GO:0040017)	6/22	0.08700104308594286	0.4698020956984917	2.2194872412132884	5.419622006971361	TGFB1;CAVIN1;CCL21;PDGFB;STX3;THBS1
Regulation Of Myelination (GO:0031641)	6/22	0.08700104308594286	0.4698020956984917	2.2194872412132884	5.419622006971361	RNF10;EGR2;PARD3;ITGAX;EIF2AK3;TNFRSF1B
Cellular Response To Unfolded Protein (GO:0034620)	5/17	0.08724292514544832	0.4698020956984917	2.4657122232916264	6.014017117064674	PTPN1;PACRG;BAG3;HSPB8;HSPA1A
Glucose Transmembrane Transport (GO:1904659)	5/17	0.08724292514544832	0.4698020956984917	2.4657122232916264	6.014017117064674	SLC2A9;SORT1;SLC5A3;SLC2A8;PPARD
Hippo Signaling (GO:0035329)	5/17	0.08724292514544832	0.4698020956984917	2.4657122232916264	6.014017117064674	TEAD4;MOB1A;LATS2;AMOTL1;TEAD3
Lymphocyte Migration (GO:0072676)	5/17	0.08724292514544832	0.4698020956984917	2.4657122232916264	6.014017117064674	KLF5;CCL21;CCL2;MSN;CX3CL1
Maintenance Of Protein Localization In Organelle (GO:0072595)	5/17	0.08724292514544832	0.4698020956984917	2.4657122232916264	6.014017117064674	HSPA5;CHCHD10;HNRNPU;KDELR2;HK2
Negative Regulation Of Signal Transduction By P53 Class Mediator (GO:1901797)	5/17	0.08724292514544832	0.4698020956984917	2.4657122232916264	6.014017117064674	RNF34;DYRK1A;PTTG1IP;SIRT1;CD44
Positive Regulation Of Extracellular Matrix Organization (GO:1903055)	5/17	0.08724292514544832	0.4698020956984917	2.4657122232916264	6.014017117064674	EFEMP2;SMAD3;TGFB1;EMILIN1;RUNX1
Regulation Of Early Endosome To Late Endosome Transport (GO:2000641)	5/17	0.08724292514544832	0.4698020956984917	2.4657122232916264	6.014017117064674	RAB21;MAP2K1;DAB2;MSN;EZR
Regulation Of Monoatomic Ion Transport (GO:0043269)	5/17	0.08724292514544832	0.4698020956984917	2.4657122232916264	6.014017117064674	KCNJ5;KCNJ11;NEDD4;KCNJ15;STC1
Regulation Of Smooth Muscle Cell Migration (GO:0014910)	5/17	0.08724292514544832	0.4698020956984917	2.4657122232916264	6.014017117064674	PLAU;PDGFB;PDGFA;S100A11;BMPR1A
Response To Glucocorticoid (GO:0051384)	5/17	0.08724292514544832	0.4698020956984917	2.4657122232916264	6.014017117064674	ZFP36;ANXA1;PDCD7;HNRNPU;ZFP36L1
Regulation Of Interleukin-8 Production (GO:0032677)	14/66	0.08765370274317817	0.47118150599438446	1.594954827675949	3.8826965052962716	RAB1A;ANXA1;ANXA4;OTUD7B;KLF4;TMSB4X;DDIT3;BCL3;CHI3L1;FFAR2;CD14;CD58;HSPA1B;HSPA1A
BMP Signaling Pathway (GO:0030509)	11/49	0.08792280799805285	0.47118150599438446	1.7143492176386914	4.168090449095827	TMEM100;FAM83G;DDX5;TGFB2;BMPR2;TGFB1;TGFB3;CHRD;SCX;ENG;BMPR1A
Negative Regulation Of Protein Modification By Small Protein Conjugation Or Removal (GO:1903321)	11/49	0.08792280799805285	0.47118150599438446	1.7143492176386914	4.168090449095827	DNAJA1;GNL3L;NXN;CRY1;TNFAIP3;CHP1;KLHL40;SQSTM1;SOX4;HSPA1B;HSPA1A
Negative Regulation Of Protein Ubiquitination (GO:0031397)	11/49	0.08792280799805285	0.47118150599438446	1.7143492176386914	4.168090449095827	DNAJA1;GNL3L;NXN;CRY1;TNFAIP3;CHP1;KLHL40;SQSTM1;SOX4;HSPA1B;HSPA1A
Negative Regulation Of Cell Projection Organization (GO:0031345)	9/38	0.0885579248661353	0.47174329317912556	1.8375286802114854	4.454350375569716	PRNP;PRAG1;LPAR1;SPRY3;RAPGEF2;SPOCK1;PTPN9;DENND5A;YWHAH
Positive Regulation Of ATP-dependent Activity (GO:0032781)	9/38	0.0885579248661353	0.47174329317912556	1.8375286802114854	4.454350375569716	VMP1;DNAJB1;PLSCR1;DNAJB11;HNRNPU;ATP1B3;ATP1B1;PFN1;PFN2
Regulation Of JUN Kinase Activity (GO:0043506)	9/38	0.0885579248661353	0.47174329317912556	1.8375286802114854	4.454350375569716	DNAJA1;PTPN1;DUSP10;GSTP1;TRAF6;TRAF2;FZD10;DUSP16;MAPK8IP1
Skeletal Muscle Tissue Development (GO:0007519)	9/38	0.0885579248661353	0.47174329317912556	1.8375286802114854	4.454350375569716	MYOG;SELENON;CSRP3;EGR2;MYOD1;MYF6;MSC;KLHL40;KLHL41
Protein Localization (GO:0008104)	55/318	0.08818872041416216	0.47174329317912556	1.2421723250913073	3.0163375064952316	ARF4;ARF1;CLTC;DDX42;PRPF19;GJA1;CSRP3;ARL5B;TIMM17A;ARL5A;YWHAH;SEC13;IST1;WIPI1;ARFGAP3;BIN3;RRAGC;CTTN;PARD3;RAB35;ATG4B;MAPRE1;TP53;SQSTM1;VCL;ARF6;STX12;RAB1A;RAB5C;SAR1A;WDR45B;STXBP2;VPS26C;DNAJC27;NAPG;TM9SF3;RAB21;SCFD1;GGA3;WNT11;GRPEL1;FLNA;STX5;AP4S1;SPTSSA;STX3;SNX6;NGFR;SEPTIN9;EHD1;PEX5L;HOOK2;RAB18;RAB17;FERMT2
Negative Regulation Of Protein Modification Process (GO:0031400)	15/72	0.08961851737997469	0.476252288298838	1.5590959991855848	3.7608409438205097	PPP1R15A;PRNP;CDKN1A;TGFB1;SIRT1;CORO1C;MFHAS1;IBTK;ENSA;ZC3H12A;MYADM;CHP1;TERF2IP;PLPP3;SNTA1
Regulation Of Protein Secretion (GO:0050708)	15/72	0.08961851737997469	0.476252288298838	1.5590959991855848	3.7608409438205097	RHBDF1;TGFB2;TGFB1;KCNJ11;TGFB3;SYT7;ALOX5;DPH3;ENSA;ANKRD1;MYO18A;EZR;DNM1L;SLC25A22;ARF6
Negative Regulation Of Signal Transduction (GO:0009968)	40/224	0.09024478401615382	0.47900811372774726	1.290195577688395	3.10321643619513	LRPAP1;VCP;GSK3A;NXN;TNFAIP3;PTPRJ;NRARP;THBS1;CX3CL1;FSTL3;NKD2;GLIS2;HERC4;SOCS1;UBASH3B;HEY1;EMILIN1;CHAC1;NCK1;NKX3-1;PHACTR4;PTPN1;PTGIR;YTHDF2;FBXW7;ADIPOQ;KCTD6;DLK1;NR4A2;MFHAS1;PTPRE;TCIM;NEDD4;CRY1;SPRY3;SPRY1;VGLL4;PTPN2;EZH2;SLC27A4
Ceramide Metabolic Process (GO:0006672)	9/39	0.101060634652421	0.48452837458334935	1.7761330761812921	4.070958463358058	PLA2G15;PPP2CA;SPTLC2;DEGS1;SGMS2;SPTSSA;PLPP3;CLN8;PLPP1
Cholesterol Transport (GO:0030301)	9/39	0.101060634652421	0.48452837458334935	1.7761330761812921	4.070958463358058	STX12;LIMA1;NPC1;SOAT1;ABCA5;AKR1C1;LIPG;OSBPL2;LCAT
Negative Regulation Of Hydrolase Activity (GO:0051346)	9/39	0.101060634652421	0.48452837458334935	1.7761330761812921	4.070958463358058	GPSM1;EGLN1;MAPK7;FICD;CHP1;FZD10;SLC39A14;TERF2;CTSB
Proton Transmembrane Transport (GO:1902600)	9/39	0.101060634652421	0.48452837458334935	1.7761330761812921	4.070958463358058	SLC36A1;ATP6V0B;COX15;ATP6V0A2;ATP1A1;ATP1B1;ATP6V0C;SLC9A1;ATP6V1F
Regulation Of Cell-Substrate Adhesion (GO:0010810)	9/39	0.101060634652421	0.48452837458334935	1.7761330761812921	4.070958463358058	PDGFB;GCNT2;TBCD;MYADM;SPOCK1;JAK2;CX3CL1;CORO1C;LIMS1
Anterograde Axonal Transport (GO:0008089)	8/33	0.09402457560507062	0.48452837458334935	1.8944	4.478738752828466	BLOC1S4;RAB21;BLOC1S6;BLOC1S2;HSPB1;MAPK8IP3;SOD1;ARL8B
Microtubule Polymerization (GO:0046785)	8/33	0.09402457560507062	0.48452837458334935	1.8944	4.478738752828466	MAP7D3;SSNA1;ZNF207;SLAIN2;TUBG2;TUBG1;CKAP5;NDEL1
Regulation Of Wound Healing (GO:0061041)	8/33	0.09402457560507062	0.48452837458334935	1.8944	4.478738752828466	ITGB1;ANXA1;TNFRSF12A;PLAU;ALOX5;TNFAIP3;CRK;HBEGF
mRNA Processing (GO:0006397)	37/206	0.09372814613275436	0.48452837458334935	1.2990566092303064	3.0753304314838217	DDX5;RBM8A;GEMIN2;SRSF1;HNRNPU;PRPF19;ZMAT2;SNRPD1;TRA2B;TRA2A;PAPOLA;RPRD1B;SNRPB2;PPARGC1A;SRSF10;RBM10;RBM14;HNRNPA3;PPIL1;NCBP2;ALYREF;LSM7;SFPQ;SNW1;PHF5A;MFAP1;HNRNPH1;HNRNPA2B1;SRSF3;SNRPE;SRSF4;HNRNPC;HNRNPH3;SNRPF;SRSF5;RBMX;SRSF8
Monoatomic Cation Transmembrane Transport (GO:0098655)	34/188	0.09717928970142548	0.48452837458334935	1.309698110576588	3.053165169547743	KCNK5;COX15;KCNC4;ATP1A1;SLC4A4;LRRC52;TMEM165;SLC9A1;ATP6V0A2;TRPM7;ITGAV;SLC39A7;SCN5A;KCNN4;SCN3B;SLC39A3;ATP6V1F;SLC36A1;ATP6V0B;MCOLN3;SLC12A4;KCNJ11;KCNB1;SLC11A1;TRPV2;SLC39A10;ATP1B3;ATP1B1;SLC39A14;FKBP1A;SLC6A8;KCNQ4;ORAI1;ATP6V0C
Intracellular Monoatomic Cation Homeostasis (GO:0030003)	27/145	0.09820128351821508	0.48452837458334935	1.3567442128866318	3.14864512848898	ARF1;STC1;ATP1A1;ERFE;SLC9A1;LETM2;TMEM165;ANKRD9;CSRP3;HEPHL1;MYC;ATP6V0A2;SLC39A7;ATP7A;PRNP;DMPK;GLRX3;SLC11A1;SLC39A10;ATP1B3;ATP1B1;SLC39A14;SOD1;LETM1;ATP13A3;FTL;PICALM
Protein Autophosphorylation (GO:0046777)	27/145	0.09820128351821508	0.48452837458334935	1.3567442128866318	3.14864512848898	DDR1;SMG1;CAMK2D;GRK5;IRAK1;MKNK2;KDR;PIM1;MAP3K9;JAK2;PAK2;CDKL5;DAPK3;DYRK1A;EIF2AK3;FGR;HCK;MAPKAPK3;STK25;STK17B;MAPKAPK2;FAM20C;SIK1;SIK2;TEK;ATR;FGFR1
Ras Protein Signal Transduction (GO:0007265)	25/133	0.09960881542416851	0.48452837458334935	1.3723544973544974	3.165341974748254	CYFIP1;NCKAP1;GPSM2;CDKN1A;ARHGAP1;HACD3;RAP1B;GNA13;RAP1A;RASGEF1B;ARHGDIA;G3BP2;CTNNAL1;PHACTR4;NGFR;DBNL;PLK2;RHOG;RRAS2;MYO9B;CNKSR2;MRAS;RAPGEF2;TP53;RAPGEF4
Positive Regulation Of Macromolecule Biosynthetic Process (GO:0010557)	21/108	0.09403334784218981	0.48452837458334935	1.4307167463794777	3.3823657516164216	MTPN;TGFB2;XBP1;YTHDF1;CCL21;PDGFB;IGF2;SAMD4A;RPS27L;IRS2;KLF4;SIRT1;THBS1;LARP1B;EPM2AIP1;AGO2;BCL3;KDR;CCL2;JAK2;SOX4
Positive Regulation Of Cysteine-Type Endopeptidase Activity Involved In Apoptotic Process (GO:0043280)	19/97	0.10135427755342019	0.48452837458334935	1.443481663685152	3.3043218016914757	NGFR;VCP;EGLN3;SMAD3;EIF2AK3;MUL1;RPS27L;SIRT1;DAP;ACVR1C;MYC;ARL6IP5;TNFSF10;CYCS;JAK2;S100A9;S100A8;BOK;NKX3-1
Regulation Of Response To External Stimulus (GO:0032101)	19/96	0.09359864691511562	0.48452837458334935	1.4623477297895902	3.4639206133313434	ANXA1;IL1R1;TNC;XIAP;CX3CL1;FGR;CYLD;HCK;SBNO2;IL1RL2;GRK4;TRAF3;TMSB4X;IRF1;ALOX5;NMT1;JAK2;CD55;BRD4
Hemopoiesis (GO:0030097)	17/85	0.10050899343309357	0.48452837458334935	1.4812439496611811	3.4031699258970787	CD164;TGFB2;TGFB1;YTHDF2;PDGFB;RUNX1;FSTL3;SNRK;THPO;IFI16;MKNK2;KDR;SBDS;TEK;CDK13;TP53;SH2B3
Positive Regulation Of Metabolic Process (GO:0009893)	17/84	0.09225125348564528	0.48452837458334935	1.5034748811605092	3.5831405860709657	IL4R;ADIPOQ;DIO2;TRPV2;IL18;G0S2;PRKAB1;VEGFA;CNKSR2;GJA1;SLN;FABP5;SCD;GNAS;JAK2;PPARGC1A;CMKLR1
Positive Regulation Of Proteasomal Ubiquitin-Dependent Protein Catabolic Process (GO:0032436)	16/79	0.09965232122786544	0.48452837458334935	1.5046421084156933	3.469806925567284	PLK3;GSK3A;VCP;CSNK1A1;AXIN1;RCHY1;KLHL40;SH3RF1;NKD2;RNF144B;COP1;DAB2;UBQLN1;TRIB2;HSPA1B;HSPA1A
Glycoprotein Biosynthetic Process (GO:0009101)	14/67	0.09675549108276976	0.48452837458334935	1.5647336695331808	3.654542189555593	BMPR2;ST8SIA2;CSGALNACT2;PMM2;NPC1;B3GNT5;FAM20B;GCNT2;ST8SIA4;ST3GAL5;ATP7A;LARGE1;ST3GAL1;B4GALT5
Cell-Cell Junction Assembly (GO:0007043)	12/56	0.10203725833576678	0.48452837458334935	1.6151617576050217	3.6864730645179526	TJP1;GJA1;ARVCF;WDR1;CDH2;CLDN12;CTNNA1;TBCD;PRKCA;RHOC;PAK2;VCL
Myeloid Leukocyte Differentiation (GO:0002573)	12/55	0.09164904514990259	0.48452837458334935	1.6528584101602417	3.9499823896331345	BATF3;SBNO2;SOCS1;CSF1;IFI16;IL31RA;LIF;MYH9;SIRT1;RUNX1;EPHA2;VEGFA
Intracellular Iron Ion Homeostasis (GO:0006879)	10/44	0.09430431203601339	0.48452837458334935	1.741579410345904	4.11226670117255	HEPHL1;GLRX3;MYC;SLC11A1;ATP6V0A2;ERFE;SLC39A14;FTL;SOD1;PICALM
Establishment Of Mitotic Spindle Localization (GO:0040001)	7/28	0.09930966853543359	0.48452837458334935	1.9730250481695568	4.556725707217764	GPSM1;ITGB1;GPSM2;GJA1;DYNLT1;MAPRE1;NDEL1
Lamellipodium Organization (GO:0097581)	7/28	0.09930966853543359	0.48452837458334935	1.9730250481695568	4.556725707217764	ITGB1;CYFIP1;ABLIM2;CTTN;MYO9B;WHAMM;VCL
Negative Regulation Of Osteoblast Differentiation (GO:0045668)	7/28	0.09930966853543359	0.48452837458334935	1.9730250481695568	4.556725707217764	CDK6;TNFAIP6;NOCT;CHRD;CRIM1;SOX9;HDAC9
Regulation Of Blood Circulation (GO:1903522)	7/28	0.09930966853543359	0.48452837458334935	1.9730250481695568	4.556725707217764	CYP2J2;CAMK2D;DES;DMPK;HSPB7;BDKRB2;ECE1
Regulation Of Cardiac Muscle Contraction (GO:0055117)	7/28	0.09930966853543359	0.48452837458334935	1.9730250481695568	4.556725707217764	PDE4D;ZC3H12A;PDE4B;STC1;SCN5A;ATP1B1;SLC9A1
Regulation Of Phosphatidylinositol 3-Kinase Activity (GO:0043551)	7/28	0.09930966853543359	0.48452837458334935	1.9730250481695568	4.556725707217764	FGR;RUBCN;TGFB1;CCL21;PDGFB;PIK3R1;TEK
DNA Damage Response, Signal Transduction By P53 Class Mediator Resulting In Transcription Of P21 Class Mediator (GO:0006978)	3/8	0.09649852358701116	0.48452837458334935	3.5492307692307694	8.298909238223398	RPS27L;TP53;HIPK2
IMP Metabolic Process (GO:0046040)	3/8	0.09649852358701116	0.48452837458334935	3.5492307692307694	8.298909238223398	PNP;AMPD3;HPRT1
Collagen-Activated Signaling Pathway (GO:0038065)	3/8	0.09649852358701116	0.48452837458334935	3.5492307692307694	8.298909238223398	DDR1;UBASH3B;JAK2
Dendrite Self-Avoidance (GO:0070593)	3/8	0.09649852358701116	0.48452837458334935	3.5492307692307694	8.298909238223398	PALLD;NEXN;MYPN
Diol Metabolic Process (GO:0034311)	3/8	0.09649852358701116	0.48452837458334935	3.5492307692307694	8.298909238223398	SPHK1;PLPP3;PLPP1
Fatty Acid Homeostasis (GO:0055089)	3/8	0.09649852358701116	0.48452837458334935	3.5492307692307694	8.298909238223398	XBP1;DGAT2;SIRT1
Glucan Metabolic Process (GO:0044042)	3/8	0.09649852358701116	0.48452837458334935	3.5492307692307694	8.298909238223398	GBE1;PRKAG2;PYGL
Mucosal Immune Response (GO:0002385)	3/8	0.09649852358701116	0.48452837458334935	3.5492307692307694	8.298909238223398	OTUD7B;FFAR2;RAB17
Negative Regulation By Host Of Viral Genome Replication (GO:0044828)	3/8	0.09649852358701116	0.48452837458334935	3.5492307692307694	8.298909238223398	VAPA;ZC3H12A;SMC5
Negative Regulation Of Fibrinolysis (GO:0051918)	3/8	0.09649852358701116	0.48452837458334935	3.5492307692307694	8.298909238223398	THBD;PLAU;THBS1
Negative Regulation Of Glycoprotein Biosynthetic Process (GO:0010561)	3/8	0.09649852358701116	0.48452837458334935	3.5492307692307694	8.298909238223398	BACE2;AGO2;JAK3
Negative Regulation Of Inclusion Body Assembly (GO:0090084)	3/8	0.09649852358701116	0.48452837458334935	3.5492307692307694	8.298909238223398	DNAJB1;HSPA1B;HSPA1A
Negative Regulation Of Lipid Localization (GO:1905953)	3/8	0.09649852358701116	0.48452837458334935	3.5492307692307694	8.298909238223398	ITGB3;ITGAV;PTPN2
Negative Regulation Of Protein Autophosphorylation (GO:0031953)	3/8	0.09649852358701116	0.48452837458334935	3.5492307692307694	8.298909238223398	ERRFI1;CHP1;ENG
Negative Regulation Of Transmembrane Transport (GO:0034763)	3/8	0.09649852358701116	0.48452837458334935	3.5492307692307694	8.298909238223398	ARL6IP5;IRS2;THBS1
Negative Regulation Of Triglyceride Metabolic Process (GO:0090209)	3/8	0.09649852358701116	0.48452837458334935	3.5492307692307694	8.298909238223398	FBXW7;SIK1;SIRT1
Nucleoside Triphosphate Metabolic Process (GO:0009141)	3/8	0.09649852358701116	0.48452837458334935	3.5492307692307694	8.298909238223398	AK4;SMPDL3A;ITPA
p38MAPK Cascade (GO:0038066)	3/8	0.09649852358701116	0.48452837458334935	3.5492307692307694	8.298909238223398	MAP2K3;ZFP36;ZFP36L1
Positive Regulation Of MHC Class II Biosynthetic Process (GO:0045348)	3/8	0.09649852358701116	0.48452837458334935	3.5492307692307694	8.298909238223398	XBP1;JAK2;SIRT1
Positive Regulation Of Chondrocyte Differentiation (GO:0032332)	3/8	0.09649852358701116	0.48452837458334935	3.5492307692307694	8.298909238223398	PKDCC;SOX9;LOXL2
Positive Regulation Of Early Endosome To Late Endosome Transport (GO:2000643)	3/8	0.09649852358701116	0.48452837458334935	3.5492307692307694	8.298909238223398	RAB21;MSN;EZR
Positive Regulation Of Extracellular Matrix Assembly (GO:1901203)	3/8	0.09649852358701116	0.48452837458334935	3.5492307692307694	8.298909238223398	SMAD3;TGFB1;EMILIN1
Positive Regulation Of Protein Kinase A Signaling (GO:0010739)	3/8	0.09649852358701116	0.48452837458334935	3.5492307692307694	8.298909238223398	RAMP3;TCIM;ADIPOQ
Positive Regulation Of Sequestering Of Triglyceride (GO:0010890)	3/8	0.09649852358701116	0.48452837458334935	3.5492307692307694	8.298909238223398	PLIN3;FITM2;PLIN2
Positive Regulation Of Skeletal Muscle Tissue Development (GO:0048643)	3/8	0.09649852358701116	0.48452837458334935	3.5492307692307694	8.298909238223398	MYOG;MYOD1;MYF6
Protein Localization To Microtubule Cytoskeleton (GO:0072698)	3/8	0.09649852358701116	0.48452837458334935	3.5492307692307694	8.298909238223398	DIAPH1;MAPRE1;MAPRE2
Regulation Of Calcium Ion Import Across Plasma Membrane (GO:1905664)	3/8	0.09649852358701116	0.48452837458334935	3.5492307692307694	8.298909238223398	PRNP;PPP3R1;RAMP3
Regulation Of Epithelial Cell Apoptotic Process (GO:1904035)	3/8	0.09649852358701116	0.48452837458334935	3.5492307692307694	8.298909238223398	ZFP36;TEK;ZFP36L1
Regulation Of Melanin Biosynthetic Process (GO:0048021)	3/8	0.09649852358701116	0.48452837458334935	3.5492307692307694	8.298909238223398	RAPGEF2;ATP7A;MFSD12
Regulation Of miRNA Metabolic Process (GO:2000628)	3/8	0.09649852358701116	0.48452837458334935	3.5492307692307694	8.298909238223398	DDX5;SMAD3;TGFB1
Regulation Of Toll-Like Receptor 2 Signaling Pathway (GO:0034135)	3/8	0.09649852358701116	0.48452837458334935	3.5492307692307694	8.298909238223398	MFHAS1;TNFAIP3;PJA2
Regulation Of Vesicle Fusion (GO:0031338)	3/8	0.09649852358701116	0.48452837458334935	3.5492307692307694	8.298909238223398	ANXA1;ANXA2;SPHK1
tRNA Transcription (GO:0009304)	3/8	0.09649852358701116	0.48452837458334935	3.5492307692307694	8.298909238223398	GTF3C2;POLR2L;ZFP36L1
Type II Interferon-Mediated Signaling Pathway (GO:0060333)	3/8	0.09649852358701116	0.48452837458334935	3.5492307692307694	8.298909238223398	IFNGR1;IRF1;JAK2
Vascular Associated Smooth Muscle Cell Differentiation (GO:0035886)	3/8	0.09649852358701116	0.48452837458334935	3.5492307692307694	8.298909238223398	EFEMP2;HES1;ENG
G Protein-Coupled Glutamate Receptor Signaling Pathway (GO:0007216)	2/4	0.10272262977340343	0.48452837458334935	5.9139836617011055	13.45858768244242	HOMER1;HOMER2
Autocrine Signaling (GO:0035425)	2/4	0.10272262977340343	0.48452837458334935	5.9139836617011055	13.45858768244242	HILPDA;S100A9
Biomineral Tissue Development (GO:0031214)	2/4	0.10272262977340343	0.48452837458334935	5.9139836617011055	13.45858768244242	FAM20C;FAM20A
Cellular Response To Cold (GO:0070417)	2/4	0.10272262977340343	0.48452837458334935	5.9139836617011055	13.45858768244242	EIF2AK3;FOXO1
Cellular Response To Monoamine Stimulus (GO:0071868)	2/4	0.10272262977340343	0.48452837458334935	5.9139836617011055	13.45858768244242	NR4A3;TGM2
Enamel Mineralization (GO:0070166)	2/4	0.10272262977340343	0.48452837458334935	5.9139836617011055	13.45858768244242	TBX1;FAM20A
Establishment Of Lymphocyte Polarity (GO:0001767)	2/4	0.10272262977340343	0.48452837458334935	5.9139836617011055	13.45858768244242	CCL21;SCRIB
Forebrain Neuron Development (GO:0021884)	2/4	0.10272262977340343	0.48452837458334935	5.9139836617011055	13.45858768244242	RAPGEF2;PLXNA3
Forebrain Neuron Differentiation (GO:0021879)	2/4	0.10272262977340343	0.48452837458334935	5.9139836617011055	13.45858768244242	RAPGEF2;ZSWIM6
Glycerol Transmembrane Transport (GO:0015793)	2/4	0.10272262977340343	0.48452837458334935	5.9139836617011055	13.45858768244242	AQP9;AQP3
Glycosylceramide Biosynthetic Process (GO:0046476)	2/4	0.10272262977340343	0.48452837458334935	5.9139836617011055	13.45858768244242	B4GALT3;UGCG
Intracellular Oxygen Homeostasis (GO:0032364)	2/4	0.10272262977340343	0.48452837458334935	5.9139836617011055	13.45858768244242	EGLN1;HIF1A
Leukocyte Apoptotic Process (GO:0071887)	2/4	0.10272262977340343	0.48452837458334935	5.9139836617011055	13.45858768244242	CTSL;PLEKHO2
Negative Regulation Of Acute Inflammatory Response (GO:0002674)	2/4	0.10272262977340343	0.48452837458334935	5.9139836617011055	13.45858768244242	SELENOS;GSTP1
Negative Regulation Of Heterochromatin Formation (GO:0031452)	2/4	0.10272262977340343	0.48452837458334935	5.9139836617011055	13.45858768244242	PHF1;DYRK1A
Negative Regulation Of Myeloid Cell Apoptotic Process (GO:0033033)	2/4	0.10272262977340343	0.48452837458334935	5.9139836617011055	13.45858768244242	MAEA;SELENOS
Negative Regulation Of Sequestering Of Triglyceride (GO:0010891)	2/4	0.10272262977340343	0.48452837458334935	5.9139836617011055	13.45858768244242	OSBPL8;PNPLA2
Negative Regulation Of Toll-Like Receptor 2 Signaling Pathway (GO:0034136)	2/4	0.10272262977340343	0.48452837458334935	5.9139836617011055	13.45858768244242	MFHAS1;TNFAIP3
Phosphatidylinositol Acyl-Chain Remodeling (GO:0036149)	2/4	0.10272262977340343	0.48452837458334935	5.9139836617011055	13.45858768244242	LPGAT1;LCLAT1
Positive Regulation Of NK T Cell Activation (GO:0051135)	2/4	0.10272262977340343	0.48452837458334935	5.9139836617011055	13.45858768244242	IL18;JAK2
Positive Regulation Of NK T Cell Proliferation (GO:0051142)	2/4	0.10272262977340343	0.48452837458334935	5.9139836617011055	13.45858768244242	IL18;JAK2
Positive Regulation Of T-helper 2 Cell Differentiation (GO:0045630)	2/4	0.10272262977340343	0.48452837458334935	5.9139836617011055	13.45858768244242	IL18;RARA
Positive Regulation Of Interleukin-5 Production (GO:0032754)	2/4	0.10272262977340343	0.48452837458334935	5.9139836617011055	13.45858768244242	PDE4D;RARA
Positive Regulation Of Mast Cell Activation (GO:0033005)	2/4	0.10272262977340343	0.48452837458334935	5.9139836617011055	13.45858768244242	NR4A3;NECTIN2
Positive Regulation Of Natural Killer Cell Proliferation (GO:0032819)	2/4	0.10272262977340343	0.48452837458334935	5.9139836617011055	13.45858768244242	IL18;JAK2
Positive Regulation Of Toll-Like Receptor 2 Signaling Pathway (GO:0034137)	2/4	0.10272262977340343	0.48452837458334935	5.9139836617011055	13.45858768244242	MFHAS1;PJA2
Protein Localization To Perinuclear Region Of Cytoplasm (GO:1905719)	2/4	0.10272262977340343	0.48452837458334935	5.9139836617011055	13.45858768244242	HOOK2;SQSTM1
Regulation Of Alpha-Beta T Cell Differentiation (GO:0046637)	2/4	0.10272262977340343	0.48452837458334935	5.9139836617011055	13.45858768244242	PNP;SH3RF1
Regulation Of Anion Channel Activity (GO:0010359)	2/4	0.10272262977340343	0.48452837458334935	5.9139836617011055	13.45858768244242	PRNP;TCAF2
Regulation Of Axon Guidance (GO:1902667)	2/4	0.10272262977340343	0.48452837458334935	5.9139836617011055	13.45858768244242	YTHDF1;VEGFA
Regulation Of Growth Hormone Secretion (GO:0060123)	2/4	0.10272262977340343	0.48452837458334935	5.9139836617011055	13.45858768244242	CHD7;SELENOT
Regulation Of Hormone Biosynthetic Process (GO:0046885)	2/4	0.10272262977340343	0.48452837458334935	5.9139836617011055	13.45858768244242	EGR1;HIF1A
Regulation Of Keratinocyte Apoptotic Process (GO:1902172)	2/4	0.10272262977340343	0.48452837458334935	5.9139836617011055	13.45858768244242	ZFP36;ZFP36L1
Regulation Of Microglial Cell Migration (GO:1904139)	2/4	0.10272262977340343	0.48452837458334935	5.9139836617011055	13.45858768244242	CSF1;CX3CL1
Regulation Of Nitric Oxide Mediated Signal Transduction (GO:0010749)	2/4	0.10272262977340343	0.48452837458334935	5.9139836617011055	13.45858768244242	THBS1;VEGFA
Regulation Of Relaxation Of Cardiac Muscle (GO:1901897)	2/4	0.10272262977340343	0.48452837458334935	5.9139836617011055	13.45858768244242	PDE4D;PDE4B
Regulation Of Rhodopsin Mediated Signaling Pathway (GO:0022400)	2/4	0.10272262977340343	0.48452837458334935	5.9139836617011055	13.45858768244242	GRK4;NMT1
Regulation Of Thymocyte Apoptotic Process (GO:0070243)	2/4	0.10272262977340343	0.48452837458334935	5.9139836617011055	13.45858768244242	JAK3;TP53
Regulation Of Type B Pancreatic Cell Proliferation (GO:0061469)	2/4	0.10272262977340343	0.48452837458334935	5.9139836617011055	13.45858768244242	NR4A1;NR4A3
Venous Blood Vessel Morphogenesis (GO:0048845)	2/4	0.10272262977340343	0.48452837458334935	5.9139836617011055	13.45858768244242	ENG;VEGFA
Zymogen Inhibition (GO:0097341)	2/4	0.10272262977340343	0.48452837458334935	5.9139836617011055	13.45858768244242	CAST;XIAP
Transcription By RNA Polymerase II (GO:0006366)	32/177	0.10527365960852486	0.4863093297300795	1.3088585887456077	2.946492032938227	NFAT5;CBFB;CTR9;TAF9;GLIS3;DTX1;GTF2E2;POLR2A;NOCT;RPRD1B;E2F3;ELOC;POLR2H;PKNOX1;PPARGC1A;POLR2L;NCOA1;XBP1;ZNF141;ANXA2;NFYA;NCBP2;ADRM1;EAF2;MED27;NFX1;SUB1;MED20;RARA;TAF7;NCBP3;RBMX
Cellular Response To Mechanical Stimulus (GO:0071260)	10/45	0.1063085822796923	0.4863093297300795	1.691682172145269	3.7917520864518055	TNFSF14;GADD45A;IRF1;PIEZO1;TNFRSF10B;SOX9;LTBR;MAP3K14;SLC9A1;TNFRSF1A
Positive Regulation Of Actin Filament Bundle Assembly (GO:0032233)	10/45	0.1063085822796923	0.4863093297300795	1.691682172145269	3.7917520864518055	WNT11;TGFB3;SYNPO2;LPAR1;RHOC;PFN1;CX3CL1;TGFBR1;FERMT2;PFN2
Cellular Response To cAMP (GO:0071320)	6/23	0.10395845233787138	0.4863093297300795	2.0887592398538617	4.728457880803883	RAP1B;RAP1A;AQP9;RAPGEF2;EZR;ZFP36L1
Maintenance Of Blood-Brain Barrier (GO:0035633)	6/23	0.10395845233787138	0.4863093297300795	2.0887592398538617	4.728457880803883	ITGB1;TJP1;GJA1;CLDN12;LAMC1;VCL
Negative Regulation Of Signaling Receptor Activity (GO:2000272)	6/23	0.10395845233787138	0.4863093297300795	2.0887592398538617	4.728457880803883	ERRFI1;RAMP3;CNRIP1;CBLB;SOCS6;SNX6
Regulation Of Platelet Aggregation (GO:0090330)	6/23	0.10395845233787138	0.4863093297300795	2.0887592398538617	4.728457880803883	CTSG;EMILIN1;PRKCA;JAK2;SH2B3;PRKG1
Response To Nutrient Levels (GO:0031667)	6/23	0.10395845233787138	0.4863093297300795	2.0887592398538617	4.728457880803883	KCNB1;PRKAG2;FLNB;RICTOR;PRKAB1;PPARD
N-glycan Processing (GO:0006491)	5/18	0.10703615867934978	0.4863093297300795	2.275856963056193	5.085603956653854	MAN2A1;ST8SIA2;ST8SIA4;MAN1A1;GANC
Ameboidal-Type Cell Migration (GO:0001667)	5/18	0.10703615867934978	0.4863093297300795	2.275856963056193	5.085603956653854	NANOS1;PKN3;FAT2;IQGAP1;AMOTL1
Cardiac Conduction System Development (GO:0003161)	5/18	0.10703615867934978	0.4863093297300795	2.275856963056193	5.085603956653854	GJA1;HEY1;SCN5A;MSC;BMPR1A
Negative Regulation Of Protein Dephosphorylation (GO:0035308)	5/18	0.10703615867934978	0.4863093297300795	2.275856963056193	5.085603956653854	PPP1R15A;FKBP1A;MFHAS1;ENSA;TIPRL
Regulation Of Cardiac Muscle Cell Proliferation (GO:0060043)	5/18	0.10703615867934978	0.4863093297300795	2.275856963056193	5.085603956653854	PIM1;TGFBR1;VGLL4;RUNX1;BMPR1A
Regulation Of Cellular Response To Transforming Growth Factor Beta Stimulus (GO:1903844)	5/18	0.10703615867934978	0.4863093297300795	2.275856963056193	5.085603956653854	EID2;SMAD3;TGFB1;LATS2;ENG
Regulation Of Membrane Protein Ectodomain Proteolysis (GO:0051043)	5/18	0.10703615867934978	0.4863093297300795	2.275856963056193	5.085603956653854	PACSIN3;TIMP3;TIMP1;TNFRSF1B;SH3D19
Response To Hexose (GO:0009746)	5/18	0.10703615867934978	0.4863093297300795	2.275856963056193	5.085603956653854	EIF2B4;SELENOS;IRS2;SELENOT;THBS1
Androgen Receptor Signaling Pathway (GO:0030521)	4/13	0.10642886009039673	0.4863093297300795	2.6294692961359627	5.890743523714293	DDX5;ZMIZ1;PLPP1;NKX3-1
Carboxylic Acid Biosynthetic Process (GO:0046394)	4/13	0.10642886009039673	0.4863093297300795	2.6294692961359627	5.890743523714293	NANP;UGDH;CDO1;FADS1
Establishment Of Apical/Basal Cell Polarity (GO:0035089)	4/13	0.10642886009039673	0.4863093297300795	2.6294692961359627	5.890743523714293	MSN;SCRIB;EZR;MYO9A
Growth Hormone Receptor Signaling Pathway (GO:0060396)	4/13	0.10642886009039673	0.4863093297300795	2.6294692961359627	5.890743523714293	PTPN1;PIK3R1;JAK2;JAK3
Intracellular Sodium Ion Homeostasis (GO:0006883)	4/13	0.10642886009039673	0.4863093297300795	2.6294692961359627	5.890743523714293	ATP1B3;ATP1A1;ATP1B1;SLC9A1
Mesoderm Formation (GO:0001707)	4/13	0.10642886009039673	0.4863093297300795	2.6294692961359627	5.890743523714293	ITGB1;BMPR2;ITGB3;SCX
Negative Regulation Of DNA Damage Response, Signal Transduction By P53 Class Mediator (GO:0043518)	4/13	0.10642886009039673	0.4863093297300795	2.6294692961359627	5.890743523714293	DYRK1A;PTTG1IP;SIRT1;CD44
Negative Regulation Of Cell Migration Involved In Sprouting Angiogenesis (GO:0090051)	4/13	0.10642886009039673	0.4863093297300795	2.6294692961359627	5.890743523714293	HDAC5;PDCD10;KLF4;THBS1
Negative Regulation Of Peptide Hormone Secretion (GO:0090278)	4/13	0.10642886009039673	0.4863093297300795	2.6294692961359627	5.890743523714293	MIDN;KCNJ11;KCNB1;FOXO1
Positive Regulation Of Sprouting Angiogenesis (GO:1903672)	4/13	0.10642886009039673	0.4863093297300795	2.6294692961359627	5.890743523714293	TJP1;ITGA5;KLF4;VEGFA
Receptor Catabolic Process (GO:0032801)	4/13	0.10642886009039673	0.4863093297300795	2.6294692961359627	5.890743523714293	TGFB1;ZNRF3;NEDD4;SNX25
Regulation Of IRE1-mediated Unfolded Protein Response (GO:1903894)	4/13	0.10642886009039673	0.4863093297300795	2.6294692961359627	5.890743523714293	PTPN1;FICD;HSPA5;DNAJB9
Regulation Of cAMP-dependent Protein Kinase Activity (GO:2000479)	4/13	0.10642886009039673	0.4863093297300795	2.6294692961359627	5.890743523714293	PKIA;RAPGEF2;PKIG;SIRT1
Regulation Of Cell Cycle G2/M Phase Transition (GO:1902749)	4/13	0.10642886009039673	0.4863093297300795	2.6294692961359627	5.890743523714293	CDKN1A;CDK6;CDK4;TP53
Regulation Of Macrophage Differentiation (GO:0045649)	4/13	0.10642886009039673	0.4863093297300795	2.6294692961359627	5.890743523714293	CSF1;LIF;PRKCA;PTPN2
Regulation Of Monocyte Differentiation (GO:0045655)	4/13	0.10642886009039673	0.4863093297300795	2.6294692961359627	5.890743523714293	CDK6;CSF1;MYC;ZFP36L1
Regulation Of Nervous System Process (GO:0031644)	4/13	0.10642886009039673	0.4863093297300795	2.6294692961359627	5.890743523714293	TMEM108;NPTX2;BEGAIN;DLGAP4
Response To Chemokine (GO:1990868)	4/13	0.10642886009039673	0.4863093297300795	2.6294692961359627	5.890743523714293	RIPOR2;DUSP1;ZC3H12A;SH2B3
Response To Muscle Stretch (GO:0035994)	4/13	0.10642886009039673	0.4863093297300795	2.6294692961359627	5.890743523714293	CSRP3;CDH2;TCAP;SLC9A1
Spliceosomal tri-snRNP Complex Assembly (GO:0000244)	4/13	0.10642886009039673	0.4863093297300795	2.6294692961359627	5.890743523714293	TSSC4;CD2BP2;PRPF19;SRSF10
Positive Regulation Of Plasma Membrane Bounded Cell Projection Assembly (GO:0120034)	15/74	0.10775198273450305	0.4890620604112955	1.5059994098941087	3.355250947561879	ACTR3;CYFIP1;NCKAP1;RIPOR2;ACTR2;AKIRIN1;AUTS2;CCL21;TGFB3;TWF2;PIK3R1;CDC42EP3;PLEKHM1;PFN1;NDEL1
RNA 3'-End Processing (GO:0031123)	8/34	0.10813187918620044	0.48928850317418066	1.8213901760889712	4.051507034491647	INTS12;NCBP2;ELAC1;PAPOLA;RPRD1B;USB1;INTS6;TENT4A
Cellular Response To Radiation (GO:0071478)	8/34	0.10813187918620044	0.48928850317418066	1.8213901760889712	4.051507034491647	CDKN1A;OPN1SW;IFI16;GADD45A;NSMCE3;TNKS1BP1;SIRT1;TP53
Regulation Of Intracellular Transport (GO:0032386)	8/34	0.10813187918620044	0.48928850317418066	1.8213901760889712	4.051507034491647	PTPN1;SCFD1;RNF139;SPAG5;REEP5;CRYAB;ATP9A;NDEL1
Inorganic Cation Transmembrane Transport (GO:0098662)	34/190	0.10849625782120609	0.49043836868772833	1.2926943724893944	2.871125387760652	KCNK5;COX15;KCNC4;ATP1A1;SLC4A4;LRRC52;TMEM165;SLC9A1;ATP6V0A2;TRPM7;ITGAV;SLC39A7;SCN5A;KCNN4;SCN3B;SLC39A3;ATP6V1F;SLC36A1;ATP6V0B;MCOLN3;SLC12A4;KCNJ11;KCNB1;SLC11A1;TRPV2;SLC39A10;ATP1B3;ATP1B1;SLC39A14;FKBP1A;SLC6A8;KCNQ4;ORAI1;ATP6V0C
Positive Regulation Of Ubiquitin-Dependent Protein Catabolic Process (GO:2000060)	16/80	0.1086578953894967	0.49067037430708765	1.4810111272375424	3.287179590464561	GSK3A;VCP;FBXW7;CSNK1A1;AXIN1;RCHY1;KLHL40;SH3RF1;NKD2;RNF144B;COP1;DAB2;RNF139;TRIB2;HSPA1B;HSPA1A
Enzyme-Linked Receptor Protein Signaling Pathway (GO:0007167)	20/104	0.10932603587112859	0.4931868230778701	1.4109133716501627	3.1229448719937314	DDR1;BMPR2;CSF1;IL31RA;LIF;NGF;FGR;CNKSR1;HCK;AXL;KDR;BDKRB2;TEK;JAK2;JAK3;SAMD10;ANGPTL1;BCAR1;EPHA2;FGFR1
Regulation Of MAP Kinase Activity (GO:0043405)	19/98	0.1095020639702537	0.4934804260787117	1.4250932195074084	3.152038114239243	PTPN1;TGFB1;DUSP1;GSTP1;ADIPOQ;PDGFB;PDGFA;PTPRJ;TPD52L1;THBS1;VEGFA;IRAK1;PDCD10;SPRY3;SPRY1;TRIB2;SH2B3;EZH2;FGFR1
Cholesterol Metabolic Process (GO:0008203)	11/51	0.11021559444561473	0.49619328349604686	1.6283663127413128	3.591063719371797	ACLY;SOAT1;ABCA5;INSIG1;FDX1;LCAT;DHCR24;CLN8;LBR;PPARD;APOL2
Protein Transport (GO:0015031)	48/279	0.11217491930178465	0.504503580439169	1.2332748332748333	2.6980302303681554	MACF1;ARF4;STX12;RAB1A;ARF1;LRSAM1;RAMP3;RAB5C;SAR1A;STXBP2;CLTC;VPS26C;ARHGAP1;VLDLR;DNAJC27;NAPG;RAB21;SCFD1;ARL5B;GGA3;GRPEL1;CHMP1B;ARL6IP5;TIMM17A;STX5;STX3;ARL5A;SNX6;YWHAH;ARRDC4;NGFR;SEC13;ARRDC3;TVP23B;SEPTIN9;ARFGAP3;ZDHHC17;EHD1;VMP1;PREPL;CTTN;RAB35;RAB18;TXNIP;MYH9;RAB17;VAMP5;ARF6
Negative Regulation Of Intrinsic Apoptotic Signaling Pathway (GO:2001243)	12/57	0.11309728084709902	0.5076253332067573	1.579140511830034	3.4417477018835543	DNAJA1;PTPN1;XBP1;MAPK7;SELENOS;PLAUR;HSPB1;HYOU1;ENO1;PTTG1IP;SIRT1;HSPA1A
Regulation Of Cell-Matrix Adhesion (GO:0001952)	12/57	0.11309728084709902	0.5076253332067573	1.579140511830034	3.4417477018835543	MACF1;CDK6;CSF1;ADAM15;CCL21;PLAU;DAPK3;THBS1;CX3CL1;VCL;CORO1C;SLC9A1
Cellular Response To Hydrogen Peroxide (GO:0070301)	7/29	0.11537813577886119	0.5126892586856888	1.883188824662813	4.0668223618370405	OSER1;MAPK7;ANXA1;PLEKHA1;TNFAIP3;CYP1B1;SIRT1
Establishment Of Spindle Orientation (GO:0051294)	7/29	0.11537813577886119	0.5126892586856888	1.883188824662813	4.0668223618370405	GPSM1;ITGB1;GPSM2;GJA1;DYNLT1;MAPRE1;NDEL1
Extrinsic Apoptotic Signaling Pathway Via Death Domain Receptors (GO:0008625)	7/29	0.11537813577886119	0.5126892586856888	1.883188824662813	4.0668223618370405	MOAP1;SORT1;BLOC1S2;TNFRSF10B;NGF;DEDD;TNFRSF1A
Negative Regulation Of Blood Vessel Endothelial Cell Migration (GO:0043537)	7/29	0.11537813577886119	0.5126892586856888	1.883188824662813	4.0668223618370405	HDAC5;ANGPT2;TGFB1;PDCD10;GADD45A;KLF4;THBS1
Negative Regulation Of Cell Cycle G1/S Phase Transition (GO:1902807)	7/29	0.11537813577886119	0.5126892586856888	1.883188824662813	4.0668223618370405	CDKN1A;WEE1;JADE1;CDK2AP2;CCL2;ZNF655;KLF4
Negative Regulation Of Protein Secretion (GO:0050709)	7/29	0.11537813577886119	0.5126892586856888	1.883188824662813	4.0668223618370405	RHBDF1;MIDN;KCNJ11;KCNB1;DPH3;RAB11FIP3;FOXO1
Odontogenesis (GO:0042476)	7/29	0.11537813577886119	0.5126892586856888	1.883188824662813	4.0668223618370405	TBX1;TGFB2;TGFB3;SSUH2;LAMB1;SCN5A;AQP3
Proteoglycan Biosynthetic Process (GO:0030166)	7/29	0.11537813577886119	0.5126892586856888	1.883188824662813	4.0668223618370405	EXT1;UGDH;BMPR2;B3GAT3;CSGALNACT2;FAM20B;PXYLP1
Regulation Of Protein Autophosphorylation (GO:0031952)	7/29	0.11537813577886119	0.5126892586856888	1.883188824662813	4.0668223618370405	ERRFI1;PDGFB;PDGFA;CHP1;TNKS1BP1;VEGFA;ENG
Skeletal Muscle Organ Development (GO:0060538)	7/29	0.11537813577886119	0.5126892586856888	1.883188824662813	4.0668223618370405	MYOG;CSRP3;DES;MYOD1;MYF6;LARGE1;MSC
Anterior/Posterior Pattern Specification (GO:0009952)	9/41	0.12890672515731752	0.5218124565146034	1.664853543876567	3.4107291782139817	TBX1;HEYL;BMPR2;HEY1;DDIT3;BHLHE40;HES1;TGFBR1;HES4
Regulation Of DNA Binding (GO:0051101)	9/41	0.12890672515731752	0.5218124565146034	1.664853543876567	3.4107291782139817	JUN;TGFB1;IFI16;CEBPG;DOT1L;PLAUR;HES1;JAK2;NGF
Sterol Metabolic Process (GO:0016125)	9/41	0.12890672515731752	0.5218124565146034	1.664853543876567	3.4107291782139817	SOAT1;ABCA5;FDX1;PRKAG2;CYP1B1;LCAT;CLN8;PPARD;APOL2
Heterochromatin Organization (GO:0070828)	8/35	0.12332929558903004	0.5218124565146034	1.7537884872824632	3.670499191585026	HDAC5;CBX3;SETDB2;PPM1D;SIRT1;LMNB1;LOXL2;EZH2
Neural Crest Cell Development (GO:0014032)	8/35	0.12332929558903004	0.5218124565146034	1.7537884872824632	3.670499191585026	TBX1;SEMA3C;CDH2;FAM172A;PEF1;SOX8;CORO1C;PHACTR4
Phosphatidylcholine Metabolic Process (GO:0046470)	8/35	0.12332929558903004	0.5218124565146034	1.7537884872824632	3.670499191585026	PLA2G15;LPGAT1;ABHD4;ABHD3;PNPLA8;PLA2G2A;LCAT;PLB1
Positive Regulation Of Catalytic Activity (GO:0043085)	8/35	0.12332929558903004	0.5218124565146034	1.7537884872824632	3.670499191585026	B3GAT3;MID1IP1;FDX1;IGF2;ATP7A;SLC5A3;PHACTR4;SOD1
mRNA Splicing, Via Spliceosome (GO:0000398)	36/205	0.12324797999206759	0.5218124565146034	1.263329508040342	2.6448521525790296	DDX5;TSSC4;RBM8A;GEMIN2;SRSF1;HNRNPU;PRPF19;ZMAT2;SNRPD1;TRA2B;TRA2A;SNRPB2;SRSF10;RBM10;SRPK2;RBM14;HNRNPA3;PPIL1;NCBP2;LSM7;SFPQ;SNW1;PHF5A;MFAP1;HNRNPH1;HNRNPA2B1;SRSF3;SNRPE;SRSF4;HNRNPC;HNRNPH3;SNRPF;SRSF5;CDK13;RBMX;SRSF8
RNA Splicing, Via Transesterification Reactions With Bulged Adenosine As Nucleophile (GO:0000377)	31/174	0.12588755713860025	0.5218124565146034	1.2852751536962064	2.663560752959173	DDX5;RBM8A;SRSF1;HNRNPU;PRPF19;ZMAT2;SNRPD1;TRA2B;TRA2A;SNRPB2;SRSF10;RBM10;RBM14;HNRNPA3;PPIL1;NCBP2;LSM7;SNW1;PHF5A;MFAP1;HNRNPH1;HNRNPA2B1;SRSF3;SNRPE;SRSF4;SNRPF;SRSF5;HNRNPC;HNRNPH3;RBMX;SRSF8
Neuron Projection Development (GO:0031175)	27/148	0.11826357190482044	0.5218124565146034	1.322780332507959	2.8239236841058752	NCKAP1;BTG2;BLOC1S4;BLOC1S6;FLRT3;BLOC1S2;TMEM108;MICALL2;STX3;ATP7A;PLXNA3;DBNL;LAMB1;NGF;MAPK8IP3;RAB11A;EHD1;CTTN;VAPA;NEDD4;RAB35;RAPGEF2;ATXN10;SGK1;LRP12;GAS7;CDK5R1
Mitotic Cell Cycle Phase Transition (GO:0044772)	19/99	0.11804187909634926	0.5218124565146034	1.4071644864341086	3.006710605272601	PLK3;CDKN1A;CCNJ;PLK2;CUL1;UBE2A;PKMYT1;TPD52L1;ARPP19;WEE1;CDK6;LATS2;PPME1;CDK4;MYC;ENSA;E2F3;NES;EIF4E
Positive Regulation Of Proteasomal Protein Catabolic Process (GO:1901800)	17/87	0.11836138195662148	0.5218124565146034	1.4386875950767528	3.070177708052625	GSK3A;VCP;FBXW7;CSNK1A1;AXIN1;RCHY1;KLHL40;SH3RF1;NKD2;RNF144B;COP1;DAB2;PSMC6;TMEM259;TRIB2;HSPA1B;HSPA1A
Regulation Of Endothelial Cell Migration (GO:0010594)	16/81	0.11814091326522697	0.5218124565146034	1.4581072531725652	3.11433801791329	BMPR2;ANXA3;ITGB3;STC1;PRKCA;ETS1;THBS1;VEGFA;DNAJA4;ZC3H12A;ATOH8;KDR;TEK;PLPP3;BCAR1;EPHA2
Positive Regulation Of Protein Modification By Small Protein Conjugation Or Removal (GO:1903322)	15/76	0.12794183135502268	0.5218124565146034	1.4563845641627295	2.994588173629585	GSK3A;FBXW7;NSMCE3;SPHK1;AXIN1;MUL1;XIAP;PTTG1IP;RCHY1;KLHL40;FKBP1A;TRAF6;ZC3H12A;CRY1;UBQLN1
Regulation Of Defense Response (GO:0031347)	15/76	0.12794183135502268	0.5218124565146034	1.4563845641627295	2.994588173629585	ANXA1;IL1R1;TNC;XIAP;FGR;CYLD;HCK;SBNO2;IL1RL2;TRAF3;TMSB4X;IRF1;ALOX5;JAK2;BRD4
Sphingolipid Metabolic Process (GO:0006665)	15/76	0.12794183135502268	0.5218124565146034	1.4563845641627295	2.994588173629585	HACD1;ELOVL5;SPHK1;SGMS2;CLN8;HACD3;PLA2G15;PPP2CA;UGCG;SPTLC2;DEGS1;KDSR;SPTSSA;PLPP3;PLPP1
Cellular Response To Peptide Hormone Stimulus (GO:0071375)	15/75	0.1175915041359702	0.5218124565146034	1.4807785299806577	3.1696634383953315	HDAC5;GSK3A;XBP1;INSIG1;ADIPOQ;IRS2;PIK3R1;SLC39A14;HDAC9;FOXO1;ZFP36L1;NR4A2;NR4A1;NR4A3;SELENOS
Activation Of Protein Kinase Activity (GO:0032147)	14/70	0.12741116487408646	0.5218124565146034	1.4805461575640406	3.0504224049362825	OSBPL8;TGFB2;ITGB3;SLC11A1;AXIN1;IL18;PDGFB;TNFRSF10B;TRAF2;VEGFA;IRAK1;TRAF6;CHI3L1;JAK2
Negative Regulation Of Extrinsic Apoptotic Signaling Pathway (GO:2001237)	12/58	0.12482213787766687	0.5218124565146034	1.5446854071756975	3.214282497904252	RNF34;MAPK7;GSTP1;PEA15;TNFAIP3;ITGAV;THBS1;SH3RF1;TGFBR1;HSPA1B;ICAM1;HSPA1A
Cellular Response To BMP Stimulus (GO:0071773)	11/52	0.12247525725266403	0.5218124565146034	1.5885205763254544	3.3356489768481286	TMEM100;FAM83G;DDX5;TGFB2;BMPR2;TGFB1;TGFB3;SCX;SOX9;ENG;BMPR1A
Regulation Of T Cell Proliferation (GO:0042129)	11/52	0.12247525725266403	0.5218124565146034	1.5885205763254544	3.3356489768481286	PNP;ANXA1;CR1;VCAM1;SDC4;DLG5;PLA2G2A;JAK2;TNFRSF1B;NCK1;CD276
Signal Transduction In Response To DNA Damage (GO:0042770)	11/52	0.12247525725266403	0.5218124565146034	1.5885205763254544	3.3356489768481286	GADD45A;SESN2;TIPRL;DOT1L;BCL3;CRY1;PRPF19;USP28;TP53;NDRG1;ATR
Endoplasmic Reticulum Organization (GO:0007029)	10/47	0.13279939315974168	0.5218124565146034	1.5999791397765348	3.23022286341799	SEC61A1;RTN3;REEP5;VAPA;STX18;EIF2AK3;RAB18;TMCC1;DNM1L;TRAM2
Endosome Organization (GO:0007032)	10/47	0.13279939315974168	0.5218124565146034	1.5999791397765348	3.23022286341799	PLEKHF2;PI4K2B;ATP6V0B;HOOK2;TMCC1;ATP6V0C;SQSTM1;PI4K2A;CORO1C;ATP6V1F
Regulation Of Stress-Activated MAPK Cascade (GO:0032872)	10/46	0.11914579935256443	0.5218124565146034	1.6445570027335585	3.498642624155357	MAP2K1;TGFB2;PDCD10;STK25;MYC;GSTP1;ARL6IP5;MAPK8IP3;FOXO1;MAPK8IP1
Negative Regulation Of Endocytosis (GO:0045806)	7/30	0.1327100051112027	0.5218124565146034	1.801164446678395	3.6376118028716173	RUBCN;LRSAM1;PLSCR1;ADIPOQ;PACSIN3;ARF6;PICALM
Neuron Projection Extension (GO:1990138)	7/30	0.1327100051112027	0.5218124565146034	1.801164446678395	3.6376118028716173	CYFIP1;HSP90AB1;AUTS2;FLRT3;SSNA1;TMEM108;IQGAP1
Positive Regulation Of Wound Healing (GO:0090303)	7/30	0.1327100051112027	0.5218124565146034	1.801164446678395	3.6376118028716173	ITGB1;XBP1;ANXA1;EMILIN1;THBS1;FERMT2;HBEGF
Protein Palmitoylation (GO:0018345)	7/30	0.1327100051112027	0.5218124565146034	1.801164446678395	3.6376118028716173	ZDHHC18;ZDHHC23;ZDHHC5;ZDHHC6;ZDHHC13;SELENOK;ZDHHC17
Regulation Of Receptor-Mediated Endocytosis (GO:0048259)	7/30	0.1327100051112027	0.5218124565146034	1.801164446678395	3.6376118028716173	RAB21;LRPAP1;ARF1;CCL21;BMP2K;ARF6;PICALM
RNA Splicing, Via Transesterification Reactions (GO:0000375)	6/24	0.12249423603316185	0.5218124565146034	1.9725565719788156	4.141759878652074	GEMIN2;TRA2B;LSM1;SRSF4;SMNDC1;SRSF10
Cellular Response To Acid Chemical (GO:0071229)	6/24	0.12249423603316185	0.5218124565146034	1.9725565719788156	4.141759878652074	XBP1;RRAGC;SESN2;LAMTOR4;VEGFA;CPEB4
Negative Regulation Of Catalytic Activity (GO:0043086)	6/24	0.12249423603316185	0.5218124565146034	1.9725565719788156	4.141759878652074	SLN;HP;TIMP1;SIRT1;NES;TP53
Primary Neural Tube Formation (GO:0014020)	6/24	0.12249423603316185	0.5218124565146034	1.9725565719788156	4.141759878652074	CSRP3;TGFB2;TGFB1;MTHFD1L;SCRIB;PHACTR4
Purine Ribonucleotide Catabolic Process (GO:0009154)	6/24	0.12249423603316185	0.5218124565146034	1.9725565719788156	4.141759878652074	PNP;ENTPD4;FITM2;AMPD3;HPRT1;NUDT4
Tube Closure (GO:0060606)	6/24	0.12249423603316185	0.5218124565146034	1.9725565719788156	4.141759878652074	CSRP3;TGFB2;TGFB1;MTHFD1L;SCRIB;PHACTR4
Cell Morphogenesis Involved In Differentiation (GO:0000904)	5/19	0.12880561348246658	0.5218124565146034	2.113123882854393	4.330743608287259	YTHDF2;ACTN1;TBCD;SIPA1L3;EPHA2
Negative Regulation Of Blood Coagulation (GO:0030195)	5/19	0.12880561348246658	0.5218124565146034	2.113123882854393	4.330743608287259	THBD;PLAU;PDGFB;PDGFA;TFPI
Negative Regulation Of Endothelial Cell Apoptotic Process (GO:2000352)	5/19	0.12880561348246658	0.5218124565146034	2.113123882854393	4.330743608287259	MAPK7;KDR;TNFAIP3;TEK;ICAM1
Negative Regulation Of Signaling (GO:0023057)	5/19	0.12880561348246658	0.5218124565146034	2.113123882854393	4.330743608287259	PTPN1;HSP90AB1;UBASH3B;ADIPOQ;LIF
Nuclear-Transcribed mRNA poly(A) Tail Shortening (GO:0000289)	5/19	0.12880561348246658	0.5218124565146034	2.113123882854393	4.330743608287259	ZFP36;SAMD4A;SAMD4B;TNKS1BP1;CNOT9
Positive Regulation Of Mitochondrial Fission (GO:0090141)	5/19	0.12880561348246658	0.5218124565146034	2.113123882854393	4.330743608287259	KDR;MUL1;MIEF2;MIEF1;DNM1L
Regulation Of Calcium Ion Transmembrane Transport (GO:1903169)	5/19	0.12880561348246658	0.5218124565146034	2.113123882854393	4.330743608287259	PRNP;DIAPH1;CAMK2D;UBASH3B;CBARP
Regulation Of Ruffle Assembly (GO:1900027)	5/19	0.12880561348246658	0.5218124565146034	2.113123882854393	4.330743608287259	PLEKHM1;PFN1;ARHGAP24;NDEL1;PFN2
Regulation Of Vasoconstriction (GO:0019229)	5/19	0.12880561348246658	0.5218124565146034	2.113123882854393	4.330743608287259	BMPR2;BDKRB2;ADM;ECE1;ATP2B1
DNA Damage Response, Signal Transduction By P53 Class Mediator Resulting In Cell Cycle Arrest (GO:0006977)	4/14	0.13270495236392688	0.5218124565146034	2.366329966329966	4.779103934309712	PLK3;CDKN1A;PLK2;TP53
Central Nervous System Neuron Development (GO:0021954)	4/14	0.13270495236392688	0.5218124565146034	2.366329966329966	4.779103934309712	HSP90AB1;RAPGEF2;ATP7A;B4GALT5
Cholesterol Efflux (GO:0033344)	4/14	0.13270495236392688	0.5218124565146034	2.366329966329966	4.779103934309712	STX12;ABCA5;NPC1;SOAT1
Detection Of Mechanical Stimulus (GO:0050982)	4/14	0.13270495236392688	0.5218124565146034	2.366329966329966	4.779103934309712	CSRP3;CDH2;PIEZO1;TCAP
Extrinsic Apoptotic Signaling Pathway In Absence Of Ligand (GO:0097192)	4/14	0.13270495236392688	0.5218124565146034	2.366329966329966	4.779103934309712	MOAP1;GSK3A;ITGAV;BOK
Lipoprotein Biosynthetic Process (GO:0042158)	4/14	0.13270495236392688	0.5218124565146034	2.366329966329966	4.779103934309712	UGCG;WDR45B;WIPI1;ATG12
Mammary Gland Development (GO:0030879)	4/14	0.13270495236392688	0.5218124565146034	2.366329966329966	4.779103934309712	TGFB3;JAK2;TBX3;VEGFA
Melanosome Transport (GO:0032402)	4/14	0.13270495236392688	0.5218124565146034	2.366329966329966	4.779103934309712	BLOC1S6;RAB17;BBS5;RAB11A
Microvillus Assembly (GO:0030033)	4/14	0.13270495236392688	0.5218124565146034	2.366329966329966	4.779103934309712	RAP1B;RAP1A;RAPGEF2;EZR
Muscle Tissue Morphogenesis (GO:0060415)	4/14	0.13270495236392688	0.5218124565146034	2.366329966329966	4.779103934309712	TBX1;EFEMP2;ANKRD1;TCAP
Negative Regulation Of Endoplasmic Reticulum Stress-Induced Intrinsic Apoptotic Signaling Pathway (GO:1902236)	4/14	0.13270495236392688	0.5218124565146034	2.366329966329966	4.779103934309712	PTPN1;XBP1;SELENOS;HSPA1A
Negative Regulation Of Insulin Secretion (GO:0046676)	4/14	0.13270495236392688	0.5218124565146034	2.366329966329966	4.779103934309712	MIDN;KCNJ11;KCNB1;FOXO1
Negative Regulation Of mRNA Splicing, Via Spliceosome (GO:0048025)	4/14	0.13270495236392688	0.5218124565146034	2.366329966329966	4.779103934309712	RBM20;SRSF4;RBMX;SRSF10
Negative Regulation Of Reproductive Process (GO:2000242)	4/14	0.13270495236392688	0.5218124565146034	2.366329966329966	4.779103934309712	GJA1;DUSP1;TIMP1;NKX3-1
Pigment Granule Transport (GO:0051904)	4/14	0.13270495236392688	0.5218124565146034	2.366329966329966	4.779103934309712	BLOC1S6;RAB17;BBS5;RAB11A
Polarized Epithelial Cell Differentiation (GO:0030859)	4/14	0.13270495236392688	0.5218124565146034	2.366329966329966	4.779103934309712	MSN;SCRIB;EZR;MYO9A
Positive Chemotaxis (GO:0050918)	4/14	0.13270495236392688	0.5218124565146034	2.366329966329966	4.779103934309712	PTPRJ;SCRIB;CX3CL1;VEGFA
Positive Regulation By Host Of Viral Transcription (GO:0043923)	4/14	0.13270495236392688	0.5218124565146034	2.366329966329966	4.779103934309712	JUN;SMARCB1;SNW1;CHD1
Positive Regulation Of Cell Adhesion Mediated By Integrin (GO:0033630)	4/14	0.13270495236392688	0.5218124565146034	2.366329966329966	4.779103934309712	TGFB2;CCL21;LIF;PIEZO1
Positive Regulation Of Cell Migration Involved In Sprouting Angiogenesis (GO:0090050)	4/14	0.13270495236392688	0.5218124565146034	2.366329966329966	4.779103934309712	ANXA1;KDR;HDAC9;VEGFA
Positive Regulation Of Collagen Biosynthetic Process (GO:0032967)	4/14	0.13270495236392688	0.5218124565146034	2.366329966329966	4.779103934309712	TGFB1;TGFB3;SCX;RUNX1
Positive Regulation Of Homotypic Cell-Cell Adhesion (GO:0034112)	4/14	0.13270495236392688	0.5218124565146034	2.366329966329966	4.779103934309712	PLAUR;CTSG;EMILIN1;JAK2
Positive Regulation Of Lipid Catabolic Process (GO:0050996)	4/14	0.13270495236392688	0.5218124565146034	2.366329966329966	4.779103934309712	IRS2;FLNB;ABHD5;PNPLA2
Positive Regulation Of Macrophage Migration (GO:1905523)	4/14	0.13270495236392688	0.5218124565146034	2.366329966329966	4.779103934309712	CSF1;THBS1;CX3CL1;CMKLR1
Positive Regulation Of Smooth Muscle Cell Migration (GO:0014911)	4/14	0.13270495236392688	0.5218124565146034	2.366329966329966	4.779103934309712	NR4A3;FGF9;PDGFB;S100A11
Positive Regulation Of Vascular Endothelial Growth Factor Production (GO:0010575)	4/14	0.13270495236392688	0.5218124565146034	2.366329966329966	4.779103934309712	TGFB1;EIF2AK3;CYP1B1;HIF1A
Regulation Of Rac Protein Signal Transduction (GO:0035020)	4/14	0.13270495236392688	0.5218124565146034	2.366329966329966	4.779103934309712	AUTS2;ARHGAP17;ARHGAP24;ARF6
Regulation Of Calcium Ion Import (GO:0090279)	4/14	0.13270495236392688	0.5218124565146034	2.366329966329966	4.779103934309712	SLN;PDGFB;STC1;CCL2
Regulation Of Cellular Response To Growth Factor Stimulus (GO:0090287)	4/14	0.13270495236392688	0.5218124565146034	2.366329966329966	4.779103934309712	XIAP;PCSK6;ZDHHC17;FSTL3
Regulation Of Epithelial Cell Differentiation (GO:0030856)	4/14	0.13270495236392688	0.5218124565146034	2.366329966329966	4.779103934309712	MAFG;MAFF;SOX9;APOLD1
Regulation Of Execution Phase Of Apoptosis (GO:1900117)	4/14	0.13270495236392688	0.5218124565146034	2.366329966329966	4.779103934309712	ZC3H12A;TP53BP2;TP53;BOK
Regulation Of Inflammatory Response To Antigenic Stimulus (GO:0002861)	4/14	0.13270495236392688	0.5218124565146034	2.366329966329966	4.779103934309712	FGR;HCK;PLK2;MKRN2
Regulation Of Nuclear-Transcribed mRNA poly(A) Tail Shortening (GO:0060211)	4/14	0.13270495236392688	0.5218124565146034	2.366329966329966	4.779103934309712	BTG2;ZFP36;TENT4A;TOB1
Regulation Of Protein Kinase C Signaling (GO:0090036)	4/14	0.13270495236392688	0.5218124565146034	2.366329966329966	4.779103934309712	DGKD;WNT11;MYADM;VEGFA
Regulation Of Synaptic Vesicle Exocytosis (GO:2000300)	4/14	0.13270495236392688	0.5218124565146034	2.366329966329966	4.779103934309712	RAP1B;PREPL;RIMS4;RAP1A
Regulation Of Tissue Remodeling (GO:0034103)	4/14	0.13270495236392688	0.5218124565146034	2.366329966329966	4.779103934309712	TGFB1;IL18;SYT7;RUNX1
Regulation Of Transforming Growth Factor Beta Production (GO:0071634)	4/14	0.13270495236392688	0.5218124565146034	2.366329966329966	4.779103934309712	TGFB2;SMAD3;ITGAV;HIF1A
Response To Copper Ion (GO:0046688)	4/14	0.13270495236392688	0.5218124565146034	2.366329966329966	4.779103934309712	PRNP;MT1A;MT1M;LOXL2
Response To Interferon-Alpha (GO:0035455)	4/14	0.13270495236392688	0.5218124565146034	2.366329966329966	4.779103934309712	IFITM3;IFITM2;AXL;IFNAR1
Triglyceride Biosynthetic Process (GO:0019432)	4/14	0.13270495236392688	0.5218124565146034	2.366329966329966	4.779103934309712	DGAT2;LPGAT1;DGAT1;GPAT3
Vasculature Development (GO:0001944)	4/14	0.13270495236392688	0.5218124565146034	2.366329966329966	4.779103934309712	ERRFI1;BMPR2;FBXW7;SOX18
DNA Damage Response, Signal Transduction Resulting In Transcription (GO:0042772)	3/9	0.12971875791481846	0.5218124565146034	2.957451923076923	6.040260097138334	RPS27L;TP53;HIPK2
Rap Protein Signal Transduction (GO:0032486)	3/9	0.12971875791481846	0.5218124565146034	2.957451923076923	6.040260097138334	RAP1B;RAP1A;RAPGEF2
Adherens Junction Assembly (GO:0034333)	3/9	0.12971875791481846	0.5218124565146034	2.957451923076923	6.040260097138334	TBCD;PAK2;VCL
Amino Sugar Biosynthetic Process (GO:0046349)	3/9	0.12971875791481846	0.5218124565146034	2.957451923076923	6.040260097138334	NANP;GNPDA1;GFPT2
Angiogenesis Involved In Wound Healing (GO:0060055)	3/9	0.12971875791481846	0.5218124565146034	2.957451923076923	6.040260097138334	ITGB3;KDR;VEGFA
Cell-Cell Junction Maintenance (GO:0045217)	3/9	0.12971875791481846	0.5218124565146034	2.957451923076923	6.040260097138334	TJP1;MYADM;FERMT2
Cellular Response To Interleukin-4 (GO:0071353)	3/9	0.12971875791481846	0.5218124565146034	2.957451923076923	6.040260097138334	XBP1;IL4R;JAK3
Cellular Response To Nitrogen Levels (GO:0043562)	3/9	0.12971875791481846	0.5218124565146034	2.957451923076923	6.040260097138334	GABARAPL1;MAP1LC3B;MAP1LC3C
Cellular Response To Nitrogen Starvation (GO:0006995)	3/9	0.12971875791481846	0.5218124565146034	2.957451923076923	6.040260097138334	GABARAPL1;MAP1LC3B;MAP1LC3C
Cellular Response To Superoxide (GO:0071451)	3/9	0.12971875791481846	0.5218124565146034	2.957451923076923	6.040260097138334	PRDX1;ATP7A;SOD1
Glycerolipid Metabolic Process (GO:0046486)	3/9	0.12971875791481846	0.5218124565146034	2.957451923076923	6.040260097138334	PLA2G15;PIP5K1A;DGKZ
Icosanoid Secretion (GO:0032309)	3/9	0.12971875791481846	0.5218124565146034	2.957451923076923	6.040260097138334	ANXA1;PNPLA8;BDKRB2
Lipid Oxidation (GO:0034440)	3/9	0.12971875791481846	0.5218124565146034	2.957451923076923	6.040260097138334	ALOX5;ADIPOQ;PPARGC1A
Membrane Depolarization (GO:0051899)	3/9	0.12971875791481846	0.5218124565146034	2.957451923076923	6.040260097138334	SCN5A;SCN3B;YWHAH
Mitochondrial Ribosome Assembly (GO:0061668)	3/9	0.12971875791481846	0.5218124565146034	2.957451923076923	6.040260097138334	MTERF3;FASTKD2;MPV17L2
Mitral Valve Morphogenesis (GO:0003183)	3/9	0.12971875791481846	0.5218124565146034	2.957451923076923	6.040260097138334	BMPR2;SOX4;BMPR1A
Negative Regulation Of Coagulation (GO:0050819)	3/9	0.12971875791481846	0.5218124565146034	2.957451923076923	6.040260097138334	PROCR;THBD;TFPI
Negative Regulation Of Complement Activation (GO:0045916)	3/9	0.12971875791481846	0.5218124565146034	2.957451923076923	6.040260097138334	CR1;CD59;CD55
Negative Regulation Of Glucose Transmembrane Transport (GO:0010829)	3/9	0.12971875791481846	0.5218124565146034	2.957451923076923	6.040260097138334	GSK3A;SELENOS;PEA15
Negative Regulation Of Sprouting Angiogenesis (GO:1903671)	3/9	0.12971875791481846	0.5218124565146034	2.957451923076923	6.040260097138334	ALOX5;THBS1;EPN1
Negative Regulation Of Vascular Endothelial Growth Factor Receptor Signaling Pathway (GO:0030948)	3/9	0.12971875791481846	0.5218124565146034	2.957451923076923	6.040260097138334	PTPN1;NEDD4;EMILIN1
Nerve Growth Factor Signaling Pathway (GO:0038180)	3/9	0.12971875791481846	0.5218124565146034	2.957451923076923	6.040260097138334	RAP1A;RAPGEF2;NGF
Neurotransmitter Receptor Transport To Postsynaptic Membrane (GO:0098969)	3/9	0.12971875791481846	0.5218124565146034	2.957451923076923	6.040260097138334	SCRIB;STX3;RAB11A
Positive Regulation Of T-helper Cell Differentiation (GO:0045624)	3/9	0.12971875791481846	0.5218124565146034	2.957451923076923	6.040260097138334	NFKBIZ;IL18;RARA
Positive Regulation Of Actin Nucleation (GO:0051127)	3/9	0.12971875791481846	0.5218124565146034	2.957451923076923	6.040260097138334	CYFIP1;NCKAP1;WHAMM
Positive Regulation Of Branching Involved In Ureteric Bud Morphogenesis (GO:0090190)	3/9	0.12971875791481846	0.5218124565146034	2.957451923076923	6.040260097138334	SOX8;SOX9;VEGFA
Positive Regulation Of Mitochondrial Membrane Permeability (GO:0035794)	3/9	0.12971875791481846	0.5218124565146034	2.957451923076923	6.040260097138334	GSK3A;CHCHD10;BOK
Positive Regulation Of Purine Nucleotide Biosynthetic Process (GO:1900373)	3/9	0.12971875791481846	0.5218124565146034	2.957451923076923	6.040260097138334	VCP;TMSB4X;PPARGC1A
Positive Regulation Of Receptor Recycling (GO:0001921)	3/9	0.12971875791481846	0.5218124565146034	2.957451923076923	6.040260097138334	RAMP3;ECE1;SCRIB
Positive Regulation Of Ruffle Assembly (GO:1900029)	3/9	0.12971875791481846	0.5218124565146034	2.957451923076923	6.040260097138334	PLEKHM1;PFN1;NDEL1
Regulation Of ER To Golgi Vesicle-Mediated Transport (GO:0060628)	3/9	0.12971875791481846	0.5218124565146034	2.957451923076923	6.040260097138334	SCFD1;RNF139;STX18
Regulation Of T-helper 17 Cell Differentiation (GO:2000319)	3/9	0.12971875791481846	0.5218124565146034	2.957451923076923	6.040260097138334	NFKBIZ;ZC3H12A;JUNB
Regulation Of Actin Filament Depolymerization (GO:0030834)	3/9	0.12971875791481846	0.5218124565146034	2.957451923076923	6.040260097138334	LIMA1;MTPN;WDR1
Regulation Of Amyloid Precursor Protein Biosynthetic Process (GO:0042984)	3/9	0.12971875791481846	0.5218124565146034	2.957451923076923	6.040260097138334	BACE2;SOAT1;AGO2
Regulation Of Endocytic Recycling (GO:2001135)	3/9	0.12971875791481846	0.5218124565146034	2.957451923076923	6.040260097138334	EHD1;ARHGAP1;ATP9A
Regulation Of Hormone Secretion (GO:0046883)	3/9	0.12971875791481846	0.5218124565146034	2.957451923076923	6.040260097138334	LIF;FFAR2;SNX6
Regulation Of Leukocyte Adhesion To Vascular Endothelial Cell (GO:1904994)	3/9	0.12971875791481846	0.5218124565146034	2.957451923076923	6.040260097138334	NFAT5;IRAK1;TRAF6
Regulation Of Lipid Kinase Activity (GO:0043550)	3/9	0.12971875791481846	0.5218124565146034	2.957451923076923	6.040260097138334	EEF1A2;PPP2R5A;PIK3R1
Regulation Of Retinoic Acid Receptor Signaling Pathway (GO:0048385)	3/9	0.12971875791481846	0.5218124565146034	2.957451923076923	6.040260097138334	SNW1;CTBP2;EZH2
Removal Of Superoxide Radicals (GO:0019430)	3/9	0.12971875791481846	0.5218124565146034	2.957451923076923	6.040260097138334	PRDX1;ATP7A;SOD1
Response To Laminar Fluid Shear Stress (GO:0034616)	3/9	0.12971875791481846	0.5218124565146034	2.957451923076923	6.040260097138334	MAPK7;KLF4;SREBF2
Response To Sterol (GO:0036314)	3/9	0.12971875791481846	0.5218124565146034	2.957451923076923	6.040260097138334	TGFB1;INSIG1;TGFBR1
Secondary Palate Development (GO:0062009)	3/9	0.12971875791481846	0.5218124565146034	2.957451923076923	6.040260097138334	TGFB2;WNT11;TGFB3
tRNA Threonylcarbamoyladenosine Metabolic Process (GO:0070525)	3/9	0.12971875791481846	0.5218124565146034	2.957451923076923	6.040260097138334	GON7;TP53RK;OSGEP
Water Transport (GO:0006833)	3/9	0.12971875791481846	0.5218124565146034	2.957451923076923	6.040260097138334	AQP9;TNPO1;AQP3
Regulation Of G1/S Transition Of Mitotic Cell Cycle (GO:2000045)	18/95	0.13722362696833443	0.538720823261387	1.384711172604635	2.750234915238614	ANKRD17;SMARCD1;CDKN1A;SMARCB1;ANXA1;JADE1;UBE2E2;KLF4;PPP2CA;ADAM17;WEE1;ADAMTS1;BCL7C;BCL7B;CDK2AP2;PSME2;CCL2;ZNF655
Cytoplasmic Microtubule Organization (GO:0031122)	9/43	0.16036363017136215	0.5421529392271607	1.5666657212547508	2.8674860572652743	PLK3;CLIP1;HOOK2;KATNBL1;KATNA1;CHP1;SLAIN2;EZR;RAB11A
Positive Regulation Of mRNA Catabolic Process (GO:0061014)	9/43	0.16036363017136215	0.5421529392271607	1.5666657212547508	2.8674860572652743	NANOS1;BTG2;ZFP36;YTHDF1;YTHDF2;ZC3H12A;TOB1;GTPBP1;ZFP36L1
Positive Regulation Of Transcription Elongation By RNA Polymerase II (GO:0032968)	9/42	0.14420113979513563	0.5421529392271607	1.6142719382835102	3.126112106969177	MED22;NCBP2;PWWP2B;MED10;MED20;MED9;MED27;CDK13;MED6
Regulation Of Epidermal Growth Factor Receptor Signaling Pathway (GO:0042058)	9/42	0.14420113979513563	0.5421529392271607	1.6142719382835102	3.126112106969177	BCAR3;RHBDF1;ERRFI1;RNF115;DGKD;PLAUR;PTPRJ;CNOT9;PTPN2
Positive Regulation Of Myoblast Differentiation (GO:0045663)	8/37	0.15683847463917985	0.5421529392271607	1.6325716659742417	3.0244023993887517	MYOG;RIPOR2;SMARCD1;AKIRIN1;SMARCB1;MYOD1;MYF6;SOX4
Regulation Of Telomere Maintenance (GO:0032204)	8/37	0.15683847463917985	0.5421529392271607	1.6325716659742417	3.0244023993887517	SMG1;NSMCE4A;PPP1R10;MYC;NSMCE3;TERF2IP;SMC5;TERF2
Axonal Transport (GO:0098930)	8/36	0.13958048874405152	0.5421529392271607	1.6910154905335628	3.3298020464213325	BLOC1S4;RAB21;BLOC1S6;BLOC1S2;TMEM108;HIF1A;SOD1;ARL8B
Epidermal Growth Factor Receptor Signaling Pathway (GO:0007173)	8/36	0.13958048874405152	0.5421529392271607	1.6910154905335628	3.3298020464213325	DGKD;TGFB1;GAREM1;SHC1;IQGAP1;SOX9;BCAR1;HBEGF
Mitochondrion Disassembly (GO:0061726)	8/36	0.13958048874405152	0.5421529392271607	1.6910154905335628	3.3298020464213325	FUNDC2;MAP1LC3B;GABARAPL1;WDR45B;MAP1LC3C;WIPI1;SQSTM1;ATG12
Nuclear Transport (GO:0051169)	8/36	0.13958048874405152	0.5421529392271607	1.6910154905335628	3.3298020464213325	RANBP2;RBM15B;SEC13;SEH1L;NUP188;NUP50;NUP35;NUP88
Regulation Of Intracellular Protein Transport (GO:0033157)	8/36	0.13958048874405152	0.5421529392271607	1.6910154905335628	3.3298020464213325	PLK3;PTPN1;TGFB1;PDCD10;B3GAT3;PCNT;OAZ1;NDEL1
Regulation Of Protein Dephosphorylation (GO:0035304)	8/36	0.13958048874405152	0.5421529392271607	1.6910154905335628	3.3298020464213325	PPP1R15A;MFHAS1;TGFB1;PPP6R1;ENSA;TIPRL;PPP2R5A;ARPP19
Response To Organonitrogen Compound (GO:0010243)	8/36	0.13958048874405152	0.5421529392271607	1.6910154905335628	3.3298020464213325	ATF1;VCP;XBP1;RNF139;RRAGC;ADORA1;SEL1L2;ATF6
Protein Modification By Small Protein Conjugation (GO:0032446)	53/318	0.14856923055855578	0.5421529392271607	1.1866009852216748	2.2624971182345863	FBH1;UBE2D3;SMC5;SH3RF1;ANKRD9;HERC4;RNF115;TRIM4;ZMIZ1;ELOC;ARRDC4;FBXW5;ANAPC7;FBXW7;NSMCE3;MUL1;UBE2E2;LMO7;FBXO10;SIRT1;KLHL41;PJA2;TRAF7;NSMCE4A;NFX1;UBA52;ZNF598;TRIM54;TRIM55;KLHL18;VCP;RNF34;CUL1;DTX1;FBXO45;RNF6;DTX4;RCHY1;HDAC9;ZNRF3;RNF139;MARCHF3;RANBP2;EGR2;KLHL25;MIB1;SPSB2;RNF103;NEDD4;MKRN2;UBE2N;TRIM35;ASB5
Central Nervous System Development (GO:0007417)	35/203	0.1519581243170745	0.5421529392271607	1.23504638671875	2.3270130126476327	NCKAP1;RTN3;GSTP1;CHD7;SMG9;PCDH18;NPAS2;GLIS2;CDH2;DHX37;SPOCK1;SOX8;FLNB;SOX9;CIC;SOX4;GIT1;EGR2;ZFHX3;ANAPC7;UTP3;SYNJ2;HPCAL4;MEIS2;THOC6;NR4A2;BTD;RNF103;TMX2;DNAJC30;B3GNT5;RAB18;NES;PAFAH1B2;CDK5R1
DNA-templated Transcription (GO:0006351)	31/178	0.15486895568186218	0.5421529392271607	1.2498905995146596	2.331265907429908	GTF3C1;GTF3C2;NFAT5;DDX5;CRCP;CBFB;GLIS3;SCX;DTX1;GTF2E2;ZFP36L1;POLR2A;NOCT;POLR2H;PKNOX1;POLR2L;XBP1;ZNF141;MTERF3;NFYA;NR4A2;PDE10A;POLR3A;RRAGC;NFX1;MED20;MKRN2;TAF7;TP53;PTMA;RBMX
Membrane Organization (GO:0061024)	26/146	0.15093813927535288	0.5421529392271607	1.2838842975206612	2.4276778164111925	SAR1A;UBXN2A;STX18;NAPG;CORO1C;LMNB1;TMEM43;CHMP1B;CHP1;DNM1L;CR1;DBNL;DMPK;ANXA2;OSBPL2;VPS37A;STAM;SYNJ2;REEP5;NPC1;VAPA;MYADM;AAK1;TMCC1;EXOC2;PICALM
Protein Localization To Cell Periphery (GO:1990778)	23/128	0.15768920375583065	0.5421529392271607	1.2976976421636617	2.397015269907046	LRPAP1;RAMP3;ACTN2;KCNB1;ADIPOQ;ZDHHC23;ATP1B3;ATP1B1;RAB11A;TNFRSF1A;NKD2;SLC9A3R2;EHD1;EFR3A;RAP1A;SLMAP;MYADM;PIP5K1A;RAPGEF2;FLNA;EZR;SCN3B;EPHA2
Protein Localization To Plasma Membrane (GO:0072659)	22/122	0.15993355341321425	0.5421529392271607	1.3032411450752062	2.38883690220951	LRPAP1;RAMP3;ACTN2;KCNB1;ADIPOQ;ZDHHC23;ATP1B3;ATP1B1;RAB11A;TNFRSF1A;NKD2;SLC9A3R2;EHD1;EFR3A;RAP1A;SLMAP;PIP5K1A;RAPGEF2;FLNA;EZR;SCN3B;EPHA2
Cytoskeleton Organization (GO:0007010)	18/96	0.14729093171904864	0.5421529392271607	1.3668467126094244	2.6179837285554775	MAST4;MAST2;RHOG;TNFAIP3;FITM2;SIPA1L3;DIAPH1;STRIP2;DES;FMNL2;PALLD;PACSIN3;CCL2;RHOU;RICTOR;NECTIN2;MARK1;SH3D19
Positive Regulation Of Kinase Activity (GO:0033674)	17/90	0.1484440787472884	0.5421529392271607	1.3792252914108396	2.630937019721297	MAP2K3;DDR1;CDKN1A;CSF1;CCL21;AXIN1;PRKAG2;IQGAP1;CSRP3;RAP1A;AXL;EEF1A2;KDR;RAPGEF2;TEK;EPHA2;FGFR1
MAPK Cascade (GO:0000165)	16/85	0.1607521635161934	0.5421529392271607	1.3731305609894617	2.509933621870674	MAP2K3;DUSP5;MAP2K1;TGFB1;IL31RA;IL18;ZFP36L1;ZFP36;MYC;MAPKAPK2;KDR;RAPGEF2;CCL2;ITGAV;SOX9;FGFR1
Positive Regulation Of Cell Growth (GO:0030307)	16/85	0.1607521635161934	0.5421529392271607	1.3731305609894617	2.509933621870674	MACF1;USP47;MTPN;TGFB2;CDKL5;SPHK1;TWF2;DERL2;NGF;TGFBR1;SDCBP;ADAM17;RICTOR;S100A9;S100A8;EIF4G2
Vesicle Organization (GO:0016050)	16/84	0.14941227138021465	0.5421529392271607	1.3934374911067475	2.648988590224888	PLEKHF2;PI4K2B;SRPX;STX12;ANXA2;SAR1A;SORT1;GOSR1;TRAPPC2B;SNX11;SYT7;HOOK2;STX5;SQSTM1;PI4K2A;PICALM
Nuclear-Transcribed mRNA Catabolic Process (GO:0000956)	16/83	0.13852445695751814	0.5421529392271607	1.4143505982424598	2.7957586860456107	SMG1;DDX5;RBM8A;NCBP2;LSM1;SAMD4A;SAMD4B;SMG9;ZFP36L1;PNRC2;ZFP36;DHX34;ZC3H12A;TNKS1BP1;PELO;CNOT9
Negative Regulation Of Protein Serine/Threonine Kinase Activity (GO:0071901)	14/73	0.16296171646368612	0.5421529392271607	1.4049200874900674	2.548862183115545	PTPN1;CDKN1A;DUSP1;GADD45A;GSTP1;ADIPOQ;PTPRJ;SIRT1;LATS2;PKIA;SPRY3;SPRY1;PKIG;SH2B3
T Cell Activation (GO:0042110)	14/72	0.15058522835889546	0.5421529392271607	1.4292595123414609	2.705911346253858	TNFSF14;CCL21;CHD7;MSN;SCRIB;CTPS1;PIK3R1;LFNG;FKBP1A;SOX4;CD44;PTPN2;CD276;NCK1
Regulation Of Ras Protein Signal Transduction (GO:0046578)	14/71	0.13873058841498576	0.5421529392271607	1.4544529520999212	2.8728666536713154	TGFB2;DENND4A;STARD8;ARHGAP17;MYO9B;ARFGAP3;NGF;PDCD10;ARHGDIA;SPRY3;SPRY1;SQSTM1;GIT1;ARF6
Plasma Membrane Organization (GO:0007009)	13/66	0.15064516048590013	0.5421529392271607	1.4522650624373348	2.7488881742251157	CR1;MYOF;OSBPL2;SYT7;UGCG;PLSCR1;BIN3;CHMP1B;MYH9;PACSIN3;DEGS1;WHAMM;ARL8B
Response To Ionizing Radiation (GO:0010212)	13/65	0.13823775029630328	0.5421529392271607	1.4803140096618357	2.9292161230929894	CDKN1A;ANXA1;GADD45A;USP28;SIRT1;INIP;COP1;IFI16;MYC;UIMC1;TNKS1BP1;NABP1;TP53
Negative Regulation Of Cell Adhesion (GO:0007162)	12/61	0.16385301780153094	0.5421529392271607	1.4497580780259955	2.622301369646494	RIPOR2;CD164;TGFB1;DUSP1;GCNT2;PLXNA2;TBCD;CYP1B1;PLXNA1;SPOCK1;CX3CL1;PLXNA3
Negative Regulation Of Neuron Apoptotic Process (GO:0043524)	12/60	0.1502173485460356	0.5421529392271607	1.480082085948817	2.8057502321999443	TGFB3;CLCF1;CCL2;NGF;HIF1A;PPARGC1A;RETREG1;CX3CL1;CRLF1;SNX6;SOD1;CPEB4
Muscle Organ Development (GO:0007517)	11/55	0.1635293191368274	0.5421529392271607	1.479850386100386	2.6796582992081586	TEAD4;TBX1;EGR3;DES;MYOD1;TCF12;COL6A3;ITGA7;LARGE1;VAMP5;HBEGF
Peptidyl-Tyrosine Phosphorylation (GO:0018108)	11/55	0.1635293191368274	0.5421529392271607	1.479850386100386	2.6796582992081586	DDR1;FGR;HCK;PKDCC;KDR;DYRK1A;PDGFB;TEK;JAK2;JAK3;FGFR1
Protein N-linked Glycosylation (GO:0006487)	11/55	0.1635293191368274	0.5421529392271607	1.479850386100386	2.6796582992081586	B4GALT1;RPN2;GFPT2;OSTC;PMM2;MAGT1;ST3GAL1;UGGT1;TMEM165;UBE2J1;MPDU1
Rho Protein Signal Transduction (GO:0007266)	10/49	0.16245750597952655	0.5421529392271607	1.5176815466251068	2.7581415805684686	GNA13;NGFR;ARHGDIA;ARHGAP1;RHOG;RHOU;MYO9B;CTNNAL1;PHACTR4;RHOBTB2
Microtubule Cytoskeleton Organization Involved In Mitosis (GO:1902850)	10/49	0.16245750597952655	0.5421529392271607	1.5176815466251068	2.7581415805684686	GPSM2;SUN2;PLK3;PLK2;BCCIP;SBDS;TUBG2;TUBG1;PCNT;CKAP5
Peptidyl-Tyrosine Modification (GO:0018212)	10/49	0.16245750597952655	0.5421529392271607	1.5176815466251068	2.7581415805684686	FGR;HCK;PKDCC;KDR;DYRK1A;PDGFB;TEK;JAK2;JAK3;FGFR1
Positive Regulation Of Transcription Initiation By RNA Polymerase II (GO:0060261)	10/49	0.16245750597952655	0.5421529392271607	1.5176815466251068	2.7581415805684686	MED22;PSMC6;MED10;MED20;TAF9;MED9;TAF7;MED27;TP53;MED6
Actin Polymerization Or Depolymerization (GO:0008154)	10/48	0.1472463409839658	0.5421529392271607	1.5577474801330389	2.984096321125788	ENAH;DIAPH1;WDR1;CFL2;FLII;TWF2;MICALL2;TWF1;JAK2;GAS7
Cell Cycle G1/S Phase Transition (GO:0044843)	10/48	0.1472463409839658	0.5421529392271607	1.5577474801330389	2.984096321125788	PLK3;CDKN1A;LATS2;CDK6;CDK4;MYC;PLK2;CUL1;E2F3;EIF4E
Homophilic Cell Adhesion Via Plasma Membrane Adhesion Molecules (GO:0007156)	10/48	0.1472463409839658	0.5421529392271607	1.5577474801330389	2.984096321125788	ITGB1;CDH2;MYOT;PALLD;NEXN;FAT2;PVR;MYPN;NECTIN2;MPZL2
Regulation Of Neurogenesis (GO:0050767)	10/48	0.1472463409839658	0.5421529392271607	1.5577474801330389	2.984096321125788	SPEN;HEYL;YTHDF2;SNW1;HEY1;DYNLT1;BHLHE40;HES1;CX3CL1;TGM2
Branching Morphogenesis Of An Epithelial Tube (GO:0048754)	7/31	0.15124323401536285	0.5421529392271607	1.7259754335260116	3.260136169715447	MYC;KDR;NRARP;NKX3-1;VEGFA;ENG;EPHA2
Positive Regulation Of RNA Metabolic Process (GO:0051254)	7/31	0.15124323401536285	0.5421529392271607	1.7259754335260116	3.260136169715447	POLR2A;DIMT1;DYRK1A;RBM20;PIK3R1;RIOK1;HSPA1A
Regulation Of Amyloid-Beta Formation (GO:1902003)	7/31	0.15124323401536285	0.5421529392271607	1.7259754335260116	3.260136169715447	RTN3;PRNP;GSK3A;GGA3;IFNGR1;CASP3;PICALM
Regulation Of Cellular Component Biogenesis (GO:0044087)	7/31	0.15124323401536285	0.5421529392271607	1.7259754335260116	3.260136169715447	RAP1B;TJP1;RAP1A;MSN;RAPGEF2;TRAF2;EZR
Transcription Initiation-Coupled Chromatin Remodeling (GO:0045815)	7/31	0.15124323401536285	0.5421529392271607	1.7259754335260116	3.260136169715447	SMARCD1;RBM14;SMARCB1;WBP2;VPS72;PHF1;TP53
Chondrocyte Differentiation (GO:0002062)	6/26	0.16394009479965885	0.5421529392271607	1.7750120365912374	3.209672958677592	BMPR2;TGFB1;EIF2AK3;SCX;SOX9;SLC39A14
Membrane Fusion (GO:0061025)	6/26	0.16394009479965885	0.5421529392271607	1.7750120365912374	3.209672958677592	VAPA;UBXN2A;CHP1;STX3;DNM1L;NAPG
Negative Regulation Of Epithelial Cell Migration (GO:0010633)	6/26	0.16394009479965885	0.5421529392271607	1.7750120365912374	3.209672958677592	DUSP10;DNAJA4;STC1;THBS1;CORO1C;PFN2
Negative Regulation Of Secretion By Cell (GO:1903531)	6/26	0.16394009479965885	0.5421529392271607	1.7750120365912374	3.209672958677592	RHBDF1;ANXA1;DPH3;LIF;TNFRSF1B;TNFRSF1A
Positive Regulation Of Glucose Transmembrane Transport (GO:0010828)	6/26	0.16394009479965885	0.5421529392271607	1.7750120365912374	3.209672958677592	OSBPL8;NR4A3;IRS2;PIK3R1;ERFE;ARPP19
Positive Regulation Of Peptide Hormone Secretion (GO:0090277)	6/26	0.16394009479965885	0.5421529392271607	1.7750120365912374	3.209672958677592	UCN;IRS2;FLNB;ACSL4;SELENOT;SOX4
Regulation Of Extrinsic Apoptotic Signaling Pathway Via Death Domain Receptors (GO:1902041)	6/26	0.16394009479965885	0.5421529392271607	1.7750120365912374	3.209672958677592	RNF34;FEM1B;PEA15;TNFAIP3;THBS1;ICAM1
Regulation Of Mitochondrial Fission (GO:0090140)	6/26	0.16394009479965885	0.5421529392271607	1.7750120365912374	3.209672958677592	KDR;MUL1;MIEF2;MIEF1;DNM1L;MYO19
Vasculogenesis (GO:0001570)	6/26	0.16394009479965885	0.5421529392271607	1.7750120365912374	3.209672958677592	SPRED1;TGFB1;SOX18;KDR;VEGFA;ENG
Cellular Response To Epidermal Growth Factor Stimulus (GO:0071364)	6/25	0.142523250851257	0.5421529392271607	1.8685857638800902	3.6404724549939123	ZFP36;GAREM1;IQGAP1;SOX9;PDE8A;ZFP36L1
Positive Regulation Of Cholesterol Transport (GO:0032376)	6/25	0.142523250851257	0.5421529392271607	1.8685857638800902	3.6404724549939123	EEPD1;ABCA5;ABCB4;LIPG;ADIPOQ;SIRT1
Protein Export From Nucleus (GO:0006611)	6/25	0.142523250851257	0.5421529392271607	1.8685857638800902	3.6404724549939123	EGR2;TGFB1;XPO6;CHP1;NUTF2;DUSP16
Regulation Of Sodium Ion Transmembrane Transport (GO:1902305)	6/25	0.142523250851257	0.5421529392271607	1.8685857638800902	3.6404724549939123	CAMK2D;SLMAP;SCN5A;SCN3B;SNTA1;YWHAH
Plasma Membrane Repair (GO:0001778)	5/20	0.1523936124300842	0.5421529392271607	1.9720885466794995	3.71006760205276	CHMP1B;MYOF;MYH9;SYT7;ARL8B
Regulation Of Cell-Substrate Junction Assembly (GO:0090109)	5/20	0.1523936124300842	0.5421529392271607	1.9720885466794995	3.71006760205276	MACF1;DAPK3;VCL;CORO1C;SLC9A1
Regulation Of Mononuclear Cell Migration (GO:0071675)	5/20	0.1523936124300842	0.5421529392271607	1.9720885466794995	3.71006760205276	AKIRIN1;CSF1;MSN;THBS1;CMKLR1
Regulation Of Nuclear-Transcribed mRNA Catabolic Process, Deadenylation-Dependent Decay (GO:1900151)	5/20	0.1523936124300842	0.5421529392271607	1.9720885466794995	3.71006760205276	NANOS1;ZFP36;HNRNPU;TOB1;ZFP36L1
Regulation Of Synapse Organization (GO:0050807)	5/20	0.1523936124300842	0.5421529392271607	1.9720885466794995	3.71006760205276	CDKL5;NEDD4;RAB17;PDLIM5;YWHAZ
Actin Filament Capping (GO:0051693)	4/15	0.16131163879853266	0.5421529392271607	2.151034151034151	3.9243835743723405	FLII;TWF2;TWF1;TRIOBP
Barbed-End Actin Filament Capping (GO:0051016)	4/15	0.16131163879853266	0.5421529392271607	2.151034151034151	3.9243835743723405	FLII;TWF2;TWF1;TRIOBP
Cardiac Myofibril Assembly (GO:0055003)	4/15	0.16131163879853266	0.5421529392271607	2.151034151034151	3.9243835743723405	CSRP3;ADPRHL1;NRAP;TCAP
Energy Reserve Metabolic Process (GO:0006112)	4/15	0.16131163879853266	0.5421529392271607	2.151034151034151	3.9243835743723405	GBE1;GFPT2;PRKAG2;PYGL
Establishment Of Melanosome Localization (GO:0032401)	4/15	0.16131163879853266	0.5421529392271607	2.151034151034151	3.9243835743723405	BLOC1S6;RAB17;BBS5;RAB11A
Glycosphingolipid Biosynthetic Process (GO:0006688)	4/15	0.16131163879853266	0.5421529392271607	2.151034151034151	3.9243835743723405	ST8SIA2;ST8SIA4;ST3GAL5;LARGE1
Immune Response-Activating Cell Surface Receptor Signaling Pathway (GO:0002429)	4/15	0.16131163879853266	0.5421529392271607	2.151034151034151	3.9243835743723405	CR1;FPR1;BCAR1;CMKLR1
Long-Chain fatty-acyl-CoA Biosynthetic Process (GO:0035338)	4/15	0.16131163879853266	0.5421529392271607	2.151034151034151	3.9243835743723405	HACD1;ELOVL5;ACSL4;ACSL3
Negative Regulation Of Calcium Ion Transport (GO:0051926)	4/15	0.16131163879853266	0.5421529392271607	2.151034151034151	3.9243835743723405	SLN;STC1;PACSIN3;CBARP
Negative Regulation Of mRNA Processing (GO:0050686)	4/15	0.16131163879853266	0.5421529392271607	2.151034151034151	3.9243835743723405	RBM20;SRSF4;RBMX;SRSF10
Negative Regulation Of Neuron Differentiation (GO:0045665)	4/15	0.16131163879853266	0.5421529392271607	2.151034151034151	3.9243835743723405	HEY1;DTX1;HES1;SOX9
Negative Regulation Of Oxidative Stress-Induced Intrinsic Apoptotic Signaling Pathway (GO:1902176)	4/15	0.16131163879853266	0.5421529392271607	2.151034151034151	3.9243835743723405	MAPK7;HSPB1;HIF1A;SIRT1
Phosphatidylserine Metabolic Process (GO:0006658)	4/15	0.16131163879853266	0.5421529392271607	2.151034151034151	3.9243835743723405	PLA2G15;OSBPL8;PLSCR1;PTDSS1
Positive Regulation Of Amyloid-Beta Formation (GO:1902004)	4/15	0.16131163879853266	0.5421529392271607	2.151034151034151	3.9243835743723405	GSK3A;IFNGR1;CASP3;PICALM
Positive Regulation Of Blood Coagulation (GO:0030194)	4/15	0.16131163879853266	0.5421529392271607	2.151034151034151	3.9243835743723405	THBD;PLAU;EMILIN1;THBS1
Positive Regulation Of Collagen Metabolic Process (GO:0010714)	4/15	0.16131163879853266	0.5421529392271607	2.151034151034151	3.9243835743723405	TGFB1;TGFB3;SCX;RUNX1
Positive Regulation Of Neuroblast Proliferation (GO:0002052)	4/15	0.16131163879853266	0.5421529392271607	2.151034151034151	3.9243835743723405	VCAN;HAPLN3;CX3CL1;VEGFA
Positive Regulation Of Potassium Ion Transmembrane Transport (GO:1901381)	4/15	0.16131163879853266	0.5421529392271607	2.151034151034151	3.9243835743723405	FLNA;ATP1B3;ATP1B1;KCNN4
Positive Regulation Of Protein Processing (GO:0010954)	4/15	0.16131163879853266	0.5421529392271607	2.151034151034151	3.9243835743723405	ANXA2;MYH9;ENO1;NKD2
Positive Regulation Of Regulatory T Cell Differentiation (GO:0045591)	4/15	0.16131163879853266	0.5421529392271607	2.151034151034151	3.9243835743723405	CR1;DUSP10;SOCS1;KLHL25
rRNA Transcription (GO:0009303)	4/15	0.16131163879853266	0.5421529392271607	2.151034151034151	3.9243835743723405	GTF3C1;GTF3C2;CAVIN1;ZFP36L1
Regulation Of Golgi Organization (GO:1903358)	4/15	0.16131163879853266	0.5421529392271607	2.151034151034151	3.9243835743723405	MAP2K1;PDCD10;STX18;STX5
Regulation Of T Cell Cytokine Production (GO:0002724)	4/15	0.16131163879853266	0.5421529392271607	2.151034151034151	3.9243835743723405	TRAF6;TRAF2;TNFRSF1B;CD55
Regulation Of Protein Sumoylation (GO:0033233)	4/15	0.16131163879853266	0.5421529392271607	2.151034151034151	3.9243835743723405	EGR1;GNL3L;ZMIZ1;MUL1
Regulation Of rRNA Processing (GO:2000232)	4/15	0.16131163879853266	0.5421529392271607	2.151034151034151	3.9243835743723405	YTHDF2;SHQ1;DIMT1;RIOK1
Regulation Of Triglyceride Biosynthetic Process (GO:0010866)	4/15	0.16131163879853266	0.5421529392271607	2.151034151034151	3.9243835743723405	FBXW7;FITM2;SIK1;SIRT1
Regulation Of Vascular Endothelial Growth Factor Production (GO:0010574)	4/15	0.16131163879853266	0.5421529392271607	2.151034151034151	3.9243835743723405	TGFB1;EIF2AK3;CYP1B1;HIF1A
Zinc Ion Transmembrane Transport (GO:0071577)	4/15	0.16131163879853266	0.5421529392271607	2.151034151034151	3.9243835743723405	SLC39A10;SLC39A7;SLC39A14;SLC39A3
SRP-dependent Cotranslational Protein Targeting To Membrane (GO:0006614)	3/10	0.16625373406156635	0.5421529392271607	2.5347527472527474	4.547955122011846	SRP19;SRPRB;SEC61B
Attachment Of Mitotic Spindle Microtubules To Kinetochore (GO:0051315)	3/10	0.16625373406156635	0.5421529392271607	2.5347527472527474	4.547955122011846	SEH1L;MIS12;MAPRE1
Cellular Modified Amino Acid Catabolic Process (GO:0042219)	3/10	0.16625373406156635	0.5421529392271607	2.5347527472527474	4.547955122011846	ALDH4A1;HOGA1;CDO1
Embryonic Cranial Skeleton Morphogenesis (GO:0048701)	3/10	0.16625373406156635	0.5421529392271607	2.5347527472527474	4.547955122011846	TBX1;MTHFD1L;TGFBR1
Endocrine System Development (GO:0035270)	3/10	0.16625373406156635	0.5421529392271607	2.5347527472527474	4.547955122011846	TBX1;WNT11;TGFBR1
Establishment Of Endothelial Intestinal Barrier (GO:0090557)	3/10	0.16625373406156635	0.5421529392271607	2.5347527472527474	4.547955122011846	TJP1;RAB1A;RAPGEF2
Establishment Of Epithelial Cell Apical/Basal Polarity (GO:0045198)	3/10	0.16625373406156635	0.5421529392271607	2.5347527472527474	4.547955122011846	MSN;EZR;MYO9A
Establishment Of Skin Barrier (GO:0061436)	3/10	0.16625373406156635	0.5421529392271607	2.5347527472527474	4.547955122011846	UGCG;IL18;FGFR1
Fluid Transport (GO:0042044)	3/10	0.16625373406156635	0.5421529392271607	2.5347527472527474	4.547955122011846	AQP9;TNPO1;AQP3
Intracellular Potassium Ion Homeostasis (GO:0030007)	3/10	0.16625373406156635	0.5421529392271607	2.5347527472527474	4.547955122011846	ATP1B3;ATP1A1;ATP1B1
Mitotic G1/S Transition Checkpoint Signaling (GO:0044819)	3/10	0.16625373406156635	0.5421529392271607	2.5347527472527474	4.547955122011846	PLK3;RPS27L;TP53
Negative Regulation Of Hippo Signaling (GO:0035331)	3/10	0.16625373406156635	0.5421529392271607	2.5347527472527474	4.547955122011846	MAP2K3;DLG5;VGLL4
Negative Regulation Of Interleukin-12 Production (GO:0032695)	3/10	0.16625373406156635	0.5421529392271607	2.5347527472527474	4.547955122011846	THBS1;JAK3;CMKLR1
Negative Regulation Of Microtubule Polymerization (GO:0031115)	3/10	0.16625373406156635	0.5421529392271607	2.5347527472527474	4.547955122011846	DYRK1A;TBCD;MAPRE1
Negative Regulation Of Nuclear-Transcribed mRNA Catabolic Process, Deadenylation-Dependent Decay (GO:1900152)	3/10	0.16625373406156635	0.5421529392271607	2.5347527472527474	4.547955122011846	HNRNPU;TENT4A;TOB1
Negative Regulation Of Synaptic Transmission (GO:0050805)	3/10	0.16625373406156635	0.5421529392271607	2.5347527472527474	4.547955122011846	ARF1;PLK2;ADIPOQ
Negative Regulation Of Vascular Permeability (GO:0043116)	3/10	0.16625373406156635	0.5421529392271607	2.5347527472527474	4.547955122011846	PTPRJ;FERMT2;VEGFA
Neutrophil Mediated Immunity (GO:0002446)	3/10	0.16625373406156635	0.5421529392271607	2.5347527472527474	4.547955122011846	ADAM17;ANXA3;STXBP2
Nuclear Body Organization (GO:0030575)	3/10	0.16625373406156635	0.5421529392271607	2.5347527472527474	4.547955122011846	SRPK2;ETS1;HIPK2
Peptidyl-Tyrosine Autophosphorylation (GO:0038083)	3/10	0.16625373406156635	0.5421529392271607	2.5347527472527474	4.547955122011846	DDR1;DYRK1A;KDR
Positive Regulation Of Cell Activation (GO:0050867)	3/10	0.16625373406156635	0.5421529392271607	2.5347527472527474	4.547955122011846	SELP;FLNA;JAK2
Positive Regulation Of Fatty Acid Biosynthetic Process (GO:0045723)	3/10	0.16625373406156635	0.5421529392271607	2.5347527472527474	4.547955122011846	LPGAT1;ELOVL5;MID1IP1
Positive Regulation Of Glycogen Biosynthetic Process (GO:0045725)	3/10	0.16625373406156635	0.5421529392271607	2.5347527472527474	4.547955122011846	EPM2AIP1;IGF2;IRS2
Positive Regulation Of Insulin Receptor Signaling Pathway (GO:0046628)	3/10	0.16625373406156635	0.5421529392271607	2.5347527472527474	4.547955122011846	IGF2;ERFE;SIRT1
Positive Regulation Of Lipid Transport (GO:0032370)	3/10	0.16625373406156635	0.5421529392271607	2.5347527472527474	4.547955122011846	PRELID1;ABCB4;ADIPOQ
Positive Regulation Of Muscle Contraction (GO:0045933)	3/10	0.16625373406156635	0.5421529392271607	2.5347527472527474	4.547955122011846	CTTN;SPHK1;ENO1
Positive Regulation Of Natural Killer Cell Mediated Cytotoxicity (GO:0045954)	3/10	0.16625373406156635	0.5421529392271607	2.5347527472527474	4.547955122011846	CD226;PVR;NECTIN2
Positive Regulation Of Potassium Ion Transmembrane Transporter Activity (GO:1901018)	3/10	0.16625373406156635	0.5421529392271607	2.5347527472527474	4.547955122011846	ATP1B3;ATP1B1;LRRC52
Positive Regulation Of Sodium Ion Transmembrane Transporter Activity (GO:2000651)	3/10	0.16625373406156635	0.5421529392271607	2.5347527472527474	4.547955122011846	CHP1;ATP1B1;SLC9A1
Positive Regulation Of Superoxide Anion Generation (GO:0032930)	3/10	0.16625373406156635	0.5421529392271607	2.5347527472527474	4.547955122011846	TGFB1;GSTP1;SOD1
Positive Regulation Of Vascular Permeability (GO:0043117)	3/10	0.16625373406156635	0.5421529392271607	2.5347527472527474	4.547955122011846	TJP1;TGFB1;VEGFA
Purine Ribonucleoside Monophosphate Metabolic Process (GO:0009167)	3/10	0.16625373406156635	0.5421529392271607	2.5347527472527474	4.547955122011846	AK4;AMPD3;HPRT1
Regulation Of Cellular Ketone Metabolic Process (GO:0010565)	3/10	0.16625373406156635	0.5421529392271607	2.5347527472527474	4.547955122011846	PDK4;PRKAG2;SIRT1
Regulation Of Glycogen Metabolic Process (GO:0070873)	3/10	0.16625373406156635	0.5421529392271607	2.5347527472527474	4.547955122011846	PPP1R3F;PPP1R3D;RUBCNL
Regulation Of Monooxygenase Activity (GO:0032768)	3/10	0.16625373406156635	0.5421529392271607	2.5347527472527474	4.547955122011846	POR;DDAH2;HM13
Regulation Of Systemic Arterial Blood Pressure (GO:0003073)	3/10	0.16625373406156635	0.5421529392271607	2.5347527472527474	4.547955122011846	GSK3A;BMPR2;ADM
Reverse Cholesterol Transport (GO:0043691)	3/10	0.16625373406156635	0.5421529392271607	2.5347527472527474	4.547955122011846	ABCA5;LIPG;LCAT
Semaphorin-Plexin Signaling Pathway Involved In Neuron Projection Guidance (GO:1902285)	3/10	0.16625373406156635	0.5421529392271607	2.5347527472527474	4.547955122011846	PLXNA2;PLXNA1;PLXNA3
Sphingoid Biosynthetic Process (GO:0046520)	3/10	0.16625373406156635	0.5421529392271607	2.5347527472527474	4.547955122011846	SPTLC2;SPHK1;SPTSSA
Sphingosine Biosynthetic Process (GO:0046512)	3/10	0.16625373406156635	0.5421529392271607	2.5347527472527474	4.547955122011846	SPTLC2;SPHK1;SPTSSA
Golgi Disassembly (GO:0090166)	2/5	0.15514151619434105	0.5421529392271607	3.9423354156655455	7.346217083914728	PLK3;STX5
IRE1-mediated Unfolded Protein Response (GO:0036498)	2/5	0.15514151619434105	0.5421529392271607	3.9423354156655455	7.346217083914728	PTPN1;XBP1
PERK-mediated Unfolded Protein Response (GO:0036499)	2/5	0.15514151619434105	0.5421529392271607	3.9423354156655455	7.346217083914728	DDIT3;EIF2AK3
R-loop Processing (GO:0062176)	2/5	0.15514151619434105	0.5421529392271607	3.9423354156655455	7.346217083914728	SRPK2;NFAT5
SA Node Cell Action Potential (GO:0086015)	2/5	0.15514151619434105	0.5421529392271607	3.9423354156655455	7.346217083914728	SCN5A;SCN3B
Activation Of Cysteine-Type Endopeptidase Activity Involved In Apoptotic Process By Cytochrome C (GO:0008635)	2/5	0.15514151619434105	0.5421529392271607	3.9423354156655455	7.346217083914728	CYCS;BOK
Adherens Junction Maintenance (GO:0034334)	2/5	0.15514151619434105	0.5421529392271607	3.9423354156655455	7.346217083914728	TJP1;FERMT2
Anterograde Axonal Protein Transport (GO:0099641)	2/5	0.15514151619434105	0.5421529392271607	3.9423354156655455	7.346217083914728	HSPB1;MAPK8IP3
Axo-Dendritic Protein Transport (GO:0099640)	2/5	0.15514151619434105	0.5421529392271607	3.9423354156655455	7.346217083914728	HSPB1;MAPK8IP3
Cell Surface Pattern Recognition Receptor Signaling Pathway (GO:0002752)	2/5	0.15514151619434105	0.5421529392271607	3.9423354156655455	7.346217083914728	FCN3;FFAR2
Cellular Heat Acclimation (GO:0070370)	2/5	0.15514151619434105	0.5421529392271607	3.9423354156655455	7.346217083914728	HSPA1B;HSPA1A
Cochlea Morphogenesis (GO:0090103)	2/5	0.15514151619434105	0.5421529392271607	3.9423354156655455	7.346217083914728	TBX1;SOX9
Dermatan Sulfate Proteoglycan Metabolic Process (GO:0050655)	2/5	0.15514151619434105	0.5421529392271607	3.9423354156655455	7.346217083914728	DSEL;CSGALNACT2
Enteric Nervous System Development (GO:0048484)	2/5	0.15514151619434105	0.5421529392271607	3.9423354156655455	7.346217083914728	SOX8;PHACTR4
Establishment Of Centrosome Localization (GO:0051660)	2/5	0.15514151619434105	0.5421529392271607	3.9423354156655455	7.346217083914728	PARD3;EZR
fatty-acyl-CoA Catabolic Process (GO:0036115)	2/5	0.15514151619434105	0.5421529392271607	3.9423354156655455	7.346217083914728	ACOT7;FITM2
Fructose Transmembrane Transport (GO:0015755)	2/5	0.15514151619434105	0.5421529392271607	3.9423354156655455	7.346217083914728	SLC2A9;SLC2A8
Ganglioside Catabolic Process (GO:0006689)	2/5	0.15514151619434105	0.5421529392271607	3.9423354156655455	7.346217083914728	HEXB;NEU1
Glandular Epithelial Cell Development (GO:0002068)	2/5	0.15514151619434105	0.5421529392271607	3.9423354156655455	7.346217083914728	CDK6;CDH2
Glomerulus Vasculature Development (GO:0072012)	2/5	0.15514151619434105	0.5421529392271607	3.9423354156655455	7.346217083914728	ANGPT2;TEK
Heat Acclimation (GO:0010286)	2/5	0.15514151619434105	0.5421529392271607	3.9423354156655455	7.346217083914728	HSPA1B;HSPA1A
Interleukin-3-Mediated Signaling Pathway (GO:0038156)	2/5	0.15514151619434105	0.5421529392271607	3.9423354156655455	7.346217083914728	IL3RA;JAK2
Interleukin-4-Mediated Signaling Pathway (GO:0035771)	2/5	0.15514151619434105	0.5421529392271607	3.9423354156655455	7.346217083914728	IL4R;JAK3
Lymphocyte Apoptotic Process (GO:0070227)	2/5	0.15514151619434105	0.5421529392271607	3.9423354156655455	7.346217083914728	CASP7;EBF4
Macrophage Derived Foam Cell Differentiation (GO:0010742)	2/5	0.15514151619434105	0.5421529392271607	3.9423354156655455	7.346217083914728	TGFB1;SOAT1
Myeloid Leukocyte Mediated Immunity (GO:0002444)	2/5	0.15514151619434105	0.5421529392271607	3.9423354156655455	7.346217083914728	ADAM17;SERPINB9
Negative Regulation Of Amyloid Precursor Protein Biosynthetic Process (GO:0042985)	2/5	0.15514151619434105	0.5421529392271607	3.9423354156655455	7.346217083914728	BACE2;AGO2
Negative Regulation Of Cellular Response To Hypoxia (GO:1900038)	2/5	0.15514151619434105	0.5421529392271607	3.9423354156655455	7.346217083914728	HYOU1;ENO1
Negative Regulation Of Endoplasmic Reticulum Calcium Ion Concentration (GO:0032471)	2/5	0.15514151619434105	0.5421529392271607	3.9423354156655455	7.346217083914728	RAP1GDS1;TGM2
Negative Regulation Of Glial Cell Proliferation (GO:0060253)	2/5	0.15514151619434105	0.5421529392271607	3.9423354156655455	7.346217083914728	RNF10;HES1
Negative Regulation Of Glycogen Biosynthetic Process (GO:0045719)	2/5	0.15514151619434105	0.5421529392271607	3.9423354156655455	7.346217083914728	GSK3A;SELENOS
Negative Regulation Of Glycogen Metabolic Process (GO:0070874)	2/5	0.15514151619434105	0.5421529392271607	3.9423354156655455	7.346217083914728	GSK3A;SELENOS
Negative Regulation Of Lens Fiber Cell Differentiation (GO:1902747)	2/5	0.15514151619434105	0.5421529392271607	3.9423354156655455	7.346217083914728	SPRED1;SPRY1
Negative Regulation Of Ruffle Assembly (GO:1900028)	2/5	0.15514151619434105	0.5421529392271607	3.9423354156655455	7.346217083914728	ARHGAP24;PFN2
Negative Regulation Of Trophoblast Cell Migration (GO:1901164)	2/5	0.15514151619434105	0.5421529392271607	3.9423354156655455	7.346217083914728	GJA1;TIMP1
Nucleotide-Binding Domain, Leucine Rich Repeat Containing Receptor Signaling Pathway (GO:0035872)	2/5	0.15514151619434105	0.5421529392271607	3.9423354156655455	7.346217083914728	RNF34;TNFAIP3
Positive Regulation Of Antigen Processing And Presentation (GO:0002579)	2/5	0.15514151619434105	0.5421529392271607	3.9423354156655455	7.346217083914728	CCL21;SLC11A1
Positive Regulation Of Behavior (GO:0048520)	2/5	0.15514151619434105	0.5421529392271607	3.9423354156655455	7.346217083914728	NR4A3;NPAS2
Positive Regulation Of Blood Circulation (GO:1903524)	2/5	0.15514151619434105	0.5421529392271607	3.9423354156655455	7.346217083914728	GSK3A;TGFB2
Positive Regulation Of Cholesterol Storage (GO:0010886)	2/5	0.15514151619434105	0.5421529392271607	3.9423354156655455	7.346217083914728	EHD1;SREBF2
Positive Regulation Of Dendritic Cell Antigen Processing And Presentation (GO:0002606)	2/5	0.15514151619434105	0.5421529392271607	3.9423354156655455	7.346217083914728	CCL21;SLC11A1
Positive Regulation Of Extrinsic Apoptotic Signaling Pathway Via Death Domain Receptors (GO:1902043)	2/5	0.15514151619434105	0.5421529392271607	3.9423354156655455	7.346217083914728	TIMP3;THBS1
Positive Regulation Of Focal Adhesion Disassembly (GO:0120183)	2/5	0.15514151619434105	0.5421529392271607	3.9423354156655455	7.346217083914728	PIK3R1;MAPRE2
Positive Regulation Of Glial Cell Migration (GO:1903977)	2/5	0.15514151619434105	0.5421529392271607	3.9423354156655455	7.346217083914728	CSF1;CX3CL1
Positive Regulation Of Ligase Activity (GO:0051351)	2/5	0.15514151619434105	0.5421529392271607	3.9423354156655455	7.346217083914728	MID1IP1;TMSB4X
Positive Regulation Of Opsonization (GO:1903028)	2/5	0.15514151619434105	0.5421529392271607	3.9423354156655455	7.346217083914728	FCN3;MYO18A
Positive Regulation Of Sterol Transport (GO:0032373)	2/5	0.15514151619434105	0.5421529392271607	3.9423354156655455	7.346217083914728	ABCB4;LIPG
Positive Regulation Of Trophoblast Cell Migration (GO:1901165)	2/5	0.15514151619434105	0.5421529392271607	3.9423354156655455	7.346217083914728	AGO2;VEGFA
Positive Regulation Of Vascular Associated Smooth Muscle Cell Differentiation (GO:1905065)	2/5	0.15514151619434105	0.5421529392271607	3.9423354156655455	7.346217083914728	EFEMP2;ENG
Positive Regulation Of Vesicle Fusion (GO:0031340)	2/5	0.15514151619434105	0.5421529392271607	3.9423354156655455	7.346217083914728	ANXA1;ANXA2
Postsynaptic Density Organization (GO:0097106)	2/5	0.15514151619434105	0.5421529392271607	3.9423354156655455	7.346217083914728	TMEM108;NRXN2
Protein Localization To Presynapse (GO:1905383)	2/5	0.15514151619434105	0.5421529392271607	3.9423354156655455	7.346217083914728	HSPB1;MAPK8IP3
Purine Nucleobase Biosynthetic Process (GO:0009113)	2/5	0.15514151619434105	0.5421529392271607	3.9423354156655455	7.346217083914728	PRPS1;PAICS
Purine Ribonucleoside Catabolic Process (GO:0046130)	2/5	0.15514151619434105	0.5421529392271607	3.9423354156655455	7.346217083914728	PNP;TADA2A
Regulation Of CD4-positive, Alpha-Beta T Cell Activation (GO:2000514)	2/5	0.15514151619434105	0.5421529392271607	3.9423354156655455	7.346217083914728	CD55;SH3RF1
Regulation Of NK T Cell Proliferation (GO:0051140)	2/5	0.15514151619434105	0.5421529392271607	3.9423354156655455	7.346217083914728	IL18;JAK2
Regulation Of Animal Organ Morphogenesis (GO:2000027)	2/5	0.15514151619434105	0.5421529392271607	3.9423354156655455	7.346217083914728	TBX1;CITED2
Regulation Of Atrial Cardiac Muscle Cell Membrane Depolarization (GO:0060371)	2/5	0.15514151619434105	0.5421529392271607	3.9423354156655455	7.346217083914728	SCN5A;SCN3B
Regulation Of Atrial Cardiac Muscle Cell Membrane Repolarization (GO:0060372)	2/5	0.15514151619434105	0.5421529392271607	3.9423354156655455	7.346217083914728	FLNA;SCN5A
Regulation Of Basement Membrane Organization (GO:0110011)	2/5	0.15514151619434105	0.5421529392271607	3.9423354156655455	7.346217083914728	LAMB1;LAMC1
Regulation Of Blood-Brain Barrier Permeability (GO:1905603)	2/5	0.15514151619434105	0.5421529392271607	3.9423354156655455	7.346217083914728	TJP1;VEGFA
Regulation Of Entry Of Bacterium Into Host Cell (GO:2000535)	2/5	0.15514151619434105	0.5421529392271607	3.9423354156655455	7.346217083914728	ITGAV;EXOC2
Regulation Of Focal Adhesion Disassembly (GO:0120182)	2/5	0.15514151619434105	0.5421529392271607	3.9423354156655455	7.346217083914728	PIK3R1;MAPRE2
Regulation Of Hematopoietic Stem Cell Proliferation (GO:1902033)	2/5	0.15514151619434105	0.5421529392271607	3.9423354156655455	7.346217083914728	THPO;N4BP2L2
Regulation Of Hepatocyte Proliferation (GO:2000345)	2/5	0.15514151619434105	0.5421529392271607	3.9423354156655455	7.346217083914728	XBP1;FBXW7
Regulation Of Histone Deacetylase Activity (GO:1901725)	2/5	0.15514151619434105	0.5421529392271607	3.9423354156655455	7.346217083914728	CAMK2D;VEGFA
Regulation Of Lens Fiber Cell Differentiation (GO:1902746)	2/5	0.15514151619434105	0.5421529392271607	3.9423354156655455	7.346217083914728	SPRED1;SPRY1
Regulation Of Long-Chain Fatty Acid Import Across Plasma Membrane (GO:0010746)	2/5	0.15514151619434105	0.5421529392271607	3.9423354156655455	7.346217083914728	IRS2;THBS1
Regulation Of Macrophage Apoptotic Process (GO:2000109)	2/5	0.15514151619434105	0.5421529392271607	3.9423354156655455	7.346217083914728	SELENOS;SIRT1
Regulation Of Pentose-Phosphate Shunt (GO:0043456)	2/5	0.15514151619434105	0.5421529392271607	3.9423354156655455	7.346217083914728	PGAM1;TP53
Regulation Of Phospholipid Transport (GO:2001138)	2/5	0.15514151619434105	0.5421529392271607	3.9423354156655455	7.346217083914728	PRELID1;ABCB4
Regulation Of Plasma Membrane Repair (GO:1905684)	2/5	0.15514151619434105	0.5421529392271607	3.9423354156655455	7.346217083914728	ANXA2;MYH9
Regulation Of Positive Chemotaxis (GO:0050926)	2/5	0.15514151619434105	0.5421529392271607	3.9423354156655455	7.346217083914728	KDR;VEGFA
Regulation Of pro-B Cell Differentiation (GO:2000973)	2/5	0.15514151619434105	0.5421529392271607	3.9423354156655455	7.346217083914728	HES1;FNIP1
Regulation Of Protein Depolymerization (GO:1901879)	2/5	0.15514151619434105	0.5421529392271607	3.9423354156655455	7.346217083914728	SLN;WDR1
Regulation Of Response To Wounding (GO:1903034)	2/5	0.15514151619434105	0.5421529392271607	3.9423354156655455	7.346217083914728	TNFRSF12A;PLAU
Regulation Of Translation In Response To Endoplasmic Reticulum Stress (GO:0036490)	2/5	0.15514151619434105	0.5421529392271607	3.9423354156655455	7.346217083914728	SESN2;NCK1
Regulation Of Ventricular Cardiac Muscle Cell Membrane Depolarization (GO:0060373)	2/5	0.15514151619434105	0.5421529392271607	3.9423354156655455	7.346217083914728	SCN5A;SCN3B
Response To Heparin (GO:0071503)	2/5	0.15514151619434105	0.5421529392271607	3.9423354156655455	7.346217083914728	EGR1;SOX9
Response To Interleukin-4 (GO:0070670)	2/5	0.15514151619434105	0.5421529392271607	3.9423354156655455	7.346217083914728	XBP1;JAK3
Response To Testosterone (GO:0033574)	2/5	0.15514151619434105	0.5421529392271607	3.9423354156655455	7.346217083914728	MSN;NKX3-1
Ruffle Assembly (GO:0097178)	2/5	0.15514151619434105	0.5421529392271607	3.9423354156655455	7.346217083914728	PIP5K1A;ARF6
Skeletal Muscle Thin Filament Assembly (GO:0030240)	2/5	0.15514151619434105	0.5421529392271607	3.9423354156655455	7.346217083914728	ACTC1;TCAP
Smooth Muscle Cell Migration (GO:0014909)	2/5	0.15514151619434105	0.5421529392271607	3.9423354156655455	7.346217083914728	DDR1;ITGB3
Sphingomyelin Biosynthetic Process (GO:0006686)	2/5	0.15514151619434105	0.5421529392271607	3.9423354156655455	7.346217083914728	VAPA;SGMS2
Thiamine-Containing Compound Metabolic Process (GO:0042723)	2/5	0.15514151619434105	0.5421529392271607	3.9423354156655455	7.346217083914728	SLC25A19;SLC19A2
Thyroid Hormone Generation (GO:0006590)	2/5	0.15514151619434105	0.5421529392271607	3.9423354156655455	7.346217083914728	THPO;DIO2
Tooth Mineralization (GO:0034505)	2/5	0.15514151619434105	0.5421529392271607	3.9423354156655455	7.346217083914728	TBX1;FAM20A
Type B Pancreatic Cell Development (GO:0003323)	2/5	0.15514151619434105	0.5421529392271607	3.9423354156655455	7.346217083914728	CDK6;CDH2
Type B Pancreatic Cell Differentiation (GO:0003309)	2/5	0.15514151619434105	0.5421529392271607	3.9423354156655455	7.346217083914728	CDK6;CDH2
Tyrosine Phosphorylation Of STAT Protein (GO:0007260)	2/5	0.15514151619434105	0.5421529392271607	3.9423354156655455	7.346217083914728	JAK2;JAK3
Venous Blood Vessel Development (GO:0060841)	2/5	0.15514151619434105	0.5421529392271607	3.9423354156655455	7.346217083914728	BMPR2;ENG
White Fat Cell Differentiation (GO:0050872)	2/5	0.15514151619434105	0.5421529392271607	3.9423354156655455	7.346217083914728	CTBP2;SIRT1
Positive Regulation Of Peptidyl-Serine Phosphorylation Of STAT Protein (GO:0033141)	1/1	0.14473292727811665	0.5421529392271607	Infinity	Infinity	LIF
Regulation Of Peptidyl-Serine Phosphorylation Of STAT Protein (GO:0033139)	1/1	0.14473292727811665	0.5421529392271607	Infinity	Infinity	LIF
Regulation Of Serine-Type Endopeptidase Activity (GO:1900003)	1/1	0.14473292727811665	0.5421529392271607	Infinity	Infinity	CR1
Reproductive System Development (GO:0061458)	1/1	0.14473292727811665	0.5421529392271607	Infinity	Infinity	TBX3
Positive Regulation Of Establishment Of Protein Localization To Mitochondrion (GO:1903749)	7/32	0.17090232005948308	0.5552764935168596	1.6568015414258188	2.9270101694852984	GSK3A;FBXW7;UBE2D3;MICALL2;NMT1;RHOU;SREBF2
Purine Ribonucleoside Triphosphate Metabolic Process (GO:0009205)	7/32	0.17090232005948308	0.5552764935168596	1.6568015414258188	2.9270101694852984	AK4;ATP1B1;GIMAP7;GTPBP1;NADK;HSPA1B;HSPA1A
Regulation Of Nervous System Development (GO:0051960)	7/32	0.17090232005948308	0.5552764935168596	1.6568015414258188	2.9270101694852984	HEYL;YTHDF2;HEY1;BHLHE40;HES1;TNFRSF1B;CX3CL1
Modification-Dependent Protein Catabolic Process (GO:0019941)	31/180	0.17068971416150777	0.5552764935168596	1.2329107631121055	2.179672687733976	PSMD11;RNF34;UBE2D3;FBXO45;RNF6;RCHY1;HERC4;RNF114;C18ORF25;ZNRF3;PSMD3;ELOC;XBP1;KLHL25;UBE2A;UBE2G2;FBXO10;KCTD6;MIB1;RNF146;RNF144B;SPSB2;NPLOC4;RNF128;UBE2R2;RNF149;TOLLIP;NEDD4;MKRN2;SQSTM1;UBA52
Protein Stabilization (GO:0050821)	31/180	0.17068971416150777	0.5552764935168596	1.2329107631121055	2.179672687733976	STX12;HSP90AB1;TAF9;PIK3R1;NAPG;RAB21;TBRG1;PDCD10;BAG3;BAG1;ZNF207;CDC37L1;FLNA;CHP1;PPARGC1A;SOX4;DNAAF2;FBXW7;USP2;MUL1;ATP1B3;ATP1B1;MAPK8IP3;HYPK;AAK1;PFN1;PLPP3;CRYAB;HSPA1B;PFN2;HSPA1A
Regulation Of DNA Metabolic Process (GO:0051052)	21/117	0.17220455325550488	0.559099162686486	1.2956322744907856	2.2791107746490704	ANKRD17;SMG1;NSMCE3;ALYREF;TAF9;JADE1;PDGFA;SMC5;BAZ1A;TERF2;PPP2CA;HELB;NSMCE4A;MYC;SUB1;UIMC1;UBE2N;TERF2IP;TAF7;MPV17;KPNA1
Cellular Response To Type II Interferon (GO:0071346)	9/44	0.17735031443595226	0.5655215765384706	1.5217798594847776	2.6321135490684022	HCK;CCL21;IFNGR1;IRF1;DAPK3;CCL2;CD58;JAK2;CX3CL1
Positive Regulation Of NIK/NF-kappaB Signaling (GO:1901224)	9/44	0.17735031443595226	0.5655215765384706	1.5217798594847776	2.6321135490684022	NFAT5;MYO1C;IRAK1;TNFSF14;TCIM;SPHK1;TRAF6;TERF2IP;LIMS1
SMAD Protein Signal Transduction (GO:0060395)	8/38	0.1750466242348088	0.5655215765384706	1.578024096385542	2.750027194832726	JUN;TGFB2;SMAD3;TGFB1;ZMIZ1;TGFB3;ATOH8;HIPK2
T Cell Differentiation (GO:0030217)	8/38	0.1750466242348088	0.5655215765384706	1.578024096385542	2.750027194832726	LFNG;ANXA1;TGFB1;CHD7;PIK3R1;SOX4;PTPN2;ZFP36L1
Collagen Fibril Organization (GO:0030199)	8/38	0.1750466242348088	0.5655215765384706	1.578024096385542	2.750027194832726	ADAMTS2;TGFB2;BMP1;SCX;CYP1B1;ATP7A;TGFBR1;LOXL2
Mitotic Spindle Organization (GO:0007052)	14/74	0.1758439891362164	0.5655215765384706	1.3813919768003866	2.401077657084839	GPSM2;SUN2;PLK3;VCP;PLK2;BCCIP;TUBG2;TUBG1;CKAP5;RAB11A;ZNF207;SBDS;FLNA;PCNT
Regulation Of Vesicle-Mediated Transport (GO:0060627)	14/74	0.1758439891362164	0.5655215765384706	1.3813919768003866	2.401077657084839	MBTPS1;PTPN1;MAP2K1;SPHK1;ARFGAP3;RAB11A;RAB21;SCFD1;RNF139;DNAJC5;PACSIN3;RAB17;ATP9A;PICALM
Purine Ribonucleotide Metabolic Process (GO:0009150)	13/68	0.17713889193943036	0.5655215765384706	1.3992270531400965	2.421811782686545	ACOT9;ACOT7;AK4;AMPD3;ATP1B1;GIMAP7;GTPBP1;ACLY;HPRT1;NADK;HSPA1B;EPHA2;HSPA1A
Response To Insulin (GO:0032868)	13/68	0.17713889193943036	0.5655215765384706	1.3992270531400965	2.421811782686545	HDAC5;GSK3A;XBP1;SORT1;INSIG1;IRS2;PIK3R1;SIRT1;SLC39A14;HDAC9;FOXO1;ZFP36L1;SELENOS
Fc Receptor Mediated Stimulatory Signaling Pathway (GO:0002431)	5/21	0.1776154771637238	0.5655215765384706	1.8486826275264678	3.1947718695882052	FGR;HCK;NR4A3;VAV1;VAV2
Focal Adhesion Assembly (GO:0048041)	5/21	0.1776154771637238	0.5655215765384706	1.8486826275264678	3.1947718695882052	CTTN;ACTN2;PIP5K1A;WHAMM;FERMT2
Glutamate Receptor Signaling Pathway (GO:0007215)	5/21	0.1776154771637238	0.5655215765384706	1.8486826275264678	3.1947718695882052	HOMER1;HOMER2;KCNB1;CDK5R1;CPEB4
Mitotic Cell Cycle Checkpoint Signaling (GO:0007093)	5/21	0.1776154771637238	0.5655215765384706	1.8486826275264678	3.1947718695882052	PLK3;UIMC1;RBBP8;NABP1;INIP
Negative Regulation Of Antigen Receptor-Mediated Signaling Pathway (GO:0050858)	5/21	0.1776154771637238	0.5655215765384706	1.8486826275264678	3.1947718695882052	PRNP;PTPRJ;EZR;DGKZ;PTPN2
Negative Regulation Of Protein Tyrosine Kinase Activity (GO:0061099)	5/21	0.1776154771637238	0.5655215765384706	1.8486826275264678	3.1947718695882052	ERRFI1;SH3BP5;CBLB;SOCS6;SNX6
Negative Regulation Of Type II Interferon Production (GO:0032689)	5/21	0.1776154771637238	0.5655215765384706	1.8486826275264678	3.1947718695882052	PRNP;CR1;DDIT3;ZC3H12A;RARA
Positive Regulation Of Glucose Import (GO:0046326)	5/21	0.1776154771637238	0.5655215765384706	1.8486826275264678	3.1947718695882052	OSBPL8;IRS2;PIK3R1;ERFE;ARPP19
Positive Regulation Of Phosphatidylinositol 3-Kinase Activity (GO:0043552)	5/21	0.1776154771637238	0.5655215765384706	1.8486826275264678	3.1947718695882052	FGR;TGFB1;CCL21;PDGFB;TEK
Positive Regulation Of Striated Muscle Cell Differentiation (GO:0051155)	5/21	0.1776154771637238	0.5655215765384706	1.8486826275264678	3.1947718695882052	MYOG;TGFB1;MYOD1;MYF6;PIEZO1
Protein N-linked Glycosylation Via Asparagine (GO:0018279)	5/21	0.1776154771637238	0.5655215765384706	1.8486826275264678	3.1947718695882052	RPN2;OSTC;MAGT1;UGGT1;UBE2J1
Protein Depolymerization (GO:0051261)	5/21	0.1776154771637238	0.5655215765384706	1.8486826275264678	3.1947718695882052	WDR1;CFL2;TWF2;TWF1;CKAP5
Regulation Of Bone Resorption (GO:0045124)	5/21	0.1776154771637238	0.5655215765384706	1.8486826275264678	3.1947718695882052	UBASH3B;ITGB3;PLEKHM1;TNFAIP3;PRKCA
Regulation Of Chondrocyte Differentiation (GO:0032330)	5/21	0.1776154771637238	0.5655215765384706	1.8486826275264678	3.1947718695882052	PKDCC;SOX9;WNT9A;TGFBR1;LOXL2
Regulation Of Extrinsic Apoptotic Signaling Pathway In Absence Of Ligand (GO:2001239)	5/21	0.1776154771637238	0.5655215765384706	1.8486826275264678	3.1947718695882052	MAPK7;PPP2R1B;HSPA1B;FGFR1;HSPA1A
Regulation Of Muscle Cell Differentiation (GO:0051147)	5/21	0.1776154771637238	0.5655215765384706	1.8486826275264678	3.1947718695882052	MYOD1;IGF2;LAMB1;LAMC1;HDAC9
Regulation Of Transmembrane Transport (GO:0034762)	5/21	0.1776154771637238	0.5655215765384706	1.8486826275264678	3.1947718695882052	KCNJ5;KCNJ11;NEDD4;PIM1;KCNJ15
Type I Interferon-Mediated Signaling Pathway (GO:0060337)	5/21	0.1776154771637238	0.5655215765384706	1.8486826275264678	3.1947718695882052	IFITM3;IFITM2;IRAK1;TRAF3;IFNAR1
Positive Regulation Of Cell-Substrate Adhesion (GO:0010811)	12/62	0.1780845059535214	0.5666093579980424	1.4206470304200869	2.451322315204376	CDK6;CSF1;CCL21;MYADM;PDGFB;FLNA;JAK2;CRK;CX3CL1;TRIOBP;FERMT2;LIMS1
Cell Junction Organization (GO:0034330)	10/50	0.1783980517609295	0.5667960958804388	1.4796189097925712	2.55047531002314	TJP1;VMP1;TGFB2;SMAD3;TGFB1;MYOT;TGFB3;PPFIA4;MYO9A;LIMS1
Chordate Embryonic Development (GO:0043009)	10/50	0.1783980517609295	0.5667960958804388	1.4796189097925712	2.55047531002314	TBX1;WNT11;TGFB1;TGFB3;CHD7;IGF2;SOX8;TGFBR1;VEGFA;FGFR1
Regulation Of G Protein-Coupled Receptor Signaling Pathway (GO:0008277)	11/56	0.17856071365062492	0.566907961683069	1.446846846846847	2.4926662383560454	LRPAP1;RAMP3;DYNLT1;GRK5;GRK4;RGS16;CRY1;NMT1;SLC39A14;GIT1;RGS6
Metal Ion Transport (GO:0030001)	21/118	0.18256890760747221	0.5792200435364026	1.2821702480826342	2.1804941134448548	KCNK5;KCNJ5;RAMP3;SLC11A1;KCNC4;KCNJ15;SLC3A2;MAGT1;SELENOK;SLC4A4;SLC9B2;SLC5A6;PANX1;SLN;CHP1;KCNQ4;TRPM7;SCN5A;KCNN4;SCN3B;SGK1
Positive Regulation Of Hydrolase Activity (GO:0051345)	24/137	0.18349588386646837	0.5817460380884186	1.2580383122660284	2.133083268936872	BCAR3;ITGB1;CDKL5;CCL21;RGS16;RAP1GDS1;FZD10;RHOC;CX3CL1;RAP1A;WNT11;CTSL;RASGEF1B;RAPGEF2;CCL2;MAPRE2;RGS6;FERMT2;TGM2;EZH2;PICALM;NDEL1;RAPGEF4;LIMS1
Phosphate-Containing Compound Metabolic Process (GO:0006796)	26/150	0.1865583964136447	0.5870559773145865	1.2420609406119152	2.0854339464470875	INPP1;LCAT;CLN8;DUSP16;PLB1;HK2;NANP;DUSP10;RICTOR;PAK2;NADK;DUSP4;DUSP5;TGFB1;GFPT2;SPHK1;IPMK;PLA2G2A;DUSP8;PLA2G15;INPP4B;TOLLIP;PXYLP1;TOP1;PLPP3;PLPP1
Adherens Junction Organization (GO:0034332)	6/27	0.18662256113372871	0.5870559773145865	1.6903500928537039	2.8375350739540517	TJP1;CDH2;TBCD;PAK2;FERMT2;VCL
Cell-Substrate Junction Assembly (GO:0007044)	6/27	0.18662256113372871	0.5870559773145865	1.6903500928537039	2.8375350739540517	CTTN;ACTN2;PIP5K1A;LAMC1;WHAMM;FERMT2
Cellular Response To Glucose Stimulus (GO:0071333)	6/27	0.18662256113372871	0.5870559773145865	1.6903500928537039	2.8375350739540517	XBP1;KCNB1;TRA2B;SELENOT;SLC39A14;SOX4
Negative Regulation Of T Cell Proliferation (GO:0042130)	6/27	0.18662256113372871	0.5870559773145865	1.6903500928537039	2.8375350739540517	PRNP;CR1;SDC4;DLG5;PLA2G2A;SCRIB
Negative Regulation Of Intracellular Steroid Hormone Receptor Signaling Pathway (GO:0033144)	6/27	0.18662256113372871	0.5870559773145865	1.6903500928537039	2.8375350739540517	HEYL;DAB2;CRY1;SIRT1;CNOT9;STRN3
Neural Tube Closure (GO:0001843)	6/27	0.18662256113372871	0.5870559773145865	1.6903500928537039	2.8375350739540517	CSRP3;TGFB2;TGFB1;MTHFD1L;SCRIB;PHACTR4
Positive Regulation Of Epidermal Growth Factor Receptor Signaling Pathway (GO:0045742)	6/27	0.18662256113372871	0.5870559773145865	1.6903500928537039	2.8375350739540517	BCAR3;DGKD;FBXW7;PLAUR;CNOT9;HBEGF
Regulation Of Osteoclast Differentiation (GO:0045670)	6/27	0.18662256113372871	0.5870559773145865	1.6903500928537039	2.8375350739540517	MAFB;CSF1;TNFAIP6;UBASH3B;TRAF6;FSTL3
Response To cAMP (GO:0051591)	6/27	0.18662256113372871	0.5870559773145865	1.6903500928537039	2.8375350739540517	RAP1B;RAP1A;AQP9;RAPGEF2;EZR;ZFP36L1
Ventricular Cardiac Muscle Tissue Morphogenesis (GO:0055010)	6/27	0.18662256113372871	0.5870559773145865	1.6903500928537039	2.8375350739540517	FKBP1A;TGFB2;TGFB1;TGFBR1;BMPR1A;ENG
Memory (GO:0007613)	9/45	0.19511074925711053	0.5925687861568335	1.479387656702025	2.417597462329417	PRNP;YTHDF1;PLK2;ATXN1L;VLDLR;CIC;NGF;SGK1;PJA2
Regulation Of Phagocytosis (GO:0050764)	9/45	0.19511074925711053	0.5925687861568335	1.479387656702025	2.417597462329417	FGR;HCK;PLSCR1;SLC11A1;SPHK1;ADIPOQ;ITGAV;SYT7;TGM2
Positive Regulation Of Nucleocytoplasmic Transport (GO:0046824)	8/39	0.19413978497780804	0.5925687861568335	1.5269957248348232	2.503016024273134	SMAD3;TGFB1;BAG3;NCBP2;NEDD4;ZC3H12A;FLNA;PIK3R1
Regulation Of Cell Development (GO:0060284)	8/39	0.19413978497780804	0.5925687861568335	1.5269957248348232	2.503016024273134	HEYL;YTHDF2;HEY1;ANXA2;BHLHE40;HES1;HDAC9;CX3CL1
Positive Regulation Of Nucleic Acid-Templated Transcription (GO:1903508)	76/477	0.1950755641986002	0.5925687861568335	1.1245031417470275	1.8378522732442677	RNF10;CITED2;SCX;ELK1;ETS1;SOX18;ZMIZ1;VPS72;MYC;SOX8;SOX9;YAF2;SOX4;NKX3-1;YWHAH;MAP2K3;NCOA1;MAP2K1;CHUK;ZNF281;TFE3;DYRK1A;RHOG;AXIN1;MSL3;POU3F1;TGFBR1;RUNX1;MED22;DDIT3;MORF4L2;IRF1;RARA;TP53;PPARD;CREB5;SHC1;WBP2;TAF9;PDGFB;FOXK2;RNF6;HIF1A;FOXO1;NPAS2;GLIS2;SERTAD3;WNT11;NFIL3;TP53INP2;ATOH8;HIVEP3;PPARGC1A;BRD4;TBX1;EGR1;JUN;EGR2;ZFHX3;SMAD3;TGFB1;NFYA;TGFB3;SS18L1;IL31RA;HMGA1;KLF4;FLI1;…
Muscle Tissue Development (GO:0060537)	7/33	0.1916001770333257	0.5925687861568335	1.5929487179487178	2.632100036114509	MYOG;CSRP3;POGLUT1;MYOD1;MYF6;MSC;ENG
Negative Regulation Of Stress-Activated MAPK Cascade (GO:0032873)	7/33	0.1916001770333257	0.5925687861568335	1.5929487179487178	2.632100036114509	CYLD;DUSP10;DUSP1;GSTP1;MYC;EZR;FOXO1
Positive Regulation Of Protein Tyrosine Kinase Activity (GO:0061098)	7/33	0.1916001770333257	0.5925687861568335	1.5929487179487178	2.632100036114509	PRNP;PTPN1;ADAM17;FBXW7;DOK7;PDGFB;HBEGF
Regulation Of Endothelial Cell Apoptotic Process (GO:2000351)	7/33	0.1916001770333257	0.5925687861568335	1.5929487179487178	2.632100036114509	MAPK7;KDR;TNFAIP3;CCL2;TEK;THBS1;ICAM1
Regulation Of Protein Import Into Nucleus (GO:0042306)	7/33	0.1916001770333257	0.5925687861568335	1.5929487179487178	2.632100036114509	SMAD3;TGFB1;BAG3;ZC3H12A;CHP1;FLNA;PIK3R1
Tight Junction Assembly (GO:0120192)	7/33	0.1916001770333257	0.5925687861568335	1.5929487179487178	2.632100036114509	CLDN9;PARD3;CLDN12;MICALL2;TBCD;STRN;PAK2
Vesicle-Mediated Transport (GO:0016192)	58/361	0.2112891400280436	0.5925687861568335	1.1349028236156948	1.764237934756389	PLEKHF2;ARF4;ARF1;TINAGL1;DOC2A;WIPF3;GDI2;ARHGAP1;ARL5B;ACTR1A;CHMP1B;AP1S2;ARL5A;RUBCN;ANXA2;SCRIB;EPS15L1;ARFGAP3;MAPK8IP3;EPN1;MAPK8IP1;BIN3;DNAJC5;RAB35;PLIN3;RHOU;SQSTM1;EXOC2;ARF6;RAB1A;STX12;RAB5C;STXBP2;GOSR1;CLEC16A;CORO1C;RHOBTB2;AP5M1;BLOC1S2;STX5;AP4S1;STX3;RAB11FIP3;ATP9A;SPAG9;SORT1;RAB3IP;TVP23B;SEPTIN9;RAB11A;SYT7;MIB1;EHD1;HOOK2;RAB17;TMCC1;LRP12;PICALM
Negative Regulation Of Gene Expression (GO:0010629)	47/287	0.19858151103993357	0.5925687861568335	1.1608607563850688	1.8765959892681234	SUV39H2;BTG2;CITED2;PDGFB;PPM1D;HIF1A;HDAC9;TOB1;PPP2CB;ZFP36;RNF139;PDCD10;NOCT;ZC3H12A;ATOH8;KDR;EMILIN1;IGF2BP2;MARK1;NKX3-1;NANOS1;ZNF540;TGFB2;YTHDF2;SMAD3;TGFB1;FBXW7;SLC11A1;ZNF281;DAPK3;SETDB2;EIF2AK3;ATP2B1;KLF4;SIRT1;TERF2;VEGFA;SHQ1;AGO2;MYADM;CNOT9;HSPA1B;EZH2;ENG;HSPA1A;BMPR1A;PICALM
Protein-Containing Complex Assembly (GO:0065003)	47/287	0.19858151103993357	0.5925687861568335	1.1608607563850688	1.8765959892681234	SRP19;PSMD11;HSP90AB1;GPAA1;PEF1;CLTC;MIS12;LAMC1;HIGD1A;CX3CL1;NAPG;SLC9A1;SLC9A3R2;OTUD6B;ZC3H12A;HES1;SOX9;DNM1L;PPARGC1A;BOK;NCK1;DBNL;SMAD3;TGFB1;DNAAF3;DNAAF2;SLC31A1;MID1IP1;ADRM1;TBCD;AXIN1;TRAPPC2B;CHCHD10;TRAF2;TBCA;FKBP1A;EID2;SHQ1;NPC1;PARD3;PSMG3;TCAP;SRPRB;TP53;FERMT2;HSPA1A;PICALM
Protein Polyubiquitination (GO:0000209)	35/209	0.19800218650361237	0.5925687861568335	1.1918692753232758	1.9302051232038986	LRSAM1;RNF34;CBFB;UBE2D3;CUL1;TNFAIP3;FBXO45;RNF6;PRPF19;UBE2J1;TRIM8;RNF115;RNF114;UBE2Q1;ARRDC4;ANAPC7;MUL1;UBE2E2;UBE2QL1;TRAF2;UBE2G2;UBE2A;RNF146;RNF144B;UBE2W;UBOX5;UBE2R2;TRAF3;NEDD4;TRAF6;TRAF5;UBE2N;BLMH;TRIM38;ZNF598
Positive Regulation Of Protein Metabolic Process (GO:0051247)	30/178	0.20888323536177347	0.5925687861568335	1.200714840510262	1.8802952645879016	MTPN;RAB1A;VCP;GSK3A;CSF1;RPS27L;TNFAIP3;OAZ1;THBS1;LARP1B;FOXO1;MAPK7;STX5;SOX4;YTHDF1;TGFB1;IST1;PLK2;IL18;SAMD4A;AXIN1;MSN;KLF4;NEDD4;AGO2;BCL3;ASB5;EZR;SEC22B;VGLL4
Negative Regulation Of Macromolecule Metabolic Process (GO:0010605)	28/164	0.198185262764623	0.5925687861568335	1.2195649062544727	1.9739304562820026	HSP90AB1;CITED2;PDGFB;HIF1A;PPP2CB;PDCD10;NOCT;ZC3H12A;ATOH8;KDR;EMILIN1;MARK1;NKX3-1;TGFB2;SMAD3;TGFB1;FBXW7;ZNF281;SETDB2;KLF4;SIRT1;TERF2;VEGFA;SUB1;MYADM;BMPR1A;PICALM;ENG
Regulation Of Neuron Projection Development (GO:0010975)	24/138	0.19340004247340525	0.5925687861568335	1.246900641599141	2.0486508667030003	DDR1;GSK3A;YTHDF1;CDKL5;PRAG1;LPAR1;TWF2;TWF1;CX3CL1;RAP1A;CDH2;RAPGEF2;SPOCK1;PTPN9;DENND5A;RAB17;PDLIM5;S100A9;PAK2;ARSB;DBN1;MARK1;NDEL1;CDK5R1
Brain Development (GO:0007420)	22/125	0.18994333600572913	0.5925687861568335	1.2649717593966545	2.101155387330881	RTN3;EGR2;ZFHX3;ANAPC7;UTP3;SMG9;SYNJ2;PCDH18;MEIS2;CDH2;TMX2;DNAJC30;B3GNT5;DHX37;RAB18;RAPGEF2;FLNB;CIC;NES;GIT1;PAFAH1B2;CDK5R1
Positive Regulation Of Cellular Component Organization (GO:0051130)	16/88	0.1973596791250673	0.5925687861568335	1.3155942589904854	2.1348508942323674	PPP1R15A;VCP;TGFB2;CD151;TGFB1;ANXA2;TGFB3;ASAP1;RHOC;TGFBR1;RUNX1;VEGFA;DAB2;GNL3L;FNIP1;FNIP2
Positive Regulation Of Protein-Containing Complex Assembly (GO:0031334)	15/82	0.20024511235323458	0.5925687861568335	1.3253125090216231	2.131384940001593	VCP;TGFB1;MED9;RHOC;VEGFA;RAP1B;PPP2CA;GNL3L;PSMC6;PIEZO1;FNIP1;TP53;FNIP2;FERMT2;ATR
Adenylate Cyclase-Activating G Protein-Coupled Receptor Signaling Pathway (GO:0007189)	13/70	0.2057285012232528	0.5925687861568335	1.349911009407577	2.1344765000855968	PTGFR;PTGIR;RAMP3;PTGER3;ADCY4;ADM;ADGRG3;ADGRF2;GNA13;ADGRE5;GNAS;RAPGEF2;ADGRL4
Negative Regulation Of Phosphorylation (GO:0042326)	13/69	0.1911838524044349	0.5925687861568335	1.3741287094547965	2.2735230694363593	PRNP;CDKN1A;TGFB1;HNRNPU;IRS2;SIRT1;CORO1C;IBTK;ZC3H12A;MYADM;CHP1;TERF2IP;PLPP3
Negative Regulation Of Cellular Component Organization (GO:0051129)	12/64	0.20822502515870067	0.5925687861568335	1.3657839022397207	2.1431005968106267	RUBCN;DNAJB1;LRSAM1;SLN;HSPA5;DNAJA4;PACSIN3;TERF2;CRYAB;HSPA1B;VEGFA;HSPA1A
Positive Regulation Of Response To Stimulus (GO:0048584)	12/64	0.20822502515870067	0.5925687861568335	1.3657839022397207	2.1431005968106267	SELENON;TGFB2;HOMER1;UIMC1;ADIPOQ;CEBPG;TAF9;UBE2N;CCDC117;IER5;SIRT1;NPAS2
Regulation Of Cellular Biosynthetic Process (GO:0031326)	12/63	0.1928851539596188	0.5925687861568335	1.3926775925242139	2.291874258695368	CYFIP1;MTPN;EIF2B4;JADE1;PDK4;PDGFA;FITM2;JAK2;TNFRSF1B;MFSD12;SIRT1;EIF4E
Transcription Initiation At RNA Polymerase II Promoter (GO:0006367)	12/63	0.1928851539596188	0.5925687861568335	1.3926775925242139	2.291874258695368	MED22;MED10;MED20;TAF9;MED9;TAF7;E2F3;ELOC;MED27;PPARGC1A;MED6;GTF2E2
Positive Regulation Of Macroautophagy (GO:0016239)	11/57	0.19421501417302103	0.5925687861568335	1.415278244082592	2.319343003096664	GPSM1;MOAP1;LRSAM1;SPTLC2;BAG3;HSPB8;SESN2;KDR;WIPI1;SIRT1;PAFAH1B2
Regulation Of Insulin Secretion (GO:0050796)	11/57	0.19421501417302103	0.5925687861568335	1.415278244082592	2.319343003096664	MIDN;KCNJ11;KCNB1;ALOX5;ENSA;IRS2;ACSL4;SLC25A22;SOX4;FOXO1;SYT7
Monocarboxylic Acid Transport (GO:0015718)	10/51	0.19502792093686833	0.5925687861568335	1.4434129869518666	2.359420978074517	SLC5A6;SLC16A1;SLC6A8;FABP5;ABCB4;AKR1C1;SLC16A9;SLC16A5;PPARD;SLC27A4
Acylglycerol Metabolic Process (GO:0006639)	6/28	0.21043517043344484	0.5925687861568335	1.613384689455946	2.5145853214416554	DGKD;DGAT2;DGAT1;ABHD2;DGKZ;PNPLA2
miRNA Processing (GO:0035196)	6/28	0.21043517043344484	0.5925687861568335	1.613384689455946	2.5145853214416554	DDX5;SMAD3;NCBP2;AGO2;HNRNPA2B1;SRSF3
Negative Regulation Of Epithelial Cell Apoptotic Process (GO:1904036)	6/28	0.21043517043344484	0.5925687861568335	1.613384689455946	2.5145853214416554	CAST;MAPK7;KDR;TNFAIP3;TEK;ICAM1
Negative Regulation Of Fat Cell Differentiation (GO:0045599)	6/28	0.21043517043344484	0.5925687861568335	1.613384689455946	2.5145853214416554	SMAD3;TGFB1;SIRT1;TRIB2;FOXO1;FERMT2
Negative Regulation Of Peptidyl-Tyrosine Phosphorylation (GO:0050732)	6/28	0.21043517043344484	0.5925687861568335	1.613384689455946	2.5145853214416554	PPP2CA;SOCS3;SOCS1;SH3BP5;SH2B3;PTPN2
Negative Regulation Of Proteolysis (GO:0045861)	6/28	0.21043517043344484	0.5925687861568335	1.613384689455946	2.5145853214416554	PRNP;TIMP3;CHAC1;TIMP1;CLN8;CTSB
Positive Regulation Of Cell Development (GO:0010720)	6/28	0.21043517043344484	0.5925687861568335	1.613384689455946	2.5145853214416554	MYOG;SPEN;SNW1;MYOD1;MYF6;TGM2
Positive Regulation Of Myeloid Leukocyte Differentiation (GO:0002763)	6/28	0.21043517043344484	0.5925687861568335	1.613384689455946	2.5145853214416554	CSF1;TRAF6;LIF;PRKCA;ZFP36L1;RUNX1
Positive Regulation Of Neuron Death (GO:1901216)	6/28	0.21043517043344484	0.5925687861568335	1.613384689455946	2.5145853214416554	SRPK2;PRNP;TGFB2;DDIT3;CDK5R1;PICALM
Positive Regulation Of Nitrogen Compound Metabolic Process (GO:0051173)	6/28	0.21043517043344484	0.5925687861568335	1.613384689455946	2.5145853214416554	MTPN;MAPK7;TGFB1;CSF1;PDGFB;KLF4
Regulation Of Spindle Assembly (GO:0090169)	6/28	0.21043517043344484	0.5925687861568335	1.613384689455946	2.5145853214416554	GPSM2;SPAG5;CHMP1B;HNRNPU;HSPA1B;HSPA1A
Regulation Of Ubiquitin-Protein Transferase Activity (GO:0051438)	6/28	0.21043517043344484	0.5925687861568335	1.613384689455946	2.5145853214416554	ARRDC4;FBXW7;FEM1B;ARRDC3;AXIN1;UBE2N
Response To Epidermal Growth Factor (GO:0070849)	6/28	0.21043517043344484	0.5925687861568335	1.613384689455946	2.5145853214416554	ZFP36;GAREM1;IQGAP1;SOX9;PDE8A;ZFP36L1
Retinoid Metabolic Process (GO:0001523)	6/28	0.21043517043344484	0.5925687861568335	1.613384689455946	2.5145853214416554	ALDH1A3;RDH10;AKR1C1;CYP1B1;BCO2;PLB1
Cellular Response To Hexose Stimulus (GO:0071331)	5/22	0.20426678476446172	0.5925687861568335	1.7397950518032044	2.7633658406245427	XBP1;KCNB1;TRA2B;SLC39A14;SOX4
Cellular Response To Steroid Hormone Stimulus (GO:0071383)	5/22	0.20426678476446172	0.5925687861568335	1.7397950518032044	2.7633658406245427	ATP1A1;TFPI;HSPA1B;NKX3-1;HSPA1A
Cellular Response To Type I Interferon (GO:0071357)	5/22	0.20426678476446172	0.5925687861568335	1.7397950518032044	2.7633658406245427	IFITM3;IFITM2;IRAK1;TRAF3;IFNAR1
Entrainment Of Circadian Clock By Photoperiod (GO:0043153)	5/22	0.20426678476446172	0.5925687861568335	1.7397950518032044	2.7633658406245427	USP2;BHLHE40;CRY1;SIK1;TP53
fatty-acyl-CoA Biosynthetic Process (GO:0046949)	5/22	0.20426678476446172	0.5925687861568335	1.7397950518032044	2.7633658406245427	HACD1;ELOVL5;ACSL4;ACSBG1;ACSL3
Hematopoietic Progenitor Cell Differentiation (GO:0002244)	5/22	0.20426678476446172	0.5925687861568335	1.7397950518032044	2.7633658406245427	TGFB1;SBDS;MEOX1;TP53;FSTL3
Iron Ion Transport (GO:0006826)	5/22	0.20426678476446172	0.5925687861568335	1.7397950518032044	2.7633658406245427	HEPHL1;SLC11A1;CLTC;ARHGAP1;SLC39A14
Myotube Differentiation (GO:0014902)	5/22	0.20426678476446172	0.5925687861568335	1.7397950518032044	2.7633658406245427	ITGB1;ADAMTS5;SORT1;MYOD1;KLHL40
Organelle Fission (GO:0048285)	5/22	0.20426678476446172	0.5925687861568335	1.7397950518032044	2.7633658406245427	MUL1;MIEF1;TMCC1;DNM1L;CORO1C
Positive Regulation Of Neural Precursor Cell Proliferation (GO:2000179)	5/22	0.20426678476446172	0.5925687861568335	1.7397950518032044	2.7633658406245427	VCAN;HAPLN3;NES;CX3CL1;VEGFA
Protein Targeting To ER (GO:0045047)	5/22	0.20426678476446172	0.5925687861568335	1.7397950518032044	2.7633658406245427	SEC61A1;SPCS3;SRPRB;MAN1A1;SEC62
Regulation Of Extracellular Matrix Organization (GO:1903053)	5/22	0.20426678476446172	0.5925687861568335	1.7397950518032044	2.7633658406245427	DDR1;EFEMP2;LAMB1;LAMC1;RUNX1
Regulation Of Fatty Acid Biosynthetic Process (GO:0042304)	5/22	0.20426678476446172	0.5925687861568335	1.7397950518032044	2.7633658406245427	LPGAT1;KLHL25;ELOVL5;MID1IP1;PDK4
Alternative mRNA Splicing, Via Spliceosome (GO:0000380)	4/16	0.19189913049289795	0.5925687861568335	1.9716209716209716	3.25472312812943	DDX5;SFPQ;NCBP2;SRSF1
Cell Migration Involved In Sprouting Angiogenesis (GO:0002042)	4/16	0.19189913049289795	0.5925687861568335	1.9716209716209716	3.25472312812943	NR4A1;EGR3;KDR;VEGFA
Cell Surface Receptor Signaling Pathway Involved In Heart Development (GO:0061311)	4/16	0.19189913049289795	0.5925687861568335	1.9716209716209716	3.25472312812943	HEYL;TGFB1;HEY1;BMPR1A
Cellular Response To Catecholamine Stimulus (GO:0071870)	4/16	0.19189913049289795	0.5925687861568335	1.9716209716209716	3.25472312812943	NR4A3;PDE4B;SLC9A1;TGM2
Endothelial Cell Proliferation (GO:0001935)	4/16	0.19189913049289795	0.5925687861568335	1.9716209716209716	3.25472312812943	BMPR2;NRARP;TEK;LOXL2
Establishment Of Protein Localization To Endoplasmic Reticulum (GO:0072599)	4/16	0.19189913049289795	0.5925687861568335	1.9716209716209716	3.25472312812943	SEC61A1;SPCS3;SRPRB;MAN1A1
Extracellular Matrix Assembly (GO:0085029)	4/16	0.19189913049289795	0.5925687861568335	1.9716209716209716	3.25472312812943	EFEMP2;TGFB1;ELN;EMILIN1
Leukotriene Metabolic Process (GO:0006691)	4/16	0.19189913049289795	0.5925687861568335	1.9716209716209716	3.25472312812943	MGST3;ALOX5;MAPKAPK2;DPEP2
Long-Chain Fatty Acid Biosynthetic Process (GO:0042759)	4/16	0.19189913049289795	0.5925687861568335	1.9716209716209716	3.25472312812943	GSTP1;ALOX5;ACSBG1;FADS1
Lymphocyte Proliferation (GO:0046651)	4/16	0.19189913049289795	0.5925687861568335	1.9716209716209716	3.25472312812943	CD79A;TNFSF14;MSN;CTPS1
Negative Regulation Of Intrinsic Apoptotic Signaling Pathway By P53 Class Mediator (GO:1902254)	4/16	0.19189913049289795	0.5925687861568335	1.9716209716209716	3.25472312812943	TAF9;PTTG1IP;SIRT1;CD44
Potassium Ion Homeostasis (GO:0055075)	4/16	0.19189913049289795	0.5925687861568335	1.9716209716209716	3.25472312812943	SLC12A4;ATP1B3;ATP1A1;ATP1B1
Protein Alpha-1,2-Demannosylation (GO:0036508)	4/16	0.19189913049289795	0.5925687861568335	1.9716209716209716	3.25472312812943	RNF103;RNF139;MAN1A1;UGGT1
Purine-Containing Compound Biosynthetic Process (GO:0072522)	4/16	0.19189913049289795	0.5925687861568335	1.9716209716209716	3.25472312812943	PRPS1;PNP;HPRT1;PAICS
Regulation Of Cartilage Development (GO:0061035)	4/16	0.19189913049289795	0.5925687861568335	1.9716209716209716	3.25472312812943	BMPR2;WNT11;SCX;SOX9
Regulation Of Exosomal Secretion (GO:1903541)	4/16	0.19189913049289795	0.5925687861568335	1.9716209716209716	3.25472312812943	SDCBP;SDC4;STAM;ATP9A
Response To Alcohol (GO:0097305)	4/16	0.19189913049289795	0.5925687861568335	1.9716209716209716	3.25472312812943	TGFB1;CCL21;TGFBR1;SOD1
Cellular Response To Copper Ion (GO:0071280)	3/11	0.20531761293426837	0.5925687861568335	2.2177283653846156	3.51110126621203	PRNP;MT1A;MT1M
Cellular Response To Fluid Shear Stress (GO:0071498)	3/11	0.20531761293426837	0.5925687861568335	2.2177283653846156	3.51110126621203	MAPK7;KLF4;SREBF2
Ceramide Transport (GO:0035627)	3/11	0.20531761293426837	0.5925687861568335	2.2177283653846156	3.51110126621203	ABCB1;VAPA;ABCB4
Embryonic Heart Tube Development (GO:0035050)	3/11	0.20531761293426837	0.5925687861568335	2.2177283653846156	3.51110126621203	CITED2;SOX18;HES1
Endosomal Lumen Acidification (GO:0048388)	3/11	0.20531761293426837	0.5925687861568335	2.2177283653846156	3.51110126621203	ATP6V0B;ATP6V0C;ATP6V1F
Fatty Acid Elongation (GO:0030497)	3/11	0.20531761293426837	0.5925687861568335	2.2177283653846156	3.51110126621203	HACD1;ELOVL5;HACD3
Interleukin-6-Mediated Signaling Pathway (GO:0070102)	3/11	0.20531761293426837	0.5925687861568335	2.2177283653846156	3.51110126621203	CTR9;JAK2;IL6R
Intrinsic Apoptotic Signaling Pathway In Response To Oxidative Stress (GO:0008631)	3/11	0.20531761293426837	0.5925687861568335	2.2177283653846156	3.51110126621203	PDCD10;STK25;CYP1B1
Mammary Gland Epithelium Development (GO:0061180)	3/11	0.20531761293426837	0.5925687861568335	2.2177283653846156	3.51110126621203	SCRIB;JAK2;EPHA2
Membrane Depolarization During Action Potential (GO:0086010)	3/11	0.20531761293426837	0.5925687861568335	2.2177283653846156	3.51110126621203	SCN5A;SCN3B;YWHAH
Methylguanosine-Cap Decapping (GO:0110156)	3/11	0.20531761293426837	0.5925687861568335	2.2177283653846156	3.51110126621203	EDC4;LSM1;PNRC2
ncRNA Transcription (GO:0098781)	3/11	0.20531761293426837	0.5925687861568335	2.2177283653846156	3.51110126621203	GTF3C1;CAVIN1;ZFP36L1
Negative Regulation By Host Of Viral Process (GO:0044793)	3/11	0.20531761293426837	0.5925687861568335	2.2177283653846156	3.51110126621203	VAPA;ZC3H12A;SMC5
Negative Regulation Of Cardiac Muscle Hypertrophy (GO:0010614)	3/11	0.20531761293426837	0.5925687861568335	2.2177283653846156	3.51110126621203	GSK3A;GLRX3;FOXO1
Negative Regulation Of Nitrogen Compound Metabolic Process (GO:0051172)	3/11	0.20531761293426837	0.5925687861568335	2.2177283653846156	3.51110126621203	HSP90AB1;TGFB1;CLTC
Negative Regulation Of Platelet-Derived Growth Factor Receptor Signaling Pathway (GO:0010642)	3/11	0.20531761293426837	0.5925687861568335	2.2177283653846156	3.51110126621203	PTGIR;PTPRJ;PTPN2
Negative Regulation Of Receptor Internalization (GO:0002091)	3/11	0.20531761293426837	0.5925687861568335	2.2177283653846156	3.51110126621203	LRPAP1;SDCBP;ANXA2
Pathway-Restricted SMAD Protein Phosphorylation (GO:0060389)	3/11	0.20531761293426837	0.5925687861568335	2.2177283653846156	3.51110126621203	TGFB2;TGFB1;TGFBR1
Positive Regulation Of Alpha-Beta T Cell Differentiation (GO:0046638)	3/11	0.20531761293426837	0.5925687861568335	2.2177283653846156	3.51110126621203	PNP;SOCS1;RUNX1
Positive Regulation Of Cellular Response To Insulin Stimulus (GO:1900078)	3/11	0.20531761293426837	0.5925687861568335	2.2177283653846156	3.51110126621203	IGF2;ERFE;SIRT1
Positive Regulation Of Cytoplasmic Transport (GO:1903651)	3/11	0.20531761293426837	0.5925687861568335	2.2177283653846156	3.51110126621203	RAB21;MSN;EZR
Positive Regulation Of Glycogen Metabolic Process (GO:0070875)	3/11	0.20531761293426837	0.5925687861568335	2.2177283653846156	3.51110126621203	EPM2AIP1;IGF2;IRS2
Positive Regulation Of Leukocyte Proliferation (GO:0070665)	3/11	0.20531761293426837	0.5925687861568335	2.2177283653846156	3.51110126621203	CSF1;CSF2RB;JAK2
Positive Regulation Of Natural Killer Cell Mediated Immunity (GO:0002717)	3/11	0.20531761293426837	0.5925687861568335	2.2177283653846156	3.51110126621203	CD226;PVR;NECTIN2
Positive Regulation Of Syncytium Formation By Plasma Membrane Fusion (GO:0060143)	3/11	0.20531761293426837	0.5925687861568335	2.2177283653846156	3.51110126621203	EHD1;RIPOR2;MYOD1
Positive Regulation Of Transporter Activity (GO:0032411)	3/11	0.20531761293426837	0.5925687861568335	2.2177283653846156	3.51110126621203	SGK1;PPARGC1A;PPARD
Positive Regulation Of Vascular Endothelial Cell Proliferation (GO:1905564)	3/11	0.20531761293426837	0.5925687861568335	2.2177283653846156	3.51110126621203	AKT3;IGF2;FGFR1
Regulation Of CD4-positive, Alpha-Beta T Cell Differentiation (GO:0043370)	3/11	0.20531761293426837	0.5925687861568335	2.2177283653846156	3.51110126621203	SOCS1;SH3RF1;RUNX1
Regulation Of Amyloid Precursor Protein Catabolic Process (GO:1902991)	3/11	0.20531761293426837	0.5925687861568335	2.2177283653846156	3.51110126621203	FKBP1A;PRNP;PICALM
Regulation Of Branching Involved In Ureteric Bud Morphogenesis (GO:0090189)	3/11	0.20531761293426837	0.5925687861568335	2.2177283653846156	3.51110126621203	SOX8;SOX9;VEGFA
Regulation Of Platelet-Derived Growth Factor Receptor Signaling Pathway (GO:0010640)	3/11	0.20531761293426837	0.5925687861568335	2.2177283653846156	3.51110126621203	PTGIR;CBLB;PTPRJ
Regulation Of Stem Cell Proliferation (GO:0072091)	3/11	0.20531761293426837	0.5925687861568335	2.2177283653846156	3.51110126621203	GJA1;HNRNPU;ZFP36L1
Regulation Of Superoxide Anion Generation (GO:0032928)	3/11	0.20531761293426837	0.5925687861568335	2.2177283653846156	3.51110126621203	TGFB1;GSTP1;SOD1
Sphingomyelin Metabolic Process (GO:0006684)	3/11	0.20531761293426837	0.5925687861568335	2.2177283653846156	3.51110126621203	VAPA;SGMS2;SMPDL3A
Stem Cell Development (GO:0048864)	3/11	0.20531761293426837	0.5925687861568335	2.2177283653846156	3.51110126621203	FAM172A;PEF1;SOX8
Very Long-Chain Fatty Acid Biosynthetic Process (GO:0042761)	3/11	0.20531761293426837	0.5925687861568335	2.2177283653846156	3.51110126621203	HACD1;ELOVL5;HACD3
CD40 Signaling Pathway (GO:0023035)	2/6	0.21118751160610577	0.5925687861568335	2.9565112926477655	4.597401253430519	ITGB1;ITGA5
GMP Biosynthetic Process (GO:0006177)	2/6	0.21118751160610577	0.5925687861568335	2.9565112926477655	4.597401253430519	HPRT1;PAICS
N-acetylneuraminate Catabolic Process (GO:0019262)	2/6	0.21118751160610577	0.5925687861568335	2.9565112926477655	4.597401253430519	GNPDA1;HOGA1
Angiotensin Maturation (GO:0002003)	2/6	0.21118751160610577	0.5925687861568335	2.9565112926477655	4.597401253430519	ENPEP;CTSG
Blood Coagulation, Fibrin Clot Formation (GO:0072378)	2/6	0.21118751160610577	0.5925687861568335	2.9565112926477655	4.597401253430519	THBD;FLNA
Cardiac Muscle Hypertrophy (GO:0003300)	2/6	0.21118751160610577	0.5925687861568335	2.9565112926477655	4.597401253430519	CSRP3;TCAP
Copper Ion Import (GO:0015677)	2/6	0.21118751160610577	0.5925687861568335	2.9565112926477655	4.597401253430519	STEAP4;SLC31A1
Cytoplasmic Sequestering Of NF-kappaB (GO:0007253)	2/6	0.21118751160610577	0.5925687861568335	2.9565112926477655	4.597401253430519	TMSB4X;G3BP2
Elastic Fiber Assembly (GO:0048251)	2/6	0.21118751160610577	0.5925687861568335	2.9565112926477655	4.597401253430519	EFEMP2;EMILIN1
Epoxygenase P450 Pathway (GO:0019373)	2/6	0.21118751160610577	0.5925687861568335	2.9565112926477655	4.597401253430519	CYP2J2;CYP1B1
Foam Cell Differentiation (GO:0090077)	2/6	0.21118751160610577	0.5925687861568335	2.9565112926477655	4.597401253430519	TGFB1;SOAT1
Glucosamine-Containing Compound Catabolic Process (GO:1901072)	2/6	0.21118751160610577	0.5925687861568335	2.9565112926477655	4.597401253430519	GNPDA1;CHI3L1
Inhibition Of Cysteine-Type Endopeptidase Activity (GO:0097340)	2/6	0.21118751160610577	0.5925687861568335	2.9565112926477655	4.597401253430519	CAST;XIAP
Locomotor Rhythm (GO:0045475)	2/6	0.21118751160610577	0.5925687861568335	2.9565112926477655	4.597401253430519	EGR1;USP2
Macropinocytosis (GO:0044351)	2/6	0.21118751160610577	0.5925687861568335	2.9565112926477655	4.597401253430519	MAPKAPK3;MAPKAPK2
Negative Regulation Of Amyloid-Beta Clearance (GO:1900222)	2/6	0.21118751160610577	0.5925687861568335	2.9565112926477655	4.597401253430519	LRPAP1;IFNGR1
Negative Regulation Of Circadian Rhythm (GO:0042754)	2/6	0.21118751160610577	0.5925687861568335	2.9565112926477655	4.597401253430519	SFPQ;CRY1
Negative Regulation Of Membrane Protein Ectodomain Proteolysis (GO:0051045)	2/6	0.21118751160610577	0.5925687861568335	2.9565112926477655	4.597401253430519	TIMP3;TIMP1
Negative Regulation Of Mitochondrial Membrane Potential (GO:0010917)	2/6	0.21118751160610577	0.5925687861568335	2.9565112926477655	4.597401253430519	PRELID1;RNF122
Negative Regulation Of Muscle Cell Apoptotic Process (GO:0010656)	2/6	0.21118751160610577	0.5925687861568335	2.9565112926477655	4.597401253430519	BAG3;ZC3H12A
Negative Regulation Of Plasminogen Activation (GO:0010757)	2/6	0.21118751160610577	0.5925687861568335	2.9565112926477655	4.597401253430519	PLAU;THBS1
Negative Regulation Of Protein Maturation (GO:1903318)	2/6	0.21118751160610577	0.5925687861568335	2.9565112926477655	4.597401253430519	PRNP;CHAC1
Neurotransmitter Receptor Transport, Endosome To Postsynaptic Membrane (GO:0098887)	2/6	0.21118751160610577	0.5925687861568335	2.9565112926477655	4.597401253430519	SCRIB;RAB11A
Nucleic Acid Transport (GO:0050657)	2/6	0.21118751160610577	0.5925687861568335	2.9565112926477655	4.597401253430519	HNRNPA2B1;CKAP5
Peptidyl-Tyrosine Dephosphorylation Involved In Inactivation Of Protein Kinase Activity (GO:1990264)	2/6	0.21118751160610577	0.5925687861568335	2.9565112926477655	4.597401253430519	PTPN1;DUSP10
Phosphatidylcholine Catabolic Process (GO:0034638)	2/6	0.21118751160610577	0.5925687861568335	2.9565112926477655	4.597401253430519	PLA2G15;PNPLA8
Polyamine Biosynthetic Process (GO:0006596)	2/6	0.21118751160610577	0.5925687861568335	2.9565112926477655	4.597401253430519	SMS;SAT1
Positive Regulation Of Astrocyte Differentiation (GO:0048711)	2/6	0.21118751160610577	0.5925687861568335	2.9565112926477655	4.597401253430519	CLCF1;HES1
Positive Regulation Of Calcium Ion Import (GO:0090280)	2/6	0.21118751160610577	0.5925687861568335	2.9565112926477655	4.597401253430519	PDGFB;STC1
Positive Regulation Of Calcium Ion Import Across Plasma Membrane (GO:1905665)	2/6	0.21118751160610577	0.5925687861568335	2.9565112926477655	4.597401253430519	PPP3R1;RAMP3
Positive Regulation Of Fibroblast Apoptotic Process (GO:2000271)	2/6	0.21118751160610577	0.5925687861568335	2.9565112926477655	4.597401253430519	STK17A;STK17B
Positive Regulation Of Hormone Metabolic Process (GO:0032352)	2/6	0.21118751160610577	0.5925687861568335	2.9565112926477655	4.597401253430519	EGR1;HIF1A
Positive Regulation Of Myeloid Cell Apoptotic Process (GO:0033034)	2/6	0.21118751160610577	0.5925687861568335	2.9565112926477655	4.597401253430519	ANXA1;SIRT1
Positive Regulation Of Platelet Activation (GO:0010572)	2/6	0.21118751160610577	0.5925687861568335	2.9565112926477655	4.597401253430519	SELP;JAK2
Positive Regulation Of Protein Depolymerization (GO:1901881)	2/6	0.21118751160610577	0.5925687861568335	2.9565112926477655	4.597401253430519	SLN;NES
Positive Regulation Of Protein Maturation (GO:1903319)	2/6	0.21118751160610577	0.5925687861568335	2.9565112926477655	4.597401253430519	SOX4;NKD2
Positive Regulation Of Spindle Assembly (GO:1905832)	2/6	0.21118751160610577	0.5925687861568335	2.9565112926477655	4.597401253430519	GPSM2;SPAG5
Positive Regulation Of Vascular Endothelial Growth Factor Signaling Pathway (GO:1900748)	2/6	0.21118751160610577	0.5925687861568335	2.9565112926477655	4.597401253430519	MYO1C;VEGFA
Protein O-linked Glycosylation Via Threonine (GO:0018243)	2/6	0.21118751160610577	0.5925687861568335	2.9565112926477655	4.597401253430519	GALNT16;GALNT2
Protein Activation Cascade (GO:0072376)	2/6	0.21118751160610577	0.5925687861568335	2.9565112926477655	4.597401253430519	THBD;FLNA
protein-DNA Covalent Cross-Linking Repair (GO:0106300)	2/6	0.21118751160610577	0.5925687861568335	2.9565112926477655	4.597401253430519	VCP;GCNA
rDNA Heterochromatin Formation (GO:0000183)	2/6	0.21118751160610577	0.5925687861568335	2.9565112926477655	4.597401253430519	BEND3;SIRT1
Regulation Of ATPase-coupled Calcium Transmembrane Transporter Activity (GO:1901894)	2/6	0.21118751160610577	0.5925687861568335	2.9565112926477655	4.597401253430519	VMP1;SLN
Regulation Of T-helper 2 Cell Differentiation (GO:0045628)	2/6	0.21118751160610577	0.5925687861568335	2.9565112926477655	4.597401253430519	IL18;RARA
Regulation Of Angiotensin Levels In Blood (GO:0002002)	2/6	0.21118751160610577	0.5925687861568335	2.9565112926477655	4.597401253430519	ENPEP;CTSG
Regulation Of Cellular Response To Insulin Stimulus (GO:1900076)	2/6	0.21118751160610577	0.5925687861568335	2.9565112926477655	4.597401253430519	NCOA1;ATP2B1
Regulation Of Collagen Fibril Organization (GO:1904026)	2/6	0.21118751160610577	0.5925687861568335	2.9565112926477655	4.597401253430519	EFEMP2;EMILIN1
Regulation Of Dendritic Spine Maintenance (GO:1902950)	2/6	0.21118751160610577	0.5925687861568335	2.9565112926477655	4.597401253430519	PRNP;HOMER1
Regulation Of Ketone Biosynthetic Process (GO:0010566)	2/6	0.21118751160610577	0.5925687861568335	2.9565112926477655	4.597401253430519	EGR1;PPTC7
Regulation Of Microtubule Binding (GO:1904526)	2/6	0.21118751160610577	0.5925687861568335	2.9565112926477655	4.597401253430519	PPP2CA;PPP2CB
Regulation Of Mitochondrial mRNA Stability (GO:0044528)	2/6	0.21118751160610577	0.5925687861568335	2.9565112926477655	4.597401253430519	FASTKD2;FASTKD5
Regulation Of Natural Killer Cell Proliferation (GO:0032817)	2/6	0.21118751160610577	0.5925687861568335	2.9565112926477655	4.597401253430519	IL18;JAK2
Regulation Of Opsonization (GO:1903027)	2/6	0.21118751160610577	0.5925687861568335	2.9565112926477655	4.597401253430519	FCN3;MYO18A
Regulation Of Organ Growth (GO:0046620)	2/6	0.21118751160610577	0.5925687861568335	2.9565112926477655	4.597401253430519	LATS2;SOD1
Regulation Of Striated Muscle Tissue Development (GO:0016202)	2/6	0.21118751160610577	0.5925687861568335	2.9565112926477655	4.597401253430519	MTPN;TGFB1
Regulation Of Triglyceride Catabolic Process (GO:0010896)	2/6	0.21118751160610577	0.5925687861568335	2.9565112926477655	4.597401253430519	ABHD5;PNPLA2
Response To Leptin (GO:0044321)	2/6	0.21118751160610577	0.5925687861568335	2.9565112926477655	4.597401253430519	NR4A3;SIRT1
Single Strand Break Repair (GO:0000012)	2/6	0.21118751160610577	0.5925687861568335	2.9565112926477655	4.597401253430519	TDP1;SIRT1
Skeletal Muscle Cell Differentiation (GO:0035914)	2/6	0.21118751160610577	0.5925687861568335	2.9565112926477655	4.597401253430519	KLHL40;KLHL41
Store-Operated Calcium Entry (GO:0002115)	2/6	0.21118751160610577	0.5925687861568335	2.9565112926477655	4.597401253430519	ORAI2;ORAI1
Vascular Wound Healing (GO:0061042)	2/6	0.21118751160610577	0.5925687861568335	2.9565112926477655	4.597401253430519	KDR;VEGFA
Very-Low-Density Lipoprotein Particle Assembly (GO:0034379)	2/6	0.21118751160610577	0.5925687861568335	2.9565112926477655	4.597401253430519	DGAT1;SOAT1
Autophagy Of Mitochondrion (GO:0000422)	9/46	0.2135887110964278	0.5952647787950569	1.439286924339962	2.221831577456736	FUNDC2;MAP1LC3B;GABARAPL1;MAP1LC3C;WDR45B;ATG4B;WIPI1;SQSTM1;ATG12
Negative Regulation Of Cytokine-Mediated Signaling Pathway (GO:0001960)	9/46	0.2135887110964278	0.5952647787950569	1.439286924339962	2.221831577456736	PPP2CB;CYLD;YTHDF2;GSTP1;MUL1;XIAP;PYDC1;SH2B3;PTPN2
Regulation Of mRNA Catabolic Process (GO:0061013)	9/46	0.2135887110964278	0.5952647787950569	1.439286924339962	2.221831577456736	ZFP36;YTHDF1;YTHDF2;RBM8A;ZC3H12A;MAPKAPK2;PRKCA;GTPBP1;ZFP36L1
Retrograde Vesicle-Mediated Transport, Golgi To Endoplasmic Reticulum (GO:0006890)	9/46	0.2135887110964278	0.5952647787950569	1.439286924339962	2.221831577456736	ARF4;SCFD1;PITPNB;STX18;KDELR2;KDELR3;PLPP3;SEC22B;ATP9A
ATP Metabolic Process (GO:0046034)	7/34	0.21324010769586135	0.5952647787950569	1.5338257332476986	2.370276862591069	TGFB1;PRKAG2;AK4;ATP1B1;NADK;HSPA1B;HSPA1A
Lysosome Organization (GO:0007040)	7/34	0.21324010769586135	0.5952647787950569	1.5338257332476986	2.370276862591069	SRPX;MBTPS1;HOOK2;ACP2;PI4KB;ARSB;TMEM165
Negative Regulation Of Transport (GO:0051051)	7/34	0.21324010769586135	0.5952647787950569	1.5338257332476986	2.370276862591069	RUBCN;LRSAM1;ITGB3;ARL6IP5;PACSIN3;ITGAV;CRYAB
Protein Destabilization (GO:0031648)	7/34	0.21324010769586135	0.5952647787950569	1.5338257332476986	2.370276862591069	DAZAP2;PRNP;GGA3;RNF139;MUL1;SIRT1;ISOC2
Regulation Of Primary Metabolic Process (GO:0080090)	7/34	0.21324010769586135	0.5952647787950569	1.5338257332476986	2.370276862591069	SERPINA3;OPA3;RUBCNL;IRS2;PLPP1;SSH1;PPARD
Response To Amyloid-Beta (GO:1904645)	7/34	0.21324010769586135	0.5952647787950569	1.5338257332476986	2.370276862591069	NGFR;PRNP;GJA1;RAMP3;VCAM1;ICAM1;SNX6
Cartilage Development (GO:0051216)	8/40	0.21404548474938379	0.5961642555825041	1.479156626506024	2.280218660132253	SNORC;TGFB1;SCX;CHI3L1;SOX9;ATP7A;SLC39A14;CD44
mRNA Metabolic Process (GO:0016071)	14/77	0.21732723452409522	0.6049258693136268	1.3152891896246173	2.007593059474217	DDX5;YTHDF2;NCBP2;GEMIN2;SRSF1;ZFP36;SFPQ;HNRNPA2B1;SRSF4;SRSF5;TP53;PPARGC1A;HSPA1B;HSPA1A
Protein Localization To Nucleus (GO:0034504)	20/115	0.2196789742932815	0.6110894794599852	1.2464219200449014	1.889062112520366	AKIRIN2;SEC13;NXT1;NUP188;PPP1R10;RAP1GDS1;HNRNPU;CHCHD10;NUTF2;PTTG1IP;RANBP6;LMNB1;TBRG1;IPO8;NUP50;BCL3;NUP88;E2F3;TNPO1;KPNA1
Cellular Response To Reactive Oxygen Species (GO:0034614)	12/65	0.22407120092194738	0.6156895855339914	1.339905068192378	2.00421849976031	OSER1;JUN;ANXA1;MAPK7;CHUK;PLEKHA1;MPV17L2;TNFAIP3;CYP1B1;MPV17;SIRT1;SQSTM1
Positive Regulation Of Growth (GO:0045927)	12/65	0.22407120092194738	0.6156895855339914	1.339905068192378	2.00421849976031	USP47;MTPN;SDCBP;ADAM17;TGFB2;SPHK1;DERL2;RICTOR;S100A9;TGFBR1;S100A8;EIF4G2
Glycogen Metabolic Process (GO:0005977)	4/17	0.2241010429360459	0.6156895855339914	1.8198098198098198	2.721813560055239	GBE1;PRKAG2;PYGL;GYG1
Hepaticobiliary System Development (GO:0061008)	4/17	0.2241010429360459	0.6156895855339914	1.8198098198098198	2.721813560055239	XBP1;CITED2;PHF1;CEBPG
Hexose Transmembrane Transport (GO:0008645)	4/17	0.2241010429360459	0.6156895855339914	1.8198098198098198	2.721813560055239	SLC2A9;SLC50A1;SLC5A3;SLC2A8
Interleukin-1-Mediated Signaling Pathway (GO:0070498)	4/17	0.2241010429360459	0.6156895855339914	1.8198098198098198	2.721813560055239	IRAK1;IL1R1;TOLLIP;TRAF6
Leukocyte Tethering Or Rolling (GO:0050901)	4/17	0.2241010429360459	0.6156895855339914	1.8198098198098198	2.721813560055239	ITGB1;SELP;VCAM1;SELL
Melanosome Localization (GO:0032400)	4/17	0.2241010429360459	0.6156895855339914	1.8198098198098198	2.721813560055239	BLOC1S6;RAB17;BBS5;RAB11A
Morphogenesis Of An Epithelium (GO:0002009)	4/17	0.2241010429360459	0.6156895855339914	1.8198098198098198	2.721813560055239	TNC;SOX8;SOX9;VCL
Negative Regulation Of ERBB Signaling Pathway (GO:1901185)	4/17	0.2241010429360459	0.6156895855339914	1.8198098198098198	2.721813560055239	ERRFI1;RNF115;PTPRJ;PTPN2
Negative Regulation Of Calcium Ion Transmembrane Transport (GO:1903170)	4/17	0.2241010429360459	0.6156895855339914	1.8198098198098198	2.721813560055239	FKBP1A;PPP3R1;SLN;CBARP
Negative Regulation Of Fibroblast Proliferation (GO:0048147)	4/17	0.2241010429360459	0.6156895855339914	1.8198098198098198	2.721813560055239	GSTP1;MYC;MED9;TP53
Negative Regulation Of Osteoclast Differentiation (GO:0045671)	4/17	0.2241010429360459	0.6156895855339914	1.8198098198098198	2.721813560055239	MAFB;TNFAIP6;FBXW7;FSTL3
protein-DNA Complex Disassembly (GO:0032986)	4/17	0.2241010429360459	0.6156895855339914	1.8198098198098198	2.721813560055239	SMARCD1;SMARCB1;MYC;HMGA1
Regulation Of Histone Modification (GO:0031056)	4/17	0.2241010429360459	0.6156895855339914	1.8198098198098198	2.721813560055239	TADA2A;NFYA;YEATS2;UBE2N
Regulation Of Monoatomic Ion Transmembrane Transport (GO:0034765)	4/17	0.2241010429360459	0.6156895855339914	1.8198098198098198	2.721813560055239	KCNJ5;KCNJ11;NEDD4;KCNJ15
Regulation Of Vascular Endothelial Cell Proliferation (GO:1905562)	4/17	0.2241010429360459	0.6156895855339914	1.8198098198098198	2.721813560055239	AKT3;IGF2;CCL2;FGFR1
Rescue Of Stalled Ribosome (GO:0072344)	4/17	0.2241010429360459	0.6156895855339914	1.8198098198098198	2.721813560055239	ASCC3;RCHY1;PELO;ZNF598
Xenobiotic Transport (GO:0042908)	4/17	0.2241010429360459	0.6156895855339914	1.8198098198098198	2.721813560055239	ABCC1;GJA1;ABCB1;SLC31A1
Zinc Ion Transport (GO:0006829)	4/17	0.2241010429360459	0.6156895855339914	1.8198098198098198	2.721813560055239	SLC39A10;SLC39A7;SLC39A14;SLC39A3
Muscle Contraction (GO:0006936)	15/84	0.22787033113695981	0.6256587857390107	1.2866874106467077	1.9029830614667806	TMOD1;TPM4;SMPX;MYOF;MYOM2;KLHL41;LMOD2;DES;SLC6A8;MYOT;SLMAP;BDKRB2;ANKRD2;CRYAB;SNTA1
Positive Regulation Of DNA-templated Transcription Initiation (GO:2000144)	10/53	0.2301725171271874	0.6315899791374026	1.3760531305040442	2.0213204640074225	FOSL1;MED22;JUN;MED10;MED20;TAF9;MED9;TAF7;MED27;MED6
U2-type Prespliceosome Assembly (GO:1903241)	5/23	0.2321302118997262	0.6322811895468354	1.643006095604748	2.3995394355682302	PHF5A;SNRPD1;SNRPB2;SNRPE;SNRPF
Lamellipodium Assembly (GO:0030032)	5/23	0.2321302118997262	0.6322811895468354	1.643006095604748	2.3995394355682302	ITGB1;CYFIP1;ABLIM2;WHAMM;VCL
Microtubule Nucleation (GO:0007020)	5/23	0.2321302118997262	0.6322811895468354	1.643006095604748	2.3995394355682302	SSNA1;SLAIN2;TUBG2;TUBG1;NDEL1
Mitotic G1 DNA Damage Checkpoint Signaling (GO:0031571)	5/23	0.2321302118997262	0.6322811895468354	1.643006095604748	2.3995394355682302	PLK3;CDKN1A;PLK2;RPS27L;TP53
Negative Regulation Of G2/M Transition Of Mitotic Cell Cycle (GO:0010972)	5/23	0.2321302118997262	0.6322811895468354	1.643006095604748	2.3995394355682302	USP47;UIMC1;RBBP8;NABP1;INIP
Photoperiodism (GO:0009648)	5/23	0.2321302118997262	0.6322811895468354	1.643006095604748	2.3995394355682302	USP2;BHLHE40;CRY1;SIK1;TP53
Positive Regulation Of Calcium Ion Transport (GO:0051928)	5/23	0.2321302118997262	0.6322811895468354	1.643006095604748	2.3995394355682302	PDGFB;STC1;CCL2;ORAI1;ATP2B1
Positive Regulation Of mRNA Processing (GO:0050685)	5/23	0.2321302118997262	0.6322811895468354	1.643006095604748	2.3995394355682302	SNW1;NCBP2;TRA2B;TRA2A;RBMX
Positive Regulation Of Release Of Cytochrome C From Mitochondria (GO:0090200)	5/23	0.2321302118997262	0.6322811895468354	1.643006095604748	2.3995394355682302	MOAP1;TNFSF10;PLAUR;DNM1L;TP53
Regulation Of Hippo Signaling (GO:0035330)	5/23	0.2321302118997262	0.6322811895468354	1.643006095604748	2.3995394355682302	MAP2K3;SCHIP1;DLG5;ARRDC3;VGLL4
Response To Amino Acid (GO:0043200)	5/23	0.2321302118997262	0.6322811895468354	1.643006095604748	2.3995394355682302	XBP1;RRAGC;SESN2;LAMTOR4;CPEB4
Stress Granule Assembly (GO:0034063)	5/23	0.2321302118997262	0.6322811895468354	1.643006095604748	2.3995394355682302	DAZAP2;YTHDF1;YTHDF2;OGFOD1;G3BP2
Protein Localization To Membrane (GO:0072657)	29/174	0.23235135953111158	0.632496234513087	1.1844206426484907	1.728667343409967	LRPAP1;RAMP3;LRRC4;ZDHHC23;NRXN2;NKD2;TM9SF3;SLC9A3R2;EFR3A;ARL5B;RAP1A;PIP5K1A;FLNA;SCN3B;ARL5A;ACTN2;KCNB1;ADIPOQ;ATP1B3;ATP1B1;RAB11A;TNFRSF1A;EHD1;NPC1;SLMAP;RAPGEF2;EZR;FERMT2;EPHA2
Nucleocytoplasmic Transport (GO:0006913)	9/47	0.23272302350628238	0.632733501562313	1.40129675683906	2.04295933191306	RANBP2;SEC13;RBM15B;SEH1L;NUP188;NUP50;NUP35;NUP88;BACH2
protein-DNA Complex Organization (GO:0071824)	9/47	0.23272302350628238	0.632733501562313	1.40129675683906	2.04295933191306	SUV39H2;HDAC5;TCF7L1;CBX3;PHF1;MYC;HNRNPU;SIRT1;EZH2
Eye Development (GO:0001654)	8/41	0.23468518437581234	0.6339013447515751	1.4342168674698794	2.0789121274435693	TGFB2;CPAMD8;RAB18;SMG9;SIPA1L3;ATF6;MEIS2;HIPK2
mRNA Transcription (GO:0009299)	8/41	0.23468518437581234	0.6339013447515751	1.4342168674698794	2.0789121274435693	NCOA1;DDX5;NCBP2;TAF9;RARA;TAF7;NCBP3;TP53
Negative Regulation Of Gene Expression, Epigenetic (GO:0045814)	8/41	0.23468518437581234	0.6339013447515751	1.4342168674698794	2.0789121274435693	SUV39H2;HDAC5;CBX3;PPM1D;SIRT1;HDAC9;LMNB1;EZH2
Regulation Of Apoptotic Signaling Pathway (GO:2001233)	8/41	0.23468518437581234	0.6339013447515751	1.4342168674698794	2.0789121274435693	NR4A2;CYLD;TRAF7;CTSL;TPD52L1;CX3CL1;TGFBR1;NKX3-1
Amide Biosynthetic Process (GO:0043604)	7/35	0.23571781120033844	0.6339013447515751	1.4789258188824663	2.1372251383636773	NANP;SPTLC2;VAPA;DEGS1;SGMS2;SPTSSA;CLN8
Establishment Or Maintenance Of Epithelial Cell Apical/Basal Polarity (GO:0045197)	7/35	0.23571781120033844	0.6339013447515751	1.4789258188824663	2.1372251383636773	WDR1;DLG5;PARD3;MSN;SCRIB;EZR;MYO9A
Negative Regulation Of T Cell Activation (GO:0050868)	7/35	0.23571781120033844	0.6339013447515751	1.4789258188824663	2.1372251383636773	RIPOR2;CR1;SDC4;DLG5;PLA2G2A;CTSG;JAK3
Positive Regulation Of Leukocyte Cell-Cell Adhesion (GO:1903039)	7/35	0.23571781120033844	0.6339013447515751	1.4789258188824663	2.1372251383636773	NFAT5;NR4A3;IRAK1;TRAF6;CCL2;ETS1;CD44
Organic Substance Transport (GO:0071702)	24/142	0.23557268206926807	0.6339013447515751	1.2042376997225903	1.7410095354094568	ARRDC4;ABCC1;SLC22A5;RAMP3;ABCA5;AQP9;ARRDC3;SLC3A2;SLC50A1;CLN8;SELENOK;AQP3;MFSD12;PANX1;SLN;CHMP1B;SLCO2A1;ARL6IP5;TXNIP;MYH9;TRPM7;KCNN4;TNPO1;APOL2
Bicellular Tight Junction Assembly (GO:0070830)	6/29	0.23523265847892105	0.6339013447515751	1.5431119298319065	2.2331610598148877	CLDN9;PARD3;MICALL2;TBCD;STRN;PAK2
Cellular Nitrogen Compound Biosynthetic Process (GO:0044271)	6/29	0.23523265847892105	0.6339013447515751	1.5431119298319065	2.2331610598148877	CYB5R3;SPTLC2;DDAH2;SPHK1;CYP1B1;SPTSSA
Cellular Response To Amyloid-Beta (GO:1904646)	6/29	0.23523265847892105	0.6339013447515751	1.5431119298319065	2.2331610598148877	NGFR;PRNP;GJA1;VCAM1;ICAM1;SNX6
Macrophage Activation (GO:0042116)	6/29	0.23523265847892105	0.6339013447515751	1.5431119298319065	2.2331610598148877	SBNO2;MYO1C;IFNGR1;SLC11A1;JAK2;CX3CL1
Negative Regulation Of Small Molecule Metabolic Process (GO:0062014)	6/29	0.23523265847892105	0.6339013447515751	1.5431119298319065	2.2331610598148877	GSK3A;ADIPOQ;CRY1;SIK1;ERFE;GIT1
Phosphatidic Acid Metabolic Process (GO:0046473)	6/29	0.23523265847892105	0.6339013447515751	1.5431119298319065	2.2331610598148877	DGKD;PLA2G2A;GPAT3;ABHD5;LCLAT1;DGKZ
Positive Regulation Of Protein Targeting To Mitochondrion (GO:1903955)	6/29	0.23523265847892105	0.6339013447515751	1.5431119298319065	2.2331610598148877	GSK3A;FBXW7;UBE2D3;MICALL2;RHOU;SREBF2
Regulation Of G2/M Transition Of Mitotic Cell Cycle (GO:0010389)	6/29	0.23523265847892105	0.6339013447515751	1.5431119298319065	2.2331610598148877	USP47;CDKN1A;CDK6;CDK4;RAB11A;BRD4
Regulation Of Cell Adhesion Mediated By Integrin (GO:0033628)	6/29	0.23523265847892105	0.6339013447515751	1.5431119298319065	2.2331610598148877	TGFB2;CCL21;PLAU;LIF;CYP1B1;EPHA2
Negative Regulation Of Neuron Death (GO:1901215)	13/72	0.23620426844753784	0.6344423828832417	1.3039384262670923	1.8816591740007897	CSF1;TGFB3;TRAF2;NGF;TNFRSF1B;SOD1;CLCF1;CCL2;PPARGC1A;RETREG1;CRLF1;SNX6;CPEB4
Proteolysis Involved In Protein Catabolic Process (GO:0051603)	13/72	0.23620426844753784	0.6344423828832417	1.3039384262670923	1.8816591740007897	VCP;HM13;OTUD7B;TNFAIP3;PRPF19;DTX4;USP28;UBE2W;CTSL;CAPN2;SOCS6;UBA52;CTSB
Regulation Of Protein Catabolic Process (GO:0042176)	19/110	0.23641424528056387	0.6346231520868727	1.2359549365363318	1.782456804583994	RHBDF1;VCP;GSK3A;PLK2;AXIN1;MSN;TNFAIP3;OAZ1;FOXO1;AZIN1;NEDD4;EEF1A2;PSME2;FLNA;STX5;ASB5;EZR;SEC22B;VGLL4
Cell-Cell Adhesion Via Plasma-Membrane Adhesion Molecules (GO:0098742)	21/123	0.23887148257717236	0.6408325419199413	1.2188195355736864	1.7451418898986704	ITGB1;CD164;TGFB2;VCAM1;LRRC4;NEXN;PVR;MYPN;ICAM1;SELP;LRFN4;CDH2;SELL;CLDN9;FLRT3;MYOT;PALLD;CLDN12;FAT2;NECTIN2;MPZL2
Protein Targeting To Membrane (GO:0006612)	12/66	0.24038809864687813	0.6445125152388873	1.3149847094801224	1.874511471324378	SRP19;SEC61A1;SDCBP;ZDHHC18;ICMT;MYO1C;PARD3;RAB3IP;ZDHHC23;ZDHHC6;VPS37A;SEC62
Positive Regulation Of Protein Secretion (GO:0050714)	11/60	0.24453517268424227	0.6494100715939194	1.3283035221810733	1.8707775332699499	TGFB2;TGFB1;TGFB3;ANKRD1;MYO18A;IRS2;ACSL4;DNM1L;EZR;SOX4;ARF6
3'-UTR-mediated mRNA Stabilization (GO:0070935)	3/12	0.24615678523096857	0.6494100715939194	1.9711538461538463	2.763137063306703	ZFP36;MAPKAPK2;HNRNPC
Activin Receptor Signaling Pathway (GO:0032924)	3/12	0.24615678523096857	0.6494100715939194	1.9711538461538463	2.763137063306703	SMAD3;ACVR1C;TGFBR1
Autonomic Nervous System Development (GO:0048483)	3/12	0.24615678523096857	0.6494100715939194	1.9711538461538463	2.763137063306703	SOX8;SOX4;PHACTR4
Cardiac Cell Development (GO:0055006)	3/12	0.24615678523096857	0.6494100715939194	1.9711538461538463	2.763137063306703	TCAP;ALPK3;VEGFA
Embryonic Hemopoiesis (GO:0035162)	3/12	0.24615678523096857	0.6494100715939194	1.9711538461538463	2.763137063306703	THPO;KDR;SH2B3
Endothelial Cell Differentiation (GO:0045446)	3/12	0.24615678523096857	0.6494100715939194	1.9711538461538463	2.763137063306703	BMPR2;SOX18;KDR
Megakaryocyte Differentiation (GO:0030219)	3/12	0.24615678523096857	0.6494100715939194	1.9711538461538463	2.763137063306703	THPO;FLNA;SH2B3
Negative Regulation Of Intrinsic Apoptotic Signaling Pathway In Response To DNA Damage By P53 Class Mediator (GO:1902166)	3/12	0.24615678523096857	0.6494100715939194	1.9711538461538463	2.763137063306703	TAF9;SIRT1;CD44
Negative Regulation Of Striated Muscle Cell Differentiation (GO:0051154)	3/12	0.24615678523096857	0.6494100715939194	1.9711538461538463	2.763137063306703	HDAC5;GSK3A;XBP1
Negative Regulation Of Viral Transcription (GO:0032897)	3/12	0.24615678523096857	0.6494100715939194	1.9711538461538463	2.763137063306703	IFITM3;ZFP36;UBP1
Positive Regulation Of T Cell Receptor Signaling Pathway (GO:0050862)	3/12	0.24615678523096857	0.6494100715939194	1.9711538461538463	2.763137063306703	CD226;KCNN4;NECTIN2
Positive Regulation Of Epithelial Cell Differentiation (GO:0030858)	3/12	0.24615678523096857	0.6494100715939194	1.9711538461538463	2.763137063306703	TMEM100;ATOH8;SOX9
Positive Regulation Of Exosomal Secretion (GO:1903543)	3/12	0.24615678523096857	0.6494100715939194	1.9711538461538463	2.763137063306703	SDCBP;SDC4;STAM
Positive Regulation Of Glycoprotein Biosynthetic Process (GO:0010560)	3/12	0.24615678523096857	0.6494100715939194	1.9711538461538463	2.763137063306703	CCL21;SOAT1;CHP1
Positive Regulation Of Macrophage Chemotaxis (GO:0010759)	3/12	0.24615678523096857	0.6494100715939194	1.9711538461538463	2.763137063306703	CSF1;THBS1;CMKLR1
Positive Regulation Of Membrane Protein Ectodomain Proteolysis (GO:0051044)	3/12	0.24615678523096857	0.6494100715939194	1.9711538461538463	2.763137063306703	PACSIN3;TNFRSF1B;SH3D19
Positive Regulation Of Natural Killer Cell Activation (GO:0032816)	3/12	0.24615678523096857	0.6494100715939194	1.9711538461538463	2.763137063306703	AXL;IL18;JAK2
Positive Regulation Of Nuclear-Transcribed mRNA poly(A) Tail Shortening (GO:0060213)	3/12	0.24615678523096857	0.6494100715939194	1.9711538461538463	2.763137063306703	BTG2;ZFP36;TOB1
Positive Regulation Of Protein Deacetylation (GO:0090312)	3/12	0.24615678523096857	0.6494100715939194	1.9711538461538463	2.763137063306703	NNMT;DYRK1A;SIRT1
Positive Regulation Of Transcription From RNA Polymerase II Promoter Involved In Cellular Response To Chemical Stimulus (GO:1901522)	3/12	0.24615678523096857	0.6494100715939194	1.9711538461538463	2.763137063306703	XBP1;HIF1A;VEGFA
Regulation Of Endothelial Cell Chemotaxis (GO:2001026)	3/12	0.24615678523096857	0.6494100715939194	1.9711538461538463	2.763137063306703	TMSB4X;HSPB1;THBS1
Regulation Of Establishment Of Protein Localization (GO:0070201)	3/12	0.24615678523096857	0.6494100715939194	1.9711538461538463	2.763137063306703	DNAJA1;SCFD1;GAPVD1
Regulation Of Neuroinflammatory Response (GO:0150077)	3/12	0.24615678523096857	0.6494100715939194	1.9711538461538463	2.763137063306703	SPHK1;IL18;TNFRSF1B
Regulation Of Neuron Projection Arborization (GO:0150011)	3/12	0.24615678523096857	0.6494100715939194	1.9711538461538463	2.763137063306703	MACF1;SPRY3;MYO9A
Skin Epidermis Development (GO:0098773)	3/12	0.24615678523096857	0.6494100715939194	1.9711538461538463	2.763137063306703	UGCG;IL18;FGFR1
Vascular Endothelial Growth Factor Signaling Pathway (GO:0038084)	3/12	0.24615678523096857	0.6494100715939194	1.9711538461538463	2.763137063306703	MYO1C;KDR;VEGFA
Negative Regulation Of Canonical Wnt Signaling Pathway (GO:0090090)	17/98	0.2463704462159914	0.6495884675570419	1.2421928220572944	1.7402115221355663	TLE4;TLE3;GSK3A;IGFBP4;CSNK1A1;JADE1;AXIN1;UBAC2;NKD2;CYLD;DAB2;LATS2;WNT11;ZNRF3;FRMD8;DDIT3;SOX9
Positive Regulation Of MAP Kinase Activity (GO:0043406)	14/79	0.24710876744354832	0.6511491691877387	1.2746105513626056	1.7818121030625702	PTPN1;TGFB1;PDGFB;PDGFA;TRAF2;FZD10;TPD52L1;THBS1;VEGFA;IRAK1;PDCD10;TRAF6;EZH2;FGFR1
Positive Regulation Of DNA-templated Transcription, Elongation (GO:0032786)	10/54	0.2485859837357734	0.6542665418087101	1.3446695610226724	1.871734958691516	MED22;NCBP2;PWWP2B;MED10;MED20;MED9;MED27;CDK13;MED6;BRD4
Regulation Of Transcription Initiation By RNA Polymerase II (GO:0060260)	10/54	0.2485859837357734	0.6542665418087101	1.3446695610226724	1.871734958691516	MED22;CDK4;MED10;MED20;TAF9;MED9;TAF7;MED27;PPM1D;MED6
Regulation Of Anatomical Structure Morphogenesis (GO:0022603)	19/111	0.24914437484698593	0.655348420650144	1.2224205847657565	1.6988256745727939	EGLN1;TBX1;POGLUT1;TGFB1;TNFAIP3;FITM2;ETS1;MYO19;LFNG;FMNL2;CDH2;PDCD10;NEDD4;PDLIM5;PAK2;FERMT2;EPHA2;SH3D19;CDK5R1
ERBB Signaling Pathway (GO:0038127)	8/42	0.25597554720679144	0.6556443400504118	1.3919206236711552	1.8967331500326872	DGKD;GAREM1;TGFB1;SHC1;SOX9;IQGAP1;BCAR1;HBEGF
Plasma Membrane Bounded Cell Projection Morphogenesis (GO:0120039)	8/42	0.25597554720679144	0.6556443400504118	1.3919206236711552	1.8967331500326872	NCKAP1;DBNL;CTTN;MYO9B;ATP7A;NGF;SGK1;GAS7
Positive Regulation Of TOR Signaling (GO:0032008)	8/42	0.25597554720679144	0.6556443400504118	1.3919206236711552	1.8967331500326872	SEC13;SEH1L;SESN2;CLEC16A;SIK3;RICTOR;FNIP1;LAMTOR4
Positive Regulation Of Cell Junction Assembly (GO:1901890)	8/42	0.25597554720679144	0.6556443400504118	1.3919206236711552	1.8967331500326872	DLG5;KDR;PTPRJ;TEK;FERMT2;EPHA2;VEGFA;LIMS1
Regulation Of Protein Modification Process (GO:0031399)	8/42	0.25597554720679144	0.6556443400504118	1.3919206236711552	1.8967331500326872	PPP2CA;SPRED1;SOCS1;SESN2;HSPB1;FNIP1;FNIP2;CORO1C
Regulation Of Mitochondrial Membrane Potential (GO:0051881)	7/36	0.25892337110579244	0.6556443400504118	1.4278121055079396	1.9292927358533367	SPART;VCP;PRELID1;ARL6IP5;BCO2;RNF122;SOD1
Regulation Of Nucleic Acid-Templated Transcription (GO:1903506)	60/380	0.2500338322930831	0.6556443400504118	1.1111900642609984	1.5402861539600117	PHF1;NAB2;CHD7;JADE1;JMJD1C;PRDM2;BACH1;ZMIZ1;VPS72;ZNF280C;YAF2;FADS1;SOX4;NKX3-1;ZNF281;DAPK3;MSL3;BAZ1A;ACTN4;GLRX2;TGFBR1;SFPQ;PSPC1;DDIT3;TERF2IP;TP53;ENG;ZNF274;TAF9;CREM;FOXK2;RNF6;HIF1A;PPP2CA;SERTAD3;POLR2A;NFIL3;ATXN1L;MSC;PPARGC1A;SRSF10;ZNF146;ZFHX3;TCF7L1;ZNF141;SMAD3;NFYA;DENND4A;IGF2;HMGA1;ZNF35;NFKB2;TADA2A;RYBP;MAFB;YEATS2;ZFAT;BHLHE40;EZH2;GZF1
Positive Regulation Of Developmental Process (GO:0051094)	32/197	0.266360604983414	0.6556443400504118	1.1483178937103853	1.519114599482287	SMARCD1;SMARCB1;BMPR2;HSP90AB1;PDGFB;SCX;ZDHHC6;FOXO6;MIEF2;VLDLR;MIEF1;CORO1C;GJA1;PPP1R13L;BCL7C;BCL7B;KDR;SOX8;SOX9;DNM1L;NCOA1;SS18;XBP1;MUL1;SIRT1;VEGFA;BMP1;DLG5;AGO2;BMPR1A;FGFR1;B4GALT5
Positive Regulation Of Phosphorylation (GO:0042327)	32/196	0.2565141274988789	0.6556443400504118	1.1554149671189544	1.5720247187484866	DDR1;CDKN1A;FBH1;ITGB3;THBS1;FGF6;SDCBP;CSRP3;FGF9;THPO;DHX34;KDR;SOX9;FNIP1;NKX3-1;TBX1;TGFB1;ADIPOQ;IGF2;AXIN1;PLAUR;SIRT1;VEGFA;MOB1A;ADAM17;DAB2;AXL;FAM20A;TEK;EPHA2;ENG;FGFR1
Regulation Of Programmed Cell Death (GO:0043067)	26/157	0.2581295825408662	0.6556443400504118	1.1750158646513302	1.5913164210265431	VCP;DDX42;XIAP;VPS72;SOX9;SLC39A7;JAK3;CTSB;TGM2;TOMM70;MOAP1;ACTN2;ACTN1;DAPK3;TNFRSF10B;TRAF2;ACTN4;FBXO10;SIRT1;ZDHHC17;MORF4L2;BCL3;SGK1;TP53;CRYAB;BCAR1
Regulation Of Cytokine Production (GO:0001817)	21/125	0.2632666082696768	0.6556443400504118	1.1951848466761172	1.59507940269774	ANXA1;SLC11A1;MAST2;ZBTB49;HILPDA;ATP2B1;DTX4;TNFRSF1B;LITAF;HDAC9;ZBTB2;SOD1;FGR;HIC2;IFI16;TRAF3;ALOX5;MAPKAPK2;IGF2BP2;ACKR1;CD276
Positive Regulation Of Protein Serine/Threonine Kinase Activity (GO:0071902)	17/99	0.26016055250463377	0.6556443400504118	1.226943782022525	1.6520262205259366	MAP2K1;TGFB1;ADIPOQ;PDGFB;PDGFA;TPD52L1;SIRT1;THBS1;VEGFA;PPP2CA;IRAK1;TCIM;PDCD10;RAPGEF2;FERMT2;EZH2;FGFR1
Potassium Ion Transmembrane Transport (GO:0071805)	15/86	0.25698240597969224	0.6556443400504118	1.250238374152069	1.6987584598869725	KCNK5;KCNJ5;SLC12A4;KCNJ11;KCNB1;KCNC4;KCNJ15;ATP1B3;ATP1A1;ATP1B1;LRRC52;SLC9A1;LETM1;KCNQ4;KCNN4
Sensory Perception Of Light Stimulus (GO:0050953)	10/55	0.26748746374436544	0.6556443400504118	1.3146808168515838	1.7336466891433668	RDH10;OPA3;RGS16;PITPNA;ROM1;CRYBB3;RABGGTB;ATF6;MYO9A;GPR179
Hexose Biosynthetic Process (GO:0019319)	6/30	0.26086332113226796	0.6556443400504118	1.47869523350987	1.9870095590179115	PGAM1;CHST15;CRY1;ENO1;PPARGC1A;SLC39A14
Import Into Cell (GO:0098657)	6/30	0.26086332113226796	0.6556443400504118	1.47869523350987	1.9870095590179115	SLC36A1;SLC5A6;LRSAM1;SLC38A1;SLC5A3;SLC39A14
Negative Regulation Of JNK Cascade (GO:0046329)	6/30	0.26086332113226796	0.6556443400504118	1.47869523350987	1.9870095590179115	DNAJA1;CYLD;DUSP10;GSTP1;DUSP16;MAPK8IP1
Negative Regulation Of Mitotic Cell Cycle (GO:0045930)	6/30	0.26086332113226796	0.6556443400504118	1.47869523350987	1.9870095590179115	BTG3;BTG2;TRIM35;NABP1;SCRIB;ZFP36L1
Positive Regulation Of Organelle Organization (GO:0010638)	6/30	0.26086332113226796	0.6556443400504118	1.47869523350987	1.9870095590179115	ANXA1;ANXA2;KATNBL1;STX18;PPARGC1A;PLXNA3
Positive Regulation Of Signaling Receptor Activity (GO:2000273)	6/30	0.26086332113226796	0.6556443400504118	1.47869523350987	1.9870095590179115	ITGB1;FBXW7;CCL2;JAK2;HIF1A;HBEGF
Positive Regulation Of Substrate Adhesion-Dependent Cell Spreading (GO:1900026)	6/30	0.26086332113226796	0.6556443400504118	1.47869523350987	1.9870095590179115	MYADM;FLNA;CRK;TRIOBP;FERMT2;LIMS1
Regulation Of Response To Biotic Stimulus (GO:0002831)	6/30	0.26086332113226796	0.6556443400504118	1.47869523350987	1.9870095590179115	FGR;TRAF3;IRF1;XIAP;CX3CL1;CD55
Response To Estrogen (GO:0043627)	6/30	0.26086332113226796	0.6556443400504118	1.47869523350987	1.9870095590179115	CITED2;WBP2;ARID5A;RARA;SERPINB9;SOX9
Bile Acid Metabolic Process (GO:0008206)	5/24	0.26098178396909716	0.6556443400504118	1.5564054505850768	2.09072670600848	OSBPL9;OSBPL6;NPC1;AKR1C1;OSBPL2
Lipid Droplet Organization (GO:0034389)	5/24	0.26098178396909716	0.6556443400504118	1.5564054505850768	2.09072670600848	RAB18;PLIN3;FITM2;PLIN2;PNPLA2
Organelle Membrane Fusion (GO:0090174)	5/24	0.26098178396909716	0.6556443400504118	1.5564054505850768	2.09072670600848	STX12;GOSR1;STX5;STX3;SYT7
Positive Regulation Of Protein Import Into Nucleus (GO:0042307)	5/24	0.26098178396909716	0.6556443400504118	1.5564054505850768	2.09072670600848	SMAD3;TGFB1;ZC3H12A;FLNA;PIK3R1
Regulation Of Actin Filament Bundle Assembly (GO:0032231)	5/24	0.26098178396909716	0.6556443400504118	1.5564054505850768	2.09072670600848	SYNPO2;PFN1;CX3CL1;SLC9A1;PFN2
Regulation Of Biomineral Tissue Development (GO:0070167)	5/24	0.26098178396909716	0.6556443400504118	1.5564054505850768	2.09072670600848	TGFB1;HEY1;BMP2K;SGMS2;SOX9
Leukocyte Adhesion To Vascular Endothelial Cell (GO:0061756)	4/18	0.2575481528428045	0.6556443400504118	1.689685975400261	2.292141102176785	ITGB1;SELP;VCAM1;SELL
Negative Regulation Of Amyloid Precursor Protein Catabolic Process (GO:1902992)	4/18	0.2575481528428045	0.6556443400504118	1.689685975400261	2.292141102176785	PRNP;RTN3;GGA3;PICALM
Negative Regulation Of Extrinsic Apoptotic Signaling Pathway Via Death Domain Receptors (GO:1902042)	4/18	0.2575481528428045	0.6556443400504118	1.689685975400261	2.292141102176785	RNF34;PEA15;TNFAIP3;ICAM1
Positive Regulation Of Monooxygenase Activity (GO:0032770)	4/18	0.2575481528428045	0.6556443400504118	1.689685975400261	2.292141102176785	POR;ATP7A;HIF1A;TERF2
Regulation Of Anoikis (GO:2000209)	4/18	0.2575481528428045	0.6556443400504118	1.689685975400261	2.292141102176785	ITGB1;PDK4;SIK1;ITGA5
Regulation Of Cholesterol Transport (GO:0032374)	4/18	0.2575481528428045	0.6556443400504118	1.689685975400261	2.292141102176785	OSBPL6;ABCA5;ABCB4;LIPG
Regulation Of Fibroblast Migration (GO:0010762)	4/18	0.2575481528428045	0.6556443400504118	1.689685975400261	2.292141102176785	ITGB1;TGFB1;THBS1;CORO1C
Regulation Of Keratinocyte Differentiation (GO:0045616)	4/18	0.2575481528428045	0.6556443400504118	1.689685975400261	2.292141102176785	ERRFI1;ZFP36;AQP3;ZFP36L1
Regulation Of Neuroblast Proliferation (GO:1902692)	4/18	0.2575481528428045	0.6556443400504118	1.689685975400261	2.292141102176785	VCAN;HAPLN3;CX3CL1;VEGFA
Regulation Of Regulatory T Cell Differentiation (GO:0045589)	4/18	0.2575481528428045	0.6556443400504118	1.689685975400261	2.292141102176785	CR1;DUSP10;SOCS1;IRF1
Cdc42 Protein Signal Transduction (GO:0032488)	2/7	0.268713946023359	0.6556443400504118	2.3650168188370975	3.1078871974570514	RHOU;RHOBTB2
DNA Dealkylation (GO:0035510)	2/7	0.268713946023359	0.6556443400504118	2.3650168188370975	3.1078871974570514	ALKBH2;ASCC3
DNA Dealkylation Involved In DNA Repair (GO:0006307)	2/7	0.268713946023359	0.6556443400504118	2.3650168188370975	3.1078871974570514	ALKBH2;ASCC3
NADH Metabolic Process (GO:0006734)	2/7	0.268713946023359	0.6556443400504118	2.3650168188370975	3.1078871974570514	VCP;NUDT13
SREBP Signaling Pathway (GO:0032933)	2/7	0.268713946023359	0.6556443400504118	2.3650168188370975	3.1078871974570514	INSIG1;SREBF2
Amino Sugar Catabolic Process (GO:0046348)	2/7	0.268713946023359	0.6556443400504118	2.3650168188370975	3.1078871974570514	GNPDA1;HOGA1
Axon Regeneration (GO:0031103)	2/7	0.268713946023359	0.6556443400504118	2.3650168188370975	3.1078871974570514	TNC;MAPK8IP3
Cellular Modified Amino Acid Biosynthetic Process (GO:0042398)	2/7	0.268713946023359	0.6556443400504118	2.3650168188370975	3.1078871974570514	PLSCR1;PTDSS1
Cellular Response To Epinephrine Stimulus (GO:0071872)	2/7	0.268713946023359	0.6556443400504118	2.3650168188370975	3.1078871974570514	PDE4B;SLC9A1
Cellular Response To Growth Hormone Stimulus (GO:0071378)	2/7	0.268713946023359	0.6556443400504118	2.3650168188370975	3.1078871974570514	PIK3R1;JAK2
Cellular Response To Sterol Depletion (GO:0071501)	2/7	0.268713946023359	0.6556443400504118	2.3650168188370975	3.1078871974570514	INSIG1;SREBF2
Cytochrome Complex Assembly (GO:0017004)	2/7	0.268713946023359	0.6556443400504118	2.3650168188370975	3.1078871974570514	COX15;COX10
Depyrimidination (GO:0045008)	2/7	0.268713946023359	0.6556443400504118	2.3650168188370975	3.1078871974570514	NEIL2;TDG
Dermatan Sulfate Proteoglycan Biosynthetic Process (GO:0050651)	2/7	0.268713946023359	0.6556443400504118	2.3650168188370975	3.1078871974570514	DSEL;CSGALNACT2
Embryonic Placenta Development (GO:0001892)	2/7	0.268713946023359	0.6556443400504118	2.3650168188370975	3.1078871974570514	IGF2;PDGFB
Epithelial Cell Morphogenesis (GO:0003382)	2/7	0.268713946023359	0.6556443400504118	2.3650168188370975	3.1078871974570514	STC1;SIPA1L3
Epithelial To Mesenchymal Transition Involved In Endocardial Cushion Formation (GO:0003198)	2/7	0.268713946023359	0.6556443400504118	2.3650168188370975	3.1078871974570514	HEYL;ENG
Glycosphingolipid Catabolic Process (GO:0046479)	2/7	0.268713946023359	0.6556443400504118	2.3650168188370975	3.1078871974570514	HEXB;NEU1
Growth Hormone Receptor Signaling Pathway Via JAK-STAT (GO:0060397)	2/7	0.268713946023359	0.6556443400504118	2.3650168188370975	3.1078871974570514	PTPN1;JAK3
Immunological Synapse Formation (GO:0001771)	2/7	0.268713946023359	0.6556443400504118	2.3650168188370975	3.1078871974570514	CCL21;MSN
Interleukin-12-Mediated Signaling Pathway (GO:0035722)	2/7	0.268713946023359	0.6556443400504118	2.3650168188370975	3.1078871974570514	JAK2;IL12RB2
Kinetochore Assembly (GO:0051382)	2/7	0.268713946023359	0.6556443400504118	2.3650168188370975	3.1078871974570514	NPC1;MIS12
Kinetochore Organization (GO:0051383)	2/7	0.268713946023359	0.6556443400504118	2.3650168188370975	3.1078871974570514	NPC1;MIS12
Leptin-Mediated Signaling Pathway (GO:0033210)	2/7	0.268713946023359	0.6556443400504118	2.3650168188370975	3.1078871974570514	UGCG;SIRT1
Lipid Import Into Cell (GO:0140354)	2/7	0.268713946023359	0.6556443400504118	2.3650168188370975	3.1078871974570514	ACSL3;SLC27A4
Lipid Phosphorylation (GO:0046834)	2/7	0.268713946023359	0.6556443400504118	2.3650168188370975	3.1078871974570514	DGKD;DGKZ
Lymphatic Endothelial Cell Differentiation (GO:0060836)	2/7	0.268713946023359	0.6556443400504118	2.3650168188370975	3.1078871974570514	BMPR2;SOX18
Macrophage Chemotaxis (GO:0048246)	2/7	0.268713946023359	0.6556443400504118	2.3650168188370975	3.1078871974570514	KLF5;CCL2
Megakaryocyte Development (GO:0035855)	2/7	0.268713946023359	0.6556443400504118	2.3650168188370975	3.1078871974570514	THPO;SH2B3
Mesodermal Cell Differentiation (GO:0048333)	2/7	0.268713946023359	0.6556443400504118	2.3650168188370975	3.1078871974570514	ITGB1;ITGB3
Monoacylglycerol Metabolic Process (GO:0046462)	2/7	0.268713946023359	0.6556443400504118	2.3650168188370975	3.1078871974570514	DGAT2;DGAT1
Monosaccharide Biosynthetic Process (GO:0046364)	2/7	0.268713946023359	0.6556443400504118	2.3650168188370975	3.1078871974570514	DSEL;CHST15
Negative Regulation Of Alpha-Beta T Cell Differentiation (GO:0046639)	2/7	0.268713946023359	0.6556443400504118	2.3650168188370975	3.1078871974570514	SOCS1;RUNX1
Negative Regulation Of Bone Resorption (GO:0045779)	2/7	0.268713946023359	0.6556443400504118	2.3650168188370975	3.1078871974570514	UBASH3B;TNFAIP3
Negative Regulation Of cAMP-dependent Protein Kinase Activity (GO:2000480)	2/7	0.268713946023359	0.6556443400504118	2.3650168188370975	3.1078871974570514	PKIG;SIRT1
Negative Regulation Of Cell Division (GO:0051782)	2/7	0.268713946023359	0.6556443400504118	2.3650168188370975	3.1078871974570514	MYC;TXNIP
Negative Regulation Of Leukocyte Proliferation (GO:0070664)	2/7	0.268713946023359	0.6556443400504118	2.3650168188370975	3.1078871974570514	GSTP1;TNFAIP3
Negative Regulation Of Lipid Kinase Activity (GO:0090219)	2/7	0.268713946023359	0.6556443400504118	2.3650168188370975	3.1078871974570514	RUBCN;PPP2R5A
Negative Regulation Of Membrane Potential (GO:0045837)	2/7	0.268713946023359	0.6556443400504118	2.3650168188370975	3.1078871974570514	PRELID1;RNF122
Negative Regulation Of Myotube Differentiation (GO:0010832)	2/7	0.268713946023359	0.6556443400504118	2.3650168188370975	3.1078871974570514	HDAC5;XBP1
Negative Regulation Of Toll-Like Receptor 4 Signaling Pathway (GO:0034144)	2/7	0.268713946023359	0.6556443400504118	2.3650168188370975	3.1078871974570514	MFHAS1;TNFAIP3
Negative Regulation Of Vascular Associated Smooth Muscle Cell Differentiation (GO:1905064)	2/7	0.268713946023359	0.6556443400504118	2.3650168188370975	3.1078871974570514	FGF9;PDGFB
Neurotransmitter Receptor Transport, Endosome To Plasma Membrane (GO:0099639)	2/7	0.268713946023359	0.6556443400504118	2.3650168188370975	3.1078871974570514	SCRIB;RAB11A
Nonribosomal Peptide Biosynthetic Process (GO:0019184)	2/7	0.268713946023359	0.6556443400504118	2.3650168188370975	3.1078871974570514	CHAC2;CHAC1
Nucleobase-Containing Small Molecule Interconversion (GO:0015949)	2/7	0.268713946023359	0.6556443400504118	2.3650168188370975	3.1078871974570514	AK4;NUDT13
Nucleolar Chromatin Organization (GO:1990700)	2/7	0.268713946023359	0.6556443400504118	2.3650168188370975	3.1078871974570514	BEND3;SIRT1
Peptidyl-Lysine Deacetylation (GO:0034983)	2/7	0.268713946023359	0.6556443400504118	2.3650168188370975	3.1078871974570514	HDAC9;SIRT1
Positive Regulation Of Arp2/3 Complex-Mediated Actin Nucleation (GO:2000601)	2/7	0.268713946023359	0.6556443400504118	2.3650168188370975	3.1078871974570514	CYFIP1;NCKAP1
Positive Regulation Of CD4-positive, Alpha-Beta T Cell Differentiation (GO:0043372)	2/7	0.268713946023359	0.6556443400504118	2.3650168188370975	3.1078871974570514	SOCS1;KLHL25
Positive Regulation Of T Cell Apoptotic Process (GO:0070234)	2/7	0.268713946023359	0.6556443400504118	2.3650168188370975	3.1078871974570514	PRELID1;TP53
Positive Regulation Of Actin Cytoskeleton Reorganization (GO:2000251)	2/7	0.268713946023359	0.6556443400504118	2.3650168188370975	3.1078871974570514	HCK;TEK
Positive Regulation Of Adipose Tissue Development (GO:1904179)	2/7	0.268713946023359	0.6556443400504118	2.3650168188370975	3.1078871974570514	NCOA1;SIRT1
Positive Regulation Of Bone Resorption (GO:0045780)	2/7	0.268713946023359	0.6556443400504118	2.3650168188370975	3.1078871974570514	PLEKHM1;PRKCA
Positive Regulation Of Cardiocyte Differentiation (GO:1905209)	2/7	0.268713946023359	0.6556443400504118	2.3650168188370975	3.1078871974570514	TGFB2;TGFB1
Positive Regulation Of Epidermal Growth Factor-Activated Receptor Activity (GO:0045741)	2/7	0.268713946023359	0.6556443400504118	2.3650168188370975	3.1078871974570514	FBXW7;HBEGF
Positive Regulation Of Heterotypic Cell-Cell Adhesion (GO:0034116)	2/7	0.268713946023359	0.6556443400504118	2.3650168188370975	3.1078871974570514	GCNT2;CD44
Positive Regulation Of Isomerase Activity (GO:0010912)	2/7	0.268713946023359	0.6556443400504118	2.3650168188370975	3.1078871974570514	PLSCR1;HNRNPU
Positive Regulation Of Lipase Activity (GO:0060193)	2/7	0.268713946023359	0.6556443400504118	2.3650168188370975	3.1078871974570514	RHOC;FGFR1
Positive Regulation Of Myotube Differentiation (GO:0010831)	2/7	0.268713946023359	0.6556443400504118	2.3650168188370975	3.1078871974570514	MYOG;PIEZO1
Purine Ribonucleoside Monophosphate Catabolic Process (GO:0009169)	2/7	0.268713946023359	0.6556443400504118	2.3650168188370975	3.1078871974570514	PNP;HPRT1
Regulation Of CD8-positive, Alpha-Beta T Cell Differentiation (GO:0043376)	2/7	0.268713946023359	0.6556443400504118	2.3650168188370975	3.1078871974570514	SOCS1;RUNX1
Regulation Of DNA-templated Transcription In Response To Stress (GO:0043620)	2/7	0.268713946023359	0.6556443400504118	2.3650168188370975	3.1078871974570514	TCIM;DDIT3
Regulation Of RNA Biosynthetic Process (GO:2001141)	2/7	0.268713946023359	0.6556443400504118	2.3650168188370975	3.1078871974570514	FCN3;TNFRSF1B
Regulation Of RNA Polymerase II Regulatory Region Sequence-Specific DNA Binding (GO:1903025)	2/7	0.268713946023359	0.6556443400504118	2.3650168188370975	3.1078871974570514	DDIT3;TMSB4X
Regulation Of Apoptotic Cell Clearance (GO:2000425)	2/7	0.268713946023359	0.6556443400504118	2.3650168188370975	3.1078871974570514	CCL2;TGM2
Regulation Of Cell Projection Organization (GO:0031344)	2/7	0.268713946023359	0.6556443400504118	2.3650168188370975	3.1078871974570514	MACF1;MYO9A
Regulation Of Chaperone-Mediated Autophagy (GO:1904714)	2/7	0.268713946023359	0.6556443400504118	2.3650168188370975	3.1078871974570514	PLK3;EEF1A2
Regulation Of Chemokine-Mediated Signaling Pathway (GO:0070099)	2/7	0.268713946023359	0.6556443400504118	2.3650168188370975	3.1078871974570514	HIF1A;SH2B3
Regulation Of Endothelial Cell Development (GO:1901550)	2/7	0.268713946023359	0.6556443400504118	2.3650168188370975	3.1078871974570514	VCL;TNFRSF1A
Regulation Of Epidermis Development (GO:0045682)	2/7	0.268713946023359	0.6556443400504118	2.3650168188370975	3.1078871974570514	MAFG;MAFF
Regulation Of Extracellular Matrix Constituent Secretion (GO:0003330)	2/7	0.268713946023359	0.6556443400504118	2.3650168188370975	3.1078871974570514	TNFRSF1B;TNFRSF1A
Regulation Of Interleukin-5 Production (GO:0032674)	2/7	0.268713946023359	0.6556443400504118	2.3650168188370975	3.1078871974570514	PDE4D;RARA
Regulation Of Lipase Activity (GO:0060191)	2/7	0.268713946023359	0.6556443400504118	2.3650168188370975	3.1078871974570514	PCSK6;RHOC
Regulation Of Lipoprotein Metabolic Process (GO:0050746)	2/7	0.268713946023359	0.6556443400504118	2.3650168188370975	3.1078871974570514	ITGB3;ITGAV
Regulation Of Macrophage Migration (GO:1905521)	2/7	0.268713946023359	0.6556443400504118	2.3650168188370975	3.1078871974570514	CSF1;EMILIN1
Regulation Of Mast Cell Activation (GO:0033003)	2/7	0.268713946023359	0.6556443400504118	2.3650168188370975	3.1078871974570514	PLSCR1;NECTIN2
Regulation Of Nitric Oxide Metabolic Process (GO:0080164)	2/7	0.268713946023359	0.6556443400504118	2.3650168188370975	3.1078871974570514	SELENOS;JAK2
Regulation Of Transcription From RNA Polymerase II Promoter In Response To Hypoxia (GO:0061418)	2/7	0.268713946023359	0.6556443400504118	2.3650168188370975	3.1078871974570514	HIF1A;VEGFA
Regulation Of Transforming Growth Factor Beta Activation (GO:1901388)	2/7	0.268713946023359	0.6556443400504118	2.3650168188370975	3.1078871974570514	HSP90AB1;ITGAV
Regulation Of Vascular Wound Healing (GO:0061043)	2/7	0.268713946023359	0.6556443400504118	2.3650168188370975	3.1078871974570514	XBP1;TNFAIP3
Response To Epinephrine (GO:0071871)	2/7	0.268713946023359	0.6556443400504118	2.3650168188370975	3.1078871974570514	PDE4B;SLC9A1
Response To Nitric Oxide (GO:0071731)	2/7	0.268713946023359	0.6556443400504118	2.3650168188370975	3.1078871974570514	EGLN1;FOXO1
Selenocysteine Incorporation (GO:0001514)	2/7	0.268713946023359	0.6556443400504118	2.3650168188370975	3.1078871974570514	DIO2;SELENOT
Skeletal Myofibril Assembly (GO:0014866)	2/7	0.268713946023359	0.6556443400504118	2.3650168188370975	3.1078871974570514	ACTC1;TCAP
Smooth Muscle Tissue Development (GO:0048745)	2/7	0.268713946023359	0.6556443400504118	2.3650168188370975	3.1078871974570514	EFEMP2;ENG
Synaptic Membrane Adhesion (GO:0099560)	2/7	0.268713946023359	0.6556443400504118	2.3650168188370975	3.1078871974570514	LRFN4;LRRC4
tRNA Transcription By RNA Polymerase III (GO:0042797)	2/7	0.268713946023359	0.6556443400504118	2.3650168188370975	3.1078871974570514	GTF3C2;POLR2L
Translational Readthrough (GO:0006451)	2/7	0.268713946023359	0.6556443400504118	2.3650168188370975	3.1078871974570514	DIO2;SELENOT
Urogenital System Development (GO:0001655)	2/7	0.268713946023359	0.6556443400504118	2.3650168188370975	3.1078871974570514	ANXA1;SOX9
Negative Regulation Of Digestive System Process (GO:0060457)	1/2	0.2685268976177657	0.6556443400504118	5.9116234390009605	7.772627283281415	PTGER3
Noradrenergic Neuron Differentiation (GO:0003357)	1/2	0.2685268976177657	0.6556443400504118	5.9116234390009605	7.772627283281415	SOX4
Positive Regulation Of Activation Of Janus Kinase Activity (GO:0010536)	1/2	0.2685268976177657	0.6556443400504118	5.9116234390009605	7.772627283281415	IL6R
Regulation Of Glucagon Secretion (GO:0070092)	1/2	0.2685268976177657	0.6556443400504118	5.9116234390009605	7.772627283281415	SYT7
Cellular Response To Peptide (GO:1901653)	9/49	0.2726963637162602	0.6646320141424249	1.3310149469623915	1.7295159287306818	NGFR;PRNP;GJA1;XBP1;VCAM1;TP53;ICAM1;ZFP36L1;SNX6
Myeloid Cell Differentiation (GO:0030099)	9/49	0.2726963637162602	0.6646320141424249	1.3310149469623915	1.7295159287306818	MFHAS1;SNRK;IFI16;THPO;CASP3;JAK2;PTPN2;RUNX1;HIPK2
Regulation Of Cell Division (GO:0051302)	12/68	0.27428042988486884	0.6681266988652227	1.2678140304890666	1.6400495917380291	PLK3;TADA2A;YEATS2;MYC;PRDM15;CDK2AP2;TXNIP;RAB11FIP3;MYO19;GIT1;RAB11A;NKX3-1
Carboxylic Acid Transport (GO:0046942)	8/43	0.2778296981517433	0.6749243568426839	1.3520413080895008	1.7316227810443656	SLC36A1;ABCC1;SLC38A1;SLC16A1;SLC17A5;SLC3A2;SLC16A9;SLC16A5
Erythrocyte Differentiation (GO:0030218)	8/43	0.2778296981517433	0.6749243568426839	1.3520413080895008	1.7316227810443656	MFHAS1;CASP3;CEBPG;JAK2;SH2B3;PTPN2;HIPK2;VEGFA
Regulation Of Cation Channel Activity (GO:2001257)	8/43	0.2778296981517433	0.6749243568426839	1.3520413080895008	1.7316227810443656	ITGB1;FKBP1A;SELENON;CAMK2D;HOMER1;STAC;PDE4D;SLMAP
Regulation Of Lipid Metabolic Process (GO:0019216)	8/43	0.2778296981517433	0.6749243568426839	1.3520413080895008	1.7316227810443656	SERPINA3;OPA3;MID1IP1;RUBCNL;PRKAG2;IRS2;PLPP1;PPARD
Response To Peptide Hormone (GO:0043434)	8/43	0.2778296981517433	0.6749243568426839	1.3520413080895008	1.7316227810443656	EIF2B4;XBP1;ANXA1;SORT1;TCF12;CRY1;SIRT1;ZFP36L1
Epithelial Cell Migration (GO:0010631)	7/37	0.28274317846236774	0.6818697422966943	1.3801059730250482	1.7433723469999782	NANOS1;S100A2;PKN3;CYP1B1;FAT2;S100A9;LOXL2
Heart Contraction (GO:0060047)	7/37	0.28274317846236774	0.6818697422966943	1.3801059730250482	1.7433723469999782	CSRP3;ACTC1;TCAP;SCN5A;SCN3B;ATP1B1;SOD1
Membrane Fission (GO:0090148)	7/37	0.28274317846236774	0.6818697422966943	1.3801059730250482	1.7433723469999782	CHMP1B;VPS37A;STAM;TMCC1;DNM1L;EXOC2;CORO1C
Negative Regulation Of Cellular Metabolic Process (GO:0031324)	7/37	0.28274317846236774	0.6818697422966943	1.3801059730250482	1.7433723469999782	CDK6;ITGB3;AKT3;ITGAV;SIRT1;TERF2;GIT1
Positive Regulation Of Receptor-Mediated Endocytosis (GO:0048260)	7/37	0.28274317846236774	0.6818697422966943	1.3801059730250482	1.7433723469999782	RAB21;CD63;DAB2;DGKD;ANXA2;CCL21;VEGFA
Aortic Valve Morphogenesis (GO:0003180)	6/31	0.28717213989776486	0.6818697422966943	1.4194318728935966	1.7709874653571673	HEYL;TGFB1;HEY1;ELN;EMILIN1;SOX9
Negative Regulation Of Endothelial Cell Migration (GO:0010596)	6/31	0.28717213989776486	0.6818697422966943	1.4194318728935966	1.7709874653571673	ANGPT2;TGFB1;GADD45A;DNAJA4;STC1;THBS1
Negative Regulation Of Endothelial Cell Proliferation (GO:0001937)	6/31	0.28717213989776486	0.6818697422966943	1.4194318728935966	1.7709874653571673	NGFR;PDCD10;ALOX5;ATOH8;CCL2;THBS1
Regulation Of Receptor Internalization (GO:0002090)	6/31	0.28717213989776486	0.6818697422966943	1.4194318728935966	1.7709874653571673	CD63;LRPAP1;SDCBP;ARF1;ANXA2;VEGFA
Triglyceride Metabolic Process (GO:0006641)	6/31	0.28717213989776486	0.6818697422966943	1.4194318728935966	1.7709874653571673	LPGAT1;DGAT2;DGAT1;GPAT3;SIRT1;PNPLA2
Regulation Of Macromolecule Metabolic Process (GO:0060255)	19/114	0.28887198561881383	0.6818697422966943	1.1835271317829457	1.4696704337387907	SORT1;CHD7;ATP1B1;HIF1A;AFF4;TOB1;ZFP36L1;SSH1;CDK6;TRIM4;NPC1;CDK4;MYC;FUBP1;ZC3H12A;NFKBIZ;ZNF513;IGF2BP2;STX3
Cellular Response To Oxidative Stress (GO:0034599)	18/107	0.28183378268929415	0.6818697422966943	1.1968332562505102	1.5157148818888369	JUN;SRXN1;CHUK;MPV17L2;HIF1A;FOXO1;ETV5;SELENOS;SESN2;ZC3H12A;MPV17;ANKRD2;SQSTM1;TP53;PPARGC1A;HSPA1B;SLC25A24;HSPA1A
Regulation Of Proteasomal Ubiquitin-Dependent Protein Catabolic Process (GO:0032434)	18/107	0.28183378268929415	0.6818697422966943	1.1968332562505102	1.5157148818888369	VCP;GSK3A;HSP90AB1;CSNK1A1;TAF9;AXIN1;RCHY1;KLHL40;SH3RF1;NKD2;SDCBP;RNF144B;COP1;DAB2;RYBP;TRIB2;HSPA1B;HSPA1A
Protein Complex Oligomerization (GO:0051259)	15/88	0.28737665762814973	0.6818697422966943	1.2157865451365888	1.5160390477346033	FKRP;HOMER1;SLC31A1;SLC9A1;COMP;EHD1;LETM1;UGDH;ZC3H12A;G3BP2;BEND3;DNM1L;RBMX;CUTC;BOK
Regulation Of Macroautophagy (GO:0016241)	15/88	0.28737665762814973	0.6818697422966943	1.2157865451365888	1.5160390477346033	GPSM1;ATP6V0B;CLEC16A;SIRT1;ATG12;CASP3;NEDD4;SESN2;KDR;ATP6V0A2;UBQLN1;ATP6V0C;PAFAH1B2;SNX6;CDK5R1
Epithelial Cell Differentiation (GO:0030855)	13/75	0.2849057959550275	0.6818697422966943	1.2405407511298114	1.5576188657205625	TBX1;ANXA1;ANXA4;AKR1C1;SCRIB;CNN3;VEGFA;DAB2;TOLLIP;KDR;TAGLN2;HNRNPH3;CTSB
Regulation Of Transcription Elongation By RNA Polymerase II (GO:0034243)	13/75	0.2849057959550275	0.6818697422966943	1.2405407511298114	1.5576188657205625	INTS12;NCBP2;PWWP2B;EAF2;HNRNPU;MED9;MED27;MED6;MED22;MED10;MED20;INTS6;CDK13
Protein K48-linked Ubiquitination (GO:0070936)	12/69	0.29177444452989093	0.6818697422966943	1.2454700246511983	1.534137874932641	RNF146;RNF115;RNF34;UBE2R2;UBE2D3;CUL1;TNFAIP3;UBE2E2;FBXO45;RNF6;UBE2A;UBE2G2
Regulation Of Stress Fiber Assembly (GO:0051492)	12/69	0.29177444452989093	0.6818697422966943	1.2454700246511983	1.534137874932641	TJP1;WNT11;TGFB3;LPAR1;PIK3R1;RHOC;PFN1;PAK2;TGFBR1;FERMT2;PFN2;SLC9A1
Cardiac Muscle Tissue Morphogenesis (GO:0055008)	5/25	0.2905964147553791	0.6818697422966943	1.4784648700673724	1.8271162565906278	FKBP1A;TGFB1;ANKRD1;TCAP;ENG
Lung Development (GO:0030324)	5/25	0.2905964147553791	0.6818697422966943	1.4784648700673724	1.8271162565906278	ERRFI1;WNT11;FGF9;CHI3L1;VEGFA
Mesenchymal Cell Migration (GO:0090497)	5/25	0.2905964147553791	0.6818697422966943	1.4784648700673724	1.8271162565906278	TBX1;SEMA3C;SOX8;CORO1C;PHACTR4
Monoatomic Cation Transport (GO:0006812)	5/25	0.2905964147553791	0.6818697422966943	1.4784648700673724	1.8271162565906278	PANX1;SLC11A1;PIEZO1;TRPM7;ATP1B1
Positive Regulation Of DNA Binding (GO:0043388)	5/25	0.2905964147553791	0.6818697422966943	1.4784648700673724	1.8271162565906278	TGFB1;TRAF6;PLAUR;HES1;NGF
Positive Regulation Of Calcium Ion Transmembrane Transporter Activity (GO:1901021)	5/25	0.2905964147553791	0.6818697422966943	1.4784648700673724	1.8271162565906278	VMP1;PPP3R1;STAC;ATP1B1;SLC9A1
Positive Regulation Of Erythrocyte Differentiation (GO:0045648)	5/25	0.2905964147553791	0.6818697422966943	1.4784648700673724	1.8271162565906278	ANKRD54;ETS1;HIF1A;HSPA1B;HSPA1A
Regulation Of Cardiac Muscle Cell Contraction (GO:0086004)	5/25	0.2905964147553791	0.6818697422966943	1.4784648700673724	1.8271162565906278	CAMK2D;PDE4D;PDE4B;STC1;SCN5A
Fc-gamma Receptor Signaling Pathway Involved In Phagocytosis (GO:0038096)	4/19	0.29187949400470004	0.6818697422966943	1.5769119769119768	1.9418318851354162	FGR;HCK;VAV1;VAV2
Actin Filament-Based Transport (GO:0099515)	4/19	0.29187949400470004	0.6818697422966943	1.5769119769119768	1.9418318851354162	SUN2;MYO1C;MYO7B;MYO19
Cellular Lipid Catabolic Process (GO:0044242)	4/19	0.29187949400470004	0.6818697422966943	1.5769119769119768	1.9418318851354162	PLA2G15;LIPG;CYP1B1;PPARD
Cellular Response To Interleukin-6 (GO:0071354)	4/19	0.29187949400470004	0.6818697422966943	1.5769119769119768	1.9418318851354162	SBNO2;CTR9;JAK2;IL6R
Cytoskeleton-Dependent Intracellular Transport (GO:0030705)	4/19	0.29187949400470004	0.6818697422966943	1.5769119769119768	1.9418318851354162	TUBA1C;TUBA1B;TUBB2A;HOOK2
Endoplasmic Reticulum Calcium Ion Homeostasis (GO:0032469)	4/19	0.29187949400470004	0.6818697422966943	1.5769119769119768	1.9418318851354162	CAMK2D;RAP1GDS1;SELENOK;TGM2
Lymphocyte Chemotaxis (GO:0048247)	4/19	0.29187949400470004	0.6818697422966943	1.5769119769119768	1.9418318851354162	KLF5;CCL21;CCL2;CX3CL1
Negative Regulation Of RNA Splicing (GO:0033119)	4/19	0.29187949400470004	0.6818697422966943	1.5769119769119768	1.9418318851354162	RBM20;SRSF4;RBMX;SRSF10
Negative Regulation Of Telomere Maintenance Via Telomerase (GO:0032211)	4/19	0.29187949400470004	0.6818697422966943	1.5769119769119768	1.9418318851354162	GNL3L;HNRNPU;HNRNPC;TERF2
Positive Regulation Of Amyloid Precursor Protein Catabolic Process (GO:1902993)	4/19	0.29187949400470004	0.6818697422966943	1.5769119769119768	1.9418318851354162	GSK3A;IFNGR1;CASP3;PICALM
Positive Regulation Of Antigen Receptor-Mediated Signaling Pathway (GO:0050857)	4/19	0.29187949400470004	0.6818697422966943	1.5769119769119768	1.9418318851354162	SLC39A10;CD226;KCNN4;NECTIN2
Positive Regulation Of mRNA Splicing, Via Spliceosome (GO:0048026)	4/19	0.29187949400470004	0.6818697422966943	1.5769119769119768	1.9418318851354162	SNW1;TRA2B;TRA2A;RBMX
Protein Localization To Cell Junction (GO:1902414)	4/19	0.29187949400470004	0.6818697422966943	1.5769119769119768	1.9418318851354162	TJP1;STAU1;PAK2;FERMT2
Regulation Of Autophagy Of Mitochondrion (GO:1903146)	4/19	0.29187949400470004	0.6818697422966943	1.5769119769119768	1.9418318851354162	GSK3A;FBXW7;DNM1L;SREBF2
Regulation Of Histone Deacetylation (GO:0031063)	4/19	0.29187949400470004	0.6818697422966943	1.5769119769119768	1.9418318851354162	CAMK2D;TADA2A;YEATS2;SIRT1
Regulation Of Mitotic Spindle Assembly (GO:1901673)	4/19	0.29187949400470004	0.6818697422966943	1.5769119769119768	1.9418318851354162	CHMP1B;HNRNPU;HSPA1B;HSPA1A
Response To BMP (GO:0071772)	4/19	0.29187949400470004	0.6818697422966943	1.5769119769119768	1.9418318851354162	TMEM100;BMPR2;SOX9;BMPR1A
3'-UTR-mediated mRNA Destabilization (GO:0061158)	3/13	0.2880751605545512	0.6818697422966943	1.7738942307692307	2.207671432026983	ZFP36;ZC3H12A;ZFP36L1
T Cell Homeostasis (GO:0043029)	3/13	0.2880751605545512	0.6818697422966943	1.7738942307692307	2.207671432026983	PPP2CA;TNFSF14;JAK3
Acylglycerol Homeostasis (GO:0055090)	3/13	0.2880751605545512	0.6818697422966943	1.7738942307692307	2.207671432026983	PNPLA8;IL18;ANGPTL4
Astrocyte Development (GO:0014002)	3/13	0.2880751605545512	0.6818697422966943	1.7738942307692307	2.207671432026983	CDK6;IFNGR1;S100A9
Cellular Response To Arsenic-Containing Substance (GO:0071243)	3/13	0.2880751605545512	0.6818697422966943	1.7738942307692307	2.207671432026983	VCP;MKNK2;ZC3H12A
Cotranslational Protein Targeting To Membrane (GO:0006613)	3/13	0.2880751605545512	0.6818697422966943	1.7738942307692307	2.207671432026983	SRP19;SEC61A1;SEC62
Endoplasmic Reticulum Mannose Trimming (GO:1904380)	3/13	0.2880751605545512	0.6818697422966943	1.7738942307692307	2.207671432026983	RNF103;RNF139;UGGT1
Filopodium Assembly (GO:0046847)	3/13	0.2880751605545512	0.6818697422966943	1.7738942307692307	2.207671432026983	RAB17;S1PR2;EZR
Heart Process (GO:0003015)	3/13	0.2880751605545512	0.6818697422966943	1.7738942307692307	2.207671432026983	RAMP3;ACTC1;SOD1
Membrane Raft Organization (GO:0031579)	3/13	0.2880751605545512	0.6818697422966943	1.7738942307692307	2.207671432026983	ANXA2;NPC1;MYADM
Microvillus Organization (GO:0032528)	3/13	0.2880751605545512	0.6818697422966943	1.7738942307692307	2.207671432026983	RAP1B;RAP1A;RAPGEF2
Modulation By Symbiont Of Entry Into Host (GO:0052372)	3/13	0.2880751605545512	0.6818697422966943	1.7738942307692307	2.207671432026983	TRIM38;EXOC2;NECTIN2
Myotube Cell Development (GO:0014904)	3/13	0.2880751605545512	0.6818697422966943	1.7738942307692307	2.207671432026983	SELENON;MYOD1;KLHL40
Natural Killer Cell Mediated Immunity (GO:0002228)	3/13	0.2880751605545512	0.6818697422966943	1.7738942307692307	2.207671432026983	TUBB2A;CEBPG;TUBB4B
Negative Regulation Of Chemokine Production (GO:0032682)	3/13	0.2880751605545512	0.6818697422966943	1.7738942307692307	2.207671432026983	GSTP1;MUL1;KLF4
Negative Regulation Of Fibroblast Growth Factor Receptor Signaling Pathway (GO:0040037)	3/13	0.2880751605545512	0.6818697422966943	1.7738942307692307	2.207671432026983	SPRY3;SPRY1;THBS1
Negative Regulation Of Gluconeogenesis (GO:0045721)	3/13	0.2880751605545512	0.6818697422966943	1.7738942307692307	2.207671432026983	CRY1;SIK1;ERFE
Negative Regulation Of Macrophage Activation (GO:0043031)	3/13	0.2880751605545512	0.6818697422966943	1.7738942307692307	2.207671432026983	ZC3H12A;IL31RA;CX3CL1
Plasma Membrane Tubulation (GO:0097320)	3/13	0.2880751605545512	0.6818697422966943	1.7738942307692307	2.207671432026983	BIN3;PACSIN3;WHAMM
Positive Regulation Of Alpha-Beta T Cell Proliferation (GO:0046641)	3/13	0.2880751605545512	0.6818697422966943	1.7738942307692307	2.207671432026983	IL18;JAK2;CD55
Positive Regulation Of Histone Deacetylation (GO:0031065)	3/13	0.2880751605545512	0.6818697422966943	1.7738942307692307	2.207671432026983	C6ORF89;SIRT1;VEGFA
Positive Regulation Of Macrophage Derived Foam Cell Differentiation (GO:0010744)	3/13	0.2880751605545512	0.6818697422966943	1.7738942307692307	2.207671432026983	CSF1;PLA2G2A;IL18
Positive Regulation Of Muscle Cell Differentiation (GO:0051149)	3/13	0.2880751605545512	0.6818697422966943	1.7738942307692307	2.207671432026983	MYOD1;LAMB1;LAMC1
Protein Hydroxylation (GO:0018126)	3/13	0.2880751605545512	0.6818697422966943	1.7738942307692307	2.207671432026983	EGLN3;OGFOD1;P3H3
Protein Localization To Chromosome, Telomeric Region (GO:0070198)	3/13	0.2880751605545512	0.6818697422966943	1.7738942307692307	2.207671432026983	TERF2IP;TERF2;ATR
Protein Localization To Phagophore Assembly Site (GO:0034497)	3/13	0.2880751605545512	0.6818697422966943	1.7738942307692307	2.207671432026983	WDR45B;ATG4B;WIPI1
Regulation Of Carbohydrate Catabolic Process (GO:0043470)	3/13	0.2880751605545512	0.6818697422966943	1.7738942307692307	2.207671432026983	PGAM1;PRKAG2;HIF1A
Regulation Of Clathrin-Dependent Endocytosis (GO:2000369)	3/13	0.2880751605545512	0.6818697422966943	1.7738942307692307	2.207671432026983	DAB2;DGKD;BMP2K
Regulation Of Intrinsic Apoptotic Signaling Pathway In Response To DNA Damage By P53 Class Mediator (GO:1902165)	3/13	0.2880751605545512	0.6818697422966943	1.7738942307692307	2.207671432026983	TAF9;SIRT1;CD44
Glucose Metabolic Process (GO:0006006)	9/50	0.29339599115082	0.6850526869495261	1.2984453277512524	1.5921953108500309	KCNJ11;PGAM1;CRY1;IRS2;ENO1;SLC39A14;PPARGC1A;HK2;PPARD
Positive Regulation Of Defense Response (GO:0031349)	16/95	0.29560058593112853	0.6898380935055927	1.1983367321318121	1.4604682280407864	SETD4;AKIRIN2;LRSAM1;PLA2G2A;IL18;ETS1;NPAS2;CX3CL1;TNFRSF1A;PLSCR1;MYO1C;NFKBIZ;EMILIN1;S100A9;SLC15A4;S100A8
Protein Autoubiquitination (GO:0051865)	11/63	0.29896871299607064	0.6973323730500902	1.251364345114345	1.5109177699424343	RNF146;RNF10;LRSAM1;RNF115;NFX1;TRAF6;UBE2D3;TRAF2;UBE2A;SH3RF1;RNF122
RNA Polymerase II Preinitiation Complex Assembly (GO:0051123)	8/44	0.3001584476277731	0.6990077356274004	1.3143775100401607	1.5817807599704927	MED22;MED10;MED20;TAF9;MED9;TAF7;MED27;MED6
Intracellular Protein Transmembrane Transport (GO:0065002)	8/44	0.3001584476277731	0.6990077356274004	1.3143775100401607	1.5817807599704927	TOMM70;SEC61A1;GRPEL1;HSPA5;TIMM17A;HYOU1;SEC61B;SEC62
Regulation Of Cyclin-Dependent Protein Kinase Activity (GO:1904029)	8/44	0.3001584476277731	0.6990077356274004	1.3143775100401607	1.5817807599704927	CDKN1A;CCNJ;HSP90AB1;SERTAD1;GADD45A;BCCIP;PKMYT1;CDK5R1
Chromatin Remodeling (GO:0006338)	33/207	0.30070831109356483	0.6999218041570782	1.1226661059714045	1.3490119279692978	SETD4;SUV39H2;HDAC5;NFAT5;SMARCD1;ZNF274;KDM5C;SMARCB1;PWWP2B;PHF1;CHD7;CHD1;IWS1;LOXL2;IFI16;MYC;BCL7C;TDG;BCL7B;SOX9;SRPK2;SS18;CBX3;SETDB2;BAZ1A;CHD1L;SFPQ;TADA2A;RYBP;YEATS2;C6ORF89;HNRNPC;TOP1
Small GTPase Mediated Signal Transduction (GO:0007264)	17/102	0.3031263988837234	0.705181078574687	1.1833494675701839	1.412452317450766	CDKN1A;RRAD;PLK2;ARHGAP1;RRAS2;HACD3;TIAM2;CNKSR2;MRAS;RRAGC;RASGEF1B;G3BP2;RAB18;CHP1;RAPGEF2;TP53;RAPGEF4
Negative Regulation Of Epithelial Cell Proliferation (GO:0050680)	10/57	0.3065224150812575	0.7123363125817311	1.25853167882912	1.4881688987826471	TGFB2;DUSP10;TGFB1;CDK6;FBXW7;ALOX5;ATOH8;SOX9;THBS1;NKX3-1
Visual Perception (GO:0007601)	10/57	0.3065224150812575	0.7123363125817311	1.25853167882912	1.4881688987826471	RDH10;OPA3;RGS16;PITPNA;ROM1;CRYBB3;RABGGTB;ATF6;MYO9A;GPR179
Regulation Of Axonogenesis (GO:0050770)	7/38	0.3070617522592451	0.7128448194410868	1.3354776555410528	1.5768070205608111	TIAM2;CDH2;METRN;PLXNA2;PLXNA1;PAK2;PLXNA3
Regulation Of Small Molecule Metabolic Process (GO:0062012)	7/38	0.3070617522592451	0.7128448194410868	1.3354776555410528	1.5768070205608111	PGAM1;ADIPOQ;PDK4;FOXK2;PRKAG2;HIF1A;SIRT1
Monocarboxylic Acid Biosynthetic Process (GO:0072330)	9/51	0.31447486054591534	0.7145534624798721	1.2674266427882628	1.4662239574730127	OSBPL9;ACLY;ALDH1A3;XBP1;OSBPL6;DSEL;FASN;OSBPL2;HOGA1
Organelle Disassembly (GO:1903008)	9/51	0.31447486054591534	0.7145534624798721	1.2674266427882628	1.4662239574730127	PLK3;VCP;PLIN3;STX5;PLIN2;ASCC3;PELO;RETREG1;PNPLA2
Positive Regulation Of T Cell Differentiation (GO:0045582)	9/51	0.31447486054591534	0.7145534624798721	1.2674266427882628	1.4662239574730127	SMARCD1;XBP1;SMARCB1;DUSP10;PNP;CR1;SOCS1;ZMIZ1;SOX4
Regulation Of Substrate Adhesion-Dependent Cell Spreading (GO:1900024)	8/45	0.3228714601343699	0.7145534624798721	1.2787495929664605	1.4456276823521113	MYADM;FLNA;ACTN4;CRK;TRIOBP;FERMT2;CORO1C;LIMS1
Cardiac Muscle Contraction (GO:0060048)	6/32	0.3140036332177585	0.7145534624798721	1.3647272323247288	1.580832775419964	CAMK2D;CSRP3;TCAP;SCN5A;SCN3B;ATP1B1
Regulation Of Dendrite Development (GO:0050773)	6/32	0.3140036332177585	0.7145534624798721	1.3647272323247288	1.580832775419964	CDKL5;NEDD4;VLDLR;RAB17;DBN1;MARK1
Protein Glycosylation (GO:0006486)	20/122	0.3088200910365115	0.7145534624798721	1.1602178438025719	1.3632517911934587	POGLUT1;B4GALT1;GALNT16;RPN2;GALNT2;GFPT2;ST8SIA2;PMM2;MAGT1;TMEM165;NPC1;OSTC;B3GNT5;EOGT;ST8SIA4;GCNT2;ST3GAL5;LARGE1;ST3GAL1;B4GALT5
Glycerophospholipid Biosynthetic Process (GO:0046474)	16/96	0.31077748869764	0.7145534624798721	1.18326076439284	1.3828509340068642	PI4K2B;DGKD;ABHD4;SACM1L;LCAT;ABHD5;SYNJ2;LCLAT1;DGKZ;INPP4B;PTDSS1;PLSCR1;PIP5K1A;GPAT3;PI4KB;PI4K2A
Negative Regulation Of Developmental Process (GO:0051093)	16/96	0.31077748869764	0.7145534624798721	1.18326076439284	1.3828509340068642	TBX1;SS18;SMARCD1;TGFB1;SFMBT1;MUL1;LOXL2;CDK6;WNT11;ZNF706;HEY1;BCL7C;BCL7B;SPRY3;SOX9;NKX3-1
Establishment Of Protein Localization To Membrane (GO:0090150)	11/64	0.31780230602307896	0.7145534624798721	1.227653529540322	1.4072908759442533	SDCBP;ZDHHC18;ICMT;MYO1C;NPC1;PARD3;RAB3IP;ZDHHC23;ZDHHC6;VPS37A;RAB11A
Positive Regulation Of Protein Localization To Nucleus (GO:1900182)	11/64	0.31780230602307896	0.7145534624798721	1.227653529540322	1.4072908759442533	NGFR;SMAD3;TGFB1;BAG3;SESN2;ZC3H12A;EIF2AK3;LIF;FLNA;PIK3R1;FERMT2
Regulation Of Neuron Differentiation (GO:0045664)	10/58	0.32653626916667994	0.7145534624798721	1.2322117703810902	1.379108974520481	HEYL;ZFHX3;HEY1;DTX1;HES1;NGF;YWHAG;YWHAH;CDK5R1;FGFR1
Spliceosomal Complex Assembly (GO:0000245)	10/58	0.32653626916667994	0.7145534624798721	1.2322117703810902	1.379108974520481	SRPK2;PHF5A;SNRPD1;SRSF1;SNRPE;SNRPB2;SNRPF;SRSF5;PRPF19;SRSF10
Liver Development (GO:0001889)	5/26	0.3207526770740192	0.7145534624798721	1.4079472019799257	1.6009555445180481	XBP1;CITED2;PHF1;CEBPG;ARID5B
Negative Regulation Of Epithelial To Mesenchymal Transition (GO:0010719)	5/26	0.3207526770740192	0.7145534624798721	1.4079472019799257	1.6009555445180481	PPP2CA;SPRED1;SPRY1;VASN;MARK1
Positive Regulation Of Notch Signaling Pathway (GO:0045747)	5/26	0.3207526770740192	0.7145534624798721	1.4079472019799257	1.6009555445180481	TGFB2;POGLUT1;PDCD10;ZMIZ1;BMP2K
Positive Regulation Of TORC1 Signaling (GO:1904263)	5/26	0.3207526770740192	0.7145534624798721	1.4079472019799257	1.6009555445180481	SEC13;SEH1L;SESN2;CLEC16A;SIK3
Positive Regulation Of Cytokine Production Involved In Immune Response (GO:0002720)	5/26	0.3207526770740192	0.7145534624798721	1.4079472019799257	1.6009555445180481	TRAF6;FFAR2;TRAF2;CD226;CD55
Protein Localization To Cell Surface (GO:0034394)	5/26	0.3207526770740192	0.7145534624798721	1.4079472019799257	1.6009555445180481	GGA3;WNT11;FLNA;VCL;ARF6
Response To Estradiol (GO:0032355)	5/26	0.3207526770740192	0.7145534624798721	1.4079472019799257	1.6009555445180481	MYOG;RAMP3;TGFB1;MYOD1;STRN3
Sterol Biosynthetic Process (GO:0016126)	5/26	0.3207526770740192	0.7145534624798721	1.4079472019799257	1.6009555445180481	ACLY;INSIG1;PRKAG2;DHCR24;LBR
Transition Metal Ion Transport (GO:0000041)	5/26	0.3207526770740192	0.7145534624798721	1.4079472019799257	1.6009555445180481	HEPHL1;SLC31A1;SLC11A1;ATP7A;CUTC
Vacuolar Acidification (GO:0007035)	5/26	0.3207526770740192	0.7145534624798721	1.4079472019799257	1.6009555445180481	ATP6V0B;SLC11A1;ATP6V0A2;ATP6V0C;ATP6V1F
Axon Extension (GO:0048675)	4/20	0.32675095910603935	0.7145534624798721	1.4782347282347283	1.6534897898897853	CYFIP1;HSP90AB1;AUTS2;SSNA1
Cellular Response To Cadmium Ion (GO:0071276)	4/20	0.32675095910603935	0.7145534624798721	1.4782347282347283	1.6534897898897853	JUN;MT1A;CHUK;SLC11A1
Positive Regulation Of Endopeptidase Activity (GO:0010950)	4/20	0.32675095910603935	0.7145534624798721	1.4782347282347283	1.6534897898897853	PRELID1;CR1;PSME2;PICALM
Positive Regulation Of Signal Transduction By P53 Class Mediator (GO:1901798)	4/20	0.32675095910603935	0.7145534624798721	1.4782347282347283	1.6534897898897853	DDX5;SPRED1;MYC;ATR
Regulation Of Calcium Ion-Dependent Exocytosis (GO:0017158)	4/20	0.32675095910603935	0.7145534624798721	1.4782347282347283	1.6534897898897853	DOC2A;KCNB1;SYT7;CBARP
Regulation Of Immunoglobulin Production (GO:0002637)	4/20	0.32675095910603935	0.7145534624798721	1.4782347282347283	1.6534897898897853	XBP1;CR1;CLCF1;DNAJB9
Regulation Of Plasma Membrane Bounded Cell Projection Organization (GO:0120035)	4/20	0.32675095910603935	0.7145534624798721	1.4782347282347283	1.6534897898897853	GSK3A;HOMER1;MARK1;NDEL1
Sterol Transport (GO:0015918)	4/20	0.32675095910603935	0.7145534624798721	1.4782347282347283	1.6534897898897853	NPC1;VAPA;OSBPL2;LCAT
Anterograde Synaptic Vesicle Transport (GO:0048490)	3/14	0.3304488471944912	0.7145534624798721	1.6125	1.7855267416341916	BLOC1S4;BLOC1S6;BLOC1S2
Cardiac Atrium Morphogenesis (GO:0003209)	3/14	0.3304488471944912	0.7145534624798721	1.6125	1.7855267416341916	TGFB2;BMPR2;ENG
Cellular Response To Alkaloid (GO:0071312)	3/14	0.3304488471944912	0.7145534624798721	1.6125	1.7855267416341916	CASP7;CASP3;TGM2
Cellular Response To Glucocorticoid Stimulus (GO:0071385)	3/14	0.3304488471944912	0.7145534624798721	1.6125	1.7855267416341916	ZFP36;HNRNPU;ZFP36L1
Contractile Actin Filament Bundle Assembly (GO:0030038)	3/14	0.3304488471944912	0.7145534624798721	1.6125	1.7855267416341916	ITGB1;PDCD10;ZYX
Diol Biosynthetic Process (GO:0034312)	3/14	0.3304488471944912	0.7145534624798721	1.6125	1.7855267416341916	SPTLC2;SPHK1;SPTSSA
Formation Of Cytoplasmic Translation Initiation Complex (GO:0001732)	3/14	0.3304488471944912	0.7145534624798721	1.6125	1.7855267416341916	EIF3M;EIF5;EIF3J
Inner Ear Morphogenesis (GO:0042472)	3/14	0.3304488471944912	0.7145534624798721	1.6125	1.7855267416341916	TBX1;CHD7;SOX9
Mitophagy (GO:0000423)	3/14	0.3304488471944912	0.7145534624798721	1.6125	1.7855267416341916	MAP1LC3B;ATG4B;SQSTM1
Monocarboxylic Acid Catabolic Process (GO:0072329)	3/14	0.3304488471944912	0.7145534624798721	1.6125	1.7855267416341916	PLA2G15;HOGA1;PPARD
Negative Regulation Of Anoikis (GO:2000811)	3/14	0.3304488471944912	0.7145534624798721	1.6125	1.7855267416341916	ITGB1;PDK4;ITGA5
Negative Regulation Of Cellular Senescence (GO:2000773)	3/14	0.3304488471944912	0.7145534624798721	1.6125	1.7855267416341916	CDK6;SIRT1;TERF2
Negative Regulation Of Type I Interferon-Mediated Signaling Pathway (GO:0060339)	3/14	0.3304488471944912	0.7145534624798721	1.6125	1.7855267416341916	YTHDF2;MUL1;PTPN2
Neural Crest Cell Differentiation (GO:0014033)	3/14	0.3304488471944912	0.7145534624798721	1.6125	1.7855267416341916	FAM172A;PEF1;SOX8
Phosphatidylglycerol Metabolic Process (GO:0046471)	3/14	0.3304488471944912	0.7145534624798721	1.6125	1.7855267416341916	PLA2G15;LPGAT1;PNPLA8
Positive Regulation Of DNA Damage Response, Signal Transduction By P53 Class Mediator (GO:0043517)	3/14	0.3304488471944912	0.7145534624798721	1.6125	1.7855267416341916	DDX5;SPRED1;ATR
Positive Regulation Of Dendrite Morphogenesis (GO:0050775)	3/14	0.3304488471944912	0.7145534624798721	1.6125	1.7855267416341916	CDKL5;SS18L1;DBN1
Positive Regulation Of Leukocyte Activation (GO:0002696)	3/14	0.3304488471944912	0.7145534624798721	1.6125	1.7855267416341916	CD226;THBS1;NECTIN2
Positive Regulation Of Transmembrane Transport (GO:0034764)	3/14	0.3304488471944912	0.7145534624798721	1.6125	1.7855267416341916	SLC38A1;NR4A3;AZIN1
Protein Localization To Cell-Cell Junction (GO:0150105)	3/14	0.3304488471944912	0.7145534624798721	1.6125	1.7855267416341916	TJP1;SCRIB;PAK2
Regulation Of Activin Receptor Signaling Pathway (GO:0032925)	3/14	0.3304488471944912	0.7145534624798721	1.6125	1.7855267416341916	FKBP1A;LEMD3;FSTL3
Regulation Of Cellular Respiration (GO:0043457)	3/14	0.3304488471944912	0.7145534624798721	1.6125	1.7855267416341916	PRELID1;VCP;IFNAR1
Regulation Of Cholesterol Biosynthetic Process (GO:0045540)	3/14	0.3304488471944912	0.7145534624798721	1.6125	1.7855267416341916	MBTPS1;SREBF2;SOD1
Response To Axon Injury (GO:0048678)	3/14	0.3304488471944912	0.7145534624798721	1.6125	1.7855267416341916	FLRT3;MAPK8IP3;SOD1
Stress Fiber Assembly (GO:0043149)	3/14	0.3304488471944912	0.7145534624798721	1.6125	1.7855267416341916	ITGB1;PDCD10;ZYX
Synaptic Vesicle Transport Along Microtubule (GO:0099517)	3/14	0.3304488471944912	0.7145534624798721	1.6125	1.7855267416341916	BLOC1S4;BLOC1S6;BLOC1S2
B Cell Proliferation (GO:0042100)	2/8	0.32611907962280406	0.7145534624798721	1.9706871696299857	2.208140566655896	CD79A;CTPS1
CRD-mediated mRNA Stabilization (GO:0070934)	2/8	0.32611907962280406	0.7145534624798721	1.9706871696299857	2.208140566655896	HNRNPU;IGF2BP2
GMP Metabolic Process (GO:0046037)	2/8	0.32611907962280406	0.7145534624798721	1.9706871696299857	2.208140566655896	HPRT1;PAICS
UDP-N-acetylglucosamine Biosynthetic Process (GO:0006048)	2/8	0.32611907962280406	0.7145534624798721	1.9706871696299857	2.208140566655896	GNPDA1;GFPT2
Alpha-Linolenic Acid Metabolic Process (GO:0036109)	2/8	0.32611907962280406	0.7145534624798721	1.9706871696299857	2.208140566655896	ELOVL5;FADS1
Astral Microtubule Organization (GO:0030953)	2/8	0.32611907962280406	0.7145534624798721	1.9706871696299857	2.208140566655896	EZR;RAB11A
Atrial Septum Development (GO:0003283)	2/8	0.32611907962280406	0.7145534624798721	1.9706871696299857	2.208140566655896	TGFB2;BMPR2
Autophagosome-Lysosome Fusion (GO:0061909)	2/8	0.32611907962280406	0.7145534624798721	1.9706871696299857	2.208140566655896	PLEKHM1;RUBCNL
Calcium Ion-Regulated Exocytosis Of Neurotransmitter (GO:0048791)	2/8	0.32611907962280406	0.7145534624798721	1.9706871696299857	2.208140566655896	RIMS4;SYT7
Cellular Response To UV-A (GO:0071492)	2/8	0.32611907962280406	0.7145534624798721	1.9706871696299857	2.208140566655896	OPN1SW;TIMP1
Cellular Response To Acidic pH (GO:0071468)	2/8	0.32611907962280406	0.7145534624798721	1.9706871696299857	2.208140566655896	CHP1;SLC9A1
Cellular Response To Interleukin-12 (GO:0071349)	2/8	0.32611907962280406	0.7145534624798721	1.9706871696299857	2.208140566655896	JAK2;IL12RB2
Central Nervous System Neuron Axonogenesis (GO:0021955)	2/8	0.32611907962280406	0.7145534624798721	1.9706871696299857	2.208140566655896	HSP90AB1;B4GALT5
Endosome To Melanosome Transport (GO:0035646)	2/8	0.32611907962280406	0.7145534624798721	1.9706871696299857	2.208140566655896	CD63;BLOC1S6
Endosome To Pigment Granule Transport (GO:0043485)	2/8	0.32611907962280406	0.7145534624798721	1.9706871696299857	2.208140566655896	CD63;BLOC1S6
Eosinophil Chemotaxis (GO:0048245)	2/8	0.32611907962280406	0.7145534624798721	1.9706871696299857	2.208140566655896	CCL2;CX3CL1
Eosinophil Migration (GO:0072677)	2/8	0.32611907962280406	0.7145534624798721	1.9706871696299857	2.208140566655896	CCL2;CX3CL1
Hematopoietic Stem Cell Differentiation (GO:0060218)	2/8	0.32611907962280406	0.7145534624798721	1.9706871696299857	2.208140566655896	MEOX1;TP53
Hyaluronan Catabolic Process (GO:0030214)	2/8	0.32611907962280406	0.7145534624798721	1.9706871696299857	2.208140566655896	TGFB1;CEMIP2
Integrin Activation (GO:0033622)	2/8	0.32611907962280406	0.7145534624798721	1.9706871696299857	2.208140566655896	CX3CL1;FERMT2
Ionotropic Glutamate Receptor Signaling Pathway (GO:0035235)	2/8	0.32611907962280406	0.7145534624798721	1.9706871696299857	2.208140566655896	CDK5R1;CPEB4
Isoprenoid Biosynthetic Process (GO:0008299)	2/8	0.32611907962280406	0.7145534624798721	1.9706871696299857	2.208140566655896	IDI1;GGPS1
Long-Chain Fatty Acid Import Into Cell (GO:0044539)	2/8	0.32611907962280406	0.7145534624798721	1.9706871696299857	2.208140566655896	ACSL3;SLC27A4
Macrophage Migration (GO:1905517)	2/8	0.32611907962280406	0.7145534624798721	1.9706871696299857	2.208140566655896	KLF5;CCL2
miRNA Catabolic Process (GO:0010587)	2/8	0.32611907962280406	0.7145534624798721	1.9706871696299857	2.208140566655896	ZC3H12A;ELOC
Muscle Cell Migration (GO:0014812)	2/8	0.32611907962280406	0.7145534624798721	1.9706871696299857	2.208140566655896	DDR1;ITGB3
ncRNA Export From Nucleus (GO:0097064)	2/8	0.32611907962280406	0.7145534624798721	1.9706871696299857	2.208140566655896	NCBP2;NCBP3
Negative Regulation Of T-helper Cell Differentiation (GO:0045623)	2/8	0.32611907962280406	0.7145534624798721	1.9706871696299857	2.208140566655896	ZC3H12A;JAK3
Negative Regulation Of Activated T Cell Proliferation (GO:0046007)	2/8	0.32611907962280406	0.7145534624798721	1.9706871696299857	2.208140566655896	PRNP;SCRIB
[truncated: 2,450 more rows]
