# Supplementary material for: The 24-hour molecular landscape after exercise in humans reveals MYC is sufficient for muscle growth
Source: EMBO Rep. 2024 Oct 31;25(12):5810–37. doi: 10.1038/s44319-024-00299-z (PMC11624283; doi:10.1038/s44319-024-00299-z)
Supplement: Supplementary file 10 — Source data Fig. 5 [file 44319_2024_299_MOESM10_ESM.zip › EMBOR-2024-59454V1_SourceData_Figure_5/5E/Source_data_Figure_5E.xlsx]

## Sheet: Legend
Source data for Figure 5E
Pathway analysis GO: Biological processes on mouse soleus only genes

## Sheet: Mouse only
Mouse ONLY
Term	Overlap	P-value	Adjusted P-value	Odds Ratio	Combined Score	Genes
Cytoplasmic Translation (GO:0002181)	43/88	1.0914491726375394E-50	9.921272979275233E-48	54.0320272572402	6215.938880963236	EIF4A2;RPL4;RPL5;RPL3;RPL32;RPL31;RPL34;RPLP1;RPL12;RPL11;RPL10A;RPL8;RPL9;RPL6;RPL7;RPS15;RPS4X;RPL7A;RPS14;RPS15A;RPL18A;RPS19;RPS18;RPS3;RPL13;RPL15;RPS2;RPS11;RPL18;RPL17;RPL19;EIF2B3;RPS7;RPS8;RPS5;RPL22;RPL13A;RPSA;RPS26;RPS25;RPL27A;RPL26;RPL28
rRNA Metabolic Process (GO:0016072)	22/80	5.863321737622855E-20	9.690471744543956E-18	20.69924001814882	916.6241469812144	RPL5;DDX27;RPS7;NVL;WDR18;RPL11;GTF3A;DDX10;NOL8;NOC4L;RPL7;NOL6;RPS15;FBL;RPS25;EBNA1BP2;EXOSC5;RPS19;ESF1;UTP20;RPL26;EXOSC2
Negative Regulation Of Protein Metabolic Process (GO:0051248)	11/134	4.4114750951377394E-5	9.325653166233035E-4	4.784191654517515	47.97930103249352	RGP1;LARP1;SF3B3;IFRD2;SHMT1;SERBP1;RPS3;AKT1;RPL13A;NHLRC1;CDK5RAP3
ncRNA Processing (GO:0034470)	24/92	4.736773390361938E-21	8.611454023678004E-19	19.317996505532907	904.0615810446089	RPL5;DDX27;RPS7;NVL;WDR18;RPL11;DDX10;NOL8;NOC4L;TSEN2;RPL7;THG1L;NOL6;RPS15;FBL;RPS25;EBNA1BP2;EXOSC5;RPS19;TUT1;ESF1;UTP20;RPL26;EXOSC2
Protein Localization To Nucleus (GO:0034504)	13/113	1.979806284049921E-7	8.569732915244657E-6	6.9818638573743925	107.76574341739925	POM121;NUP155;CSE1L;RPL11;NOL8;IPO7;PHB2;IPO4;IPO5;TPR;AKT1;HEATR3;RANGRF
Regulation Of DNA-templated Transcription (GO:0006355)	52/1557	3.8924406647999835E-5	8.325243680713376E-4	1.8968651208773524	19.26055804437178	CREBZF;RORC;MRPL36;PHB2;RPL6;RRP8;TRIM28;RUVBL2;RUVBL1;WDR5;AKT1;KMT5A;PRMT5;SMARCC1;ANKRD49;PARP1;ATMIN;ACTL6A;KAT2A;TFDP1;MED21;RFX5;TFAM;KHDRBS1;URI1;ENY2;SF3B3;USP16;WIZ;MLLT1;RXRB;MTA1;KAT14;SNX5;PCGF6;XRCC6;XRCC5;IRF2BP2;ELP2;KTI12;ELP3;PA2G4;FOXN2;EPOP;HNRNPL;TFAP4;MYBBP1A;RIOX1;CARM1;POLR3G;NAA16;RNF187
Nucleocytoplasmic Transport (GO:0006913)	9/47	1.828117445321888E-7	8.106140281939493E-6	12.661708619374524	196.443989982282	NDC1;AHCTF1;NUP205;POM121;NUP210;NUP155;TPR;HNRNPA1;RAE1
Positive Regulation Of Macromolecule Biosynthetic Process (GO:0010557)	13/112	1.7819843898188633E-7	8.099119051726734E-6	7.052600559893915	109.60000863515492	RPL5;NSUN5;PRMT1;EEF2;RPS4X;LARP1;RGCC;RFX5;AKT1;EIF3E;RPL26;EIF3C;EIF3D
Spliceosomal Complex Assembly (GO:0000245)	10/61	1.7757236904150995E-7	8.099119051726734E-6	10.495256166982923	163.13708217403803	SF3B3;SF3A2;DDX46;NCBP1;DDX39B;RBMX2;DDX1;DDX23;LUC7L;TXNL4A
Endonucleolytic Cleavage Of Tricistronic rRNA Transcript (SSU-rRNA, 5.8S rRNA, LSU-rRNA) (GO:0000479)	5/13	2.4934847493734873E-6	7.683314024340679E-5	33.229	428.7148867444829	TBL3;RPP40;TSR1;NOL9;UTP20
Formation Of Cytoplasmic Translation Initiation Complex (GO:0001732)	5/13	2.4934847493734873E-6	7.683314024340679E-5	33.229	428.7148867444829	EIF3L;EIF3G;EIF3E;EIF3C;EIF3D
Maturation Of SSU-rRNA (GO:0030490)	6/34	3.4921874762326634E-5	7.558091466417835E-4	11.40418956043956	117.03432234141368	RPS14;UTP6;RPS19;RPS8;TSR1;PWP2
Maturation Of 5.8S rRNA From Tricistronic rRNA Transcript (SSU-rRNA, 5.8S rRNA, LSU-rRNA) (GO:0000466)	5/21	3.484952985315384E-5	7.558091466417835E-4	16.6105	170.49799407435054	RPP40;NOL9;UTP20;EXOSC2;FTSJ3
Positive Regulation Of Amide Metabolic Process (GO:0034250)	10/80	2.3625265921166383E-6	7.535216393803594E-5	7.642165898617511	99.01021186559213	RPS4X;RPL5;LARP1;NSUN5;PRMT1;EIF3E;RPL26;EEF2;EIF3C;EIF3D
Protein Stabilization (GO:0050821)	18/185	1.3454253308252968E-8	7.412070458910272E-7	5.824233885170835	105.55824340993803	RPL5;USP36;URI1;RPS7;CCNH;MCM8;PTGES3;RPL11;WIZ;PHB2;RPAP3;NCLN;BAG2;RUVBL2;RUVBL1;NAA16;RPL17;TELO2
Regulation Of mRNA Stability (GO:0043488)	8/66	3.049487627032303E-5	6.760937202371618E-4	7.357578445503936	76.50374662673173	LARP1;FASTKD1;PCBP4;SERBP1;PABPC1;METTL16;PUM1;TBRG4
RNA Transport (GO:0050658)	6/33	2.9216620407359617E-5	6.557508135874047E-4	11.826923076923077	123.48221698904024	POM121;NUP155;DDX39B;TPR;HNRNPA1;RAE1
Regulation Of Translational Initiation (GO:0006446)	12/60	9.595690101645047E-10	6.46109800177433E-8	13.425970873786408	278.7840673588013	EIF4A2;EIF2B5;KHDRBS1;LARP1;NCBP1;ALKBH1;DDX1;TPR;EIF4EBP1;EIF3E;BZW2;EIF4B
Positive Regulation Of DNA-templated Transcription (GO:0045893)	42/1146	2.8305111603470898E-5	6.432336611888762E-4	2.078998447204969	21.77224501725247	CREBZF;TCERG1;ENY2;SF3B3;NUFIP1;USP16;ELL;CRTC1;RORC;MLLT1;NUCKS1;RXRB;MTA1;TRIM28;RUVBL2;PCBP1;RUVBL1;WDR5;AKT1;SNX5;GTF2I;EIF5A;SMARCC1;XRCC6;ANKRD49;PARP1;ATMIN;ACTL6A;WDR75;APLN;KAT2A;RGCC;TFDP1;TFAP4;DDX39B;MYBBP1A;MED21;CARM1;RFX5;TFAM;NAA16;RNF187
Maturation Of SSU-rRNA From Tricistronic rRNA Transcript (SSU-rRNA, 5.8S rRNA, LSU-rRNA) (GO:0000462)	9/27	8.758657129678522E-10	6.124322562213674E-8	26.746376811594203	557.8173083698783	RPS14;UTP6;TBL3;RPS19;RPS8;RPP40;TSR1;UTP20;PWP2
Negative Regulation Of Gene Expression (GO:0010629)	18/312	2.646972766761698E-5	6.091387961990844E-4	3.2956182472989197	34.73419761810849	CREBZF;IFRD2;SHMT1;RPL13A;PUM1;SND1;LSM2;APLN;RPS26;LARP1;RGCC;SERBP1;RPS3;NHLRC1;PABPC1;TARDBP;METTL16;ASB1
Ribosome Biogenesis (GO:0042254)	38/139	1.9581536512932022E-33	5.933205563418403E-31	21.05913834626706	1586.0333315097723	RPL5;DDX27;NVL;RPL11;NOL8;MRPL36;NOC4L;NOC2L;PWP2;RPL7;NOL6;RPS15;RPS4X;FBL;RPS14;EXOSC5;RPS15A;RPS19;SPATA5L1;HEATR3;UTP20;RPS11;EXOSC2;UTP6;RPS7;RPS8;KRR1;RPS5;WDR18;GTF3A;DDX10;WDR75;RPS25;EBNA1BP2;TBL3;ESF1;RPL26;DHX29
7-Methylguanosine RNA Capping (GO:0009452)	3/4	2.5271015222140865E-5	5.890090471006678E-4	159.02392344497608	1683.4037915766103	NCBP1;RNMT;CMTR2
7-Methylguanosine mRNA Capping (GO:0006370)	3/4	2.5271015222140865E-5	5.890090471006678E-4	159.02392344497608	1683.4037915766103	NCBP1;RNMT;CMTR2
Translational Elongation (GO:0006414)	6/32	2.4284849695684144E-5	5.809191677204445E-4	12.282174556213018	130.50618475075285	EEF1B2;EIF5A;EEF1A1;EEF1G;USP10;EEF2
Small Nucleolar Ribonucleoprotein Complex Assembly (GO:0000491)	4/10	2.2783373522854325E-5	5.522689741939888E-4	35.38977635782748	378.29828957584084	NUFIP1;RUVBL2;ZNHIT6;RUVBL1
Mitochondrial Transcription (GO:0006390)	4/10	2.2783373522854325E-5	5.522689741939888E-4	35.38977635782748	378.29828957584084	MTERF4;TFAM;TFB2M;POLRMT
tRNA Methylation (GO:0030488)	7/32	1.67509103986858E-6	5.4380634115733546E-5	14.926741573033707	198.52033470158844	TRMT10A;NSUN2;TRMT6;TRMT1;THADA;METTL8;GTPBP3
protein-RNA Complex Assembly (GO:0022618)	35/140	2.0769481848161077E-29	5.394131142850977E-27	18.561344537815128	1225.8667026713701	RPL5;DDX1;NOP2;DDX23;RPL11;PWP2;RPL6;RPS15;RPS14;RPS19;LUC7L;DENR;TXNL4A;MDN1;MCTS1;PRMT5;PRMT7;SF3A2;NCBP1;XRCC5;RPS5;PTGES3;RPSA;WDR77;DDX39B;EIF3L;CLNS1A;GEMIN4;EIF3G;GEMIN5;GEMIN6;EIF3E;DHX29;EIF3C;EIF3D
Pseudouridine Synthesis (GO:0001522)	5/12	1.5583408367208459E-6	5.151024802106359E-5	37.97714285714286	507.8261338438751	TRUB1;NHP2;PUS7L;PUSL1;NOP10
Maturation Of LSU-rRNA From Tricistronic rRNA Transcript (SSU-rRNA, 5.8S rRNA, LSU-rRNA) (GO:0000463)	6/14	1.0701600817114624E-7	5.119871127766944E-6	39.93870192307692	641.0276444319832	DDX18;ZNHIT6;NOL9;RBM34;FTSJ3;RPL7
Ribosomal Large Subunit Assembly (GO:0000027)	5/19	2.0536927034297645E-5	5.114538814842892E-4	18.984571428571428	204.90590851295917	RPL5;NOP2;RPL11;RPL6;MDN1
RNA Processing (GO:0006396)	19/173	6.949555144910013E-10	5.053716501378561E-8	6.680309052649478	140.86883455943658	TCERG1;NUFIP1;SF3B3;SF3A2;FASTKD1;NCBP1;PRMT1;PABPC4;DDX23;NOL9;TBRG4;HNRNPL;EXOSC5;DDX39B;HNRNPF;RNPS1;TARDBP;EXOSC2;EXOSC1
Peptide Biosynthetic Process (GO:0043043)	46/145	1.3848567442197368E-43	5.035339121982963E-41	26.365504358655045	2601.8946229103244	RPL4;RPL5;RPL3;RPL32;RPL31;RPL34;RPLP1;RPL12;RPL11;MRPL36;RPL10A;RPL8;RPL9;YARS2;RPL6;RPL7;RPS15;RPS4X;RPS14;RPL7A;RPS15A;RPL18A;RPS19;RPS18;RPS3;RPL13;RPL15;RPS2;RPS11;RPL18;RPL17;RPL19;RPS7;RPS8;RPS5;PABPC4;RPL22;MRPS18B;RPL13A;RPSA;EEF1A1;RPS26;RPS25;RPL27A;RPL26;RPL28
RNA Metabolic Process (GO:0016070)	15/101	6.38103647278713E-10	4.8336351281362514E-8	9.401871809415768	199.06132258176976	NUFIP1;FASTKD1;NCBP1;PABPC4;NOL9;TBRG4;ATXN2L;HNRNPL;SUPV3L1;EXOSC5;DDX39B;ALKBH1;HNRNPF;EXOSC2;EXOSC1
mRNA Processing (GO:0006397)	24/198	4.640445536043012E-13	4.440173676066419E-11	7.525435302150905	213.7133006520353	TCERG1;SF3B3;SF3A2;DDX46;NCBP1;RNMT;RBM19;DDX23;PRPF40A;LSM2;TBRG4;DDX39B;RBMX2;HNRNPF;DHX38;GEMIN5;RNPS1;PRPF31;GEMIN6;PABPC1;TXNL4A;HNRNPA1;CMTR2;SNRPA
Regulation Of Cyclin-Dependent Protein Serine/Threonine Kinase Activity (GO:0000079)	10/75	1.2926322283671464E-6	4.3518618355027256E-5	8.231265508684864	111.60632915287331	RGCC;TFAP4;CCNE2;CCNH;AKT1;IPO7;CNPPD1;CDK5RAP3;CDC25A;IPO5
Positive Regulation Of Signal Transduction By P53 Class Mediator (GO:1901798)	6/20	1.2558605581897021E-6	4.3078386694129784E-5	22.817994505494507	310.04382473285386	EIF5A;RPS15;RPS7;EEF1E1;RPL17;CDK5RAP3
RNA Splicing, Via Transesterification Reactions With Bulged Adenosine As Nucleophile (GO:0000377)	20/167	5.1382142029935366E-11	4.061423226540108E-9	7.380394780863165	174.85432365327105	SF3B3;SF3A2;DDX46;NCBP1;RBM19;DDX23;PRPF40A;LSM2;DDX39B;RBMX2;HNRNPF;GEMIN5;DHX38;GEMIN6;RNPS1;PRPF31;PABPC1;TXNL4A;HNRNPA1;SNRPA
Macromolecule Biosynthetic Process (GO:0009059)	52/172	6.404113408088553E-48	3.880892725301663E-45	24.828200692041523	2698.0096588646534	RPL4;RPL5;RPL3;RPL32;RPL31;RPL34;RPLP1;MRPL36;RPL10A;RPL8;RPL9;YARS2;RPL6;RPL7;EEF1B2;RPS15;RPS4X;RPS14;RPL7A;RPL18A;RPS19;RPS18;RPS11;EIF5A;RPS7;RPS8;RPS5;PABPC4;RPL22;MRPS18B;RPL13A;RPSA;EEF1A1;EEF1G;RPL26;RPL28;RPL12;RPL11;RPS15A;POLD2;RPS3;RPL13;RPL15;RPS2;RPL18;RPL17;ABCF1;RPL19;EEF2;RPS26;RPS25;RPL27A
Positive Regulation Of Translation (GO:0045727)	17/99	4.148352399648749E-12	3.770852331280713E-10	11.213046592129869	293.87499970298995	EIF2B5;EIF5A;RPL5;KHDRBS1;MRPS27;USP16;NSUN5;PRMT1;EEF2;RPS4X;LARP1;EIF3E;RPL26;PABPC1;METTL8;EIF3C;EIF3D
RNA Methylation (GO:0001510)	10/56	7.621611924756325E-8	3.7448893187045945E-6	11.637798036465638	190.73993536044426	FBL;TRMT10A;NSUN2;TRMT6;TFB2M;THADA;METTL16;METTL8;FTSJ3;GTPBP3
RNA Modification (GO:0009451)	10/44	6.489815344461312E-9	3.687026342572083E-7	15.750948766603415	296.95313733040626	TRUB1;ALKBH1;NSUN2;KTI12;TRMT1;THUMPD1;PUS7L;NOP10;THG1L;FTSJ3
tRNA Processing (GO:0008033)	10/44	6.489815344461312E-9	3.687026342572083E-7	15.750948766603415	296.95313733040626	TRUB1;ELAC2;NSUN2;DDX1;RPP40;KTI12;TRMT1;THUMPD1;TSEN2;THG1L
Mitochondrial Gene Expression (GO:0140053)	18/99	3.473031880638069E-13	3.50776219944445E-11	12.03921568627451	345.3879813521577	RARS2;PTCD3;MRPS27;FASTKD1;MRPL19;MTERF4;MRPS18B;MRPL16;MRPS2;MRPL36;TFB2M;MRPS30;POLRMT;MRPL46;MRPL57;TBRG4;LARS2;TFAM
sno(s)RNA 3'-End Processing (GO:0031126)	4/9	1.3874524655246724E-5	3.5033174754497975E-4	42.46900958466453	475.0352447829448	FBL;EXOSC5;LARP7;EXOSC2
Nuclear Export (GO:0051168)	7/43	1.3432982740809617E-5	3.4396003694073073E-4	10.362359550561798	116.2428508191509	POM121;DDX39B;NUP155;CSE1L;TPR;HNRNPA1;RAE1
Positive Regulation Of Cellular Biosynthetic Process (GO:0031328)	13/164	1.3321360752925601E-5	3.4396003694073073E-4	4.616634645314328	51.826994887516356	RPL5;NSUN5;PRMT1;EEF2;RPS4X;LARP1;RGCC;DDAH1;AKT1;EIF3E;RPL26;EIF3C;EIF3D
Regulation Of mRNA Splicing, Via Spliceosome (GO:0048024)	12/86	6.755620480897372E-8	3.4115883428531726E-6	8.70191550774075	143.6712871376156	HNRNPL;PRMT5;KHDRBS1;RBM25;NCBP1;PCBP4;CLNS1A;LARP7;RNPS1;METTL16;HNRNPA1;WDR77
Import Into Nucleus (GO:0051170)	12/69	5.190940354195838E-9	3.145709854642678E-7	11.303014818599898	215.62027770325764	POM121;NUP155;CSE1L;TPR;AKT1;HEATR3;RANGRF;HNRNPA1;IPO7;PHB2;IPO4;IPO5
Protein Import Into Nucleus (GO:0006606)	12/69	5.190940354195838E-9	3.145709854642678E-7	11.303014818599898	215.62027770325764	POM121;NUP155;CSE1L;TPR;AKT1;HEATR3;RANGRF;IPO7;PHB2;RPL17;IPO4;IPO5
Ribosomal Large Subunit Biogenesis (GO:0042273)	16/48	2.2122075173737635E-16	3.0936871281426936E-14	27.039902280130292	974.7173783249914	RPL5;NVL;NOP2;RPL11;GTF3A;NOC2L;RPL6;RPL7;EBNA1BP2;NSA2;SPATA5L1;LAS1L;HEATR3;RPL26;RRP15;MDN1
Regulation Of Protein Neddylation (GO:2000434)	5/17	1.127116557747173E-5	2.96970710432516E-4	22.15	252.36077129105303	RPL5;DCUN1D5;RPL11;DCUN1D2;COPS7A
Negative Regulation Of Ubiquitin-Protein Transferase Activity (GO:0051444)	5/17	1.127116557747173E-5	2.96970710432516E-4	22.15	252.36077129105303	RPL5;RPS7;BAG2;RPL11;RPL17
Maturation Of LSU-rRNA (GO:0000470)	9/20	3.525596576769087E-11	2.913424807530091E-9	43.776021080368906	1053.618188637518	DDX18;NSA2;LAS1L;ZNHIT6;NOP2;RBM34;RRP15;FTSJ3;RPL7
Ribosomal Small Subunit Biogenesis (GO:0042274)	19/77	1.882501214640692E-16	2.851989340180648E-14	17.788842485467576	644.1119311156347	UTP6;RPS7;RPS8;KRR1;RPS5;WDR75;RPSA;PWP2;NOL6;RPS15;RPS4X;FBL;RPS14;RPS25;TBL3;RPS15A;RPS19;UTP20;RPS11
Ribosomal Small Subunit Assembly (GO:0000028)	7/15	4.215187550253791E-9	2.736861059414783E-7	46.66994382022472	900.0098801963875	RPS15;RPS14;RPS19;XRCC5;RPS5;RPSA;PWP2
DNA-templated Transcription (GO:0006351)	14/184	1.0008901967551566E-5	2.7158483249266785E-4	4.42072192513369	50.89150846367297	PRMT5;GTF3C4;PARP1;CCNH;MTERF4;GTF3A;TFB2M;POLRMT;PWP1;TFDP1;TFAM;POLR3G;RNPS1;POLR3H
Regulation Of Ubiquitin-Dependent Protein Catabolic Process (GO:2000058)	8/41	7.628268844897594E-7	2.6669601461584278E-5	12.941245249926922	182.29341815128203	RPL5;RPS7;RPL11;GLMN;UBE3A;RPL17;UBQLN4;CDK5RAP3
Cytoplasmic Translational Initiation (GO:0002183)	10/27	2.932495920743956E-11	2.5387036113869107E-9	31.518026565464897	764.3935273010226	EIF4A2;MCTS1;EIF2B3;NCBP1;EIF3L;EIF3G;EIF3E;DHX29;EIF3C;EIF3D
DNA Metabolic Process (GO:0006259)	19/264	6.40652185296284E-7	2.2837366134679302E-5	4.187501252546845	59.71703051077407	TOP2B;XRCC6;PARP1;XRCC5;MCM8;PTGES3;ACTL6A;MRPL36;UNG;SUPV3L1;ENDOV;CDC34;TRIM28;ALKBH1;RUVBL2;RUVBL1;POLD2;RPS3;MCM3
Regulation Of Signal Transduction By P53 Class Mediator (GO:1901796)	8/40	6.241101434920795E-7	2.269264481737201E-5	13.346061093247588	190.67436035777186	RPS15;RPL5;PRMT5;NOP2;RPL11;SMYD2;RPL17;CDK5RAP3
Mitochondrial RNA Metabolic Process (GO:0000959)	6/18	6.208688242192927E-7	2.269264481737201E-5	26.622596153846153	380.4940314084672	FASTKD1;MTERF4;TFAM;TFB2M;POLRMT;TBRG4
rRNA Modification (GO:0000154)	5/16	8.079778230443582E-6	2.2256116398403685E-4	24.164363636363635	283.3548591997201	FBL;NHP2;TFB2M;NOP10;FTSJ3
Ribonucleoprotein Complex Biogenesis (GO:0022613)	29/107	1.0938314975389847E-25	2.209539625028749E-23	20.513055164469474	1178.986628269634	RPL5;NVL;RPL11;MRPL36;NOC2L;PWP2;RPL7;NOL6;RPS15;RPS4X;FBL;RPS14;RPS15A;RPS19;SPATA5L1;HEATR3;UTP20;RPS11;UTP6;RPS7;RPS8;KRR1;RPS5;GTF3A;WDR75;RPS25;EBNA1BP2;TBL3;RPL26
Ribosome Assembly (GO:0042255)	15/45	1.930148938178536E-15	2.1931317310053617E-13	26.997560975609755	914.7092020506278	RPL5;RPS5;NOP2;RPL11;MTERF4;MRPS2;RPSA;PWP2;RPL6;RPS15;RPS14;RPS19;NOA1;DHX29;MDN1
Box C/D snoRNP Assembly (GO:0000492)	4/8	7.823443392310607E-6	2.1881569364954898E-4	53.087859424920126	624.2275307594691	NUFIP1;RUVBL2;ZNHIT6;RUVBL1
Negative Regulation Of Ubiquitin Protein Ligase Activity (GO:1904667)	4/8	7.823443392310607E-6	2.1881569364954898E-4	53.087859424920126	624.2275307594691	RPL5;RPS7;RPL11;RPL17
Regulation Of Translation (GO:0006417)	26/187	1.7523059016500075E-15	2.1237947527998092E-13	8.843486487598206	300.482602666633	EIF4A2;RPL5;SHMT1;DDX1;BZW2;RPS4X;LARP1;ALKBH1;RPS3;EIF4B;NCBP1;NSUN5;PRMT1;IFRD2;ELP2;RPL13A;ELP3;EEF2;LRPPRC;SERBP1;GEMIN5;NHLRC1;EIF3E;RPL26;EIF3C;EIF3D
Transcription By RNA Polymerase III (GO:0006383)	6/26	6.783573621144565E-6	1.957545530673146E-4	15.969711538461539	190.0556410156949	GTF3C4;ELL;SNAPC4;GTF3A;POLR3G;POLR3H
mRNA Modification (GO:0016556)	6/26	6.783573621144565E-6	1.957545530673146E-4	15.969711538461539	190.0556410156949	TRUB1;NSUN2;TRMT6;METTL16;METTL8;PUS7L
tRNA Modification (GO:0006400)	15/59	1.756458886788205E-13	1.878377797753504E-11	18.399667405764966	540.403869784902	TRUB1;TRMT10A;NSUN2;TPRKB;KTI12;TRMT1;THUMPD1;THADA;THG1L;GTPBP3;ALKBH1;TRMT6;DUS4L;METTL8;PUSL1
Maturation Of 5.8S rRNA (GO:0000460)	5/15	5.64122225274008E-6	1.681269189423191E-4	26.5816	321.24952925807736	NSA2;LAS1L;NOL9;RRP15;FTSJ3
Translation (GO:0006412)	61/211	9.043524640144514E-55	1.6441127795782726E-51	23.647416520210896	2942.6876124819023	RPL4;RPL5;RPL3;RPL32;RPL31;RPL34;RPLP1;MRPL36;RPL8;RPL10A;RPL9;YARS2;RPL6;RPL7;RPS15;EEF1B2;RPS4X;RPS14;RPL7A;RPL18A;RPS19;RPS18;RPS11;RARS2;EIF5A;MRPS27;RPS7;RPS8;PABPC4;RPS5;RPL22;MRPS18B;MRPS2;RPL13A;RPSA;MRPL46;EEF1A1;EEF1G;LARS2;RPL26;RPL28;RPL12;MRPL19;RPL11;MRPL16;MRPS30;MRPL57;RPS15A;RPS3;RPL13;RPL15;RPS2;RPL18;RPL17;RPL19;ABCF1;PTCD3;EEF2;RPS26;RPS25;RPL27A
rRNA Methylation (GO:0031167)	6/17	4.2052998244734855E-7	1.5927573085193326E-5	29.043706293706293	426.4124365673584	FBL;NSUN5;NOP2;TFB2M;METTL16;FTSJ3
Negative Regulation Of Translation (GO:0017148)	12/101	4.0890015592813254E-7	1.581660603143287E-5	7.232027926257227	106.38164698734778	LARP1;IFRD2;SHMT1;TPR;SERBP1;EIF4EBP1;RPS3;RPL13A;NHLRC1;EIF3E;PUM1;METTL16
RNA Catabolic Process (GO:0006401)	9/51	3.8202150833588434E-7	1.5098154394666036E-5	11.454451345755693	169.27146424362027	SUPV3L1;EXOSC5;NCBP1;PABPC4;METTL16;EXOSC2;SND1;EXOSC1;LSM2
Mitochondrion Organization (GO:0007005)	14/139	3.57289492176294E-7	1.4434495483922276E-5	6.020363636363636	89.3706093573333	CLUH;PARP1;MTX3;TIMM10;BCS1L;PHB2;TOMM20;ATAD3A;THG1L;SUPV3L1;MSTO1;NOA1;DNAJA3;BID
Gene Expression (GO:0010467)	59/280	2.979276302024744E-44	1.3540810792702463E-41	15.436473282563734	1547.075208202149	RPL4;RPL5;RPL3;RPL32;RPL31;RPL34;RPLP1;MRPL36;RPL8;RPL10A;RPL9;YARS2;RPL6;RPL7;RPS15;RPS4X;RPS14;RPL7A;RPL18A;RPS19;RPS18;RPS11;RPS7;NCBP1;RPS8;PABPC4;RPS5;RPL22;MRPS18B;RPL13A;RPSA;EEF1A1;DDX39B;RPL26;RPL28;NUFIP1;RPL12;RPL11;NOL9;EXOSC5;RPS15A;TPR;RPS3;RPL13;RPL15;RPS2;RPL18;EXOSC2;RAE1;RPL17;EXOSC1;RPL19;ABCF1;HNRNPL;RPS26;RPS25;HNRNPF;RPL27A;MBTPS2
rRNA Processing (GO:0006364)	28/95	5.639264923128243E-26	1.2815229537808933E-23	23.026726830961472	1338.7153799840166	RPL5;DDX27;NVL;NOP2;RPL11;NOL8;NOC4L;NOL9;RPL7;NOL6;RPS15;FBL;RPS14;EXOSC5;RPS19;UTP20;EXOSC2;RRP15;RPS7;WDR18;DDX10;RPS25;EBNA1BP2;NSA2;LAS1L;NHP2;ESF1;RPL26
Mitochondrial Translation (GO:0032543)	13/95	2.4418865433704432E-8	1.2683856388135616E-6	8.51909317310353	149.3218969705002	RARS2;PTCD3;MRPS27;MRPL19;MRPS18B;MRPL16;MRPS2;MRPL36;MRPS30;MRPL46;MRPL57;LARS2;EARS2
Establishment Of Protein Localization To Organelle (GO:0072594)	11/80	2.774750427094168E-7	1.146476426467545E-5	8.542249069326402	128.96690297016835	POM121;NUP155;CSE1L;TPR;AKT1;HEATR3;RANGRF;IPO7;PHB2;IPO4;IPO5
Regulation Of Cell Cycle Process (GO:0010564)	12/124	3.7080769730403877E-6	1.1235473228312375E-4	5.7428918169209435	71.81484581389432	CUL9;PRMT5;SMARCC1;AHCTF1;MYBBP1A;ACTL6A;KLHL21;PRPF40A;PUM1;RPL17;RRP8;SND1
Nuclear Transport (GO:0051169)	8/36	2.6219034849924327E-7	1.1085164036549402E-5	15.25447864033073	231.16934509800996	NDC1;AHCTF1;NUP205;POM121;NUP155;NUP210;TPR;RAE1
mRNA Splicing, Via Spliceosome (GO:0000398)	27/198	8.23432107745022E-16	1.0692854084860358E-13	8.658287509819324	300.728737938661	SF3B3;DDX46;DDX1;DDX23;RBMX2;DHX38;TXNL4A;HNRNPA1;PRMT5;RBM17;PRMT7;SF3A2;NCBP1;RBM19;PRPF40A;WDR77;LSM2;DDX39B;CLNS1A;HNRNPF;GEMIN4;GEMIN5;RNPS1;PRPF31;GEMIN6;PABPC1;SNRPA
Spliceosomal snRNP Assembly (GO:0000387)	9/37	1.9695661942252193E-8	1.0531386297357203E-6	17.188923395445133	304.98078909436134	PRMT5;PRMT7;CLNS1A;GEMIN4;GEMIN5;GEMIN6;PRPF31;LSM2;WDR77
Chemical Synaptic Transmission (GO:0007268)	1/259	0.9924168097772557	0.9924168097772557	0.20322032018338448	0.0015469311227969454	KCNN1
Positive Regulation Of Cell Migration (GO:0030335)	1/251	0.9911779687636635	0.9917234712230821	0.20977424483306836	0.0018588464505942073	ELP3
Plasma Membrane Bounded Cell Projection Assembly (GO:0120031)	1/246	0.9903030503874009	0.9913936925133782	0.2140877972810746	0.0020861295559564948	TMEM17
Regulation Of Inflammatory Response (GO:0050727)	1/212	0.9815604874950123	0.9831829015239296	0.24884153738349446	0.0046313490010407585	TRIM65
Cilium Assembly (GO:0060271)	1/208	0.9801129734398275	0.9822741927858911	0.25368079076518973	0.0050957963803794	TMEM17
Positive Regulation Of Cell Motility (GO:2000147)	1/201	0.9773015130574714	0.9799967737112426	0.2626152623211447	0.006029663082390736	ELP3
Cilium Organization (GO:0044782)	1/200	0.9768687093543648	0.9799967737112426	0.2639429260771265	0.006177060888317327	TMEM17
Anterograde Trans-Synaptic Signaling (GO:0098916)	1/189	0.9715280461106937	0.97528326219174	0.2794794168386158	0.008072802559782523	KCNN1
Regulation Of MAPK Cascade (GO:0043408)	1/187	0.9704323071257529	0.9747215106931596	0.2825016667521411	0.008478900308230347	PHB2
Positive Regulation Of MAPK Cascade (GO:0043410)	2/271	0.962674112536557	0.9674635359820126	0.3903108943243435	0.014847556408478934	PTPN11;PHB2
Transmembrane Receptor Protein Tyrosine Kinase Signaling Pathway (GO:0007169)	2/266	0.9596087593333831	0.9649163299049172	0.3977634626519977	0.016399636394848458	AKT1;PTPN11
Extracellular Matrix Organization (GO:0030198)	1/166	0.9560496049899841	0.9618694974387334	0.3186587657175892	0.01432227093029355	COLGALT1
Nervous System Development (GO:0007399)	4/408	0.9468229074871216	0.9531140895966707	0.51929585929839	0.028375991130204822	ACTL6A;FZD9;VPS13B;ELP3
Negative Regulation Of Cell Migration (GO:0030336)	1/153	0.9438335738126556	0.9506312671420543	0.3460484478286336	0.02000347839544737	SF3B3
Cellular Component Assembly (GO:0022607)	2/237	0.9365025546531748	0.9437703128378447	0.4472421737362786	0.029340441395882225	TFAP4;GEMIN5
Axon Guidance (GO:0007411)	1/143	0.9321760253763356	0.939931233574142	0.37053001634608923	0.026023662032453265	LYPLA2
Defense Response To Bacterium (GO:0042742)	1/138	0.9254706248928273	0.9336879001415983	0.38411103245796246	0.029750508464754234	RPS19
Actin Filament Organization (GO:0007015)	1/136	0.9226066764212172	0.9313153457711121	0.38982511923688395	0.03140129878618394	TLE6
Regulation Of Macromolecule Metabolic Process (GO:0060255)	1/132	0.9165449448201899	0.9257103942683917	0.4017767205912693	0.03501250015728781	TARDBP
Regulation Of ERK1 And ERK2 Cascade (GO:0070372)	2/214	0.9097658329930187	0.9193742547978365	0.49610924167768294	0.046916078098692075	PTPN11;PHB2
Negative Regulation Of Cell Motility (GO:2000146)	1/125	0.9047742514134989	0.9148384811288882	0.42454741268783014	0.042484379921757624	SF3B3
Protein Localization To Plasma Membrane (GO:0072659)	1/123	0.9011164261346754	0.9116470020661323	0.431533269045323	0.044931593914722144	GORASP1
Cellular Response To Metal Ion (GO:0071248)	1/120	0.8953649988677838	0.9063327215710639	0.4424523386461103	0.04890152435147912	AKT1
Modulation Of Chemical Synaptic Transmission (GO:0050804)	1/119	0.8933745745163907	0.9048217139113082	0.44621540783056235	0.050310488138061805	CAMK2A
Neuron Projection Guidance (GO:0097485)	1/119	0.8933745745163907	0.9048217139113082	0.44621540783056235	0.050310488138061805	LYPLA2
Positive Regulation Of GTPase Activity (GO:0043547)	2/201	0.8903068679536925	0.9027205164193044	0.5287264347213776	0.06143223814391128	RGP1;WDR41
Positive Regulation Of Peptidyl-Tyrosine Phosphorylation (GO:0050731)	1/116	0.8871736058827754	0.9000455443609853	0.45789728347273106	0.05481698706192289	PTPN11
Receptor-Mediated Endocytosis (GO:0006898)	1/115	0.8850276162795436	0.8983697411480794	0.4619278721445904	0.05641822104821044	RABEPK
Positive Regulation Of Epithelial Cell Proliferation (GO:0050679)	1/114	0.8828408744142676	0.8966506758017535	0.46602979866904903	0.058072115255399445	AKT1
Regulation Of GTPase Activity (GO:0043087)	2/196	0.881834714105066	0.8961294076260535	0.5424354849300677	0.06821160912318519	RGP1;WDR41
Monoatomic Cation Transmembrane Transport (GO:0098655)	3/270	0.8805758027942272	0.8953505645860766	0.5908284500833288	0.07514112750730369	SLC9A8;SLC39A11;KCNN1
Protein Phosphorylation (GO:0006468)	6/476	0.8792703942053736	0.8945235459795013	0.6703559738134206	0.08624988523193476	LIMK2;CAD;CAMK2A;AKT1;TAF4B;MARK3
Inorganic Cation Transmembrane Transport (GO:0098662)	3/269	0.8790348538326148	0.8945235459795013	0.5930675972227218	0.07646463848434044	SLC9A8;SLC39A11;KCNN1
Phosphorylation (GO:0016310)	5/407	0.8768949263017852	0.8931064291409778	0.6534328358208955	0.08584023283901489	LIMK2;CAMK2A;AKT1;TAF4B;MARK3
Calcium Ion Transport (GO:0006816)	1/111	0.8760283368866405	0.8927239442039869	0.47878306113600233	0.06337021326876402	CAMK2A
Regulation Of Tumor Necrosis Factor Production (GO:0032680)	1/111	0.8760283368866405	0.8927239442039869	0.47878306113600233	0.06337021326876402	PTPN11
Regulation Of Cell Motility (GO:2000145)	1/111	0.8760283368866405	0.8927239442039869	0.47878306113600233	0.06337021326876402	AKT1
Fatty Acid Metabolic Process (GO:0006631)	1/109	0.871268324467822	0.8893687893781584	0.48767885532591415	0.06720472352027303	ACACA
Regulation Of Cell Migration (GO:0030334)	5/402	0.870239752955986	0.8888179049853834	0.6617632241813602	0.09197617234960302	NTNG2;SF3B3;CAMK2A;AKT1;ELP3
Regulation Of MAP Kinase Activity (GO:0043405)	1/107	0.8663258446173644	0.8853178108568682	0.4969103398626151	0.07130374035922225	CDK5RAP3
Small GTPase Mediated Signal Transduction (GO:0007264)	1/106	0.863784007535698	0.8832167186163661	0.5016579604814899	0.07345904570705497	G3BP1
Regulation Of Angiogenesis (GO:0045765)	2/186	0.8630508867899337	0.8829637097265614	0.5720887565771254	0.08425816150864224	RGCC;GTF2I
Regulation Of Transforming Growth Factor Beta Receptor Signaling Pathway (GO:0017015)	1/105	0.8611939143355425	0.8815599866340181	0.5064968814968815	0.0756886552600939	SF3B3
Cellular Response To Salt (GO:1902075)	1/105	0.8611939143355425	0.8815599866340181	0.5064968814968815	0.0756886552600939	HNRNPA1
Negative Regulation Of Transmembrane Receptor Protein Serine/Threonine Kinase Signaling Pathway (GO:0090101)	1/105	0.8611939143355425	0.8815599866340181	0.5064968814968815	0.0756886552600939	SF3B3
Regulation Of Signal Transduction (GO:0009966)	2/184	0.8589799759906811	0.8807814982239471	0.5784104430601246	0.08792397947917761	NCLN;NUCKS1
Response To Lipid (GO:0033993)	1/104	0.8585546505103101	0.8807814982239471	0.5114297621436399	0.077995566485921	RXRB
Cytoskeleton Organization (GO:0007010)	1/103	0.8558652837962056	0.8785788175841344	0.5164593659403348	0.08038292045645996	PRPF40A
Glycerophospholipid Biosynthetic Process (GO:0046474)	1/103	0.8558652837962056	0.8785788175841344	0.5164593659403348	0.08038292045645996	AGPAT5
Regulation Of JNK Cascade (GO:0046328)	1/103	0.8558652837962056	0.8785788175841344	0.5164593659403348	0.08038292045645996	PRMT1
Protein Localization To Membrane (GO:0072657)	2/180	0.8505046988007934	0.8745574334953858	0.5914799971373363	0.09577560106536688	NUP155;BID
Regulation Of Interleukin-6 Production (GO:0032675)	1/101	0.8503324263932398	0.8745574334953858	0.5268203497615263	0.08541228545489182	PTPN11
Mitotic Sister Chromatid Segregation (GO:0000070)	1/101	0.8503324263932398	0.8745574334953858	0.5268203497615263	0.08541228545489182	NUDC
Endocytosis (GO:0006897)	2/179	0.8483146052204655	0.8737880749522983	0.5948396847673539	0.09785333813441668	RABEPK;SNX5
Positive Regulation Of Stress-Activated MAPK Cascade (GO:0032874)	1/98	0.8416330392143863	0.8673973159250307	0.5431629324897973	0.09364736220299454	PRMT1
Calcium Ion Homeostasis (GO:0055074)	1/96	0.835554770341961	0.8616214251172348	0.5546314115973559	0.09964473505092813	ATP13A1
Negative Regulation Of MAPK Cascade (GO:0043409)	1/95	0.8324288443608888	0.8588851526947197	0.5605486587964685	0.10280884664734545	CDK5RAP3
Visual Perception (GO:0007601)	1/94	0.8292435932468308	0.8560845272701524	0.5665931586235191	0.10608965497241697	REEP6
Positive Regulation Of Inflammatory Response (GO:0050729)	1/94	0.8292435932468308	0.8560845272701524	0.5665931586235191	0.10608965497241697	RPS19
Hemopoiesis (GO:0030097)	1/93	0.8259978929469857	0.8537033367695395	0.572769060620723	0.10949228422589771	ARMC6
Vesicle-Mediated Transport (GO:0016192)	5/369	0.8183533407848844	0.8462834889345392	0.7224835164835165	0.14482982505450925	SCFD2;VPS13B;MIA2;AP3S2;AP1M1
Positive Regulation Of Epithelial Cell Migration (GO:0010634)	1/89	0.8123873654742471	0.8405920491930456	0.5988762826998121	0.12443331716301347	AKT1
Regulation Of Neuron Projection Development (GO:0010975)	2/164	0.8117880138050514	0.840450232971289	0.6502123142250531	0.13557969669182834	NTNG2;AKT1
Metal Ion Transport (GO:0030001)	2/164	0.8117880138050514	0.840450232971289	0.6502123142250531	0.13557969669182834	CAMK2A;KCNN1
Cellular Response To Hormone Stimulus (GO:0032870)	1/88	0.8088217996856926	0.838334111646858	0.6057781919850885	0.12853199257746536	URI1
Positive Regulation Of MAP Kinase Activity (GO:0043406)	1/87	0.8051885793083049	0.8350444022718188	0.6128406107886272	0.13278954913144111	RPS3
Generation Of Neurons (GO:0048699)	2/161	0.8036003336475054	0.8338729489561443	0.6625405600288427	0.14486663401975425	ELP3;POMGNT2
Monocarboxylic Acid Metabolic Process (GO:0032787)	1/86	0.8014864228937293	0.8321543785384351	0.6200692041522491	0.1372134069484855	AASDHPPT
Sensory Perception Of Sound (GO:0007605)	1/85	0.7977140243736336	0.8287109121778663	0.6274699068816716	0.1418114060839289	TIMM10
Sodium Ion Transport (GO:0006814)	1/85	0.7977140243736336	0.8287109121778663	0.6274699068816716	0.1418114060839289	SLC9A8
Sphingolipid Metabolic Process (GO:0006665)	1/85	0.7977140243736336	0.8287109121778663	0.6274699068816716	0.1418114060839289	ABCA2
Regulation Of Peptidyl-Serine Phosphorylation (GO:0033135)	1/84	0.7938700534941718	0.8261338049527215	0.6350489397973452	0.14659183428155373	AKT1
Regulation Of Peptidyl-Tyrosine Phosphorylation (GO:0050730)	1/84	0.7938700534941718	0.8261338049527215	0.6350489397973452	0.14659183428155373	PTPN11
Regulation Of Defense Response (GO:0031347)	1/83	0.7899531542912577	0.8229999051584563	0.6428128271743767	0.1515634585189968	ZMPSTE24
Regulation Of Endothelial Cell Migration (GO:0010594)	1/83	0.7899531542912577	0.8229999051584563	0.6428128271743767	0.1515634585189968	AKT1
Transport Across Blood-Brain Barrier (GO:0150104)	1/83	0.7899531542912577	0.8229999051584563	0.6428128271743767	0.1515634585189968	SLC19A1
Positive Regulation Of Protein Catabolic Process (GO:0045732)	1/83	0.7899531542912577	0.8229999051584563	0.6428128271743767	0.1515634585189968	BAG2
Sensory Perception Of Mechanical Stimulus (GO:0050954)	1/82	0.7859619454106402	0.8207230423644709	0.6507684154742979	0.15673555758888977	TIMM10
Vascular Transport (GO:0010232)	1/81	0.781895019527526	0.8169454859201393	0.6589228934817171	0.16211795808101773	SLC19A1
Peptidyl-Serine Phosphorylation (GO:0018105)	2/153	0.780203227012433	0.815646616853711	0.6978107731893534	0.1731972241022647	CAMK2A;MARK3
Positive Regulation Of ERK1 And ERK2 Cascade (GO:0070374)	2/153	0.780203227012433	0.815646616853711	0.6978107731893534	0.1731972241022647	PTPN11;PHB2
Positive Regulation Of Protein Phosphorylation (GO:0001934)	5/349	0.7795110830009586	0.815646616853711	0.764953488372093	0.19054101945346244	XRCC6;XRCC5;LIMK2;AKT1;PTPN11
Glucose Homeostasis (GO:0042593)	1/80	0.7777509424100701	0.8144880260953384	0.6672838139703366	0.1677210736431899	NUCKS1
Membrane Organization (GO:0061024)	2/151	0.7739843832318852	0.8110107254844768	0.7072201085794896	0.18119232529191975	NUP155;TMEM33
Calcium Ion Transmembrane Transport (GO:0070588)	1/79	0.7735282528696914	0.8110002097561125	0.6758591170355877	0.173555946759529	SLC35G1
Lymphocyte Differentiation (GO:0030098)	1/79	0.7735282528696914	0.8110002097561125	0.6758591170355877	0.173555946759529	TOP2B
Regulation Of Epithelial To Mesenchymal Transition (GO:0010717)	1/78	0.7692254622285849	0.8074202600066787	0.6846571552453905	0.17963429448477974	RGCC
Sodium Ion Transmembrane Transport (GO:0035725)	1/78	0.7692254622285849	0.8074202600066787	0.6846571552453905	0.17963429448477974	SLC9A8
Calcium Ion Transmembrane Import Into Cytosol (GO:0097553)	1/77	0.7648410531621749	0.8037462628027942	0.6936867207765041	0.18596855866660136	JPH4
Mitotic Spindle Organization (GO:0007052)	1/77	0.7648410531621749	0.8037462628027942	0.6936867207765041	0.18596855866660136	NUDC
Positive Regulation Of Endothelial Cell Migration (GO:0010595)	1/77	0.7648410531621749	0.8037462628027942	0.6936867207765041	0.18596855866660136	AKT1
Cytokine-Mediated Signaling Pathway (GO:0019221)	3/212	0.7571840321861134	0.797081974820124	0.7561182207367048	0.21031348754305423	EIF5A;AKT1;PTPN11
Regulation Of Cysteine-Type Endopeptidase Activity Involved In Apoptotic Process (GO:0043281)	1/75	0.7558211685902818	0.796108276070181	0.7124779787736862	0.19945855233849505	AKT1
Activation Of Protein Kinase Activity (GO:0032147)	1/75	0.7558211685902818	0.796108276070181	0.7124779787736862	0.19945855233849505	PHB2
Negative Regulation Of NF-kappaB Transcription Factor Activity (GO:0032088)	1/75	0.7558211685902818	0.796108276070181	0.7124779787736862	0.19945855233849505	CDK5RAP3
Positive Regulation Of Protein Modification Process (GO:0031401)	3/210	0.7515142836108786	0.7929500682557036	0.7634699396713127	0.2180966885437098	LIMK2;AKT1;RRP8
Cellular Response To Nutrient Levels (GO:0031669)	1/74	0.7511825132556441	0.7929500682557036	0.7222597295119455	0.20664329703121162	RRAGB
Positive Regulation Of Tumor Necrosis Factor Superfamily Cytokine Production (GO:1903557)	1/74	0.7511825132556441	0.7929500682557036	0.7222597295119455	0.20664329703121162	PTPN11
Glycoprotein Biosynthetic Process (GO:0009101)	1/73	0.7464558795251023	0.7889865052189744	0.7323131955484896	0.21414212160048607	B3GALT6
Negative Regulation Of Transforming Growth Factor Beta Receptor Signaling Pathway (GO:0030512)	1/73	0.7464558795251023	0.7889865052189744	0.7323131955484896	0.21414212160048607	SF3B3
Positive Regulation Of Peptidyl-Serine Phosphorylation (GO:0033138)	1/73	0.7464558795251023	0.7889865052189744	0.7323131955484896	0.21414212160048607	AKT1
Regulation Of Neuron Differentiation (GO:0045664)	1/72	0.7416396013513189	0.7852654602543376	0.7426498578114153	0.22197200199070793	CDK5RAP3
Regulation Of Stress Fiber Assembly (GO:0051492)	1/72	0.7416396013513189	0.7852654602543376	0.7426498578114153	0.22197200199070793	RGCC
Purine Ribonucleotide Metabolic Process (GO:0009150)	1/72	0.7416396013513189	0.7852654602543376	0.7426498578114153	0.22197200199070793	OLA1
Cellular Response To Decreased Oxygen Levels (GO:0036294)	1/70	0.7317312896964158	0.7761303877876802	0.764222022534043	0.2386985761124427	RGCC
Positive Regulation Of Tumor Necrosis Factor Production (GO:0032760)	1/70	0.7317312896964158	0.7761303877876802	0.764222022534043	0.2386985761124427	PTPN11
Neuron Projection Morphogenesis (GO:0048812)	2/138	0.7297171827353934	0.774898269984197	0.7751264518546273	0.24424098139010839	AFG3L2;NTNG2
Positive Regulation Of Response To External Stimulus (GO:0032103)	2/138	0.7297171827353934	0.774898269984197	0.7751264518546273	0.24424098139010839	POLR3B;POLR3G
Cellular Response To Hypoxia (GO:0071456)	1/69	0.7266357646966527	0.7725285498353887	0.7754839614701207	0.24763524566052533	RGCC
Response To Interleukin-1 (GO:0070555)	1/69	0.7266357646966527	0.7725285498353887	0.7754839614701207	0.24763524566052533	USP10
Negative Regulation Of Neuron Apoptotic Process (GO:0043524)	1/69	0.7266357646966527	0.7725285498353887	0.7754839614701207	0.24763524566052533	FZD9
Positive Regulation Of Catabolic Process (GO:0009896)	1/69	0.7266357646966527	0.7725285498353887	0.7754839614701207	0.24763524566052533	CDK5RAP3
Positive Regulation Of Secretion By Cell (GO:1903532)	1/69	0.7266357646966527	0.7725285498353887	0.7754839614701207	0.24763524566052533	RGCC
Regulation Of Cell Adhesion (GO:0030155)	2/137	0.7260243463349754	0.7725285498353887	0.780891719745223	0.2500194527152563	ARHGDIG;PTPN11
Skeletal System Development (GO:0001501)	2/136	0.7222889169093711	0.7706110627589418	0.7867430364103052	0.2559511578304211	EXTL1;RPL13
Regulation Of Immune Response (GO:0050776)	1/68	0.7214436104963577	0.7701611766778499	0.7870820776878722	0.25698313247748616	WDR41
Negative Regulation Of Cell Adhesion (GO:0007162)	1/68	0.7214436104963577	0.7701611766778499	0.7870820776878722	0.25698313247748616	ARHGDIG
Negative Regulation Of Cellular Component Organization (GO:0051129)	1/68	0.7214436104963577	0.7701611766778499	0.7870820776878722	0.25698313247748616	XRCC5
Negative Regulation Of Cellular Response To Growth Factor Stimulus (GO:0090288)	1/68	0.7214436104963577	0.7701611766778499	0.7870820776878722	0.25698313247748616	APLN
Positive Regulation Of Interleukin-6 Production (GO:0032755)	1/68	0.7214436104963577	0.7701611766778499	0.7870820776878722	0.25698313247748616	PTPN11
Ras Protein Signal Transduction (GO:0007265)	2/135	0.718510609692278	0.769288744652863	0.7926823427996743	0.26204081258233947	G3BP1;ARHGDIG
Regulation Of Heart Contraction (GO:0008016)	1/67	0.7161529977211238	0.7672163523023	0.7990316519728284	0.26676586662717805	APLN
Cellular Response To Interleukin-1 (GO:0071347)	1/67	0.7161529977211238	0.7672163523023	0.7990316519728284	0.26676586662717805	USP10
Sterol Homeostasis (GO:0055092)	1/67	0.7161529977211238	0.7672163523023	0.7990316519728284	0.26676586662717805	ABCA2
Cellular Response To Lipid (GO:0071396)	3/198	0.7152474372994101	0.7672163523023	0.8107471475892528	0.27170304043018745	URI1;RUVBL2;RORC
Regulation Of Cilium Assembly (GO:1902017)	1/66	0.7107620623768564	0.7632400646196839	0.8113489054665525	0.2770087613894204	LIMK2
Cholesterol Homeostasis (GO:0042632)	1/66	0.7107620623768564	0.7632400646196839	0.8113489054665525	0.2770087613894204	ABCA2
Response To Ionizing Radiation (GO:0010212)	1/66	0.7107620623768564	0.7632400646196839	0.8113489054665525	0.2770087613894204	MTA1
Myeloid Leukocyte Differentiation (GO:0002573)	1/66	0.7107620623768564	0.7632400646196839	0.8113489054665525	0.2770087613894204	PARP1
Regulation Of G Protein-Coupled Receptor Signaling Pathway (GO:0008277)	1/66	0.7107620623768564	0.7632400646196839	0.8113489054665525	0.2770087613894204	CAMK2A
Positive Regulation Of Cellular Catabolic Process (GO:0031331)	2/132	0.7069156422111875	0.7613581975947505	0.8110485056344929	0.28130725772649545	SUPV3L1;TRIM65
Potassium Ion Transmembrane Transport (GO:0071805)	2/132	0.7069156422111875	0.7613581975947505	0.8110485056344929	0.28130725772649545	SLC9A8;KCNN1
Second-Messenger-Mediated Signaling (GO:0019932)	1/65	0.7052689052485732	0.7604856878658992	0.8240510731319555	0.28773895887822204	DDAH1
Negative Regulation Of Epithelial Cell Proliferation (GO:0050680)	1/65	0.7052689052485732	0.7604856878658992	0.8240510731319555	0.28773895887822204	RGCC
Positive Regulation Of Protein Transport (GO:0051222)	1/65	0.7052689052485732	0.7604856878658992	0.8240510731319555	0.28773895887822204	TPR
Positive Regulation Of Protein Polymerization (GO:0032273)	1/64	0.6996715909838118	0.7557949806349198	0.8371564842153078	0.29898559100399397	RPS3
Protein Targeting To Membrane (GO:0006612)	1/64	0.6996715909838118	0.7557949806349198	0.8371564842153078	0.29898559100399397	NACA
Regulation Of T Cell Proliferation (GO:0042129)	1/64	0.6996715909838118	0.7557949806349198	0.8371564842153078	0.29898559100399397	GLMN
Negative Regulation Of Wnt Signaling Pathway (GO:0030178)	2/129	0.6949249852085156	0.7520081089935008	0.8302823612016651	0.3021824063288144	RUVBL2;TLE6
Monocarboxylic Acid Transport (GO:0015718)	1/63	0.6939681479188176	0.7514199481336571	0.8506846504948972	0.3107799563427714	SLC25A17
Positive Regulation Of Lymphocyte Proliferation (GO:0050671)	1/63	0.6939681479188176	0.7514199481336571	0.8506846504948972	0.3107799563427714	CD320
Skin Development (GO:0043588)	1/62	0.6881565671015674	0.7460158849079603	0.8646563632098829	0.3231557167471797	ABCB6
Inorganic Anion Transmembrane Transport (GO:0098661)	1/62	0.6881565671015674	0.7460158849079603	0.8646563632098829	0.3231557167471797	SLC20A1
Regulation Of Secretion By Cell (GO:1903530)	1/61	0.6822348014935506	0.7404793248449403	0.8790937996820349	0.33614911493147903	CAMK2A
Sensory Organ Development (GO:0007423)	1/61	0.6822348014935506	0.7404793248449403	0.8790937996820349	0.33614911493147903	SCO2
Extrinsic Apoptotic Signaling Pathway (GO:0097191)	1/61	0.6822348014935506	0.7404793248449403	0.8790937996820349	0.33614911493147903	BID
Neuropeptide Signaling Pathway (GO:0007218)	1/61	0.6822348014935506	0.7404793248449403	0.8790937996820349	0.33614911493147903	NTSR2
Regulation Of Protein Phosphorylation (GO:0001932)	4/248	0.6798798835580876	0.7396897835479372	0.8640077515319751	0.3333680062849276	LIMK2;AKT1;TARDBP;CDK5RAP3
Negative Regulation Of Cellular Catabolic Process (GO:0031330)	1/60	0.6762007654766116	0.7361275399020837	0.8940206407803616	0.3497992154939879	RRAGB
Protein N-linked Glycosylation (GO:0006487)	1/60	0.6762007654766116	0.7361275399020837	0.8940206407803616	0.3497992154939879	MOGS
Positive Regulation Of Signal Transduction (GO:0009967)	4/246	0.6737589607344999	0.7343487953329263	0.8712011195310644	0.3440223871507306	RXRB;RPS3;PTPN11;SNX5
Cholesterol Metabolic Process (GO:0008203)	1/59	0.6700523339479503	0.7307469364831275	0.9094622005372512	0.36414817332844646	HSD17B7
Response To Metal Ion (GO:0010038)	1/59	0.6700523339479503	0.7307469364831275	0.9094622005372512	0.36414817332844646	IMPA2
Monocarboxylic Acid Biosynthetic Process (GO:0072330)	1/59	0.6700523339479503	0.7307469364831275	0.9094622005372512	0.36414817332844646	ACACA
Positive Regulation Of Organelle Assembly (GO:1902117)	1/59	0.6700523339479503	0.7307469364831275	0.9094622005372512	0.36414817332844646	G3BP1
Regulation Of Notch Signaling Pathway (GO:0008593)	1/59	0.6700523339479503	0.7307469364831275	0.9094622005372512	0.36414817332844646	AKT1
Negative Regulation Of Signal Transduction (GO:0009968)	4/244	0.667557641759625	0.730216481780384	0.8785143769968051	0.3550336090736781	OTUD4;TMBIM1;AKT1;APLN
Regulation Of Extrinsic Apoptotic Signaling Pathway (GO:2001236)	1/58	0.6637873416887367	0.7265294323841801	0.9254455694084177	0.3792415320677056	BID
Antimicrobial Humoral Response (GO:0019730)	1/58	0.6637873416887367	0.7265294323841801	0.9254455694084177	0.3792415320677056	RPS19
Fatty Acid Catabolic Process (GO:0009062)	1/58	0.6637873416887367	0.7265294323841801	0.9254455694084177	0.3792415320677056	SLC25A17
Neuron Projection Development (GO:0031175)	3/182	0.660716820173717	0.724477188827393	0.8836438480660769	0.36620846884378416	PRMT1;VPS13B;NCDN
Regulation Of Endopeptidase Activity (GO:0052548)	1/57	0.6574035825963673	0.721279247531802	0.9419997728821258	0.395128557104945	AKT1
Response To Retinoic Acid (GO:0032526)	1/57	0.6574035825963673	0.721279247531802	0.9419997728821258	0.395128557104945	RXRB
Glycosaminoglycan Biosynthetic Process (GO:0006024)	1/57	0.6574035825963673	0.721279247531802	0.9419997728821258	0.395128557104945	B3GALT6
Positive Regulation Of Macroautophagy (GO:0016239)	1/57	0.6574035825963673	0.721279247531802	0.9419997728821258	0.395128557104945	LARP1
Potassium Ion Transport (GO:0006813)	2/120	0.6565132876927008	0.721279247531802	0.8938518838389291	0.37614390753722393	SLC9A8;KCNN1
Supramolecular Fiber Organization (GO:0097435)	5/299	0.6553717831267678	0.7212263327629926	0.8964081632653061	0.37877959695471336	BID;TARDBP;HNRNPA1;COLGALT1;TLE6
Axonogenesis (GO:0007409)	3/180	0.6533958393935833	0.7194873628210384	0.8936825885978429	0.3803264183779202	AFG3L2;NTNG2;LYPLA2
Regulation Of miRNA Transcription (GO:1902893)	1/56	0.6508988086994479	0.7171721419488463	0.9591559473912415	0.41186260798665103	APLN
Negative Regulation Of Kinase Activity (GO:0033673)	1/56	0.6508988086994479	0.7171721419488463	0.9591559473912415	0.41186260798665103	AKT1S1
Response To Organic Cyclic Compound (GO:0014070)	1/55	0.6442707297689528	0.7107306958252161	0.9769475357710652	0.42950155437131265	TPR
Memory (GO:0007613)	1/55	0.6442707297689528	0.7107306958252161	0.9769475357710652	0.42950155437131265	KAT2A
Negative Regulation Of Cell Death (GO:0060548)	1/55	0.6442707297689528	0.7107306958252161	0.9769475357710652	0.42950155437131265	AKT1
Positive Regulation Of Mitochondrion Organization (GO:0010822)	1/55	0.6442707297689528	0.7107306958252161	0.9769475357710652	0.42950155437131265	BID
Protein-Containing Complex Disassembly (GO:0032984)	1/55	0.6442707297689528	0.7107306958252161	0.9769475357710652	0.42950155437131265	RPL17
Intracellular Monoatomic Cation Homeostasis (GO:0030003)	3/177	0.6422037852179862	0.710606501233292	0.9091734037287577	0.40262708108318623	COX19;CCDC115;ATP13A1
Cellular Response To Peptide (GO:1901653)	1/54	0.637517012182006	0.7058501389445109	0.9954105048444671	0.4481082436850598	RPL17
Fatty Acid Biosynthetic Process (GO:0006633)	1/54	0.637517012182006	0.7058501389445109	0.9954105048444671	0.4481082436850598	ACACA
Mesenchymal Cell Differentiation (GO:0048762)	1/54	0.637517012182006	0.7058501389445109	0.9954105048444671	0.4481082436850598	TRIM28
Microtubule Cytoskeleton Organization Involved In Mitosis (GO:1902850)	1/54	0.637517012182006	0.7058501389445109	0.9954105048444671	0.4481082436850598	NUDC
Phospholipid Metabolic Process (GO:0006644)	1/54	0.637517012182006	0.7058501389445109	0.9954105048444671	0.4481082436850598	AGPAT5
Positive Regulation Of T Cell Proliferation (GO:0042102)	1/54	0.637517012182006	0.7058501389445109	0.9954105048444671	0.4481082436850598	RPS3
Positive Regulation Of Proteolysis (GO:0045862)	1/54	0.637517012182006	0.7058501389445109	0.9954105048444671	0.4481082436850598	BAG2
Regulation Of Cation Channel Activity (GO:2001257)	1/54	0.637517012182006	0.7058501389445109	0.9954105048444671	0.4481082436850598	JPH4
Blood Vessel Morphogenesis (GO:0048514)	1/53	0.6306352782512844	0.7016492875525306	1.0145835881129999	0.46775102596554236	GLMN
Cellular Response To Fibroblast Growth Factor Stimulus (GO:0044344)	1/53	0.6306352782512844	0.7016492875525306	1.0145835881129999	0.46775102596554236	PTPN11
Eye Development (GO:0001654)	1/53	0.6306352782512844	0.7016492875525306	1.0145835881129999	0.46775102596554236	SCO2
Nucleosome Organization (GO:0034728)	1/52	0.6236231054007627	0.6951237312192438	1.0345085569999064	0.4885043451754266	SMARCC1
Nucleotide-Excision Repair (GO:0006289)	1/52	0.6236231054007627	0.6951237312192438	1.0345085569999064	0.4885043451754266	MRPL36
Negative Regulation Of Macromolecule Metabolic Process (GO:0010605)	3/171	0.6190650214787101	0.6908902449651904	0.9418147641831852	0.4516425319293383	AP1AR;TARDBP;APLN
Regulation Of Exocytosis (GO:0017157)	1/51	0.6164780252421995	0.6884257063208346	1.0552305246422893	0.5104494067503025	WDR41
Regulation Of Response To External Stimulus (GO:0032101)	2/110	0.6094072566368397	0.6809479978892284	0.9769108280254777	0.48383316498510665	USP14;ZMPSTE24
Positive Regulation Of Defense Response (GO:0031349)	2/110	0.6094072566368397	0.6809479978892284	0.9769108280254777	0.48383316498510665	POLR3B;POLR3G
Cardiac Muscle Tissue Development (GO:0048738)	1/50	0.6091975227907906	0.6809479978892284	1.0767982868823205	0.5336749324843919	PRMT1
Endocytic Recycling (GO:0032456)	1/50	0.6091975227907906	0.6809479978892284	1.0767982868823205	0.5336749324843919	VPS13B
Sprouting Angiogenesis (GO:0002040)	1/50	0.6091975227907906	0.6809479978892284	1.0767982868823205	0.5336749324843919	AKT1
Mitotic DNA Damage Checkpoint Signaling (GO:0044773)	1/50	0.6091975227907906	0.6809479978892284	1.0767982868823205	0.5336749324843919	CDK5RAP3
Metaphase Plate Congression (GO:0051310)	1/49	0.6017790354725282	0.6749131933923851	1.099264705882353	0.5582780168277122	NUDC
Negative Regulation Of Endopeptidase Activity (GO:0010951)	1/49	0.6017790354725282	0.6749131933923851	1.099264705882353	0.5582780168277122	AKT1
Negative Regulation Of Peptidase Activity (GO:0010466)	1/49	0.6017790354725282	0.6749131933923851	1.099264705882353	0.5582780168277122	AKT1
Negative Regulation Of Protein-Containing Complex Assembly (GO:0031333)	1/49	0.6017790354725282	0.6749131933923851	1.099264705882353	0.5582780168277122	RPL13A
Positive Regulation Of Actin Filament Bundle Assembly (GO:0032233)	1/49	0.6017790354725282	0.6749131933923851	1.099264705882353	0.5582780168277122	RGCC
Regulation Of Calcium Ion Transport (GO:0051924)	1/49	0.6017790354725282	0.6749131933923851	1.099264705882353	0.5582780168277122	CAMK2A
Monoatomic Ion Transport (GO:0006811)	2/107	0.5943485609792365	0.6690561509970601	1.0049135577797998	0.522845800404606	SLC20A1;SLC9A8
Positive Regulation Of Wnt Signaling Pathway (GO:0030177)	2/107	0.5943485609792365	0.6690561509970601	1.0049135577797998	0.522845800404606	RUVBL1;FZD9
Rho Protein Signal Transduction (GO:0007266)	1/48	0.5942199524293529	0.6690561509970601	1.122687142712174	0.5843650996200797	ARHGDIG
Regulation Of Lipid Metabolic Process (GO:0019216)	1/48	0.5942199524293529	0.6690561509970601	1.122687142712174	0.5843650996200797	RORC
Cellular Response To Alcohol (GO:0097306)	1/48	0.5942199524293529	0.6690561509970601	1.122687142712174	0.5843650996200797	LARP1
Cytoplasmic Microtubule Organization (GO:0031122)	1/48	0.5942199524293529	0.6690561509970601	1.122687142712174	0.5843650996200797	LIMK2
Negative Regulation Of Cytokine-Mediated Signaling Pathway (GO:0001960)	1/48	0.5942199524293529	0.6690561509970601	1.122687142712174	0.5843650996200797	OTUD4
Positive Regulation Of Developmental Growth (GO:0048639)	1/48	0.5942199524293529	0.6690561509970601	1.122687142712174	0.5843650996200797	RNF157
Regulation Of Cell Communication (GO:0010646)	1/48	0.5942199524293529	0.6690561509970601	1.122687142712174	0.5843650996200797	NCLN
Negative Regulation Of Canonical Wnt Signaling Pathway (GO:0090090)	2/106	0.5892334222853632	0.6670151691872916	1.0146068103870651	0.5366588933024197	RUVBL2;TLE6
Regulation Of Mitochondrion Organization (GO:0010821)	1/47	0.5865176132615962	0.6643545301617333	1.147127946360683	0.612053075603672	USP36
Regulation Of Release Of Sequestered Calcium Ion Into Cytosol (GO:0051279)	1/47	0.5865176132615962	0.6643545301617333	1.147127946360683	0.612053075603672	JPH4
Regulation Of Substrate Adhesion-Dependent Cell Spreading (GO:1900024)	1/47	0.5865176132615962	0.6643545301617333	1.147127946360683	0.612053075603672	AP1AR
Fatty Acid Beta-Oxidation (GO:0006635)	1/47	0.5865176132615962	0.6643545301617333	1.147127946360683	0.612053075603672	SLC25A17
Mitotic Metaphase Plate Congression (GO:0007080)	1/47	0.5865176132615962	0.6643545301617333	1.147127946360683	0.612053075603672	NUDC
Purine Ribonucleotide Biosynthetic Process (GO:0009152)	1/47	0.5865176132615962	0.6643545301617333	1.147127946360683	0.612053075603672	ATIC
Positive Regulation Of Phosphorylation (GO:0042327)	4/218	0.5798131271549354	0.6592246811555176	0.9860260965632558	0.5374329539278127	PTGES3;LIMK2;GLMN;AKT1
Epithelial To Mesenchymal Transition (GO:0001837)	1/46	0.5786693074691539	0.6583359205124667	1.1726550079491256	0.6414705607020053	TRIM28
Intracellular Iron Ion Homeostasis (GO:0006879)	1/46	0.5786693074691539	0.6583359205124667	1.1726550079491256	0.6414705607020053	CCDC115
Negative Regulation Of MAP Kinase Activity (GO:0043407)	1/46	0.5786693074691539	0.6583359205124667	1.1726550079491256	0.6414705607020053	CDK5RAP3
Negative Regulation Of Cell Projection Organization (GO:0031345)	1/46	0.5786693074691539	0.6583359205124667	1.1726550079491256	0.6414705607020053	GORASP1
Pattern Recognition Receptor Signaling Pathway (GO:0002221)	1/46	0.5786693074691539	0.6583359205124667	1.1726550079491256	0.6414705607020053	IPO5
Positive Regulation Of B Cell Activation (GO:0050871)	1/46	0.5786693074691539	0.6583359205124667	1.1726550079491256	0.6414705607020053	CD320
Positive Regulation Of miRNA Metabolic Process (GO:2000630)	1/46	0.5786693074691539	0.6583359205124667	1.1726550079491256	0.6414705607020053	APLN
Post-Translational Protein Modification (GO:0043687)	1/46	0.5786693074691539	0.6583359205124667	1.1726550079491256	0.6414705607020053	PARP1
Peptidyl-Serine Modification (GO:0018209)	3/160	0.5740768662575901	0.6563973225511314	1.0081370188644745	0.559507958484369	NTMT1;CAMK2A;MARK3
Golgi To Plasma Membrane Transport (GO:0006893)	1/45	0.5706722734517846	0.652915162451444	1.1993423905188612	0.6727593436428024	BLZF1
Blood Circulation (GO:0008015)	1/45	0.5706722734517846	0.652915162451444	1.1993423905188612	0.6727593436428024	RANGRF
Cellular Response To Virus (GO:0098586)	1/45	0.5706722734517846	0.652915162451444	1.1993423905188612	0.6727593436428024	EIF5A
Ceramide Metabolic Process (GO:0006672)	1/45	0.5706722734517846	0.652915162451444	1.1993423905188612	0.6727593436428024	ABCA2
Positive Regulation Of Epithelial To Mesenchymal Transition (GO:0010718)	1/45	0.5706722734517846	0.652915162451444	1.1993423905188612	0.6727593436428024	RGCC
Regulation Of T Cell Activation (GO:0050863)	1/45	0.5706722734517846	0.652915162451444	1.1993423905188612	0.6727593436428024	KAT2A
Protein Localization (GO:0008104)	6/326	0.5669930009127845	0.6511644192415933	0.989092548076923	0.5612193404351302	NIN;RRAGB;SCFD2;ATG9B;GRPEL2;TMED5
Positive Regulation Of Cellular Component Organization (GO:0051130)	2/101	0.5629418722185028	0.6469205585924388	1.0660104226983207	0.6125070989154799	RPS3;BID
Regulation Of Epidermal Growth Factor Receptor Signaling Pathway (GO:0042058)	1/44	0.5625236972594219	0.6468488814785762	1.2272710466964913	0.7060760543958144	RNF126
Retrograde Vesicle-Mediated Transport, Golgi To Endoplasmic Reticulum (GO:0006890)	1/44	0.5625236972594219	0.6468488814785762	1.2272710466964913	0.7060760543958144	ERGIC1
Sensory Perception (GO:0007600)	1/44	0.5625236972594219	0.6468488814785762	1.2272710466964913	0.7060760543958144	NTSR2
Myelination (GO:0042552)	1/44	0.5625236972594219	0.6468488814785762	1.2272710466964913	0.7060760543958144	EIF2B5
Negative Regulation Of Gene Expression, Epigenetic (GO:0045814)	1/44	0.5625236972594219	0.6468488814785762	1.2272710466964913	0.7060760543958144	CREBZF
Positive Regulation Of Hydrolase Activity (GO:0051345)	3/156	0.556919536489807	0.642436368869587	1.034618632141852	0.6055979882355309	RGP1;WDR41;RPS3
Regulation Of Nervous System Development (GO:0051960)	1/43	0.5542207118730105	0.639729050276275	1.25652963888258	0.7415940857889332	NSUN5
Regulation Of Receptor Signaling Pathway Via JAK-STAT (GO:0046425)	1/43	0.5542207118730105	0.639729050276275	1.25652963888258	0.7415940857889332	CAMK2A
Response To Hydrogen Peroxide (GO:0042542)	1/43	0.5542207118730105	0.639729050276275	1.25652963888258	0.7415940857889332	RPS3
Defense Response To Gram-negative Bacterium (GO:0050829)	1/43	0.5542207118730105	0.639729050276275	1.25652963888258	0.7415940857889332	RPS19
Ephrin Receptor Signaling Pathway (GO:0048013)	1/43	0.5542207118730105	0.639729050276275	1.25652963888258	0.7415940857889332	PTPN11
Positive Regulation Of Smooth Muscle Cell Proliferation (GO:0048661)	1/43	0.5542207118730105	0.639729050276275	1.25652963888258	0.7415940857889332	AKT1
Proton Transmembrane Transport (GO:1902600)	1/43	0.5542207118730105	0.639729050276275	1.25652963888258	0.7415940857889332	SLC9A8
Regulation Of B Cell Proliferation (GO:0030888)	1/43	0.5542207118730105	0.639729050276275	1.25652963888258	0.7415940857889332	CD320
Regulation Of DNA Binding (GO:0051101)	1/43	0.5542207118730105	0.639729050276275	1.25652963888258	0.7415940857889332	TFAP4
Regulation Of Cell Death (GO:0010941)	1/43	0.5542207118730105	0.639729050276275	1.25652963888258	0.7415940857889332	NOA1
Negative Regulation Of Inflammatory Response (GO:0050728)	2/99	0.5520925292418458	0.639729050276275	1.0880556832359314	0.6463481860385505	RPS19;TRIM65
Positive Regulation Of I-kappaB kinase/NF-kappaB Signaling (GO:0043123)	3/154	0.5481871608063942	0.6372149989424709	1.048385563547641	0.6302249418935372	PARP1;SLC20A1;DDX1
Collagen Fibril Organization (GO:0030199)	1/42	0.5457603960596917	0.6348000000233651	1.2872154794679902	0.779505815971195	COLGALT1
Hexose Metabolic Process (GO:0019318)	1/42	0.5457603960596917	0.6348000000233651	1.2872154794679902	0.779505815971195	ADPGK
Positive Regulation Of Kinase Activity (GO:0033674)	2/97	0.5410545332273541	0.6301326978906661	1.1110291652698625	0.6824332264525379	XRCC6;XRCC5
Regulation Of I-kappaB kinase/NF-kappaB Signaling (GO:0043122)	4/207	0.5389589283152315	0.6280944433827507	1.0398023261304081	0.6427183618292749	PARP1;SLC20A1;USP10;DDX1
Regulation Of Endothelial Cell Apoptotic Process (GO:2000351)	1/41	0.5371397733940435	0.6263759512702829	1.319435612082671	0.8200251857935986	RGCC
Synaptic Vesicle Recycling (GO:0036465)	1/41	0.5371397733940435	0.6263759512702829	1.319435612082671	0.8200251857935986	AP3S2
Intracellular Glucose Homeostasis (GO:0001678)	1/41	0.5371397733940435	0.6263759512702829	1.319435612082671	0.8200251857935986	NUCKS1
Positive Regulation Of Blood Vessel Endothelial Cell Migration (GO:0043536)	1/41	0.5371397733940435	0.6263759512702829	1.319435612082671	0.8200251857935986	AKT1
Positive Regulation Of Stress Fiber Assembly (GO:0051496)	1/41	0.5371397733940435	0.6263759512702829	1.319435612082671	0.8200251857935986	RGCC
Regulation Of JUN Kinase Activity (GO:0043506)	1/41	0.5371397733940435	0.6263759512702829	1.319435612082671	0.8200251857935986	RPS3
Endosomal Transport (GO:0016197)	3/151	0.534901455233468	0.6261756893847037	1.0697336092072933	0.6693031635605046	RGP1;RNF126;SNX5
Axon Development (GO:0061564)	2/95	0.529829354698154	0.6206377363667809	1.1349907540579411	0.7209464635566185	AFG3L2;NTNG2
Cognition (GO:0050890)	1/40	0.5283558114909432	0.6193106803936395	1.353308059190412	0.863390697984346	NSUN5
Skeletal System Morphogenesis (GO:0048705)	1/40	0.5283558114909432	0.6193106803936395	1.353308059190412	0.863390697984346	ATG9B
Mitotic G2/M Transition Checkpoint (GO:0044818)	1/40	0.5283558114909432	0.6193106803936395	1.353308059190412	0.863390697984346	CDK5RAP3
Non-Canonical Wnt Signaling Pathway (GO:0035567)	1/40	0.5283558114909432	0.6193106803936395	1.353308059190412	0.863390697984346	FZD9
Positive Regulation Of Cell Death (GO:0010942)	1/40	0.5283558114909432	0.6193106803936395	1.353308059190412	0.863390697984346	ATG9B
Positive Regulation Of miRNA Transcription (GO:1902895)	1/40	0.5283558114909432	0.6193106803936395	1.353308059190412	0.863390697984346	APLN
Protein Monoubiquitination (GO:0006513)	1/40	0.5283558114909432	0.6193106803936395	1.353308059190412	0.863390697984346	RNF126
Cellular Response To Insulin Stimulus (GO:0032869)	2/94	0.5241471369440456	0.6171628853395562	1.1473622265300472	0.7411763077462676	PARP1;AKT1
Notch Signaling Pathway (GO:0007219)	1/39	0.5194054203438516	0.6119760558555555	1.388963266672245	0.9098689227345639	CRTC1
O-glycan Processing (GO:0016266)	1/39	0.5194054203438516	0.6119760558555555	1.388963266672245	0.9098689227345639	XXYLT1
Regulation Of Release Of Cytochrome C From Mitochondria (GO:0090199)	1/39	0.5194054203438516	0.6119760558555555	1.388963266672245	0.9098689227345639	BID
Regulation Of Small Molecule Metabolic Process (GO:0062012)	1/39	0.5194054203438516	0.6119760558555555	1.388963266672245	0.9098689227345639	RORC
Cellular Response To Ketone (GO:1901655)	1/39	0.5194054203438516	0.6119760558555555	1.388963266672245	0.9098689227345639	LARP1
Cilium Movement (GO:0003341)	1/39	0.5194054203438516	0.6119760558555555	1.388963266672245	0.9098689227345639	DNAAF5
Negative Regulation Of I-kappaB kinase/NF-kappaB Signaling (GO:0043124)	1/39	0.5194054203438516	0.6119760558555555	1.388963266672245	0.9098689227345639	USP10
Negative Regulation Of T Cell Activation (GO:0050868)	1/39	0.5194054203438516	0.6119760558555555	1.388963266672245	0.9098689227345639	GLMN
Positive Regulation Of Autophagy (GO:0010508)	2/92	0.5126447982754719	0.6071584646676274	1.1729299363057324	0.7837190289653436	LARP1;TRIM65
Protein Complex Oligomerization (GO:0051259)	2/92	0.5126447982754719	0.6071584646676274	1.1729299363057324	0.7837190289653436	PRMT1;ZNHIT6
Regulation Of Cytokine-Mediated Signaling Pathway (GO:0001959)	1/38	0.5102854517498108	0.6051526100986014	1.4265457826666095	0.9597586051463483	PTPN11
DNA Integrity Checkpoint Signaling (GO:0031570)	1/38	0.5102854517498108	0.6051526100986014	1.4265457826666095	0.9597586051463483	MRPL36
L-alpha-amino Acid Transmembrane Transport (GO:1902475)	1/38	0.5102854517498108	0.6051526100986014	1.4265457826666095	0.9597586051463483	SLC7A6
Acylglycerol Metabolic Process (GO:0006639)	1/38	0.5102854517498108	0.6051526100986014	1.4265457826666095	0.9597586051463483	LYPLA2
Regulation Of Microtubule Polymerization (GO:0031113)	1/38	0.5102854517498108	0.6051526100986014	1.4265457826666095	0.9597586051463483	RPS3
Anterograde Axonal Transport (GO:0008089)	1/38	0.5102854517498108	0.6051526100986014	1.4265457826666095	0.9597586051463483	AP3S2
Regulation Of Monoatomic Cation Transmembrane Transport (GO:1904062)	1/38	0.5102854517498108	0.6051526100986014	1.4265457826666095	0.9597586051463483	RANGRF
Antimicrobial Humoral Immune Response Mediated By Antimicrobial Peptide (GO:0061844)	1/38	0.5102854517498108	0.6051526100986014	1.4265457826666095	0.9597586051463483	RPS19
Regulation Of Neurotransmitter Secretion (GO:0046928)	1/38	0.5102854517498108	0.6051526100986014	1.4265457826666095	0.9597586051463483	CAMK2A
Axonal Transport (GO:0098930)	1/38	0.5102854517498108	0.6051526100986014	1.4265457826666095	0.9597586051463483	AP3S2
Fibroblast Growth Factor Receptor Signaling Pathway (GO:0008543)	1/38	0.5102854517498108	0.6051526100986014	1.4265457826666095	0.9597586051463483	PTPN11
Heart Contraction (GO:0060047)	1/38	0.5102854517498108	0.6051526100986014	1.4265457826666095	0.9597586051463483	RANGRF
Positive Regulation Of Monoatomic Ion Transport (GO:0043270)	1/38	0.5102854517498108	0.6051526100986014	1.4265457826666095	0.9597586051463483	CAMK2A
Protein Deacetylation (GO:0006476)	1/38	0.5102854517498108	0.6051526100986014	1.4265457826666095	0.9597586051463483	MTA1
Epithelium Development (GO:0060429)	3/145	0.5076822876712936	0.6051526100986014	1.1151357908214838	0.7559499337298031	MTHFD1;PTER;DNPH1
Neuron Development (GO:0048666)	3/145	0.5076822876712936	0.6051526100986014	1.1151357908214838	0.7559499337298031	PRMT1;VPS13B;NCDN
Intrinsic Apoptotic Signaling Pathway (GO:0097193)	2/91	0.5068253000369083	0.6051526100986014	1.1861447076504688	0.8060907897275863	MYBBP1A;RRP8
Regulation Of Intracellular Transport (GO:0032386)	1/37	0.5009926980974564	0.6007946735759734	1.4662162162162162	1.0133955022098597	REEP6
Amino Acid Catabolic Process (GO:0009063)	1/37	0.5009926980974564	0.6007946735759734	1.4662162162162162	1.0133955022098597	DBT
Regulation Of p38MAPK Cascade (GO:1900744)	1/37	0.5009926980974564	0.6007946735759734	1.4662162162162162	1.0133955022098597	PRMT1
Regulation Of Transport (GO:0051049)	1/37	0.5009926980974564	0.6007946735759734	1.4662162162162162	1.0133955022098597	REEP6
Stem Cell Differentiation (GO:0048863)	1/37	0.5009926980974564	0.6007946735759734	1.4662162162162162	1.0133955022098597	PUM1
Synaptic Vesicle Cycle (GO:0099504)	1/37	0.5009926980974564	0.6007946735759734	1.4662162162162162	1.0133955022098597	AP3S2
Negative Regulation Of Protein Localization (GO:1903828)	1/37	0.5009926980974564	0.6007946735759734	1.4662162162162162	1.0133955022098597	BTF3
Negative Regulation Of Secretion By Cell (GO:1903531)	1/37	0.5009926980974564	0.6007946735759734	1.4662162162162162	1.0133955022098597	WDR41
Negative Regulation Of Viral Genome Replication (GO:0045071)	1/37	0.5009926980974564	0.6007946735759734	1.4662162162162162	1.0133955022098597	BANF1
Positive Regulation Of Supramolecular Fiber Organization (GO:1902905)	2/89	0.4950514161759553	0.5972153116177085	1.2134856138809575	0.853194030390265	RPS3;COLGALT1
Base-Excision Repair (GO:0006284)	1/36	0.4915238911624493	0.5933535419212038	1.5081535316829435	1.0711581007801487	UNG
Regulation Of Sodium Ion Transmembrane Transporter Activity (GO:2000649)	1/36	0.4915238911624493	0.5933535419212038	1.5081535316829435	1.0711581007801487	RANGRF
Regulation Of Vascular Associated Smooth Muscle Cell Proliferation (GO:1904705)	1/36	0.4915238911624493	0.5933535419212038	1.5081535316829435	1.0711581007801487	APLN
Tumor Necrosis Factor-Mediated Signaling Pathway (GO:0033209)	1/36	0.4915238911624493	0.5933535419212038	1.5081535316829435	1.0711581007801487	EIF5A
Visual System Development (GO:0150063)	1/36	0.4915238911624493	0.5933535419212038	1.5081535316829435	1.0711581007801487	SCO2
Import Into Cell (GO:0098657)	1/36	0.4915238911624493	0.5933535419212038	1.5081535316829435	1.0711581007801487	SLC19A1
Negative Regulation Of Cell-Substrate Adhesion (GO:0010812)	1/36	0.4915238911624493	0.5933535419212038	1.5081535316829435	1.0711581007801487	AP1AR
Negative Regulation Of Endothelial Cell Migration (GO:0010596)	1/36	0.4915238911624493	0.5933535419212038	1.5081535316829435	1.0711581007801487	RGCC
Negative Regulation Of Smooth Muscle Cell Proliferation (GO:0048662)	1/36	0.4915238911624493	0.5933535419212038	1.5081535316829435	1.0711581007801487	APLN
Neuron Projection Extension (GO:1990138)	1/36	0.4915238911624493	0.5933535419212038	1.5081535316829435	1.0711581007801487	LLPH
Positive Regulation Of Catalytic Activity (GO:0043085)	1/36	0.4915238911624493	0.5933535419212038	1.5081535316829435	1.0711581007801487	XRCC5
Positive Regulation Of Intracellular Transport (GO:0032388)	1/36	0.4915238911624493	0.5933535419212038	1.5081535316829435	1.0711581007801487	TPR
Positive Regulation Of Pattern Recognition Receptor Signaling Pathway (GO:0062208)	1/36	0.4915238911624493	0.5933535419212038	1.5081535316829435	1.0711581007801487	PUM1
Protein Sumoylation (GO:0016925)	1/36	0.4915238911624493	0.5933535419212038	1.5081535316829435	1.0711581007801487	TRIM28
Response To Tumor Necrosis Factor (GO:0034612)	2/88	0.48909782842243554	0.5933535419212038	1.227632943267664	0.8779941823958364	RPS3;AKT1
Positive Regulation Of Protein-Containing Complex Assembly (GO:0031334)	2/88	0.48909782842243554	0.5933535419212038	1.227632943267664	0.8779941823958364	RPS3;BID
Positive Regulation Of NF-kappaB Transcription Factor Activity (GO:0051092)	3/141	0.4890827766707277	0.5933535419212038	1.1475972540045767	0.8207885548821369	USP14;CAMK2A;RPS3
Regulation Of Canonical Wnt Signaling Pathway (GO:0060828)	4/194	0.4882313895362519	0.5933535419212038	1.1113838910374978	0.7968242701309968	RUVBL2;RUVBL1;FZD9;TLE6
Negative Regulation Of DNA-binding Transcription Factor Activity (GO:0043433)	3/140	0.4843794020847612	0.5918022533535591	1.1560088010337721	0.8379755098495281	TFDP1;PHB2;CDK5RAP3
Regulation Of Endothelial Cell Proliferation (GO:0001936)	2/87	0.48310039409615735	0.5906365275499758	1.2421131509928813	0.9036755640693361	RGCC;AKT1
Regulation Of Intracellular Protein Transport (GO:0033157)	1/35	0.4818757008531197	0.5895356824703712	1.552557748059478	1.133474407139523	TPR
Regulation Of Ossification (GO:0030278)	1/35	0.4818757008531197	0.5895356824703712	1.552557748059478	1.133474407139523	PTPN11
Regulation Of Protein Targeting To Mitochondrion (GO:1903214)	1/35	0.4818757008531197	0.5895356824703712	1.552557748059478	1.133474407139523	USP36
Intracellular Steroid Hormone Receptor Signaling Pathway (GO:0030518)	1/35	0.4818757008531197	0.5895356824703712	1.552557748059478	1.133474407139523	UBE3A
Positive Regulation Of Phospholipase C Activity (GO:0010863)	1/35	0.4818757008531197	0.5895356824703712	1.552557748059478	1.133474407139523	PHB2
Protein-Containing Complex Assembly (GO:0065003)	6/298	0.4797818730817344	0.5889557361665045	1.084859062170706	0.7967462166644503	TFAP4;CAND1;ZNHIT6;PTGES3;GEMIN5;PSMG2
Negative Regulation Of Cell Differentiation (GO:0045596)	4/191	0.47619919849506753	0.5849527992324546	1.1293160889101501	0.8378610950539009	SMARCC1;ACTL6A;PTPN11;ANP32B
Regulation Of Erythrocyte Differentiation (GO:0045646)	1/34	0.47204473446909484	0.5802416005847292	1.5996531290648939	1.2008300447506948	PRMT1
Fatty Acid Transport (GO:0015908)	1/34	0.47204473446909484	0.5802416005847292	1.5996531290648939	1.2008300447506948	SLC25A17
Glial Cell Differentiation (GO:0010001)	1/34	0.47204473446909484	0.5802416005847292	1.5996531290648939	1.2008300447506948	EIF2B5
Histone Deacetylation (GO:0016575)	1/34	0.47204473446909484	0.5802416005847292	1.5996531290648939	1.2008300447506948	MTA1
Negative Regulation Of Endothelial Cell Proliferation (GO:0001937)	1/34	0.47204473446909484	0.5802416005847292	1.5996531290648939	1.2008300447506948	RGCC
Negative Regulation Of Proteasomal Protein Catabolic Process (GO:1901799)	1/34	0.47204473446909484	0.5802416005847292	1.5996531290648939	1.2008300447506948	RPL11
Negative Regulation Of Stress-Activated MAPK Cascade (GO:0032873)	1/34	0.47204473446909484	0.5802416005847292	1.5996531290648939	1.2008300447506948	PRMT1
Neutral Amino Acid Transport (GO:0015804)	1/34	0.47204473446909484	0.5802416005847292	1.5996531290648939	1.2008300447506948	SLC7A6
Cellular Response To Peptide Hormone Stimulus (GO:0071375)	2/85	0.47097593436759705	0.5802416005847292	1.2721203284475482	0.9578408145704974	PARP1;AKT1
Positive Regulation Of T Cell Activation (GO:0050870)	2/84	0.4648499689440385	0.5748960840409946	1.287672828957589	0.9864096315880614	SMARCC1;ACTL6A
Regulation Of Metal Ion Transport (GO:0010959)	1/33	0.462027535007085	0.5717944578916818	1.649691971383148	1.2737779652757122	NKAIN1
Cellular Response To Hydrogen Peroxide (GO:0070301)	1/33	0.462027535007085	0.5717944578916818	1.649691971383148	1.2737779652757122	RPS3
Vasculogenesis (GO:0001570)	1/33	0.462027535007085	0.5717944578916818	1.649691971383148	1.2737779652757122	GLMN
Hexose Biosynthetic Process (GO:0019319)	1/33	0.462027535007085	0.5717944578916818	1.649691971383148	1.2737779652757122	G6PC3
Negative Regulation Of Blood Vessel Endothelial Cell Migration (GO:0043537)	1/33	0.462027535007085	0.5717944578916818	1.649691971383148	1.2737779652757122	RGCC
Negative Regulation Of Lymphocyte Proliferation (GO:0050672)	1/33	0.462027535007085	0.5717944578916818	1.649691971383148	1.2737779652757122	GLMN
Negative Regulation Of Mitotic Cell Cycle (GO:0045930)	1/33	0.462027535007085	0.5717944578916818	1.649691971383148	1.2737779652757122	RGCC
Negative Regulation Of Proteolysis (GO:0045861)	1/33	0.462027535007085	0.5717944578916818	1.649691971383148	1.2737779652757122	AKT1
Positive Regulation Of Establishment Of Protein Localization To Mitochondrion (GO:1903749)	1/33	0.462027535007085	0.5717944578916818	1.649691971383148	1.2737779652757122	USP36
Positive Regulation Of Myeloid Cell Differentiation (GO:0045639)	1/33	0.462027535007085	0.5717944578916818	1.649691971383148	1.2737779652757122	PRMT1
Positive Regulation Of Production Of Molecular Mediator Of Immune Response (GO:0002702)	1/33	0.462027535007085	0.5717944578916818	1.649691971383148	1.2737779652757122	PHB2
Positive Regulation Of Protein Kinase Activity (GO:0045860)	3/135	0.46056141175048304	0.5717944578916818	1.199978251413658	0.9303540261174577	XRCC6;XRCC5;TELO2
Positive Regulation Of Canonical Wnt Signaling Pathway (GO:0090263)	2/83	0.45868227896240465	0.5717944578916818	1.3036093418259023	1.016029876727552	RUVBL1;FZD9
Protein Glycosylation (GO:0006486)	3/134	0.4557406259710885	0.5690497651204938	1.2091749150809015	0.950207657465608	MOGS;B3GALT6;POMGNT2
Negative Regulation Of Neuron Death (GO:1901215)	2/82	0.45247348515893276	0.5653586226934294	1.3199442675159236	1.0467502730232825	FZD9;AKT1
Arachidonic Acid Metabolic Process (GO:0019369)	1/32	0.4518205802857188	0.5649310969459675	1.7029591261090313	1.3529501484690283	PTGES3
Cellular Response To Heat (GO:0034605)	1/32	0.4518205802857188	0.5649310969459675	1.7029591261090313	1.3529501484690283	TPR
Regulation Of Telomere Maintenance (GO:0032204)	1/32	0.4518205802857188	0.5649310969459675	1.7029591261090313	1.3529501484690283	XRCC5
Muscle Cell Differentiation (GO:0042692)	1/32	0.4518205802857188	0.5649310969459675	1.7029591261090313	1.3529501484690283	GLMN
Neural Tube Closure (GO:0001843)	1/32	0.4518205802857188	0.5649310969459675	1.7029591261090313	1.3529501484690283	MTHFD1
Purine Ribonucleoside Triphosphate Metabolic Process (GO:0009205)	1/32	0.4518205802857188	0.5649310969459675	1.7029591261090313	1.3529501484690283	OLA1
Regulation Of DNA Biosynthetic Process (GO:2000278)	1/32	0.4518205802857188	0.5649310969459675	1.7029591261090313	1.3529501484690283	RGCC
Regulation Of Dendrite Morphogenesis (GO:0048814)	1/31	0.4414202816528722	0.5545971472321505	1.7597774244833069	1.4390717815652285	GORASP1
Regulation Of Type I Interferon-Mediated Signaling Pathway (GO:0060338)	1/31	0.4414202816528722	0.5545971472321505	1.7597774244833069	1.4390717815652285	PTPN11
Smoothened Signaling Pathway (GO:0007224)	1/31	0.4414202816528722	0.5545971472321505	1.7597774244833069	1.4390717815652285	TMEM17
Negative Regulation Of JNK Cascade (GO:0046329)	1/31	0.4414202816528722	0.5545971472321505	1.7597774244833069	1.4390717815652285	PRMT1
Organic Cation Transport (GO:0015695)	1/31	0.4414202816528722	0.5545971472321505	1.7597774244833069	1.4390717815652285	SLC7A6
Positive Regulation Of Extrinsic Apoptotic Signaling Pathway (GO:2001238)	1/31	0.4414202816528722	0.5545971472321505	1.7597774244833069	1.4390717815652285	BID
Proteoglycan Biosynthetic Process (GO:0030166)	1/31	0.4414202816528722	0.5545971472321505	1.7597774244833069	1.4390717815652285	EXTL1
Regulation Of T Cell Receptor Signaling Pathway (GO:0050856)	1/31	0.4414202816528722	0.5545971472321505	1.7597774244833069	1.4390717815652285	RPS3
Regulation Of Cell Adhesion Mediated By Integrin (GO:0033628)	1/31	0.4414202816528722	0.5545971472321505	1.7597774244833069	1.4390717815652285	PTPN11
Modification-Dependent Protein Catabolic Process (GO:0019941)	4/182	0.4394993241061223	0.5545971472321505	1.1867394191765086	0.9756411429052595	RNF126;CDC34;PCYOX1L;UBQLN4
B Cell Activation (GO:0042113)	2/79	0.4336072715560721	0.548572038753611	1.3714947472909256	1.1460430354008433	TOP2B;PHB2
Regulation Of Phosphorylation (GO:0042325)	2/79	0.4336072715560721	0.548572038753611	1.3714947472909256	1.1460430354008433	PTGES3;GLMN
Regulation Of NIK/NF-kappaB Signaling (GO:1901222)	2/79	0.4336072715560721	0.548572038753611	1.3714947472909256	1.1460430354008433	RPS3;PHB2
Regulation Of Cellular Senescence (GO:2000772)	1/30	0.43082298260801816	0.5461898064026339	1.8205142261937395	1.532978543613397	EEF1E1
Amide Transport (GO:0042886)	1/30	0.43082298260801816	0.5461898064026339	1.8205142261937395	1.532978543613397	SLC19A1
Sister Chromatid Segregation (GO:0000819)	1/30	0.43082298260801816	0.5461898064026339	1.8205142261937395	1.532978543613397	TOP2B
Gluconeogenesis (GO:0006094)	1/30	0.43082298260801816	0.5461898064026339	1.8205142261937395	1.532978543613397	G6PC3
Ubiquitin-Dependent Protein Catabolic Process Via The Multivesicular Body Sorting Pathway (GO:0043162)	1/30	0.43082298260801816	0.5461898064026339	1.8205142261937395	1.532978543613397	RNF126
Negative Regulation Of T Cell Proliferation (GO:0042130)	1/30	0.43082298260801816	0.5461898064026339	1.8205142261937395	1.532978543613397	GLMN
Negative Regulation Of Small Molecule Metabolic Process (GO:0062014)	1/30	0.43082298260801816	0.5461898064026339	1.8205142261937395	1.532978543613397	KAT2A
Phosphatidic Acid Metabolic Process (GO:0046473)	1/30	0.43082298260801816	0.5461898064026339	1.8205142261937395	1.532978543613397	AGPAT5
Positive Regulation Of JUN Kinase Activity (GO:0043507)	1/30	0.43082298260801816	0.5461898064026339	1.8205142261937395	1.532978543613397	RPS3
Positive Regulation Of Lymphocyte Activation (GO:0051251)	1/30	0.43082298260801816	0.5461898064026339	1.8205142261937395	1.532978543613397	XRCC6
Positive Regulation Of Nitrogen Compound Metabolic Process (GO:0051173)	1/30	0.43082298260801816	0.5461898064026339	1.8205142261937395	1.532978543613397	AKT1
Positive Regulation Of Protein Targeting To Mitochondrion (GO:1903955)	1/30	0.43082298260801816	0.5461898064026339	1.8205142261937395	1.532978543613397	USP36
Positive Regulation Of Receptor Signaling Pathway Via JAK-STAT (GO:0046427)	1/30	0.43082298260801816	0.5461898064026339	1.8205142261937395	1.532978543613397	CAMK2A
Positive Regulation Of Receptor Signaling Pathway Via STAT (GO:1904894)	1/30	0.43082298260801816	0.5461898064026339	1.8205142261937395	1.532978543613397	CAMK2A
Positive Regulation Of Small Molecule Metabolic Process (GO:0062013)	1/30	0.43082298260801816	0.5461898064026339	1.8205142261937395	1.532978543613397	AKT1
Protein K63-linked Deubiquitination (GO:0070536)	1/30	0.43082298260801816	0.5461898064026339	1.8205142261937395	1.532978543613397	OTUD4
Regulation Of Calcium Ion Transmembrane Transporter Activity (GO:1901019)	1/30	0.43082298260801816	0.5461898064026339	1.8205142261937395	1.532978543613397	JPH4
Organelle Assembly (GO:0070925)	6/282	0.4276520636066415	0.5461898064026339	1.148306856187291	0.9754239187988495	TMEM17;ABCB6;ATG9B;AP3S2;ATG2B;AP1M1
Golgi Vesicle Transport (GO:0048193)	4/179	0.4270949484719197	0.5461898064026339	1.2071930625285259	1.027018204693843	MIA2;RANGRF;TMED5;ERGIC1
Circulatory System Development (GO:0072359)	3/127	0.4215198771220611	0.5415711212776728	1.2777048927303596	1.1037943646587933	KAT2A;MTHFD1;PTPN11
Negative Regulation Of Angiogenesis (GO:0016525)	2/77	0.42083744229709363	0.5410767115248347	1.4081528662420382	1.2187684759388129	RGCC;GTF2I
Positive Regulation Of Protein Localization To Membrane (GO:1905477)	2/77	0.42083744229709363	0.5410767115248347	1.4081528662420382	1.2187684759388129	AKT1;RANGRF
DNA Damage Checkpoint Signaling (GO:0000077)	1/29	0.4200249577577352	0.5407970065181038	1.8855893708834885	1.6356378052124396	MRPL36
Regulation Of Extrinsic Apoptotic Signaling Pathway Via Death Domain Receptors (GO:1902041)	1/29	0.4200249577577352	0.5407970065181038	1.8855893708834885	1.6356378052124396	TMBIM1
Regulation Of Protein Localization To Cell Surface (GO:2000008)	1/29	0.4200249577577352	0.5407970065181038	1.8855893708834885	1.6356378052124396	RANGRF
Regulation Of Response To Biotic Stimulus (GO:0002831)	1/29	0.4200249577577352	0.5407970065181038	1.8855893708834885	1.6356378052124396	ZMPSTE24
Tube Closure (GO:0060606)	1/29	0.4200249577577352	0.5407970065181038	1.8855893708834885	1.6356378052124396	MTHFD1
Non-Motile Cilium Assembly (GO:1905515)	1/29	0.4200249577577352	0.5407970065181038	1.8855893708834885	1.6356378052124396	TMEM17
Peptidyl-Tyrosine Dephosphorylation (GO:0035335)	1/29	0.4200249577577352	0.5407970065181038	1.8855893708834885	1.6356378052124396	PTPN11
Regulation Of Cell Morphogenesis (GO:0022604)	1/29	0.4200249577577352	0.5407970065181038	1.8855893708834885	1.6356378052124396	NTNG2
Plasma Membrane Bounded Cell Projection Organization (GO:0120036)	3/126	0.4165696949372473	0.5394043485725896	1.2881316372972342	1.128018802587192	PRMT1;VPS13B;NCDN
Positive Regulation Of Proteasomal Ubiquitin-Dependent Protein Catabolic Process (GO:0032436)	2/76	0.41439729950305687	0.5369738349939824	1.4272249956963332	1.257285464891083	USP5;BAG2
Dephosphorylation (GO:0016311)	3/125	0.41160584521960053	0.5337371088510939	1.29872931210291	1.1528678203194653	PPP2R2A;PTPN11;PPM1G
Positive Regulation Of Macromolecule Metabolic Process (GO:0010604)	7/328	0.41021018928818237	0.5323070122240654	1.152157933424341	1.0266713363108941	RPL5;RGCC;RPS7;RPL11;RPS3;AKT1;RPL17
Regulation Of Cholesterol Efflux (GO:0010874)	1/28	0.4090224111903411	0.5311448168171715	1.9554848966613672	1.7481748093888247	ABCA2
Response To Estradiol (GO:0032355)	1/28	0.4090224111903411	0.5311448168171715	1.9554848966613672	1.7481748093888247	RUVBL2
Vacuolar Acidification (GO:0007035)	1/28	0.4090224111903411	0.5311448168171715	1.9554848966613672	1.7481748093888247	CCDC115
Glycosphingolipid Metabolic Process (GO:0006687)	1/28	0.4090224111903411	0.5311448168171715	1.9554848966613672	1.7481748093888247	ABCA2
Monocyte Chemotaxis (GO:0002548)	1/28	0.4090224111903411	0.5311448168171715	1.9554848966613672	1.7481748093888247	RPS19
Negative Regulation Of Calcium Ion Transmembrane Transporter Activity (GO:1901020)	1/28	0.4090224111903411	0.5311448168171715	1.9554848966613672	1.7481748093888247	THADA
Nucleic Acid Metabolic Process (GO:0090304)	1/28	0.4090224111903411	0.5311448168171715	1.9554848966613672	1.7481748093888247	DDX1
Positive Regulation Of B Cell Proliferation (GO:0030890)	1/28	0.4090224111903411	0.5311448168171715	1.9554848966613672	1.7481748093888247	CD320
Positive Regulation Of Immune Effector Process (GO:0002699)	1/28	0.4090224111903411	0.5311448168171715	1.9554848966613672	1.7481748093888247	RPS19
Positive Regulation Of Microtubule Polymerization (GO:0031116)	1/28	0.4090224111903411	0.5311448168171715	1.9554848966613672	1.7481748093888247	RPS3
Primary Neural Tube Formation (GO:0014020)	1/28	0.4090224111903411	0.5311448168171715	1.9554848966613672	1.7481748093888247	MTHFD1
Regulation Of Activated T Cell Proliferation (GO:0046006)	1/28	0.4090224111903411	0.5311448168171715	1.9554848966613672	1.7481748093888247	RPS3
Regulation Of Cardiac Muscle Cell Action Potential (GO:0098901)	1/28	0.4090224111903411	0.5311448168171715	1.9554848966613672	1.7481748093888247	RANGRF
Positive Regulation Of Cytokine Production (GO:0001819)	6/276	0.40787167533770413	0.5311448168171715	1.1740384615384616	1.0528808331907973	KAT2A;RGCC;G3BP1;GLMN;RPS3;PTPN11
Protein Localization To Organelle (GO:0033365)	3/124	0.40662893515559756	0.5311448168171715	1.3095021550871921	1.178361035943595	DDX1;RPL11;IPO4
Wnt Signaling Pathway (GO:0016055)	2/74	0.40141114183368126	0.5269064663203123	1.4669585987261147	1.3389944587311342	DIXDC1;FZD9
Cell Morphogenesis Involved In Neuron Differentiation (GO:0048667)	2/74	0.40141114183368126	0.5269064663203123	1.4669585987261147	1.3389944587311342	AFG3L2;NTNG2
Response To Insulin (GO:0032868)	2/74	0.40141114183368126	0.5269064663203123	1.4669585987261147	1.3389944587311342	PARP1;AKT1
'De Novo' Post-Translational Protein Folding (GO:0051084)	1/27	0.397811475374829	0.5233149509634147	2.0307570013452367	1.8719052302198156	PTGES3
GPI Anchor Biosynthetic Process (GO:0006506)	1/27	0.397811475374829	0.5233149509634147	2.0307570013452367	1.8719052302198156	PIGT
Golgi To Plasma Membrane Protein Transport (GO:0043001)	1/27	0.397811475374829	0.5233149509634147	2.0307570013452367	1.8719052302198156	BLZF1
RNA Biosynthetic Process (GO:0032774)	1/27	0.397811475374829	0.5233149509634147	2.0307570013452367	1.8719052302198156	PRMT5
RNA-mediated Gene Silencing (GO:0031047)	1/27	0.397811475374829	0.5233149509634147	2.0307570013452367	1.8719052302198156	PABPC1
Regulation Of Sodium Ion Transmembrane Transport (GO:1902305)	1/27	0.397811475374829	0.5233149509634147	2.0307570013452367	1.8719052302198156	RANGRF
Regulation Of Spindle Assembly (GO:0090169)	1/27	0.397811475374829	0.5233149509634147	2.0307570013452367	1.8719052302198156	TPR
Female Gamete Generation (GO:0007292)	1/27	0.397811475374829	0.5233149509634147	2.0307570013452367	1.8719052302198156	MCM8
Hematopoietic Progenitor Cell Differentiation (GO:0002244)	1/27	0.397811475374829	0.5233149509634147	2.0307570013452367	1.8719052302198156	ARMC6
Vesicle Coating (GO:0006901)	1/27	0.397811475374829	0.5233149509634147	2.0307570013452367	1.8719052302198156	AP3S2
Integrated Stress Response Signaling (GO:0140467)	1/27	0.397811475374829	0.5233149509634147	2.0307570013452367	1.8719052302198156	CREBZF
Intracellular pH Reduction (GO:0051452)	1/27	0.397811475374829	0.5233149509634147	2.0307570013452367	1.8719052302198156	SLC4A7
Negative Regulation Of Carbohydrate Metabolic Process (GO:0045912)	1/27	0.397811475374829	0.5233149509634147	2.0307570013452367	1.8719052302198156	KAT2A
Negative Regulation Of Plasma Membrane Bounded Cell Projection Assembly (GO:0120033)	1/27	0.397811475374829	0.5233149509634147	2.0307570013452367	1.8719052302198156	LIMK2
Negative Regulation Of Signaling (GO:0023057)	1/27	0.397811475374829	0.5233149509634147	2.0307570013452367	1.8719052302198156	AP1AR
Phosphatidic Acid Biosynthetic Process (GO:0006654)	1/27	0.397811475374829	0.5233149509634147	2.0307570013452367	1.8719052302198156	AGPAT5
Positive Regulation Of Mitotic Cell Cycle (GO:0045931)	1/27	0.397811475374829	0.5233149509634147	2.0307570013452367	1.8719052302198156	EIF4EBP1
Positive Regulation Of Neural Precursor Cell Proliferation (GO:2000179)	1/27	0.397811475374829	0.5233149509634147	2.0307570013452367	1.8719052302198156	FZD9
Protein K11-linked Ubiquitination (GO:0070979)	1/27	0.397811475374829	0.5233149509634147	2.0307570013452367	1.8719052302198156	CDC16
Positive Regulation Of Programmed Cell Death (GO:0043068)	5/221	0.3931104065992856	0.5233149509634147	1.223	1.1418720182895266	TFAP4;FZD9;RNPS1;EEF1E1;BID
Negative Regulation Of Protein Modification Process (GO:0031400)	2/72	0.3882904980839636	0.518290841054806	1.508962693357598	1.427480991124289	TARDBP;CDK5RAP3
Regulation Of Gluconeogenesis (GO:0006111)	1/26	0.3863882098689538	0.5161306139175298	2.1120508744038156	2.0083759781233175	KAT2A
RNA Phosphodiester Bond Hydrolysis (GO:0090501)	1/26	0.3863882098689538	0.5161306139175298	2.1120508744038156	2.0083759781233175	NHP2
Activation Of Phospholipase C Activity (GO:0007202)	1/26	0.3863882098689538	0.5161306139175298	2.1120508744038156	2.0083759781233175	PHB2
Regulation Of Plasma Membrane Bounded Cell Projection Organization (GO:0120035)	1/26	0.3863882098689538	0.5161306139175298	2.1120508744038156	2.0083759781233175	NTNG2
miRNA-mediated Gene Silencing (GO:0035195)	1/26	0.3863882098689538	0.5161306139175298	2.1120508744038156	2.0083759781233175	NCBP1
Mitotic G2 DNA Damage Checkpoint Signaling (GO:0007095)	1/26	0.3863882098689538	0.5161306139175298	2.1120508744038156	2.0083759781233175	CDK5RAP3
Negative Regulation Of DNA Biosynthetic Process (GO:2000279)	1/26	0.3863882098689538	0.5161306139175298	2.1120508744038156	2.0083759781233175	HNRNPA1
Negative Regulation Of Mitotic Metaphase/Anaphase Transition (GO:0045841)	1/26	0.3863882098689538	0.5161306139175298	2.1120508744038156	2.0083759781233175	TPR
Negative Regulation Of Neurogenesis (GO:0050768)	1/26	0.3863882098689538	0.5161306139175298	2.1120508744038156	2.0083759781233175	GORASP1
One-Carbon Compound Transport (GO:0019755)	1/26	0.3863882098689538	0.5161306139175298	2.1120508744038156	2.0083759781233175	SLC4A7
Positive Regulation Of Calcium Ion Transport (GO:0051928)	1/26	0.3863882098689538	0.5161306139175298	2.1120508744038156	2.0083759781233175	CAMK2A
Regulation Of Cardiac Muscle Cell Contraction (GO:0086004)	1/26	0.3863882098689538	0.5161306139175298	2.1120508744038156	2.0083759781233175	RANGRF
Regulation Of Cytokinesis (GO:0032465)	2/71	0.38168243780527694	0.5143800384951768	1.530877873165328	1.4744900239307839	KLHL21;PRPF40A
Positive Regulation Of Endothelial Cell Proliferation (GO:0001938)	2/71	0.38168243780527694	0.5143800384951768	1.530877873165328	1.4744900239307839	AKT1;APLN
Epithelial Cell Differentiation (GO:0030855)	3/118	0.37652918324553647	0.5081886081220381	1.378073642604535	1.3460468291563132	PTER;AKT1;DNPH1
Cellular Response To Oxygen-Containing Compound (GO:1901701)	8/367	0.3751202532435503	0.5066631652279157	1.1779057582244354	1.154946760206735	RRAGB;ERCC6L2;SHMT1;RUVBL2;RPS3;RORC;AKT1;IPO5
Regulation Of Hydrolase Activity (GO:0051336)	2/70	0.37504409457363025	0.5066631652279157	1.5534376170850506	1.523474406519165	CAMK2A;CDK5RAP3
Gland Development (GO:0048732)	2/70	0.37504409457363025	0.5066631652279157	1.5534376170850506	1.523474406519165	GFER;CDK5RAP3
Negative Regulation Of Phosphorylation (GO:0042326)	2/70	0.37504409457363025	0.5066631652279157	1.5534376170850506	1.523474406519165	TARDBP;CDK5RAP3
Regulation Of Chondrocyte Differentiation (GO:0032330)	1/25	0.37474859977583225	0.5066631652279157	2.2001192368839426	2.159416763529733	PTPN11
Regulation Of Myeloid Cell Differentiation (GO:0045637)	1/25	0.37474859977583225	0.5066631652279157	2.2001192368839426	2.159416763529733	PRMT1
Extrinsic Apoptotic Signaling Pathway Via Death Domain Receptors (GO:0008625)	1/25	0.37474859977583225	0.5066631652279157	2.2001192368839426	2.159416763529733	BID
Mitotic G1 DNA Damage Checkpoint Signaling (GO:0031571)	1/25	0.37474859977583225	0.5066631652279157	2.2001192368839426	2.159416763529733	RPL26
Negative Regulation Of DNA Binding (GO:0043392)	1/25	0.37474859977583225	0.5066631652279157	2.2001192368839426	2.159416763529733	TFAP4
Phospholipid Biosynthetic Process (GO:0008654)	1/25	0.37474859977583225	0.5066631652279157	2.2001192368839426	2.159416763529733	AGPAT5
Positive Regulation Of Immunoglobulin Production (GO:0002639)	1/25	0.37474859977583225	0.5066631652279157	2.2001192368839426	2.159416763529733	PHB2
Positive Regulation Of Microtubule Polymerization Or Depolymerization (GO:0031112)	1/25	0.37474859977583225	0.5066631652279157	2.2001192368839426	2.159416763529733	RPS3
Positive Regulation Of Nuclear Division (GO:0051785)	1/25	0.37474859977583225	0.5066631652279157	2.2001192368839426	2.159416763529733	RGCC
Protein Dephosphorylation (GO:0006470)	3/117	0.371479170745943	0.5066385089393282	1.390203978846638	1.3766668458804179	PPP2R2A;PTPN11;PPM1G
Negative Regulation Of Multicellular Organismal Process (GO:0051241)	5/213	0.3636789835334231	0.49637266671453695	1.2703461538461538	1.2849344455413323	SF3B3;RGCC;RPS19;PARP1;ASB1
Regulation Of Chromosome Segregation (GO:0051983)	1/24	0.36288855445913054	0.495665959434034	2.295845717840603	2.3272058324437963	PUM1
Spindle Assembly Checkpoint Signaling (GO:0071173)	1/24	0.36288855445913054	0.495665959434034	2.295845717840603	2.3272058324437963	TPR
Limb Development (GO:0060173)	1/24	0.36288855445913054	0.495665959434034	2.295845717840603	2.3272058324437963	KAT2A
Mitotic Spindle Assembly Checkpoint Signaling (GO:0007094)	1/24	0.36288855445913054	0.495665959434034	2.295845717840603	2.3272058324437963	TPR
Mitotic Spindle Checkpoint Signaling (GO:0071174)	1/24	0.36288855445913054	0.495665959434034	2.295845717840603	2.3272058324437963	TPR
Negative Regulation Of Double-Strand Break Repair (GO:2000780)	1/24	0.36288855445913054	0.495665959434034	2.295845717840603	2.3272058324437963	UBQLN4
Neuromuscular Junction Development (GO:0007528)	1/24	0.36288855445913054	0.495665959434034	2.295845717840603	2.3272058324437963	DNAJA3
Positive Regulation Of Erythrocyte Differentiation (GO:0045648)	1/24	0.36288855445913054	0.495665959434034	2.295845717840603	2.3272058324437963	PRMT1
Positive Regulation Of p38MAPK Cascade (GO:1900745)	1/24	0.36288855445913054	0.495665959434034	2.295845717840603	2.3272058324437963	PRMT1
Positive Regulation Of Release Of Cytochrome C From Mitochondria (GO:0090200)	1/24	0.36288855445913054	0.495665959434034	2.295845717840603	2.3272058324437963	BID
Protein Kinase B Signaling (GO:0043491)	1/24	0.36288855445913054	0.495665959434034	2.295845717840603	2.3272058324437963	AKT1
Negative Regulation Of Blood Vessel Morphogenesis (GO:2000181)	2/68	0.361681520161924	0.495665959434034	1.6006079907353792	1.627804293962599	RGCC;GTF2I
Positive Regulation Of Immune Response (GO:0050778)	2/68	0.361681520161924	0.495665959434034	1.6006079907353792	1.627804293962599	POLR3B;POLR3G
Positive Regulation Of Cell Differentiation (GO:0045597)	6/260	0.35498679540096034	0.4896555341721896	1.248599333737129	1.2931427232228376	SMARCC1;RGCC;CARM1;ACTL6A;AKT1;PA2G4
Regulation Of Monoatomic Ion Transmembrane Transporter Activity (GO:0032412)	2/67	0.3549599140727295	0.4896555341721896	1.625281724644782	1.68338621914705	RANGRF;PHB2
Negative Regulation Of Extrinsic Apoptotic Signaling Pathway (GO:2001237)	2/67	0.3549599140727295	0.4896555341721896	1.625281724644782	1.68338621914705	TMBIM1;AKT1
Regulation Of Chemotaxis (GO:0050920)	1/23	0.3508039058326304	0.4849897344514996	2.4002746061569593	2.5143545803433027	USP14
Regulation Of Cytoplasmic Translation (GO:2000765)	1/23	0.3508039058326304	0.4849897344514996	2.4002746061569593	2.5143545803433027	PABPC1
Acylglycerol Catabolic Process (GO:0046464)	1/23	0.3508039058326304	0.4849897344514996	2.4002746061569593	2.5143545803433027	LYPLA2
Regulation Of Lysosomal Lumen pH (GO:0035751)	1/23	0.3508039058326304	0.4849897344514996	2.4002746061569593	2.5143545803433027	CCDC115
Regulation Of Nuclear-Transcribed mRNA Catabolic Process, Deadenylation-Dependent Decay (GO:1900151)	1/23	0.3508039058326304	0.4849897344514996	2.4002746061569593	2.5143545803433027	PABPC1
Chaperone Cofactor-Dependent Protein Refolding (GO:0051085)	1/23	0.3508039058326304	0.4849897344514996	2.4002746061569593	2.5143545803433027	PTGES3
Dicarboxylic Acid Transport (GO:0006835)	1/23	0.3508039058326304	0.4849897344514996	2.4002746061569593	2.5143545803433027	SLC19A1
Sterol Biosynthetic Process (GO:0016126)	1/23	0.3508039058326304	0.4849897344514996	2.4002746061569593	2.5143545803433027	HSD17B7
Transcription Elongation By RNA Polymerase II (GO:0006368)	1/23	0.3508039058326304	0.4849897344514996	2.4002746061569593	2.5143545803433027	ELP2
Heparan Sulfate Proteoglycan Biosynthetic Process (GO:0015012)	1/23	0.3508039058326304	0.4849897344514996	2.4002746061569593	2.5143545803433027	EXTL1
Zinc Ion Transport (GO:0006829)	1/23	0.3508039058326304	0.4849897344514996	2.4002746061569593	2.5143545803433027	SLC39A11
Nuclear Membrane Organization (GO:0071763)	1/23	0.3508039058326304	0.4849897344514996	2.4002746061569593	2.5143545803433027	TARDBP
Positive Regulation Of Cell Cycle G2/M Phase Transition (GO:1902751)	1/23	0.3508039058326304	0.4849897344514996	2.4002746061569593	2.5143545803433027	CDC25A
Positive Regulation Of Monooxygenase Activity (GO:0032770)	1/23	0.3508039058326304	0.4849897344514996	2.4002746061569593	2.5143545803433027	AKT1
Prostaglandin Metabolic Process (GO:0006693)	1/23	0.3508039058326304	0.4849897344514996	2.4002746061569593	2.5143545803433027	PTGES3
Proteoglycan Metabolic Process (GO:0006029)	1/23	0.3508039058326304	0.4849897344514996	2.4002746061569593	2.5143545803433027	B3GALT6
Regulation Of Cardiac Muscle Hypertrophy (GO:0010611)	1/23	0.3508039058326304	0.4849897344514996	2.4002746061569593	2.5143545803433027	PARP1
Negative Regulation Of Protein Binding (GO:0032091)	2/65	0.3414430795738744	0.4782307539794327	1.6769790718835305	1.8020385980947917	BAG2;AKT1
Defense Response To Symbiont (GO:0140546)	3/111	0.34104561567143676	0.47804235103367154	1.4677033492822966	1.5788657924718963	EXOSC5;NCBP1;G3BP1
Protein Autophosphorylation (GO:0046777)	4/158	0.3389580387785393	0.47548280439767315	1.372681631467574	1.4850753740476361	CAD;CAMK2A;AKT1;MARK3
Regulation Of Cholesterol Metabolic Process (GO:0090181)	1/22	0.33849040744642755	0.475193483195062	2.514649102884397	2.7240175938553417	MBTPS2
NAD Metabolic Process (GO:0019674)	1/22	0.33849040744642755	0.475193483195062	2.514649102884397	2.7240175938553417	NMNAT3
Blood Vessel Endothelial Cell Migration (GO:0043534)	1/22	0.33849040744642755	0.475193483195062	2.514649102884397	2.7240175938553417	AKT1
Regulation Of Protein Export From Nucleus (GO:0046825)	1/22	0.33849040744642755	0.475193483195062	2.514649102884397	2.7240175938553417	TPR
Regulation Of Ryanodine-Sensitive Calcium-Release Channel Activity (GO:0060314)	1/22	0.33849040744642755	0.475193483195062	2.514649102884397	2.7240175938553417	JPH4
Fatty Acid Derivative Biosynthetic Process (GO:1901570)	1/22	0.33849040744642755	0.475193483195062	2.514649102884397	2.7240175938553417	ACACA
Histone H3-K4 Methylation (GO:0051568)	1/22	0.33849040744642755	0.475193483195062	2.514649102884397	2.7240175938553417	WDR5
Inositol Phosphate Metabolic Process (GO:0043647)	1/22	0.33849040744642755	0.475193483195062	2.514649102884397	2.7240175938553417	IPPK
Mitotic Cell Cycle Checkpoint Signaling (GO:0007093)	1/22	0.33849040744642755	0.475193483195062	2.514649102884397	2.7240175938553417	CDK5RAP3
Negative Regulation Of Epidermal Growth Factor Receptor Signaling Pathway (GO:0042059)	1/22	0.33849040744642755	0.475193483195062	2.514649102884397	2.7240175938553417	RNF126
Negative Regulation Of Extrinsic Apoptotic Signaling Pathway Via Death Domain Receptors (GO:1902042)	1/22	0.33849040744642755	0.475193483195062	2.514649102884397	2.7240175938553417	TMBIM1
Negative Regulation Of Protein Localization To Membrane (GO:1905476)	1/22	0.33849040744642755	0.475193483195062	2.514649102884397	2.7240175938553417	TMBIM1
Nucleic Acid Phosphodiester Bond Hydrolysis (GO:0090305)	1/22	0.33849040744642755	0.475193483195062	2.514649102884397	2.7240175938553417	DDX1
Positive Regulation Of Lipid Metabolic Process (GO:0045834)	1/22	0.33849040744642755	0.475193483195062	2.514649102884397	2.7240175938553417	AKT1
Response To Type II Interferon (GO:0034341)	2/64	0.3346508457520761	0.4749377342523609	1.7040784877748099	1.8653994098690103	CAMK2A;RPL13A
Sulfur Compound Biosynthetic Process (GO:0044272)	2/64	0.3346508457520761	0.4749377342523609	1.7040784877748099	1.8653994098690103	EXTL1;METTL16
Peptidyl-Threonine Modification (GO:0018210)	2/64	0.3346508457520761	0.4749377342523609	1.7040784877748099	1.8653994098690103	CAD;AKT1
Canonical Wnt Signaling Pathway (GO:0060070)	2/63	0.32783817318357594	0.4663613449512841	1.7320664091051476	1.9316613706454517	DIXDC1;FZD9
Lipid Biosynthetic Process (GO:0008610)	2/63	0.32783817318357594	0.4663613449512841	1.7320664091051476	1.9316613706454517	AGPAT5;ACACA
Regulation Of Hippo Signaling (GO:0035330)	1/21	0.3259437325594129	0.4643931863581604	2.640461049284579	2.9600374020574476	MARK3
Regulation Of Intracellular Steroid Hormone Receptor Signaling Pathway (GO:0033143)	1/21	0.3259437325594129	0.4643931863581604	2.640461049284579	2.9600374020574476	CARM1
Regulation Of Protein Processing (GO:0070613)	1/21	0.3259437325594129	0.4643931863581604	2.640461049284579	2.9600374020574476	BAG2
Regulation Of Steroid Metabolic Process (GO:0019218)	1/21	0.3259437325594129	0.4643931863581604	2.640461049284579	2.9600374020574476	RORC
Cellular Response To Low-Density Lipoprotein Particle Stimulus (GO:0071404)	1/21	0.3259437325594129	0.4643931863581604	2.640461049284579	2.9600374020574476	AKT1
Cellular Response To Steroid Hormone Stimulus (GO:0071383)	1/21	0.3259437325594129	0.4643931863581604	2.640461049284579	2.9600374020574476	URI1
Cholesterol Biosynthetic Process (GO:0006695)	1/21	0.3259437325594129	0.4643931863581604	2.640461049284579	2.9600374020574476	HSD17B7
Zinc Ion Transmembrane Transport (GO:0071577)	1/21	0.3259437325594129	0.4643931863581604	2.640461049284579	2.9600374020574476	SLC39A11
Modulation By Host Of Viral Process (GO:0044788)	1/21	0.3259437325594129	0.4643931863581604	2.640461049284579	2.9600374020574476	NUCKS1
Negative Regulation Of DNA Recombination (GO:0045910)	1/21	0.3259437325594129	0.4643931863581604	2.640461049284579	2.9600374020574476	UBQLN4
Nuclear Membrane Reassembly (GO:0031468)	1/21	0.3259437325594129	0.4643931863581604	2.640461049284579	2.9600374020574476	BANF1
Organelle Fusion (GO:0048284)	1/21	0.3259437325594129	0.4643931863581604	2.640461049284579	2.9600374020574476	THG1L
Peptidyl-Glutamic Acid Modification (GO:0018200)	1/21	0.3259437325594129	0.4643931863581604	2.640461049284579	2.9600374020574476	TTLL4
Protein Exit From Endoplasmic Reticulum (GO:0032527)	1/21	0.3259437325594129	0.4643931863581604	2.640461049284579	2.9600374020574476	RANGRF
Regulation Of Catabolic Process (GO:0009894)	1/21	0.3259437325594129	0.4643931863581604	2.640461049284579	2.9600374020574476	UBE3A
Positive Regulation Of Cell Cycle Process (GO:0090068)	3/108	0.3257790440069432	0.4643931863581604	1.5097744360902257	1.6932662408382986	RGCC;TPR;WIZ
Positive Regulation Of Protein Serine/Threonine Kinase Activity (GO:0071902)	3/108	0.3257790440069432	0.4643931863581604	1.5097744360902257	1.6932662408382986	RGCC;AKT1;TELO2
Apoptotic Process (GO:0006915)	5/202	0.3233294081036583	0.4643931863581604	1.341725888324873	1.5149207446555852	PARP1;AKT1;MRPS30;BID;AKAP1
Negative Regulation Of Cytokine Production (GO:0001818)	4/154	0.32212239905339907	0.4643931863581604	1.4094568690095846	1.5966661233284947	RGCC;BANF1;PTPN11;ASB1
Cytosolic Transport (GO:0016482)	3/107	0.3206884507147652	0.4638119358786342	1.5243375046006624	1.7336064619435017	RGP1;RNF126;SNX5
Protein Processing (GO:0016485)	3/107	0.3206884507147652	0.4638119358786342	1.5243375046006624	1.7336064619435017	AFG3L2;ZMPSTE24;METAP2
Brain Development (GO:0007420)	4/153	0.3179219186624316	0.46054346464406426	1.4189591954885605	1.6260555311382734	ABCB6;UBE3A;PTPN11;CDK5RAP3
Ubiquitin-Dependent Protein Catabolic Process (GO:0006511)	8/345	0.31399870211189546	0.455222998755523	1.2556413216674458	1.4544927507256074	KLHDC2;RNF126;CDC34;GID4;MTA1;NHLRC1;UBQLN4;RNF187
DNA Methylation (GO:0006306)	1/20	0.31315947267679856	0.45436865229562634	2.779516358463727	3.2271372353992485	N6AMT1
DNA Replication Initiation (GO:0006270)	1/20	0.31315947267679856	0.45436865229562634	2.779516358463727	3.2271372353992485	MCM3
Regulation Of Immunoglobulin Production (GO:0002637)	1/20	0.31315947267679856	0.45436865229562634	2.779516358463727	3.2271372353992485	PHB2
Regulation Of Intracellular Estrogen Receptor Signaling Pathway (GO:0033146)	1/20	0.31315947267679856	0.45436865229562634	2.779516358463727	3.2271372353992485	CARM1
Regulation Of Membrane Depolarization (GO:0003254)	1/20	0.31315947267679856	0.45436865229562634	2.779516358463727	3.2271372353992485	RANGRF
Anaphase-Promoting Complex-Dependent Catabolic Process (GO:0031145)	1/20	0.31315947267679856	0.45436865229562634	2.779516358463727	3.2271372353992485	CDC16
Axonemal Dynein Complex Assembly (GO:0070286)	1/20	0.31315947267679856	0.45436865229562634	2.779516358463727	3.2271372353992485	DNAAF5
Regulation Of Spindle Organization (GO:0090224)	1/20	0.31315947267679856	0.45436865229562634	2.779516358463727	3.2271372353992485	RAE1
Cellular Response To Nerve Growth Factor Stimulus (GO:1990090)	1/20	0.31315947267679856	0.45436865229562634	2.779516358463727	3.2271372353992485	AKT1
Secondary Alcohol Biosynthetic Process (GO:1902653)	1/20	0.31315947267679856	0.45436865229562634	2.779516358463727	3.2271372353992485	HSD17B7
Negative Regulation Of Myeloid Cell Differentiation (GO:0045638)	1/20	0.31315947267679856	0.45436865229562634	2.779516358463727	3.2271372353992485	PRMT1
Negative Regulation Of Oxidative Stress-Induced Cell Death (GO:1903202)	1/20	0.31315947267679856	0.45436865229562634	2.779516358463727	3.2271372353992485	PYCR1
Peptidyl-Proline Modification (GO:0018208)	1/20	0.31315947267679856	0.45436865229562634	2.779516358463727	3.2271372353992485	NTMT1
Positive Regulation Of G2/M Transition Of Mitotic Cell Cycle (GO:0010971)	1/20	0.31315947267679856	0.45436865229562634	2.779516358463727	3.2271372353992485	CDC25A
Positive Regulation Of Heart Contraction (GO:0045823)	1/20	0.31315947267679856	0.45436865229562634	2.779516358463727	3.2271372353992485	APLN
Positive Regulation Of Receptor Internalization (GO:0002092)	1/20	0.31315947267679856	0.45436865229562634	2.779516358463727	3.2271372353992485	APLN
Regulation Of Cell Cycle Phase Transition (GO:1901987)	1/20	0.31315947267679856	0.45436865229562634	2.779516358463727	3.2271372353992485	TFAP4
Spindle Assembly (GO:0051225)	2/60	0.3072945157699949	0.45199144795295365	1.8218207775093345	2.1496549788182313	RPS3;SAC3D1
Transcription Initiation At RNA Polymerase II Promoter (GO:0006367)	2/60	0.3072945157699949	0.45199144795295365	1.8218207775093345	2.1496549788182313	MED21;TAF4B
Nitrogen Compound Transport (GO:0071705)	4/149	0.30117002249257996	0.44370105420705863	1.4582791671257023	1.7500521221351069	NDC1;SCAMP4;SLC52A2;CD320
Regulation Of Cholesterol Transport (GO:0032374)	1/19	0.30013313619708754	0.44253206942928236	2.9340222575516695	3.531181212332327	ABCA2
DNA Unwinding Involved In DNA Replication (GO:0006268)	1/19	0.30013313619708754	0.44253206942928236	2.9340222575516695	3.531181212332327	MCM3
Regulation Of Meiotic Cell Cycle (GO:0051445)	1/19	0.30013313619708754	0.44253206942928236	2.9340222575516695	3.531181212332327	CDC16
Regulation Of Neural Precursor Cell Proliferation (GO:2000177)	1/19	0.30013313619708754	0.44253206942928236	2.9340222575516695	3.531181212332327	FZD9
Bicarbonate Transport (GO:0015701)	1/19	0.30013313619708754	0.44253206942928236	2.9340222575516695	3.531181212332327	SLC4A7
Regulation Of Toll-Like Receptor Signaling Pathway (GO:0034121)	1/19	0.30013313619708754	0.44253206942928236	2.9340222575516695	3.531181212332327	OTUD4
Regulation Of Transcription Involved In G1/S Transition Of Mitotic Cell Cycle (GO:0000083)	1/19	0.30013313619708754	0.44253206942928236	2.9340222575516695	3.531181212332327	TFDP1
Response To Ketone (GO:1901654)	1/19	0.30013313619708754	0.44253206942928236	2.9340222575516695	3.531181212332327	UBE3A
Endoplasmic Reticulum Calcium Ion Homeostasis (GO:0032469)	1/19	0.30013313619708754	0.44253206942928236	2.9340222575516695	3.531181212332327	THADA
Long-Term Memory (GO:0007616)	1/19	0.30013313619708754	0.44253206942928236	2.9340222575516695	3.531181212332327	KAT2A
Macrophage Differentiation (GO:0030225)	1/19	0.30013313619708754	0.44253206942928236	2.9340222575516695	3.531181212332327	PARP1
Negative Regulation Of TORC1 Signaling (GO:1904262)	1/19	0.30013313619708754	0.44253206942928236	2.9340222575516695	3.531181212332327	MIOS
Negative Regulation Of Leukocyte Cell-Cell Adhesion (GO:1903038)	1/19	0.30013313619708754	0.44253206942928236	2.9340222575516695	3.531181212332327	AKT1
Phosphate Ion Transport (GO:0006817)	1/19	0.30013313619708754	0.44253206942928236	2.9340222575516695	3.531181212332327	SLC20A1
Phosphatidylglycerol Metabolic Process (GO:0046471)	1/19	0.30013313619708754	0.44253206942928236	2.9340222575516695	3.531181212332327	CRLS1
poly(A)+ mRNA Export From Nucleus (GO:0016973)	1/19	0.30013313619708754	0.44253206942928236	2.9340222575516695	3.531181212332327	ENY2
Positive Regulation Of Antigen Receptor-Mediated Signaling Pathway (GO:0050857)	1/19	0.30013313619708754	0.44253206942928236	2.9340222575516695	3.531181212332327	RPS3
Postreplication Repair (GO:0006301)	1/19	0.30013313619708754	0.44253206942928236	2.9340222575516695	3.531181212332327	USP10
Protein Alkylation (GO:0008213)	1/19	0.30013313619708754	0.44253206942928236	2.9340222575516695	3.531181212332327	PRMT1
Receptor Clustering (GO:0043113)	1/19	0.30013313619708754	0.44253206942928236	2.9340222575516695	3.531181212332327	DNAJA3
B Cell Differentiation (GO:0030183)	2/58	0.293528968672868	0.43993047407030006	1.8869995450409462	2.3130443093189985	TOP2B;IRF2BP2
Activation Of Cysteine-Type Endopeptidase Activity Involved In Apoptotic Process (GO:0006919)	2/58	0.293528968672868	0.43993047407030006	1.8869995450409462	2.3130443093189985	ANP32B;BID
Protein Secretion (GO:0009306)	2/58	0.293528968672868	0.43993047407030006	1.8869995450409462	2.3130443093189985	TANGO6;MIA2
Regulation Of Cellular Catabolic Process (GO:0031329)	2/58	0.293528968672868	0.43993047407030006	1.8869995450409462	2.3130443093189985	USP10;WDR41
Double-Strand Break Repair Via Homologous Recombination (GO:0000724)	3/101	0.29019057900220746	0.43636598232093726	1.6179572307391856	2.001764842968999	MCM8;MCM3;NUCKS1
Regulation Of Collagen Biosynthetic Process (GO:0032965)	1/18	0.28686014667671283	0.4317150220680993	3.106705321238193	3.8795308151138688	RGCC
Regulation Of Dendritic Spine Development (GO:0060998)	1/18	0.28686014667671283	0.4317150220680993	3.106705321238193	3.8795308151138688	LLPH
T-helper Cell Differentiation (GO:0042093)	1/18	0.28686014667671283	0.4317150220680993	3.106705321238193	3.8795308151138688	RORC
Regulation Of Mitotic Spindle Assembly (GO:1901673)	1/18	0.28686014667671283	0.4317150220680993	3.106705321238193	3.8795308151138688	TPR
Cellular Response To Estradiol Stimulus (GO:0071392)	1/18	0.28686014667671283	0.4317150220680993	3.106705321238193	3.8795308151138688	RUVBL2
Cellular Response To Misfolded Protein (GO:0071218)	1/18	0.28686014667671283	0.4317150220680993	3.106705321238193	3.8795308151138688	RNF126
Detection Of Mechanical Stimulus (GO:0050982)	1/18	0.28686014667671283	0.4317150220680993	3.106705321238193	3.8795308151138688	PKDREJ
Glycerolipid Catabolic Process (GO:0046503)	1/18	0.28686014667671283	0.4317150220680993	3.106705321238193	3.8795308151138688	LYPLA2
Vesicle Cargo Loading (GO:0035459)	1/18	0.28686014667671283	0.4317150220680993	3.106705321238193	3.8795308151138688	MIA2
Lysosomal Lumen Acidification (GO:0007042)	1/18	0.28686014667671283	0.4317150220680993	3.106705321238193	3.8795308151138688	CCDC115
ncRNA-mediated Post-Transcriptional Gene Silencing (GO:0035194)	1/18	0.28686014667671283	0.4317150220680993	3.106705321238193	3.8795308151138688	NCBP1
Negative Regulation Of ERBB Signaling Pathway (GO:1901185)	1/18	0.28686014667671283	0.4317150220680993	3.106705321238193	3.8795308151138688	RNF126
Negative Regulation Of Protein Localization To Cell Periphery (GO:1904376)	1/18	0.28686014667671283	0.4317150220680993	3.106705321238193	3.8795308151138688	TMBIM1
Negative Regulation Of Protein Localization To Plasma Membrane (GO:1903077)	1/18	0.28686014667671283	0.4317150220680993	3.106705321238193	3.8795308151138688	TMBIM1
Negative Regulation Of Stem Cell Population Maintenance (GO:1902455)	1/18	0.28686014667671283	0.4317150220680993	3.106705321238193	3.8795308151138688	SF3B3
Positive Regulation Of Dendritic Spine Development (GO:0060999)	1/18	0.28686014667671283	0.4317150220680993	3.106705321238193	3.8795308151138688	LLPH
Positive Regulation Of Response To Endoplasmic Reticulum Stress (GO:1905898)	1/18	0.28686014667671283	0.4317150220680993	3.106705321238193	3.8795308151138688	RNFT1
Regulation Of Anoikis (GO:2000209)	1/18	0.28686014667671283	0.4317150220680993	3.106705321238193	3.8795308151138688	MYBBP1A
Regulation Of Autophagy Of Mitochondrion (GO:1903146)	1/18	0.28686014667671283	0.4317150220680993	3.106705321238193	3.8795308151138688	USP36
Positive Regulation Of T Cell Differentiation (GO:0045582)	2/57	0.28663113713408667	0.4317150220680993	1.9213665315576143	2.400861084501802	SMARCC1;ACTL6A
Positive Regulation Of Apoptotic Signaling Pathway (GO:2001235)	2/57	0.28663113713408667	0.4317150220680993	1.9213665315576143	2.400861084501802	RPS3;BID
Regulation Of Neuron Apoptotic Process (GO:0043523)	3/100	0.28512416629164977	0.4317150220680993	1.6346865288807775	2.0512545509823963	SIGMAR1;AKT1S1;FZD9
Regulation Of Neuron Death (GO:1901214)	2/56	0.2797260627063338	0.4287875059022891	1.9570063694267517	2.493117505071328	SIGMAR1;AKT1S1
Cellular Response To Organic Cyclic Compound (GO:0071407)	4/143	0.27625424173100227	0.4238229632632592	1.5215022869883008	1.957311773376392	URI1;LARP1;RUVBL2;RORC
Regulation Of Centriole Replication (GO:0046599)	1/17	0.27333584148923534	0.4196997971515455	3.3009737678855324	4.281541398718845	KAT2A
Regulation Of Dendrite Extension (GO:1903859)	1/17	0.27333584148923534	0.4196997971515455	3.3009737678855324	4.281541398718845	RNF157
Regulation Of Lymphocyte Activation (GO:0051249)	1/17	0.27333584148923534	0.4196997971515455	3.3009737678855324	4.281541398718845	KAT2A
Regulation Of Lymphocyte Differentiation (GO:0045619)	1/17	0.27333584148923534	0.4196997971515455	3.3009737678855324	4.281541398718845	XRCC6
Regulation Of Mitochondrial Membrane Permeability (GO:0046902)	1/17	0.27333584148923534	0.4196997971515455	3.3009737678855324	4.281541398718845	CAMK2A
Regulation Of Mitotic Cell Cycle Spindle Assembly Checkpoint (GO:0090266)	1/17	0.27333584148923534	0.4196997971515455	3.3009737678855324	4.281541398718845	TPR
Branched-Chain Amino Acid Catabolic Process (GO:0009083)	1/17	0.27333584148923534	0.4196997971515455	3.3009737678855324	4.281541398718845	DBT
Regulation Of Receptor Recycling (GO:0001919)	1/17	0.27333584148923534	0.4196997971515455	3.3009737678855324	4.281541398718845	AP1AR
Cell Migration Involved In Sprouting Angiogenesis (GO:0002042)	1/17	0.27333584148923534	0.4196997971515455	3.3009737678855324	4.281541398718845	AKT1
Regulation Of Regulatory T Cell Differentiation (GO:0045589)	1/17	0.27333584148923534	0.4196997971515455	3.3009737678855324	4.281541398718845	KAT2A
Regulation Of Vascular Endothelial Cell Proliferation (GO:1905562)	1/17	0.27333584148923534	0.4196997971515455	3.3009737678855324	4.281541398718845	APLN
Regulation Of Viral Transcription (GO:0046782)	1/17	0.27333584148923534	0.4196997971515455	3.3009737678855324	4.281541398718845	LARP7
snRNA Metabolic Process (GO:0016073)	1/17	0.27333584148923534	0.4196997971515455	3.3009737678855324	4.281541398718845	TUT1
Steroid Hormone Biosynthetic Process (GO:0120178)	1/17	0.27333584148923534	0.4196997971515455	3.3009737678855324	4.281541398718845	HSD17B7
Establishment Of Vesicle Localization (GO:0051650)	1/17	0.27333584148923534	0.4196997971515455	3.3009737678855324	4.281541398718845	LIMK2
Negative Regulation Of Lipid Catabolic Process (GO:0050995)	1/17	0.27333584148923534	0.4196997971515455	3.3009737678855324	4.281541398718845	AKT1
Negative Regulation Of Telomere Maintenance Via Telomerase (GO:0032211)	1/17	0.27333584148923534	0.4196997971515455	3.3009737678855324	4.281541398718845	HNRNPA1
Peptidyl-Lysine Methylation (GO:0018022)	1/17	0.27333584148923534	0.4196997971515455	3.3009737678855324	4.281541398718845	SMYD2
Peptidyl-Threonine Dephosphorylation (GO:0035970)	1/17	0.27333584148923534	0.4196997971515455	3.3009737678855324	4.281541398718845	PPM1G
Positive Regulation Of CREB Transcription Factor Activity (GO:0032793)	1/17	0.27333584148923534	0.4196997971515455	3.3009737678855324	4.281541398718845	CRTC1
Positive Regulation Of G Protein-Coupled Receptor Signaling Pathway (GO:0045745)	1/17	0.27333584148923534	0.4196997971515455	3.3009737678855324	4.281541398718845	PRMT5
Positive Regulation Of Cardiac Muscle Hypertrophy (GO:0010613)	1/17	0.27333584148923534	0.4196997971515455	3.3009737678855324	4.281541398718845	PARP1
Positive Regulation Of Nervous System Process (GO:0031646)	1/17	0.27333584148923534	0.4196997971515455	3.3009737678855324	4.281541398718845	NCMAP
Positive Regulation Of Peptidyl-Lysine Acetylation (GO:2000758)	1/17	0.27333584148923534	0.4196997971515455	3.3009737678855324	4.281541398718845	MYBBP1A
Positive Regulation Of Protein Processing (GO:0010954)	1/17	0.27333584148923534	0.4196997971515455	3.3009737678855324	4.281541398718845	BAG2
Regulation Of DNA-templated DNA Replication (GO:0090329)	1/17	0.27333584148923534	0.4196997971515455	3.3009737678855324	4.281541398718845	MCM3
Regulation Of cAMP-mediated Signaling (GO:0043949)	1/17	0.27333584148923534	0.4196997971515455	3.3009737678855324	4.281541398718845	CDC34
Regulation Of Cartilage Development (GO:0061035)	1/17	0.27333584148923534	0.4196997971515455	3.3009737678855324	4.281541398718845	KAT2A
Regulation Of Transcription Initiation By RNA Polymerase II (GO:0060260)	2/55	0.27281594585265295	0.4196997971515455	1.9939911068381204	2.590110505108134	MED21;TAF4B
Negative Regulation Of Autophagy (GO:0010507)	2/55	0.27281594585265295	0.4196997971515455	1.9939911068381204	2.590110505108134	USP36;RRAGB
Positive Regulation Of DNA-templated Transcription Initiation (GO:2000144)	2/55	0.27281594585265295	0.4196997971515455	1.9939911068381204	2.590110505108134	MED21;TAF4B
Regulation Of Bone Mineralization (GO:0030500)	2/55	0.27281594585265295	0.4196997971515455	1.9939911068381204	2.590110505108134	RXRB;FZD9
Positive Regulation Of Intracellular Signal Transduction (GO:1902533)	11/475	0.272492190082104	0.4196997971515455	1.2551633613726254	1.6318947770760746	RPS15;MIOS;PARP1;RRAGB;SLC20A1;DDX1;RPS3;BID;PHB2;RPL17;CDK5RAP3
Cellular Response To Tumor Necrosis Factor (GO:0071356)	3/97	0.26997341933726665	0.4196997971515455	1.687010078387458	2.2090245958675494	EIF5A;RPS3;AKT1
Autophagosome Assembly (GO:0000045)	2/54	0.26590307274463537	0.4196997971515455	2.0323983341499265	2.692162441906982	ATG9B;ATG2B
Glucose Metabolic Process (GO:0006006)	2/54	0.26590307274463537	0.4196997971515455	2.0323983341499265	2.692162441906982	G6PC3;ADPGK
Positive Regulation Of Cysteine-Type Endopeptidase Activity Involved In Apoptotic Process (GO:0043280)	3/96	0.26494283271557584	0.4195697472795443	1.7052014199722179	2.2649187834936986	RPS3;ANP32B;BID
DNA Damage Response, Signal Transduction By P53 Class Mediator Resulting In Cell Cycle Arrest (GO:0006977)	1/16	0.25955546978009314	0.41139655105510836	3.5211446740858507	4.749266565856692	RPL26
NAD Biosynthetic Process (GO:0009435)	1/16	0.25955546978009314	0.41139655105510836	3.5211446740858507	4.749266565856692	NMNAT3
Regulation Of Megakaryocyte Differentiation (GO:0045652)	1/16	0.25955546978009314	0.41139655105510836	3.5211446740858507	4.749266565856692	PRMT1
Regulation Of Mitochondrial Outer Membrane Permeabilization Involved In Apoptotic Signaling Pathway (GO:1901028)	1/16	0.25955546978009314	0.41139655105510836	3.5211446740858507	4.749266565856692	FZD9
Cellular Response To Cadmium Ion (GO:0071276)	1/16	0.25955546978009314	0.41139655105510836	3.5211446740858507	4.749266565856692	AKT1
Response To Interferon-Alpha (GO:0035455)	1/16	0.25955546978009314	0.41139655105510836	3.5211446740858507	4.749266565856692	TPR
Detection Of Visible Light (GO:0009584)	1/16	0.25955546978009314	0.41139655105510836	3.5211446740858507	4.749266565856692	REEP6
Diol Biosynthetic Process (GO:0034312)	1/16	0.25955546978009314	0.41139655105510836	3.5211446740858507	4.749266565856692	QDPR
Sulfur Amino Acid Metabolic Process (GO:0000096)	1/16	0.25955546978009314	0.41139655105510836	3.5211446740858507	4.749266565856692	MTHFD1
Glycogen Metabolic Process (GO:0005977)	1/16	0.25955546978009314	0.41139655105510836	3.5211446740858507	4.749266565856692	NHLRC1
Heart Process (GO:0003015)	1/16	0.25955546978009314	0.41139655105510836	3.5211446740858507	4.749266565856692	RANGRF
Negative Regulation Of Vascular Associated Smooth Muscle Cell Proliferation (GO:1904706)	1/16	0.25955546978009314	0.41139655105510836	3.5211446740858507	4.749266565856692	APLN
Neuron Apoptotic Process (GO:0051402)	1/16	0.25955546978009314	0.41139655105510836	3.5211446740858507	4.749266565856692	BID
Nuclear Chromosome Segregation (GO:0098813)	1/16	0.25955546978009314	0.41139655105510836	3.5211446740858507	4.749266565856692	TOP2B
Nuclear Migration (GO:0007097)	1/16	0.25955546978009314	0.41139655105510836	3.5211446740858507	4.749266565856692	TMEM201
Positive Regulation Of Dendrite Extension (GO:1903861)	1/16	0.25955546978009314	0.41139655105510836	3.5211446740858507	4.749266565856692	RNF157
Positive Regulation Of Transcription From RNA Polymerase II Promoter In Response To Stress (GO:0036003)	1/16	0.25955546978009314	0.41139655105510836	3.5211446740858507	4.749266565856692	MBTPS2
Prostaglandin Biosynthetic Process (GO:0001516)	1/16	0.25955546978009314	0.41139655105510836	3.5211446740858507	4.749266565856692	PTGES3
Protein Mannosylation (GO:0035268)	1/16	0.25955546978009314	0.41139655105510836	3.5211446740858507	4.749266565856692	POMGNT2
Regulation Of Cell-Cell Adhesion Mediated By Cadherin (GO:2000047)	1/16	0.25955546978009314	0.41139655105510836	3.5211446740858507	4.749266565856692	RGCC
Regulation Of Myoblast Differentiation (GO:0045661)	2/53	0.2589898177993703	0.41139655105510836	2.072311727238666	2.799623786482235	SMARCC1;ACTL6A
Negative Regulation Of Protein Phosphorylation (GO:0001933)	4/138	0.2557656236314531	0.41139655105510836	1.5785131848743503	2.152292919560649	AKT1S1;AKT1;TARDBP;CDK5RAP3
Regulation Of Organelle Organization (GO:0033043)	3/94	0.25491761900414683	0.41139655105510836	1.7427835322572165	2.382062410043615	TMEM33;RUVBL2;RUVBL1
Protein Modification Process (GO:0036211)	15/661	0.2522457962429811	0.4079918661652488	1.230499131616703	1.6948295600374825	UBL4A;LIPT1;PIGT;PARP1;LIMK2;CAMK2A;PDXP;PTPN11;PPP2R2A;PPM1G;CDC34;AKT1;TAF4B;MARK3;METAP2
ERBB Signaling Pathway (GO:0038127)	2/52	0.25207864611415937	0.4079918661652488	2.1138216560509555	2.9128761576991655	AKT1;PTPN11
Regulation Of Cellular Respiration (GO:0043457)	1/15	0.2455141910689414	0.39781176413844516	3.772768566886214	5.298478169834457	NOA1
3'-UTR-mediated mRNA Destabilization (GO:0061158)	1/15	0.2455141910689414	0.39781176413844516	3.772768566886214	5.298478169834457	TARDBP
Regulation Of Cholesterol Biosynthetic Process (GO:0045540)	1/15	0.2455141910689414	0.39781176413844516	3.772768566886214	5.298478169834457	MBTPS2
Regulation Of miRNA-mediated Gene Silencing (GO:0060964)	1/15	0.2455141910689414	0.39781176413844516	3.772768566886214	5.298478169834457	PUM1
Anterograde Synaptic Vesicle Transport (GO:0048490)	1/15	0.2455141910689414	0.39781176413844516	3.772768566886214	5.298478169834457	AP3S2
Astrocyte Development (GO:0014002)	1/15	0.2455141910689414	0.39781176413844516	3.772768566886214	5.298478169834457	EIF2B5
Branched-Chain Amino Acid Metabolic Process (GO:0009081)	1/15	0.2455141910689414	0.39781176413844516	3.772768566886214	5.298478169834457	DBT
Regulation Of Telomere Maintenance Via Telomere Lengthening (GO:1904356)	1/15	0.2455141910689414	0.39781176413844516	3.772768566886214	5.298478169834457	PARP1
Cellular Response To Sterol (GO:0036315)	1/15	0.2455141910689414	0.39781176413844516	3.772768566886214	5.298478169834457	RORC
Rescue Of Stalled Ribosome (GO:0072344)	1/15	0.2455141910689414	0.39781176413844516	3.772768566886214	5.298478169834457	USP10
Synaptic Vesicle Transport Along Microtubule (GO:0099517)	1/15	0.2455141910689414	0.39781176413844516	3.772768566886214	5.298478169834457	AP3S2
Glucose 6-Phosphate Metabolic Process (GO:0051156)	1/15	0.2455141910689414	0.39781176413844516	3.772768566886214	5.298478169834457	G6PC3
Histone H4-K5 Acetylation (GO:0043981)	1/15	0.2455141910689414	0.39781176413844516	3.772768566886214	5.298478169834457	WDR5
Histone H4-K8 Acetylation (GO:0043982)	1/15	0.2455141910689414	0.39781176413844516	3.772768566886214	5.298478169834457	WDR5
Negative Regulation Of ATP-dependent Activity (GO:0032780)	1/15	0.2455141910689414	0.39781176413844516	3.772768566886214	5.298478169834457	THADA
Negative Regulation Of Phosphatase Activity (GO:0010923)	1/15	0.2455141910689414	0.39781176413844516	3.772768566886214	5.298478169834457	URI1
Nitric Oxide Mediated Signal Transduction (GO:0007263)	1/15	0.2455141910689414	0.39781176413844516	3.772768566886214	5.298478169834457	DDAH1
Nitric Oxide Metabolic Process (GO:0046209)	1/15	0.2455141910689414	0.39781176413844516	3.772768566886214	5.298478169834457	SLC7A6
Nuclear Envelope Organization (GO:0006998)	1/15	0.2455141910689414	0.39781176413844516	3.772768566886214	5.298478169834457	NUP155
Nucleosome Disassembly (GO:0006337)	1/15	0.2455141910689414	0.39781176413844516	3.772768566886214	5.298478169834457	SMARCC1
Polyol Biosynthetic Process (GO:0046173)	1/15	0.2455141910689414	0.39781176413844516	3.772768566886214	5.298478169834457	IPPK
Positive Regulation Of Activated T Cell Proliferation (GO:0042104)	1/15	0.2455141910689414	0.39781176413844516	3.772768566886214	5.298478169834457	RPS3
Positive Regulation Of Collagen Biosynthetic Process (GO:0032967)	1/15	0.2455141910689414	0.39781176413844516	3.772768566886214	5.298478169834457	RGCC
Positive Regulation Of Collagen Metabolic Process (GO:0010714)	1/15	0.2455141910689414	0.39781176413844516	3.772768566886214	5.298478169834457	RGCC
Positive Regulation Of Glucose Metabolic Process (GO:0010907)	1/15	0.2455141910689414	0.39781176413844516	3.772768566886214	5.298478169834457	AKT1
Positive Regulation Of Mitotic Sister Chromatid Separation (GO:1901970)	1/15	0.2455141910689414	0.39781176413844516	3.772768566886214	5.298478169834457	CDC16
Positive Regulation Of Muscle Hypertrophy (GO:0014742)	1/15	0.2455141910689414	0.39781176413844516	3.772768566886214	5.298478169834457	PARP1
Postsynaptic Membrane Organization (GO:0001941)	1/15	0.2455141910689414	0.39781176413844516	3.772768566886214	5.298478169834457	DNAJA3
Cellular Response To Type II Interferon (GO:0071346)	2/51	0.24517211608257267	0.39781176413844516	2.1570258676719094	3.0323357492363967	CAMK2A;RPL13A
Neuron Migration (GO:0001764)	2/51	0.24517211608257267	0.39781176413844516	2.1570258676719094	3.0323357492363967	ELP3;POMGNT2
Positive Regulation Of NIK/NF-kappaB Signaling (GO:1901224)	2/51	0.24517211608257267	0.39781176413844516	2.1570258676719094	3.0323357492363967	RPS3;PHB2
Autophagosome Organization (GO:1905037)	2/50	0.23827288199971985	0.39704867046332787	2.2020302547770703	3.158457210989401	ATG9B;ATG2B
Myeloid Cell Differentiation (GO:0030099)	2/50	0.23827288199971985	0.39704867046332787	2.2020302547770703	3.158457210989401	RPS14;RPS19
Negative Regulation Of Viral Process (GO:0048525)	2/50	0.23827288199971985	0.39704867046332787	2.2020302547770703	3.158457210989401	LARP7;BANF1
Positive Regulation Of Transcription Initiation By RNA Polymerase II (GO:0060261)	2/50	0.23827288199971985	0.39704867046332787	2.2020302547770703	3.158457210989401	MED21;TAF4B
Regulation Of Blood Vessel Endothelial Cell Migration (GO:0043535)	2/50	0.23827288199971985	0.39704867046332787	2.2020302547770703	3.158457210989401	RGCC;AKT1
Regulation Of Telomere Maintenance Via Telomerase (GO:0032210)	2/49	0.23138369677836637	0.3873439785847791	2.248949722184578	3.2917380547499975	XRCC5;HNRNPA1
Positive Regulation Of Protein Localization To Plasma Membrane (GO:1903078)	2/49	0.23138369677836637	0.3873439785847791	2.248949722184578	3.2917380547499975	AKT1;RANGRF
Protein K63-linked Ubiquitination (GO:0070534)	2/49	0.23138369677836637	0.3873439785847791	2.248949722184578	3.2917380547499975	RNF126;TRIM65
2-Oxoglutarate Metabolic Process (GO:0006103)	1/14	0.23120707369127014	0.3873439785847791	4.0631038278097105	5.950178055631568	L2HGDH
3'-UTR-mediated mRNA Stabilization (GO:0070935)	1/14	0.23120707369127014	0.3873439785847791	4.0631038278097105	5.950178055631568	TARDBP
Regulation Of Defense Response To Virus (GO:0050688)	1/14	0.23120707369127014	0.3873439785847791	4.0631038278097105	5.950178055631568	ZMPSTE24
DNA-templated Transcription Termination (GO:0006353)	1/14	0.23120707369127014	0.3873439785847791	4.0631038278097105	5.950178055631568	PRMT5
RNA Phosphodiester Bond Hydrolysis, Endonucleolytic (GO:0090502)	1/14	0.23120707369127014	0.3873439785847791	4.0631038278097105	5.950178055631568	RPP40
Regulation Of Histone H3-K4 Methylation (GO:0051569)	1/14	0.23120707369127014	0.3873439785847791	4.0631038278097105	5.950178055631568	WDR5
T Cell Homeostasis (GO:0043029)	1/14	0.23120707369127014	0.3873439785847791	4.0631038278097105	5.950178055631568	AKT1
Regulation Of Intrinsic Apoptotic Signaling Pathway In Response To DNA Damage (GO:1902229)	1/14	0.23120707369127014	0.3873439785847791	4.0631038278097105	5.950178055631568	RPS3
Regulation Of mRNA Metabolic Process (GO:1903311)	1/14	0.23120707369127014	0.3873439785847791	4.0631038278097105	5.950178055631568	NCBP1
Apoptotic Nuclear Changes (GO:0030262)	1/14	0.23120707369127014	0.3873439785847791	4.0631038278097105	5.950178055631568	CDK5RAP3
Bone Morphogenesis (GO:0060349)	1/14	0.23120707369127014	0.3873439785847791	4.0631038278097105	5.950178055631568	ATG9B
Embryonic Cranial Skeleton Morphogenesis (GO:0048701)	1/14	0.23120707369127014	0.3873439785847791	4.0631038278097105	5.950178055631568	MTHFD1
Transcription By RNA Polymerase I (GO:0006360)	1/14	0.23120707369127014	0.3873439785847791	4.0631038278097105	5.950178055631568	POLR1E
Histone H2A Monoubiquitination (GO:0035518)	1/14	0.23120707369127014	0.3873439785847791	4.0631038278097105	5.950178055631568	PCGF6
Mitochondrial Fusion (GO:0008053)	1/14	0.23120707369127014	0.3873439785847791	4.0631038278097105	5.950178055631568	THG1L
Mitochondrion Transport Along Microtubule (GO:0047497)	1/14	0.23120707369127014	0.3873439785847791	4.0631038278097105	5.950178055631568	LRPPRC
ncRNA Metabolic Process (GO:0034660)	1/14	0.23120707369127014	0.3873439785847791	4.0631038278097105	5.950178055631568	DTD1
Negative Regulation Of Blood Pressure (GO:0045776)	1/14	0.23120707369127014	0.3873439785847791	4.0631038278097105	5.950178055631568	APLN
Negative Regulation Of Cilium Assembly (GO:1902018)	1/14	0.23120707369127014	0.3873439785847791	4.0631038278097105	5.950178055631568	LIMK2
Negative Regulation Of Nucleocytoplasmic Transport (GO:0046823)	1/14	0.23120707369127014	0.3873439785847791	4.0631038278097105	5.950178055631568	TPR
Negative Regulation Of Telomere Maintenance (GO:0032205)	1/14	0.23120707369127014	0.3873439785847791	4.0631038278097105	5.950178055631568	PARP1
Nitric Oxide Biosynthetic Process (GO:0006809)	1/14	0.23120707369127014	0.3873439785847791	4.0631038278097105	5.950178055631568	SLC7A6
Positive Regulation Of Cell Cycle Phase Transition (GO:1901989)	1/14	0.23120707369127014	0.3873439785847791	4.0631038278097105	5.950178055631568	PHB2
Positive Regulation Of Cytoplasmic Translation (GO:2000767)	1/14	0.23120707369127014	0.3873439785847791	4.0631038278097105	5.950178055631568	PABPC1
Positive Regulation Of Histone Acetylation (GO:0035066)	1/14	0.23120707369127014	0.3873439785847791	4.0631038278097105	5.950178055631568	MYBBP1A
Positive Regulation Of Nitric-Oxide Synthase Activity (GO:0051000)	1/14	0.23120707369127014	0.3873439785847791	4.0631038278097105	5.950178055631568	AKT1
Positive Regulation Of Nuclear-Transcribed mRNA Catabolic Process, Deadenylation-Dependent Decay (GO:1900153)	1/14	0.23120707369127014	0.3873439785847791	4.0631038278097105	5.950178055631568	PABPC1
Regulation Of MHC Class II Biosynthetic Process (GO:0045346)	1/14	0.23120707369127014	0.3873439785847791	4.0631038278097105	5.950178055631568	RFX5
Regulation Of RIG-I Signaling Pathway (GO:0039535)	1/14	0.23120707369127014	0.3873439785847791	4.0631038278097105	5.950178055631568	PUM1
Regulation Of Autophagosome Maturation (GO:1901096)	1/14	0.23120707369127014	0.3873439785847791	4.0631038278097105	5.950178055631568	UBQLN4
Regulation Of Carbohydrate Metabolic Process (GO:0006109)	1/14	0.23120707369127014	0.3873439785847791	4.0631038278097105	5.950178055631568	RORC
Regulation Of Cell Fate Specification (GO:0042659)	1/14	0.23120707369127014	0.3873439785847791	4.0631038278097105	5.950178055631568	MTA1
Lipid Transport (GO:0006869)	3/89	0.23011663902119237	0.3873439785847791	1.8443863358184043	2.7097151777487927	ABCA2;SLC25A17;NME4
Regulation Of Macroautophagy (GO:0016241)	3/88	0.22521060147545294	0.3873439785847791	1.8661412890515057	2.7818928510471976	USP36;LARP1;SNX5
Selective Autophagy (GO:0061912)	2/48	0.22450741478579075	0.3873439785847791	2.29790916643589	3.432723667501648	PHB2;ATG2B
Fatty Acid Oxidation (GO:0019395)	2/48	0.22450741478579075	0.3873439785847791	2.29790916643589	3.432723667501648	SLC25A17;ADH5
Peptide Metabolic Process (GO:0006518)	2/48	0.22450741478579075	0.3873439785847791	2.29790916643589	3.432723667501648	NLN;THOP1
Positive Regulation Of Protein Localization To Cell Periphery (GO:1904377)	2/48	0.22450741478579075	0.3873439785847791	2.29790916643589	3.432723667501648	AKT1;RANGRF
Regulation Of Cell Development (GO:0060284)	2/48	0.22450741478579075	0.3873439785847791	2.29790916643589	3.432723667501648	RPS19;AKT1
Negative Regulation Of Programmed Cell Death (GO:0043069)	9/356	0.2206698854262719	0.38426997289747344	1.3736791546589817	2.075749296996056	RNF157;AVEN;SUPV3L1;DNAJA3;AKT1;NAA16;PA2G4;PHB2;ATAD3A
Intracellular Calcium Ion Homeostasis (GO:0006874)	4/129	0.21977011015569495	0.38307004819084695	1.692626198083067	2.564621908492523	AFG3L2;ATP13A1;FZD9;SLC35G1
NADH Dehydrogenase Complex Assembly (GO:0010257)	2/47	0.21764699461381098	0.3797334320613324	2.349044585987261	3.582013033143075	BCS1L;TMEM186
Mitochondrial Respiratory Chain Complex I Assembly (GO:0032981)	2/47	0.21764699461381098	0.3797334320613324	2.349044585987261	3.582013033143075	BCS1L;TMEM186
Positive Regulation Of Cellular Metabolic Process (GO:0031325)	2/47	0.21764699461381098	0.3797334320613324	2.349044585987261	3.582013033143075	LIPT2;EEF1E1
Regulation Of Neuron Projection Arborization (GO:0150011)	1/13	0.21662909271422018	0.3790487878291167	4.401828298887122	6.732898516020458	NTNG2
Cellular Response To Arsenic-Containing Substance (GO:0071243)	1/13	0.21662909271422018	0.3790487878291167	4.401828298887122	6.732898516020458	HNRNPA1
Regulation Of Systemic Arterial Blood Pressure (GO:0003073)	1/13	0.21662909271422018	0.3790487878291167	4.401828298887122	6.732898516020458	DDAH1
Copper Ion Homeostasis (GO:0055070)	1/13	0.21662909271422018	0.3790487878291167	4.401828298887122	6.732898516020458	COX19
Response To Nerve Growth Factor (GO:1990089)	1/13	0.21662909271422018	0.3790487878291167	4.401828298887122	6.732898516020458	AKT1
Reticulophagy (GO:0061709)	1/13	0.21662909271422018	0.3790487878291167	4.401828298887122	6.732898516020458	ATG2B
Endoplasmic Reticulum Tubular Network Organization (GO:0071786)	1/13	0.21662909271422018	0.3790487878291167	4.401828298887122	6.732898516020458	TMEM33
snRNA Processing (GO:0016180)	1/13	0.21662909271422018	0.3790487878291167	4.401828298887122	6.732898516020458	TUT1
Striated Muscle Tissue Development (GO:0014706)	1/13	0.21662909271422018	0.3790487878291167	4.401828298887122	6.732898516020458	PRMT1
Establishment Of Spindle Localization (GO:0051293)	1/13	0.21662909271422018	0.3790487878291167	4.401828298887122	6.732898516020458	TLE6
Suppression Of Viral Release By Host (GO:0044790)	1/13	0.21662909271422018	0.3790487878291167	4.401828298887122	6.732898516020458	TRIM28
Facultative Heterochromatin Formation (GO:0140718)	1/13	0.21662909271422018	0.3790487878291167	4.401828298887122	6.732898516020458	RRP8
Glutamine Family Amino Acid Catabolic Process (GO:0009065)	1/13	0.21662909271422018	0.3790487878291167	4.401828298887122	6.732898516020458	DDAH1
Mitophagy (GO:0000423)	1/13	0.21662909271422018	0.3790487878291167	4.401828298887122	6.732898516020458	PHB2
Negative Regulation Of Cartilage Development (GO:0061037)	1/13	0.21662909271422018	0.3790487878291167	4.401828298887122	6.732898516020458	PTPN11
Negative Regulation Of Double-Strand Break Repair Via Homologous Recombination (GO:2000042)	1/13	0.21662909271422018	0.3790487878291167	4.401828298887122	6.732898516020458	UBQLN4
Negative Regulation Of Viral Transcription (GO:0032897)	1/13	0.21662909271422018	0.3790487878291167	4.401828298887122	6.732898516020458	LARP7
Phagosome Maturation (GO:0090382)	1/13	0.21662909271422018	0.3790487878291167	4.401828298887122	6.732898516020458	SLC4A7
Positive Regulation Of Endothelial Cell Apoptotic Process (GO:2000353)	1/13	0.21662909271422018	0.3790487878291167	4.401828298887122	6.732898516020458	RGCC
Positive Regulation Of Protein Deacetylation (GO:0090312)	1/13	0.21662909271422018	0.3790487878291167	4.401828298887122	6.732898516020458	RRP8
Prostanoid Biosynthetic Process (GO:0046457)	1/13	0.21662909271422018	0.3790487878291167	4.401828298887122	6.732898516020458	PTGES3
Protein Homotrimerization (GO:0070207)	1/13	0.21662909271422018	0.3790487878291167	4.401828298887122	6.732898516020458	SIGMAR1
Protein Localization To Chromosome, Telomeric Region (GO:0070198)	1/13	0.21662909271422018	0.3790487878291167	4.401828298887122	6.732898516020458	XRCC5
Protein Localization To Phagophore Assembly Site (GO:0034497)	1/13	0.21662909271422018	0.3790487878291167	4.401828298887122	6.732898516020458	ATG9B
Protein Trimerization (GO:0070206)	1/13	0.21662909271422018	0.3790487878291167	4.401828298887122	6.732898516020458	SIGMAR1
Regulation Of ATP Biosynthetic Process (GO:2001169)	1/13	0.21662909271422018	0.3790487878291167	4.401828298887122	6.732898516020458	PARP1
Regulation Of DNA Methylation-Dependent Heterochromatin Formation (GO:0090308)	1/13	0.21662909271422018	0.3790487878291167	4.401828298887122	6.732898516020458	TRIM28
Regulation Of IRE1-mediated Unfolded Protein Response (GO:1903894)	1/13	0.21662909271422018	0.3790487878291167	4.401828298887122	6.732898516020458	TMEM33
Regulation Of Cell Fate Commitment (GO:0010453)	1/13	0.21662909271422018	0.3790487878291167	4.401828298887122	6.732898516020458	MTA1
Regulation Of Cell Projection Organization (GO:0031344)	1/13	0.21662909271422018	0.3790487878291167	4.401828298887122	6.732898516020458	NTNG2
Central Nervous System Development (GO:0007417)	7/260	0.21213068117547107	0.3790487878291167	1.464848780921082	2.271325340132866	EIF2B5;ABCB6;VPS13B;ELP3;UBE3A;PTPN11;CDK5RAP3
Endoplasmic Reticulum Organization (GO:0007029)	2/46	0.21080550194833053	0.3790487878291167	2.402504342790967	3.7402652789422253	TMEM33;REEP6
Positive Regulation Of Fat Cell Differentiation (GO:0045600)	2/46	0.21080550194833053	0.3790487878291167	2.402504342790967	3.7402652789422253	CARM1;AKT1
Cellular Response To Chemical Stress (GO:0062197)	3/84	0.20580688749043705	0.3719253692421616	1.9585326953748006	3.096081758811786	PARP1;PYCR1;PYCR2
Negative Regulation Of Response To External Stimulus (GO:0032102)	4/125	0.20423453351630314	0.3694511263011334	1.748792015419956	2.7779321080417794	PARP1;AKT1;BANF1;TRIM65
Regulation Of Interleukin-2 Production (GO:0032663)	2/45	0.20398611275566034	0.3693692758862455	2.4584505999111244	3.9082071844377215	GLMN;RPS3
Amino Acid Transport (GO:0006865)	2/45	0.20398611275566034	0.3693692758862455	2.4584505999111244	3.9082071844377215	SLC7A6;SLC38A10
Regulation Of Stem Cell Differentiation (GO:2000736)	2/45	0.20398611275566034	0.3693692758862455	2.4584505999111244	3.9082071844377215	MTA1;NSUN2
Negative Regulation Of TOR Signaling (GO:0032007)	2/45	0.20398611275566034	0.3693692758862455	2.4584505999111244	3.9082071844377215	MIOS;UBR1
ATP Transport (GO:0015867)	1/12	0.20177512860451172	0.36682718380300233	4.802139037433155	7.686310593115291	SLC25A17
Regulation Of Chromosome Separation (GO:1905818)	1/12	0.20177512860451172	0.36682718380300233	4.802139037433155	7.686310593115291	TPR
Regulation Of Dosage Compensation By Inactivation Of X Chromosome (GO:1900095)	1/12	0.20177512860451172	0.36682718380300233	4.802139037433155	7.686310593115291	WDR5
Regulation Of Fatty Acid Beta-Oxidation (GO:0031998)	1/12	0.20177512860451172	0.36682718380300233	4.802139037433155	7.686310593115291	AKT1
Regulation Of Intrinsic Apoptotic Signaling Pathway In Response To DNA Damage By P53 Class Mediator (GO:1902165)	1/12	0.20177512860451172	0.36682718380300233	4.802139037433155	7.686310593115291	RPL26
Aspartate Family Amino Acid Metabolic Process (GO:0009066)	1/12	0.20177512860451172	0.36682718380300233	4.802139037433155	7.686310593115291	MTHFD1
Regulation Of Nuclear-Transcribed mRNA poly(A) Tail Shortening (GO:0060211)	1/12	0.20177512860451172	0.36682718380300233	4.802139037433155	7.686310593115291	PABPC1
Regulation Of Response To Endoplasmic Reticulum Stress (GO:1905897)	1/12	0.20177512860451172	0.36682718380300233	4.802139037433155	7.686310593115291	MBTPS2
Response To Progesterone (GO:0032570)	1/12	0.20177512860451172	0.36682718380300233	4.802139037433155	7.686310593115291	UBE3A
Genitalia Development (GO:0048806)	1/12	0.20177512860451172	0.36682718380300233	4.802139037433155	7.686310593115291	PTPN11
Membrane Protein Intracellular Domain Proteolysis (GO:0031293)	1/12	0.20177512860451172	0.36682718380300233	4.802139037433155	7.686310593115291	MBTPS2
miRNA Metabolic Process (GO:0010586)	1/12	0.20177512860451172	0.36682718380300233	4.802139037433155	7.686310593115291	SND1
Microtubule Anchoring At Microtubule Organizing Center (GO:0072393)	1/12	0.20177512860451172	0.36682718380300233	4.802139037433155	7.686310593115291	NIN
Mitochondrial DNA Metabolic Process (GO:0032042)	1/12	0.20177512860451172	0.36682718380300233	4.802139037433155	7.686310593115291	PARP1
Myelination In Peripheral Nervous System (GO:0022011)	1/12	0.20177512860451172	0.36682718380300233	4.802139037433155	7.686310593115291	NCMAP
Negative Regulation Of Chondrocyte Differentiation (GO:0032331)	1/12	0.20177512860451172	0.36682718380300233	4.802139037433155	7.686310593115291	PTPN11
Negative Regulation Of Gluconeogenesis (GO:0045721)	1/12	0.20177512860451172	0.36682718380300233	4.802139037433155	7.686310593115291	KAT2A
Negative Regulation Of Toll-Like Receptor Signaling Pathway (GO:0034122)	1/12	0.20177512860451172	0.36682718380300233	4.802139037433155	7.686310593115291	OTUD4
Nucleotide Metabolic Process (GO:0009117)	1/12	0.20177512860451172	0.36682718380300233	4.802139037433155	7.686310593115291	NMNAT3
Outer Mitochondrial Membrane Organization (GO:0007008)	1/12	0.20177512860451172	0.36682718380300233	4.802139037433155	7.686310593115291	TOMM20
Positive Regulation Of ERAD Pathway (GO:1904294)	1/12	0.20177512860451172	0.36682718380300233	4.802139037433155	7.686310593115291	RNFT1
Positive Regulation Of T Cell Receptor Signaling Pathway (GO:0050862)	1/12	0.20177512860451172	0.36682718380300233	4.802139037433155	7.686310593115291	RPS3
Positive Regulation Of Histone H3-K4 Methylation (GO:0051571)	1/12	0.20177512860451172	0.36682718380300233	4.802139037433155	7.686310593115291	WDR5
Positive Regulation Of Histone Deacetylation (GO:0031065)	1/12	0.20177512860451172	0.36682718380300233	4.802139037433155	7.686310593115291	RRP8
Positive Regulation Of Nuclear-Transcribed mRNA poly(A) Tail Shortening (GO:0060213)	1/12	0.20177512860451172	0.36682718380300233	4.802139037433155	7.686310593115291	PABPC1
Positive Regulation Of Protein Export From Nucleus (GO:0046827)	1/12	0.20177512860451172	0.36682718380300233	4.802139037433155	7.686310593115291	TPR
Protein O-linked Mannosylation (GO:0035269)	1/12	0.20177512860451172	0.36682718380300233	4.802139037433155	7.686310593115291	POMGNT2
Protein Insertion Into Mitochondrial Outer Membrane (GO:0045040)	1/12	0.20177512860451172	0.36682718380300233	4.802139037433155	7.686310593115291	TOMM20
Pyrimidine Deoxyribonucleotide Catabolic Process (GO:0009223)	1/12	0.20177512860451172	0.36682718380300233	4.802139037433155	7.686310593115291	UNG
Regulation Of DNA-templated DNA Replication Initiation (GO:0030174)	1/12	0.20177512860451172	0.36682718380300233	4.802139037433155	7.686310593115291	MCM3
Positive Regulation Of Proteasomal Protein Catabolic Process (GO:1901800)	3/83	0.20101723841799005	0.36682718380300233	1.983074162679426	3.1815740082396706	USP5;BAG2;RNFT1
RNA Polymerase II Preinitiation Complex Assembly (GO:0051123)	2/44	0.19719211614140783	0.36682718380300233	2.5170609645131936	4.08664182798198	MED21;TAF4B
Regulation Of Protein Localization (GO:0032880)	3/81	0.1915202865476719	0.359694091883954	2.034044902465955	3.36179118745746	ABCA2;PARP1;TPR
Negative Regulation Of Protein Kinase Activity (GO:0006469)	3/81	0.1915202865476719	0.359694091883954	2.034044902465955	3.36179118745746	AKT1S1;AKT1;CDK5RAP3
Endomembrane System Organization (GO:0010256)	5/164	0.19139765827818953	0.359694091883954	1.6643018867924528	2.7517601260431506	NUP155;GORASP1;VPS13B;REEP6;BLZF1
Heart Development (GO:0007507)	5/164	0.19139765827818953	0.359694091883954	1.6643018867924528	2.7517601260431506	KAT2A;MTHFD1;PRMT1;PTPN11;APLN
Epidermal Growth Factor Receptor Signaling Pathway (GO:0007173)	2/43	0.19042691758334038	0.3591246225793701	2.578530371290974	4.27645856550407	AKT1;PTPN11
Regulation Of Apoptotic Signaling Pathway (GO:2001233)	2/43	0.19042691758334038	0.3591246225793701	2.578530371290974	4.27645856550407	TMBIM1;RPS3
Protein Targeting (GO:0006605)	4/121	0.1890411718453509	0.3572524432586777	1.8087982305234702	3.0130788133086526	NACA;RPL11;TIMM10;TOMM20
DNA Conformation Change (GO:0071103)	1/11	0.18663996505778074	0.3530816404527007	5.282511923688395	8.867086316594673	TOP2B
NLS-bearing Protein Import Into Nucleus (GO:0006607)	1/11	0.18663996505778074	0.3530816404527007	5.282511923688395	8.867086316594673	IPO5
Regulation Of Humoral Immune Response (GO:0002920)	1/11	0.18663996505778074	0.3530816404527007	5.282511923688395	8.867086316594673	PHB2
Regulation Of Leukocyte Cell-Cell Adhesion (GO:1903037)	1/11	0.18663996505778074	0.3530816404527007	5.282511923688395	8.867086316594673	AKT1
Regulation Of Lymphocyte Migration (GO:2000401)	1/11	0.18663996505778074	0.3530816404527007	5.282511923688395	8.867086316594673	AKT1
Regulation Of mRNA 3'-End Processing (GO:0031440)	1/11	0.18663996505778074	0.3530816404527007	5.282511923688395	8.867086316594673	NCBP1
Regulation Of Monooxygenase Activity (GO:0032768)	1/11	0.18663996505778074	0.3530816404527007	5.282511923688395	8.867086316594673	DDAH1
Base-Excision Repair, AP Site Formation (GO:0006285)	1/11	0.18663996505778074	0.3530816404527007	5.282511923688395	8.867086316594673	UNG
Cell Part Morphogenesis (GO:0032990)	1/11	0.18663996505778074	0.3530816404527007	5.282511923688395	8.867086316594673	SUPV3L1
Ceramide Transport (GO:0035627)	1/11	0.18663996505778074	0.3530816404527007	5.282511923688395	8.867086316594673	ABCA2
Resolution Of Meiotic Recombination Intermediates (GO:0000712)	1/11	0.18663996505778074	0.3530816404527007	5.282511923688395	8.867086316594673	TOP2B
Response To X-ray (GO:0010165)	1/11	0.18663996505778074	0.3530816404527007	5.282511923688395	8.867086316594673	NUCKS1
Retinoic Acid Receptor Signaling Pathway (GO:0048384)	1/11	0.18663996505778074	0.3530816404527007	5.282511923688395	8.867086316594673	RXRB
Double-Strand Break Repair Via Break-Induced Replication (GO:0000727)	1/11	0.18663996505778074	0.3530816404527007	5.282511923688395	8.867086316594673	MCM3
Glutamine Metabolic Process (GO:0006541)	1/11	0.18663996505778074	0.3530816404527007	5.282511923688395	8.867086316594673	CAD
Histone H4-K16 Acetylation (GO:0043984)	1/11	0.18663996505778074	0.3530816404527007	5.282511923688395	8.867086316594673	WDR5
Lysosomal Microautophagy (GO:0016237)	1/11	0.18663996505778074	0.3530816404527007	5.282511923688395	8.867086316594673	ATG2B
Mitochondrial Genome Maintenance (GO:0000002)	1/11	0.18663996505778074	0.3530816404527007	5.282511923688395	8.867086316594673	PARP1
Negative Regulation Of RNA Metabolic Process (GO:0051253)	1/11	0.18663996505778074	0.3530816404527007	5.282511923688395	8.867086316594673	RPS26
Negative Regulation Of Hippo Signaling (GO:0035331)	1/11	0.18663996505778074	0.3530816404527007	5.282511923688395	8.867086316594673	MARK3
Negative Regulation Of Immune Effector Process (GO:0002698)	1/11	0.18663996505778074	0.3530816404527007	5.282511923688395	8.867086316594673	RPS19
Negative Regulation Of Mononuclear Cell Migration (GO:0071676)	1/11	0.18663996505778074	0.3530816404527007	5.282511923688395	8.867086316594673	AKT1
Negative Regulation Of Vascular Permeability (GO:0043116)	1/11	0.18663996505778074	0.3530816404527007	5.282511923688395	8.867086316594673	DDAH1
Nuclear Body Organization (GO:0030575)	1/11	0.18663996505778074	0.3530816404527007	5.282511923688395	8.867086316594673	SERBP1
Nucleoside Phosphate Biosynthetic Process (GO:1901293)	1/11	0.18663996505778074	0.3530816404527007	5.282511923688395	8.867086316594673	NMNAT3
Nucleoside Phosphate Catabolic Process (GO:1901292)	1/11	0.18663996505778074	0.3530816404527007	5.282511923688395	8.867086316594673	ENTPD6
Positive Regulation Of Endoplasmic Reticulum Unfolded Protein Response (GO:1900103)	1/11	0.18663996505778074	0.3530816404527007	5.282511923688395	8.867086316594673	TMEM33
Positive Regulation Of Metaphase/Anaphase Transition Of Cell Cycle (GO:1902101)	1/11	0.18663996505778074	0.3530816404527007	5.282511923688395	8.867086316594673	CDC16
Positive Regulation Of Mitotic Cell Cycle Spindle Assembly Checkpoint (GO:0090267)	1/11	0.18663996505778074	0.3530816404527007	5.282511923688395	8.867086316594673	TPR
Positive Regulation Of Mitotic Metaphase/Anaphase Transition (GO:0045842)	1/11	0.18663996505778074	0.3530816404527007	5.282511923688395	8.867086316594673	CDC16
Positive Regulation Of Spindle Checkpoint (GO:0090232)	1/11	0.18663996505778074	0.3530816404527007	5.282511923688395	8.867086316594673	TPR
Positive Regulation Of Vascular Endothelial Cell Proliferation (GO:1905564)	1/11	0.18663996505778074	0.3530816404527007	5.282511923688395	8.867086316594673	APLN
Post-Transcriptional Gene Silencing (GO:0016441)	1/11	0.18663996505778074	0.3530816404527007	5.282511923688395	8.867086316594673	PUM1
Post-Translational Protein Targeting To Endoplasmic Reticulum Membrane (GO:0006620)	1/11	0.18663996505778074	0.3530816404527007	5.282511923688395	8.867086316594673	SEC61A2
Primary miRNA Processing (GO:0031053)	1/11	0.18663996505778074	0.3530816404527007	5.282511923688395	8.867086316594673	NCBP1
Protein Polyglutamylation (GO:0018095)	1/11	0.18663996505778074	0.3530816404527007	5.282511923688395	8.867086316594673	TTLL4
Regulation Of Alcohol Biosynthetic Process (GO:1902930)	1/11	0.18663996505778074	0.3530816404527007	5.282511923688395	8.867086316594673	MBTPS2
Proteolysis (GO:0006508)	8/295	0.18640543967696827	0.3530816404527007	1.4766348857792666	2.480497343782847	AFG3L2;NLN;NPEPL1;UBE3A;THOP1;ZMPSTE24;DPP3;METAP2
Negative Regulation Of Hydrolase Activity (GO:0051346)	2/42	0.18369404210188134	0.3530816404527007	2.643073248407643	4.478644590320054	URI1;CAMK2A
Positive Regulation Of Biosynthetic Process (GO:0009891)	2/42	0.18369404210188134	0.3530816404527007	2.643073248407643	4.478644590320054	RGCC;AKT1
Amino Acid Transmembrane Transport (GO:0003333)	2/41	0.1769971376098236	0.34938197195945636	2.7109260166585005	4.694298366974111	SLC7A6;SLC38A10
Positive Regulation Of Biomineral Tissue Development (GO:0070169)	2/41	0.1769971376098236	0.34938197195945636	2.7109260166585005	4.694298366974111	RXRB;FZD9
CRD-mediated mRNA Stabilization (GO:0070934)	1/10	0.17121828753045562	0.3387103881723268	5.869634340222576	10.35882460535823	PABPC1
L-serine Metabolic Process (GO:0006563)	1/10	0.17121828753045562	0.3387103881723268	5.869634340222576	10.35882460535823	SHMT1
TORC1 Signaling (GO:0038202)	1/10	0.17121828753045562	0.3387103881723268	5.869634340222576	10.35882460535823	LARP1
Adult Locomotory Behavior (GO:0008344)	1/10	0.17121828753045562	0.3387103881723268	5.869634340222576	10.35882460535823	PUM1
Regulation Of Microtubule Nucleation (GO:0010968)	1/10	0.17121828753045562	0.3387103881723268	5.869634340222576	10.35882460535823	RANGRF
Regulation Of Mitotic Sister Chromatid Separation (GO:0010965)	1/10	0.17121828753045562	0.3387103881723268	5.869634340222576	10.35882460535823	TPR
Arginine Metabolic Process (GO:0006525)	1/10	0.17121828753045562	0.3387103881723268	5.869634340222576	10.35882460535823	DDAH1
Aromatic Amino Acid Family Catabolic Process (GO:0009074)	1/10	0.17121828753045562	0.3387103881723268	5.869634340222576	10.35882460535823	QDPR
Regulation Of Nuclear-Transcribed mRNA Catabolic Process, Nonsense-Mediated Decay (GO:2000622)	1/10	0.17121828753045562	0.3387103881723268	5.869634340222576	10.35882460535823	PABPC1
Branched-Chain Amino Acid Transport (GO:0015803)	1/10	0.17121828753045562	0.3387103881723268	5.869634340222576	10.35882460535823	SLC7A6
Regulation Of Protein Localization To Cajal Body (GO:1904869)	1/10	0.17121828753045562	0.3387103881723268	5.869634340222576	10.35882460535823	LARP7
Cellular Response To Increased Oxygen Levels (GO:0036295)	1/10	0.17121828753045562	0.3387103881723268	5.869634340222576	10.35882460535823	CCDC115
Cellular Response To Leucine Starvation (GO:1990253)	1/10	0.17121828753045562	0.3387103881723268	5.869634340222576	10.35882460535823	RRAGB
Response To Sterol (GO:0036314)	1/10	0.17121828753045562	0.3387103881723268	5.869634340222576	10.35882460535823	RORC
Detection Of Light Stimulus Involved In Sensory Perception (GO:0050962)	1/10	0.17121828753045562	0.3387103881723268	5.869634340222576	10.35882460535823	REEP6
Detection Of Light Stimulus Involved In Visual Perception (GO:0050908)	1/10	0.17121828753045562	0.3387103881723268	5.869634340222576	10.35882460535823	REEP6
Serine Family Amino Acid Biosynthetic Process (GO:0009070)	1/10	0.17121828753045562	0.3387103881723268	5.869634340222576	10.35882460535823	MTHFD1
Erythrocyte Development (GO:0048821)	1/10	0.17121828753045562	0.3387103881723268	5.869634340222576	10.35882460535823	HEATR3
Histone mRNA Catabolic Process (GO:0071044)	1/10	0.17121828753045562	0.3387103881723268	5.869634340222576	10.35882460535823	TUT1
Inositol Phosphate Biosynthetic Process (GO:0032958)	1/10	0.17121828753045562	0.3387103881723268	5.869634340222576	10.35882460535823	IPPK
Intracellular Copper Ion Homeostasis (GO:0006878)	1/10	0.17121828753045562	0.3387103881723268	5.869634340222576	10.35882460535823	COX19
Microtubule Anchoring At Centrosome (GO:0034454)	1/10	0.17121828753045562	0.3387103881723268	5.869634340222576	10.35882460535823	NIN
Mitotic DNA Replication (GO:1902969)	1/10	0.17121828753045562	0.3387103881723268	5.869634340222576	10.35882460535823	MCM3
ncRNA Transcription (GO:0098781)	1/10	0.17121828753045562	0.3387103881723268	5.869634340222576	10.35882460535823	GTF3A
Negative Regulation Of Cell Cycle Phase Transition (GO:1901988)	1/10	0.17121828753045562	0.3387103881723268	5.869634340222576	10.35882460535823	RGCC
Negative Regulation Of Programmed Necrotic Cell Death (GO:0062099)	1/10	0.17121828753045562	0.3387103881723268	5.869634340222576	10.35882460535823	FZD9
Negative Regulation Of Substrate Adhesion-Dependent Cell Spreading (GO:1900025)	1/10	0.17121828753045562	0.3387103881723268	5.869634340222576	10.35882460535823	AP1AR
Outer Dynein Arm Assembly (GO:0036158)	1/10	0.17121828753045562	0.3387103881723268	5.869634340222576	10.35882460535823	DNAAF5
Phosphate Ion Transmembrane Transport (GO:0035435)	1/10	0.17121828753045562	0.3387103881723268	5.869634340222576	10.35882460535823	SLC20A1
Positive Regulation Of MHC Class II Biosynthetic Process (GO:0045348)	1/10	0.17121828753045562	0.3387103881723268	5.869634340222576	10.35882460535823	RFX5
Positive Regulation Of Circadian Rhythm (GO:0042753)	1/10	0.17121828753045562	0.3387103881723268	5.869634340222576	10.35882460535823	RORC
Positive Regulation Of Myelination (GO:0031643)	1/10	0.17121828753045562	0.3387103881723268	5.869634340222576	10.35882460535823	NCMAP
Positive Regulation Of Post-Transcriptional Gene Silencing By RNA (GO:1900370)	1/10	0.17121828753045562	0.3387103881723268	5.869634340222576	10.35882460535823	PUM1
Positive Regulation Of Protein Localization To Cajal Body (GO:1904871)	1/10	0.17121828753045562	0.3387103881723268	5.869634340222576	10.35882460535823	LARP7
Positive Regulation Of Protein Localization To Cell Surface (GO:2000010)	1/10	0.17121828753045562	0.3387103881723268	5.869634340222576	10.35882460535823	RANGRF
Positive Regulation Of Protein Maturation (GO:1903319)	1/10	0.17121828753045562	0.3387103881723268	5.869634340222576	10.35882460535823	BAG2
Protein Deneddylation (GO:0000338)	1/10	0.17121828753045562	0.3387103881723268	5.869634340222576	10.35882460535823	COPS7A
Regulation Of B Cell Apoptotic Process (GO:0002902)	1/10	0.17121828753045562	0.3387103881723268	5.869634340222576	10.35882460535823	NOC2L
Regulation Of ERAD Pathway (GO:1904292)	1/10	0.17121828753045562	0.3387103881723268	5.869634340222576	10.35882460535823	RNFT1
Regulation Of Adipose Tissue Development (GO:1904177)	1/10	0.17121828753045562	0.3387103881723268	5.869634340222576	10.35882460535823	PARP1
Regulation Of Cardiac Muscle Cell Apoptotic Process (GO:0010665)	1/10	0.17121828753045562	0.3387103881723268	5.869634340222576	10.35882460535823	CAMK2A
Antiviral Innate Immune Response (GO:0140374)	2/40	0.17033997830092623	0.3387103881723268	2.7823499832383507	4.924645301208021	PHB2;ATAD3A
Cell Cycle G2/M Phase Transition (GO:0044839)	2/40	0.17033997830092623	0.3387103881723268	2.7823499832383507	4.924645301208021	KHDRBS1;CDC25A
Negative Regulation Of Immune System Process (GO:0002683)	2/40	0.17033997830092623	0.3387103881723268	2.7823499832383507	4.924645301208021	OTUD4;WDR41
Regulation Of Protein Localization To Plasma Membrane (GO:1903076)	3/75	0.16378137518655142	0.3387103881723268	2.2039473684210527	3.9874318700021347	TMBIM1;AKT1;RANGRF
Retrograde Transport, Endosome To Golgi (GO:0042147)	3/75	0.16378137518655142	0.3387103881723268	2.2039473684210527	3.9874318700021347	RGP1;RNF126;SNX5
Macromolecule Modification (GO:0043412)	3/75	0.16378137518655142	0.3387103881723268	2.2039473684210527	3.9874318700021347	LIPT1;CDC34;PARP1
Negative Regulation Of Binding (GO:0051100)	3/75	0.16378137518655142	0.3387103881723268	2.2039473684210527	3.9874318700021347	TFAP4;BAG2;AKT1
Positive Regulation Of Ubiquitin-Dependent Protein Catabolic Process (GO:2000060)	3/75	0.16378137518655142	0.3387103881723268	2.2039473684210527	3.9874318700021347	USP5;BAG2;CDK5RAP3
Regulation Of Cytosolic Calcium Ion Concentration (GO:0051480)	2/39	0.1637264679902417	0.3387103881723268	2.8576347047684627	5.171056088932501	FZD9;SLC35G1
Protein Transport (GO:0015031)	8/284	0.16182954577628106	0.3385570934652232	1.535998881588145	2.797379110147565	NDC1;SCAMP4;TANGO6;SCFD2;GRPEL2;MIA2;BLZF1;TMED5
G2/M Transition Of Mitotic Cell Cycle (GO:0000086)	2/38	0.15716064379891628	0.32916826085994216	2.9371019108280256	5.435068280541447	KHDRBS1;CDC25A
Regulation Of Nitric Oxide Biosynthetic Process (GO:0045428)	2/38	0.15716064379891628	0.32916826085994216	2.9371019108280256	5.435068280541447	DDAH1;AKT1
Nucleic Acid-Templated Transcription (GO:0097659)	2/38	0.15716064379891628	0.32916826085994216	2.9371019108280256	5.435068280541447	RNPS1;PWP1
Positive Regulation Of Viral Process (GO:0048524)	2/38	0.15716064379891628	0.32916826085994216	2.9371019108280256	5.435068280541447	LARP1;PABPC1
Regulation Of Epithelial Cell Apoptotic Process (GO:1904035)	1/9	0.15550468104198525	0.3272077663591773	6.603537360890302	12.289707644344768	CARM1
Regulation Of Execution Phase Of Apoptosis (GO:1900117)	1/9	0.15550468104198525	0.3272077663591773	6.603537360890302	12.289707644344768	DFFA
Regulation Of Gene Expression By Genomic Imprinting (GO:0006349)	1/9	0.15550468104198525	0.3272077663591773	6.603537360890302	12.289707644344768	PRMT7
Regulation Of Histone Methylation (GO:0031060)	1/9	0.15550468104198525	0.3272077663591773	6.603537360890302	12.289707644344768	RRP8
Regulation Of mRNA Polyadenylation (GO:1900363)	1/9	0.15550468104198525	0.3272077663591773	6.603537360890302	12.289707644344768	NCBP1
Regulation Of Phospholipid Metabolic Process (GO:1903725)	1/9	0.15550468104198525	0.3272077663591773	6.603537360890302	12.289707644344768	PHB2
Calcium Ion Transport Into Cytosol (GO:0060402)	1/9	0.15550468104198525	0.3272077663591773	6.603537360890302	12.289707644344768	JPH4
Cellular Response To Leucine (GO:0071233)	1/9	0.15550468104198525	0.3272077663591773	6.603537360890302	12.289707644344768	UBR1
Cellular Response To Oxidised Low-Density Lipoprotein Particle Stimulus (GO:0140052)	1/9	0.15550468104198525	0.3272077663591773	6.603537360890302	12.289707644344768	AKT1
Cellular Response To Oxygen Levels (GO:0071453)	1/9	0.15550468104198525	0.3272077663591773	6.603537360890302	12.289707644344768	CCDC115
Cristae Formation (GO:0042407)	1/9	0.15550468104198525	0.3272077663591773	6.603537360890302	12.289707644344768	DNAJC11
Response To Leucine (GO:0043201)	1/9	0.15550468104198525	0.3272077663591773	6.603537360890302	12.289707644344768	UBR1
Tetrapyrrole Metabolic Process (GO:0033013)	1/9	0.15550468104198525	0.3272077663591773	6.603537360890302	12.289707644344768	MMACHC
Leucine Transport (GO:0015820)	1/9	0.15550468104198525	0.3272077663591773	6.603537360890302	12.289707644344768	SLC7A6
Mitochondrion Morphogenesis (GO:0070584)	1/9	0.15550468104198525	0.3272077663591773	6.603537360890302	12.289707644344768	SUPV3L1
Mitotic Nuclear Membrane Organization (GO:0101024)	1/9	0.15550468104198525	0.3272077663591773	6.603537360890302	12.289707644344768	BANF1
Mitotic Nuclear Membrane Reassembly (GO:0007084)	1/9	0.15550468104198525	0.3272077663591773	6.603537360890302	12.289707644344768	BANF1
Negative Regulation Of Centrosome Duplication (GO:0010826)	1/9	0.15550468104198525	0.3272077663591773	6.603537360890302	12.289707644344768	KAT2A
Negative Regulation Of Dephosphorylation (GO:0035305)	1/9	0.15550468104198525	0.3272077663591773	6.603537360890302	12.289707644344768	URI1
Negative Regulation Of Lymphocyte Apoptotic Process (GO:0070229)	1/9	0.15550468104198525	0.3272077663591773	6.603537360890302	12.289707644344768	NOC2L
Negative Regulation Of Lymphocyte Migration (GO:2000402)	1/9	0.15550468104198525	0.3272077663591773	6.603537360890302	12.289707644344768	AKT1
Negative Regulation Of Mitochondrial Membrane Permeability (GO:0035795)	1/9	0.15550468104198525	0.3272077663591773	6.603537360890302	12.289707644344768	FZD9
Negative Regulation Of Mitochondrial Outer Membrane Permeabilization Involved In Apoptotic Signaling Pathway (GO:1901029)	1/9	0.15550468104198525	0.3272077663591773	6.603537360890302	12.289707644344768	FZD9
Negative Regulation Of Necroptotic Process (GO:0060546)	1/9	0.15550468104198525	0.3272077663591773	6.603537360890302	12.289707644344768	FZD9
Negative Regulation Of Nuclear-Transcribed mRNA Catabolic Process, Deadenylation-Dependent Decay (GO:1900152)	1/9	0.15550468104198525	0.3272077663591773	6.603537360890302	12.289707644344768	PABPC1
Nuclear RNA Surveillance (GO:0071027)	1/9	0.15550468104198525	0.3272077663591773	6.603537360890302	12.289707644344768	EXOSC5
Nucleobase-Containing Compound Biosynthetic Process (GO:0034654)	1/9	0.15550468104198525	0.3272077663591773	6.603537360890302	12.289707644344768	POLD2
Ornithine Metabolic Process (GO:0006591)	1/9	0.15550468104198525	0.3272077663591773	6.603537360890302	12.289707644344768	ALDH18A1
Peptidyl-Lysine Acetylation (GO:0018394)	1/9	0.15550468104198525	0.3272077663591773	6.603537360890302	12.289707644344768	KAT2A
Piecemeal Microautophagy Of The Nucleus (GO:0034727)	1/9	0.15550468104198525	0.3272077663591773	6.603537360890302	12.289707644344768	ATG2B
Positive Regulation Of DNA-templated DNA Replication (GO:2000105)	1/9	0.15550468104198525	0.3272077663591773	6.603537360890302	12.289707644344768	WIZ
Positive Regulation Of RNA Biosynthetic Process (GO:1902680)	1/9	0.15550468104198525	0.3272077663591773	6.603537360890302	12.289707644344768	TOP2B
Positive Regulation Of mRNA 3'-End Processing (GO:0031442)	1/9	0.15550468104198525	0.3272077663591773	6.603537360890302	12.289707644344768	NCBP1
Positive Regulation Of miRNA-mediated Gene Silencing (GO:2000637)	1/9	0.15550468104198525	0.3272077663591773	6.603537360890302	12.289707644344768	PUM1
Positive Regulation Of rRNA Processing (GO:2000234)	1/9	0.15550468104198525	0.3272077663591773	6.603537360890302	12.289707644344768	WDR75
Positive Regulation Of Tissue Remodeling (GO:0034105)	1/9	0.15550468104198525	0.3272077663591773	6.603537360890302	12.289707644344768	TMBIM1
Positive Regulation Of Transcription From RNA Polymerase II Promoter In Response To Endoplasmic Reticulum Stress (GO:1990440)	1/9	0.15550468104198525	0.3272077663591773	6.603537360890302	12.289707644344768	MBTPS2
Progesterone Receptor Signaling Pathway (GO:0050847)	1/9	0.15550468104198525	0.3272077663591773	6.603537360890302	12.289707644344768	UBE3A
Protein Insertion Into Mitochondrial Inner Membrane (GO:0045039)	1/9	0.15550468104198525	0.3272077663591773	6.603537360890302	12.289707644344768	TIMM10
Protein Localization To Nuclear Envelope (GO:0090435)	1/9	0.15550468104198525	0.3272077663591773	6.603537360890302	12.289707644344768	NUP155
Purine Ribonucleoside Monophosphate Biosynthetic Process (GO:0009168)	1/9	0.15550468104198525	0.3272077663591773	6.603537360890302	12.289707644344768	ATIC
rRNA 3'-End Processing (GO:0031125)	1/9	0.15550468104198525	0.3272077663591773	6.603537360890302	12.289707644344768	EXOSC2
Regulation Of PERK-mediated Unfolded Protein Response (GO:1903897)	1/9	0.15550468104198525	0.3272077663591773	6.603537360890302	12.289707644344768	TMEM33
DNA-templated DNA Replication Maintenance Of Fidelity (GO:0045005)	2/37	0.15064667975630788	0.3272077663591773	3.0211101000909917	5.718411737862069	MCM8;NUCKS1
Regulation Of Mitotic Spindle Organization (GO:0060236)	2/37	0.15064667975630788	0.3272077663591773	3.0211101000909917	5.718411737862069	TPR;RAE1
Cellular Response To Amino Acid Starvation (GO:0034198)	2/37	0.15064667975630788	0.3272077663591773	3.0211101000909917	5.718411737862069	MIOS;RRAGB
Negative Regulation Of Cell-Cell Adhesion (GO:0022408)	2/37	0.15064667975630788	0.3272077663591773	3.0211101000909917	5.718411737862069	RGCC;AKT1
Positive Regulation Of Bone Mineralization (GO:0030501)	2/37	0.15064667975630788	0.3272077663591773	3.0211101000909917	5.718411737862069	RXRB;FZD9
Positive Regulation Of Myoblast Differentiation (GO:0045663)	2/37	0.15064667975630788	0.3272077663591773	3.0211101000909917	5.718411737862069	SMARCC1;ACTL6A
Positive Regulation Of Response To Biotic Stimulus (GO:0002833)	2/37	0.15064667975630788	0.3272077663591773	3.0211101000909917	5.718411737862069	POLR3B;POLR3G
Regulation Of DNA Replication (GO:0006275)	3/72	0.1504002724059109	0.3272077663591773	2.299979197004369	4.357207219054346	RUVBL2;RUVBL1;NUCKS1
Regulation Of Intracellular Signal Transduction (GO:1902531)	8/277	0.14703326925529625	0.3272077663591773	1.5763038047311109	3.021926343595933	RPL5;PRMT5;RRAGB;RPL11;NOP2;SMYD2;AKT1;TELO2
Double-Strand Break Repair Via Nonhomologous End Joining (GO:0006303)	2/36	0.14418889047930405	0.3228268508514468	3.1100599475458974	6.023038815866958	XRCC6;XRCC5
Establishment Of Protein Localization To Extracellular Region (GO:0035592)	2/36	0.14418889047930405	0.3228268508514468	3.1100599475458974	6.023038815866958	TANGO6;MIA2
Melanosome Organization (GO:0032438)	2/36	0.14418889047930405	0.3228268508514468	3.1100599475458974	6.023038815866958	AP3S2;AP1M1
Negative Regulation Of Mitotic Cell Cycle Phase Transition (GO:1901991)	2/36	0.14418889047930405	0.3228268508514468	3.1100599475458974	6.023038815866958	AVEN;RGCC
Regulation Of Cellular Component Biogenesis (GO:0044087)	2/36	0.14418889047930405	0.3228268508514468	3.1100599475458974	6.023038815866958	NCLN;PTPN11
Cellular Response To Growth Factor Stimulus (GO:0071363)	5/148	0.1428763226832768	0.32187008009689866	1.8514125874125875	3.602433992218962	EEF1A1;SLC4A7;URI1;AKT1;PTPN11
Regulation Of Protein Kinase Activity (GO:0045859)	4/108	0.14251766270049634	0.3214604352227077	2.0356967313836325	3.966126237520639	XRCC6;XRCC5;AKT1S1;AKT1
Regulation Of Fat Cell Differentiation (GO:0045598)	3/70	0.14168503685978429	0.3199793751690532	2.3687781189745056	4.628944765118677	CARM1;RORC;AKT1
Cellular Response To Reactive Oxygen Species (GO:0034614)	3/70	0.14168503685978429	0.3199793751690532	2.3687781189745056	4.628944765118677	ERCC6L2;RPS3;AKT1
DNA Damage Response, Signal Transduction Resulting In Transcription (GO:0042772)	1/8	0.13949362865785866	0.31581496500621054	7.547126958891665	14.86585032006753	TFAP4
DNA Topological Change (GO:0006265)	1/8	0.13949362865785866	0.31581496500621054	7.547126958891665	14.86585032006753	TOP2B
RNA Secondary Structure Unwinding (GO:0010501)	1/8	0.13949362865785866	0.31581496500621054	7.547126958891665	14.86585032006753	DDX39B
SRP-dependent Cotranslational Protein Targeting To Membrane (GO:0006614)	1/8	0.13949362865785866	0.31581496500621054	7.547126958891665	14.86585032006753	SEC61A2
T-helper 17 Cell Differentiation (GO:0072539)	1/8	0.13949362865785866	0.31581496500621054	7.547126958891665	14.86585032006753	RORC
Regulation Of Mitochondrial Depolarization (GO:0051900)	1/8	0.13949362865785866	0.31581496500621054	7.547126958891665	14.86585032006753	FZD9
Regulation Of Necrotic Cell Death (GO:0010939)	1/8	0.13949362865785866	0.31581496500621054	7.547126958891665	14.86585032006753	ATG9B
Astral Microtubule Organization (GO:0030953)	1/8	0.13949362865785866	0.31581496500621054	7.547126958891665	14.86585032006753	LIMK2
Regulation Of Sterol Biosynthetic Process (GO:0106118)	1/8	0.13949362865785866	0.31581496500621054	7.547126958891665	14.86585032006753	MBTPS2
Cyclooxygenase Pathway (GO:0019371)	1/8	0.13949362865785866	0.31581496500621054	7.547126958891665	14.86585032006753	PTGES3
Dicarboxylic Acid Biosynthetic Process (GO:0043650)	1/8	0.13949362865785866	0.31581496500621054	7.547126958891665	14.86585032006753	MTHFD1
Endosome To Melanosome Transport (GO:0035646)	1/8	0.13949362865785866	0.31581496500621054	7.547126958891665	14.86585032006753	AP1M1
Endosome To Pigment Granule Transport (GO:0043485)	1/8	0.13949362865785866	0.31581496500621054	7.547126958891665	14.86585032006753	AP1M1
Somite Development (GO:0061053)	1/8	0.13949362865785866	0.31581496500621054	7.547126958891665	14.86585032006753	MTHFD1
Error-Prone Translesion Synthesis (GO:0042276)	1/8	0.13949362865785866	0.31581496500621054	7.547126958891665	14.86585032006753	POLD2
Establishment Of Protein Localization To Chromosome (GO:0070199)	1/8	0.13949362865785866	0.31581496500621054	7.547126958891665	14.86585032006753	RUVBL2
Exonucleolytic Trimming Involved In rRNA Processing (GO:0000459)	1/8	0.13949362865785866	0.31581496500621054	7.547126958891665	14.86585032006753	EXOSC2
Exonucleolytic Trimming To Generate Mature 3'-End Of 5.8S rRNA From Tricistronic rRNA Transcript (SSU-rRNA, 5.8S rRNA, LSU-rRNA) (GO:0000467)	1/8	0.13949362865785866	0.31581496500621054	7.547126958891665	14.86585032006753	EXOSC2
tRNA Transcription (GO:0009304)	1/8	0.13949362865785866	0.31581496500621054	7.547126958891665	14.86585032006753	GTF3C4
Tetrahydrofolate Interconversion (GO:0035999)	1/8	0.13949362865785866	0.31581496500621054	7.547126958891665	14.86585032006753	SHMT1
Ubiquitin-Dependent Protein Catabolic Process Via The C-end Degron Rule Pathway (GO:0140627)	1/8	0.13949362865785866	0.31581496500621054	7.547126958891665	14.86585032006753	KLHDC2
Myelin Assembly (GO:0032288)	1/8	0.13949362865785866	0.31581496500621054	7.547126958891665	14.86585032006753	NCMAP
Negative Regulation Of cAMP-mediated Signaling (GO:0043951)	1/8	0.13949362865785866	0.31581496500621054	7.547126958891665	14.86585032006753	CDC34
Negative Regulation Of Cell-Cell Adhesion Mediated By Cadherin (GO:2000048)	1/8	0.13949362865785866	0.31581496500621054	7.547126958891665	14.86585032006753	RGCC
Negative Regulation Of Exocytosis (GO:0045920)	1/8	0.13949362865785866	0.31581496500621054	7.547126958891665	14.86585032006753	WDR41
Negative Regulation Of Hydrogen Peroxide-Induced Cell Death (GO:1903206)	1/8	0.13949362865785866	0.31581496500621054	7.547126958891665	14.86585032006753	PYCR1
Nicotinamide Nucleotide Biosynthetic Process (GO:0019359)	1/8	0.13949362865785866	0.31581496500621054	7.547126958891665	14.86585032006753	NMNAT3
Nuclear mRNA Surveillance (GO:0071028)	1/8	0.13949362865785866	0.31581496500621054	7.547126958891665	14.86585032006753	EXOSC5
Nucleoside Diphosphate Metabolic Process (GO:0009132)	1/8	0.13949362865785866	0.31581496500621054	7.547126958891665	14.86585032006753	ENTPD6
Nucleoside Metabolic Process (GO:0009116)	1/8	0.13949362865785866	0.31581496500621054	7.547126958891665	14.86585032006753	NME4
Peptidyl-Lysine Dimethylation (GO:0018027)	1/8	0.13949362865785866	0.31581496500621054	7.547126958891665	14.86585032006753	SMYD2
Phosphatidylglycerol Biosynthetic Process (GO:0006655)	1/8	0.13949362865785866	0.31581496500621054	7.547126958891665	14.86585032006753	CRLS1
Pinocytosis (GO:0006907)	1/8	0.13949362865785866	0.31581496500621054	7.547126958891665	14.86585032006753	SNX5
Positive Regulation Of Extracellular Matrix Assembly (GO:1901203)	1/8	0.13949362865785866	0.31581496500621054	7.547126958891665	14.86585032006753	RGCC
Purine Nucleobase Metabolic Process (GO:0006144)	1/8	0.13949362865785866	0.31581496500621054	7.547126958891665	14.86585032006753	SHMT1
Regulation Of ER-associated Ubiquitin-Dependent Protein Catabolic Process (GO:1903069)	1/8	0.13949362865785866	0.31581496500621054	7.547126958891665	14.86585032006753	USP14
Antigen Receptor-Mediated Signaling Pathway (GO:0050851)	4/107	0.13914600993203394	0.31581496500621054	2.055522813983064	4.053966772823411	EIF2B5;KHDRBS1;EIF2B3;EIF2B1
Regulation Of Sodium Ion Transport (GO:0002028)	2/35	0.137791734999125	0.31581496500621054	3.2044006948465547	6.351160310954504	NKAIN1;RANGRF
Connective Tissue Development (GO:0061448)	2/35	0.137791734999125	0.31581496500621054	3.2044006948465547	6.351160310954504	RORC;VPS13B
Negative Regulation Of Mitochondrion Organization (GO:0010823)	2/35	0.137791734999125	0.31581496500621054	3.2044006948465547	6.351160310954504	FZD9;AKT1
Regulation Of Protein-Containing Complex Assembly (GO:0043254)	4/106	0.1358069750276024	0.31581496500621054	2.0757376433001316	4.144253178172178	NCLN;RPS3;PTPN11;BID
Regulation Of Neuronal Synaptic Plasticity (GO:0048168)	2/34	0.13145982072157497	0.3136403596743088	3.3046377388535033	6.705288488322368	CAMK2A;NCDN
Regulatory ncRNA Processing (GO:0070918)	2/34	0.13145982072157497	0.3136403596743088	3.3046377388535033	6.705288488322368	ZC3H7B;PUM1
Negative Regulation Of mRNA Catabolic Process (GO:1902373)	2/34	0.13145982072157497	0.3136403596743088	3.3046377388535033	6.705288488322368	LARP1;PABPC1
Nuclear-Transcribed mRNA Catabolic Process, Deadenylation-Dependent Decay (GO:0000288)	2/34	0.13145982072157497	0.3136403596743088	3.3046377388535033	6.705288488322368	EXOSC5;EXOSC2
Positive Regulation Of Mitotic Nuclear Division (GO:0045840)	2/34	0.13145982072157497	0.3136403596743088	3.3046377388535033	6.705288488322368	RGCC;CDC16
Positive Regulation Of Telomere Maintenance Via Telomere Lengthening (GO:1904358)	2/34	0.13145982072157497	0.3136403596743088	3.3046377388535033	6.705288488322368	XRCC5;HNRNPA1
Protein Acylation (GO:0043543)	2/34	0.13145982072157497	0.3136403596743088	3.3046377388535033	6.705288488322368	KAT2A;NAA10
Response To Endoplasmic Reticulum Stress (GO:0034976)	4/104	0.1292290968338662	0.31117681860128316	2.117380191693291	4.332516661981727	EIF2B5;TMEM33;CDK5RAP3;MBTPS2
Endoplasmic Reticulum To Golgi Vesicle-Mediated Transport (GO:0006888)	4/104	0.1292290968338662	0.31117681860128316	2.117380191693291	4.332516661981727	MIA2;RANGRF;TMED5;ERGIC1
Protein Tetramerization (GO:0051262)	3/67	0.12894759530729	0.31117681860128316	2.480038875598086	5.079985634611916	USP16;SHMT1;THG1L
Positive Regulation Of Multicellular Organismal Process (GO:0051240)	10/353	0.12525550993713755	0.3028118578001543	1.5467883005736858	3.213297317191519	KAT2A;SMARCC1;SF3B3;RGCC;RPS19;ACTL6A;GLMN;RBM19;PTPN11;TLE6
Regulation Of Mitochondrial Membrane Potential (GO:0051881)	2/33	0.12519790737560774	0.3028118578001543	3.411341688925416	7.088288854481107	AKT1;PYCR1
Establishment Of Protein Localization To Plasma Membrane (GO:0061951)	2/33	0.12519790737560774	0.3028118578001543	3.411341688925416	7.088288854481107	GORASP1;BLZF1
Liver Development (GO:0001889)	2/33	0.12519790737560774	0.3028118578001543	3.411341688925416	7.088288854481107	GFER;CDK5RAP3
Membrane Protein Proteolysis (GO:0033619)	2/33	0.12519790737560774	0.3028118578001543	3.411341688925416	7.088288854481107	AFG3L2;MBTPS2
Mitochondrion Disassembly (GO:0061726)	2/33	0.12519790737560774	0.3028118578001543	3.411341688925416	7.088288854481107	ATG9B;ATG2B
Negative Regulation Of Transferase Activity (GO:0051348)	2/33	0.12519790737560774	0.3028118578001543	3.411341688925416	7.088288854481107	EIF4A2;BANF1
Negative Regulation Of Type I Interferon Production (GO:0032480)	2/33	0.12519790737560774	0.3028118578001543	3.411341688925416	7.088288854481107	BANF1;PTPN11
Positive Regulation Of RNA Metabolic Process (GO:0051254)	2/33	0.12519790737560774	0.3028118578001543	3.411341688925416	7.088288854481107	SUPV3L1;WDR75
Regulation Of Chaperone-Mediated Autophagy (GO:1904714)	1/7	0.12317950935879832	0.301400199211703	8.805246422893482	18.43917714441066	EEF1A1
CD40 Signaling Pathway (GO:0023035)	1/7	0.12317950935879832	0.301400199211703	8.805246422893482	18.43917714441066	PHB2
DNA Damage Response, Signal Transduction By P53 Class Mediator Resulting In Transcription Of P21 Class Mediator (GO:0006978)	1/7	0.12317950935879832	0.301400199211703	8.805246422893482	18.43917714441066	TFAP4
DNA Ligation (GO:0006266)	1/7	0.12317950935879832	0.301400199211703	8.805246422893482	18.43917714441066	XRCC6
Regulation Of Endodeoxyribonuclease Activity (GO:0032071)	1/7	0.12317950935879832	0.301400199211703	8.805246422893482	18.43917714441066	RPS3
Regulation Of Extracellular Matrix Constituent Secretion (GO:0003330)	1/7	0.12317950935879832	0.301400199211703	8.805246422893482	18.43917714441066	RGCC
L-arginine Transmembrane Transport (GO:1903826)	1/7	0.12317950935879832	0.301400199211703	8.805246422893482	18.43917714441066	SLC7A6
N-terminal Peptidyl-Methionine Acetylation (GO:0017196)	1/7	0.12317950935879832	0.301400199211703	8.805246422893482	18.43917714441066	NAA16
Regulation Of Generation Of Precursor Metabolites And Energy (GO:0043467)	1/7	0.12317950935879832	0.301400199211703	8.805246422893482	18.43917714441066	NOA1
Regulation Of Immune Effector Process (GO:0002697)	1/7	0.12317950935879832	0.301400199211703	8.805246422893482	18.43917714441066	PHB2
Regulation Of Mitochondrial Gene Expression (GO:0062125)	1/7	0.12317950935879832	0.301400199211703	8.805246422893482	18.43917714441066	LRPPRC
Arginine Catabolic Process (GO:0006527)	1/7	0.12317950935879832	0.301400199211703	8.805246422893482	18.43917714441066	DDAH1
Aspartate Family Amino Acid Biosynthetic Process (GO:0009067)	1/7	0.12317950935879832	0.301400199211703	8.805246422893482	18.43917714441066	MTHFD1
Regulation Of Nuclear Cell Cycle DNA Replication (GO:0033262)	1/7	0.12317950935879832	0.301400199211703	8.805246422893482	18.43917714441066	WIZ
Basic Amino Acid Transmembrane Transport (GO:1990822)	1/7	0.12317950935879832	0.301400199211703	8.805246422893482	18.43917714441066	SLC7A6
Regulation Of Protein Localization To Nucleolus (GO:1904749)	1/7	0.12317950935879832	0.301400199211703	8.805246422893482	18.43917714441066	NVL
Cobalamin Metabolic Process (GO:0009235)	1/7	0.12317950935879832	0.301400199211703	8.805246422893482	18.43917714441066	MMACHC
Coronary Vasculature Development (GO:0060976)	1/7	0.12317950935879832	0.301400199211703	8.805246422893482	18.43917714441066	APLN
Cyclic Nucleotide Transport (GO:0070729)	1/7	0.12317950935879832	0.301400199211703	8.805246422893482	18.43917714441066	SLC19A1
Depyrimidination (GO:0045008)	1/7	0.12317950935879832	0.301400199211703	8.805246422893482	18.43917714441066	UNG
snRNA Transcription By RNA Polymerase III (GO:0042796)	1/7	0.12317950935879832	0.301400199211703	8.805246422893482	18.43917714441066	SNAPC4
Somatic Hypermutation Of Immunoglobulin Genes (GO:0016446)	1/7	0.12317950935879832	0.301400199211703	8.805246422893482	18.43917714441066	MLH1
Sulfur Amino Acid Biosynthetic Process (GO:0000097)	1/7	0.12317950935879832	0.301400199211703	8.805246422893482	18.43917714441066	MTHFD1
Fatty Acid Alpha-Oxidation (GO:0001561)	1/7	0.12317950935879832	0.301400199211703	8.805246422893482	18.43917714441066	SLC25A17
tRNA Surveillance (GO:0106354)	1/7	0.12317950935879832	0.301400199211703	8.805246422893482	18.43917714441066	EXOSC2
tRNA Transcription By RNA Polymerase III (GO:0042797)	1/7	0.12317950935879832	0.301400199211703	8.805246422893482	18.43917714441066	GTF3C4
Glucan Biosynthetic Process (GO:0009250)	1/7	0.12317950935879832	0.301400199211703	8.805246422893482	18.43917714441066	NHLRC1
Translocation Of Molecules Into Host (GO:0044417)	1/7	0.12317950935879832	0.301400199211703	8.805246422893482	18.43917714441066	DDX39B
Glycogen Biosynthetic Process (GO:0005978)	1/7	0.12317950935879832	0.301400199211703	8.805246422893482	18.43917714441066	NHLRC1
Viral mRNA Export From Host Cell Nucleus (GO:0046784)	1/7	0.12317950935879832	0.301400199211703	8.805246422893482	18.43917714441066	DDX39B
Inner Dynein Arm Assembly (GO:0036159)	1/7	0.12317950935879832	0.301400199211703	8.805246422893482	18.43917714441066	DNAAF5
Inner Ear Receptor Cell Development (GO:0060119)	1/7	0.12317950935879832	0.301400199211703	8.805246422893482	18.43917714441066	SLC4A7
Methionine Metabolic Process (GO:0006555)	1/7	0.12317950935879832	0.301400199211703	8.805246422893482	18.43917714441066	MTHFD1
Mitochondrial tRNA Modification (GO:0070900)	1/7	0.12317950935879832	0.301400199211703	8.805246422893482	18.43917714441066	METTL8
Negative Regulation Of B Cell Apoptotic Process (GO:0002903)	1/7	0.12317950935879832	0.301400199211703	8.805246422893482	18.43917714441066	NOC2L
Negative Regulation Of Fatty Acid Oxidation (GO:0046322)	1/7	0.12317950935879832	0.301400199211703	8.805246422893482	18.43917714441066	AKT1
Negative Regulation Of Peptidyl-Lysine Acetylation (GO:2000757)	1/7	0.12317950935879832	0.301400199211703	8.805246422893482	18.43917714441066	NOC2L
Negative Regulation Of Protein-Containing Complex Disassembly (GO:0043242)	1/7	0.12317950935879832	0.301400199211703	8.805246422893482	18.43917714441066	UBQLN4
Nucleolar Chromatin Organization (GO:1990700)	1/7	0.12317950935879832	0.301400199211703	8.805246422893482	18.43917714441066	RRP8
Peptidyl-Lysine Monomethylation (GO:0018026)	1/7	0.12317950935879832	0.301400199211703	8.805246422893482	18.43917714441066	SMYD2
Peptidyl-Serine Autophosphorylation (GO:0036289)	1/7	0.12317950935879832	0.301400199211703	8.805246422893482	18.43917714441066	MARK3
Positive Regulation By Host Of Viral Genome Replication (GO:0044829)	1/7	0.12317950935879832	0.301400199211703	8.805246422893482	18.43917714441066	NUCKS1
Positive Regulation Of RIG-I Signaling Pathway (GO:1900246)	1/7	0.12317950935879832	0.301400199211703	8.805246422893482	18.43917714441066	PUM1
Positive Regulation Of Leukocyte Differentiation (GO:1902107)	1/7	0.12317950935879832	0.301400199211703	8.805246422893482	18.43917714441066	XRCC6
Post-Translational Protein Targeting To Membrane, Translocation (GO:0031204)	1/7	0.12317950935879832	0.301400199211703	8.805246422893482	18.43917714441066	SEC61A2
Proteasome Assembly (GO:0043248)	1/7	0.12317950935879832	0.301400199211703	8.805246422893482	18.43917714441066	PSMG2
Protein Localization To Cytoplasmic Stress Granule (GO:1903608)	1/7	0.12317950935879832	0.301400199211703	8.805246422893482	18.43917714441066	DDX1
Pyrimidine-Containing Compound Metabolic Process (GO:0072527)	1/7	0.12317950935879832	0.301400199211703	8.805246422893482	18.43917714441066	ERH
Regulation Of DNA Demethylation (GO:1901535)	1/7	0.12317950935879832	0.301400199211703	8.805246422893482	18.43917714441066	OTUD4
Regulation Of Cardiac Muscle Cell Action Potential Involved In Regulation Of Contraction (GO:0098909)	1/7	0.12317950935879832	0.301400199211703	8.805246422893482	18.43917714441066	RANGRF
Regulation Of Cellular Biosynthetic Process (GO:0031326)	3/65	0.12069545130103437	0.301400199211703	2.5601944744559346	5.413492397489481	GEMIN5;ELP2;ELP3
Positive Regulation Of Cell Population Proliferation (GO:0008284)	12/438	0.11942021569945613	0.301400199211703	1.495555859428415	3.1782158991918124	MCTS1;RPS4X;SMARCC1;RPS15A;PRMT1;ACTL6A;NOP2;FZD9;AKT1;RPL17;RNF187;TBRG4
Organophosphate Biosynthetic Process (GO:0090407)	2/32	0.11901091112287429	0.301400199211703	3.5251592356687897	7.503442791885462	AGPAT5;IPPK
Regulation Of G2/M Transition Of Mitotic Cell Cycle (GO:0010389)	2/32	0.11901091112287429	0.301400199211703	3.5251592356687897	7.503442791885462	AVEN;CDC25A
Regulation Of Cytokine Production (GO:0001817)	5/139	0.11827591706522507	0.301400199211703	1.9762985074626866	4.218873799519094	KAT2A;RGCC;GLMN;ZBTB12;ASB1
Establishment Of Protein Localization To Membrane (GO:0090150)	3/64	0.11664529829135384	0.301400199211703	2.6022433132010354	5.591225749554509	NACA;GORASP1;BID
Negative Regulation Of Apoptotic Process (GO:0043066)	12/435	0.1152243704951993	0.301400199211703	1.5063003511671142	3.2549252705353413	RNF157;AVEN;SUPV3L1;DFFA;DNAJA3;TMBIM1;FZD9;AKT1;NAA16;PA2G4;PHB2;ATAD3A
Negative Regulation Of Defense Response (GO:0031348)	4/99	0.11339537687344561	0.30051427865295066	2.2291575584328234	4.852596595036356	PARP1;AKT1;BANF1;TRIM65
Regulation Of Metaphase/Anaphase Transition Of Cell Cycle (GO:1902099)	2/31	0.11290390883219992	0.2996486222729043	3.646826268394465	7.954523779086201	SMARCC1;ACTL6A
Organelle Transport Along Microtubule (GO:0072384)	2/31	0.11290390883219992	0.2996486222729043	3.646826268394465	7.954523779086201	TMEM201;LRPPRC
Positive Regulation Of Telomere Maintenance Via Telomerase (GO:0032212)	2/31	0.11290390883219992	0.2996486222729043	3.646826268394465	7.954523779086201	XRCC5;HNRNPA1
Regulation Of G0 To G1 Transition (GO:0070316)	2/31	0.11290390883219992	0.2996486222729043	3.646826268394465	7.954523779086201	SMARCC1;ACTL6A
Proteasome-Mediated Ubiquitin-Dependent Protein Catabolic Process (GO:0043161)	9/299	0.10803502055671879	0.288410671618377	1.6465267366316843	3.664015683592413	KLHDC2;RNF126;CDC34;GID4;MTA1;CDC16;NHLRC1;UBR1;RNF187
Cellular Response To Organonitrogen Compound (GO:0071417)	4/97	0.10731778606671782	0.28691725745484264	2.2772338452025145	5.082696863725593	LARP1;RRAGB;SHMT1;IPO5
ATP Metabolic Process (GO:0046034)	2/30	0.10688214229170825	0.28617339423612015	3.777183803457689	8.445890730579316	PARP1;OLA1
Intrinsic Apoptotic Signaling Pathway By P53 Class Mediator (GO:0072332)	2/30	0.10688214229170825	0.28617339423612015	3.777183803457689	8.445890730579316	MYBBP1A;RRP8
Positive Regulation Of Phosphate Metabolic Process (GO:0045937)	2/30	0.10688214229170825	0.28617339423612015	3.777183803457689	8.445890730579316	PTGES3;GLMN
Protein Transmembrane Import Into Intracellular Organelle (GO:0044743)	2/30	0.10688214229170825	0.28617339423612015	3.777183803457689	8.445890730579316	GRPEL2;TOMM20
Regulation Of Cellular Response To Hypoxia (GO:1900037)	1/6	0.10655659621762809	0.28617339423612015	10.566613672496025	23.659482934779597	DDAH1
Regulation Of Collagen Fibril Organization (GO:1904026)	1/6	0.10655659621762809	0.28617339423612015	10.566613672496025	23.659482934779597	COLGALT1
Regulation Of Complement Activation (GO:0030449)	1/6	0.10655659621762809	0.28617339423612015	10.566613672496025	23.659482934779597	PHB2
IMP Biosynthetic Process (GO:0006188)	1/6	0.10655659621762809	0.28617339423612015	10.566613672496025	23.659482934779597	ATIC
Regulation Of Extracellular Matrix Assembly (GO:1901201)	1/6	0.10655659621762809	0.28617339423612015	10.566613672496025	23.659482934779597	RGCC
L-methionine Salvage (GO:0071267)	1/6	0.10655659621762809	0.28617339423612015	10.566613672496025	23.659482934779597	MRI1
Regulation Of Hemoglobin Biosynthetic Process (GO:0046984)	1/6	0.10655659621762809	0.28617339423612015	10.566613672496025	23.659482934779597	PRMT1
Regulation Of Heterochromatin Formation (GO:0031445)	1/6	0.10655659621762809	0.28617339423612015	10.566613672496025	23.659482934779597	TPR
Regulation Of Hydrogen Peroxide-Induced Cell Death (GO:1903205)	1/6	0.10655659621762809	0.28617339423612015	10.566613672496025	23.659482934779597	PYCR1
U4 snRNA 3'-End Processing (GO:0034475)	1/6	0.10655659621762809	0.28617339423612015	10.566613672496025	23.659482934779597	EXOSC5
Aldehyde Catabolic Process (GO:0046185)	1/6	0.10655659621762809	0.28617339423612015	10.566613672496025	23.659482934779597	ADH5
Amino-Acid Betaine Transport (GO:0015838)	1/6	0.10655659621762809	0.28617339423612015	10.566613672496025	23.659482934779597	SLC7A6
Regulation Of Single Stranded Viral RNA Replication Via Double Stranded DNA Intermediate (GO:0045091)	1/6	0.10655659621762809	0.28617339423612015	10.566613672496025	23.659482934779597	TOP2B
Cellular Response To Angiotensin (GO:1904385)	1/6	0.10655659621762809	0.28617339423612015	10.566613672496025	23.659482934779597	CAMK2A
Cellular Response To Interferon-Alpha (GO:0035457)	1/6	0.10655659621762809	0.28617339423612015	10.566613672496025	23.659482934779597	TPR
Regulation Of Vitamin D Receptor Signaling Pathway (GO:0070562)	1/6	0.10655659621762809	0.28617339423612015	10.566613672496025	23.659482934779597	RXRB
Clathrin-Coated Vesicle Cargo Loading (GO:0035652)	1/6	0.10655659621762809	0.28617339423612015	10.566613672496025	23.659482934779597	AP3S2
Clathrin-Coated Vesicle Cargo Loading, AP-3-mediated (GO:0035654)	1/6	0.10655659621762809	0.28617339423612015	10.566613672496025	23.659482934779597	AP3S2
Cobalamin Transport (GO:0015889)	1/6	0.10655659621762809	0.28617339423612015	10.566613672496025	23.659482934779597	CD320
Response To Increased Oxygen Levels (GO:0036296)	1/6	0.10655659621762809	0.28617339423612015	10.566613672496025	23.659482934779597	CCDC115
Ribosomal Small Subunit Export From Nucleus (GO:0000056)	1/6	0.10655659621762809	0.28617339423612015	10.566613672496025	23.659482934779597	RPS15
Estrogen Biosynthetic Process (GO:0006703)	1/6	0.10655659621762809	0.28617339423612015	10.566613672496025	23.659482934779597	HSD17B7
Synaptic Vesicle Budding From Presynaptic Endocytic Zone Membrane (GO:0016185)	1/6	0.10655659621762809	0.28617339423612015	10.566613672496025	23.659482934779597	AP3S2
tRNA 3'-End Processing (GO:0042780)	1/6	0.10655659621762809	0.28617339423612015	10.566613672496025	23.659482934779597	ELAC2
Folic Acid Transport (GO:0015884)	1/6	0.10655659621762809	0.28617339423612015	10.566613672496025	23.659482934779597	SLC19A1
Transcription Initiation At RNA Polymerase I Promoter (GO:0006361)	1/6	0.10655659621762809	0.28617339423612015	10.566613672496025	23.659482934779597	POLR1E
Histone H2A-K119 Monoubiquitination (GO:0036353)	1/6	0.10655659621762809	0.28617339423612015	10.566613672496025	23.659482934779597	PCGF6
Inositol Metabolic Process (GO:0006020)	1/6	0.10655659621762809	0.28617339423612015	10.566613672496025	23.659482934779597	IMPA2
Locomotor Rhythm (GO:0045475)	1/6	0.10655659621762809	0.28617339423612015	10.566613672496025	23.659482934779597	MTA1
miRNA Catabolic Process (GO:0010587)	1/6	0.10655659621762809	0.28617339423612015	10.566613672496025	23.659482934779597	SND1
Negative Regulation Of Centriole Replication (GO:0046600)	1/6	0.10655659621762809	0.28617339423612015	10.566613672496025	23.659482934779597	KAT2A
Negative Regulation Of Execution Phase Of Apoptosis (GO:1900118)	1/6	0.10655659621762809	0.28617339423612015	10.566613672496025	23.659482934779597	DFFA
Nuclear Polyadenylation-Dependent ncRNA Catabolic Process (GO:0071046)	1/6	0.10655659621762809	0.28617339423612015	10.566613672496025	23.659482934779597	EXOSC2
Nuclear Polyadenylation-Dependent rRNA Catabolic Process (GO:0071035)	1/6	0.10655659621762809	0.28617339423612015	10.566613672496025	23.659482934779597	EXOSC2
Nuclear Polyadenylation-Dependent tRNA Catabolic Process (GO:0071038)	1/6	0.10655659621762809	0.28617339423612015	10.566613672496025	23.659482934779597	EXOSC2
Nuclear-Transcribed mRNA Catabolic Process, Exonucleolytic, 3'-5' (GO:0034427)	1/6	0.10655659621762809	0.28617339423612015	10.566613672496025	23.659482934779597	EXOSC5
Nucleobase Biosynthetic Process (GO:0046112)	1/6	0.10655659621762809	0.28617339423612015	10.566613672496025	23.659482934779597	SHMT1
Nucleoside Diphosphate Catabolic Process (GO:0009134)	1/6	0.10655659621762809	0.28617339423612015	10.566613672496025	23.659482934779597	ENTPD6
Nucleotide Catabolic Process (GO:0009166)	1/6	0.10655659621762809	0.28617339423612015	10.566613672496025	23.659482934779597	DNPH1
Positive Regulation Of DNA Demethylation (GO:1901537)	1/6	0.10655659621762809	0.28617339423612015	10.566613672496025	23.659482934779597	OTUD4
Positive Regulation Of DNA Methylation-Dependent Heterochromatin Formation (GO:0090309)	1/6	0.10655659621762809	0.28617339423612015	10.566613672496025	23.659482934779597	TRIM28
Positive Regulation Of IRE1-mediated Unfolded Protein Response (GO:1903896)	1/6	0.10655659621762809	0.28617339423612015	10.566613672496025	23.659482934779597	TMEM33
Positive Regulation Of Blood Circulation (GO:1903524)	1/6	0.10655659621762809	0.28617339423612015	10.566613672496025	23.659482934779597	APLN
Positive Regulation Of Cellular Senescence (GO:2000774)	1/6	0.10655659621762809	0.28617339423612015	10.566613672496025	23.659482934779597	EEF1E1
Positive Regulation Of Necrotic Cell Death (GO:0010940)	1/6	0.10655659621762809	0.28617339423612015	10.566613672496025	23.659482934779597	ATG9B
Pyrimidine Nucleotide-Sugar Transmembrane Transport (GO:0090481)	1/6	0.10655659621762809	0.28617339423612015	10.566613672496025	23.659482934779597	SLC35C2
rDNA Heterochromatin Formation (GO:0000183)	1/6	0.10655659621762809	0.28617339423612015	10.566613672496025	23.659482934779597	RRP8
Regulation Of ATPase-coupled Calcium Transmembrane Transporter Activity (GO:1901894)	1/6	0.10655659621762809	0.28617339423612015	10.566613672496025	23.659482934779597	THADA
Regulation Of TORC2 Signaling (GO:1903939)	1/6	0.10655659621762809	0.28617339423612015	10.566613672496025	23.659482934779597	TELO2
Negative Regulation Of Cell Population Proliferation (GO:0008285)	10/341	0.10648128033369292	0.28617339423612015	1.6034499561446254	3.591384893027133	TFAP4;RGCC;TFDP1;DDAH1;DNAJA3;GLMN;SMYD2;UTP20;EEF1E1;NUDT6
Regulation Of Glucose Import (GO:0046324)	2/29	0.10095102266730145	0.28617339423612015	3.917197452229299	8.98260305326138	AKT1;PTPN11
Cellular Nitrogen Compound Biosynthetic Process (GO:0044271)	2/29	0.10095102266730145	0.28617339423612015	3.917197452229299	8.98260305326138	SLC7A6;AKT1
Histone Lysine Methylation (GO:0034968)	2/29	0.10095102266730145	0.28617339423612015	3.917197452229299	8.98260305326138	SMYD2;WDR5
Negative Regulation Of Proteasomal Ubiquitin-Dependent Protein Catabolic Process (GO:0032435)	2/29	0.10095102266730145	0.28617339423612015	3.917197452229299	8.98260305326138	USP14;RPL11
Negative Regulation Of Intracellular Signal Transduction (GO:1902532)	7/211	0.10040144560981025	0.28617339423612015	1.819398545935228	4.182030695963556	URI1;CDC34;USP10;AKT1S1;UBR1;NOC2L;MARK3
Positive Regulation Of Developmental Process (GO:0051094)	7/211	0.10040144560981025	0.28617339423612015	1.819398545935228	4.182030695963556	SMARCC1;SF3B3;ACTL6A;RBM19;PA2G4;LLPH;TLE6
Proteasomal Protein Catabolic Process (GO:0010498)	7/211	0.10040144560981025	0.28617339423612015	1.819398545935228	4.182030695963556	KLHDC2;RNF126;CDC34;GID4;MTA1;NHLRC1;RNF187
Response To Reactive Oxygen Species (GO:0000302)	3/59	0.09720752112701647	0.2859599893348154	2.835013670539986	6.608153755949073	ERCC6L2;RPS3;AKT1
TOR Signaling (GO:0031929)	2/28	0.09511613503860596	0.28026115640224575	4.067981381675649	9.570563489964869	LARP1;EIF4EBP1
Response To Steroid Hormone (GO:0048545)	2/28	0.09511613503860596	0.28026115640224575	4.067981381675649	9.570563489964869	URI1;UBE3A
mRNA Splice Site Recognition (GO:0006376)	2/28	0.09511613503860596	0.28026115640224575	4.067981381675649	9.570563489964869	SF3A2;LUC7L
Positive Regulation Of Proteolysis Involved In Protein Catabolic Process (GO:1903052)	2/28	0.09511613503860596	0.28026115640224575	4.067981381675649	9.570563489964869	BAG2;CDK5RAP3
Regulation Of Nucleic Acid-Templated Transcription (GO:1903506)	10/332	0.09353724037782102	0.27740734585135174	1.6487176918453217	3.90646449280032	PRMT5;KAT2A;MYBBP1A;RUVBL2;CARM1;ACTL6A;RUVBL1;WDR5;FOXN2;RPL6
Regulation Of Cellular Localization (GO:0060341)	3/58	0.09349184949859682	0.27740734585135174	2.886646367986081	6.841008432086716	PARP1;TPR;REEP6
Negative Regulation Of Intrinsic Apoptotic Signaling Pathway (GO:2001243)	3/57	0.08983651518045466	0.2673040664452808	2.9401913875598087	7.085166648736574	URI1;AKT1;NOC2L
5S Class rRNA Transcription By RNA Polymerase III (GO:0042791)	1/5	0.08961905445279003	0.2670941655658562	13.208664546899842	31.861773138220425	GTF3C4
Regulation Of Circadian Sleep/Wake Cycle, Sleep (GO:0045187)	1/5	0.08961905445279003	0.2670941655658562	13.208664546899842	31.861773138220425	PARP1
GMP Biosynthetic Process (GO:0006177)	1/5	0.08961905445279003	0.2670941655658562	13.208664546899842	31.861773138220425	ATIC
Regulation Of Fat Cell Proliferation (GO:0070344)	1/5	0.08961905445279003	0.2670941655658562	13.208664546899842	31.861773138220425	TFDP1
L-phenylalanine Catabolic Process (GO:0006559)	1/5	0.08961905445279003	0.2670941655658562	13.208664546899842	31.861773138220425	QDPR
L-phenylalanine Metabolic Process (GO:0006558)	1/5	0.08961905445279003	0.2670941655658562	13.208664546899842	31.861773138220425	QDPR
R-loop Processing (GO:0062176)	1/5	0.08961905445279003	0.2670941655658562	13.208664546899842	31.861773138220425	DDX23
Regulation Of Long-Chain Fatty Acid Import Across Plasma Membrane (GO:0010746)	1/5	0.08961905445279003	0.2670941655658562	13.208664546899842	31.861773138220425	AKT1
Regulation Of Mitochondrial Membrane Permeability Involved In Apoptotic Process (GO:1902108)	1/5	0.08961905445279003	0.2670941655658562	13.208664546899842	31.861773138220425	CAMK2A
Astrocyte Differentiation (GO:0048708)	1/5	0.08961905445279003	0.2670941655658562	13.208664546899842	31.861773138220425	EIF2B5
Regulation Of Post-Transcriptional Gene Silencing By RNA (GO:1900368)	1/5	0.08961905445279003	0.2670941655658562	13.208664546899842	31.861773138220425	PUM1
Cap-Dependent Translational Initiation (GO:0002191)	1/5	0.08961905445279003	0.2670941655658562	13.208664546899842	31.861773138220425	NCBP1
Regulation Of Protein Autoubiquitination (GO:1902498)	1/5	0.08961905445279003	0.2670941655658562	13.208664546899842	31.861773138220425	MTA1
Regulation Of Protein Deubiquitination (GO:0090085)	1/5	0.08961905445279003	0.2670941655658562	13.208664546899842	31.861773138220425	OTUD4
Response To Lithium Ion (GO:0010226)	1/5	0.08961905445279003	0.2670941655658562	13.208664546899842	31.861773138220425	IMPA2
Dendrite Extension (GO:0097484)	1/5	0.08961905445279003	0.2670941655658562	13.208664546899842	31.861773138220425	LLPH
Double-Strand Break Repair Via Classical Nonhomologous End Joining (GO:0097680)	1/5	0.08961905445279003	0.2670941655658562	13.208664546899842	31.861773138220425	XRCC6
Erythrose 4-Phosphate/Phosphoenolpyruvate Family Amino Acid Catabolic Process (GO:1902222)	1/5	0.08961905445279003	0.2670941655658562	13.208664546899842	31.861773138220425	QDPR
tRNA Pseudouridine Synthesis (GO:0031119)	1/5	0.08961905445279003	0.2670941655658562	13.208664546899842	31.861773138220425	PUSL1
Guanine Nucleotide Transmembrane Transport (GO:1903790)	1/5	0.08961905445279003	0.2670941655658562	13.208664546899842	31.861773138220425	SLC19A1
mRNA 3'-Splice Site Recognition (GO:0000389)	1/5	0.08961905445279003	0.2670941655658562	13.208664546899842	31.861773138220425	SF3A2
Maintenance Of Lens Transparency (GO:0036438)	1/5	0.08961905445279003	0.2670941655658562	13.208664546899842	31.861773138220425	VPS13B
Mitochondrial RNA 3'-End Processing (GO:0000965)	1/5	0.08961905445279003	0.2670941655658562	13.208664546899842	31.861773138220425	SUPV3L1
Mitochondrial tRNA Processing (GO:0090646)	1/5	0.08961905445279003	0.2670941655658562	13.208664546899842	31.861773138220425	METTL8
Negative Regulation Of ERAD Pathway (GO:1904293)	1/5	0.08961905445279003	0.2670941655658562	13.208664546899842	31.861773138220425	USP14
Negative Regulation Of Cell Cycle G2/M Phase Transition (GO:1902750)	1/5	0.08961905445279003	0.2670941655658562	13.208664546899842	31.861773138220425	AVEN
Negative Regulation Of Endoplasmic Reticulum Calcium Ion Concentration (GO:0032471)	1/5	0.08961905445279003	0.2670941655658562	13.208664546899842	31.861773138220425	THADA
Negative Regulation Of Histone Acetylation (GO:0035067)	1/5	0.08961905445279003	0.2670941655658562	13.208664546899842	31.861773138220425	NOC2L
Negative Regulation Of Nuclear-Transcribed mRNA Catabolic Process, Nonsense-Mediated Decay (GO:2000623)	1/5	0.08961905445279003	0.2670941655658562	13.208664546899842	31.861773138220425	PABPC1
Negative Regulation Of Protein Kinase Activity By Regulation Of Protein Phosphorylation (GO:0044387)	1/5	0.08961905445279003	0.2670941655658562	13.208664546899842	31.861773138220425	CDK5RAP3
Negative Regulation Of Response To Reactive Oxygen Species (GO:1901032)	1/5	0.08961905445279003	0.2670941655658562	13.208664546899842	31.861773138220425	PYCR1
Ornithine Transport (GO:0015822)	1/5	0.08961905445279003	0.2670941655658562	13.208664546899842	31.861773138220425	SLC7A6
Peptidyl-Diphthamide Biosynthetic Process From Peptidyl-Histidine (GO:0017183)	1/5	0.08961905445279003	0.2670941655658562	13.208664546899842	31.861773138220425	DPH5
Peptidyl-Diphthamide Metabolic Process (GO:0017182)	1/5	0.08961905445279003	0.2670941655658562	13.208664546899842	31.861773138220425	DPH5
Positive Regulation Of Hemoglobin Biosynthetic Process (GO:0046985)	1/5	0.08961905445279003	0.2670941655658562	13.208664546899842	31.861773138220425	PRMT1
Positive Regulation Of Necroptotic Process (GO:0060545)	1/5	0.08961905445279003	0.2670941655658562	13.208664546899842	31.861773138220425	PARP1
Positive Regulation Of Programmed Necrotic Cell Death (GO:0062100)	1/5	0.08961905445279003	0.2670941655658562	13.208664546899842	31.861773138220425	PARP1
Positive Regulation Of Respiratory Burst (GO:0060267)	1/5	0.08961905445279003	0.2670941655658562	13.208664546899842	31.861773138220425	RPS19
Pteridine-Containing Compound Metabolic Process (GO:0042558)	1/5	0.08961905445279003	0.2670941655658562	13.208664546899842	31.861773138220425	QDPR
Purine Nucleobase Biosynthetic Process (GO:0009113)	1/5	0.08961905445279003	0.2670941655658562	13.208664546899842	31.861773138220425	SHMT1
Regulation Of Blood Vessel Remodeling (GO:0060312)	1/5	0.08961905445279003	0.2670941655658562	13.208664546899842	31.861773138220425	TMBIM1
Mitochondrial Membrane Organization (GO:0007006)	2/27	0.08938324296198663	0.2670941655658562	4.230828025477707	10.216696819539555	MTX3;DNAJC11
Positive Regulation Of Nitric Oxide Metabolic Process (GO:1904407)	2/27	0.08938324296198663	0.2670941655658562	4.230828025477707	10.216696819539555	DDAH1;AKT1
Protein Acetylation (GO:0006473)	2/27	0.08938324296198663	0.2670941655658562	4.230828025477707	10.216696819539555	NAA10;NAA16
Regulation Of Viral Genome Replication (GO:0045069)	3/56	0.0862427935337304	0.2670941655658562	2.9957569739099035	7.341368427251873	LARP1;BANF1;PABPC1
Peptidyl-Threonine Phosphorylation (GO:0018107)	3/56	0.0862427935337304	0.2670941655658562	2.9957569739099035	7.341368427251873	CAD;CAMK2A;AKT1
Positive Regulation Of Protein Binding (GO:0032092)	3/56	0.0862427935337304	0.2670941655658562	2.9957569739099035	7.341368427251873	NVL;RPL11;MARK3
Positive Regulation Of Apoptotic Process (GO:0043065)	8/243	0.08558567721993984	0.2670941655658562	1.8062256276937811	4.4401312680685665	TFAP4;MYBBP1A;CARM1;FZD9;RPS3;RNPS1;EEF1E1;BID
Positive Regulation Of Intracellular Protein Transport (GO:0090316)	5/125	0.08448391623733269	0.2670941655658562	2.2078	5.455902340874153	USP36;TRIM28;TPR;ANP32B;IPO5
Regulation Of Chromatin Organization (GO:1902275)	2/26	0.0837582933075304	0.2670941655658562	4.407245222929936	10.929175239261117	LSM11;WDR5
Alpha-Amino Acid Metabolic Process (GO:1901605)	2/26	0.0837582933075304	0.2670941655658562	4.407245222929936	10.929175239261117	DDAH1;MTHFD1
Regulation Of Neuron Migration (GO:2001222)	2/26	0.0837582933075304	0.2670941655658562	4.407245222929936	10.929175239261117	NTNG2;CAMK2A
Regulation Of Nucleotide-Excision Repair (GO:2000819)	2/26	0.0837582933075304	0.2670941655658562	4.407245222929936	10.929175239261117	SMARCC1;ACTL6A
Response To Amino Acid (GO:0043200)	2/26	0.0837582933075304	0.2670941655658562	4.407245222929936	10.929175239261117	RRAGB;IPO5
Modified Amino Acid Transport (GO:0072337)	2/26	0.0837582933075304	0.2670941655658562	4.407245222929936	10.929175239261117	SLC7A6;SLC19A1
Organic Cyclic Compound Biosynthetic Process (GO:1901362)	2/26	0.0837582933075304	0.2670941655658562	4.407245222929936	10.929175239261117	PYCR1;PYCR2
Positive Regulation Of Nitric Oxide Biosynthetic Process (GO:0045429)	2/26	0.0837582933075304	0.2670941655658562	4.407245222929936	10.929175239261117	DDAH1;AKT1
Regulation Of DNA Damage Response, Signal Transduction By P53 Class Mediator (GO:0043516)	2/26	0.0837582933075304	0.2670941655658562	4.407245222929936	10.929175239261117	SMYD2;EEF1E1
Protein Targeting To Mitochondrion (GO:0006626)	3/55	0.08271194227731107	0.2670941655658562	3.0534596981965403	7.610416333474923	GRPEL2;TIMM10;TOMM20
Regulation Of Mitotic Nuclear Division (GO:0007088)	3/54	0.07924519953657616	0.2614660122640571	3.1134252744159867	7.8931820383961	CUL9;PRMT5;RGCC
Phosphate-Containing Compound Metabolic Process (GO:0006796)	6/160	0.07918792731354511	0.2614660122640571	2.065621878121878	5.238275432257724	IPPK;G6PC3;IMPA2;SLC20A1;LIMK2;AKT1
Regulation Of Glucose Metabolic Process (GO:0010906)	2/25	0.07824742103748918	0.25911441064873464	4.599003046247577	11.717705159288235	RORC;AKT1
Regulation Of Nitric-Oxide Synthase Activity (GO:0050999)	2/25	0.07824742103748918	0.25911441064873464	4.599003046247577	11.717705159288235	DDAH1;AKT1
Cellular Response To Epidermal Growth Factor Stimulus (GO:0071364)	2/25	0.07824742103748918	0.25911441064873464	4.599003046247577	11.717705159288235	EEF1A1;PTPN11
Secretory Granule Organization (GO:0033363)	2/25	0.07824742103748918	0.25911441064873464	4.599003046247577	11.717705159288235	AP3S2;AP1M1
Positive Regulation Of Glucose Transmembrane Transport (GO:0010828)	2/25	0.07824742103748918	0.25911441064873464	4.599003046247577	11.717705159288235	AKT1;PTPN11
Positive Regulation Of Interleukin-2 Production (GO:0032743)	2/25	0.07824742103748918	0.25911441064873464	4.599003046247577	11.717705159288235	GLMN;RPS3
Protein Export From Nucleus (GO:0006611)	2/25	0.07824742103748918	0.25911441064873464	4.599003046247577	11.717705159288235	CSE1L;TPR
Regulation Of Protein Metabolic Process (GO:0051246)	4/86	0.0767180512209874	0.25733102789622714	2.583573599314268	6.633630723600134	AKT1;GEMIN5;ELP2;ELP3
Recombinational Repair (GO:0000725)	4/86	0.0767180512209874	0.25733102789622714	2.583573599314268	6.633630723600134	XRCC6;MCM8;XRCC5;NUCKS1
Protein Homooligomerization (GO:0051260)	5/121	0.07590381959120975	0.25554285929040615	2.284206896551724	5.889343851862546	USP16;PRMT1;SHMT1;SIGMAR1;THG1L
Regulation Of Type I Interferon Production (GO:0032479)	3/53	0.0758437818672099	0.25554285929040615	3.1757894736842105	8.190613705377295	G3BP1;BANF1;PTPN11
DNA Synthesis Involved In DNA Repair (GO:0000731)	2/24	0.07285695423854421	0.24619691971314756	4.80819339895773	12.59389561774454	POLDIP2;USP10
Regulation Of Myelination (GO:0031641)	2/24	0.07285695423854421	0.24619691971314756	4.80819339895773	12.59389561774454	NSUN5;NCMAP
Cellular Response To Acid Chemical (GO:0071229)	2/24	0.07285695423854421	0.24619691971314756	4.80819339895773	12.59389561774454	RRAGB;IPO5
Response To Interferon-Beta (GO:0035456)	2/24	0.07285695423854421	0.24619691971314756	4.80819339895773	12.59389561774454	CDC34;CAMK2A
Negative Regulation Of G2/M Transition Of Mitotic Cell Cycle (GO:0010972)	2/24	0.07285695423854421	0.24619691971314756	4.80819339895773	12.59389561774454	AVEN;CDK5RAP3
Protein Insertion Into Mitochondrial Membrane (GO:0051204)	2/24	0.07285695423854421	0.24619691971314756	4.80819339895773	12.59389561774454	TIMM10;TOMM20
Signal Transduction In Response To DNA Damage (GO:0042770)	3/52	0.07250888203310632	0.24619691971314756	3.2406991504735867	8.50374433594247	USP10;MRPL36;BID
'De Novo' AMP Biosynthetic Process (GO:0044208)	1/4	0.07236093962888529	0.24619691971314756	17.6120826709062	46.2508901066773	ATIC
DNA Deamination (GO:0045006)	1/4	0.07236093962888529	0.24619691971314756	17.6120826709062	46.2508901066773	EXOSC5
Regulation Of Endoplasmic Reticulum Tubular Network Organization (GO:1903371)	1/4	0.07236093962888529	0.24619691971314756	17.6120826709062	46.2508901066773	TMEM33
PML Body Organization (GO:0030578)	1/4	0.07236093962888529	0.24619691971314756	17.6120826709062	46.2508901066773	SERBP1
RIG-I Signaling Pathway (GO:0039529)	1/4	0.07236093962888529	0.24619691971314756	17.6120826709062	46.2508901066773	PHB2
Regulation Of Interleukin-1-Mediated Signaling Pathway (GO:2000659)	1/4	0.07236093962888529	0.24619691971314756	17.6120826709062	46.2508901066773	OTUD4
Angiotensin-Activated Signaling Pathway (GO:0038166)	1/4	0.07236093962888529	0.24619691971314756	17.6120826709062	46.2508901066773	CAMK2A
Attachment Of GPI Anchor To Protein (GO:0016255)	1/4	0.07236093962888529	0.24619691971314756	17.6120826709062	46.2508901066773	PIGT
Regulation Of pre-miRNA Processing (GO:2000631)	1/4	0.07236093962888529	0.24619691971314756	17.6120826709062	46.2508901066773	TRUB1
Regulation Of T-Circle Formation (GO:1904429)	1/4	0.07236093962888529	0.24619691971314756	17.6120826709062	46.2508901066773	XRCC5
Establishment Of Protein Localization To Chromatin (GO:0071169)	1/4	0.07236093962888529	0.24619691971314756	17.6120826709062	46.2508901066773	RUVBL2
tRNA Catabolic Process (GO:0016078)	1/4	0.07236093962888529	0.24619691971314756	17.6120826709062	46.2508901066773	ELAC2
Inner Ear Auditory Receptor Cell Differentiation (GO:0042491)	1/4	0.07236093962888529	0.24619691971314756	17.6120826709062	46.2508901066773	SLC4A7
mRNA 3'-End Processing By Stem-Loop Binding And Cleavage (GO:0006398)	1/4	0.07236093962888529	0.24619691971314756	17.6120826709062	46.2508901066773	LSM11
Positive Regulation Of Nuclear Cell Cycle DNA Replication (GO:0010571)	1/4	0.07236093962888529	0.24619691971314756	17.6120826709062	46.2508901066773	WIZ
Regulation Of DNA Damage Response, Signal Transduction By P53 Class Mediator Resulting In Transcription Of P21 Class Mediator (GO:1902162)	1/4	0.07236093962888529	0.24619691971314756	17.6120826709062	46.2508901066773	RPL26
Regulation Of Apoptotic DNA Fragmentation (GO:1902510)	1/4	0.07236093962888529	0.24619691971314756	17.6120826709062	46.2508901066773	DFFA
Protein-Containing Complex Organization (GO:0043933)	5/119	0.07179972807659915	0.24619691971314756	2.324421052631579	6.122233547380487	NDC1;NUP205;TFAP4;TPR;GEMIN5
Positive Regulation Of Binding (GO:0051099)	4/84	0.0716967369700497	0.24619691971314756	2.6483226837060703	6.97915136255003	NCBP1;NVL;RPL11;MARK3
Stress Granule Assembly (GO:0034063)	2/23	0.06759341915754712	0.24000944536800908	5.037306642402184	13.571736473779131	ATXN2L;G3BP1
Mismatch Repair (GO:0006298)	2/23	0.06759341915754712	0.24000944536800908	5.037306642402184	13.571736473779131	MCM8;MLH1
Regulation Of Macromolecule Biosynthetic Process (GO:0010556)	3/50	0.0660432750414332	0.23542485103005015	3.3788048457701314	9.181716568520333	GEMIN5;ELP2;ELP3
Regulation Of Smooth Muscle Cell Proliferation (GO:0048660)	3/50	0.0660432750414332	0.23542485103005015	3.3788048457701314	9.181716568520333	XRCC6;XRCC5;AKT1
Response To Peptide Hormone (GO:0043434)	3/50	0.0660432750414332	0.23542485103005015	3.3788048457701314	9.181716568520333	EIF2B5;EIF2B3;EIF2B1
Negative Regulation Of Protein Catabolic Process (GO:0042177)	3/49	0.06291481441406341	0.2255998670705469	3.4523611400041605	9.549139839035766	RGP1;SF3B3;CDK5RAP3
Negative Regulation Of Protein Ubiquitination (GO:0031397)	3/49	0.06291481441406341	0.2255998670705469	3.4523611400041605	9.549139839035766	BAG2;RPS3;AKT1
Negative Regulation Of Response To Stimulus (GO:0048585)	3/49	0.06291481441406341	0.2255998670705469	3.4523611400041605	9.549139839035766	DDAH1;WDR41;RPS3
Positive Regulation Of Telomere Maintenance (GO:0032206)	3/49	0.06291481441406341	0.2255998670705469	3.4523611400041605	9.549139839035766	RUVBL2;RUVBL1;ACTL6A
Protein Homotetramerization (GO:0051289)	3/49	0.06291481441406341	0.2255998670705469	3.4523611400041605	9.549139839035766	USP16;SHMT1;THG1L
Regulation Of Histone Acetylation (GO:0035065)	2/22	0.06246354547533365	0.2255998670705469	5.289331210191083	14.668226082530753	MYBBP1A;NOC2L
Negative Regulation Of Telomere Maintenance Via Telomere Lengthening (GO:1904357)	2/22	0.06246354547533365	0.2255998670705469	5.289331210191083	14.668226082530753	PARP1;HNRNPA1
Photoperiodism (GO:0009648)	2/22	0.06246354547533365	0.2255998670705469	5.289331210191083	14.668226082530753	MTA1;CRTC1
Platelet Dense Granule Organization (GO:0060155)	2/22	0.06246354547533365	0.2255998670705469	5.289331210191083	14.668226082530753	AP3S2;AP1M1
Protein Insertion Into ER Membrane (GO:0045048)	2/22	0.06246354547533365	0.2255998670705469	5.289331210191083	14.668226082530753	NCLN;NOMO1
Regulation Of Double-Strand Break Repair (GO:2000779)	4/80	0.062179422508824314	0.2255998670705469	2.788044392130486	7.7444377885165565	SMARCC1;RUVBL2;RUVBL1;ACTL6A
Protein O-linked Glycosylation (GO:0006493)	4/80	0.062179422508824314	0.2255998670705469	2.788044392130486	7.7444377885165565	SLC35C1;B3GALT6;XXYLT1;POMGNT2
Non-Membrane-Bounded Organelle Assembly (GO:0140694)	5/113	0.06024194287445679	0.22125222655709587	2.454	6.8942343330326175	ATXN2L;G3BP1;RPS3;DHX29;SAC3D1
Negative Regulation Of Cellular Process (GO:0048523)	14/472	0.06018783928906222	0.22125222655709587	1.626587931718936	4.571175588002036	SMARCC1;ACTL6A;GLMN;ARHGDIG;NUDT6;RRP8;RGCC;TFAP4;DDAH1;DNAJA3;SMYD2;UTP20;ANP32B;EEF1E1
Positive Regulation Of Protein Localization (GO:1903829)	4/79	0.059911209170776136	0.22093017905166534	2.825303514376997	7.9529232995009975	LIMK2;AKT1;RANGRF;CDK5RAP3
Regulation Of Mitotic Metaphase/Anaphase Transition (GO:0030071)	3/48	0.0598573598175987	0.22093017905166534	3.5291866028708134	9.93745146247819	SMARCC1;ACTL6A;CDC16
Mitochondrial Transport (GO:0006839)	3/48	0.0598573598175987	0.22093017905166534	3.5291866028708134	9.93745146247819	TIMM10;BCS1L;TOMM20
Organelle Disassembly (GO:1903008)	3/48	0.0598573598175987	0.22093017905166534	3.5291866028708134	9.93745146247819	MCTS1;DENR;ATG2B
DNA-templated Transcription Elongation (GO:0006354)	2/21	0.057474271624343674	0.21367735340093413	5.567884679852497	15.904205360691066	ELP2;POLR1E
Regulation Of Proteolysis Involved In Protein Catabolic Process (GO:1903050)	2/21	0.057474271624343674	0.21367735340093413	5.567884679852497	15.904205360691066	USP14;UBE3A
Entrainment Of Circadian Clock By Photoperiod (GO:0043153)	2/21	0.057474271624343674	0.21367735340093413	5.567884679852497	15.904205360691066	MTA1;CRTC1
Hepaticobiliary System Development (GO:0061008)	2/21	0.057474271624343674	0.21367735340093413	5.567884679852497	15.904205360691066	GFER;CDK5RAP3
Negative Regulation Of Macroautophagy (GO:0016242)	2/21	0.057474271624343674	0.21367735340093413	5.567884679852497	15.904205360691066	USP36;UBQLN4
Protein K48-linked Deubiquitination (GO:0071108)	2/21	0.057474271624343674	0.21367735340093413	5.567884679852497	15.904205360691066	OTUD4;USP5
Transcription Preinitiation Complex Assembly (GO:0070897)	3/47	0.056871950306304195	0.21367735340093413	3.6095041322314048	10.348278787534875	MED21;POLR1E;TAF4B
Cellular Response To Starvation (GO:0009267)	5/111	0.05664286673394781	0.21364467162306455	2.5004528301886793	7.178773114681307	MIOS;MYBBP1A;RRAGB;HNRNPA1;RRP8
Regulation Of Cellular Component Organization (GO:0051128)	6/146	0.05587520221752153	0.2111873547431479	2.273145604395604	6.557194477074521	URI1;LSM11;NCLN;DCUN1D5;PTPN11;ATAD3A
Mitochondrial Respiratory Chain Complex Assembly (GO:0033108)	4/77	0.0555098270655779	0.21024347001087632	2.902884152479321	8.392804755843601	COX19;SCO2;BCS1L;TMEM186
Peptidyl-Lysine Modification (GO:0018205)	4/77	0.0555098270655779	0.21024347001087632	2.902884152479321	8.392804755843601	GCSH;LIPT2;LIPT1;TRIM28
Phagosome Acidification (GO:0090383)	1/3	0.054776195898782826	0.20833289569871793	26.41891891891892	76.73373839702676	SLC4A7
Regulation Of 3'-UTR-mediated mRNA Stabilization (GO:1905868)	1/3	0.054776195898782826	0.20833289569871793	26.41891891891892	76.73373839702676	METTL16
Regulation Of mRNA Catabolic Process (GO:0061013)	3/46	0.0539595864968715	0.20608934506578233	3.693557360632024	10.783414256097647	PCBP4;SERBP1;PUM1
Regulation Of Protein Catabolic Process (GO:0042176)	5/109	0.05317114090312338	0.20350554560395434	2.5486923076923076	7.478473627408362	EEF1A1;RGP1;USP14;SF3B3;CDK5RAP3
Adenine Nucleotide Transport (GO:0051503)	2/20	0.05263275026512018	0.2018699155738154	5.877388535031847	17.30548109820821	SLC25A17;SLC19A1
Amyloid Fibril Formation (GO:1990000)	2/20	0.05263275026512018	0.2018699155738154	5.877388535031847	17.30548109820821	HNRNPA1;TARDBP
Chaperone-Mediated Protein Complex Assembly (GO:0051131)	2/20	0.05263275026512018	0.2018699155738154	5.877388535031847	17.30548109820821	PTGES3;PSMG2
Positive Regulation Of Epithelial Cell Apoptotic Process (GO:1904037)	2/20	0.05263275026512018	0.2018699155738154	5.877388535031847	17.30548109820821	RGCC;CARM1
Positive Regulation Of Glucose Import (GO:0046326)	2/20	0.05263275026512018	0.2018699155738154	5.877388535031847	17.30548109820821	AKT1;PTPN11
Protein Deacylation (GO:0035601)	2/20	0.05263275026512018	0.2018699155738154	5.877388535031847	17.30548109820821	LYPLA2;ABHD17C
Golgi Organization (GO:0007030)	5/108	0.05148307059007045	0.19999192806142752	2.573514563106796	7.634336746396589	PRMT5;GORASP1;VPS13B;BLZF1;TMED5
Regulation Of Autophagy (GO:0010506)	8/217	0.051073929723502505	0.19882741806708257	2.0325235772858044	6.045702952720493	EEF1A1;USP36;RRAGB;USP10;WDR41;AKT1;TRIM65;SNX5
T Cell Receptor Signaling Pathway (GO:0050852)	4/74	0.049248249702758096	0.19213158360432236	3.0275673208580556	9.115646288103571	EIF2B5;KHDRBS1;EIF2B3;EIF2B1
Positive Regulation Of Protein Modification By Small Protein Conjugation Or Removal (GO:1903322)	4/74	0.049248249702758096	0.19213158360432236	3.0275673208580556	9.115646288103571	DCUN1D5;DCUN1D2;UBE3A;CDK5RAP3
Regulation Of Intrinsic Apoptotic Signaling Pathway (GO:2001242)	3/44	0.04835778936506912	0.18947082126227513	3.8739642898821334	11.734733571062606	URI1;NOC2L;BID
Erythrocyte Differentiation (GO:0030218)	3/44	0.04835778936506912	0.18947082126227513	3.8739642898821334	11.734733571062606	RPS14;RPS19;CDK5RAP3
Positive Regulation Of mRNA Catabolic Process (GO:0061014)	3/44	0.04835778936506912	0.18947082126227513	3.8739642898821334	11.734733571062606	PABPC1;METTL16;PUM1
Regulation Of Necroptotic Process (GO:0060544)	2/19	0.04794635389492564	0.18908128282207118	6.223304608467591	18.90436139443836	PARP1;FZD9
Respiratory Chain Complex IV Assembly (GO:0008535)	2/19	0.04794635389492564	0.18908128282207118	6.223304608467591	18.90436139443836	COX19;SCO2
Cytosolic Pattern Recognition Receptor Signaling Pathway (GO:0002753)	2/19	0.04794635389492564	0.18908128282207118	6.223304608467591	18.90436139443836	PHB2;IPO5
Positive Regulation Of Histone Methylation (GO:0031062)	2/19	0.04794635389492564	0.18908128282207118	6.223304608467591	18.90436139443836	WDR5;RRP8
Purine Ribonucleotide Transport (GO:0015868)	2/19	0.04794635389492564	0.18908128282207118	6.223304608467591	18.90436139443836	SLC25A17;SLC19A1
Cellular Response To Cytokine Stimulus (GO:0071345)	9/251	0.04633840894209782	0.18474391986125843	1.9759851479219068	6.069799749355231	CDC34;USP10;SHMT1;TPR;CAMK2A;RPS3;AKT1;RPL13A;PTPN11
Autophagy Of Mitochondrion (GO:0000422)	3/43	0.04567013927686513	0.18247980924250726	3.970933014354067	12.255532662644777	ATG9B;PHB2;ATG2B
Intracellular Protein Transmembrane Transport (GO:0065002)	3/43	0.04567013927686513	0.18247980924250726	3.970933014354067	12.255532662644777	SEC61A2;GRPEL2;TOMM20
Positive Regulation Of TOR Signaling (GO:0032008)	3/43	0.04567013927686513	0.18247980924250726	3.970933014354067	12.255532662644777	MIOS;RRAGB;TELO2
RNA Destabilization (GO:0050779)	2/18	0.04342268059505608	0.1746514011544512	6.6124601910828025	20.7417891038604	PUM1;METTL16
Autophagy Of Nucleus (GO:0044804)	2/18	0.04342268059505608	0.1746514011544512	6.6124601910828025	20.7417891038604	ATG9B;ATG2B
Regulation Of Nuclear Division (GO:0051783)	2/18	0.04342268059505608	0.1746514011544512	6.6124601910828025	20.7417891038604	CUL9;PRMT5
Cellular Response To Interferon-Beta (GO:0035458)	2/18	0.04342268059505608	0.1746514011544512	6.6124601910828025	20.7417891038604	CDC34;CAMK2A
Glutamate Metabolic Process (GO:0006536)	2/18	0.04342268059505608	0.1746514011544512	6.6124601910828025	20.7417891038604	FPGS;ALDH18A1
Melanosome Assembly (GO:1903232)	2/18	0.04342268059505608	0.1746514011544512	6.6124601910828025	20.7417891038604	AP3S2;AP1M1
Modulation By Host Of Viral Genome Replication (GO:0044827)	2/18	0.04342268059505608	0.1746514011544512	6.6124601910828025	20.7417891038604	EEF1A1;NUCKS1
Positive Regulation Of Cyclin-Dependent Protein Kinase Activity (GO:1904031)	2/18	0.04342268059505608	0.1746514011544512	6.6124601910828025	20.7417891038604	RGCC;AKT1
Regulation Of DNA Damage Checkpoint (GO:2000001)	2/18	0.04342268059505608	0.1746514011544512	6.6124601910828025	20.7417891038604	DDX39B;TELO2
Bone Development (GO:0060348)	3/42	0.04305909518531622	0.1746514011544512	4.0728744939271255	12.809930732587985	ATG9B;RPL13;MBTPS2
Regulation Of Telomerase Activity (GO:0051972)	3/42	0.04305909518531622	0.1746514011544512	4.0728744939271255	12.809930732587985	NVL;XRCC5;PTGES3
Response To Glucose (GO:0009749)	3/42	0.04305909518531622	0.1746514011544512	4.0728744939271255	12.809930732587985	EIF2B5;EIF2B3;EIF2B1
mRNA Stabilization (GO:0048255)	3/42	0.04305909518531622	0.1746514011544512	4.0728744939271255	12.809930732587985	LARP1;PABPC1;TARDBP
Regulation Of T Cell Differentiation (GO:0045580)	3/42	0.04305909518531622	0.1746514011544512	4.0728744939271255	12.809930732587985	SMARCC1;KAT2A;ACTL6A
Protein Polyubiquitination (GO:0000209)	8/209	0.04262991214617662	0.1746514011544512	2.113931947977156	6.669876198854432	RNF126;CDC34;CDC16;NHLRC1;UBE3A;TRIM65;THOP1;RNF187
Regulation Of TOR Signaling (GO:0032006)	4/70	0.04154082924044671	0.1728174543687234	3.211443508568109	10.21585389353671	MIOS;RRAGB;UBR1;TELO2
Positive Regulation Of Transferase Activity (GO:0051347)	6/135	0.040875424916892396	0.1704392717864917	2.467799642218247	7.8901138064484995	DCUN1D5;XRCC5;NVL;PTGES3;DCUN1D2;RPS2
Regulation Of Protein Ubiquitination (GO:0031396)	5/101	0.04055691352421081	0.16949992824601207	2.76175	8.851544128603885	BAG2;RPS3;AKT1;UBE3A;CDK5RAP3
Regulation Of Insulin Receptor Signaling Pathway (GO:0046626)	3/41	0.04052542116957672	0.16949992824601207	4.180181314530345	13.400933184470926	NUCKS1;PTPN11;SNX5
Regulation Of TORC1 Signaling (GO:1903432)	3/41	0.04052542116957672	0.16949992824601207	4.180181314530345	13.400933184470926	MIOS;RRAGB;TELO2
DNA Replication (GO:0006260)	4/69	0.039729027326080094	0.1671929899972537	3.260948636028508	10.518754594283182	POLDIP2;MCM8;WDR18;POLD2
Regulation Of Cell Cycle G1/S Phase Transition (GO:1902806)	4/69	0.039729027326080094	0.1671929899972537	3.260948636028508	10.518754594283182	SMARCC1;CCNH;ACTL6A;PHB2
Regulation Of Proteasomal Ubiquitin-Dependent Protein Catabolic Process (GO:0032434)	5/100	0.039122615406790795	0.16540677862685038	2.7909052631578946	9.045476285639285	USP5;BAG2;GLMN;RPL11;UBQLN4
snRNA 3'-End Processing (GO:0034472)	2/17	0.03906955991465856	0.16540677862685038	7.053503184713376	22.870360786575258	EXOSC5;TUT1
Heme Biosynthetic Process (GO:0006783)	2/17	0.03906955991465856	0.16540677862685038	7.053503184713376	22.870360786575258	ABCB6;HMBS
mRNA Cis Splicing, Via Spliceosome (GO:0045292)	2/17	0.03906955991465856	0.16540677862685038	7.053503184713376	22.870360786575258	CLNS1A;DDX23
Oxoacid Metabolic Process (GO:0043436)	2/17	0.03906955991465856	0.16540677862685038	7.053503184713376	22.870360786575258	LIPT2;LIPT1
Polyol Metabolic Process (GO:0019751)	2/17	0.03906955991465856	0.16540677862685038	7.053503184713376	22.870360786575258	IPPK;IMPA2
protein-DNA Complex Disassembly (GO:0032986)	2/17	0.03906955991465856	0.16540677862685038	7.053503184713376	22.870360786575258	SMARCC1;RPL17
Replication Fork Processing (GO:0031297)	3/40	0.03806982428582513	0.16361924480290801	4.29328850381482	14.031897887222144	PARP1;CARM1;NUCKS1
mRNA Destabilization (GO:0061157)	3/40	0.03806982428582513	0.16361924480290801	4.29328850381482	14.031897887222144	METTL16;PUM1;TARDBP
Positive Regulation Of Innate Immune Response (GO:0045089)	3/40	0.03806982428582513	0.16361924480290801	4.29328850381482	14.031897887222144	RPS19;POLR3B;POLR3G
Positive Regulation Of Ossification (GO:0045778)	3/40	0.03806982428582513	0.16361924480290801	4.29328850381482	14.031897887222144	RXRB;FZD9;PTPN11
Regulation Of Chromosome Organization (GO:0033044)	3/39	0.03569295104719801	0.15486822196612407	4.412679425837321	14.706587077684702	XRCC5;RUVBL2;RUVBL1
Carboxylic Acid Transmembrane Transport (GO:1905039)	3/39	0.03569295104719801	0.15486822196612407	4.412679425837321	14.706587077684702	SLC7A6;SLC38A10;SLC19A1
Modulation By Host Of Symbiont Process (GO:0051851)	3/39	0.03569295104719801	0.15486822196612407	4.412679425837321	14.706587077684702	TFAP4;NUCKS1;TARDBP
Positive Regulation Of Transcription By RNA Polymerase II (GO:0045944)	24/864	0.03490499675707386	0.15254154832778913	1.5274398868458274	5.124752187914707	EIF5A;CREBZF;TCERG1;XRCC6;NUFIP1;USP16;ELL;PARP1;ATMIN;NCBP1;CRTC1;LARP7;NUCKS1;RXRB;KAT2A;RGCC;TFDP1;MYBBP1A;MED21;RUVBL2;PCBP1;RFX5;TAF4B;GTF2I
DNA Biosynthetic Process (GO:0071897)	2/16	0.03489505885753406	0.15254154832778913	7.557552320291173	25.358686931898163	POLDIP2;POLD2
Alternative mRNA Splicing, Via Spliceosome (GO:0000380)	2/16	0.03489505885753406	0.15254154832778913	7.557552320291173	25.358686931898163	RBM17;NCBP1
Regulation Of Nucleocytoplasmic Transport (GO:0046822)	2/16	0.03489505885753406	0.15254154832778913	7.557552320291173	25.358686931898163	KHDRBS1;TPR
Regulation Of Phosphatase Activity (GO:0010921)	2/16	0.03489505885753406	0.15254154832778913	7.557552320291173	25.358686931898163	URI1;CDK5RAP3
Regulation Of Protein Deacetylation (GO:0090311)	2/16	0.03489505885753406	0.15254154832778913	7.557552320291173	25.358686931898163	KAT2A;WDR5
Positive Regulation By Host Of Viral Process (GO:0044794)	2/16	0.03489505885753406	0.15254154832778913	7.557552320291173	25.358686931898163	EEF1A1;NUCKS1
Positive Regulation Of Embryonic Development (GO:0040019)	2/16	0.03489505885753406	0.15254154832778913	7.557552320291173	25.358686931898163	RBM19;TLE6
Positive Regulation Of Extracellular Matrix Organization (GO:1903055)	2/16	0.03489505885753406	0.15254154832778913	7.557552320291173	25.358686931898163	RGCC;COLGALT1
Protein Import Into Mitochondrial Matrix (GO:0030150)	2/16	0.03489505885753406	0.15254154832778913	7.557552320291173	25.358686931898163	GRPEL2;TOMM20
Negative Regulation Of Developmental Process (GO:0051093)	5/96	0.03369832600332214	0.150895459788275	2.913934065934066	9.87913140030954	SMARCC1;SF3B3;PARP1;ACTL6A;ANP32B
Regulation Of Protein Import Into Nucleus (GO:0042306)	3/38	0.033395383795060504	0.14990816725782716	4.538892686261107	15.429228562965736	TRIM28;TPR;IPO5
Cellular Response To Glucose Starvation (GO:0042149)	3/38	0.033395383795060504	0.14990816725782716	4.538892686261107	15.429228562965736	MYBBP1A;HNRNPA1;RRP8
mRNA Transcription (GO:0009299)	3/38	0.033395383795060504	0.14990816725782716	4.538892686261107	15.429228562965736	RXRB;NCBP1;TAF4B
Positive Regulation Of Lymphocyte Differentiation (GO:0045621)	3/38	0.033395383795060504	0.14990816725782716	4.538892686261107	15.429228562965736	SMARCC1;XRCC6;ACTL6A
Regulation Of Amide Metabolic Process (GO:0034248)	3/38	0.033395383795060504	0.14990816725782716	4.538892686261107	15.429228562965736	ELP2;GEMIN5;ELP3
Protein Autoubiquitination (GO:0051865)	4/65	0.03294218314535201	0.14972222239562488	3.4752003352013827	11.86086319232128	RNF157;UBE3A;RNFT1;RNF187
Positive Regulation Of Stem Cell Population Maintenance (GO:1902459)	3/37	0.031177636872199002	0.14205750334250072	4.672530256121587	16.2045882171405	SMARCC1;SF3B3;ACTL6A
Regulation Of Histone Modification (GO:0031056)	2/15	0.030907488077412417	0.14118043548928585	8.139147476727095	28.29783626944864	KAT2A;WDR5
Regulation Of rRNA Processing (GO:2000232)	2/15	0.030907488077412417	0.14118043548928585	8.139147476727095	28.29783626944864	USP36;WDR75
Regulation Of Telomere Maintenance In Response To DNA Damage (GO:1904505)	2/15	0.030907488077412417	0.14118043548928585	8.139147476727095	28.29783626944864	RUVBL2;RUVBL1
Regulation Of Tubulin Deacetylation (GO:0090043)	2/15	0.030907488077412417	0.14118043548928585	8.139147476727095	28.29783626944864	KAT2A;WDR5
Mitochondrial Cytochrome C Oxidase Assembly (GO:0033617)	2/15	0.030907488077412417	0.14118043548928585	8.139147476727095	28.29783626944864	COX19;SCO2
Negative Regulation Of mRNA Processing (GO:0050686)	2/15	0.030907488077412417	0.14118043548928585	8.139147476727095	28.29783626944864	PCBP4;RNPS1
Nuclear-Transcribed mRNA Catabolic Process, Exonucleolytic (GO:0000291)	2/15	0.030907488077412417	0.14118043548928585	8.139147476727095	28.29783626944864	EXOSC5;EXOSC2
Positive Regulation Of Cyclin-Dependent Protein Serine/Threonine Kinase Activity (GO:0045737)	2/15	0.030907488077412417	0.14118043548928585	8.139147476727095	28.29783626944864	RGCC;AKT1
rRNA Catabolic Process (GO:0016075)	2/15	0.030907488077412417	0.14118043548928585	8.139147476727095	28.29783626944864	EXOSC5;EXOSC2
Response To UV (GO:0009411)	5/93	0.02995492787103756	0.13999500994741976	3.0135454545454547	10.571702580740432	PARP1;RUVBL2;RPL26;NOC2L;CDC25A
Positive Regulation Of Cell Cycle (GO:0045787)	4/63	0.029824048900927946	0.1397425796440387	3.593220338983051	12.620971569084384	RPS15A;RGCC;EIF4EBP1;AKT1
Response To Amino Acid Starvation (GO:1990928)	3/36	0.029040152698207575	0.13642118244274257	4.814267072640279	17.038056239973805	LARP1;MIOS;RRAGB
Regulation Of DNA-templated Transcription Elongation (GO:0032784)	3/36	0.029040152698207575	0.13642118244274257	4.814267072640279	17.038056239973805	ELL;PARP1;DDX39B
Positive Regulation Of DNA-binding Transcription Factor Activity (GO:0051091)	9/229	0.028356013963477287	0.13389930749506937	2.1750329380764164	7.749459956960781	USP14;RGCC;TFDP1;CRTC1;CAMK2A;RPS3;AKT1;PHB2;MBTPS2
N-terminal Protein Amino Acid Acetylation (GO:0006474)	2/14	0.027115408193426314	0.1283745106657527	8.81767515923567	31.811113516691666	NAA10;NAA16
Serine Family Amino Acid Metabolic Process (GO:0009069)	2/14	0.027115408193426314	0.1283745106657527	8.81767515923567	31.811113516691666	MTHFD1;SHMT1
Negative Regulation Of mRNA Splicing, Via Spliceosome (GO:0048025)	2/14	0.027115408193426314	0.1283745106657527	8.81767515923567	31.811113516691666	PCBP4;RNPS1
Positive Regulation By Host Of Viral Transcription (GO:0043923)	2/14	0.027115408193426314	0.1283745106657527	8.81767515923567	31.811113516691666	TFAP4;NUCKS1
Positive Regulation Of DNA Damage Response, Signal Transduction By P53 Class Mediator (GO:0043517)	2/14	0.027115408193426314	0.1283745106657527	8.81767515923567	31.811113516691666	RPL26;EEF1E1
Positive Regulation Of Telomere Maintenance In Response To DNA Damage (GO:1904507)	2/14	0.027115408193426314	0.1283745106657527	8.81767515923567	31.811113516691666	RUVBL2;RUVBL1
Positive Regulation Of Transcription By RNA Polymerase III (GO:0045945)	2/14	0.027115408193426314	0.1283745106657527	8.81767515923567	31.811113516691666	ELL;MYBBP1A
DNA Damage Response, Signal Transduction By P53 Class Mediator (GO:0030330)	3/35	0.026983297680647247	0.1283745106657527	4.9648624401913874	17.93575030182919	TFAP4;USP10;RPL26
Negative Regulation Of DNA Metabolic Process (GO:0051053)	3/35	0.026983297680647247	0.1283745106657527	4.9648624401913874	17.93575030182919	DFFA;XRCC5;RPS3
Negative Regulation Of Organelle Assembly (GO:1902116)	3/35	0.026983297680647247	0.1283745106657527	4.9648624401913874	17.93575030182919	KAT2A;USP10;LIMK2
Protein Localization To Chromosome (GO:0034502)	3/35	0.026983297680647247	0.1283745106657527	4.9648624401913874	17.93575030182919	PARP1;MCM8;XRCC5
mRNA Transcription By RNA Polymerase II (GO:0042789)	3/34	0.02500735799304107	0.12188572877037177	5.125173637907085	18.90463951390157	RXRB;NCBP1;TAF4B
Negative Regulation Of Response To Biotic Stimulus (GO:0002832)	3/34	0.02500735799304107	0.12188572877037177	5.125173637907085	18.90463951390157	PARP1;AKT1;BANF1
Regulation Of Mitotic Cell Cycle (GO:0007346)	6/119	0.02407779416125269	0.11798768136161024	2.8185840707964602	10.503355642891256	CUL9;PRMT5;TFAP4;CDC16;EIF4EBP1;CDK5RAP3
Regulation Of Exit From Mitosis (GO:0007096)	2/13	0.023527636224434427	0.11560335852978862	9.619571511291257	36.069348514985926	RGCC;PHB2
Spliceosomal tri-snRNP Complex Assembly (GO:0000244)	2/13	0.023527636224434427	0.11560335852978862	9.619571511291257	36.069348514985926	PRPF31;LSM2
Peptidyl-Methionine Modification (GO:0018206)	2/13	0.023527636224434427	0.11560335852978862	9.619571511291257	36.069348514985926	NAA16;METAP2
Positive Regulation Of Mitochondrial Translation (GO:0070131)	2/13	0.023527636224434427	0.11560335852978862	9.619571511291257	36.069348514985926	MRPS27;METTL8
Defense Response To Virus (GO:0051607)	7/151	0.023270593331258	0.11558999638313401	2.582162921348315	9.710391000997383	EXOSC5;TRIM28;NCBP1;G3BP1;PHB2;ATAD3A;AKAP1
Vitamin Transport (GO:0051180)	3/33	0.023112535169655047	0.11511942174913117	5.296172248803828	19.952694257251	SLC52A2;SLC19A1;CD320
Negative Regulation Of Immune Response (GO:0050777)	4/58	0.02282210342203626	0.11398512093753276	3.926517571884984	14.842337585695518	PARP1;WDR41;AKT1;BANF1
Response To Peptide (GO:1901652)	3/32	0.0212989415637511	0.10667073212919971	5.4789638673486225	21.08906831239386	EIF2B5;EIF2B3;EIF2B1
Positive Regulation Of Telomerase Activity (GO:0051973)	3/32	0.0212989415637511	0.10667073212919971	5.4789638673486225	21.08906831239386	NVL;XRCC5;PTGES3
Negative Regulation Of Transcription By RNA Polymerase II (GO:0000122)	19/608	0.0205402753668472	0.10344105434052135	1.7236682329338473	6.697084822946716	TCERG1;URI1;SF3B3;PARP1;RORC;IRF2BP2;LARP7;ZBTB12;NOC2L;TLE6;RPS14;MTA1;DNAJA3;TPR;SMYD2;HDGF;SINHCAF;KMT5A;RPL17
DNA Strand Elongation Involved In DNA Replication (GO:0006271)	2/12	0.020153252238465324	0.10177392380424988	10.581847133757961	41.3156539211206	POLD2;MCM3
Ribosome Disassembly (GO:0032790)	2/12	0.020153252238465324	0.10177392380424988	10.581847133757961	41.3156539211206	MCTS1;DENR
snRNA Transcription (GO:0009301)	2/12	0.020153252238465324	0.10177392380424988	10.581847133757961	41.3156539211206	ELL;SNAPC4
Exonucleolytic Catabolism Of Deadenylated mRNA (GO:0043928)	2/12	0.020153252238465324	0.10177392380424988	10.581847133757961	41.3156539211206	EXOSC5;EXOSC2
mRNA Cleavage Involved In mRNA Processing (GO:0098787)	2/12	0.020153252238465324	0.10177392380424988	10.581847133757961	41.3156539211206	NCBP1;TUT1
Regulation Of mRNA Processing (GO:0050684)	3/31	0.019566595646256194	0.10020301657716553	5.674812030075188	22.324321634205383	NCBP1;LARP7;METTL16
Regulation Of Transcription By RNA Polymerase I (GO:0006356)	3/31	0.019566595646256194	0.10020301657716553	5.674812030075188	22.324321634205383	MYBBP1A;CARM1;WDR75
Regulation Of Ubiquitin-Protein Transferase Activity (GO:0051438)	3/31	0.019566595646256194	0.10020301657716553	5.674812030075188	22.324321634205383	DCUN1D5;DCUN1D2;RPS2
mRNA Transport (GO:0051028)	4/55	0.01915504350398751	0.09893144627911732	4.15786506295809	16.445143115459626	NCBP1;DDX39B;TPR;RAE1
Regulation Of Mitotic Cell Cycle Phase Transition (GO:1901990)	5/82	0.018523500187582476	0.0959422317408118	3.4451948051948054	13.741900447563559	SMARCC1;RGCC;TFAP4;CCNH;ACTL6A
Positive Regulation Of Cellular Component Biogenesis (GO:0044089)	5/82	0.018523500187582476	0.0959422317408118	3.4451948051948054	13.741900447563559	USP16;RGCC;TPR;RPS3;BID
Regulation Of Cell Differentiation (GO:0045595)	8/177	0.01819356969326951	0.09477338023599992	2.516638444414848	10.08338269216511	SMARCC1;MTA1;NSUN2;ACTL6A;RORC;PA2G4;ANP32B;CDK5RAP3
RNA 3'-End Processing (GO:0031123)	3/30	0.01791541709397897	0.09359260999095911	5.885167464114833	23.67069466698492	SUPV3L1;NCBP1;ELAC2
RNA Stabilization (GO:0043489)	3/30	0.01791541709397897	0.09359260999095911	5.885167464114833	23.67069466698492	LARP1;NSUN2;PABPC1
Transcription Initiation-Coupled Chromatin Remodeling (GO:0045815)	3/30	0.01791541709397897	0.09359260999095911	5.885167464114833	23.67069466698492	N6AMT1;WDR5;NOC2L
Interstrand Cross-Link Repair (GO:0036297)	3/30	0.01791541709397897	0.09359260999095911	5.885167464114833	23.67069466698492	MCM8;ERCC6L2;NUCKS1
Organic Substance Transport (GO:0071702)	8/176	0.017647916489916267	0.0932671865658947	2.531694993109784	10.22080091795167	NDC1;SCAMP4;ABCA2;ABCB6;CAMK2A;NME4;SLC19A1;CD320
Cellular Response To Oxidative Stress (GO:0034599)	6/110	0.017052557688183034	0.09038352733853282	3.063332100591716	12.472219028792106	PARP1;ERCC6L2;RPS3;AKT1;PYCR1;PYCR2
DNA Strand Elongation (GO:0022616)	2/11	0.017001606094280006	0.09037695871169898	11.757961783439491	47.907197561577114	POLD2;MCM3
Adipose Tissue Development (GO:0060612)	2/11	0.017001606094280006	0.09037695871169898	11.757961783439491	47.907197561577114	RORC;VPS13B
Mitochondrion Distribution (GO:0048311)	2/11	0.017001606094280006	0.09037695871169898	11.757961783439491	47.907197561577114	CLUH;MSTO1
Negative Regulation By Host Of Viral Transcription (GO:0043922)	2/11	0.017001606094280006	0.09037695871169898	11.757961783439491	47.907197561577114	TFAP4;TARDBP
Positive Regulation Of Cellular Response To Insulin Stimulus (GO:1900078)	2/11	0.017001606094280006	0.09037695871169898	11.757961783439491	47.907197561577114	PTPN11;SNX5
pre-mRNA Cleavage Required For Polyadenylation (GO:0098789)	2/11	0.017001606094280006	0.09037695871169898	11.757961783439491	47.907197561577114	NCBP1;TUT1
Regulation Of Multicellular Organismal Development (GO:2000026)	4/53	0.016927269656284764	0.09037695871169898	4.3278346482362915	17.65249906463236	KAT2A;RUVBL2;RUVBL1;WDR5
Regulation Of Protein Binding (GO:0043393)	6/109	0.01637124120250444	0.08884452688403902	3.0931665421956684	12.719809369133394	PRMT7;BAG2;NVL;RPL11;AKT1;MARK3
Cellular Response To Amino Acid Stimulus (GO:0071230)	3/29	0.01634522176379041	0.08884452688403902	6.111704085388296	25.142448491111068	RRAGB;UBR1;IPO5
Signal Transduction By P53 Class Mediator (GO:0072331)	3/29	0.01634522176379041	0.08884452688403902	6.111704085388296	25.142448491111068	MYBBP1A;USP10;RRP8
Histone Deubiquitination (GO:0016578)	3/29	0.01634522176379041	0.08884452688403902	6.111704085388296	25.142448491111068	ENY2;KAT2A;SF3B3
Positive Regulation Of Viral Genome Replication (GO:0045070)	3/29	0.01634522176379041	0.08884452688403902	6.111704085388296	25.142448491111068	TOP2B;LARP1;PABPC1
Purine Nucleotide Metabolic Process (GO:0006163)	3/29	0.01634522176379041	0.08884452688403902	6.111704085388296	25.142448491111068	SLC4A7;MTHFD1;DNPH1
Regulation Of Stem Cell Population Maintenance (GO:2000036)	4/52	0.01587720435410046	0.08773482527584996	4.418130990415335	18.303746254666596	SMARCC1;KAT2A;SF3B3;ACTL6A
Regulation Of Cell Growth (GO:0001558)	9/206	0.015502694123828766	0.08592651804000212	2.4306628411682483	10.12794362517475	N6AMT1;SUPV3L1;URI1;DCUN1D5;NCBP1;AKT1;EXOSC2;ATAD3A;DNPH1
Negative Regulation Of Apoptotic Signaling Pathway (GO:2001234)	5/78	0.015214786759357446	0.08458863097404232	3.6344109589041094	15.211781677936022	URI1;TMBIM1;FZD9;AKT1;NOC2L
Response To Epidermal Growth Factor (GO:0070849)	3/28	0.014855716416642085	0.08284568234802243	6.356363636363636	26.756289857376792	EEF1A1;TPR;PTPN11
miRNA Processing (GO:0035196)	3/28	0.014855716416642085	0.08284568234802243	6.356363636363636	26.756289857376792	NCBP1;ZC3H7B;PUM1
Positive Regulation Of Protein Import Into Nucleus (GO:0042307)	3/28	0.014855716416642085	0.08284568234802243	6.356363636363636	26.756289857376792	TRIM28;TPR;IPO5
Negative Regulation Of Cell Cycle (GO:0045786)	5/77	0.014454184159260105	0.08135512941651662	3.685	15.612502406855555	TFAP4;IPO7;NUDT6;RRP8;IPO5
Mitotic Cell Cycle Phase Transition (GO:0044772)	6/106	0.014440377947707897	0.08135512941651662	3.18625	13.502457565159503	KHDRBS1;CDC34;CCNE2;CAMK2A;EIF4EBP1;CDC25A
RNA Splicing, Via Endonucleolytic Cleavage And Ligation (GO:0000394)	2/10	0.014082324420269512	0.0797559682119937	13.228105095541402	56.389227469663844	DDX1;TSEN2
Alpha-Amino Acid Biosynthetic Process (GO:1901607)	2/10	0.014082324420269512	0.0797559682119937	13.228105095541402	56.389227469663844	MTHFD1;CAD
snRNA Transcription By RNA Polymerase II (GO:0042795)	2/10	0.014082324420269512	0.0797559682119937	13.228105095541402	56.389227469663844	ELL;SNAPC4
tRNA Splicing, Via Endonucleolytic Cleavage And Ligation (GO:0006388)	2/10	0.014082324420269512	0.0797559682119937	13.228105095541402	56.389227469663844	DDX1;TSEN2
Tetrahydrofolate Metabolic Process (GO:0046653)	2/10	0.014082324420269512	0.0797559682119937	13.228105095541402	56.389227469663844	MTHFD1;SHMT1
Heterocycle Biosynthetic Process (GO:0018130)	2/10	0.014082324420269512	0.0797559682119937	13.228105095541402	56.389227469663844	PYCR1;PYCR2
Lipoprotein Catabolic Process (GO:0042159)	2/10	0.014082324420269512	0.0797559682119937	13.228105095541402	56.389227469663844	LYPLA2;ABHD17C
Positive Regulation Of Insulin Receptor Signaling Pathway (GO:0046628)	2/10	0.014082324420269512	0.0797559682119937	13.228105095541402	56.389227469663844	PTPN11;SNX5
Negative Regulation Of Protein Serine/Threonine Kinase Activity (GO:0071901)	5/76	0.01371950442885257	0.07968708962189767	3.737014084507042	16.027817145760782	TFAP4;AKT1;IPO7;CDK5RAP3;IPO5
Organic Anion Transport (GO:0015711)	5/76	0.01371950442885257	0.07968708962189767	3.737014084507042	16.027817145760782	SLC4A7;SLC25A17;SLC35C2;SLC52A2;SLC19A1
Regulation Of Protein Modification By Small Protein Conjugation Or Removal (GO:1903320)	3/27	0.013446493329099503	0.07860361695274243	6.621411483253588	28.531906583271997	DCUN1D5;DCUN1D2;COPS7A
Nuclear-Transcribed mRNA Catabolic Process (GO:0000956)	5/75	0.013010376097278382	0.07629956046726483	3.7905142857142855	16.45844365044144	EXOSC5;NCBP1;TUT1;EIF3E;RNPS1
Positive Regulation Of Double-Strand Break Repair (GO:2000781)	5/75	0.013010376097278382	0.07629956046726483	3.7905142857142855	16.45844365044144	SMARCC1;PARP1;RUVBL2;RUVBL1;ACTL6A
Regulation Of Proteasomal Protein Catabolic Process (GO:0061136)	4/49	0.012976439991281324	0.07629956046726483	4.713099041533546	20.476623764454104	USP14;BAG2;GLMN;UBQLN4
Regulation Of Protein Localization To Nucleus (GO:1900180)	4/49	0.012976439991281324	0.07629956046726483	4.713099041533546	20.476623764454104	NVL;LIMK2;TPR;CDK5RAP3
Carboxylic Acid Metabolic Process (GO:0019752)	3/26	0.012117024652367428	0.07198938175818295	6.9095069690035364	30.492647974029175	LIPT2;N6AMT1;LIPT1
Inner Mitochondrial Membrane Organization (GO:0007007)	3/26	0.012117024652367428	0.07198938175818295	6.9095069690035364	30.492647974029175	MTX3;DNAJC11;TIMM10
Cellular Response To Ionizing Radiation (GO:0071479)	4/48	0.012090857961724912	0.07198938175818295	4.820360151031077	21.283363420955766	XRCC6;XRCC5;NUCKS1;RPL26
Regulation Of Cell Division (GO:0051302)	5/73	0.011667239069494113	0.07000343441696467	3.9022352941176472	17.368733960684967	KAT2A;WDR5;KLHL21;PRPF40A;TLE6
Regulation Of Transcription Of Nucleolar Large rRNA By RNA Polymerase I (GO:1901836)	2/9	0.011405317666791079	0.06865850171598073	15.118289353958144	67.63432174816481	IPPK;PWP1
Serine Family Amino Acid Catabolic Process (GO:0009071)	2/9	0.011405317666791079	0.06865850171598073	15.118289353958144	67.63432174816481	GCSH;SHMT1
Peptidyl-Amino Acid Modification (GO:0018193)	2/9	0.011405317666791079	0.06865850171598073	15.118289353958144	67.63432174816481	TTLL4;METAP2
Positive Regulation Of Heterochromatin Formation (GO:0031453)	2/9	0.011405317666791079	0.06865850171598073	15.118289353958144	67.63432174816481	TRIM28;TPR
Positive Regulation Of Cellular Process (GO:0048522)	18/530	0.011193484655412075	0.06828776880382266	1.8798828125	8.44522953076641	MCTS1;N6AMT1;SMARCC1;NCBP1;PRMT1;ACTL6A;NOP2;PA2G4;NCMAP;DNPH1;TBRG4;RPS4X;SUPV3L1;RPS15A;AKT1;RPL17;EXOSC2;RNF187
Positive Regulation Of Ubiquitin-Protein Transferase Activity (GO:0051443)	3/25	0.01086665660672176	0.06651711013811501	7.223792953458025	32.66639774910775	DCUN1D5;DCUN1D2;RPS2
Positive Regulation Of Response To Stimulus (GO:0048584)	5/70	0.009834333004432276	0.06040141014208743	4.082707692307692	18.869767260995367	TRIM28;RUVBL2;RUVBL1;ACTL6A;RPS3
RNA Splicing, Via Transesterification Reactions (GO:0000375)	3/24	0.009694603467060517	0.05974504780717295	7.568010936431989	35.08670553316531	SF3B3;DDX23;TXNL4A
Nuclear-Transcribed mRNA Catabolic Process, Nonsense-Mediated Decay (GO:0000184)	3/24	0.009694603467060517	0.05974504780717295	7.568010936431989	35.08670553316531	NCBP1;EIF3E;RNPS1
Positive Regulation Of TORC1 Signaling (GO:1904263)	3/24	0.009694603467060517	0.05974504780717295	7.568010936431989	35.08670553316531	MIOS;RRAGB;TELO2
Regulation Of Interferon-Beta Production (GO:0032648)	4/45	0.00966970041954575	0.05974504780717295	5.173536974986363	23.998785774382636	POLR3B;POLR3G;PTPN11;TRIM65
Negative Regulation Of Innate Immune Response (GO:0045824)	4/45	0.00966970041954575	0.05974504780717295	5.173536974986363	23.998785774382636	RPS19;PARP1;AKT1;BANF1
Negative Regulation Of Nucleic Acid-Templated Transcription (GO:1903507)	15/405	0.009530172243646575	0.05974432116879129	2.05422138836773	9.558892954450128	EIF4A2;CREBZF;KHDRBS1;PCGF6;XRCC6;PARP1;XRCC5;PA2G4;PHB2;RRP8;HNRNPL;TFAP4;MTA1;MYBBP1A;TRIM28
Cellular Response To UV (GO:0034644)	5/69	0.009270182023369497	0.058315539510331305	4.146625	19.410153681089962	PARP1;RUVBL2;RPL26;NOC2L;CDC25A
Golgi Ribbon Formation (GO:0090161)	2/8	0.008980787410912057	0.056691220531382355	17.638535031847134	83.12455459427771	PRMT5;TMED5
tRNA Threonylcarbamoyladenosine Metabolic Process (GO:0070525)	2/8	0.008980787410912057	0.056691220531382355	17.638535031847134	83.12455459427771	TPRKB;METTL8
Histone H3-K14 Acetylation (GO:0044154)	2/8	0.008980787410912057	0.056691220531382355	17.638535031847134	83.12455459427771	KAT2A;WDR5
Homologous Recombination (GO:0035825)	2/8	0.008980787410912057	0.056691220531382355	17.638535031847134	83.12455459427771	MRPL36;NUCKS1
Internal Protein Amino Acid Acetylation (GO:0006475)	2/8	0.008980787410912057	0.056691220531382355	17.638535031847134	83.12455459427771	KAT2A;NAA10
mRNA Pseudouridine Synthesis (GO:1990481)	2/8	0.008980787410912057	0.056691220531382355	17.638535031847134	83.12455459427771	TRUB1;PUS7L
Positive Regulation Of Transcription Of Nucleolar Large rRNA By RNA Polymerase I (GO:1901838)	2/8	0.008980787410912057	0.056691220531382355	17.638535031847134	83.12455459427771	IPPK;PWP1
Positive Regulation Of Nucleocytoplasmic Transport (GO:0046824)	4/44	0.008938969588824255	0.056691220531382355	5.303035143769968	25.016193051088802	KHDRBS1;TRIM28;TPR;IPO5
RNA Polyadenylation (GO:0043631)	3/23	0.008599941331849287	0.05583819050465002	7.946650717703349	37.79426999985029	CPSF1;TUT1;PABPC1
Regulation Of Transcription By RNA Polymerase III (GO:0006359)	3/23	0.008599941331849287	0.05583819050465002	7.946650717703349	37.79426999985029	ELL;MYBBP1A;POLR3G
Monoubiquitinated Histone H2A Deubiquitination (GO:0035522)	3/23	0.008599941331849287	0.05583819050465002	7.946650717703349	37.79426999985029	ENY2;KAT2A;SF3B3
Monoubiquitinated Histone Deubiquitination (GO:0035521)	3/23	0.008599941331849287	0.05583819050465002	7.946650717703349	37.79426999985029	ENY2;KAT2A;SF3B3
Negative Regulation Of Catalytic Activity (GO:0043086)	3/23	0.008599941331849287	0.05583819050465002	7.946650717703349	37.79426999985029	CAND1;CAMK2A;TMBIM1
DNA-templated DNA Replication (GO:0006261)	5/67	0.00820951313168824	0.05427234499421535	4.280645161290322	20.557634263485237	CDC34;POLDIP2;WDR18;POLD2;MCM3
Protein K48-linked Ubiquitination (GO:0070936)	5/67	0.00820951313168824	0.05427234499421535	4.280645161290322	20.557634263485237	RNF126;CDC34;UBE3A;TRIM65;RNF187
Establishment Of Protein Localization To Mitochondrion (GO:0072655)	4/42	0.007587705677076452	0.05052911692646517	5.582478560618799	27.24933958165651	GRPEL2;AKT1;TIMM10;TOMM20
Positive Regulation Of DNA Recombination (GO:0045911)	4/42	0.007587705677076452	0.05052911692646517	5.582478560618799	27.24933958165651	PARP1;RUVBL2;RUVBL1;ACTL6A
Positive Regulation Of Transcription Elongation By RNA Polymerase II (GO:0032968)	4/42	0.007587705677076452	0.05052911692646517	5.582478560618799	27.24933958165651	TCERG1;ELL;NCBP1;MED21
Response To Hexose (GO:0009746)	3/22	0.007581601684505035	0.05052911692646517	8.365147318055906	40.838906833419074	EIF2B5;EIF2B3;EIF2B1
mRNA Polyadenylation (GO:0006378)	3/22	0.007581601684505035	0.05052911692646517	8.365147318055906	40.838906833419074	CPSF1;TUT1;PABPC1
Protein Neddylation (GO:0045116)	3/22	0.007581601684505035	0.05052911692646517	8.365147318055906	40.838906833419074	DCUN1D5;DCUN1D2;COPS7A
Double-Strand Break Repair (GO:0006302)	8/150	0.007213193964840175	0.049114556659473556	2.9975997463882975	14.78369262942593	XRCC6;MTA1;PARP1;XRCC5;MCM8;DDX1;NUCKS1;MRPL36
Regulation Of Cytoplasmic Translational Elongation (GO:1900247)	2/7	0.006819233776005846	0.04660664287510762	21.16687898089172	105.58056514187257	DPH1;DPH5
Regulation Of Intrinsic Apoptotic Signaling Pathway By P53 Class Mediator (GO:1902253)	2/7	0.006819233776005846	0.04660664287510762	21.16687898089172	105.58056514187257	EIF5A;RPS7
Endonucleolytic Cleavage In ITS1 To Separate SSU-rRNA From 5.8S rRNA And LSU-rRNA From Tricistronic rRNA Transcript (SSU-rRNA, 5.8S rRNA, LSU-rRNA) (GO:0000447)	2/7	0.006819233776005846	0.04660664287510762	21.16687898089172	105.58056514187257	RPP40;UTP20
Late Nucleophagy (GO:0044805)	2/7	0.006819233776005846	0.04660664287510762	21.16687898089172	105.58056514187257	ATG9B;ATG2B
Macromolecule Depalmitoylation (GO:0098734)	2/7	0.006819233776005846	0.04660664287510762	21.16687898089172	105.58056514187257	LYPLA2;ABHD17C
ncRNA Export From Nucleus (GO:0097064)	2/7	0.006819233776005846	0.04660664287510762	21.16687898089172	105.58056514187257	XPOT;NOL6
Protein Depalmitoylation (GO:0002084)	2/7	0.006819233776005846	0.04660664287510762	21.16687898089172	105.58056514187257	LYPLA2;ABHD17C
rRNA Pseudouridine Synthesis (GO:0031118)	2/7	0.006819233776005846	0.04660664287510762	21.16687898089172	105.58056514187257	NHP2;NOP10
Positive Regulation Of DNA Biosynthetic Process (GO:2000573)	5/64	0.006780851210767316	0.04660664287510762	4.49871186440678	22.465004367494736	RGCC;NVL;XRCC5;PTGES3;HNRNPA1
Regulation Of Mitochondrial Translation (GO:0070129)	3/21	0.006638364730971056	0.04660664287510762	8.830143540669857	44.28219519652444	MRPS27;METTL8;LRPPRC
Translesion Synthesis (GO:0019985)	3/21	0.006638364730971056	0.04660664287510762	8.830143540669857	44.28219519652444	POLDIP2;USP10;POLD2
Protein Localization To Chromatin (GO:0071168)	3/21	0.006638364730971056	0.04660664287510762	8.830143540669857	44.28219519652444	PARP1;MCM8;RUVBL2
DNA Recombination (GO:0006310)	4/39	0.005824620714747518	0.041689608107917275	6.0615244180739385	31.19055219292323	SUPV3L1;XRCC6;XRCC5;MRPL36
mRNA Catabolic Process (GO:0006402)	4/39	0.005824620714747518	0.041689608107917275	6.0615244180739385	31.19055219292323	SUPV3L1;METTL16;SND1;LSM2
Response To Gamma Radiation (GO:0010332)	3/20	0.005768852504028986	0.041618150207637684	9.34984520123839	48.201089519802316	XRCC6;XRCC5;RPL26
Histone H2A Acetylation (GO:0043968)	3/20	0.005768852504028986	0.041618150207637684	9.34984520123839	48.201089519802316	RUVBL2;ACTL6A;RUVBL1
Negative Regulation Of Cyclin-Dependent Protein Kinase Activity (GO:1904030)	3/20	0.005768852504028986	0.041618150207637684	9.34984520123839	48.201089519802316	TFAP4;IPO7;IPO5
Transcription By RNA Polymerase II (GO:0006366)	9/174	0.005488374163271898	0.04007174389087675	2.904874835309618	15.120231434514068	RXRB;TFDP1;ELL;NCBP1;PARP1;CCNH;SNAPC4;TAF4B;ELP2
Histone H4 Acetylation (GO:0043967)	4/38	0.005303965646629552	0.03888149010311502	6.239992482616049	32.693195752882424	RUVBL2;RUVBL1;ACTL6A;WDR5
Regulation Of Histone Deacetylation (GO:0031063)	3/19	0.004971521742136804	0.03659201023159801	9.93450956937799	52.69292983908048	KAT2A;WDR5;RRP8
Negative Regulation Of RNA Splicing (GO:0033119)	3/19	0.004971521742136804	0.03659201023159801	9.93450956937799	52.69292983908048	RPS26;PCBP4;RNPS1
Negative Regulation Of Cyclin-Dependent Protein Serine/Threonine Kinase Activity (GO:0045736)	3/19	0.004971521742136804	0.03659201023159801	9.93450956937799	52.69292983908048	TFAP4;IPO7;IPO5
Porphyrin-Containing Compound Biosynthetic Process (GO:0006779)	3/19	0.004971521742136804	0.03659201023159801	9.93450956937799	52.69292983908048	ABCB6;RSAD1;HMBS
Purine Nucleotide Biosynthetic Process (GO:0006164)	3/19	0.004971521742136804	0.03659201023159801	9.93450956937799	52.69292983908048	SLC4A7;MTHFD1;NMNAT3
AMP Biosynthetic Process (GO:0006167)	2/6	0.004931463052684724	0.03659201023159801	26.4593949044586	140.55546947447922	ATIC;APRT
ATF6-mediated Unfolded Protein Response (GO:0036500)	2/6	0.004931463052684724	0.03659201023159801	26.4593949044586	140.55546947447922	CREBZF;MBTPS2
Regulation Of Mitochondrial mRNA Stability (GO:0044528)	2/6	0.004931463052684724	0.03659201023159801	26.4593949044586	140.55546947447922	FASTKD1;TBRG4
Citrulline Metabolic Process (GO:0000052)	2/6	0.004931463052684724	0.03659201023159801	26.4593949044586	140.55546947447922	DDAH1;CAD
Formation Of Translation Preinitiation Complex (GO:0001731)	2/6	0.004931463052684724	0.03659201023159801	26.4593949044586	140.55546947447922	MCTS1;DHX29
Transcription-Dependent Tethering Of RNA Polymerase II Gene DNA At Nuclear Periphery (GO:0000972)	2/6	0.004931463052684724	0.03659201023159801	26.4593949044586	140.55546947447922	NUP155;RAE1
Glycine Metabolic Process (GO:0006544)	2/6	0.004931463052684724	0.03659201023159801	26.4593949044586	140.55546947447922	GCSH;SHMT1
Regulation Of Double-Strand Break Repair Via Homologous Recombination (GO:0010569)	5/59	0.004801487780517148	0.03659201023159801	4.916	26.24568559989408	PARP1;RUVBL2;RUVBL1;ACTL6A;UBQLN4
DNA Damage Response (GO:0006974)	14/337	0.004613166930179792	0.03584075845755069	2.315930199831129	12.457019589787869	USP16;DCUN1D5;PARP1;XRCC5;MCM8;USP10;MRPL36;UNG;ENDOV;TRIM28;ALKBH1;RPS3;BID;UBQLN4
Positive Regulation Of Type I Interferon Production (GO:0032481)	5/58	0.0044615288662101515	0.03481141407197449	5.0089056603773585	27.10951866594988	POLR3B;G3BP1;POLR3G;PTPN11;TRIM65
Internal Peptidyl-Lysine Acetylation (GO:0018393)	4/36	0.0043579330629247345	0.034149665122401585	6.630391373801917	36.04119898938511	KAT2A;RUVBL2;RUVBL1;ACTL6A
Negative Regulation Of Ubiquitin-Dependent Protein Catabolic Process (GO:2000059)	4/36	0.0043579330629247345	0.034149665122401585	6.630391373801917	36.04119898938511	RPL5;RPS7;RPL11;RPL17
Histone mRNA Metabolic Process (GO:0008334)	3/18	0.004244656516465285	0.03355124150840821	10.59712918660287	57.88251974610798	LSM11;NCBP1;TUT1
Cellular Response To Light Stimulus (GO:0071482)	5/57	0.004139054160404988	0.0328593906708134	5.105384615384615	28.01471563795859	PARP1;RUVBL2;RPL26;NOC2L;CDC25A
mRNA Export From Nucleus (GO:0006406)	5/57	0.004139054160404988	0.0328593906708134	5.105384615384615	28.01471563795859	ENY2;NCBP1;DDX39B;TPR;RAE1
Organelle Organization (GO:0006996)	15/367	0.003989911209249387	0.03195444307671976	2.278616962305987	12.587048886483167	CLUH;PARP1;NAA10;MTX3;VPS13B;PRPF40A;BCS1L;PHB2;ATAD3A;MSTO1;NOA1;DNAJA3;GORASP1;REEP6;BLZF1
Release Of Cytochrome C From Mitochondria (GO:0001836)	3/17	0.0035863606143333557	0.028849573437424957	11.354408749145591	63.932330869385495	GGCT;FZD9;BID
Nucleotide Biosynthetic Process (GO:0009165)	3/17	0.0035863606143333557	0.028849573437424957	11.354408749145591	63.932330869385495	SLC4A7;MTHFD1;NMNAT3
Positive Regulation Of Translational Initiation (GO:0045948)	3/17	0.0035863606143333557	0.028849573437424957	11.354408749145591	63.932330869385495	EIF2B5;KHDRBS1;LARP1
Positive Regulation Of Intrinsic Apoptotic Signaling Pathway (GO:2001244)	4/34	0.0035327373316590173	0.028800522282314323	7.072843450479233	39.931026799518484	EIF5A;RPS7;RPS3;BID
Positive Regulation Of Protein Ubiquitination (GO:0031398)	6/78	0.0033494071685723713	0.027428928975065638	4.429086538461538	25.241239784756875	MTA1;DCUN1D5;DCUN1D2;UBE3A;RPS2;CDK5RAP3
Regulation Of Protein Serine/Threonine Kinase Activity (GO:0071900)	7/104	0.0033477845569660123	0.027428928975065638	3.8387582532144098	21.87883559451371	CCNE2;CCNH;AKT1;CNPPD1;CDK5RAP3;CDC25A;TELO2
Regulation Of Stress Granule Assembly (GO:0062028)	2/5	0.0033285954789073952	0.027428928975065638	35.28025477707006	201.28108038357078	USP10;G3BP1
snoRNA Localization (GO:0048254)	2/5	0.0033285954789073952	0.027428928975065638	35.28025477707006	201.28108038357078	ZNHIT6;PRPF31
tRNA Transport (GO:0051031)	2/5	0.0033285954789073952	0.027428928975065638	35.28025477707006	201.28108038357078	XPOT;TOMM20
Histone Arginine Methylation (GO:0034969)	2/5	0.0033285954789073952	0.027428928975065638	35.28025477707006	201.28108038357078	PRMT5;WDR77
Multi-Pass Transmembrane Protein Insertion Into ER Membrane (GO:0160063)	2/5	0.0033285954789073952	0.027428928975065638	35.28025477707006	201.28108038357078	NCLN;NOMO1
Polyadenylation-Dependent snoRNA 3'-End Processing (GO:0071051)	2/5	0.0033285954789073952	0.027428928975065638	35.28025477707006	201.28108038357078	EXOSC5;EXOSC2
Positive Regulation Of Intrinsic Apoptotic Signaling Pathway By P53 Class Mediator (GO:1902255)	2/5	0.0033285954789073952	0.027428928975065638	35.28025477707006	201.28108038357078	RPS7;RPL26
Positive Regulation Of mRNA Binding (GO:1902416)	2/5	0.0033285954789073952	0.027428928975065638	35.28025477707006	201.28108038357078	EIF3E;EIF3D
Proline Metabolic Process (GO:0006560)	2/5	0.0033285954789073952	0.027428928975065638	35.28025477707006	201.28108038357078	PYCR1;PYCR2
Pyrimidine Ribonucleotide Biosynthetic Process (GO:0009220)	2/5	0.0033285954789073952	0.027428928975065638	35.28025477707006	201.28108038357078	CAD;DHODH
Positive Regulation Of Double-Strand Break Repair Via Homologous Recombination (GO:1905168)	4/33	0.0031630421992180345	0.02738290818180184	7.316954941059821	42.11800963825162	PARP1;RUVBL2;RUVBL1;ACTL6A
Regulation Of G1/S Transition Of Mitotic Cell Cycle (GO:2000045)	7/102	0.003003699800149709	0.026127876730488858	3.9198107628622116	22.765910022752642	SMARCC1;LSM11;RGCC;TFDP1;CCNH;ACTL6A;AKT1
DNA Modification (GO:0006304)	3/16	0.0029945496606625203	0.026127876730488858	12.228192859771807	71.05755697428012	EXOSC5;PARP1;UNG
Negative Regulation Of DNA-templated Transcription, Elongation (GO:0032785)	3/16	0.0029945496606625203	0.026127876730488858	12.228192859771807	71.05755697428012	TCERG1;PARP1;LARP7
Histone Modification (GO:0016570)	6/76	0.0029407736421838276	0.025953041172282514	4.555906593406593	26.55675579913213	ENY2;MTA1;RUVBL2;CARM1;RUVBL1;ACTL6A
Positive Regulation Of DNA Metabolic Process (GO:0051054)	7/101	0.002842147645191194	0.025204997165646788	3.9616304087975136	23.227812791212248	OTUD4;RGCC;TRIM28;RUVBL2;RUVBL1;ACTL6A;RPS3
Apoptotic Mitochondrial Changes (GO:0008637)	4/32	0.002820620358453676	0.0251367049591607	7.578502966681881	44.49186334096403	GGCT;CAMK2A;FZD9;BID
Positive Regulation Of Interferon-Beta Production (GO:0032728)	4/32	0.002820620358453676	0.0251367049591607	7.578502966681881	44.49186334096403	POLR3B;POLR3G;PTPN11;TRIM65
protein-DNA Complex Organization (GO:0071824)	5/52	0.0027713086956856823	0.02494177826117114	5.64936170212766	33.26590266033716	USP36;TRIM28;NUCKS1;BANF1;RPL17
Regulation Of Alternative mRNA Splicing, Via Spliceosome (GO:0000381)	5/51	0.0025431330124918235	0.02300206873985142	5.772347826086957	34.48607523373368	HNRNPL;KHDRBS1;RBM25;RNPS1;HNRNPA1
Histone H3 Acetylation (GO:0043966)	4/31	0.0025044511073782313	0.02276546056606812	7.859424920127796	47.075484954234554	ENY2;KAT2A;SF3B3;WDR5
Positive Regulation Of G1/S Transition Of Mitotic Cell Cycle (GO:1900087)	4/31	0.0025044511073782313	0.02276546056606812	7.859424920127796	47.075484954234554	LSM11;RGCC;TFDP1;AKT1
Positive Regulation Of RNA Splicing (GO:0033120)	4/31	0.0025044511073782313	0.02276546056606812	7.859424920127796	47.075484954234554	PRMT5;NCBP1;CLNS1A;WDR77
Purine-Containing Compound Biosynthetic Process (GO:0072522)	3/15	0.0024669429834824064	0.02276546056606812	13.247607655502392	79.54891059057324	SLC4A7;MTHFD1;SHMT1
Regulation Of DNA Strand Elongation (GO:0060382)	3/15	0.0024669429834824064	0.02276546056606812	13.247607655502392	79.54891059057324	RUVBL2;RUVBL1;NUCKS1
Negative Regulation Of Cellular Biosynthetic Process (GO:0031327)	8/125	0.0024066361851780545	0.0224372542802754	3.6408607469700716	21.952661915777647	KAT2A;LARP1;IFRD2;SHMT1;SERBP1;RPS3;RPL13A;NHLRC1
Macromolecule Catabolic Process (GO:0009057)	6/73	0.0023991834432117117	0.0224372542802754	4.760332950631458	28.71731228492618	SUPV3L1;EXOSC5;NCBP1;PABPC4;EXOSC2;EXOSC1
Protein Ubiquitination (GO:0016567)	16/382	0.0023617035364897404	0.02224651310538004	2.3403641800608748	14.155393370378459	CUL9;RNF44;USP5;KLHL21;KLHL2;UBE3A;UBR1;RNFT1;RNF157;RNF126;CDC34;CAND1;NHLRC1;THOP1;RNF187;ASB1
Positive Regulation Of Cell Growth (GO:0030307)	7/97	0.0022614812257676113	0.021413400356487068	4.138202247191011	25.208832586724252	N6AMT1;RNF157;SUPV3L1;NCBP1;AKT1;DNPH1;EXOSC2
Chromosome Organization (GO:0051276)	4/30	0.002213496079290478	0.021068774199738686	8.161956254608011	49.895524689459684	TOP2B;NAA10;NUP155;RAE1
Regulation Of Cyclin-Dependent Protein Kinase Activity (GO:1904029)	5/49	0.0021280826392904763	0.02036239072752677	6.0350909090909095	37.13110125087376	CCNE2;CCNH;CNPPD1;CDK5RAP3;CDC25A
Regulation Of Innate Immune Response (GO:0045088)	6/71	0.0020822927502355966	0.020029673121313832	4.9071005917159765	30.297841053949707	PARP1;POLR3B;AKT1;POLR3G;BANF1;PTPN11
Regulation Of Transcription Elongation By RNA Polymerase II (GO:0034243)	6/71	0.0020822927502355966	0.020029673121313832	4.9071005917159765	30.297841053949707	TCERG1;ELL;NCBP1;PARP1;MED21;LARP7
Positive Regulation Of Protein Localization To Nucleus (GO:1900182)	6/71	0.0020822927502355966	0.020029673121313832	4.9071005917159765	30.297841053949707	TRIM28;LIMK2;TPR;LARP7;CDK5RAP3;IPO5
Regulation Of mRNA Binding (GO:1902415)	2/4	0.0020220732010642665	0.019764134836208796	52.92197452229299	328.30845235987397	EIF3E;EIF3D
Regulation Of mRNA Export From Nucleus (GO:0010793)	2/4	0.0020220732010642665	0.019764134836208796	52.92197452229299	328.30845235987397	NSUN2;TPR
Regulation Of Ribonucleoprotein Complex Localization (GO:2000197)	2/4	0.0020220732010642665	0.019764134836208796	52.92197452229299	328.30845235987397	NSUN2;TPR
Cellular Response To Gamma Radiation (GO:0071480)	3/14	0.0020010551999334577	0.019764134836208796	14.452370595911265	89.80819628728952	XRCC6;XRCC5;RPL26
Folic Acid-Containing Compound Metabolic Process (GO:0006760)	3/14	0.0020010551999334577	0.019764134836208796	14.452370595911265	89.80819628728952	SHMT1;FPGS;SLC19A1
Negative Regulation Of Transcription Elongation By RNA Polymerase II (GO:0034244)	3/14	0.0020010551999334577	0.019764134836208796	14.452370595911265	89.80819628728952	TCERG1;PARP1;LARP7
rRNA Transcription (GO:0009303)	3/14	0.0020010551999334577	0.019764134836208796	14.452370595911265	89.80819628728952	GTF3C4;GTF3A;POLR1E
Monoubiquitinated Protein Deubiquitination (GO:0035520)	4/29	0.0019467008764463417	0.019764134836208796	8.488690095846646	52.983171063419455	ENY2;KAT2A;SF3B3;USP16
Negative Regulation Of Protein Modification By Small Protein Conjugation Or Removal (GO:1903321)	5/48	0.0019401917522590853	0.019764134836208796	6.175627906976744	38.566601557944466	RPL5;BAG2;RPL11;RPS3;AKT1
Chromatin Remodeling (GO:0006338)	11/205	0.0016940497262469467	0.017399900578061858	3.0267724797228652	19.31272536295376	SMARCC1;KAT2A;PCGF6;MTA1;MYBBP1A;RUVBL2;ACTL6A;RUVBL1;GLMN;DDX23;HDGF
Positive Regulation Of Growth (GO:0045927)	6/68	0.0016674870518138924	0.017224383296577595	5.145006203473946	32.90971085036152	N6AMT1;SUPV3L1;NCBP1;AKT1;DNPH1;EXOSC2
Dicarboxylic Acid Metabolic Process (GO:0043648)	5/46	0.0016011509404891002	0.01663367091319534	6.477268292682927	41.6943869680622	SHMT1;FPGS;L2HGDH;ALDH18A1;SLC19A1
tRNA 5'-End Processing (GO:0099116)	3/13	0.0015941875260295929	0.01663367091319534	15.898086124401914	102.40578984231935	RPP40;RPP14;RPP38
tRNA Wobble Uridine Modification (GO:0002098)	3/13	0.0015941875260295929	0.01663367091319534	15.898086124401914	102.40578984231935	ELP2;ELP3;GTPBP3
Nuclear Pore Organization (GO:0006999)	3/13	0.0015941875260295929	0.01663367091319534	15.898086124401914	102.40578984231935	NDC1;NUP205;TPR
Glutamine Family Amino Acid Metabolic Process (GO:0009064)	4/27	0.0014813028728754714	0.015748588437939224	9.227392693429643	60.114924812544196	DDAH1;FPGS;CAD;ALDH18A1
Negative Regulation Of Macromolecule Biosynthetic Process (GO:0010558)	7/89	0.0013770079671091688	0.014725885201202757	4.543025486434639	29.928735348699146	LARP1;IFRD2;SHMT1;SERBP1;RPS3;RPL13A;NHLRC1
Negative Regulation Of Amide Metabolic Process (GO:0034249)	7/88	0.0012890075680784948	0.013866365436489371	4.599250936329588	30.60287616352618	LARP1;IFRD2;SHMT1;SERBP1;RPS3;RPL13A;NHLRC1
ncRNA Catabolic Process (GO:0034661)	4/26	0.0012805276193982693	0.013857138167059841	9.647110078419983	64.25441348031828	EXOSC5;ELAC2;EXOSC2;SND1
N-terminal Protein Amino Acid Modification (GO:0031365)	3/12	0.0012434187977282494	0.013536139965688367	17.66507177033493	118.17739755355684	NAA10;NAA16;METAP2
tRNA Aminoacylation (GO:0043039)	3/12	0.0012434187977282494	0.013536139965688367	17.66507177033493	118.17739755355684	RARS2;LARS2;YARS2
Regulation Of DNA Metabolic Process (GO:0051052)	8/112	0.0011989601414277217	0.013210360831003624	4.097576057383131	27.561528484551054	ENY2;KAT2A;SF3B3;XRCC5;RUVBL2;RUVBL1;ACTL6A;NUCKS1
Regulation Of Cell Population Proliferation (GO:0042127)	25/684	0.001193891622935525	0.013210360831003624	2.0427896010735025	13.749071067173285	NOP2;NUDT6;TBRG4;RPS4X;RPS15A;SMYD2;AKT1;UTP20;RPL17;MCTS1;SMARCC1;XRCC6;XRCC5;PRMT1;ACTL6A;GLMN;RNF126;RGCC;TFAP4;DDAH1;DNAJA3;SINHCAF;EEF1E1;CEP43;RNF187
DNA Geometric Change (GO:0032392)	4/25	0.0010995715042098036	0.012263932482536337	10.106800547695116	68.8559616460626	SUPV3L1;MCM8;DDX1;DTD1
tRNA 5'-Leader Removal (GO:0001682)	3/11	9.455961954477547E-4	0.01061169063780258	19.873803827751196	138.3951070494703	RPP40;RPP14;RPP38
Folic Acid Metabolic Process (GO:0046655)	3/11	9.455961954477547E-4	0.01061169063780258	19.873803827751196	138.3951070494703	SHMT1;FPGS;SLC19A1
Positive Regulation Of DNA Repair (GO:0045739)	7/83	9.12750644889991E-4	0.010371129202562522	4.9025724423418096	34.31333901837114	SMARCC1;TRIM28;PARP1;RUVBL2;RUVBL1;ACTL6A;RPS3
U2-type Prespliceosome Assembly (GO:1903241)	4/23	7.926918187610877E-4	0.009063608342815456	11.171346897595427	79.7642663057574	SF3A2;SF3B3;DDX46;RBMX2
Negative Regulation Of Proteolysis Involved In Protein Catabolic Process (GO:1903051)	4/23	7.926918187610877E-4	0.009063608342815456	11.171346897595427	79.7642663057574	RPL5;RPS7;RPL11;RPL17
Positive Regulation Of mRNA Processing (GO:0050685)	4/23	7.926918187610877E-4	0.009063608342815456	11.171346897595427	79.7642663057574	PRMT5;NCBP1;CLNS1A;WDR77
Regulation Of RNA Metabolic Process (GO:0051252)	7/80	7.325070671245212E-4	0.008536524666874228	5.104509773741727	36.84964782882692	HNRNPL;USP36;KAT2A;ENY2;SF3B3;HNRNPF;HNRNPA1
Glutamine Family Amino Acid Biosynthetic Process (GO:0009084)	3/10	6.973256641482257E-4	0.008178955209170802	22.713602187286398	165.08832124682962	PYCR1;PYCR2;ALDH18A1
Regulation Of RNA Export From Nucleus (GO:0046831)	3/10	6.973256641482257E-4	0.008178955209170802	22.713602187286398	165.08832124682962	KHDRBS1;NSUN2;TPR
Telomere Maintenance Via Telomere Lengthening (GO:0010833)	4/22	6.645501674009616E-4	0.007896419636176131	11.792332268370608	86.27742200398869	PTGES3;NHP2;NOP10;TELO2
Glial Cell Development (GO:0021782)	4/22	6.645501674009616E-4	0.007896419636176131	11.792332268370608	86.27742200398869	EIF2B5;EIF2B3;NSUN5;EIF2B1
Positive Regulation Of Cell Cycle G1/S Phase Transition (GO:1902808)	5/38	6.623561733894473E-4	0.007896419636176131	8.049454545454546	58.919649752049594	LSM11;RGCC;TFDP1;AKT1;PHB2
Regulation Of Embryonic Development (GO:0045995)	6/57	6.564547553073014E-4	0.007896419636176131	6.256787330316742	45.85384691834739	KAT2A;RUVBL2;RUVBL1;RBM19;WDR5;TLE6
Water-Soluble Vitamin Metabolic Process (GO:0006767)	5/37	5.840593255229211E-4	0.0071263077436286605	8.30125	61.807023247610424	SHMT1;SLC52A2;FPGS;MMACHC;SLC19A1
mRNA 3'-End Processing (GO:0031124)	5/37	5.840593255229211E-4	0.0071263077436286605	8.30125	61.807023247610424	LSM11;CPSF1;NCBP1;TUT1;PABPC1
DNA Duplex Unwinding (GO:0032508)	5/36	5.129126398412866E-4	0.006343368566200402	8.569290322580645	64.91584492753195	SUPV3L1;MCM8;DDX1;MCM3;DTD1
Positive Regulation Of Protein Metabolic Process (GO:0051247)	11/177	5.119093121812674E-4	0.006343368566200402	3.540309866282578	26.826213248664647	RPS4X;RPL5;LARP1;NSUN5;PRMT1;AKT1;EIF3E;RPL26;EEF2;EIF3C;EIF3D
Histone Methylation (GO:0016571)	3/9	4.949620188107532E-4	0.006205799656537582	26.5	201.69228249238958	FBL;PRMT5;SMYD2
Mitochondrial RNA Processing (GO:0000963)	3/9	4.949620188107532E-4	0.006205799656537582	26.5	201.69228249238958	SUPV3L1;FASTKD1;TBRG4
Nuclear Pore Complex Assembly (GO:0051292)	3/9	4.949620188107532E-4	0.006205799656537582	26.5	201.69228249238958	NDC1;NUP205;TPR
Regulation Of Cellular Response To Stress (GO:0080135)	8/97	4.641404160355909E-4	0.005942304763047213	4.790346472054626	36.76745851838147	ENY2;KAT2A;SF3B3;RUVBL2;RUVBL1;ACTL6A;SMYD2;MBTPS2
DNA-templated Transcription Initiation (GO:0006352)	6/53	4.421489801442006E-4	0.005700899616327353	6.790098199672668	52.44579282414282	CCNH;TFAM;TAF4B;POLR3H;TFB2M;POLRMT
Positive Regulation Of DNA-templated Transcription, Elongation (GO:0032786)	6/52	3.9828897656390283E-4	0.005172066852808395	6.937918060200669	54.312331128451405	TCERG1;ELL;NCBP1;PARP1;DDX39B;MED21
Protein Modification By Small Protein Conjugation (GO:0032446)	16/318	3.4682914542273337E-4	0.004536225801284383	2.8418577561101883	22.640166447885292	CUL9;RNF44;DCUN1D5;USP5;KLHL21;DCUN1D2;KLHL2;COPS7A;UBR1;RNF157;RNF126;CDC34;CAND1;TRIM28;CDK5RAP3;ASB1
Mitochondrial Ribosome Assembly (GO:0061668)	3/8	3.345987282447916E-4	0.004407974550355298	31.800956937799043	254.48965650359614	NOA1;MTERF4;MRPS2
Epigenetic Regulation Of Gene Expression (GO:0040029)	7/70	3.241946131523958E-4	0.004302086180372668	5.91653290529695	47.53441084619255	CREBZF;N6AMT1;PRMT7;MTA1;GLMN;WDR5;NOC2L
Cell Cycle G1/S Phase Transition (GO:0044843)	6/50	3.207878405555662E-4	0.004288178633308965	7.253715034965035	58.35418320532839	KHDRBS1;CDC34;CCNE2;CAMK2A;EIF4EBP1;CDC25A
Regulation Of Programmed Cell Death (GO:0043067)	11/167	3.1256584029952E-4	0.004209219982700203	3.7683919473095564	30.41354363753262	USP36;DFFA;RBM25;RUVBL2;ACTL6A;RUVBL1;AKT1S1;RPS3;AKT1;ANP32B;TARDBP
Negative Regulation Of Catabolic Process (GO:0009895)	7/69	2.9647153796254954E-4	0.004022278029969515	6.012142080463936	48.839992936220256	RGP1;RPL5;SF3B3;RPS7;RPL11;RPL17;CDK5RAP3
Oligodendrocyte Differentiation (GO:0048709)	4/18	2.948942393887258E-4	0.004022278029969515	15.163395709721588	123.26163301462593	EIF2B5;EIF2B3;NSUN5;EIF2B1
Positive Regulation Of mRNA Splicing, Via Spliceosome (GO:0048026)	4/18	2.948942393887258E-4	0.004022278029969515	15.163395709721588	123.26163301462593	PRMT5;NCBP1;CLNS1A;WDR77
Positive Regulation Of Transcription By RNA Polymerase I (GO:0045943)	5/32	2.9127486725247036E-4	0.004022278029969515	9.84	80.10983284795086	IPPK;MYBBP1A;CARM1;WDR75;PWP1
Protein Modification By Small Protein Removal (GO:0070646)	8/89	2.5814938143907607E-4	0.0036101198112018485	5.264737406216506	43.49711378916706	OTUD4;USP36;USP14;USP16;USP5;USP31;USP10;COPS7A
Regulation Of Transcription By RNA Polymerase II (GO:0006357)	51/1636	2.4795608913736656E-4	0.0034944509306335846	1.7589905362776026	14.603594812674169	CREBZF;TCERG1;CRTC1;RORC;MRPL36;NUCKS1;NOC2L;RPS14;RUVBL2;RUVBL1;WDR5;KMT5A;GTF2I;EIF5A;SMARCC1;PARP1;ATMIN;ACTL6A;TLE6;KAT2A;TFDP1;MED21;RFX5;SINHCAF;URI1;ENY2;SF3B3;NUFIP1;USP16;WIZ;RXRB;MTA1;PCBP1;TPR;SMYD2;RPL17;KAT14;PCGF6;XRCC6;IRF2BP2;LARP7;ELP2;KTI12;ELP3;ZBTB12;EPOP;RGCC;TFAP4;MYBBP1A;DNAJA3;HDGF
RNA-templated DNA Biosynthetic Process (GO:0006278)	4/17	2.3277685383041262E-4	0.003306158752060079	16.33030228557385	136.6100050935422	PTGES3;NHP2;NOP10;TELO2
Regulation Of Telomerase RNA Localization To Cajal Body (GO:1904872)	4/17	2.3277685383041262E-4	0.003306158752060079	16.33030228557385	136.6100050935422	RUVBL2;RUVBL1;NHP2;NOP10
tRNA Aminoacylation For Protein Translation (GO:0006418)	4/17	2.3277685383041262E-4	0.003306158752060079	16.33030228557385	136.6100050935422	RARS2;LARS2;TARS2;EARS2
tRNA Metabolic Process (GO:0006399)	4/17	2.3277685383041262E-4	0.003306158752060079	16.33030228557385	136.6100050935422	ELAC2;YARS2;DTD1;THG1L
Telomere Maintenance Via Telomerase (GO:0007004)	4/17	2.3277685383041262E-4	0.003306158752060079	16.33030228557385	136.6100050935422	PTGES3;NHP2;NOP10;TELO2
Pore Complex Assembly (GO:0046931)	4/17	2.3277685383041262E-4	0.003306158752060079	16.33030228557385	136.6100050935422	NDC1;AHCTF1;NUP205;TPR
Protein Maturation (GO:0051604)	9/110	2.2087458500786797E-4	0.003291393406100852	4.7547711292868415	40.025261617567025	GCSH;LIPT2;AFG3L2;LIPT1;NAA10;NAA16;AASDHPPT;MBTPS2;METAP2
rRNA Base Methylation (GO:0070475)	3/7	2.120573665286074E-4	0.003186118118586845	39.75239234449761	336.25172150548264	NSUN5;NOP2;METTL16
Intracellular Protein Transport (GO:0006886)	16/300	1.8093947931175887E-4	0.002741233111573147	3.0236271046474283	26.05564683498897	POM121;NUP155;CSE1L;RPL11;BCS1L;PHB2;IPO7;IPO4;IPO5;SCFD2;GRPEL2;TPR;AKT1;HEATR3;RANGRF;TMED5
Regulation Of Ubiquitin Protein Ligase Activity (GO:1904666)	4/16	1.806575847095281E-4	0.002741233111573147	17.691693290734825	152.4830611903808	RPL5;RPS7;RPL11;RPL17
Protein Methylation (GO:0006479)	5/28	1.5114506092955802E-4	0.002328658650592682	11.552695652173913	101.63218881679465	N6AMT1;PRMT5;PRMT7;PRMT1;CARM1
Positive Regulation Of Mitotic Cell Cycle Phase Transition (GO:1901992)	7/62	1.5114261489315218E-4	0.002328658650592682	6.778753830439224	59.63464089739741	LSM11;TFDP1;RGCC;CDC16;AKT1;PHB2;CDC25A
Regulation Of Cell Cycle (GO:0051726)	15/265	1.4996087381433952E-4	0.002328658650592682	3.2182439024390246	28.33707568990302	ACTL6A;FZD9;PUM1;NUDT6;RRP8;SND1;TBRG4;KAT2A;RPS15A;RUVBL2;CDC16;RUVBL1;WDR5;TARDBP;CDK5RAP3
Positive Regulation Of Nucleic Acid-Templated Transcription (GO:1903508)	23/523	1.4876163396494092E-4	0.002328658650592682	2.4808929159802307	21.864519372705658	ENY2;SMARCC1;XRCC6;SF3B3;ANKRD49;USP16;ATMIN;ACTL6A;RORC;MLLT1;RXRB;KAT2A;TFAP4;MTA1;TRIM28;RUVBL2;RUVBL1;WDR5;AKT1;TFAM;NAA16;SNX5;RNF187
Protein Deubiquitination (GO:0016579)	8/82	1.4592210362700914E-4	0.0023270735473149354	5.76396975753889	50.909903300737284	OTUD4;USP36;USP14;ENY2;USP16;USP5;USP31;USP10
Oligodendrocyte Development (GO:0014003)	4/15	1.375128901343502E-4	0.002212375524462377	19.300609933197794	171.6170263469016	EIF2B5;EIF2B3;NSUN5;EIF2B1
G1/S Transition Of Mitotic Cell Cycle (GO:0000082)	7/61	1.3624122590882417E-4	0.002211487041984307	6.904494382022472	61.45748118187678	KHDRBS1;CDC34;TFDP1;CCNE2;CAMK2A;EIF4EBP1;CDC25A
Negative Regulation Of DNA-templated Transcription (GO:0045892)	32/839	1.2326423168927488E-4	0.0020188682271270425	2.150414641120961	19.356269864947947	CREBZF;KHDRBS1;TCERG1;URI1;SF3B3;RORC;NOC2L;PHB2;RRP8;RPS14;MTA1;TRIM28;TPR;SMYD2;KMT5A;RPL17;PCGF6;XRCC6;PARP1;XRCC5;IRF2BP2;LARP7;ZBTB12;PA2G4;TLE6;HNRNPL;TFAP4;MYBBP1A;RIOX1;DNAJA3;HDGF;SINHCAF
tRNA Aminoacylation For Mitochondrial Protein Translation (GO:0070127)	3/6	1.228767226310802E-4	0.0020188682271270425	53.004784688995215	477.27251780519396	TARS2;YARS2;EARS2
Peptidyl-Arginine Modification (GO:0018195)	3/6	1.228767226310802E-4	0.0020188682271270425	53.004784688995215	477.27251780519396	PRMT5;PRMT7;PRMT1
mRNA Metabolic Process (GO:0016071)	8/80	1.2259260421265488E-4	0.0020188682271270425	5.92443729903537	53.35929682811953	ATXN2L;TCERG1;SF3A2;NCBP1;METTL16;SND1;TBRG4;LSM2
DNA Repair (GO:0006281)	15/259	1.1661103409812127E-4	0.001981297756919481	3.2979808076769292	29.868712814551973	XRCC6;PARP1;POLDIP2;XRCC5;ERCC6L2;DDX1;MRPL36;NUCKS1;MLH1;UNG;ENDOV;MTA1;TRIM28;ALKBH1;RPS3
RNA Export From Nucleus (GO:0006405)	7/59	1.1000291051435706E-4	0.0018866536916518977	7.170484010371651	65.35898852410892	POM121;NCBP1;DDX39B;NUP155;TPR;HNRNPA1;RAE1
Telomere Maintenance (GO:0000723)	7/59	1.1000291051435706E-4	0.0018866536916518977	7.170484010371651	65.35898852410892	XRCC6;PARP1;XRCC5;RUVBL2;PTGES3;RUVBL1;ACTL6A
mRNA Methylation (GO:0080009)	4/14	1.023469071621576E-4	0.0017891026655846394	21.231309904153356	195.05506879874673	NSUN2;TRMT6;METTL16;METTL8
Positive Regulation Of Telomerase RNA Localization To Cajal Body (GO:1904874)	4/14	1.023469071621576E-4	0.0017891026655846394	21.231309904153356	195.05506879874673	RUVBL2;RUVBL1;NHP2;NOP10
Chromatin Organization (GO:0006325)	14/225	9.191508021958564E-5	0.0016382511356784972	3.557302886686773	33.0638690838661	USP36;SMARCC1;PCGF6;ACTL6A;NUCKS1;KAT2A;MTA1;TRIM28;MYBBP1A;RUVBL2;RUVBL1;HDGF;BANF1;ANP32B
Nucleus Organization (GO:0006997)	6/40	9.067411677390823E-5	0.0016321341019303482	9.389988687782806	87.40425528311918	NDC1;USP36;NUP205;RPS19;NUP155;TPR
Regulation Of DNA Repair (GO:0006282)	10/120	8.577676711239768E-5	0.0015594216261033897	4.85733137829912	45.4828967676315	SMARCC1;ENY2;KAT2A;SF3B3;TRIM28;PARP1;RUVBL2;RUVBL1;ACTL6A;RPS3
tRNA Wobble Base Modification (GO:0002097)	4/13	7.419599759735417E-5	0.0013625083195150493	23.59105431309904	224.32262550884664	ALKBH1;ELP2;ELP3;GTPBP3
Regulation Of Apoptotic Process (GO:0042981)	27/636	7.382510377281011E-5	0.0013625083195150493	2.3989412543195354	22.82307543215369	ANKRD13C;AVEN;USP36;RBM25;PHB2;RNF157;RUVBL2;RUVBL1;RACK1;RPS3;AKT1;BID;DFFA;ACTL6A;SIGMAR1;FZD9;PA2G4;ATAD3A;SUPV3L1;TFAP4;DNAJA3;AKT1S1;RNPS1;NAA16;ANP32B;EEF1E1;TARDBP
Positive Regulation Of Gene Expression (GO:0010628)	21/431	6.981193798579438E-5	0.0013084340542079814	2.7608915054667786	26.42091871175068	N6AMT1;RPL5;RPS7;NSUN5;PRMT1;RPL11;GLMN;NOC2L;EEF2;RPS4X;KAT2A;LARP1;RGCC;RPS3;WDR5;AKT1;EIF3E;RPL26;EIF3C;RPL17;EIF3D
Telomere Organization (GO:0032200)	7/55	6.976512001114896E-5	0.0013084340542079814	7.768960674157303	74.3518777828375	XRCC6;PARP1;XRCC5;RUVBL2;PTGES3;RUVBL1;ACTL6A
RNA Splicing (GO:0008380)	9/94	6.57660257446601E-5	0.0012585540505662322	5.652514919011082	54.430367740779786	TCERG1;SF3B3;DDX39B;NCBP1;PRMT1;DDX23;RNPS1;TXNL4A;TARDBP
snRNA Modification (GO:0040031)	3/5	6.230155994573759E-5	0.0012049386806526694	79.50956937799043	769.9328307138675	NHP2;METTL16;NOP10
Positive Regulation Of RNA Binding (GO:1905216)	3/5	6.230155994573759E-5	0.0012049386806526694	79.50956937799043	769.9328307138675	NCBP1;EIF3E;EIF3D
Histone Acetylation (GO:0016573)	7/54	6.187013523945131E-5	0.0012049386806526694	7.934496772651207	76.8890264468884	KAT2A;ENY2;SF3B3;RUVBL2;RUVBL1;ACTL6A;WDR5
Nucleobase-Containing Compound Catabolic Process (GO:0034655)	6/37	5.757618253811386E-5	0.001150258240157044	10.299627791563275	100.54910255756845	SUPV3L1;EXOSC5;NCBP1;PABPC4;EXOSC2;EXOSC1
Negative Regulation Of Translational Initiation (GO:0045947)	4/12	5.213354849653307E-5	0.001053097679629968	26.54073482428115	261.73681481465354	LARP1;TPR;EIF4EBP1;EIF3E
Regulation Of Gene Expression (GO:0010468)	35/911	5.201988020081113E-5	0.001053097679629968	2.1730459307010475	21.434674292871406	RPL5;USP36;ENY2;SF3B3;RPL11;RPL6;SPOUT1;LARP1;MTA1;ZC3H7B;RUVBL2;RUVBL1;RACK1;RPS3;WDR5;AKT1;METTL16;HNRNPA1;RPL17;KAT14;PRMT5;RPS7;ACTL6A;GLMN;ZBTB12;FOXN2;PUM1;APLN;HNRNPL;KAT2A;RGCC;MYBBP1A;HNRNPF;CARM1;TARDBP
Regulation Of RNA Splicing (GO:0043484)	9/91	5.0906086651239166E-5	0.0010516734719540092	5.859844468009897	57.92765692150515	HNRNPL;RPS26;ENY2;KAT2A;SF3B3;HNRNPF;LARP7;METTL16;HNRNPA1
Post-Transcriptional Regulation Of Gene Expression (GO:0010608)	7/52	4.826154162513809E-5	0.0010084998008563339	8.287640449438202	82.36982706424152	LARP1;ZC3H7B;GEMIN5;ELP2;ELP3;METTL16;PUM1
