# Supplementary material for: The 24-hour molecular landscape after exercise in humans reveals MYC is sufficient for muscle growth
Source: EMBO Rep. 2024 Oct 31;25(12):5810–37. doi: 10.1038/s44319-024-00299-z (PMC11624283; doi:10.1038/s44319-024-00299-z)
Supplement: Supplementary file 11 — Source data Fig. 6 [file 44319_2024_299_MOESM11_ESM.zip]

Archive with 53 entries (40 files):
- Figure 6/
- Figure 6/6F/
- Figure 6/6H/
- Figure 6/6I/
- Figure 6/6G/
- Figure 6/.DS_Store
- __MACOSX/Figure 6/._.DS_Store
- Figure 6/6B/
- Figure 6/6E/
- Figure 6/6L/
- Figure 6/6K/
- Figure 6/6J/
- Figure 6/6M/
- Figure 6/6D/
- Figure 6/6C/
- Figure 6/6F/Body weight.xlsx
- __MACOSX/Figure 6/6F/._Body weight.xlsx
- Figure 6/6H/Number of fibers.xlsx
- __MACOSX/Figure 6/6H/._Number of fibers.xlsx
- Figure 6/6H/.DS_Store
- __MACOSX/Figure 6/6H/._.DS_Store
- Figure 6/6I/.DS_Store
- __MACOSX/Figure 6/6I/._.DS_Store
- Figure 6/6I/Fiber type composition.xlsx
- __MACOSX/Figure 6/6I/._Fiber type composition.xlsx
- Figure 6/6I/~$Fiber type composition.xlsx
- __MACOSX/Figure 6/6I/._~$Fiber type composition.xlsx
- Figure 6/6G/HSA-Control.tif
- __MACOSX/Figure 6/6G/._HSA-Control.tif
- Figure 6/6G/.DS_Store
- __MACOSX/Figure 6/6G/._.DS_Store
- Figure 6/6G/Rep Images for Revision.pptx
- __MACOSX/Figure 6/6G/._Rep Images for Revision.pptx
- Figure 6/6G/HSA-MYC.tif
- __MACOSX/Figure 6/6G/._HSA-MYC.tif
- Figure 6/6B/Western blot data Muscle.xlsx
- __MACOSX/Figure 6/6B/._Western blot data Muscle.xlsx
- Figure 6/6B/Western images Muscle data.pptx
- __MACOSX/Figure 6/6B/._Western images Muscle data.pptx
- Figure 6/6E/Normalized hindlimb muscle weight.xlsx
- __MACOSX/Figure 6/6E/._Normalized hindlimb muscle weight.xlsx
- Figure 6/6L/Average type I fiber size.xlsx
- __MACOSX/Figure 6/6L/._Average type I fiber size.xlsx
- Figure 6/6K/Average fiber size.xlsx
- __MACOSX/Figure 6/6K/._Average fiber size.xlsx
- Figure 6/6J/CSA.xlsx
- __MACOSX/Figure 6/6J/._CSA.xlsx
- Figure 6/6M/Average type II fiber size.xlsx
- __MACOSX/Figure 6/6M/._Average type II fiber size.xlsx
- Figure 6/6D/Normalized Soleus muscle weight.xlsx
- __MACOSX/Figure 6/6D/._Normalized Soleus muscle weight.xlsx
- Figure 6/6C/Soleus muscle weight.xlsx
- __MACOSX/Figure 6/6C/._Soleus muscle weight.xlsx
