# Supplementary material for: The 24-hour molecular landscape after exercise in humans reveals MYC is sufficient for muscle growth
Source: EMBO Rep. 2024 Oct 31;25(12):5810–37. doi: 10.1038/s44319-024-00299-z (PMC11624283; doi:10.1038/s44319-024-00299-z)
Supplement: Supplementary file 11 — Source data Fig. 6 [file 44319_2024_299_MOESM11_ESM.zip › Figure 6/6F/Body weight.xlsx]

## Sheet: Body mass
ID	Body Mass (g)
CON1	22.6
CON2	21.7
CON3	22.9
CON4	27.3
CON5	26.4
CON6	24.3
CON7	24.1
ID	Body Mass (g)
MYC1	22.3
MYC2	20
MYC3	21.9
MYC4	24.1
MYC5	24.6
MYC6	21
MYC7	26.1
MYC8	23.5
MYC9	20.4
