# Supplementary material for: The 24-hour molecular landscape after exercise in humans reveals MYC is sufficient for muscle growth
Source: EMBO Rep. 2024 Oct 31;25(12):5810–37. doi: 10.1038/s44319-024-00299-z (PMC11624283; doi:10.1038/s44319-024-00299-z)
Supplement: Supplementary file 11 — Source data Fig. 6 [file 44319_2024_299_MOESM11_ESM.zip › Figure 6/6H/Number of fibers.xlsx]

## Sheet: Number of fibers
ID	Number of fibers
CON1	853
CON2	722
CON3	537
CON4	781
MYC1	694
MYC2	825
MYC3	601
MYC4	686
MYC5	675
MYC6	813
