# Supplementary material for: The 24-hour molecular landscape after exercise in humans reveals MYC is sufficient for muscle growth
Source: EMBO Rep. 2024 Oct 31;25(12):5810–37. doi: 10.1038/s44319-024-00299-z (PMC11624283; doi:10.1038/s44319-024-00299-z)
Supplement: Supplementary file 11 — Source data Fig. 6 [file 44319_2024_299_MOESM11_ESM.zip › Figure 6/6I/Fiber type composition.xlsx]

## Sheet: Tissue Mass
ID	MyHC I (%)	MyHC II (%)
CON1	52.2	47.8
CON2	50.6	49.4
CON3	56.6	43.4
CON4	53.1	46.9
ID	MyHC I (%)	MyHC II (%)
MYC1	67	33
MYC2	57.1	42.9
MYC3	45.4	54.6
MYC4	46.8	53.2
MYC5	65.5	34.5
MYC6	53.6	46.4
