# Supplementary material for: The 24-hour molecular landscape after exercise in humans reveals MYC is sufficient for muscle growth
Source: EMBO Rep. 2024 Oct 31;25(12):5810–37. doi: 10.1038/s44319-024-00299-z (PMC11624283; doi:10.1038/s44319-024-00299-z)
Supplement: Supplementary file 11 — Source data Fig. 6 [file 44319_2024_299_MOESM11_ESM.zip › Figure 6/6B/Western blot data Muscle.xlsx]

## Sheet: MYC expression Muscle
ID	MYC staining intensity / Ponceau / Control sample	Soleus	Plantaris	Gastroc.	TA
CON1		0.00294253	0.00286235	0.0281007	0.0129282
CON2		0.00113889	0.00278516	0.00246715	0.00520785
CON3		0.00504013	0.000628623	0.000343614	0.0158943
ID		Soleus	Plantaris	Gastroc.	TA
MYC1		1.7567	2.09234	0.834425	0.919323
MYC2		2.60117	1.64785	0.813672	0.868281
MYC3		1.58122	1.43758	1.06483	0.621627
MYC4		1.63081	1.6384	0.330701	1.18892
MYC5		3.60806	2.63042	0.312375	1.01748
MYC6		2.04328	3.46921	3.21407	0.734561
Gastroc. = Gastrocnemius
TA = Tibialis Anterior
