# Supplementary material for: The 24-hour molecular landscape after exercise in humans reveals MYC is sufficient for muscle growth
Source: EMBO Rep. 2024 Oct 31;25(12):5810–37. doi: 10.1038/s44319-024-00299-z (PMC11624283; doi:10.1038/s44319-024-00299-z)
Supplement: Supplementary file 11 — Source data Fig. 6 [file 44319_2024_299_MOESM11_ESM.zip › Figure 6/6E/Normalized hindlimb muscle weight.xlsx]

## Sheet: Norm. Hindlimb muscle weight
ID	Avg PLT/BM (mg/g)	Avg GAS/BM (mg/g)	Avg EDL/BM (mg/g)	Avg TA/BM (mg/g)	Avg Quad/BM (mg/g)
CON1	0.533186	4.76549	0.376106	1.58628	7.72566
CON2	0.552995	4.44931	0.294931	1.82719	8.42396
CON3	0.534934	4.56332	0.327511	1.90393	7.77511
CON4	0.492674	4.23077	0.349817	1.60073	7.56593
CON5	0.460227	4.23295	0.329545	1.59091	7.02083
CON6	0.526749	4.64198	0.360082	1.70782	8.16667
CON7	0.587137	4.25311	0.325726	1.67427	7.43776
ID	Avg PLT/BM (mg/g)	Avg GAS/BM (mg/g)	Avg EDL/BM (mg/g)	Avg TA/BM (mg/g)	Avg Quad/BM (mg/g)
MYC1	0.589686	4.97085	0.35426	1.90583	8.87444
MYC2	0.5325	4.65	0.265	1.7925	8.065
MYC3	0.493151	4.61416	0.353881	2.00457	8.55023
MYC4	0.570539	4.44813	0.317427	1.72199	8.03527
MYC5	0.51626	4.38821	0.327236	1.68699	7.67276
MYC6	0.571429	4.44524	0.37619	1.77143	7.13333
MYC7	0.496169	4.15326	0.337165	1.70115	7.22222
MYC8	0.47234	4.16383	0.351064	1.5234	6.90213
MYC9	0.5	4.07598	0.318627	1.77941	7.72794
PLT = Plantaris
GAS = Gastrocnemiuc
EDL= Extensor Digitorium Longus
TA=Tibialis Anterior
Quad=Quadriceps
BM = Body Mass
L = Left
R = Right
