# Supplementary material for: The 24-hour molecular landscape after exercise in humans reveals MYC is sufficient for muscle growth
Source: EMBO Rep. 2024 Oct 31;25(12):5810–37. doi: 10.1038/s44319-024-00299-z (PMC11624283; doi:10.1038/s44319-024-00299-z)
Supplement: Supplementary file 11 — Source data Fig. 6 [file 44319_2024_299_MOESM11_ESM.zip › Figure 6/6L/Average type I fiber size.xlsx]

## Sheet: Average type I fiber size
ID	0-500 um2 (%)	501-1000 um2 (%)	1001-1500 um2 (%)	1501-2000 um2 (%)	2001-2500 um2 (%)	2501-3000 um2 (%)	> 3000 um2 (%)
CON1	0.937866	8.90973	27.3154	13.5991	1.4068	0	0
CON2	0.554017	7.61773	22.0222	16.8975	2.90859	0.277008	0.277008
CON3	0.931099	12.4767	29.4227	12.2905	1.48976	0	0
CON4	0.512164	10.6274	28.6812	11.5237	1.79257	0	0
ID	0-500 um2 (%)	501-1000 um2 (%)	1001-1500 um2 (%)	1501-2000 um2 (%)	2001-2500 um2 (%)	2501-3000 um2 (%)	> 3000 um2 (%)
MYC1	0.512164	10.6274	28.6812	11.5237	1.79257	0	0
MYC2	0.336323	13.1166	29.3722	11.7713	1.12108	0	0
MYC3	0.998336	4.6589	20.2995	15.6406	2.82862	0.831947	0.166389
MYC4	1.31195	6.99708	11.3703	15.1603	10.3499	1.6035	0
MYC5	1.33333	2.96296	17.1852	22.3704	15.1111	4.88889	1.62963
MYC6	0.369004	8.97909	22.1402	18.2042	3.69004	0.246002	0
