# Supplementary material for: The 24-hour molecular landscape after exercise in humans reveals MYC is sufficient for muscle growth
Source: EMBO Rep. 2024 Oct 31;25(12):5810–37. doi: 10.1038/s44319-024-00299-z (PMC11624283; doi:10.1038/s44319-024-00299-z)
Supplement: Supplementary file 11 — Source data Fig. 6 [file 44319_2024_299_MOESM11_ESM.zip › Figure 6/6K/Average fiber size.xlsx]

## Sheet: Average fiber size
ID	0-500 um2 (%)	501-1000 um2 (%)	1001-1500 um2 (%)	1501-2000 um2 (%)	2001-2500 um2 (%)	2501-3000 um2 (%)	> 3000 um2 (%)
CON1	2.1	21.6	47.9	22.7	4	1.2	0.5
CON2	3	23.5	48.1	21.3	3.2	0.3	0.6
CON3	2.6	37.1	45.6	13.2	1.5	0	0
CON4	1.9	27.8	53.9	14.1	2.3	0	0
ID	0-500 um2 (%)	501-1000 um2 (%)	1001-1500 um2 (%)	1501-2000 um2 (%)	2001-2500 um2 (%)	2501-3000 um2 (%)	> 3000 um2 (%)
MYC1	1.9	27.8	53.9	14.1	2.3	0	0
MYC2	1	33.9	47.4	16.3	1.5	0	0
MYC3	2.5	26.3	42.6	23.3	4	1.2	0.2
MYC4	2.8	14.1	34.7	32.7	14.1	1.6	0
MYC5	3.3	8.3	30.7	34.4	16.4	5.2	1.8
MYC6	2.3	25.3	41.8	25	5.2	0.2	0.1
