# Supplementary material for: The 24-hour molecular landscape after exercise in humans reveals MYC is sufficient for muscle growth
Source: EMBO Rep. 2024 Oct 31;25(12):5810–37. doi: 10.1038/s44319-024-00299-z (PMC11624283; doi:10.1038/s44319-024-00299-z)
Supplement: Supplementary file 11 — Source data Fig. 6 [file 44319_2024_299_MOESM11_ESM.zip › Figure 6/6J/CSA.xlsx]

## Sheet: CSA
ID	MyHC I (um2)	MyHC II (um2)	Combined (um2)
CON1	1306.01	1305.73	1305.88
CON2	1409.13	1100.48	1256.52
CON3	1256.52	943.396	1120.66
CON4	1289.7	1076.31	1189.7
ID	MyHC I (um2)	MyHC II (um2)	Combined (um2)
MYC1	1680.89	1354.8	1573.29
MYC2	1261.2	1045.32	1168.56
MYC3	1438.77	1123.91	1266.93
MYC4	1578.9	1379.14	1472.61
MYC5	1785.91	1358.34	1638.32
MYC6	1417.84	1146.7	1292.11
