# Supplementary material for: The 24-hour molecular landscape after exercise in humans reveals MYC is sufficient for muscle growth
Source: EMBO Rep. 2024 Oct 31;25(12):5810–37. doi: 10.1038/s44319-024-00299-z (PMC11624283; doi:10.1038/s44319-024-00299-z)
Supplement: Supplementary file 11 — Source data Fig. 6 [file 44319_2024_299_MOESM11_ESM.zip › Figure 6/6M/Average type II fiber size.xlsx]

## Sheet: Average type II fiber size
ID	0-500 um2 (%)	501-1000 um2 (%)	1001-1500 um2 (%)	1501-2000 um2 (%)	2001-2500 um2 (%)	2501-3000 um2 (%)	> 3000 um2 (%)
CON1	1.17233	12.6612	20.6331	9.1442	2.57913	1.17233	0.468933
CON2	2.49307	15.928	26.0388	4.43213	0.277008	0	0.277008
CON3	1.67598	24.581	16.2011	0.931099	0	0	0
CON4	1.40845	17.1575	25.2241	2.56082	0.512164	0	0
ID	0-500 um2 (%)	501-1000 um2 (%)	1001-1500 um2 (%)	1501-2000 um2 (%)	2001-2500 um2 (%)	2501-3000 um2 (%)	> 3000 um2 (%)
MYC1	1.40845	17.1575	25.2241	2.56082	0.512164	0	0
MYC2	0.672646	20.7399	18.0493	4.4843	0.336323	0	0
MYC3	1.4975	21.6306	22.2962	7.65391	1.16473	0.332779	0
MYC4	1.45773	7.14286	23.3236	17.4927	3.79009	0	0
MYC5	1.92593	5.33333	13.4815	12	1.33333	0.296296	0.148148
MYC6	1.96802	16.3592	19.6802	6.76507	1.47601	0	0.123001
