# Supplementary material for: The 24-hour molecular landscape after exercise in humans reveals MYC is sufficient for muscle growth
Source: EMBO Rep. 2024 Oct 31;25(12):5810–37. doi: 10.1038/s44319-024-00299-z (PMC11624283; doi:10.1038/s44319-024-00299-z)
Supplement: Supplementary file 11 — Source data Fig. 6 [file 44319_2024_299_MOESM11_ESM.zip › Figure 6/6D/Normalized Soleus muscle weight.xlsx]

## Sheet: Norm. Soleus muscle weight
ID	Avg SOL/BM (mg/g)
CON1	0.309735
CON2	0.290323
CON3	0.366812
CON4	0.298535
CON5	0.282197
CON6	0.32716
CON7	0.325726
ID	Avg SOL/BM (mg/g)
MYC1	0.428251
MYC2	0.3425
MYC3	0.381279
MYC4	0.385892
MYC5	0.333333
MYC6	0.359524
MYC7	0.360153
MYC8	0.37234
MYC9	0.433824
SOL = Soleus
BM = Body Mass
L = Left
R = Right
