# Supplementary material for: The 24-hour molecular landscape after exercise in humans reveals MYC is sufficient for muscle growth
Source: EMBO Rep. 2024 Oct 31;25(12):5810–37. doi: 10.1038/s44319-024-00299-z (PMC11624283; doi:10.1038/s44319-024-00299-z)
Supplement: Supplementary file 11 — Source data Fig. 6 [file 44319_2024_299_MOESM11_ESM.zip › Figure 6/6C/Soleus muscle weight.xlsx]

## Sheet: Solesu muscle weight
ID		Right SOLEUS	Left SOLEUS	Avg SOLEUS (mg)
CON1		6.8	7.2	7
CON2		6.1	6.5	6.3
CON3		8.2	8.6	8.4
CON4		8.1	8.2	8.15
CON5		7.3	7.6	7.45
CON6		7.6	8.3	7.95
CON7		7.8	7.9	7.85
ID		Right SOLEUS	Left SOLEUS	Avg SOLEUS (mg)
MYC1		9.5	9.6	9.55
MYC2		6.8	6.9	6.85
MYC3		8.6	8.1	8.35
MYC4		9.5	9.1	9.3
MYC5		8.2	8.2	8.2
MYC6		7.4	7.7	7.55
MYC7		9.3	9.5	9.4
MYC8		8.8	8.7	8.75
MYC9		8.8	8.9	8.85
