# Supplementary material for: The 24-hour molecular landscape after exercise in humans reveals MYC is sufficient for muscle growth
Source: EMBO Rep. 2024 Oct 31;25(12):5810–37. doi: 10.1038/s44319-024-00299-z (PMC11624283; doi:10.1038/s44319-024-00299-z)
Supplement: Supplementary file 12 — Appendix and EV Figure Source Data [file 44319_2024_299_MOESM12_ESM.zip]

Archive with 14 entries (8 files):
- EMBOR-2024-59454V1_SourceData_Figure_EV_5/
- EMBOR-2024-59454V1_SourceData_Figure_EV_5/.DS_Store
- EMBOR-2024-59454V1_SourceData_Figure_EV_5/EV5A/
- EMBOR-2024-59454V1_SourceData_Figure_EV_5/EV5A/Source_data_Figure_EV5A.xlsx
- EMBOR-2024-59454V1_SourceData_Figure_EV_5/EV5B/
- EMBOR-2024-59454V1_SourceData_Figure_EV_5/EV5B/Source_data_Figure_EV5B.xlsx
- EMBOR-2024-59454V1_SourceData_Figure_EV_5/EV5C/
- EMBOR-2024-59454V1_SourceData_Figure_EV_5/EV5C/Source_data_Figure_EV5C.xlsx
- EMBOR-2024-59454V1_SourceData_Figure_EV_5/EV5D/
- EMBOR-2024-59454V1_SourceData_Figure_EV_5/EV5D/Source_data_Figure_EV5D.xlsx
- Appendix Figure S1/
- Appendix Figure S1/.DS_Store
- Appendix Figure S1/Liver image.pptx
- Appendix Figure S1/Western blot data Liver.xlsx
