# Supplementary material for: The 24-hour molecular landscape after exercise in humans reveals MYC is sufficient for muscle growth
Source: EMBO Rep. 2024 Oct 31;25(12):5810–37. doi: 10.1038/s44319-024-00299-z (PMC11624283; doi:10.1038/s44319-024-00299-z)
Supplement: Supplementary file 12 — Appendix and EV Figure Source Data [file 44319_2024_299_MOESM12_ESM.zip › EMBOR-2024-59454V1_SourceData_Figure_EV_5/EV5A/Source_data_Figure_EV5A.xlsx]

## Sheet: Legend
Source data for Figure EV 5A
Overlapping upregulated genes for human 24h RE timecourse and one pulse of MYC in mouse plantaris (Murach et al 2022)

## Sheet: Overlapping genes 
Upregulated DEGs	Human Only	Overlapping DEGs	Mouse Only		Downregulated DEGs	Human Only	Overlapping DEGs	Mouse Only
	ABHD3	AATF	1110038B12RIK			AARS2	AQP4	1810013L24RIK
	ABHD5	ABCE1	4930526I15RIK			AARSD1	AXIN2	ABCD1
	AC090004.1	AEN	ABHD11			AASDH	BTBD8	ADGRF5
	ACTN2	AMPD2	ABHD14A			ABCA1	CASTOR2	ALPK3
	ADAMTS8	ANGPTL4	ABHD17C			ABCA10	CCNG2	APOA4
	ADAMTSL5	ANKRD13B	AGK			ABCA6	CDKN1B	APP
	ADGRF2	APEX1	AHCY			ABCA7	DBP	ARHGEF6
	ADM	ATP1A1	AI506816			ABCA9	DYRK1B	ARMCX3
	AGO2	BOP1	ALDH18A1			ABCB6	GAB1	ATP2A2
	AHSA1	BRIX1	ANP32B			ABCC10	INPPL1	B4GALT5
	AKIRIN2	BYSL	ARHGDIG			ABCC2	KLHL33	BHLHE40
	ALPK3	C1QBP	ARL4D			ABCC5	LGR4	BMPR1A
	AQP3	CCDC86	ATAD3A			ABCC9	NR1D2	C330013E15RIK
	ARF4	CCT2	ATG9B			ABCD4	ORC5	CAMTA2
	ARHGAP17	CCT3	ATIC			ABHD1	P2RY1	CAV2
	ARHGAP20	CCT4	BORCS5			ABHD10	PARM1	CAVIN4
	ARHGAP23	CCT5	BSCL2			ABHD16A	PARP10	CCDC167
	ARID5A	CCT6A	BZW2			ABHD6	PCMTD1	CITED2
	ARPP19	CCT7	CAD			ABLIM3	PDE4A	CLU
	ARVCF	CCT8	CALHM5			ABR	SATB1	CNNM4
	ATAD3C	CD3EAP	CDC34			ABRAXAS1	SELENOP	CNTFR
	ATF1	CDK4	CEBPB			ABTB1	SGCG	COBLL1
	ATP11B	CHCHD4	CEP131			AC009119.2	SLC2A4	COL6A3
	ATP6V0B	CPSF3	CEP44			AC009879.3	SLC44A2	CXCL12
	ATP6V1F	DDX21	CFAP298			AC010422.6	SMTN	DAGLA
	AZIN1	DDX31	CHTF18			AC012651.1	TRIM7	DKK2
	B3GNT5	DDX54	CMTR2			AC090360.1	TXNDC16	DZIP1
	B4GALT5	DDX56	CRLS1			AC118549.1	UBE2H	EFCAB6
	BAG3	DKC1	CTPS			AC240274.1		EFNB2
	BCAR1	EEF2KMT	DDX39B			ACACB		EPAS1
	BCAR3	EIF2S1	DDX49			ACAD10		FAM160A1
	BCL9	EIF3B	DHRS13			ACBD4		GM32261
	BEGAIN	EIF4A1	DNAAF5			ACCS		GPR146
	BRD4	EWSR1	DPH5			ACE		HSPA2
	C10orf67	FAM136A	EARS2			ACIN1		INPP5K
	C11orf58	FARSA	EBNA1BP2			ACOT2		JAK2
	C11orf68	GART	EEF1AKMT4			ACP6		KANK2
	C11orf96	GNL3	EEF1E1			ACSF2		KCNC4
	C18orf25	GPATCH4	EEF1G			ACSL6		KCNJ12
	C4orf54	GRWD1	EIF1A			ACSM5		KHDRBS3
	C8orf33	GSTO1	EIF2B3			ACTG2		LGR6
	CA13	GTPBP4	EIF3D			ACVR1B		LIMCH1
	CCSER2	HBEGF	EIF3G			ACVR2A		LRRCC1
	CD164	HEATR1	EIF4A2			ACVR2B		LRRN1
	CD79A	HNRNPA0	EIF4EBP1			ADA		LTBP4
	CHD7	HNRNPAB	EIF5A			ADAM33		LYNX1
	CHMP1B	HSPD1	ELAC2			ADAMTS13		MARK1
	CHORDC1	IARS	ELP6			ADAR		MC5R
	CHRDL2	IMPDH1	ENY2			ADARB2		MFSD4B1
	CKS2	IMPDH2	EPB41L4AOS			ADCY2		MID1IP1
	CLCF1	JAGN1	ERGIC1			ADGRA3		MLXIPL
	CLDND1	KPNB1	ERH			ADGRG1		MMRN2
	CLTB	LAP3	EXOSC6			ADGRG6		MPPED2
	CLTC	LSM7	FAM185A			ADH1C		MRTFA
	CMKLR1	LTV1	FAM228B			ADIPOR2		MYADML2
	CNBP	MAFK	FBL			ADNP		MYH2
	CNN1	MAK16	FTSJ3			ADRA2B		MYO1D
	CNN3	METTL1	G3BP1			ADSL		MYORG
	COA7	MRPL17	GAR1			AFTPH		NARF
	COMP	MRPL32	GAS5			AGA		OTOG
	CPEB4	MRPL47	GFER			AGAP1		PALLD
	CRK	MRTO4	GM10052			AGAP4		PDE7B
	CSF1	MTRR	GM11478			AGAP6		PEG13
	CSNK1A1	NAT10	GM15501			AGBL5		PERM1
	CSRNP2	NCL	GM15772			AGGF1		PGPEP1
	CTR9	NIFK	GM4737			AGK		PITPNC1
	CTU2	NIP7	GM5148			AGO1		PLIN2
	CUL1	NME1	GTF2F1			AGPAT3		PLPP3
	DAB2	NOB1	GTF2IRD2			AGTPBP1		PODXL
	DAPK3	NOL10	HARS			AGTR1		PRRX1
	DAZAP1	NOLC1	HEATR3			AKAP1		RCAN2
	DDX24	NOP16	HNRNPA1			AKAP10		RGS5
	DEGS1	NOP56	HPDL			AKAP13		RIPK2
	DGKD	NOP58	IBA57			AKAP7		SCHIP1
	DGKZ	NPM1	IFRD2			AKAP8		SEMA6D
	DHX15	PAQR9	IGFBP2			AKAP9		SIPA1L2
	DHX30	PDSS1	IPO4			AKIP1		SOCS7
	DIO2	PES1	IRAK1BP1			AKR7A3		STAT5A
	DLGAP4	PEX5L	KAT2A			AKT2		SYNPO
	DNAJA1	PGAM5	KTI12			AL096711.2		TIE1
	DNAJB4	PIGW	LINGO3			AL136295.5		TNNI1
	DNAJB5	POLR1A	LLPH			ALAD		TPBGL
	DNMBP	POLR1B	LRRC47			ALDH1L2		TRIM35
	DNTTIP2	PPAN	LSM2			ALDH5A1		TRMT2B
	DOK7	PPIA	MCRIP2			ALDH6A1		TRP53INP2
	DOT1L	PPID	MDN1			ALDH8A1		ZFP110
	DTX1	PPIF	METTL8			ALG10B		ZFP260
	DUSP16	PPRC1	MGA			ALKBH6		ZFP281
	DUSP27	PRMT3	MIF			ALPK1		ZFP641
	DUSP4	PSME3	MRPL12			ALS2CL		ZRSR1
	DYRK1A	PSMG1	MRPS18B			AMDHD2
	E2F3	PUM3	MRPS2			AMER1
	EAF1	PUS1	MRPS26			AMIGO1
	EGLN1	PUS3	MSTO1			AMMECR1
	EHD1	RANBP1	MT1			ANAPC16
	EIF2AK3	RBM8A	MTHFD1			ANAPC4
	EIF4A3	RCC2	MYBBP1A			ANGEL1
	EIF4G2	RETREG1	N6AMT1			ANGPT1
	ELAC1	RIOX2	NAA10			ANK3
	ELK1	RPF2	NCLN			ANKFY1
	EMG1	RPL36A	NHLRC1			ANKHD1-EIF4EBP3
	EMP1	RRN3	NHP2			ANKMY1
	ENPEP	RRP12	NOA1			ANKRD11
	ERRFI1	RRS1	NOC2L			ANKRD12
	ESYT3	RSL1D1	NOL12			ANKRD23
	ETS2	RTCB	NOL9			ANKRD36C
	FAM13B	RUFY3	NOP2			ANKRD39
	FAM20C	SET	NPRL3			ANKRD46
	FASTKD2	SLC25A5	NR2C2AP			ANKRD6
	FBXO3	SLC39A14	NSUN2			ANKS1A
	FBXO45	SLC7A5	NTMT1			ANKS6
	FCN3	SNRPA1	NUDT6			ANKZF1
	FGF9	SNRPB	NUFIP1			ANO5
	FGFR1	SNRPD1	NUP210			ANOS1
	FGR	SNRPF	NUPL1			AP1S3
	FHL2	SRM	NVL			AP2B1
	FJX1	SRSF2	PA2G4			AP3M2
	FKRP	TAF5L	PABPC1			APBA1
	FNDC3B	TAF9	PDXP			APC
	FOSL1	TDG	POLR3G			APCDD1
	FRMD3	THUMPD3	POLR3H			APH1B
	FSIP1	TIMM9	PPP1R14B			APOL6
	FTL	TMA16	PREP			APPBP2
	FUBP1	TOMM40	PRMT1			APPL1
	GABARAPL1	TOMM5	PRMT5			APPL2
	GABRE	TRMT10C	PRMT7			AQP7
	GALNT16	TRMT61A	PUSL1			ARAP1
	GARS	TRNT1	PWP2			ARFIP1
	GATAD2A	URB2	QDPR			ARHGAP18
	GCNT2	UTP14A	RACK1			ARHGAP19
	GCSAM	UTP18	RAE1			ARHGAP28
	GIT1	UTP4	RARS2			ARHGEF10L
	GNA13	VARS	REEP6			ARHGEF3
	GOLIM4	WDR36	RGCC			ARHGEF37
	GORAB	WDR4	RNF126			ARHGEF9
	GOSR1	WDR43	RNPS1			ARID3B
	GPR153	WDR46	RORC			ARID4A
	GRHL1	WDR74	RPL10A			ARID5B
	GSDME	ZPR1	RPL12			ARIH2OS
	GTF2E2		RPL13			ARL10
	GTF3C1		RPL15			ARL6IP1
	H2AFX		RPL17			ARMCX5
	H2AFY		RPL17-PS10			ARMT1
	H3F3B		RPL18			ARPIN
	HABP2		RPL22			ARRDC2
	HEXB		RPL27			ARSK
	HEY1		RPL3			ART1
	HHATL		RPL32			ART3
	HLX		RPL34			ART5
	HNRNPA3		RPL34-PS1			ARX
	HNRNPC		RPL35			ASB10
	HOGA1		RPL39			ASB11
	HSPA13		RPL4			ASB14
	HSPA5		RPL5			ASB15
	HSPA8		RPL6			ASB16
	HSPB8		RPL7			ASB18
	HSPE1		RPL7A			ASB4
	IAH1		RPL8			ASB7
	IDI1		RPL9			ASB8
	IFITM2		RPP14			ASF1A
	IL1R1		RPS10			ASH2L
	IL1RL2		RPS15			ASPA
	IL22RA1		RPS15A			ASTN2
	IL31RA		RPS15A-PS6			ASXL1
	IL6R		RPS19			ASXL2
	INSIG1		RPS25			ATF6B
	INTS6		RPS3A1			ATF7
	IPMK		RPS4X			ATF7IP
	IRF1		RPS6-PS4			ATG16L1
	ITGA5		RPS8			ATG4C
	ITPRIP		RRP15			ATP13A5
	IWS1		RRP8			ATP1A2
	JAK2		SAC3D1			ATP1B4
	JMJD6		SAYSD1			ATP2A1
	JOSD1		SCAMP4			ATP2B2
	KBTBD8		SCNM1			ATP6AP1L
	KCNQ4		SCO2			ATP6V0A1
	KCP		SELENOO			ATP6V1A
	KIF21A		SERBP1			ATP6V1C1
	KLF5		SF3A2			ATP6V1H
	KLHL25		SF3A3			ATXN3
	LAMC1		SGF29			ATXN7L2
	LARP4		SHMT1			AVIL
	LCAT		SLC19A1			AVL9
	LMNA		SMPDL3B			B3GALT1
	LMNB2		SNHG12			B3GLCT
	LONRF3		SNHG4			B4GALNT3
	LOXL2		SNRPD3			B4GAT1
	LPGAT1		SNX5			BAAT
	LRFN4		SURF2			BACE1
	LRRC41		TARS			BAG4
	LRRFIP2		TBL3			BAHCC1
	LYPLAL1		THG1L			BANP
	MAFA		TIMM10			BARD1
	MAGT1		TIMM8A1			BAZ2B
	MAP3K9		TMEM185B			BBC3
	MAPK1IP1L		TOMM6			BBIP1
	MAPKAPK2		TOMM70A			BBOF1
	MAPRE2		TPH1			BBS4
	MARS2		TPX2			BCAS1
	MAST2		TRIM28			BCAS2
	MAT2A		TRMT1			BCAS3
	MED27		TRP53			BCKDHB
	MEDAG		TRUB1			BCL2
	METRNL		TSR1			BCL6B
	MFSD12		TSR3			BCL7A
	MIEF2		TTC27			BCLAF3
	MKRN2		TXNRD3			BDH1
	MRPL50		UBE2CBP			BEND5
	MSC		UBQLN4			BFAR
	MUSTN1		UNG			BHLHB9
	MYC		USP10			BHLHE41
	MYOT		WDR75			BICC1
	MYPN		WDR77			BICRAL
	NAA15		XPNPEP3			BLOC1S3
	NAB2		XPOT			BLOC1S5
	NABP1		ZBTB24			BMT2
	NACC1		ZFP146			BOD1L1
	NADK		ZFP593			BOLL
	NANP		ZFP623			BPNT1
	NAP1L5		ZFP783			BRCA1
	NATD1		ZMYND19			BRD3
	NCEH1		ZNRD2			BRD3OS
	NEDD4					BRD8
	NET1					BROX
	NEU1					BSCL2
	NFIL3					BTG2
	NFYA					BTN2A1
	NKX3-1					BUD13
	NPC1					C10orf71
	NSUN4					C10orf88
	NUDT4B					C12orf76
	NUP188					C14orf28
	OSBPL9					C14orf39
	OSER1					C14orf93
	P2RY2					C15orf40
	PBDC1					C15orf62
	PCDH18					C16orf86
	PDE12					C17orf113
	PDE4D					C17orf53
	PDIA3					C17orf67
	PDLIM4					C17orf80
	PDLIM5					C19orf54
	PDXK					C1orf127
	PEF1					C1orf162
	PELO					C1QTNF3
	PHC2					C20orf194
	PI4K2A					C20orf96
	PI4KB					C21orf58
	PIM1					C2CD5
	PIP5K1A					C2orf49
	PLB1					C5orf15
	PLEKHF2					C5orf51
	POLR1C					C7orf31
	POLR3E					C9orf64
	PPM1B					C9orf85
	PPP1R13L					CA4
	PPP2CA					CA5B
	PPP2R5A					CACNA1S
	PPP3R1					CACNA2D2
	PPP4R2					CACNG1
	PQLC2					CACNG6
	PRDM2					CACNG8
	PRELID1					CAD
	PRKAG2					CALCOCO1
	PRNP					CAMK2G
	PRPF19					CAPN1
	PRPF4					CAPRIN1
	PSMA3					CAPRIN2
	PSMC6					CARF
	PSMD12					CASP2
	PSME4					CASP6
	PSPC1					CASP8AP2
	PTGIR					CASP9
	PTMA					CASTOR3
	PTPRE					CBFA2T2
	PTPRJ					CBLL1
	PTRH2					CBLN1
	PXDC1					CBX5
	RAB1A					CBX7
	RAB21					CC2D1A
	RAI2					CCDC110
	RAP1B					CCDC112
	RARA					CCDC113
	RASSF8					CCDC121
	RBBP8					CCDC127
	RBM10					CCDC14
	RBM12					CCDC146
	RBM15					CCDC17
	RBM15B					CCDC180
	RBM20					CCDC186
	RBM7					CCDC192
	RHEB					CCDC28A
	RHOC					CCDC32
	RICTOR					CCDC43
	RNF128					CCDC51
	RNF149					CCDC6
	RPL7L1					CCDC62
	RRAD					CCDC66
	RRAGC					CCDC77
	RRBP1					CCDC85C
	RSPO3					CCDC9B
	RSRC2					CCER2
	RTL6					CCNL2
	RUSC2					CCP110
	S100A11					CCS
	S100A8					CCT6B
	S1PR3					CD109
	SAMD4A					CD38
	SAR1A					CDC23
	SBK3					CDCA7L
	SDCBP					CDH15
	SEC22B					CDH23
	SEC24A					CDHR5
	SEC61B					CDK5RAP2
	SERPINA3					CDKN1C
	SF1					CDNF
	SFPQ					CEBPB
	SGK1					CECR2
	SGMS2					CELF4
	SH2B3					CELSR2
	SIK1					CEMIP
	SIK1B					CENPC
	SIK2					CEP104
	SIPA1L3					CEP120
	SLC12A4					CEP126
	SLC15A4					CEP131
	SLC22A5					CEP162
	SLC25A16					CEP192
	SLC38A1					CEP250
	SLCO2A1					CEP290
	SLMAP					CEP295
	SMG1					CEP57
	SNX25					CEP57L1
	SOAT1					CEP72
	SOCS1					CEP85
	SOCS6					CEP95
	SPAG9					CEPT1
	SPEN					CFAP44
	SPHK1					CFAP53
	SPINDOC					CFAP70
	SRGAP1					CFAP97
	SRSF1					CHAD
	SRSF10					CHAF1A
	SRSF3					CHAF1B
	SRSF6					CHAMP1
	SRSF7					CHD2
	SRSF8					CHD8
	SRXN1					CHKB-CPT1B
	STAM					CHRNA10
	STOM					CHST9
	STRIP2					CIART
	STRN3					CIR1
	STRN4					CISD2
	STX3					CIZ1
	STX5					CLASP2
	SUSD6					CLCN1
	SYNCRIP					CLCN2
	SYNJ2					CLCN3
	SYNPO2					CLCN4
	TAF1D					CLEC2D
	TAF7					CLK1
	TBL2					CLK3
	TEAD3					CLK4
	TFPI					CLMN
	TGFB2					CLN3
	TGFB3					CLN6
	TGIF1					CLP1
	THBS1					CLSTN1
	TIAF1					CMBL
	TM4SF1					CMTR2
	TM4SF19					CNNM2
	TMEM189					CNOT3
	TMEM60					CNOT8
	TMEM63B					CNP
	TNFAIP6					CNST
	TNFRSF1B					CNTRL
	TRAM2					COG2
	TRIM54					COG8
	TRIM9					COL24A1
	TSC22D2					COL28A1
	TWNK					COL4A3
	UBALD1					COL4A4
	UBAP2L					COL4A5
	UBE2D3					COL4A6
	UBE2J1					COQ6
	UBE2QL1					COQ7
	UBE2W					COX11
	UBQLN1					COX18
	UGCG					COX19
	USP12					CPEB3
	UTP15					CPED1
	UTP3					CPNE1
	VEGFA					CPNE3
	VPS37A					CPT1A
	WEE1					CPTP
	WNT9A					CRB1
	XIRP1					CRBN
	YWHAG					CREB1
	YWHAQ					CREB3L4
	YWHAZ					CREBL2
	ZBTB43					CREBRF
	ZBTB49					CRIPT
	ZMIZ1					CRLF3
	ZNF274					CROCC
	ZNF326					CROT
	ZNF385B					CRY2
	ZNF408					CRYBG1
	ZNF579					CRYGS
	ZNF586					CSAD
	ZNF598					CSF3
	ZNF672					CSNK1G1
	ZNF697					CSPP1
	ZNF706					CSTF1
	ZNF787					CTC1
	ZNF79					CTCF
	ZNFX1					CTDSP2
	ZYX					CTDSPL2
	AAGAB					CTH
	ABCB1					CTIF
	ABHD12					CTPS2
	ABHD2					CTSA
	AC006254.1					CTSC
	ACOT9					CTSF
	ACTC1					CTXN3
	ACTR3B					CUBN
	ADAM17					CUEDC1
	ADORA1					CUL4B
	ADPRHL1					CUL7
	AKIRIN1					CUL9
	AKR1C1					CX3CR1
	ALYREF					CXCR6
	AMD1					CXorf38
	AMPD3					CXXC5
	ANGPTL2					CYB561D1
	ANKRD1					CYB5D2
	ANKRD2					CYB5R2
	ANXA11					CYB5R4
	ANXA2					CYB5RL
	ANXA5					CYP17A1
	AP1S2					CYP2E1
	ARHGAP1					CYP3A43
	ARHGDIA					CYP4X1
	ARL8B					CYREN
	ARMCX1					DAB2IP
	ARMCX3					DACH1
	ARMCX6					DAPK1
	ASB5					DAPK2
	ATF6					DBR1
	ATP13A3					DBT
	ATP1B3					DCAF10
	ATP2B1					DCAF15
	AUTS2					DCAF16
	B4GALT1					DCAF4L1
	BAZ1A					DCAF7
	BCCIP					DCAF8
	BCL7B					DCP1B
	BLOC1S2					DCP2
	BLOC1S6					DCT
	BZW1					DCUN1D1
	C11orf24					DCUN1D4
	C17orf58					DDB2
	C1orf198					DDHD2
	C2orf69					DDI2
	C3orf52					DDIAS
	CALU					DDIT4
	CAPN2					DDOST
	CASP3					DEF8
	CBFB					DENND2C
	CCDC136					DENND3
	CCDC197					DENND6A
	CCL2					DEPDC5
	CD151					DEPDC7
	CD276					DFFB
	CD63					DGCR2
	CDC37L1					DHX40
	CDC42EP3					DHX57
	CDKN1A					DIXDC1
	CDV3					DLAT
	CENPN					DLL4
	CEP170B					DMRTA1
	CFL2					DNAH11
	CHI3L1					DNAH3
	CHMP4B					DNAJC16
	CHST1					DNAJC17
	CHST3					DNAJC24
	CKAP4					DNAL1
	CLEC2B					DNALI1
	CLIP1					DNASE1
	CMC2					DNASE1L1
	CNOT9					DNHD1
	COLQ					DNMT3A
	COMTD1					DNMT3B
	COQ10B					DOCK4
	COX15					DOK3
	CREB5					DOLPP1
	CRY1					DPAGT1
	CRYAB					DPH1
	CSPG4					DPP6
	CSRP3					DRD4
	CTNNAL1					DSN1
	CTSB					DTNBP1
	CTTN					DTWD1
	CYLD					DUSP1
	CYP1B1					DUSP11
	CYSTM1					DUSP19
	DDX5					DUSP7
	DENND5A					DVL2
	DHCR24					DYRK2
	DIAPH1					EBF3
	DMPK					ECHDC2
	DMWD					EDA
	DNAJA4					EDRF1
	DPH2					EEF1AKMT3
	DSEL					EEF2K
	DUSP14					EFCAB7
	DYNLT1					EFHC1
	DYNLT3					EFHD1
	EDC4					EGFR
	EGLN3					EGR1
	EIF2B4					EHMT2
	EIF3J					EID2B
	EIF4E					EIF3CL
	EIF5					EIF4ENIF1
	ENAH					ELF2
	ENDOD1					ELMO2
	ENO1					ELMOD2
	ERO1A					ELMSAN1
	ETF1					ELOA
	FADS3					EMC10
	FAM110B					EMILIN3
	FAM124B					EML1
	FAM174A					EN1
	FAM219A					ENAM
	FAM222B					ENPP4
	FAM83G					ENPP5
	FKBP10					EPB41L1
	FLNC					EPDR1
	FNIP2					EPHB1
	FYTTD1					EPHX2
	GADD45A					ERBB2
	GANC					ERBB3
	GK					ERBIN
	GLRX2					ERCC2
	GLRX3					ERCC3
	GNG5					ERCC4
	GPSM2					ERCC6
	GPX3					ERF
	GYG1					ERG28
	HACD1					ERI2
	HK2					ERLIN2
	HMGA1					ERMAP
	HOMER2					ERMARD
	HSP90AA1					ESR1
	HSP90AB1					ESR2
	HSPA4					ESRP2
	HSPA9					ETAA1
	HSPB7					ETFBKMT
	HSPH1					EXD2
	HYOU1					EXOC6
	IFRD1					EXOSC10
	IL18					EXTL2
	ILF2					EYA3
	IRAK1					EYS
	ITGA7					EZH1
	ITGAE					FAAH
	ITGAV					FAM117B
	ITIH4					FAM131B
	KDR					FAM135A
	KIAA1671					FAM13C
	KLHL29					FAM160A2
	KLHL34					FAM161A
	KLHL40					FAM168A
	KPNA1					FAM184B
	KPNA2					FAM186A
	LIMS1					FAM189A2
	LMCD1					FAM193B
	LRRC4					FAM208A
	LRRC59					FAM214A
	LRRC8B					FAM217B
	LYAR					FAM220A
	MAP2K3					FAM227B
	MAP3K14					FAM229A
	MAP3K7CL					FAM47E
	MAPRE1					FAM50B
	MARCHF5					FAM53C
	MARK1					FAM76A
	MAST4					FAM76B
	METTL7B					FAM78A
	MICALL2					FAM78B
	MIS12					FAM84B
	MORF4L2					FANCE
	MPRIP					FANCM
	MSN					FASTKD1
	MYBPH					FASTKD3
	MYH9					FAXDC2
	MYL12A					FBRS
	MYO18A					FBXL13
	MYOG					FBXL19
	NAA50					FBXL20
	NCS1					FBXL22
	NEXN					FBXL4
	NGFR					FBXO32
	NOP14					FBXO46
	NPM3					FBXO48
	NRAP					FBXO8
	NT5DC3					FBXW8
	NUDT4					FDFT1
	ODC1					FGD4
	OSBPL8					FHL3
	OSGEP					FIGN
	P2RX5					FIGNL1
	P2RX5-TAX1BP3					FILIP1L
	P4HA1					FKBP15
	PACSIN3					FKBP9
	PANX1					FKBPL
	PAPOLA					FLVCR2
	PDLIM3					FMO2
	PEA15					FNBP4
	PFN2					FOS
	PHLDA1					FOSB
	PHLDA3					FOXJ2
	PKIG					FOXN2
	PKNOX1					FOXO3
	PLEKHA1					FOXP2
	PLEKHM1					FOXRED2
	PLEKHO1					FPGT
	PLPP1					FPGT-TNNI3K
	PLXNA2					FRAT1
	PNO1					FRK
	PNPLA8					FRMD1
	PPFIA4					FRMPD1
	PPM1D					FRY
	PPME1					FSBP
	PPP2CB					FSIP2
	PSMD11					FTO
	PTPN1					FUCA1
	PURB					FUNDC1
	PVR					FUZ
	RAB15					FXN
	RABGGTB					FYCO1
	RAN					FZD3
	RANBP2					FZD4
	RAP1A					FZD7
	REXO2					FZR1
	RHBDF1					GAA
	RHOBTB2					GADD45G
	RHOG					GALC
	RIMKLB					GALM
	RMC1					GALNT15
	RND3					GAS2L2
	RNF10					GATAD2B
	RNF115					GBF1
	RNF34					GBX1
	RPL22L1					GCC1
	RPN2					GCC2
	RRAS2					GCHFR
	RUBCN					GDF9
	RUNX1					GDPD3
	SARS					GDPD5
	SBDS					GEN1
	SCN3B					GGNBP2
	SEC61A1					GHR
	SH3BP5					GIGYF1
	SHB					GINS1
	SLC17A5					GK5
	SLC36A1					GLCCI1
	SLC3A2					GLCE
	SLC7A1					GLMP
	SLCO5A1					GMCL1
	SMAD1					GMPR2
	SMC5					GNAI3
	SMCO4					GNAL
	SMG5					GNAO1
	SMTNL2					GNE
	SNN					GNRH1
	SOCS7					GOLGA1
	SOX4					GOLGA5
	SPCS3					GOLGA8H
	SPON1					GOLPH3L
	SPTSSA					GPALPP1
	ST8SIA2					GPATCH1
	STARD8					GPATCH8
	STC2					GPD2
	STIP1					GPI
	STRAP					GPIHBP1
	TBC1D15					GPLD1
	TFE3					GPR180
	THBD					GPR61
	THOC6					GPRC5C
	TIAM2					GPT
	TIMP1					GPT2
	TKT					GRAMD1B
	TMEM11					GRAMD4
	TMEM158					GRASP
	TMEM183A					GREB1
	TMEM214					GRM2
	TMEM233					GRPEL2
	TMEM251					GSTM2
	TMEM263					GTF2E1
	TMEM38B					GTF2IRD1
	TMEM43					GTF3C4
	TNFAIP3					GTF3C5
	TNFRSF10B					GTPBP10
	TNFRSF12A					GTPBP3
	TNKS1BP1					GZF1
	TP53BP2					H6PD
	TRA2B					HACD3
	TRAFD1					HAUS3
	TRIM55					HAUS5
	TTC9					HAUS6
	TUBA1C					HBP1
	TUBB4B					HDAC11
	TXNDC11					HDAC6
	UBA2					HDAC8
	UBE2A					HDGFL3
	UBR7					HEATR4
	UCK2					HEATR5B
	UGGT1					HEATR6
	UPP1					HECTD3
	USP28					HECW1
	VCL					HEG1
	VCP					HERC6
	VDR					HERPUD1
	VLDLR					HERPUD2
	WBP2					HES1
	WDR1					HEXA
	WHAMM					HFM1
	WIPF3					HIF1AN
	XIRP2					HIF3A
	YAF2					HIST1H2BC
	ZBED5					HJV
	ZCCHC10					HLCS
	ZDHHC18					HLF
	ZNF774					HMCN2
	ETV5					HMGCLL1
	PITPNA					HMGCR
	SCN5A					HMGXB4
	SLN					HNRNPL
	AAR2					HNRNPLL
	ABI1					HOXA10
	ACTR3					HOXA11
	ACVR1C					HOXA13
	ADAMTS19					HOXA3
	AKR1B15					HOXA4
	ALDH1A3					HOXA5
	ALG3					HOXA9
	ALG8					HOXB3
	AMOTL1					HOXB4
	ANKRD10					HOXC10
	ANKRD54					HPN
	ARHGAP24					HPS4
	ARL5A					HPS6
	ARPC5L					HSF4
	ARSB					HSPBAP1
	ATG4A					HYPK
	ATP7A					ICK
	BCL3					ID1
	BEST3					ID2
	BIN3					ID3
	BMP1					IDH1
	BMPR2					IER5
	C6orf48					IFIT1
	CAMK2D					IFT140
	CARS					IFT172
	CAST					IFT27
	CBX3					IFT46
	CCDC90B					IFT81
	CDK5R1					IGFBP5
	CEBPG					IGIP
	CHAC1					IGSF9B
	CHAC2					IKZF2
	CHD1L					IKZF4
	CHP1					IL17D
	CHPF2					IL18BP
	CHSY3					IL33
	CHUK					IL34
	CIAPIN1					INF2
	CKAP5					ING2
	CLDN9					ING4
	CLPTM1L					INSIG2
	CNIH4					INTS14
	CNKSR2					INTS3
	CNRIP1					INTS9
	COP1					IP6K1
	CSGALNACT2					IP6K2
	CTPS1					IP6K3
	CYP2J2					IPP
	DCAF13					IQCA1L
	DCAF4					IQCE
	DDR1					IQCN
	DERL2					IQSEC1
	DHX37					IREB2
	DNAJC2					IRF2
	DPH3					IRF2BP2
	EEPD1					IRS1
	EIF2S2					IRS2
	ENTPD4					ITFG1
	ERP44					ITFG2
	FADS1					ITGA3
	FAM118B					ITGAD
	FAM13A					ITIH2
	FAM177A1					ITIH6
	FAM20B					ITM2B
	FAM214B					ITPKB
	FAM98A					JADE1
	FARSB					JADE2
	FBLIM1					JAKMIP3
	FBXO10					JARID2
	FKBP1A					JCAD
	FKBP4					JDP2
	FNBP1					JKAMP
	FNDC4					JMJD7-PLA2G4B
	FSD1L					JPH2
	GDI2					JRKL
	GFOD2					JUN
	GNG12					JUP
	GON7					KANTR
	GPN2					KAT14
	GSPT1					KAT7
	HIPK2					KATNAL1
	HIVEP3					KBTBD13
	HM13					KBTBD2
	HNRNPDL					KBTBD3
	HNRNPR					KBTBD4
	HOOK2					KBTBD7
	HP					KCNA2
	HPCAL4					KCNA7
	HPRT1					KCNIP2
	ICMT					KCNJ2
	IDH3A					KCNS3
	IL12RB2					KCNT1
	IMPAD1					KCTD18
	INAFM2					KCTD21
	INPP5F					KDM2B
	ITGB1					KDM3B
	ITIH3					KDM4A
	KCNB1					KEAP1
	KCNC4					KIAA0319L
	KCTD2					KIAA0355
	KIAA0513					KIAA0408
	KLHL18					KIAA1109
	KRBA1					KIAA1143
	LBP					KIAA1328
	LCLAT1					KIAA1551
	LIG3					KIF3A
	LIPG					KIF3B
	LNX2					KIFAP3
	LRRFIP1					KIZ
	LSG1					KLF15
	LSM1					KLF2
	LYSMD2					KLF4
	MACF1					KLF7
	MAP2K1					KLF8
	MAP7D3					KLF9
	MAPKAPK3					KLHDC1
	MED22					KLHDC2
	MEST					KLHDC3
	METTL22					KLHDC4
	MMADHC					KLHDC9
	MPDU1					KLHL12
	MRAS					KLHL17
	MRFAP1					KLHL20
	MRM1					KLHL21
	MRPL3					KLHL23
	MYO18B					KLHL24
	MYOM3					KLHL28
	NAT9					KLHL30
	NCBP2					KLHL36
	NEIL2					KLHL38
	NFKB2					KLHL7
	NIPA2					KLKB1
	NNMT					KLLN
	NRBP1					KMT2A
	NRG2					KMT5B
	NUP88					KNTC1
	OGFOD1					KRCC1
	OSMR					KREMEN1
	P4HA2					KSR1
	PAICS					KY
	PALLD					L2HGDH
	PCSK6					L3MBTL1
	PDCD11					LAMA3
	PDE4B					LAMB2
	PDE8A					LAMP2
	PHACTR4					LBX1
	PHF5A					LCOR
	PHTF1					LDB1
	PIK3R1					LDB2
	PLPP3					LDLRAD4
	POLR3D					LDLRAP1
	PPIL1					LEAP2
	PRDM15					LEPROT
	PRPS1					LGALS8
	PRRT4					LGALSL
	PSMA5					LGI1
	PSMC4					LGR5
	PSMD6					LHX6
	PTDSS1					LIAS
	PTPN2					LIME1
	PTPN21					LIMK2
	PTX3					LIN52
	RAB3IP					LIN9
	RANGAP1					LIPT2
	RAPGEF4					LLGL1
	RARRES1					LMBRD1
	RASSF5					LMF1
	RBM18					LMOD1
	RELB					LMOD2
	RGS6					LMOD3
	RIOK1					LNX1
	RNF6					LONRF1
	RPS6KL1					LPCAT4
	RRP9					LRIG1
	RTL8B					LRIG2
	RXRG					LRIT3
	S100A16					LRP6
	SCFD1					LRRC14B
	SDAD1					LRRC20
	SELENON					LRRC3
	SELENOS					LRRC30
	SEMA3C					LRRC37B
	SEPTIN9					LRRC3B
	SERPINB1					LRRC56
	SH3D19					LRRC66
	SH3RF1					LRRC75B
	SIPA1L2					LRRC8D
	SLC25A44					LRRK2
	SLC35F2					LRRN2
	SLC35F6					LRRTM4
	SLC39A10					LTA4H
	SMARCA4					LYSMD1
	SMIM29					LZTFL1
	SMPX					LZTS2
	SMYD5					MACO1
	SNX11					MADD
	SNX6					MAFB
	SOCS3					MAGED1
	SORT1					MAGEE1
	SPIRE1					MAGEF1
	SPOCK1					MALT1
	SRPK1					MAML3
	SRPRB					MAMLD1
	SRPX					MAMSTR
	STK17A					MAN1B1
	STRN					MAN2A2
	TCP1					MAP2K5
	TEP1					MAP2K6
	TGM2					MAP2K7
	TIMM8A					MAP3K11
	TMEM165					MAP3K13
	TMEM167B					MAPKBP1
	TMEM181					MARCHF6
	TMEM248					MARCHF8
	TNC					MARF1
	TOMM22					MASP1
	TOR3A					MASP2
	TP53					MAST3
	TPD52L1					MAT2B
	TRAF3					MAX
	TRAF7					MB21D2
	TRAPPC4					MBD5
	TRIM8					MBD6
	TTL					MBLAC2
	TUBA1B					MBTD1
	TXNL4B					MCC
	UBAC2					MCEE
	UBASH3B					MCL1
	UBE2Q2					MCM2
	UBE2Z					MCM5
	UBLCP1					MCM6
	UBXN2A					MCM8
	UHRF1BP1L					MCM9
	USP47					MCMDC2
	UXS1					MCOLN1
	VCAN					MDC1
	VPS26C					MDFIC
	WDR3					MDM1
	WIPI1					MDN1
	XPO5					MED23
	YARS					MED25
	YEATS2					MED26
	YWHAH					MEF2D
	ZBTB2					MEGF9
	ZDHHC13					MEIS1
	ZDHHC6					MEN1
	ZDHHC9					MET
	ZNF655					METTL17
	JUNB					METTL18
	GEM					METTL7A
	HSPB1					MFSD14C
	IER3					MFSD6
	ARRDC4					MFSD8
	CRISPLD2					MGAT4A
	DDIT3					MGME1
	MAFF					MIA2
	MIDN					MIB2
	PPP1R27					MICAL3
	RCAN1					MINDY1
	SERTAD1					MINK1
	VGLL2					MINPP1
	ZBTB21					MITF
	ABRA					MKRN1
	ANKRD37					MKS1
	CSRNP1					MLEC
	CYR61					MLF1
	FGF6					MLH3
	HSPA1B					MLIP
	JUND					MLYCD
	MYADM					MMP11
	PPP1R15A					MMS19
	SDC4					MN1
	SOX9					MOB3B
	USP2					MOB3C
	ZC3H12A					MOCS3
	ZFP36L1					MOGAT1
	ADAMTS1					MON1B
	APOLD1					MORC3
	BTG2					MOSPD1
	CDR2L					MOSPD2
	CX3CL1					MPHOSPH8
	DNAJB1					MPP7
	DUSP1					MPV17L
	EGR1					MRNIP
	EGR2					MRO
	EGR3					MROH1
	EPHA2					MRTFB
	FOXO1					MS4A8
	G0S2					MSANTD1
	GZF1					MSANTD2
	HES1					MSH6
	IER2					MSL2
	IER5					MSRB3
	JDP2					MST1R
	JUN					MSTN
	KLF4					MTF1
	MAFB					MTF2
	MID1IP1					MTFR2
	NR4A1					MTMR12
	NR4A2					MTMR3
	NRARP					MTMR4
	PLEKHO2					MTRF1
	PLK3					MTSS1
	PNRC2					MTUS1
	PPP1R10					MTX3
	RNF122					MUC6
	S1PR2					MUM1L1
	SERTAD3					MUT
	SOX18					MVB12B
	TCIM					MVK
	TOB1					MXD3
	TXNIP					MXD4
	A4GALT					MXRA8
	ABCA5					MYADM
	ABCB4					MYBPC1
	AC004233.2					MYH14
	AC011498.4					MYLIP
	ACOT7					MYLK2
	ACSL3					MYLK3
	ACTN1					MYO5C
	ACTN4					N4BP1
	ADAM15					N4BP2L1
	ADAMTS5					N4BP3
	ADCY4					NAA40
	ADGRE5					NAA60
	ADGRG3					NAA80
	ADRM1					NAGPA
	AFF4					NAPEPLD
	AKT3					NAT1
	ALDH4A1					NBAS
	ANKRD9					NBEA
	ANXA1					NBPF11
	ANXA3					NBPF12
	AP4S1					NBR1
	ARC					NCAPD2
	ARF1					NCKIPSD
	ARID5B					NCOA3
	ARPC4					NCSTN
	ARRDC3					NDRG3
	ATF3					NEDD4L
	ATG4B					NEDD9
	ATOH8					NEIL1
	ATP1B1					NEK10
	ATP6V0C					NEMP1
	AXL					NEO1
	BACH1					NFATC2IP
	BAG1					NFE2L1
	BBS5					NFIA
	BCL7C					NFIX
	BCO2					NFKBIA
	BHLHE40					NFKBID
	BLMH					NFRKB
	BMPR1A					NFXL1
	BOK					NHLRC3
	BRD2					NIF3L1
	BRI3					NINJ1
	BTD					NINL
	C14orf132					NIPA1
	C17orf51					NIPAL3
	C19orf53					NKAIN2
	C2CD4A					NLRC4
	C9orf3					NLRP1
	CALHM2					NMNAT3
	CAVIN1					NOL4L
	CBARP					NOL9
	CBLB					NPHP1
	CCDC117					NPHP3
	CD248					NR1D1
	CD58					NR2C1
	CDC37					NR2F2
	CDK6					NR3C2
	CDK8					NR4A1
	CEMIP2					NR4A2
	CHCHD10					NRBP2
	CHCHD5					NRDE2
	CHD1					NREP
	CHST15					NRG4
	CHST7					NRIP2
	CIAO2B					NSD1
	CIC					NSD3
	CITED2					NSF
	CLDN12					NSMF
	CLEC16A					NT5C3A
	CLIC1					NT5DC1
	CLIC4					NTF3
	CMIP					NUDCD2
	CMTM5					NUDT12
	CNKSR1					NUDT16
	COL6A1					NUDT19
	COL6A2					NUDT5
	CORO1C					NUMA1
	CORO6					NUP133
	CPAMD8					NUP155
	CREM					NUP210
	CRIM1					NUP62
	CRIP2					NUSAP1
	CRLF1					NVL
	CTGF					NXPE3
	CUTC					OARD1
	CXCL1					OAT
	CYB5R3					OAZ2
	CYP4Z1					OBSL1
	DBN1					ODF2L
	DDAH2					OGA
	DES					OGG1
	DEXI					OLFML1
	DGAT1					OLFML2A
	DNAAF3					OLFML2B
	DNAJC30					OPHN1
	DOC2A					OPLAH
	DPM2					ORC2
	DTX4					ORC6
	DUS1L					OSBP
	DUS3L					OSBPL1A
	DUSP10					OSGEPL1
	DUSP2					OSGIN1
	DUSP5					OTOGL
	DUSP8					OVGP1
	EAF2					OXNAD1
	EBF4					OXSM
	ECE1					P2RX6
	EEF1A2					P2RY6
	EEF1D					PAAF1
	EFEMP2					PAGE4
	EIF1					PAIP2B
	ELN					PAK1
	ELOC					PALB2
	EMP3					PALD1
	ENG					PAMR1
	ENSA					PAN2
	EPM2AIP1					PAN3
	EPN1					PANK1
	EPS15L1					PAPSS2
	ERFE					PAQR3
	ESYT2					PAQR7
	ETS1					PARG
	EXT1					PARN
	EZH2					PARP1
	FABP5					PARP11
	FAM102A					PARP15
	FAM129B					PARP16
	FAM131A					PARP3
	FBRSL1					PARP4
	FBXO34					PARS2
	FBXW5					PATZ1
	FBXW7					PAX3
	FLII					PAX5
	FLNA					PAX7
	FLNB					PAXIP1
	FLRT2					PBXIP1
	FLRT3					PCBD2
	FNIP1					PCBP2
	FOXO6					PCCA
	FSTL3					PCDH12
	FUNDC2					PCDHGA1
	FZD10					PCF11
	G3BP2					PCIF1
	GAREM1					PCNX2
	GAS7					PCYOX1
	GIMAP4					PDCL
	GIMAP7					PDE1A
	GIMAP8					PDE2A
	GLIS2					PDE6C
	GNAS					PDIK1L
	GNPDA1					PDK2
	GPAA1					PDP1
	GPAT3					PDP2
	GPR179					PDSS2
	GPSM1					PDZRN3
	GRK5					PELI3
	GSK3A					PELP1
	GSTP1					PER1
	GTPBP1					PER3
	H1FX					PEX1
	HDAC5					PEX11A
	HDAC9					PEX12
	HES4					PEX5L
	HEYL					PFKFB1
	HIC2					PFKFB3
	HIST2H2BE					PFKFB4
	HMGXB3					PGAP2
	HNRNPA2B1					PHACTR1
	HNRNPH1					PHACTR2
	HNRNPH3					PHF11
	HNRNPU					PHF14
	HOMER1					PHF21A
	HPCAL1					PHF3
	HR					PHKA2
	HS3ST1					PHKG1
	HSF1					PHRF1
	HSPA1A					PIAS1
	HTRA3					PIGB
	IGF2					PIGG
	IL3RA					PIGV
	ILF3					PIGZ
	IQGAP1					PIK3C2B
	IRS2					PIK3CB
	ISOC2					PIK3IP1
	JMJD1C					PIKFYVE
	KCNJ11					PIP4K2B
	KCNJ5					PIP4P2
	KCNK5					PIP5K1B
	KCTD15					PITX2
	KIAA1191					PITX3
	KIAA1755					PJVK
	KLF11					PKD1
	KLF14					PKD1L1
	KLF6					PLA2G4F
	KRTAP5-1					PLA2G6
	LAMA5					PLAGL2
	LAMTOR4					PLBD2
	LATS2					PLCD3
	LETM2					PLCD4
	LFNG					PLCG1
	LMOD2					PLCL1
	LRIF1					PLCL2
	LRP3					PLD1
	LRPAP1					PLD2
	LRRC52					PLEKHF1
	MAF1					PLEKHG4B
	MAFG					PLEKHH1
	MAN2A1					PLEKHH3
	MAP1LC3B					PLEKHM3
	MAP1LC3C					PLGLB1
	MAP3K8					PLIN4
	MAPK6					PLIN5
	MAPK8IP1					PLK1
	MARS					PLPP7
	MBD3					PLXDC1
	MCF2L2					PLXNC1
	MCOLN3					PML
	MED6					PNLDC1
	MEOX1					PNPLA6
	METRN					PNPLA7
	MFAP1					PNRC1
	MFGE8					POC5
	MGST3					POFUT1
	MKNK2					POGZ
	MOAP1					POLE
	MPP3					POLG2
	MPV17					POLH
	MRPL14					POLI
	MRPS18A					POLL
	MRPS7					POLM
	MTHFD2L					POLN
	MXD1					POLR2B
	MYADML2					POLR3B
	MYF6					POLR3F
	MYH15					POMT1
	MYO1C					POU1F1
	MYO7B					PPDPFL
	MYO9B					PPFIA1
	MYOD1					PPFIBP2
	MYOM2					PPIH
	N4BP2L2					PPIP5K2
	NAA38					PPL
	NDEL1					PPM1H
	NDRG1					PPM1K
	NDUFAF8					PPP1R10
	NECTIN2					PPP1R15A
	NENF					PPP1R21
	NES					PPP1R3E
	NFAT5					PPP3CA
	NFKBIZ					PPT2
	NGF					PREX2
	NOCT					PRIM1
	NPDC1					PRKCE
	NPIPB3					PRKCQ
	NPIPB4					PRKD2
	NPIPB5					PROSER1
	NPLOC4					PROX2
	NPTX2					PRPF39
	NR4A3					PRPH2
	NRBF2					PRPSAP1
	NSMCE4A					PRR12
	NTN4					PRR14L
	NUDT13					PRR33
	NUTF2					PRRG1
	NXF1					PRSS53
	OAZ1					PRX
	OSBPL6					PSTPIP2
	P3H3					PTBP2
	PACRG					PTCD2
	PCDH9					PTCH1
	PCNT					PTCH2
	PDCD7					PTCHD1
	PDE10A					PTER
	PDE7A					PTP4A1
	PDK4					PTPRA
	PFDN2					PTPRS
	PFN1					PUS7L
	PHB					PWWP2A
	PHF1					PXMP4
	PIEZO1					PYGO1
	PITPNC1					PYGO2
	PKDCC					QRICH1
	PKIA					R3HCC1L
	PKN3					RAB11FIP1
	PLA2G15					RAB12
	PLEKHA6					RAB2B
	PLEKHG2					RAB30
	PLIN2					RAB38
	PLK2					RAB3A
	PLXNA3					RAB3D
	PMP22					RAB40C
	PNPLA2					RABGGTA
	POLE4					RABIF
	POLR2A					RAD17
	POLR2E					RAD52
	POLR2L					RALGDS
	POR					RAPGEF3
	POU3F1					RARG
	PPARD					RASA2
	PPARGC1A					RASGEF1A
	PPAT					RASIP1
	PPIL4					RASL12
	PPP1R12C					RASSF4
	PPP1R14A					RBAK
	PPP1R3F					RBBP6
	PPP2R1B					RBBP7
	PPP6R1					RBBP9
	PPTC7					RBFOX2
	PQLC1					RBL1
	PRDX1					RBM26
	PRKG1					RBM33
	PSMB1					RBM38
	PSMB4					RBM43
	PSMD3					RBM4B
	PTMS					RBM5
	PWWP2B					RCL1
	PYDC1					RCOR3
	QKI					RCSD1
	RAB11FIP3					RECQL5
	RABL6					REEP1
	RAMP3					REEP2
	RAPGEF2					RELCH
	RASGEF1B					RERE
	RASL11B					RERGL
	RBM12B					REST
	RBM14					RET
	RBM39					RETREG1
	RBMX					RETREG3
	RCL1					RFC1
	RELL1					RFC5
	RELT					RFESD
	REX1BD					RFTN2
	RIMS4					RFWD3
	RLF					RFX1
	RNF103					RFX3
	RNF114					RFX7
	RNF144B					RGMB
	RNF145					RGN
	RPL36AL					RGS9BP
	RYBP					RHBDF2
	S1PR4					RHOB
	SAMD4B					RHOBTB1
	SAT1					RHOJ
	SBF1					RHOQ
	SCAF1					RHOT1
	SCHIP1					RIC3
	SCRIB					RIN2
	SCX					RIPOR3
	SEC13					RMI1
	SEL1L2					RNF121
	SELENOK					RNF123
	SENP3					RNF13
	SERPINB8					RNF138
	SERPINB9					RNF150
	SESN2					RNF165
	SH2D5					RNF170
	SIRT1					RNF19B
	SLC16A6					RNF20
	SLC19A2					RNF213
	SLC2A8					RNF219
	SLC39A3					RNF4
	SLC45A4					RNF44
	SLC6A8					RORC
	SLC9A1					ROS1
	SLC9A3R2					RPA1
	SLCO4C1					RPP14
	SLIRP					RPRD2
	SMARCB1					RPS6KA2
	SMPDL3A					RREB1
	SNRK					RSF1
	SNRPE					RSPRY1
	SNTA1					RSRP1
	SNU13					RSU1
	SOD1					RTF1
	SORBS2					RUNDC1
	SOX8					RXRA
	SPART					RYR1
	SPECC1					S100PBP
	SPPL2A					SAMD13
	SPTAN1					SAP130
	SQSTM1					SASS6
	SRSF5					SCAP
	SSBP4					SCARB1
	SSNA1					SCARF1
	SSUH2					SCART1
	ST3GAL1					SCGB2B2
	ST3GAL5					SCN2B
	ST8SIA4					SCN4A
	STAC					SCNN1D
	STK17B					SCP2
	STK25					SCUBE3
	STK40					SCYL3
	SUB1					SDHA
	SUN2					SDK2
	SYT7					SDR9C7
	TAGLN2					SEC14L1
	TBCD					SEC14L5
	TBX1					SEC22A
	TBX3					SEC24B
	TCAF2					SEC31B
	TCAP					SEMA3B
	TCF7L1					SEMA3F
	TDRD10					SEMA4B
	TDRD3					SEMA4C
	TEK					SEMA6A
	TENT4A					SENP7
	TGFB1					SENP8
	TGFBR1					SEPSECS
	TIMP3					SEPTIN1
	TINAGL1					SERTAD3
	TLE3					SESN1
	TLE4					SETD1A
	TMC6					SETD1B
	TMCC1					SETD2
	TMEM100					SETD5
	TMEM191B					SETD6
	TMEM259					SETDB1
	TMEM40					SFXN1
	TMSB10					SGCB
	TMSB4X					SGCD
	TNFSF10					SGF29
	TNPO1					SGPL1
	TOLLIP					SGSM2
	TOP1					SGTB
	TP53INP2					SH2D3C
	TPM4					SH3BGRL2
	TRA2A					SH3BGRL3
	TRIM38					SH3BP2
	TRIM4					SH3YL1
	TRIOBP					SHC4
	TRPM7					SHCBP1
	TRPV2					SHLD1
	TSNAX					SHMT1
	TSSC4					SIAH2
	TTYH3					SIDT1
	TUBB2A					SIDT2
	TWF2					SIM2
	UBA52					SIN3A
	UCN					SIN3B
	USP54					SIRT4
	VAMP5					SIRT7
	VASN					SIX1
	VAV2					SKIDA1
	VGLL4					SKP2
	VWA1					SLC12A2
	WDR17					SLC12A6
	WDR61					SLC13A4
	ZBTB47					SLC15A2
	ZC3H3					SLC16A8
	ZCCHC2					SLC18B1
	ZFHX3					SLC19A2
	ZMAT2					SLC1A7
	ZMIZ2					SLC23A2
	ZMYM5					SLC24A1
	ZNF207					SLC25A12
	ZNF280C					SLC25A25
	ZNF281					SLC25A33
	ZSWIM6					SLC25A34
	AAK1					SLC25A40
	ABCC1					SLC25A45
	ABHD4					SLC26A10
	ABTB2					SLC26A6
	ACKR1					SLC27A1
	ACP2					SLC29A1
	ACSBG1					SLC29A2
	ACSL4					SLC2A11
	ACTG2					SLC30A1
	ACTR1A					SLC30A7
	ADAMTS2					SLC33A1
	ADAMTS4					SLC35A5
	ADGRL4					SLC35B4
	ADIPOQ					SLC35E2B
	ADO					SLC35E3
	ADSS					SLC37A4
	AGFG1					SLC38A2
	AK4					SLC38A3
	AK6					SLC38A4
	AKAP12					SLC38A6
	ALG2					SLC38A9
	ALKBH2					SLC39A11
	ALOX5					SLC39A9
	AMMECR1L					SLC43A1
	ANAPC7					SLC43A2
	ANGPT2					SLC45A3
	ANGPTL1					SLC46A1
	ANKRD17					SLC46A3
	ANKRD28					SLC4A11
	ANKRD52					SLC4A2
	AP5M1					SLC6A1
	APBB1IP					SLC6A20
	APOL2					SLC6A6
	AQP9					SLC7A2
	ARAP2					SLC7A8
	ARF6					SLC9A7
	ARFGAP2					SLC9A8
	ARFGAP3					SLCO1C1
	ARHGAP10					SLIT1
	ARL14EP					SLX4
	ARL5B					SLX4IP
	ARMC8					SMAD7
	ARNTL					SMARCA2
	ASAP1					SMARCAD1
	ATAD3B					SMARCAL1
	ATG3					SMARCC2
	ATP11C					SMARCD2
	ATP6V1FNB					SMC3
	ATXN1L					SMCO1
	AXIN1					SMCR8
	B3GAT3					SMG8
	B4GALT3					SMIM10L2A
	BACE2					SMIM10L2B
	BACH2					SMIM14
	BAG5					SMIM7
	BATF3					SMO
	BDKRB2					SMOC1
	BEND3					SMYD4
	BLOC1S4					SNAI3
	BMP2K					SNAPC1
	BMS1					SNAPC3
	BTF3L4					SNAPC4
	BTG3					SNED1
	C11orf49					SNHG28
	C12orf65					SNPH
	C14orf119					SNRNP48
	C16orf91					SNTB1
	C19orf24					SNUPN
	C1orf109					SNX15
	C1orf131					SNX21
	C1orf21					SNX27
	C5orf24					SNX30
	CAAP1					SOBP
	CAPN15					SORBS3
	CARNMT1					SOX13
	CASP7					SOX15
	CCDC47					SOX18
	CCDC58					SOX6
	CCDC71L					SP1
	CCL21					SP4
	CCNB1IP1					SPATA2
	CCNJ					SPATA25
	CCNL1					SPATA6
	CCRL2					SPATA7
	CD14					SPATS2
	CD163					SPDL1
	CD226					SPDYE2B
	CD300E					SPDYE3
	CD44					SPIB
	CD55					SPIN3
	CD59					SPOP
	CDH2					SPOPL
	CDK13					SPPL2B
	CDK2AP2					SPTLC1
	CDKL5					SPTLC3
	CDO1					SPX
	CDR2					SRD5A1
	CEBPZ					SREK1IP1
	CENPBD1					SRGAP3
	CHRD					SSBP2
	CHSY1					SSBP3
	CIP2A					SSH2
	CISH					ST6GAL1
	CLN8					STAG3
	CLP1					STARD7
	CMTM4					STARD9
	COX10					STAT2
	CR1					STEAP1B
	CRCP					STEAP3
	CRYBB3					STIM1
	CSF2RB					STIM2
	CSF3R					STIMATE
	CSTF2T					STK35
	CTBP2					STK36
	CTNNA1					STK4
	CTSG					STRADA
	CTSL					STT3A
	CTU1					STUM
	CXCL2					STX16
	CXCR1					STX16-NPEPL1
	CYCS					STX7
	DAP					STXBP3
	DCDC2					SUFU
	DCTN5					SUMF2
	DDX28					SUOX
	DDX42					SUPT16H
	DDX50					SUPT20H
	DDX52					SYNE2
	DEDD					SYNM
	DENND4A					SYNRG
	DENND5B					SYPL2
	DEPP1					SYTL3
	DGAT2					SYTL4
	DHX32					SZT2
	DHX33					TAB1
	DHX34					TADA1
	DIMT1					TAF6L
	DLG5					TAF8
	DNAAF2					TAL1
	DNAJA2					TAPBPL
	DNAJB11					TARBP1
	DNAJB9					TARS2
	DNAJC12					TAS1R3
	DNAJC21					TAS2R20
	DNAJC25					TAS2R4
	DNAJC27					TAS2R5
	DNAJC5					TATDN3
	DNM1L					TBC1D17
	DPEP2					TBC1D24
	DRAM1					TBC1D29
	DYRK4					TBC1D31
	E2F6					TBC1D3E
	EFR3A					TBC1D4
	EID2					TBC1D5
	EIF1AD					TBCK
	EIF3M					TBL1XR1
	EIF5B					TBP
	ELOVL5					TCAIM
	EMC8					TCEA3
	EOGT					TCEANC
	ERLIN1					TCEANC2
	ERVK3-1					TCF20
	EZR					TCTN1
	FAM104A					TCTN2
	FAM168B					TDRD6
	FAM208B					TEF
	FAM20A					TENT2
	FAM210A					TENT5C
	FAM222A					TERF1
	FAM241A					TESC
	FAM49A					TESK2
	FAM49B					TET1
	FASN					TET2
	FASTKD5					TEX264
	FAT2					TEX52
	FBH1					TFAP4
	FCGR2A					TFB2M
	FDX1					TFCP2
	FDXACB1					TFDP2
	FEM1B					TFEB
	FERMT2					TFIP11
	FFAR2					TGFBR3
	FIGNL2					TGFBRAP1
	FIP1L1					TGM1
	FITM2					THAP8
	FKBP14					THBS3
	FLI1					THRA
	FMNL2					THSD4
	FOXK2					THSD7A
	FPR1					TIAL1
	FRMD8					TIGD2
	FZD8					TIRAP
	GABPB1					TLDC1
	GADD45B					TLE1
	GALE					TLL2
	GALNT2					TLN2
	GAPVD1					TM6SF1
	GBE1					TM7SF3
	GCNA					TMCC2
	GEMIN2					TMED8
	GFPT2					TMEM101
	GGA3					TMEM106C
	GGPS1					TMEM110-MUSTN1
	GJA1					TMEM120B
	GLIS3					TMEM127
	GMFB					TMEM131
	GNL2					TMEM131L
	GPA33					TMEM132A
	GRAMD2B					TMEM140
	GRK4					TMEM145
	GRPEL1					TMEM150A
	GTF3C2					TMEM159
	H2AFY2					TMEM164
	HACD3					TMEM170A
	HAPLN3					TMEM170B
	HAT1					TMEM175
	HCK					TMEM182
	HDAC2					TMEM184A
	HELB					TMEM187
	HEPHL1					TMEM19
	HIF1A					TMEM201
	HIGD1A					TMEM209
	HILPDA					TMEM237
	HRH1					TMEM240
	HSPA12A					TMEM254
	HYPK					TMEM260
	IBTK					TMEM266
	ICAM1					TMEM268
	IFI16					TMEM38A
	IFITM3					TMEM39A
	IFNAR1					TMEM41B
	IFNGR1					TMEM51
	IGF2BP2					TMEM52
	IGFBP4					TMEM63A
	IL4R					TMEM63C
	INIP					TMEM68
	INPP1					TMEM94
	INPP4B					TMOD2
	INTS12					TMPO
	IPO8					TMPRSS5
	IQCB1					TMUB2
	IRF2BPL					TNFAIP8L1
	ISOC1					TNFRSF19
	IST1					TNK2
	ITGAX					TNRC18
	ITGB3					TNRC6A
	ITPK1					TNRC6B
	ITPKC					TNRC6C
	IVNS1ABP					TOB1
	JADE1					TOB2
	JAK3					TOGARAM1
	KATNA1					TOR1AIP1
	KATNBL1					TP53INP1
	KCNJ15					TPCN1
	KCNN4					TPCN2
	KCTD1					TPP1
	KCTD5					TPPP
	KCTD6					TPRG1L
	KDELR2					TPX2
	KDM5C					TRAF3IP2
	KDSR					TRAIP
	KIAA0040					TRAPPC11
	KLHL41					TRAPPC13
	KRT80					TRAPPC9
	LAMB3					TRIB1
	LARP1B					TRIM13
	LBR					TRIM23
	LCMT2					TRIM25
	LDLRAD3					TRIM32
	LEMD3					TRIM45
	LETM1					TRIM56
	LIF					TRIM6
	LITAF					TRIM63
	LMNB1					TRIM65
	LPAR1					TRIM66
	LRP12					TRIM68
	LRP2BP					TRIP4
	LRR1					TRIQK
	LRRC1					TRMT10B
	LRRC75A					TRMT1L
	LTBR					TRMT44
	LYSMD3					TRO
	MAD2L1BP					TRPV1
	MAEA					TRUB1
	MAN1A1					TSC1
	MANBAL					TSC2
	MAPK7					TSC22D1
	MAPK8IP3					TSC22D3
	MARCHF3					TSHZ1
	MBNL2					TSPAN8
	MBTPS1					TSPOAP1
	MCMBP					TSPYL1
	MED20					TTC17
	MED9					TTC21B
	MEIS2					TTC28
	MFHAS1					TTC30A
	MGST1					TTC31
	MIB1					TTC32
	MIEF1					TTC9C
	MLLT11					TTF1
	MMP25					TTLL3
	MNDA					TUBE1
	MOB1A					TUBGCP3
	MPHOSPH10					TUBGCP6
	MPHOSPH6					TXK
	MPV17L2					TXLNB
	MPZL2					TXNRD3
	MRPL35					TYK2
	MSANTD4					UACA
	MT1A					UBA7
	MT1M					UBALD2
	MTERF3					UBAP1L
	MTHFD1L					UBE2D1
	MTPAP					UBE4A
	MUL1					UBE4B
	MYO19					UBFD1
	MYO9A					UBR4
	MYOF					UBTF
	NAA25					UBXN11
	NAIF1					UBXN7
	NANOS1					UCKL1
	NAPG					UCP3
	NARS					UGT3A1
	NCBP3					UHRF2
	NCF2					ULK1
	NCK1					UNC13B
	NCKAP1					UNC45B
	NCOA1					UNC79
	NCOA5					UNKL
	NDUFAF4					UPF2
	NFX1					UPF3A
	NGDN					UPK3B
	NKD2					USP18
	NKRF					USP19
	NLE1					USP30
	NMD3					USP40
	NME2					USP49
	NMT1					USP6
	NOC3L					UTP14C
	NOL11					UVSSA
	NOM1					VAC14
	NPAS2					VAMP2
	NRP1					VANGL2
	NSMCE3					VDAC3
	NSRP1					VEGFD
	NUFIP2					VEZF1
	NUP35					VIPAS39
	NUP50					VMAC
	NXN					VPS11
	NXT1					VPS26B
	OPA3					VPS33A
	OPN1SW					VPS35
	ORAI1					VSIG10
	ORAI2					VSIG2
	OSBPL2					WASHC2C
	OSTC					WASHC5
	OTUD6B					WBP1
	OTUD7B					WBP1L
	PAFAH1B2					WDCP
	PAK1IP1					WDHD1
	PAK2					WDR11
	PCGF5					WDR24
	PDCD10					WDR35
	PDGFA					WDR47
	PDGFB					WDR48
	PGAM1					WDR59
	PHF13					WDR81
	PHYKPL					WDR89
	PI4K2B					WDR90
	PICALM					WDR91
	PINX1					WDSUB1
	PISD					WFIKKN1
	PITPNB					WFIKKN2
	PJA2					WFS1
	PKMYT1					WLS
	PKNOX2					WNK2
	PLA2G2A					WNT4
	PLAA					WNT5A
	PLAU					WNT5B
	PLAUR					XK
	PLCXD2					XKR8
	PLEKHB2					XYLT2
	PLEKHG1					YAP1
	PLSCR1					YBX2
	PLXNA1					YIPF5
	PMM2					YPEL2
	PNN					YPEL3
	PNP					ZADH2
	POGK					ZBED8
	POGLUT1					ZBTB1
	POLR2H					ZBTB14
	POLR2M					ZBTB18
	POLR3A					ZBTB25
	POP1					ZBTB3
	PPP1R18					ZBTB37
	PPP1R3D					ZBTB38
	PPP4R1					ZBTB4
	PPP4R3A					ZBTB40
	PRAG1					ZBTB41
	PRCC					ZBTB48
	PRELID3B					ZBTB5
	PRG4					ZBTB6
	PRKAB1					ZC2HC1A
	PRMT6					ZC3H6
	PROCR					ZCCHC24
	PSME2					ZCCHC4
	PSMG3					ZDBF2
	PTGER3					ZDHHC11B
	PTGFR					ZDHHC24
	PTPDC1					ZER1
	PTPN9					ZFAND4
	PTTG1IP					ZFHX4
	PUS7					ZFP1
	PXYLP1					ZFP14
	PYGL					ZFP2
	QSOX2					ZFP3
	QTRT2					ZFP30
	RAB11A					ZFP41
	RAB17					ZFP64
	RAB18					ZFP90
	RAB35					ZFYVE1
	RAB5C					ZFYVE26
	RAD23B					ZIC4
	RANBP6					ZKSCAN3
	RAP1GAP2					ZKSCAN5
	RAP1GDS1					ZKSCAN7
	RCHY1					ZMAT1
	RCN1					ZMYM1
	RDH10					ZMYM3
	RDH14					ZMYND10
	RFLNB					ZMYND8
	RGS16					ZNF100
	RHOU					ZNF101
	RIF1					ZNF107
	RIOK2					ZNF132
	RIPOR2					ZNF133
	RNF139					ZNF138
	RNF146					ZNF14
	RNF4					ZNF148
	ROM1					ZNF160
	RPRD1B					ZNF174
	RPS27L					ZNF175
	RRP1B					ZNF18
	RRP7A					ZNF182
	RSL24D1					ZNF184
	RTN3					ZNF195
	RUBCNL					ZNF200
	S100A2					ZNF212
	S100A9					ZNF213
	S100PBP					ZNF214
	SACM1L					ZNF233
	SAMD10					ZNF234
	SBNO2					ZNF25
	SCD					ZNF250
	SCYL2					ZNF251
	SEC24D					ZNF253
	SEC31A					ZNF254
	SEC62					ZNF260
	SEH1L					ZNF264
	SELENOI					ZNF273
	SELENOT					ZNF277
	SELL					ZNF282
	SELP					ZNF285
	SEPHS2					ZNF292
	SERPINA1					ZNF30
	SFMBT1					ZNF318
	SFXN5					ZNF333
	SHLD3					ZNF33A
	SHQ1					ZNF33B
	SIK3					ZNF341
	SIKE1					ZNF345
	SLAIN2					ZNF346
	SLC11A1					ZNF354C
	SLC14A1					ZNF362
	SLC16A1					ZNF37A
	SLC16A9					ZNF383
	SLC25A19					ZNF384
	SLC25A22					ZNF385C
	SLC25A24					ZNF385D
	SLC25A30					ZNF395
	SLC27A4					ZNF41
	SLC2A9					ZNF410
	SLC31A1					ZNF418
	SLC35B4					ZNF419
	SLC35F5					ZNF420
	SLC35G2					ZNF423
	SLC39A7					ZNF425
[truncated: 261 more rows]
