# Supplementary material for: The 24-hour molecular landscape after exercise in humans reveals MYC is sufficient for muscle growth
Source: EMBO Rep. 2024 Oct 31;25(12):5810–37. doi: 10.1038/s44319-024-00299-z (PMC11624283; doi:10.1038/s44319-024-00299-z)
Supplement: Supplementary file 12 — Appendix and EV Figure Source Data [file 44319_2024_299_MOESM12_ESM.zip › EMBOR-2024-59454V1_SourceData_Figure_EV_5/EV5B/Source_data_Figure_EV5B.xlsx]

## Sheet: Legend
Source data for Figure EV5B
Pathway analysis GO: Biological processes on human only genes

## Sheet: Human only
Upregulated GO Biological Processes from Overlapping DEGs Human v Myc Mouse Plantaris
Human ONLY
Term	Overlap	P-value	Adjusted P-value	Odds Ratio	Combined Score	Genes
Cellular Response To Cytokine Stimulus (GO:0071345)	53/223	0.0010212991546780592	0.08879410535191358	1.6897731815879955	11.636926804240874	RIPOR2;GSK3A;IFITM2;CSF3R;HNRNPU;PTPRJ;CX3CL1;SYNCRIP;ZFP36;ZC3H12A;ANKRD1;CTSG;SOX9;JAK2;JAK3;IL6R;NKX3-1;IL4R;CHUK;DUSP1;DAPK3;OSMR;SIRT1;TNFRSF1A;HCK;PDE12;IRF1;TRAF6;IL3RA;CHI3L1;IFNAR1;NFAT5;CSF2RB;HIF1A;ZFP36L1;SBNO2;SOCS1;IFI16;CCL2;CD58;SH2B3;IL12RB2;EGR1;XBP1;CCL21;IL31RA;UBE2G2;AXL;CLCF1;MNDA;RBMX;CRLF1;GSDME
Positive Regulation Of Mitotic Cell Cycle (GO:0045931)	11/26	0.0010870511385113362	0.09272751315490096	3.9510004446420632	26.962759495275492	KLHL18;PPP1R10;SPHK1;HSF1;USP2;HES1;PRKCA;TTL;EIF4E;MEIS2;NKX3-1
Intrinsic Apoptotic Signaling Pathway In Response To DNA Damage By P53 Class Mediator (GO:0042771)	9/19	0.001174176941679376	0.09830470283948999	4.846645935139938	32.701230576520686	SNW1;IFI16;BCL3;RPS27L;USP28;SIRT1;TP53;HIPK2;PHLDA3
Intrinsic Apoptotic Signaling Pathway By P53 Class Mediator (GO:0072332)	13/34	0.001222333814300266	0.10047583953548186	3.3365757517960457	22.37839116245185	DDX5;RPS27L;USP28;SIRT1;HIPK2;SNW1;IFI16;BCL3;TP53BP2;ZNF385B;TP53;BOK;PHLDA3
Positive Regulation Of Cytoskeleton Organization (GO:0051495)	21/68	0.001260587191810373	0.10176990525311959	2.4116484372772797	16.1005933756953	GPSM2;NCKAP1;CCL21;SPAG5;SYNPO2;CX3CL1;LMOD2;HCK;CTTN;KATNBL1;CFL2;CDC42EP3;PFDN2;WHAMM;TEK;PFN1;NES;NCK1;ARF6;PFN2;PLXNA3
Positive Regulation Of Protein Localization To Membrane (GO:1905477)	22/73	0.001396497787288939	0.11076432449707531	2.3286022183672395	15.307736754140565	ITGB1;PRNP;TCAF2;RAMP3;TNFAIP6;KCNB1;STAC;ZDHHC5;RHOG;MIEF2;MIEF1;PIK3R1;SLC5A3;NKD2;MYO1C;NMT1;CHP1;PTPN9;STX3;SQSTM1;ARF6;EPHA2
Response To Ketone (GO:1901654)	8/16	0.001433289577629198	0.11172245138726905	5.383658969804618	35.25103107141853	TGFB2;TGFB1;CCL21;TGFB3;WBP2;ABHD2;THBS1;NKX3-1
Positive Regulation Of Gluconeogenesis (GO:0045722)	5/7	0.001510862796229239	0.11257261608932974	13.447893569844789	87.34506930116736	NNMT;PPARGC1A;SIRT1;FOXO1;PTPN2
Regulation Of Epithelial To Mesenchymal Transition Involved In Endocardial Cushion Formation (GO:1905005)	5/7	0.001510862796229239	0.11257261608932974	13.447893569844789	87.34506930116736	TGFB2;TGFB1;TGFB3;TGFBR1;ENG
Positive Regulation Of Apoptotic Signaling Pathway (GO:2001235)	19/60	0.0015188961693096913	0.11257261608932974	2.5002884165387838	16.22630028825729	TNFRSF12A;G0S2;TRAF2;TPD52L1;TGFBR1;TRAF7;CYLD;CTSL;DDIT3;TNFSF10;LTBR;DNM1L;S100A9;TP53;PAK2;S100A8;BOK;NKX3-1;GSDME
Cellular Response To Oxygen-Containing Compound (GO:1901701)	68/307	0.001658056516719079	0.12090441148527349	1.5436963625813152	9.882912585419776	CLIC4;AQP9;MPV17L2;TNFAIP3;CXCL1;FZD10;CXCL2;ZFP36;CASP7;ZC3H12A;SESN2;PDK4;ANKRD1;CAPN2;PDE4B;CTSG;FFAR2;MPV17;SOX9;SCN5A;GIT1;TGM2;MYOG;CHUK;WNT9A;TNFRSF1B;ITPKC;RRAGC;SELENOS;TRAF6;MYOD1;RARA;RAPGEF2;PLAA;EZR;SQSTM1;VCP;CAMK2D;RAMP3;ABCB4;GSTP1;INSIG1;CTR9;PDGFB;TWF2;IQGAP1;FOXO1;ZFP36L1;RAP1B;SBNO2;RAP1A;WNT11;P2RY2;CCL2;CD14;SLC25A24;TBX1;EGR1;JUN;XBP1;ZNF35;SYT7;SSH1;SNW1;NR4A3;AXL;LAMTOR4;…
Regulation Of Protein Ubiquitination (GO:0031396)	29/107	0.0017437532131069574	0.1251350520072469	2.0087921939109745	12.759276453586043	GSK3A;HSP90AB1;NXN;PINX1;TNFAIP3;XIAP;PTTG1IP;RCHY1;BAG5;UBQLN1;CHP1;SOX4;IVNS1ABP;HSP90AA1;FBXW7;NSMCE3;SPHK1;AXIN1;KLHL40;TGFBR1;DNAJA1;FKBP1A;GNL3L;TRAF6;UBE2N;CRY1;SQSTM1;HSPA1B;HSPA1A
Positive Regulation Of Endothelial Cell Migration (GO:0010595)	23/79	0.0018333783481982188	0.12730168876791148	2.217159461012836	13.971640801116626	MAP2K3;BMPR2;TGFB1;ANXA3;ITGB3;PDGFB;HSPB1;PRKCA;ETS1;SIRT1;HIF1A;THBS1;VEGFA;ADAM17;TMSB4X;AKT3;ZC3H12A;ATOH8;KDR;TEK;PLPP3;BCAR1;FGFR1
Cytokine-Mediated Signaling Pathway (GO:0019221)	42/172	0.0018765916177663352	0.12730168876791148	1.7482277866407714	10.975895220658952	CSF3R;CTR9;PDGFB;PTPRJ;CSF2RB;CXCL1;CXCL2;CX3CL1;UGCG;SOCS1;IRAK1;TMSB4X;CCL2;CTSG;JAK2;JAK3;IL6R;IL12RB2;EGR1;IL4R;CCL21;CHUK;IL1R1;IL31RA;IL18;TRAF2;ACTN4;OSMR;TNFRSF1B;SIRT1;TNFRSF1A;HCK;TRAF3;TOLLIP;CLCF1;TRAF6;IL3RA;TRAF5;PYDC1;TP53;CRLF1;LIMS1
Inflammatory Response (GO:0006954)	42/172	0.0018765916177663352	0.12730168876791148	1.7482277866407714	10.975895220658952	PTGFR;SERPINA3;HDAC5;TNFAIP6;PTGER3;FPR1;HP;ADM;CXCL1;CXCL2;HDAC9;THBS1;CX3CL1;RELB;ADGRE5;CCRL2;ADORA1;BDKRB2;CCL2;CD14;CMKLR1;APOL2;PTGIR;ANXA1;TGFB1;VCAM1;CCL21;CHUK;SLC11A1;IL18;PJA2;NFKB2;TNFRSF1A;MFHAS1;NFX1;MAPKAPK2;CHI3L1;ACKR1;CDO1;S100A9;CD44;S100A8
Extrinsic Apoptotic Signaling Pathway (GO:0097191)	19/61	0.0018865766749502479	0.12730168876791148	2.440555874290814	15.30958595051632	MOAP1;GSK3A;TGFB2;SMAD3;TGFB1;SORT1;G0S2;TNFRSF10B;NGF;TNFRSF1B;TNFRSF1A;MLLT11;BAG3;BLOC1S2;ITGAV;JAK2;IL6R;DEDD;BOK
Regulation Of mRNA Splicing, Via Spliceosome (GO:0048024)	24/84	0.0019551193407985426	0.12998668440809133	2.159570661896243	13.469898821715164	SRPK2;RBM39;DAZAP1;DDX5;RBM15;WTAP;HNRNPU;QKI;JMJD6;SRPK1;RBM15B;SNW1;FAM172A;TRA2B;TRA2A;RBM20;SRSF3;SRSF4;RBM7;NSRP1;SRSF6;SRSF7;SRSF10;RBMX
Regulation Of Interleukin-2 Production (GO:0032663)	14/40	0.0021637095888721106	0.14177001523609872	2.902322076854579	17.808448375084083	PRNP;CR1;HOMER2;PDE4D;TNFAIP3;TRAF2;HDAC9;RUNX1;ZFP36;PNP;TRAF6;PDE4B;TRIM27;EZR
Maturation Of SSU-rRNA (GO:0030490)	13/36	0.0022409921728651513	0.14461272462674832	3.0459356436601457	18.582755585624245	UTP25;NOP14;UTP3;WDR3;NGDN;SNU13;DDX52;DHX37;MPHOSPH10;RIOK2;RIOK1;NOL11;DCAF13
Regulation Of p38MAPK Cascade (GO:1900744)	12/32	0.002271069110484214	0.14461272462674832	3.232740213523132	19.67932087058005	CYLD;MFHAS1;DUSP10;GADD45B;DUSP1;GADD45A;SPHK1;ZC3H12A;RELL1;EZR;PJA2;VEGFA
Cellular Response To Tumor Necrosis Factor (GO:0071356)	25/90	0.002438476237666134	0.14992500837630332	2.076578902082258	12.493491777543793	CX3CL1;ZFP36L1;ZFP36;TMSB4X;ZC3H12A;ANKRD1;CCL2;CD58;JAK2;NKX3-1;CHUK;CCL21;TRAF2;ACTN4;TNFRSF1B;SIRT1;TNFRSF1A;TRAF3;TRAF6;TRAF5;PYDC1;CHI3L1;TP53;GSDME;LIMS1
Glycosaminoglycan Biosynthetic Process (GO:0006024)	16/49	0.002454177611914348	0.14992500837630332	2.6141630205801327	15.711024490499467	CHST7;CHPF2;B3GAT3;CSGALNACT2;HS3ST1;EXT1;UGDH;CHSY1;DSEL;CHST15;GCNT2;CHST1;PXYLP1;CHSY3;ST3GAL1;CHST3
Negative Regulation Of NF-kappaB Transcription Factor Activity (GO:0032088)	20/67	0.002559660982738688	0.14992500837630332	2.2957826747720365	13.700956560306484	CHUK;ANXA4;TNFAIP3;KLF4;SIRT1;PPP2CB;CYLD;DAP;IRAK1;TRAF3;TMSB4X;DDIT3;ZC3H12A;BCL3;TAX1BP1;G3BP2;CHP1;CYP1B1;PYDC1;CMKLR1
Gland Morphogenesis (GO:0022612)	4/5	0.0026529530347498926	0.14992500837630332	21.50886524822695	127.59235037218943	TGFB2;TGFB1;TGFB3;MSN
Negative Regulation Of Erythrocyte Differentiation (GO:0045647)	4/5	0.0026529530347498926	0.14992500837630332	21.50886524822695	127.59235037218943	HSPA9;ZFP36;MAFB;ZFP36L1
Pharyngeal Arch Artery Morphogenesis (GO:0061626)	4/5	0.0026529530347498926	0.14992500837630332	21.50886524822695	127.59235037218943	TGFB2;BMPR2;HES1;BMPR1A
Response To Lead Ion (GO:0010288)	4/5	0.0026529530347498926	0.14992500837630332	21.50886524822695	127.59235037218943	PPP2CA;PPP2CB;PLSCR1;PPP5C
Sequestering Of Actin Monomers (GO:0042989)	4/5	0.0026529530347498926	0.14992500837630332	21.50886524822695	127.59235037218943	TMSB4X;TWF2;TWF1;TMSB10
Wound Healing, Spreading Of Epidermal Cells (GO:0035313)	4/5	0.0026529530347498926	0.14992500837630332	21.50886524822695	127.59235037218943	ITGB1;ADAM17;ITGA5;ARHGAP24
Cellular Response To Starvation (GO:0009267)	29/110	0.002737207040221512	0.15277670405977106	1.9339110513471787	11.411655608281578	CDKN1A;SEH1L;BMPR2;WDR45B;CLEC16A;FOXO1;MAP1LC3B;IFI16;MAP1LC3C;SESN2;ZC3H12A;PDK4;FNIP1;FADS1;HSPA8;GABARAPL1;XBP1;HSPA5;EIF2AK3;WIPI1;SIRT1;SREBF2;DAP;TBL2;RRAGC;PLIN3;PLIN2;TP53;CPEB4
Positive Regulation Of Cell-Substrate Junction Organization (GO:0150117)	9/21	0.0027747982914660563	0.1529861350697322	4.038205242114616	23.77362991988766	KDR;PTPRJ;PIK3R1;TEK;MAPRE2;FERMT2;VEGFA;ARF6;LIMS1
Epithelial To Mesenchymal Transition (GO:0001837)	14/41	0.0028180021539194852	0.15328812716009727	2.794597803502523	16.40911565967529	DDX5;TGFB2;TGFB1;SLC39A10;HIF1A;TBX3;TGFBR1;LOXL2;HEYL;HEY1;DLG5;SOX9;FGFR1;LIMS1
Cellular Response To Lipopolysaccharide (GO:0071222)	25/91	0.002870612220843395	0.15328812716009727	2.04494610534879	11.969539799354777	GSTP1;CTR9;TNFAIP3;CXCL1;CXCL2;ZFP36;SBNO2;CASP7;IRAK1;ZC3H12A;ANKRD1;PDE4B;CCL2;CTSG;CD14;GIT1;XBP1;TGFB1;IL18;TNFRSF1B;HCK;SELENOS;AXL;TRAF6;PLAA
COPII-coated Vesicle Cargo Loading (GO:0090110)	7/14	0.0028819931007759937	0.15328812716009727	5.381713271193964	31.47911107440001	RAB1A;SEC13;SEC24A;SAR1A;SEC24D;SEC23B;SEC31A
Positive Regulation Of Intrinsic Apoptotic Signaling Pathway (GO:2001244)	13/37	0.0029654302840578534	0.15589198039797156	2.9187805963506896	16.989442933783504	FBH1;SOD1;SFPQ;MYC;DDIT3;DNM1L;S100A9;TP53;S100A8;BOK;NCK1;NKX3-1;GSDME
Cellular Response To Nutrient Levels (GO:0031669)	20/68	0.0031009428105038075	0.1611420970837668	2.247767857142857	12.983217466246671	HSPA8;XBP1;BMPR2;WDR45B;KCNB1;CLEC16A;PRKAG2;WIPI1;PRKAB1;SIRT1;SREBF2;FOXO1;MAP1LC3B;RRAGC;MAP1LC3C;PDK4;RICTOR;FNIP1;FADS1;PPARD
Positive Regulation Of Cell Adhesion (GO:0045785)	21/73	0.003322517361918017	0.17069432946853813	2.1788573195451266	12.434809626653005	TGFB2;ZFHX3;CCL21;CITED2;TFE3;CHRD;PDGFB;LIF;PTPRJ;PRKCA;LAMB1;LAMC1;FSTL3;VEGFA;ITGAV;STX3;JAK2;TNPO1;PLPP3;TGM2;LIMS1
Positive Regulation Of Stem Cell Proliferation (GO:2000648)	6/11	0.0033664130023789937	0.1710062155478138	6.456255545696539	36.76132182494054	GJA1;THPO;HNRNPU;PDCD2;N4BP2L2;FERMT2
Glucose Homeostasis (GO:0042593)	19/64	0.0034674628896279452	0.1723513365240841	2.2772869254796966	12.899309451521535	NGFR;KCNB1;ADIPOQ;FOXK2;PYGL;PIK3R1;SIRT1;HIF1A;HK2;FOXO1;BACE2;ALOX5;PDK4;CRY1;FFAR2;SELENOT;PPARGC1A;SOX4;PTPN2
Positive Regulation Of Mitochondrion Organization (GO:0010822)	17/55	0.0035019995845924474	0.1723513365240841	2.412159466879414	13.639365539835314	MOAP1;GSK3A;PLAUR;ZDHHC6;MUL1;CHCHD10;MIEF2;MIEF1;MLLT11;KDR;TNFSF10;SPIRE1;DNM1L;TP53;PPARGC1A;BOK;MARCHF5
Regulation Of PERK-mediated Unfolded Protein Response (GO:1903897)	5/8	0.00350726011064272	0.1723513365240841	8.964523281596453	50.6757342182529	PPP1R15A;PTPN1;HSPA5;BOK;NCK1
Regulation Of Transcription By RNA Polymerase II (GO:0006357)	284/1569	0.003581825591753557	0.17412294086363259	1.2132153940673294	6.832686748839693	ATF1;SMARCB1;SCX;HNRNPU;JMJD1C;ENO1;GABPB1;ELK1;BACH1;BACH2;ABRA;ZMIZ1;SOX18;ZMIZ2;MYC;ZC3H12A;SOX8;TRIM27;SOX9;PKNOX1;IER5;JUNB;IER2;SOX4;PKNOX2;ZNF281;NSMCE3;SLC11A1;MED9;EBF4;MED6;JMJD6;RUNX1;DDIT3;SUB1;EZR;ATF6;TP53;ATF3;ZSCAN29;ZNF274;CTBP2;STXBP2;CTR9;PRDM15;PIK3R1;HIF1A;ZBTB2;PPP3R1;ZNF821;HIVEP3;LYAR;PPARGC1A;ZBED4;EGR1;PLK3;JUN;EGR2;XBP1;EGR3;JUND;ZNF141;GADD45A;SS18L1;IGF2;LIF;EAF2;FLI1…
Negative Regulation Of Actin Filament Polymerization (GO:0030837)	8/18	0.0036327274687771843	0.1747187328334218	4.306216696269982	24.19134161874299	TMSB4X;TWF2;MYADM;TWF1;PFN1;TMSB10;SSH1;PFN2
Regulation Of ERK1 And ERK2 Cascade (GO:0070372)	42/178	0.003692609635434987	0.17572934907159554	1.670264679361375	9.355857074626856	DDR1;RAMP3;SHC1;GSTP1;PDGFB;PDGFA;CX3CL1;ICAM1;SPRED1;RAP1A;DUSP10;THPO;KDR;GCNT2;TIMP3;CCL2;EMILIN1;PDE8A;DUSP4;PTPN1;MAP2K1;TGFB1;CCL21;FBXW7;ADIPOQ;PLA2G2A;PRKCA;ZDHHC17;YWHAZ;MFHAS1;TRAF7;GAREM1;SPRY3;RAPGEF2;CHI3L1;SPRY1;TEK;EZR;FERMT2;CD44;PTPN2;EPHA2
Regulation Of Muscle Organ Development (GO:0048634)	3/3	0.003867847118894551	0.18215142525544026	Infinity	Infinity	MTPN;TGFB1;SFMBT1
Proteasomal Protein Catabolic Process (GO:0010498)	48/210	0.0039379025416805685	0.18353873598905002	1.6033755274261603	8.878061932296434	PSMD12;VCP;GSK3A;PSMD11;RNF34;UBXN2A;CCDC47;UBE2D3;CUL1;FBXO45;PRPF19;DTX4;SEL1L2;RNF4;ANKRD9;TRIM9;PSMD6;PSMB4;COP1;MAEA;RNF139;PSMD3;PSMB1;SOCS6;XBP1;FBXW5;CSNK1A1;FBXW7;FEM1B;AXIN1;KCTD2;ARMC8;UBE2A;SIRT1;KCTD5;RAD23B;PJA2;PSMA5;SPSB2;UBE2W;PSMA3;PSMC6;PSMC4;DDIT3;PSME4;PLAA;ATF6;RNF122
Regulation Of Vascular Associated Smooth Muscle Cell Proliferation (GO:1904705)	12/34	0.00407146386300893	0.1859301830774078	2.938369459721773	16.172058767303067	CNN1;CDKN1A;EFEMP2;GJA1;JUN;NR4A3;FGF9;TGFB3;ADIPOQ;PDGFB;PRKG1;BMPR1A
Tumor Necrosis Factor-Mediated Signaling Pathway (GO:0033209)	12/34	0.00407146386300893	0.1859301830774078	2.938369459721773	16.172058767303067	CHUK;TRAF3;TMSB4X;TRAF6;TRAF5;PYDC1;TRAF2;JAK2;TNFRSF1B;TP53;TNFRSF1A;LIMS1
Positive Regulation Of Gene Expression (GO:0010628)	79/380	0.004572446731387348	0.20190698636806384	1.4237258961036192	7.6706177309911086	GSK3A;BMPR2;SMARCB1;CSF1;CITED2;PHF1;EIF4A3;HILPDA;TNC;SCX;TENT4A;ETS1;LARP1B;ACTG2;FGF6;GJA1;FGF9;VPS72;MYC;ZC3H12A;ITGAX;EMILIN1;SOX9;SOX4;NKX3-1;MAP2K1;RBM14;IFNGR1;SLC11A1;DYRK1A;TRAPPC2B;NGF;POU3F1;PRKAB1;TERF2;TGFBR1;FGR;PLSCR1;RBM20;EZR;TP53;SMARCD1;RAMP3;WBP2;PDGFB;RPS27L;LRP3;PIK3R1;HIF1A;THBS1;IFI16;POLR2A;PDCD10;PPARGC1A;MARK1;SRPK2;EGR1;YTHDF1;SSB;SMAD3;TGFB1;EIF2AK3;SAMD4A;MSN;LARP4;…
Peptidyl-Threonine Dephosphorylation (GO:0035970)	7/15	0.0046770507343337035	0.20190698636806384	4.70861074123391	25.26210887818126	PPP2CA;DUSP5;PPP2CB;PPM1B;PPP5C;DUSP10;PPM1D
Positive Regulation Of Glucose Metabolic Process (GO:0010907)	7/15	0.0046770507343337035	0.20190698636806384	4.70861074123391	25.26210887818126	NNMT;IRS2;ARPP19;SIRT1;PPARGC1A;FOXO1;PTPN2
Regulation Of Oxidative Stress-Induced Intrinsic Apoptotic Signaling Pathway (GO:1902175)	7/15	0.0046770507343337035	0.20190698636806384	4.70861074123391	25.26210887818126	SFPQ;BAG5;MAPK7;UBQLN1;HSPB1;SIRT1;SOD1
Phagocytosis (GO:0006909)	18/61	0.0046992819891986115	0.20190698636806384	2.257141671680186	12.099059315943812	ITGB1;SRPX;ANXA1;ANXA3;ITGB3;SLC11A1;ANXA11;SYT7;JMJD6;CORO1C;AXL;ADORA1;RARA;MYH9;PIP5K1A;ITGAV;CD14;TGM2
Response To Cytokine (GO:0034097)	28/109	0.004758417512688351	0.20190698636806384	1.8663878932696136	9.981144057595364	IFITM3;ITIH4;NFAT5;IFITM2;SLC22A5;RELB;IRAK1;CASP3;TIMP3;TIMP1;JAK2;IL6R;JAK3;ANXA1;IL1R1;SLC11A1;SPHK1;ADIPOQ;PRKCA;OSMR;NFKB2;SELP;PLSCR1;MAPKAPK3;SELL;TRAF6;MAPKAPK2;CHI3L1
Positive Regulation Of Signal Transduction (GO:0009967)	48/212	0.00477469759356808	0.20190698636806384	1.5835575353945222	8.463203908240821	MACF1;CD63;SMARCB1;POGLUT1;CTBP2;CITED2;ITGB3;ZDHHC5;TNFAIP3;PIK3R1;LAMC1;ERFE;HIF1A;ZMIZ1;PDCD10;CTSL;TMEM108;RSPO3;FLNA;ITGAV;JAK2;NKX3-1;XBP1;TGFB2;TGFB1;HOMER1;ADIPOQ;IGF2;DCDC2;PRKCA;LAMB1;TPD52L1;SIRT1;TGFBR1;SMARCA4;VEGFA;TRAF7;SNW1;MYO1C;AXL;DLG5;UBE2N;BMP2K;CD226;ITGA5;TEK;ATP6V0C;LIMS1
Regulation Of Myoblast Differentiation (GO:0045661)	16/52	0.0047785993234644615	0.20190698636806384	2.3957219251336896	12.801798375319839	MYOG;RIPOR2;SMARCD1;AKIRIN1;SMARCB1;TGFB1;KLHL41;TBX3;ZFP36L1;SMARCA4;MYOD1;MYF6;SOX8;ANKRD2;SOX9;SOX4
RNA Export From Nucleus (GO:0006405)	17/57	0.005257165047702762	0.21687874372043395	2.291172536781097	12.024447763190983	FYTTD1;SMG1;NXT1;NUP188;NCBP2;ALYREF;EIF4A3;SMG5;THOC6;NXF1;RBM15B;XPO5;HNRNPA2B1;SRSF3;NCBP3;NUP88;RAN
Intracellular Glucose Homeostasis (GO:0001678)	12/35	0.005325231637722427	0.21687874372043395	2.8103821754603127	14.713191184728945	NGFR;XBP1;KCNB1;TRA2B;FOXK2;PIK3R1;HIF1A;PPARGC1A;SIRT1;FOXO1;HK2;SOX4
Negative Regulation Of DNA-binding Transcription Factor Activity (GO:0043433)	31/125	0.005419332033257637	0.21687874372043395	1.7810581980279296	9.293174675130984	HDAC2;CEBPG;TNFAIP3;GLIS2;ADGRG3;PPP2CB;IRAK1;TMSB4X;ZC3H12A;PIM1;CHP1;CYP1B1;FLNA;HES1;CMKLR1;EGLN1;PRNP;CHUK;ANXA4;KLF4;SIRT1;CYLD;HEYL;DAP;TRAF3;DDIT3;BCL3;BHLHE40;TAX1BP1;PYDC1;SIK1
Endocardial Cushion Development (GO:0003197)	8/19	0.0054207693077657675	0.21687874372043395	3.914419505893751	20.423552410958198	ADAMTS5;HEYL;TGFB2;BMPR2;HEY1;SOX9;BMPR1A;ENG
Negative Regulation Of Interleukin-2 Production (GO:0032703)	8/19	0.0054207693077657675	0.21687874372043395	3.914419505893751	20.423552410958198	PRNP;ZFP36;CR1;HOMER2;TNFAIP3;TRIM27;EZR;HDAC9
Vesicle Cargo Loading (GO:0035459)	8/19	0.0054207693077657675	0.21687874372043395	3.914419505893751	20.423552410958198	RAB1A;SEC13;SEC24A;SAR1A;SEC24D;SEC23B;SEC31A;PICALM
Heterochromatin Formation (GO:0031507)	10/27	0.005763337924366966	0.21922046416739033	3.1673202614379083	16.331458583150194	HDAC5;ZNFX1;FAM172A;CBX3;LMNA;PPM1D;SIRT1;LMNB2;LMNB1;EZH2
Receptor Signaling Pathway Via STAT (GO:0097696)	10/27	0.005763337924366966	0.21922046416739033	3.1673202614379083	16.331458583150194	MYO1C;THPO;CLCF1;CTR9;IL31RA;CSF2RB;JAK2;SOCS6;JAK3;IFNAR1
Vascular Endothelial Growth Factor Receptor Signaling Pathway (GO:0048010)	10/27	0.005763337924366966	0.21922046416739033	3.1673202614379083	16.331458583150194	MAPKAPK3;SLC31A1;MAPKAPK2;KDR;HSPB1;PAK2;VAV1;BCAR1;VAV2;VEGFA
Copper Ion Homeostasis (GO:0055070)	6/12	0.005843826011504413	0.21922046416739033	5.379769299023957	27.664761870726238	ANKRD9;PRNP;ARF1;XIAP;ATP7A;CUTC
Ganglioside Biosynthetic Process (GO:0001574)	6/12	0.005843826011504413	0.21922046416739033	5.379769299023957	27.664761870726238	ST8SIA2;ST8SIA4;ST3GAL5;ST3GAL1;ST6GALNAC4;B4GALT5
Linoleic Acid Metabolic Process (GO:0043651)	6/12	0.005843826011504413	0.21922046416739033	5.379769299023957	27.664761870726238	CYP2J2;ELOVL5;PNPLA8;GSTP1;ALOX5;FADS1
Pharyngeal System Development (GO:0060037)	6/12	0.005843826011504413	0.21922046416739033	5.379769299023957	27.664761870726238	TBX1;TGFB2;BMPR2;HES1;TGFBR1;BMPR1A
mRNA Transport (GO:0051028)	16/53	0.0058672143694435365	0.21922046416739033	2.330779977838801	11.976422294749069	FYTTD1;SMG1;NXT1;NCBP2;ALYREF;EIF4A3;SMG5;THOC6;ZFP36L1;NXF1;ZFP36;RBM15B;HNRNPA2B1;SRSF3;NCBP3;NUP88
Negative Regulation Of Inflammatory Response (GO:0050728)	23/86	0.005918634504005964	0.21932907043123737	1.9696660067692702	10.103696275940063	TNFAIP6;PLK2;GSTP1;ADIPOQ;TNFAIP3;METRNL;TNFRSF1B;KLF4;TNFRSF1A;IL22RA1;FGR;CYLD;MFHAS1;HCK;FNDC4;MAPK7;SELENOS;ALOX5;MKRN2;TEK;GIT1;PTPN2;PPARD
Regulation Of Signal Transduction (GO:0009966)	39/167	0.006018792418673998	0.22122732134004183	1.6467666591625394	8.419701600281941	CD63;PRAG1;RGS16;DTX1;CX3CL1;LFNG;PPP2CA;UGCG;UBASH3B;GRK5;IRAK1;GRK4;TMEM108;ANKRD54;TIMP1;GIT1;CD55;RGS6;YWHAG;NCK1;PRNP;PTPN1;TCF7L1;HOMER1;NCOA5;DYNLT1;IGFBP4;ADIPOQ;DCDC2;GLRX2;SIRT1;ZDHHC17;SREBF2;PLSCR1;SNW1;SIK2;CDK13;CRK;PTPN2
Intrinsic Apoptotic Signaling Pathway (GO:0097193)	25/96	0.006124240882856041	0.22328784702735616	1.9001480921322116	9.682205492206684	ERO1A;PPP1R15A;DDX5;CDKN1A;CUL1;SELENOK;IFI16;CASP3;ARL6IP5;TP53BP2;CYP1B1;ZNF385B;CHAC1;FNIP2;BOK;MOAP1;TNFRSF10B;TRAF2;TNFRSF1B;HIPK2;MLLT11;DDIT3;CYCS;TP53;EPHA2
B Cell Activation (GO:0042113)	17/58	0.006371708645345528	0.22923326587383897	2.235105422833096	11.300441819235829	ITGB1;HDAC5;VCAM1;CEBPG;PTPRJ;CTPS1;PIK3R1;HDAC9;ADGRG3;CD79A;KLF6;CLCF1;DNAJB9;SLC39A7;FNIP1;JAK3;PTPN2
Fatty Acid Biosynthetic Process (GO:0006633)	15/49	0.006528277993739808	0.22923326587383897	2.377440062884842	11.962356133710031	HACD1;XBP1;ACOT7;ELOVL5;ABHD3;ABHD2;HACD3;FADS3;ACLY;SCD;ALOX5;FASN;ACSBG1;DEGS1;FADS1
Unsaturated Fatty Acid Metabolic Process (GO:0033559)	12/36	0.006867354484961212	0.22923326587383897	2.6930604982206408	13.414070594628441	ABHD12;FADS3;CYP2J2;CYP4Z1;ELOVL5;PNPLA8;SCD;GSTP1;ALOX5;CYP1B1;DEGS1;FADS1
Golgi Inheritance (GO:0048313)	5/9	0.006874109069221004	0.22923326587383897	6.722838137472284	33.47968843626552	PLK3;PDCD10;STK25;STX5;YWHAZ
Endoderm Development (GO:0007492)	5/9	0.006874109069221004	0.22923326587383897	6.722838137472284	33.47968843626552	DUSP4;DUSP5;DUSP2;DUSP1;LAMC1
Negative Regulation Of Tyrosine Phosphorylation Of STAT Protein (GO:0042532)	5/9	0.006874109069221004	0.22923326587383897	6.722838137472284	33.47968843626552	PPP2CA;SOCS3;SOCS1;SH2B3;PTPN2
Peptidyl-Serine Dephosphorylation (GO:0070262)	5/9	0.006874109069221004	0.22923326587383897	6.722838137472284	33.47968843626552	PPP2CA;PPP2CB;PPP5C;PPTC7;NCK1
Positive Regulation Of Macrophage Differentiation (GO:0045651)	5/9	0.006874109069221004	0.22923326587383897	6.722838137472284	33.47968843626552	TGFB1;CSF1;HSF1;LIF;PRKCA
Coronary Vasculature Morphogenesis (GO:0060977)	4/6	0.006966459026010434	0.22923326587383897	10.75354609929078	53.409080528236544	TBX1;SPRED1;TGFBR1;VEGFA
Nuclear-Transcribed mRNA Catabolic Process, Deadenylation-Independent Decay (GO:0031086)	4/6	0.006966459026010434	0.22923326587383897	10.75354609929078	53.409080528236544	EDC4;ZFP36;PNRC2;ZFP36L1
Regulation Of Skeletal Muscle Fiber Development (GO:0048742)	4/6	0.006966459026010434	0.22923326587383897	10.75354609929078	53.409080528236544	MYOG;MYOD1;MYF6;HDAC9
Ribosomal Large Subunit Export From Nucleus (GO:0000055)	4/6	0.006966459026010434	0.22923326587383897	10.75354609929078	53.409080528236544	NMD3;NUP88;SDAD1;RAN
Fat Cell Differentiation (GO:0045444)	16/54	0.00714793378881901	0.22923326587383897	2.2692560277699596	11.212239598138956	OSBPL8;EGR2;STEAP4;CTBP2;ADIPOQ;METRNL;KLF4;SIRT1;FOXO1;NR4A2;NR4A1;MAFB;NR4A3;FFAR2;SOX8;PPARGC1A
Gliogenesis (GO:0042063)	7/16	0.007199983135165922	0.22923326587383897	4.18508655126498	20.647863567284748	TGFB2;VCAN;ANXA1;CDK6;CDH2;METRN;HAPLN3
Heart Trabecula Morphogenesis (GO:0061384)	7/16	0.007199983135165922	0.22923326587383897	4.18508655126498	20.647863567284748	FKBP1A;TGFB2;HEY1;TEK;TGFBR1;BMPR1A;ENG
Mesenchyme Morphogenesis (GO:0072132)	7/16	0.007199983135165922	0.22923326587383897	4.18508655126498	20.647863567284748	ADAMTS5;HEYL;TGFB2;HEY1;SOX9;BMPR1A;ENG
Positive Regulation Of SMAD Protein Signal Transduction (GO:0060391)	7/16	0.007199983135165922	0.22923326587383897	4.18508655126498	20.647863567284748	DAB2;BMPR2;TGFB1;TGFB3;JAK2;TGFBR1;BMPR1A
Positive Regulation Of Transcription From RNA Polymerase II Promoter In Response To Stress (GO:0036003)	7/16	0.007199983135165922	0.22923326587383897	4.18508655126498	20.647863567284748	MAPK7;HSPA5;DDIT3;HIF1A;ATF6;TP53;VEGFA
Regulation Of Epithelial Cell Proliferation (GO:0050678)	20/73	0.007438038954380398	0.2351564623269495	2.0348719676549867	9.97320876870483	TBX1;TGFB2;TGFB1;NME2;LAMB1;LAMC1;ZFP36L1;VEGFA;NR4A1;ZFP36;DUSP10;CDK6;NR4A3;FGF9;MYC;SCN5A;SOX9;SRSF6;NKX3-1;LIMS1
Embryonic Organ Development (GO:0048568)	17/59	0.007669996336604102	0.2373324777798017	2.1817081714540474	10.625876872990403	TEAD4;UTP25;PPIL1;TGFB2;PKDCC;TGFB1;PDGFB;IGF2;PDGFA;HEY1;THPO;SOX18;KDR;SH2B3;NES;TEAD3;BMPR1A
Positive Regulation Of Cell Differentiation (GO:0045597)	50/228	0.007716843951963654	0.2373324777798017	1.5193960038639482	7.390873667337474	RIPOR2;SMARCB1;BMPR2;HSP90AB1;CSF1;LAMC1;MEDAG;LOXL2;TMEM100;GJA1;ZFP36;PPP1R13L;ZC3H12A;KDR;SOX9;IL6R;SOX4;CMKLR1;MYOG;IL18;NGF;TGFBR1;MYOD1;RAPGEF2;PPARD;SMARCD1;PKDCC;LRP3;ZFP36L1;SDCBP;BLOC1S6;RAP1A;NOCT;GCNT2;XBP1;AKIRIN1;TGFB2;SMAD3;TGFB1;TGFB3;PLA2G2A;LAMB1;SMARCA4;HEYL;DAB2;MYF6;FERMT2;EZH2;BMPR1A;FGFR1
Negative Regulation Of DNA Biosynthetic Process (GO:2000279)	10/28	0.007724997932019205	0.2373324777798017	2.991111111111111	14.546651894148667	CDKN1A;BMPR2;GNL3L;PINX1;ADIPOQ;ANKRD1;HNRNPU;HNRNPC;TERF2;TP53
Protein Kinase B Signaling (GO:0043491)	8/20	0.007808260234842283	0.2373324777798017	3.5879218472468914	17.41065304504789	PLK3;TGFB1;KDR;MKRN2;CCL2;ZFP36L1;EPHA2;NKX3-1
Response To Fibroblast Growth Factor (GO:0071774)	8/20	0.007808260234842283	0.2373324777798017	3.5879218472468914	17.41065304504789	TBX1;NR4A1;ZFP36;EGR3;ELK1;CD44;IER2;ZFP36L1
Negative Regulation Of Protein Polymerization (GO:0032272)	9/24	0.007921147179217719	0.2373324777798017	3.2297645490892934	15.626308974916999	TWF2;DYRK1A;TBCD;MYADM;TWF1;MAPRE1;PFN1;SSH1;PFN2
Organophosphate Ester Transport (GO:0015748)	9/24	0.007921147179217719	0.2373324777798017	3.2297645490892934	15.626308974916999	OSBPL8;PRELID1;VAPA;SLC25A19;PITPNB;PITPNA;OSBPL2;PITPNC1;PRELID3B
Negative Regulation Of Cellular Biosynthetic Process (GO:0031327)	29/118	0.007973600624542021	0.2373324777798017	1.7589079316475205	8.498373185805448	FCN3;BTG2;CDKN1A;BMPR2;EIF4A3;PDGFB;PDGFA;ERFE;TOB1;SYNCRIP;RNF139;ZC3H12A;ANKRD1;IGF2BP2;NANOS1;ZNF540;KLHL25;FBXW7;ADIPOQ;DAPK3;EIF2AK3;ERLIN1;PUS7;SIRT1;ILF3;CRY1;RAPGEF2;SIK1;CNOT9
Negative Regulation Of Cysteine-Type Endopeptidase Activity Involved In Apoptotic Process (GO:0043154)	13/41	0.007979326835330649	0.2373324777798017	2.500985440905334	12.082013636562968	USP47;RNF34;PLAUR;XIAP;CAAP1;DHCR24;KLF4;THBS1;SH3RF1;VEGFA;FNIP1;PAK2;CD44
Positive Regulation Of MAPK Cascade (GO:0043410)	48/218	0.00824864616357193	0.24373940722554704	1.5269013934687798	7.325624272288903	DDR1;BCAR3;RAMP3;SHC1;LPAR1;PDGFB;PDGFA;PTPRJ;IQGAP1;THBS1;CX3CL1;ICAM1;RAP1A;DHX33;IRAK1;THPO;PDCD10;ARL6IP5;KDR;GCNT2;CCL2;PDE8A;TBX1;MAP2K1;TGFB2;TGFB1;CCL21;FBXW7;PLA2G2A;IGF2;LIF;PRKCA;TPD52L1;TGFBR1;VEGFA;SOD1;MFHAS1;TRAF7;GAREM1;STK25;RAPGEF2;CHI3L1;TEK;FERMT2;CD44;EZH2;GSDME;FGFR1
Sulfur Compound Biosynthetic Process (GO:0044272)	16/55	0.00864370402873982	0.25375445398657615	2.2108871520636226	10.503757011122975	CHST7;CHPF2;B3GAT3;GSTP1;CSGALNACT2;EXT1;UGDH;CHSY1;MAT2A;DSEL;CHST15;CHST1;CHSY3;CDO1;ST3GAL1;CHST3
Intrinsic Apoptotic Signaling Pathway In Response To DNA Damage (GO:0008630)	14/46	0.00893047159861895	0.26048169095068563	2.356967943009795	11.120849024471214	MOAP1;RPS27L;TNFRSF1B;USP28;SIRT1;HIPK2;SNW1;IFI16;BCL3;TP53;FNIP2;BOK;PHLDA3;EPHA2
RNA Splicing (GO:0008380)	24/94	0.009230699311181045	0.2661897086377083	1.8495272169690775	8.665442773644333	IVNS1ABP;SRPK2;PDCD7;NCBP2;GEMIN2;LSM1;USB1;SRPK1;PPP2CA;PRPF4;SYNCRIP;SFPQ;ARVCF;RRAGC;TRA2B;DHX15;MPHOSPH10;SRSF4;HNRNPC;HNRNPH3;SRSF7;PPARGC1A;SMNDC1;SRSF10
Positive Regulation Of Epithelial Cell Proliferation (GO:0050679)	25/99	0.009243924852050476	0.2661897086377083	1.822661587762259	8.536961777808882	BMPR2;ITGB3;PDGFB;NRARP;LAMC1;HIF1A;FGF9;MYC;AKT3;KDR;SOX9;SCN5A;TBX1;XBP1;EGR3;NME2;PRKCA;LAMB1;SIRT1;TGFBR1;VEGFA;NR4A1;NR4A3;TEK;SRSF6
Regulation Of Epidermal Cell Differentiation (GO:0045604)	6/13	0.009425129688781094	0.2663188207686208	4.610850551400684	21.50673966324975	ERRFI1;ZFP36;MAFG;MAFF;AQP3;ZFP36L1
Regulation Of Receptor Signaling Pathway Via STAT (GO:1904892)	6/13	0.009425129688781094	0.2663188207686208	4.610850551400684	21.50673966324975	TGFB1;TP53INP2;DOT1L;HES1;JAK2;JAK3
Response To Fatty Acid (GO:0070542)	6/13	0.009425129688781094	0.2663188207686208	4.610850551400684	21.50673966324975	PPP5C;SCD;PDK4;FFAR2;SOX9;FOXO1
Cellular Response To Heat (GO:0034605)	11/33	0.009486125703024068	0.26637748014516655	2.6923076923076925	12.540567308200776	DNAJB1;VCP;HSP90AA1;HSP90AB1;TCIM;BAG3;HSF1;THBS1;IER5;HSPA1B;HSPA1A
Positive Regulation Of JNK Cascade (GO:0046330)	18/65	0.00959825072495675	0.26786229337981154	2.0643612276273084	9.591382315532266	CCL21;GADD45B;GADD45A;AXIN1;XIAP;TRAF2;TPD52L1;MAPK8IP3;SH3RF1;PJA2;MAPK8IP1;HIPK2;SDCBP;MFHAS1;TRAF3;TRAF6;TRAF5;LTBR
Cholesterol Homeostasis (GO:0042632)	15/51	0.009726331988348979	0.2697714534927959	2.244988864142539	10.40085029162893	XBP1;DGAT2;ABCA5;INSIG1;AKR1C1;CNBP;IL18;LCAT;SIRT1;HDAC9;EHD1;LIMA1;NPC1;SOAT1;LIPG
Regulation Of Innate Immune Response (GO:0045088)	19/70	0.009931586557740409	0.27287892962671395	2.0083733627319735	9.262688321306655	AKIRIN2;PTPN1;TNFAIP3;MUL1;TRAFD1;XIAP;DTX4;YWHAZ;ATG12;FGR;PLSCR1;ZDHHC18;MYO1C;IFI16;CDC37;IRF1;POLR3D;LYAR;SLC15A4
Positive Regulation Of Macromolecule Metabolic Process (GO:0010604)	58/275	0.010149008838678803	0.27287892962671395	1.4462553941326903	6.638860721958721	GSK3A;BMPR2;CSF1;CITED2;TNC;SCX;ECE1;ETS1;ACTG2;FGF6;GJA1;FGF9;MYC;ZC3H12A;ITGAX;EMILIN1;SOX9;NKX3-1;MAP2K1;ANXA2;IFNGR1;SLC11A1;TRAPPC2B;SCRIB;POU3F1;NGF;PRKAB1;TERF2;TGFBR1;PLSCR1;EZR;TP53;MTPN;RAMP3;PDGFB;LRP3;HIF1A;MAPK7;PDCD10;PPARGC1A;MARK1;SRPK2;EGR1;PTPN1;SMAD3;TGFB1;EIF2AK3;MSN;KLF4;VEGFA;ACTC1;DNAJA4;FUBP1;FAM98A;HSPA1B;HSPA1A;LIMS1;BMPR1A
Endoderm Formation (GO:0001706)	10/29	0.010163037889910012	0.27287892962671395	2.8334502923976608	13.002697375299814	DUSP4;DUSP5;DUSP2;LAMB3;DUSP1;COL6A1;ITGA7;ITGAV;LAMB1;ITGA5
Platelet Aggregation (GO:0070527)	10/29	0.010163037889910012	0.27287892962671395	2.8334502923976608	13.002697375299814	UBASH3B;ITGB3;ACTN1;GNAS;HSPB1;FLNA;MYH9;CLIC1;MYL12A;VCL
Regulation Of Gluconeogenesis (GO:0006111)	10/29	0.010163037889910012	0.27287892962671395	2.8334502923976608	13.002697375299814	NNMT;SELENOS;CRY1;SIK1;ERFE;ARPP19;PPARGC1A;SIRT1;FOXO1;PTPN2
Negative Regulation Of Immune Response (GO:0050777)	16/56	0.010378481128315055	0.27287892962671395	2.1554367201426023	9.84607963857364	CR1;PLK2;TNFAIP3;MUL1;TRAFD1;DTX4;YWHAZ;ATG12;FGR;HCK;ZDHHC18;MYO1C;IFI16;MKRN2;TRIM27;LYAR
ERAD Pathway (GO:0036503)	22/85	0.010480279127948293	0.27287892962671395	1.8831865185752585	8.584053716316538	VCP;XBP1;HSPA5;CCDC47;FBXO27;ERLIN1;DERL2;UBE2G2;SEL1L2;UBE2J1;NPLOC4;PSMC6;RNF103;SELENOS;RNF139;UBQLN1;DNAJB9;MAN1A1;SEC61B;UBXN4;ATF6;UGGT1
Regulation Of Cell Differentiation (GO:0045595)	37/162	0.010538909097271232	0.27287892962671395	1.5987728295096717	7.27870307182054	SMARCD1;DDX5;HDAC2;SMARCB1;HSP90AB1;PLEKHB2;CSF1;SMYD5;ZFP36L1;PPP2CA;HEY1;PPP1R13L;ALOX5;BCL7C;BCL7B;FADS1;YWHAG;YWHAH;MBD3;TBX1;SS18;ZFHX3;TGFB1;IGF2;LIF;NGF;KLF4;KLHL41;TGFBR1;RUNX1;SMARCA4;GATAD2A;CDK6;SIK1;PDCD2;CDK5R1;FGFR1
Response To Lipid (GO:0033993)	23/90	0.010543024296111177	0.27287892962671395	1.8514601778768207	8.428385211913442	TGFB1;ANXA1;GPX3;SLC11A1;AQP3;FOXO1;STRN3;SELP;ADAM17;MAPKAPK3;IRAK1;SCD;NOCT;MAPKAPK2;RARA;FBXO3;SOX9;JAK2;S100A9;RXRG;S100A8;IFNAR1;NKX3-1
Negative Regulation Of Myeloid Cell Differentiation (GO:0045638)	7/17	0.010604051720818958	0.27287892962671395	3.7662671992898358	17.123405806557365	HSPA9;ZFP36;CDK6;MAFB;CTR9;MEIS2;ZFP36L1
Regulation Of Protein Processing (GO:0070613)	7/17	0.010604051720818958	0.27287892962671395	3.7662671992898358	17.123405806557365	PRNP;RNF139;PLAU;PLAUR;CHAC1;NKD2;RUNX1
Nuclear-Transcribed mRNA Catabolic Process, Nonsense-Mediated Decay (GO:0000184)	9/25	0.010683382115445337	0.27287892962671395	3.027654375832963	13.742722486381433	SMG1;DHX34;NCBP2;EIF4A3;ZC3H12A;SMG9;GSPT1;SMG5;PNRC2
Regulation Of Transmembrane Receptor Protein Serine/Threonine Kinase Signaling Pathway (GO:0090092)	9/25	0.010683382115445337	0.27287892962671395	3.027654375832963	13.742722486381433	FKBP1A;EID2;SMAD3;TGFB1;LATS2;XIAP;PCSK6;FSTL3;ENG
Ventricular Septum Morphogenesis (GO:0060412)	9/25	0.010683382115445337	0.27287892962671395	3.027654375832963	13.742722486381433	HEYL;TGFB2;BMPR2;HEY1;CITED2;HES1;SOX4;TGFBR1;BMPR1A
Positive Regulation Of Lamellipodium Assembly (GO:0010592)	8/21	0.01090578190169567	0.27446248092520614	3.311654597622626	14.963586054862343	ACTR3;ACTR2;CYFIP1;NCKAP1;AKIRIN1;AUTS2;TWF2;PIK3R1
Positive Regulation Of p38MAPK Cascade (GO:1900745)	8/21	0.01090578190169567	0.27446248092520614	3.311654597622626	14.963586054862343	MFHAS1;GADD45B;GADD45A;SPHK1;ZC3H12A;RELL1;PJA2;VEGFA
Cellular Response To Glucose Starvation (GO:0042149)	12/38	0.010988212574090316	0.27446248092520614	2.485491376950452	11.211882997902649	XBP1;TBL2;IFI16;HSPA5;SESN2;ZC3H12A;EIF2AK3;PLIN3;PLIN2;SIRT1;TP53;CPEB4
Negative Regulation Of Cell Projection Organization (GO:0031345)	12/38	0.010988212574090316	0.27446248092520614	2.485491376950452	11.211882997902649	PRNP;HDAC2;BAG5;PRAG1;LPAR1;SPRY3;RAPGEF2;SPOCK1;PTPN9;DENND5A;FKBP4;YWHAH
Regulation Of Type II Interferon Production (GO:0032649)	18/66	0.011308170056561831	0.2809024001412969	2.0211864406779663	9.059422097091469	PRNP;CR1;IL1R1;PDE4D;SLC11A1;CEBPG;IL18;SCRIB;DDIT3;ZC3H12A;PDE4B;RARA;CD226;TRIM27;CD14;JAK2;CD276;IL12RB2
Protein Import Into Nucleus (GO:0006606)	19/71	0.011614181397812387	0.2815597157293619	1.9695877527202827	8.775554155266695	RANBP2;SEC13;NXT1;NUP188;PPP1R10;CBLB;NUTF2;PTTG1IP;RANBP6;IPO8;NUP50;BCL3;NUP35;E2F3;NUP88;KPNA2;TNPO1;RAN;KPNA1
Sterol Homeostasis (GO:0055092)	15/52	0.01173217244917152	0.2815597157293619	2.184132907963643	9.70938904856433	XBP1;DGAT2;ABCA5;INSIG1;AKR1C1;CNBP;IL18;LCAT;SIRT1;HDAC9;EHD1;LIMA1;NPC1;SOAT1;LIPG
Regulation Of Transforming Growth Factor Beta Receptor Signaling Pathway (GO:0017015)	25/101	0.011965440001774488	0.2815597157293619	1.7744024490757093	7.853031091284738	HDAC2;HSP90AB1;CITED2;THBS1;SDCBP;SPRED1;SNX25;EMILIN1;SNX6;SMAD3;TGFB1;LEMD3;SIRT1;VASN;HIPK2;FKBP1A;BCL9;EID2;DAB2;SNW1;LATS2;STRAP;SPRY1;ENG;HSPA1A
Maintenance Of Protein Localization In Endoplasmic Reticulum (GO:0035437)	5/10	0.011984296087991732	0.2815597157293619	5.377827050997783	23.792357353141675	HSPA5;GPAA1;INSIG1;KDELR2;KDELR3
Negative Regulation Of JUN Kinase Activity (GO:0043508)	5/10	0.011984296087991732	0.2815597157293619	5.377827050997783	23.792357353141675	DNAJA1;DUSP10;GSTP1;DUSP16;MAPK8IP1
Peptidyl-Proline Hydroxylation (GO:0019511)	5/10	0.011984296087991732	0.2815597157293619	5.377827050997783	23.792357353141675	EGLN1;EGLN3;P4HA1;P4HA2;OGFOD1
Programmed Necrotic Cell Death (GO:0097300)	5/10	0.011984296087991732	0.2815597157293619	5.377827050997783	23.792357353141675	CYLD;IPMK;ITPK1;TRPM7;DNM1L
Regulation Of MHC Class II Biosynthetic Process (GO:0045346)	5/10	0.011984296087991732	0.2815597157293619	5.377827050997783	23.792357353141675	HDAC2;XBP1;TAF7;JAK2;SIRT1
Cell Chemotaxis (GO:0060326)	11/34	0.012075750956037641	0.2815597157293619	2.575038181220639	11.37280004727769	NR4A1;EGR3;CCL21;RHOG;LPAR1;PDGFB;PIP5K1A;CX3CL1;BCAR1;EPHA2;VEGFA
Regulation Of mRNA Processing (GO:0050684)	11/34	0.012075750956037641	0.2815597157293619	2.575038181220639	11.37280004727769	SRPK2;RBM39;PAPOLA;RBM20;SRSF3;SRSF10;IWS1;QKI;ZFP36L1;JMJD6;SRPK1
Regulation Of Tumor Necrosis Factor-Mediated Signaling Pathway (GO:0010803)	13/43	0.01223498129573396	0.2815597157293619	2.333867378727192	10.277082570745149	GSTP1;SPHK1;SPPL2A;ADIPOQ;TNFAIP3;XIAP;PPP2CB;CYLD;MAPKAPK2;PYDC1;HSPA1B;PTPN2;HSPA1A
Skeletal System Development (GO:0001501)	28/117	0.012983374311346602	0.2815597157293619	1.6974950666505577	7.374063941542918	LAMA5;PKDCC;CHD7;CHRD;STC1;ETS2;COMP;ADAMTS4;GJA1;WNT11;PRDX1;SOX9;ATP7A;CMKLR1;TGM2;TEAD4;TGFB2;EIF2AK3;RFLNB;TGFBR1;TBX3;EXT1;SNORC;BMP1;GNAS;CHI3L1;CD44;FGFR1
Regulation Of Lamellipodium Assembly (GO:0010591)	10/30	0.01314440735597459	0.2815597157293619	2.6915555555555555	11.65916975131781	ACTR3;CYFIP1;NCKAP1;ACTR2;AKIRIN1;AUTS2;TWF2;TWF1;PIK3R1;EPHA2
Negative Regulation Of Response To External Stimulus (GO:0032102)	27/112	0.013197640125092823	0.2815597157293619	1.7137009035589157	7.416412951004091	TNFAIP6;TNFAIP3;METRNL;DTX4;ZDHHC18;MAPK7;IFI16;ALOX5;LYAR;ADIPOQ;MUL1;TRAFD1;KLF4;YWHAZ;ATG12;TNFRSF1A;IL22RA1;CYLD;MFHAS1;PPM1B;FNDC4;MYO1C;SELENOS;TEK;CRK;PTPN2;PPARD
Phospholipid Transport (GO:0015914)	14/48	0.013246159392541907	0.2815597157293619	2.217956104970929	9.59054782968014	OSBPL8;ABCC1;PRELID1;ABCB1;PITPNB;ABCB4;PITPNA;OSBPL2;ATP11C;ATP11B;PITPNC1;VAPA;ATP9A;PRELID3B
Medium-Chain Fatty Acid Biosynthetic Process (GO:0051792)	3/4	0.01365137205789535	0.2815597157293619	16.124501550731058	69.23724303220447	ACOT7;ABHD3;ABHD2
Negative Regulation Of Blood Vessel Endothelial Cell Proliferation Involved In Sprouting Angiogenesis (GO:1903588)	3/4	0.01365137205789535	0.2815597157293619	16.124501550731058	69.23724303220447	NGFR;PDCD10;THBS1
Positive Regulation Of Skeletal Muscle Fiber Development (GO:0048743)	3/4	0.01365137205789535	0.2815597157293619	16.124501550731058	69.23724303220447	MYOG;MYOD1;MYF6
Protein O-linked Glycosylation Via Serine (GO:0018242)	3/4	0.01365137205789535	0.2815597157293619	16.124501550731058	69.23724303220447	POGLUT1;GALNT16;GALNT2
Regulation Of Complement-Dependent Cytotoxicity (GO:1903659)	3/4	0.01365137205789535	0.2815597157293619	16.124501550731058	69.23724303220447	TGFB2;CR1;CD59
Regulation Of Extracellular Exosome Assembly (GO:1903551)	3/4	0.01365137205789535	0.2815597157293619	16.124501550731058	69.23724303220447	SDCBP;SDC4;STAM
Regulation Of Hormone Biosynthetic Process (GO:0046885)	3/4	0.01365137205789535	0.2815597157293619	16.124501550731058	69.23724303220447	EGR1;STC2;HIF1A
Regulation Of Natural Killer Cell Mediated Cytotoxicity Directed Against Tumor Cell Target (GO:0002858)	3/4	0.01365137205789535	0.2815597157293619	16.124501550731058	69.23724303220447	TGFB1;PVR;NECTIN2
Regulation Of Thymocyte Apoptotic Process (GO:0070243)	3/4	0.01365137205789535	0.2815597157293619	16.124501550731058	69.23724303220447	ZC3H8;JAK3;TP53
Phosphatidylinositol Phosphate Biosynthetic Process (GO:0046854)	12/39	0.013656489485984677	0.2815597157293619	2.393238434163701	10.27546602383713	PI4K2B;SOCS3;ITPKC;SMG1;EFR3A;SOCS1;CISH;PIK3R1;PI4KB;SOCS6;SOCS7;PI4K2A
Sensory Organ Development (GO:0007423)	12/39	0.013656489485984677	0.2815597157293619	2.393238434163701	10.27546602383713	TGFB2;MAFB;CHD7;CPAMD8;MYO7B;RAB18;ECE1;SMG9;SIPA1L3;ATF6;MEIS2;HIPK2
Establishment Of Protein Localization To Organelle (GO:0072594)	20/77	0.0136862353511065	0.2815597157293619	1.8914473684210527	8.11689041222174	LRSAM1;SEC13;NXT1;NUP188;PPP1R10;NUTF2;SCRIB;PTTG1IP;RANBP6;HK2;RAB11A;IPO8;NUP50;BCL3;E2F3;NUP88;KPNA2;TNPO1;RAN;KPNA1
Positive Regulation Of Protein Catabolic Process (GO:0045732)	22/87	0.013798463272710183	0.2815597157293619	1.8249398501409226	7.816578807617947	PLK3;GSK3A;HSP90AA1;VCP;FBXW7;PLK2;AXIN1;TNFAIP3;MSN;TNFRSF1B;OAZ1;FOXO1;PSMC6;RNF128;NEDD4;PACSIN3;STX5;ASB5;EZR;SEC22B;VGLL4;SH3D19
Positive Regulation Of Cellular Biosynthetic Process (GO:0031328)	34/149	0.013964742208496533	0.2815597157293619	1.5960701589905855	6.817166049627166	LPGAT1;NNMT;HSP90AB1;EIF4A3;PDGFB;RPS27L;IRS2;NMD3;ARPP19;HIF1A;THBS1;FOXO1;LARP1B;EPM2AIP1;ATP7A;PPARGC1A;SOX4;EGR1;HSP90AA1;YTHDF1;SMAD3;SSB;ELOVL5;MID1IP1;IGF2;SAMD4A;LARP4;KLF4;SIRT1;DDAH2;AGO2;BCL3;PXYLP1;PTPN2
ER Overload Response (GO:0006983)	4/7	0.014240611020362406	0.2815597157293619	7.168439716312057	30.477750233590715	SELENOS;DDIT3;EIF2AK3;TP53
Acute-Phase Response (GO:0006953)	4/7	0.014240611020362406	0.2815597157293619	7.168439716312057	30.477750233590715	ITIH4;PLSCR1;IL6R;APOL2
Dosage Compensation (GO:0007549)	4/7	0.014240611020362406	0.2815597157293619	7.168439716312057	30.477750233590715	RBM15B;RBM15;HNRNPU;LRIF1
Intestinal Lipid Absorption (GO:0098856)	4/7	0.014240611020362406	0.2815597157293619	7.168439716312057	30.477750233590715	LIMA1;UGCG;NPC1;AKR1C1
Plasma Membrane To Endosome Transport (GO:0048227)	4/7	0.014240611020362406	0.2815597157293619	7.168439716312057	30.477750233590715	RAB5C;SORT1;RAB35;RAB11A
Positive Regulation Of ATP Metabolic Process (GO:1903580)	4/7	0.014240611020362406	0.2815597157293619	7.168439716312057	30.477750233590715	VCP;TMSB4X;ENO1;PPARGC1A
Positive Regulation Of Cell Migration By Vascular Endothelial Growth Factor Signaling Pathway (GO:0038089)	4/7	0.014240611020362406	0.2815597157293619	7.168439716312057	30.477750233590715	MYO1C;KDR;HSPB1;VEGFA
Positive Regulation Of Mesenchymal Cell Proliferation (GO:0002053)	4/7	0.014240611020362406	0.2815597157293619	7.168439716312057	30.477750233590715	TBX1;MYC;PDGFA;SOX9
Post-Translational Protein Targeting To Membrane, Translocation (GO:0031204)	4/7	0.014240611020362406	0.2815597157293619	7.168439716312057	30.477750233590715	SEC61A1;HYOU1;SEC61B;SEC62
Protein Localization To Nucleolus (GO:1902570)	4/7	0.014240611020362406	0.2815597157293619	7.168439716312057	30.477750233590715	RRP7A;UTP25;PINX1;RAN
Regulation Of Tau-Protein Kinase Activity (GO:1902947)	4/7	0.014240611020362406	0.2815597157293619	7.168439716312057	30.477750233590715	EGR1;HSP90AA1;HSP90AB1;NAB2
Unsaturated Fatty Acid Biosynthetic Process (GO:0006636)	4/7	0.014240611020362406	0.2815597157293619	7.168439716312057	30.477750233590715	FADS3;SCD;DEGS1;FADS1
Negative Regulation Of mRNA Splicing, Via Spliceosome (GO:0048025)	6/14	0.014332493368004283	0.2815597157293619	4.03416149068323	17.125927473981527	RBM20;SRSF4;SRSF6;RBMX;SRSF10;SRSF7
Platelet-Derived Growth Factor Receptor Signaling Pathway (GO:0048008)	6/14	0.014332493368004283	0.2815597157293619	4.03416149068323	17.125927473981527	PTPN1;NR4A3;PDGFB;PDGFA;PTPRJ;BCAR1
Positive Regulation By Host Of Viral Transcription (GO:0043923)	6/14	0.014332493368004283	0.2815597157293619	4.03416149068323	17.125927473981527	JUN;SMARCB1;SNW1;RRP1B;CHD1;SMARCA4
Positive Regulation Of Fatty Acid Metabolic Process (GO:0045923)	6/14	0.014332493368004283	0.2815597157293619	4.03416149068323	17.125927473981527	LPGAT1;NR4A3;KLHL25;ELOVL5;MID1IP1;PPARGC1A
Artery Morphogenesis (GO:0048844)	8/22	0.014823975504425527	0.2815597157293619	3.074854097944684	12.949777067580058	TBX1;TGFB2;BMPR2;HES1;TGFBR1;VEGFA;BMPR1A;ENG
Keratinocyte Differentiation (GO:0030216)	8/22	0.014823975504425527	0.2815597157293619	3.074854097944684	12.949777067580058	UGCG;CLIC4;ANXA1;CASP3;PIP5K1A;TXNIP;EPHA2;FGFR1
Regulation Of Endoplasmic Reticulum Stress-Induced Intrinsic Apoptotic Signaling Pathway (GO:1902235)	8/22	0.014823975504425527	0.2815597157293619	3.074854097944684	12.949777067580058	PTPN1;XBP1;SELENOS;DDIT3;EIF2AK3;BOK;HSPA1A;NCK1
Regulation Of Platelet Activation (GO:0010543)	8/22	0.014823975504425527	0.2815597157293619	3.074854097944684	12.949777067580058	SELP;FUNDC2;THBD;PDGFB;PDGFA;FLNA;PRKCA;JAK2
Negative Regulation Of Transcription By RNA Polymerase II (GO:0000122)	118/623	0.014900464551244993	0.2815597157293619	1.2683491878599624	5.335136953575794	UBE2D3;ZBTB21;HNRNPU;PRDM2;ENO1;BACH1;BACH2;ETS2;LOXL2;ZFP36;SOX18;MYC;SOX8;SOX9;TRIM27;ZNF202;SOX4;ZNF281;NSMCE3;USP2;ARID5A;MED9;ARID5B;RUNX1;HIC2;DDIT3;EZR;TP53;ATF3;ZNF550;ZNF274;DDX5;CTBP2;CBFB;CTR9;CREM;GLIS3;GLIS2;ZBTB2;SDCBP;BAG3;LYAR;PLK3;JUN;ZFHX3;JUND;ZNF141;SMAD3;GADD45A;CBX3;IGF2;SMARCA4;NR4A2;DAB2;MAFB;SNW1;NR4A3;YEATS2;MAFG;MAFF;BHLHE40;ZNF778;UBA2;MXD1;EZH2;SUV39H2;CITED2;FHL2;OTU…
Myofibril Assembly (GO:0030239)	13/44	0.014930648852175404	0.2815597157293619	2.25839470548545	9.495057409110656	TMOD1;WDR1;ADPRHL1;ACTN2;FLII;MYOM2;MYPN;KLHL41;LMOD2;CSRP3;ANKRD1;TCAP;FLNC
Positive Regulation Of Type II Interferon Production (GO:0032729)	13/44	0.014930648852175404	0.2815597157293619	2.25839470548545	9.495057409110656	IL1R1;PDE4D;SLC11A1;CEBPG;IL18;SCRIB;PDE4B;CD226;TRIM27;CD14;JAK2;CD276;IL12RB2
Actin Nucleation (GO:0045010)	7/18	0.015040357888185982	0.2815597157293619	3.4235968204010816	14.368898044813402	ACTR3;WIPF3;ARPC5L;ARPC4;TRIM27;WHAMM;LMOD2
Artery Development (GO:0060840)	7/18	0.015040357888185982	0.2815597157293619	3.4235968204010816	14.368898044813402	TBX1;EFEMP2;BMPR2;HES1;TGFBR1;VEGFA;ENG
Cardiac Epithelial To Mesenchymal Transition (GO:0060317)	7/18	0.015040357888185982	0.2815597157293619	3.4235968204010816	14.368898044813402	HEYL;TGFB2;HEY1;SPRY1;TBX3;TGFBR1;ENG
Endocardial Cushion Morphogenesis (GO:0003203)	7/18	0.015040357888185982	0.2815597157293619	3.4235968204010816	14.368898044813402	ADAMTS5;HEYL;TGFB2;HEY1;SOX9;BMPR1A;ENG
Positive Regulation Of Lipid Storage (GO:0010884)	7/18	0.015040357888185982	0.2815597157293619	3.4235968204010816	14.368898044813402	EHD1;HILPDA;ZC3H12A;PLIN3;FITM2;PLIN2;SREBF2
Regulation Of Integrin-Mediated Signaling Pathway (GO:2001044)	7/18	0.015040357888185982	0.2815597157293619	3.4235968204010816	14.368898044813402	CD63;FLNA;LAMB1;LAMC1;TIMP1;LIMS1;PHACTR4
Regulation Of Lipid Storage (GO:0010883)	7/18	0.015040357888185982	0.2815597157293619	3.4235968204010816	14.368898044813402	FBXW7;ITGB3;HILPDA;ZC3H12A;ITGAV;SIRT1;PTPN2
Positive Regulation Of Macromolecule Biosynthetic Process (GO:0010557)	26/108	0.015071322983080197	0.2815597157293619	1.7102648645107759	7.174495228943811	MTPN;EIF4A3;PDGFB;RPS27L;IRS2;NMD3;THBS1;LARP1B;EPM2AIP1;HSPH1;KDR;CCL2;JAK2;SOX4;TGFB2;XBP1;YTHDF1;SSB;CCL21;IGF2;SAMD4A;LARP4;KLF4;SIRT1;AGO2;BCL3
Heterochromatin Organization (GO:0070828)	11/35	0.015169743689905108	0.282232144946753	2.4675411293908405	10.335178520136829	HDAC5;HDAC2;CBX3;LMNA;SETDB2;PPM1D;SIRT1;LMNB2;LMNB1;LOXL2;EZH2
Positive Regulation Of Angiogenesis (GO:0045766)	25/103	0.015297409054793935	0.283440927609522	1.7286181380141112	7.225747945074261	ITGB1;HSPB1;ETS1;HIF1A;THBS1;HK2;ZC3H12A;KDR;ITGAX;CYP1B1;EMILIN1;XBP1;ANXA3;SPHK1;PRKCA;KLF4;SIRT1;RUNX1;HIPK2;VEGFA;TJP1;AGO2;CHI3L1;ITGA5;TEK
Regulation Of NIK/NF-kappaB Signaling (GO:1901222)	18/68	0.015446696726064314	0.2850388404021909	1.9400178412132025	8.09057300339752	NFAT5;TNFSF14;SPHK1;HDAC9;ADGRG3;CYLD;PPM1B;MYO1C;IRAK1;TCIM;TMSB4X;TRAF6;ZC3H12A;BCL3;MKRN2;TERF2IP;EZR;LIMS1
Regulation Of Cell Motility (GO:2000145)	23/93	0.01564171692250912	0.28746423661245424	1.7716712433744173	7.36627909557674	MACF1;TGFB1;PRAG1;CAVIN1;CCL21;DAPK3;TNC;NEXN;ADGRG3;FGF6;CSRP3;CDK6;FGF9;TMSB4X;LMNA;PLXNA2;PLXNA1;FLNA;AMOTL1;SGK1;TMSB10;CRK;PLXNA3
Negative Regulation Of Protein Modification By Small Protein Conjugation Or Removal (GO:1903321)	14/49	0.015933315464725296	0.2896447963740049	2.1544078361531613	8.917833102615	IVNS1ABP;NXN;PINX1;TNFAIP3;KLHL40;DNAJA1;BAG5;GNL3L;CRY1;CHP1;SQSTM1;SOX4;HSPA1B;HSPA1A
Negative Regulation Of Protein Ubiquitination (GO:0031397)	14/49	0.015933315464725296	0.2896447963740049	2.1544078361531613	8.917833102615	IVNS1ABP;NXN;PINX1;TNFAIP3;KLHL40;DNAJA1;BAG5;GNL3L;CRY1;CHP1;SQSTM1;SOX4;HSPA1B;HSPA1A
Positive Regulation Of Multicellular Organismal Process (GO:0051240)	61/298	0.01595256675450724	0.2896447963740049	1.3922611543797239	5.7613653606295365	UCN;BMPR2;SMARCB1;HILPDA;SCX;ENO1;LOXL2;GJA1;SLN;BCL7C;BCL7B;ITGAX;SOX8;SOX9;JAK2;CMKLR1;NCOA1;SS18;IL4R;SLC11A1;ADIPOQ;DIO2;IL18;NME2;PRKCA;PRKAB1;SIRT1;TGFBR1;CNKSR2;FGR;B4GALT5;LRPAP1;SMARCD1;UTP25;HDAC2;PDGFB;SDCBP;IFI16;HSF1;GCNT2;PPARGC1A;XBP1;TGFB2;SMAD3;TGFB1;TGFB3;TRPV2;G0S2;SMARCA4;VEGFA;SOD1;DAB2;BMP1;FABP5;SCD;AGO2;PLEKHM1;GNAS;FERMT2;EZH2;BMPR1A
mRNA Export From Nucleus (GO:0006406)	15/54	0.016700892605804995	0.2976932956531296	2.071783450402604	8.47834514268183	FYTTD1;SMG1;NXT1;NCBP2;ALYREF;EIF4A3;SMG5;IWS1;THOC6;NXF1;RBM15B;HNRNPA2B1;SRSF3;NCBP3;NUP88
Positive Regulation Of RNA Metabolic Process (GO:0051254)	10/31	0.01673626463187621	0.2976932956531296	2.563174603174603	10.483838780564136	UTP15;POLR2A;DIMT1;DYRK1A;RBM20;NMD3;RIOK2;PIK3R1;RIOK1;HSPA1A
Positive Regulation Of Tyrosine Phosphorylation Of STAT Protein (GO:0042531)	10/31	0.01673626463187621	0.2976932956531296	2.563174603174603	10.483838780564136	CLCF1;IL18;IL31RA;LIF;HES1;JAK2;IL6R;CRLF1;TNFRSF1A;VEGFA
Regulation Of Cellular Component Biogenesis (GO:0044087)	10/31	0.01673626463187621	0.2976932956531296	2.563174603174603	10.483838780564136	RAP1B;TJP1;HSPA8;HSP90AA1;BAG5;RAP1A;MSN;RAPGEF2;TRAF2;EZR
Response To Transforming Growth Factor Beta (GO:0071559)	10/31	0.01673626463187621	0.2976932956531296	2.563174603174603	10.483838780564136	ZFHX3;MAPK7;SMAD3;TGFB1;FNDC4;ANKRD1;SOX9;TGFBR1;ZFP36L1;LIMS1
Neuron Migration (GO:0001764)	12/40	0.0167909290846158	0.2976932956531296	2.3075749872902898	9.430866230154944	NR4A2;CDKL5;AUTS2;RAPGEF2;SPOCK1;DCDC2;SH3RF1;LRP12;MARK1;VEGFA;CDK5R1;FGFR1
Intracellular Protein Transport (GO:0006886)	61/299	0.017056768751157057	0.2982760124733464	1.386294763471555	5.643894552976659	ARF4;ARF1;NXT1;NUP188;PPP1R10;CLTC;IPO8;ARL5B;MAP1LC3C;XPO6;XPO5;TIMM17A;CHP1;KPNA2;TNPO1;ARL5A;KPNA1;YWHAH;SEC13;NUTF2;VPS37A;ARFGAP3;CTTN;CDC37;NUP50;RAB35;ARF6;STX12;RAB1A;RAB5C;SAR1A;STXBP2;VPS26C;PTTG1IP;DNAJC27;NAPG;RAB21;SCFD1;GGA3;GRPEL1;BAG3;STX5;NUP88;AP4S1;E2F3;STX3;SEC31A;SNX6;HSPA9;NGFR;AKIRIN2;EGR2;TGFB1;STAM;RANBP6;SEPTIN9;EHD1;BCL3;RAB18;RAB17;RAN
Regulation Of Cell Migration (GO:0030334)	72/361	0.01709192388414372	0.2982760124733464	1.3484941454805388	5.487223892857995	ITGB1;CLIC4;CSF1;CITED2;TNC;PTPRJ;CX3CL1;FGF6;CSRP3;DUSP10;FGF9;PLAU;TMSB4X;ITGAX;KDR;CYP1B1;EMILIN1;TMSB10;SUN2;ANXA1;SPHK1;ADIPOQ;PRKCA;ACTN4;RHOC;TGFBR1;FGR;ADAM17;ADAM15;MYADM;SGK1;VCL;ENG;EPHA2;MACF1;HDAC2;CD151;SEMA3C;PDGFB;CHRD;PDGFA;STC1;NEXN;THBS1;CORO1C;ADGRG3;SDCBP;WNT11;PDCD10;LMNA;GCNT2;PLXNA2;FLNA;PLXNA1;SRGAP1;ARSB;PLXNA3;SPAG9;NGFR;TCAF2;XBP1;TGFB1;HSPA5;LAMB1;VEGFA;TJP1;DAB2;MYO1…
mRNA Splicing, Via Spliceosome (GO:0000398)	44/205	0.017110371002087874	0.2982760124733464	1.4763437002488957	6.005870266602313	DDX5;TSSC4;GEMIN2;EIF4A3;SRSF1;HNRNPU;HNRNPR;SNU13;PRPF19;PNN;SYNCRIP;ZMAT2;TRA2B;TRA2A;DHX15;SNRPB2;SRSF10;RBM10;SRPK2;HSPA8;RBM14;HNRNPA3;PPIL1;NCBP2;SRPK1;PRPF4;SFPQ;SNW1;PHF5A;MFAP1;HNRNPH1;HNRNPA2B1;STRAP;SRSF3;SNRPE;SRSF4;HNRNPC;HNRNPH3;SRSF5;CDK13;SRSF6;SRSF7;RBMX;SRSF8
Regulation Of I-kappaB kinase/NF-kappaB Signaling (GO:0043122)	44/205	0.017110371002087874	0.2982760124733464	1.4763437002488957	6.005870266602313	ANKRD17;GOLT1B;GSTP1;LPAR1;OTUD7B;HSPB1;TNFAIP3;LITAF;CX3CL1;TRIM8;GJA1;TFG;IRAK1;ZC3H12A;TNFSF10;DHX15;FLNA;APOL2;BRD4;CCL21;CHUK;PLK2;ZDHHC13;MUL1;TNFRSF10B;TRAF2;RHOC;SIRT1;ZDHHC17;TNFRSF1A;FKBP1A;PPP5C;PPM1B;VAPA;EEF1D;TRAF3;TRAF6;TRAF5;UBE2N;TERF2IP;LTBR;TRIM38;SQSTM1;MAP3K14
Negative Regulation Of Cell Growth (GO:0030308)	25/104	0.01721965035513015	0.2982760124733464	1.7065953048452411	6.931685120737212	CDKN1A;GSK3A;BMPR2;JADE1;NAIF1;PTPRJ;RNF6;ENO1;PPP2CA;GJA1;SERTAD3;WNT11;SESN2;TGFB2;SMAD3;TGFB1;MUL1;SIRT1;SMARCA4;ST7L;ADAM15;TP53;VGLL4;HSPA1B;HSPA1A
Negative Regulation Of Growth (GO:0045926)	25/104	0.01721965035513015	0.2982760124733464	1.7065953048452411	6.931685120737212	CDKN1A;BMPR2;MT1M;JADE1;NAIF1;PTPRJ;ENO1;PPP2CA;GJA1;SERTAD3;WNT11;SESN2;TGFB2;SMAD3;TGFB1;MUL1;SIRT1;SMARCA4;ST7L;MT1A;ADAM15;TP53;VGLL4;HSPA1B;HSPA1A
Regulation Of Inflammatory Response (GO:0050727)	39/178	0.017293507025203284	0.29841200481276353	1.5150573822796782	6.1472304332982555	SETD4;TNFAIP6;TNC;XIAP;TNFAIP3;METRNL;ETS1;CX3CL1;SBNO2;IL1RL2;MAPK7;TMSB4X;ALOX5;NFKBIZ;FFAR2;JAK2;SNX6;BRD4;ANXA1;IL1R1;SPHK1;ADIPOQ;PLA2G2A;IL18;TNFRSF1B;KLF4;TNFRSF1A;IL22RA1;CYLD;HCK;MFHAS1;FNDC4;MYO1C;SELENOS;TEK;S100A9;S100A8;PTPN2;PPARD
Cellular Response To Hormone Stimulus (GO:0032870)	18/69	0.017916192030738357	0.30192527820599974	1.9018208532297842	7.649219308819079	NCOA1;HSPA8;XBP1;RAMP3;WBP2;AKR1C1;ARID5A;SERPINB9;TFPI;ZFP36L1;NR4A3;CTSL;RARA;SOX9;HSPA1B;CTSB;NKX3-1;HSPA1A
Actomyosin Structure Organization (GO:0031032)	19/74	0.018047881918738126	0.30192527820599974	1.861693237596852	7.47419000674505	ITGB1;TMOD1;WDR1;ACTN2;FLII;MYOM2;MYPN;KLHL41;LMOD2;FRMD3;TJP1;CSRP3;PDCD10;ANKRD1;MYO18A;ZYX;MYH9;TCAP;FLNC
Protein Phosphorylation (GO:0006468)	87/448	0.01850062295432662	0.30192527820599974	1.305466356811689	5.208746631675131	DDR1;DYRK4;SMG1;GSK3A;GMFB;BMPR2;TP53RK;PRAG1;MAST4;MAST2;PRKAG2;PPP4R1;AKT3;PIM1;KDR;PDK4;RIOK2;CTSG;MAP3K9;JAK2;JAK3;PRKG1;BRD2;MAP2K1;CDKL5;CHUK;DAPK3;DYRK1A;PRKCA;PRKAB1;YWHAZ;TGFBR1;FGR;HCK;ILF3;LATS2;MAPKAPK3;MYOD1;MAPKAPK2;RARA;SIK3;FAM20B;FAM20C;SIK1;TOP1;SIK2;FAM20A;SGK1;TRIB2;CAMK2D;PKDCC;PKN3;PDGFB;CSF2RB;ACVR1C;WNT11;GRK5;IRAK1;GRK4;MKNK2;CCL2;RICTOR;MAPK6;FNIP2;PAK2;MARK1;SRPK2;TGFB2…
Protein Localization To Nucleus (GO:0034504)	27/115	0.01853304382885933	0.30192527820599974	1.6548670764971705	6.599940853404192	UTP25;NXT1;NUP188;PPP1R10;PINX1;RAP1GDS1;HNRNPU;PTTG1IP;LMNB2;LMNB1;RRP7A;TBRG1;IPO8;LMNA;NUP88;E2F3;KPNA2;TNPO1;KPNA1;AKIRIN2;SEC13;CHCHD10;NUTF2;RANBP6;NUP50;BCL3;RAN
COPII-coated Vesicle Budding (GO:0090114)	11/36	0.01882279995654035	0.30192527820599974	2.3686438417074256	9.409879129742661	RAB1A;SEC13;SEC24A;SAR1A;VAPA;PEF1;TRAPPC4;TRAPPC2B;SEC24D;SEC23B;SEC31A
Cellular Response To Virus (GO:0098586)	11/36	0.01882279995654035	0.30192527820599974	2.3686438417074256	9.409879129742661	TOMM70;HSP90AA1;CHUK;IFNGR1;ZC3H12A;VWCE;RRP1B;JAK2;HIF1A;IFNAR1;GSDME
Actin Cytoskeleton Reorganization (GO:0031532)	14/50	0.01901809707761646	0.30192527820599974	2.0943900267141586	8.298736220534044	PTPN1;ANXA1;AUTS2;CTTN;MICALL2;MYH9;FLNA;PIP5K1A;RICTOR;S1PR2;WHAMM;EZR;PDLIM4;BCAR1
Protein K63-linked Ubiquitination (GO:0070534)	14/50	0.01901809707761646	0.30192527820599974	2.0943900267141586	8.298736220534044	ARRDC4;UBE2E2;TRAF2;PRPF19;RNF4;TRIM8;RNF115;TRAF3;TRAF6;NEDD4;TRAF5;UBE2N;TRIM27;ZNF598
Dosage Compensation By Inactivation Of X Chromosome (GO:0009048)	5/11	0.01916588151669029	0.30192527820599974	4.481152993348116	17.72127331563388	RBM15B;RBM15;PCGF5;HNRNPU;LRIF1
Negative Regulation Of calcineurin-NFAT Signaling Cascade (GO:0070885)	5/11	0.01916588151669029	0.30192527820599974	4.481152993348116	17.72127331563388	PRNP;RCAN1;HOMER2;FHL2;CHP1
Negative Regulation Of Calcineurin-Mediated Signaling (GO:0106057)	5/11	0.01916588151669029	0.30192527820599974	4.481152993348116	17.72127331563388	PRNP;RCAN1;HOMER2;FHL2;CHP1
Negative Regulation Of Receptor Signaling Pathway Via STAT (GO:1904893)	5/11	0.01916588151669029	0.30192527820599974	4.481152993348116	17.72127331563388	SOCS3;SOCS1;BCL3;SH2B3;PTPN2
Positive Regulation Of Endoplasmic Reticulum Unfolded Protein Response (GO:1900103)	5/11	0.01916588151669029	0.30192527820599974	4.481152993348116	17.72127331563388	PTPN1;XBP1;PIK3R1;ATF6;BOK
Positive Regulation Of Myelination (GO:0031643)	5/11	0.01916588151669029	0.30192527820599974	4.481152993348116	17.72127331563388	RNF10;EGR2;PARD3;ITGAX;TNFRSF1B
Regulation Of ATP Biosynthetic Process (GO:2001169)	5/11	0.01916588151669029	0.30192527820599974	4.481152993348116	17.72127331563388	VCP;DNAJC30;TMSB4X;ENO1;PPARGC1A
Regulation Of Myoblast Fusion (GO:1901739)	5/11	0.01916588151669029	0.30192527820599974	4.481152993348116	17.72127331563388	MYOG;EHD1;RIPOR2;MYOD1;PLEKHO1
Response To Progesterone (GO:0032570)	5/11	0.01916588151669029	0.30192527820599974	4.481152993348116	17.72127331563388	TGFB2;TGFB1;TGFB3;WBP2;THBS1
Peptidyl-Serine Modification (GO:0018209)	33/147	0.01925605984513528	0.30192527820599974	1.562144021931794	6.1703587096073145	DYRK4;SMG1;CAMK2D;POGLUT1;GALNT16;MAST4;PKN3;MAST2;PDGFB;AKT3;MKNK2;RICTOR;PAK2;MARK1;SRPK2;DMPK;CHUK;CSNK1A1;GALNT2;PLK2;DYRK1A;EIF2AK3;PRKCA;TGFBR1;SRPK1;HIPK2;LATS2;MAPKAPK3;MAPKAPK2;TOP1;SGK1;ATR;CDK5R1
Negative Regulation Of Receptor-Mediated Endocytosis (GO:0048261)	8/23	0.019670070299507347	0.30192527820599974	2.869626998223801	11.273780402416621	LRPAP1;SDCBP;ANXA2;ITGB3;ADIPOQ;ITGAV;ARF6;PICALM
Response To Interferon-Beta (GO:0035456)	8/23	0.019670070299507347	0.30192527820599974	2.869626998223801	11.273780402416621	IFITM3;PLSCR1;IFITM2;IFI16;IRF1;MNDA;UBE2G2;IFNAR1
Negative Regulation Of Kinase Activity (GO:0033673)	15/55	0.01972234176163154	0.30192527820599974	2.019821826280624	7.929826925671594	GSTP1;HNRNPU;HSPB1;PRKAG2;PPP2R5A;IRS2;SPRED1;UBASH3B;CHP1;PYDC1;TAF7;TRIM27;TRIB2;PAK2;YWHAG
Positive Regulation Of I-kappaB kinase/NF-kappaB Signaling (GO:0043123)	35/158	0.019809466283809998	0.30192527820599974	1.5358180323376267	6.02285687001976	ANKRD17;GOLT1B;LPAR1;LITAF;CX3CL1;TRIM8;GJA1;TFG;IRAK1;TNFSF10;DHX15;FLNA;APOL2;BRD4;CHUK;CCL21;PLK2;MUL1;TNFRSF10B;ZDHHC13;TRAF2;RHOC;ZDHHC17;TNFRSF1A;FKBP1A;PPP5C;VAPA;EEF1D;TRAF6;TRAF5;UBE2N;TERF2IP;LTBR;TRIM38;MAP3K14
Positive Regulation Of Peptidyl-Tyrosine Phosphorylation (GO:0050731)	23/95	0.02000570802740887	0.30192527820599974	1.7221725525257041	6.736687204516365	PRNP;PTPN1;TGFB1;ITGB3;PDGFB;IGF2;IL31RA;LIF;IL18;PTPRJ;TNFRSF1A;VEGFA;CLCF1;DOK7;CSPG4;HES1;ITGA5;JAK2;IL6R;TP53;PAK2;CD44;CRLF1
Positive Regulation Of Cell Cycle (GO:0045787)	16/60	0.020211125919311432	0.30192527820599974	1.9588397342408037	7.642456392282361	ANKRD17;SRPK2;TGFB2;CITED2;SPHK1;USP2;PDGFB;PRKCA;TTL;MEIS2;TBX3;HSF1;C6ORF89;RARA;EIF4E;NKX3-1
Negative Regulation Of MAPK Cascade (GO:0043409)	22/90	0.02028100613749404	0.30192527820599974	1.7439941123902645	6.798211982824953	DUSP4;DUSP5;PTPN1;DUSP2;DUSP1;GSTP1;ADIPOQ;PRDM15;PTPRJ;DUSP8;DUSP16;FOXO1;SPRED1;DUSP10;MYC;SPRY3;TIMP3;EMILIN1;SPRY1;EZR;SH2B3;PTPN2
Positive Regulation Of Vasculature Development (GO:1904018)	22/90	0.02028100613749404	0.30192527820599974	1.7439941123902645	6.798211982824953	ITGB1;XBP1;ANXA3;SPHK1;HSPB1;PRKCA;ETS1;HIF1A;SIRT1;THBS1;HK2;RUNX1;HIPK2;VEGFA;ZC3H12A;AGO2;KDR;ITGAX;CYP1B1;CHI3L1;EMILIN1;TEK
Negative Regulation Of Gene Expression, Epigenetic (GO:0045814)	12/41	0.020437113907081205	0.30192527820599974	2.2278193643391826	8.667114518926121	SUV39H2;HDAC5;SMYD5;CBX3;LMNA;TRIM27;PPM1D;SIRT1;HDAC9;LMNB2;LMNB1;EZH2
Cellular Response To Molecule Of Bacterial Origin (GO:0071219)	21/85	0.020500095355963897	0.30192527820599974	1.7685629745422062	6.874980376115501	XBP1;GSTP1;CTR9;TNFAIP3;CXCL1;TNFRSF1B;CXCL2;ZFP36;SBNO2;CASP7;SELENOS;AXL;TRAF6;ZC3H12A;ANKRD1;PDE4B;PLAA;CCL2;CTSG;CD14;GIT1
Regulation Of Fat Cell Differentiation (GO:0045598)	17/65	0.02052025370026334	0.30192527820599974	1.9080472581364245	7.415325905355566	XBP1;SMAD3;TGFB1;ADIPOQ;LRP3;SIRT1;FOXO1;MEDAG;ZFP36L1;ZFP36;ALOX5;NOCT;ZC3H12A;TRIB2;FERMT2;CMKLR1;PPARD
Ribonucleoprotein Complex Biogenesis (GO:0022613)	27/116	0.020647780665543007	0.30192527820599974	1.6361372064587874	6.348453591779026	PAK1IP1;WDR3;C1ORF131;SNU13;SDAD1;RRP9;RRP7A;EMG1;C1ORF109;BMS1;DHX37;RIOK2;RIOK1;UTP15;NOM1;NOP14;UTP11;DIMT1;PNO1;UTP3;NGDN;DNTTIP2;WDR12;RCL1;SHQ1;MPHOSPH10;RSL24D1
ERK1 And ERK2 Cascade (GO:0070371)	7/19	0.020651794150770515	0.30192527820599974	3.1380381713271195	12.175440866538166	DUSP5;MAP2K1;MYC;KDR;ITGAV;SOX9;ZFP36L1
cAMP-mediated Signaling (GO:0019933)	7/19	0.020651794150770515	0.30192527820599974	3.1380381713271195	12.175440866538166	ATF1;MAPK7;PDE4D;RAPGEF2;SOX9;PDE7A;SERPINB8
Negative Regulation Of Interleukin-1 Beta Production (GO:0032691)	7/19	0.020651794150770515	0.30192527820599974	3.1380381713271195	12.175440866538166	SERPINB1;GSTP1;ZC3H12A;TNFAIP3;PYDC1;CX3CL1;GIT1
Negative Regulation Of Protein Localization To Plasma Membrane (GO:1903077)	7/19	0.020651794150770515	0.30192527820599974	3.1380381713271195	12.175440866538166	LRPAP1;DAB2;PKDCC;TGFB1;CLTC;PPP2R5A;PICALM
Positive Regulation Of Mitochondrial Fission (GO:0090141)	7/19	0.020651794150770515	0.30192527820599974	3.1380381713271195	12.175440866538166	KDR;MUL1;SPIRE1;MIEF2;MIEF1;DNM1L;MARCHF5
Regulation Of Cell Junction Assembly (GO:1901888)	7/19	0.020651794150770515	0.30192527820599974	3.1380381713271195	12.175440866538166	RAP1B;TJP1;MYO1C;RAP1A;RAPGEF2;RAB17;PDLIM5
Regulation Of Myotube Differentiation (GO:0010830)	7/19	0.020651794150770515	0.30192527820599974	3.1380381713271195	12.175440866538166	MYOG;HDAC5;XBP1;DMPK;PIEZO1;SIK1;HDAC9
Triglyceride Homeostasis (GO:0070328)	7/19	0.020651794150770515	0.30192527820599974	3.1380381713271195	12.175440866538166	FUNDC2;XBP1;DGAT2;PNPLA8;IL18;FITM2;SIRT1
Arp2/3 Complex-Mediated Actin Nucleation (GO:0034314)	6/15	0.020769467268760434	0.30192527820599974	3.585625554569654	13.891686144537074	ACTR3;WIPF3;ARPC5L;ARPC4;TRIM27;WHAMM
Calcium-Mediated Signaling Using Intracellular Calcium Source (GO:0035584)	6/15	0.020769467268760434	0.30192527820599974	3.585625554569654	13.891686144537074	SELP;PRNP;PTGFR;VCAM1;KDR;PTPRJ
Epiboly Involved In Wound Healing (GO:0090505)	6/15	0.020769467268760434	0.30192527820599974	3.585625554569654	13.891686144537074	DDR1;CD151;PDCD10;FLNA;RHOC;CD44
Negative Regulation Of Lipid Storage (GO:0010888)	6/15	0.020769467268760434	0.30192527820599974	3.585625554569654	13.891686144537074	OSBPL8;ITGB3;ITGAV;ABHD5;PTPN2;PNPLA2
Negative Regulation Of mRNA Processing (GO:0050686)	6/15	0.020769467268760434	0.30192527820599974	3.585625554569654	13.891686144537074	RBM20;SRSF4;SRSF6;RBMX;SRSF10;SRSF7
Negative Regulation Of Receptor Signaling Pathway Via JAK-STAT (GO:0046426)	6/15	0.020769467268760434	0.30192527820599974	3.585625554569654	13.891686144537074	PPP2CA;SOCS3;SOCS1;BCL3;SH2B3;PTPN2
Neurotrophin Signaling Pathway (GO:0038179)	6/15	0.020769467268760434	0.30192527820599974	3.585625554569654	13.891686144537074	RAP1A;SORT1;CASP3;RAPGEF2;NGF;BCAR1
Outflow Tract Septum Morphogenesis (GO:0003148)	6/15	0.020769467268760434	0.30192527820599974	3.585625554569654	13.891686144537074	TBX1;TGFB2;BMPR2;SEMA3C;BMPR1A;ENG
Positive Regulation Of Cartilage Development (GO:0061036)	6/15	0.020769467268760434	0.30192527820599974	3.585625554569654	13.891686144537074	BMPR2;PKDCC;BMP1;SCX;SOX9;LOXL2
Protein Localization To Endoplasmic Reticulum (GO:0070972)	6/15	0.020769467268760434	0.30192527820599974	3.585625554569654	13.891686144537074	PPP1R15A;HSPA5;VAPA;BCAP29;KDELR2;UBAC2
Regulation Of rRNA Processing (GO:2000232)	6/15	0.020769467268760434	0.30192527820599974	3.585625554569654	13.891686144537074	UTP15;YTHDF2;SHQ1;DIMT1;RIOK2;RIOK1
Negative Regulation Of Endopeptidase Activity (GO:0010951)	10/32	0.02100455282865814	0.3024254246444696	2.4464646464646465	9.450732227813708	SERPINA3;SERPINB1;SERPINA1;CR1;IFI16;TIMP3;SPOCK1;SERPINB9;TIMP1;SERPINB8
Positive Regulation Of RNA Splicing (GO:0033120)	10/32	0.02100455282865814	0.3024254246444696	2.4464646464646465	9.450732227813708	DAZAP1;SNW1;POLR2A;TRA2B;TRA2A;DYRK1A;RBM20;PIK3R1;RBMX;HSPA1A
Regulation Of DNA Biosynthetic Process (GO:2000278)	10/32	0.02100455282865814	0.3024254246444696	2.4464646464646465	9.450732227813708	CDKN1A;BMPR2;PINX1;ADIPOQ;JADE1;PDGFB;ANKRD1;PDGFA;TERF2;SMG5
Protein Dephosphorylation (GO:0006470)	26/111	0.02114960049244383	0.30354712325821764	1.6494918110485017	6.360661888980868	PPP1R15A;PTPRJ;PPM1D;DUSP16;PPP2CA;PPP2CB;PPP3R1;PPP4R1;DUSP10;PPP2R1B;UBASH3B;SBF1;NCK1;DUSP5;PTPN1;PPTC7;DUSP1;PPP2R5A;PPP4R3A;SSH1;PTPRE;PPP5C;PPM1B;UBLCP1;PTPN9;PTPN2
Negative Regulation Of Intracellular Signal Transduction (GO:1902532)	42/197	0.02165014726105604	0.30685992082083663	1.46320137293115	5.608074852849009	GSK3A;DGKD;RNF34;GSTP1;PRDM15;OTUD7B;TNFAIP3;PTPRJ;DUSP16;HDAC9;THBS1;PPP2CA;ADGRG3;SPRED1;TMSB4X;ZC3H12A;FNIP1;SH2B3;PHLDA3;DUSP4;MAP2K3;DUSP5;DUSP2;PLEKHA1;DUSP1;PDE4D;ADIPOQ;PLAUR;MUL1;DUSP8;SIRT1;CYLD;PPM1B;MYO1C;PDE10A;DDIT3;DLG5;MYADM;MKRN2;SPRY3;VGLL4;EPHA2
Mesenchymal Cell Differentiation (GO:0048762)	13/46	0.021651916554268277	0.30685992082083663	2.121171663227738	8.129732552805141	DDX5;TGFB2;TGFB1;SEMA3C;SLC39A10;HIF1A;TGFBR1;LOXL2;HEYL;DLG5;SOX9;FGFR1;LIMS1
Negative Regulation Of Innate Immune Response (GO:0045824)	13/46	0.021651916554268277	0.30685992082083663	2.121171663227738	8.129732552805141	CR1;YTHDF2;TNFAIP3;MUL1;TRAFD1;DTX4;YWHAZ;ATG12;ZDHHC18;MYO1C;IFI16;LYAR;PTPN2
Positive Regulation Of Protein Localization To Cell Periphery (GO:1904377)	13/46	0.021651916554268277	0.30685992082083663	2.121171663227738	8.129732552805141	ITGB1;GPSM2;RAMP3;STAC;ZDHHC5;RHOG;PIK3R1;NKD2;PTPN9;STX3;SQSTM1;ARF6;EPHA2
Positive Regulation Of Protein Phosphorylation (GO:0001934)	63/314	0.021720966198527963	0.30687652557357786	1.3573434981058923	5.197916115150633	BCAR3;CDKN1A;BMPR2;HSP90AB1;CSF1;FBH1;ITGB3;PRKAG2;PTPRJ;CX3CL1;FGF6;FGF9;KDR;TNKS1BP1;SOX9;JAK2;IL6R;NKX3-1;MAP2K3;HSP90AA1;SPHK1;ADIPOQ;AXIN1;PLAUR;NGF;SIRT1;TGFBR1;ADAM17;RAPGEF2;CHI3L1;FAM20A;ITGA5;TP53;CD44;PFN2;ENG;RAMP3;PDGFB;PDGFA;IQGAP1;SDCBP;RAP1A;THPO;PDCD10;S1PR2;FNIP1;PAK2;FNIP2;TBX1;PRNP;TGFB2;TGFB1;CCL21;TGFB3;IGF2;LIF;VEGFA;MOB1A;DAB2;CSPG4;TEK;CNOT9;BMPR1A
Negative Regulation Of Cellular Process (GO:0048523)	85/440	0.022257069864961024	0.31347106809809594	1.296480492148292	4.933232182581585	BTG3;RIPOR2;BTG2;CDKN1A;BMPR2;PINX1;JADE1;PTPRJ;CXCL1;ENO1;ETS1;GJA1;ADAMTS1;MYC;CHMP1B;BCL7C;SESN2;BCL7B;CYP1B1;EMILIN1;JAK2;ADAMTS8;SOX4;NKX3-1;MYOG;SS18;KLF11;MAP2K1;PACRG;DUSP1;MUL1;WNT9A;P3H3;NGF;SIRT1;ST7L;ADAM15;IRF1;TXNIP;RAPGEF2;MYH9;CRYAB;CRK;TP53;PLPP1;VGLL4;SMARCD1;CTBP2;ZBTB49;NAIF1;PPM1D;THBS1;TOB1;PPP2CA;TBRG1;SERTAD3;WNT11;RNF139;ALOX5;LMNA;PLXNA2;TP53BP2;PLXNA1;SH2B3;S100A11;PLXN…
Notch Signaling Pathway (GO:0007219)	11/37	0.02308848609661422	0.3203022544154819	2.277354037691966	8.582029288131748	HEYL;TRAF7;ADAM17;HEY1;DTX1;NRARP;HES1;SORBS2;DTX4;NLE1;MIB1
Positive Regulation Of Cell-Matrix Adhesion (GO:0001954)	11/37	0.02308848609661422	0.3203022544154819	2.277354037691966	8.582029288131748	EFEMP2;CDK6;CSF1;CCL21;KDR;PTPRJ;TEK;CX3CL1;FERMT2;VEGFA;LIMS1
Interferon-Mediated Signaling Pathway (GO:0140888)	9/28	0.023282564305111702	0.3203022544154819	2.548972386541654	9.584264926125812	IFITM3;HCK;IFITM2;IRAK1;IFNGR1;TRAF3;IRF1;JAK2;IFNAR1
Muscle Cell Development (GO:0055001)	9/28	0.023282564305111702	0.3203022544154819	2.548972386541654	9.584264926125812	EFEMP2;ACTN2;MYOD1;TCAP;HES1;ALPK3;ACTN4;VEGFA;ENG
Positive Regulation Of Lamellipodium Organization (GO:1902745)	9/28	0.023282564305111702	0.3203022544154819	2.548972386541654	9.584264926125812	ACTR3;CYFIP1;NCKAP1;ACTR2;AKIRIN1;AUTS2;TWF2;PIK3R1;CORO1C
Regulation Of DNA Damage Response, Signal Transduction By P53 Class Mediator (GO:0043516)	9/28	0.023282564305111702	0.3203022544154819	2.548972386541654	9.584264926125812	DDX5;SPRED1;ANKRD1;DYRK1A;PTTG1IP;SIRT1;SOX4;CD44;ATR
Positive Regulation Of Programmed Cell Death (GO:0043068)	46/220	0.02336666515697333	0.3203022544154819	1.4278727844749712	5.363725350873753	ITGB1;UBE2Z;FOXO1;CALHM2;ACVR1C;CASP3;ARL6IP5;TNFSF10;ANKRD1;CYP1B1;EMILIN1;DNM1L;PHLDA1;SOX4;PHLDA3;TGM2;BOK;MOAP1;KLF11;JUN;GADD45B;TNFRSF12A;UTP11;GADD45A;TGFB3;DAPK3;TNFRSF10B;SCRIB;RRP1B;SIRT1;SOD1;MLLT11;DNAJA1;RYBP;SHQ1;LATS2;STK17A;STK17B;TRIM35;MNDA;PDCD2;ATF6;TP53;SQSTM1;RNF122;SLC27A4
Cellular Response To Transforming Growth Factor Beta Stimulus (GO:0071560)	20/81	0.02349518241643137	0.3203022544154819	1.7668325526932085	6.627318024078096	ITGB1;JUN;TGFB2;SMAD3;TGFB1;TGFB3;SIRT1;TGFBR1;ZFP36L1;MAPK7;ZMIZ1;ZMIZ2;ANKRD1;GCNT2;ZYX;SOX9;FERMT2;ENG;BMPR1A;LIMS1
Activation Of Cysteine-Type Endopeptidase Activity Involved In Apoptotic Process (GO:0006919)	16/61	0.023521421912395483	0.3203022544154819	1.915151515151515	7.181518848079662	NGFR;VCP;EGLN3;SMAD3;EIF2AK3;MUL1;RPS27L;HSPE1;DAP;CYCS;PDCD2;JAK2;S100A9;S100A8;BOK;NKX3-1
Regulation Of Notch Signaling Pathway (GO:0008593)	16/61	0.023521421912395483	0.3203022544154819	1.915151515151515	7.181518848079662	TGFB2;POGLUT1;YTHDF2;PRAG1;FBXW7;DTX1;NRARP;SREBF2;DLK1;LFNG;HEY1;TCIM;ZMIZ1;PDCD10;BMP2K;CHAC1
Regulation Of Actin Filament Polymerization (GO:0030833)	16/61	0.023521421912395483	0.3203022544154819	1.915151515151515	7.181518848079662	NCKAP1;MTPN;PLEKHG2;CCL21;TWF2;TWF1;LMOD2;SSH1;HCK;CTTN;CDC42EP3;MYADM;PFN1;NCK1;ARF6;PFN2
Regulation Of DNA-templated Transcription (GO:0006355)	267/1526	0.0238208887454126	0.3234061201742053	1.1569847125782176	4.3238744803869995	ATF1;SMARCB1;SCX;JMJD1C;ENO1;ELK1;BACH1;BACH2;ZMIZ1;SOX18;ZMIZ2;MYC;SOX8;SOX9;PKNOX1;JUNB;SOX4;PKNOX2;SFMBT1;ZNF281;DAPK3;EBF4;MED6;JMJD6;RUNX1;EID2;DDIT3;SUB1;ATF6;TP53;ATF3;ZSCAN29;ZNF274;CTBP2;PDGFB;PRDM15;HIF1A;ZNF706;ZNF821;HIVEP3;PPARGC1A;ZNF146;SNX6;EGR1;JUN;EGR2;XBP1;EGR3;JUND;ZNF141;MTERF3;SS18L1;SETDB2;IL31RA;IGF2;ZNF35;FLI1;SMARCA4;FOSL1;MLLT11;SNW1;TADA2A;ZFAT;EZH2;CSRNP1;SUV39H2;CSRN…
Negative Regulation Of Multicellular Organismal Process (GO:0051241)	39/182	0.024236622876259706	0.32444653571513843	1.4721869755638328	5.476374267736183	LRPAP1;GSK3A;HDAC2;BMPR2;STC1;ADM;HDAC9;LOXL2;CORO1C;PPP2CA;ADAMTS5;GJA1;SPRED1;DUSP10;ACVR1C;WNT11;ZNF706;CHSY1;EMILIN1;SOX9;TIMP1;RAB11FIP3;MARK1;NKX3-1;TLE3;SFMBT1;IFNGR1;SLC11A1;ARRDC3;TFE3;ADIPOQ;ATP2B1;VASN;PROCR;ADAM17;DDIT3;SPRY1;SRSF6;PFN2
Granulocyte Chemotaxis (GO:0071621)	12/42	0.02463965930364709	0.32444653571513843	2.1533807829181493	7.974826014442999	TGFB2;ANXA1;KLF5;CXCR1;CCL21;PDE4B;CCL2;CXCL1;CXCL2;S100A9;CX3CL1;S100A8
Positive Regulation Of Fat Cell Differentiation (GO:0045600)	12/42	0.02463965930364709	0.32444653571513843	2.1533807829181493	7.974826014442999	ZFP36;XBP1;NOCT;ZC3H12A;TFE3;PIM1;HNRNPU;METRNL;MEDAG;CMKLR1;PPARD;ZFP36L1
Regulation Of Cell Communication (GO:0010646)	12/42	0.02463965930364709	0.32444653571513843	2.1533807829181493	7.974826014442999	UGCG;PTPN1;CAMK2D;ANXA1;NCOA5;GRK5;GRK4;ITGAV;GLRX2;CDK13;CRK;YWHAG
Positive Regulation Of Gonad Development (GO:1905941)	2/2	0.02464959039380795	0.32444653571513843	Infinity	Infinity	DHX37;SOX9
Positive Regulation Of Male Gonad Development (GO:2000020)	2/2	0.02464959039380795	0.32444653571513843	Infinity	Infinity	DHX37;SOX9
Positive Regulation Of Natural Killer Cell Mediated Cytotoxicity Directed Against Tumor Cell Target (GO:0002860)	2/2	0.02464959039380795	0.32444653571513843	Infinity	Infinity	PVR;NECTIN2
Positive Regulation Of Natural Killer Cell Mediated Immune Response To Tumor Cell (GO:0002857)	2/2	0.02464959039380795	0.32444653571513843	Infinity	Infinity	PVR;NECTIN2
Supramolecular Fiber Organization (GO:0097435)	48/232	0.024968322163471612	0.32444653571513843	1.4090730403333596	5.1996871753924845	KRT80;HSP90AB1;TNFAIP6;FLII;SCX;SLAIN2;LOXL2;CNN3;CORO1C;LMOD2;CNN1;EFEMP2;ADAMTS2;KATNA1;ZNF207;XIRP1;CYP1B1;CHP1;XIRP2;EMILIN1;WHAMM;ATP7A;AGFG1;TMOD1;PLK3;TGFB2;TPM4;ACTN1;MYO7B;RHOG;SERPINB8;CKAP5;MYO19;KLHL41;TGFBR1;FKBP1A;CLIP1;BIN3;BMP1;DES;MYO1C;MAP7D3;HOOK2;KATNBL1;CORO6;TAGLN2;DBN1;BCAR1
Muscle Cell Fate Commitment (GO:0042693)	4/8	0.02497398682346122	0.32444653571513843	5.375886524822695	19.83659401672261	MYOG;TBX1;MYOD1;MYF6
Necroptotic Process (GO:0070266)	4/8	0.02497398682346122	0.32444653571513843	5.375886524822695	19.83659401672261	IPMK;ITPK1;TRPM7;DNM1L
Negative Regulation Of Protein Exit From Endoplasmic Reticulum (GO:0070862)	4/8	0.02497398682346122	0.32444653571513843	5.375886524822695	19.83659401672261	INSIG1;UBE2G2;UBAC2;UBE2J1
Nucleoside Triphosphate Metabolic Process (GO:0009141)	4/8	0.02497398682346122	0.32444653571513843	5.375886524822695	19.83659401672261	NME2;AK4;SMPDL3A;ITPA
Positive Regulation Of Acute Inflammatory Response (GO:0002675)	4/8	0.02497398682346122	0.32444653571513843	5.375886524822695	19.83659401672261	PTGER3;C2CD4A;FFAR2;OSMR
Purine Nucleobase Metabolic Process (GO:0006144)	4/8	0.02497398682346122	0.32444653571513843	5.375886524822695	19.83659401672261	SLC25A16;PRPS1;HPRT1;PAICS
Ubiquitin-Dependent Protein Catabolic Process (GO:0006511)	68/345	0.025433704837035935	0.3280876867777566	1.327670030830852	4.874779528681209	GSK3A;UBXN2A;UBE2D3;OTUD7B;TNFAIP3;ANKRD9;HERC4;TRIM9;PSMD6;RNF115;RNF114;MAEA;CHMP1B;PSMD3;ELOC;FBXW5;FBXW7;AXIN1;KCTD2;VPS37A;ARMC8;FBXO10;SIRT1;KCTD5;RAD23B;KCTD6;PJA2;PSMA5;RNF144B;PSMA3;RNF128;UBE2R2;DDIT3;PLAA;SQSTM1;RNF122;PSMD12;VCP;PSMD11;RNF34;CUL1;FBXO45;RNF6;RCHY1;RNF4;PSMB4;COP1;C18ORF25;ZNRF3;PSMB1;XBP1;KLHL25;CSNK1A1;FEM1B;UBE2G2;UBE2A;USP28;MIB1;RNF146;SPSB2;UBE2W;NPLOC4;PSMC6;PSM…
RNA Splicing, Via Transesterification Reactions (GO:0000375)	8/24	0.025544540089752342	0.3280876867777566	2.6900532859680286	9.865317637287477	PRPF4;GEMIN2;TRA2B;LSM1;MPHOSPH10;SRSF4;SMNDC1;SRSF10
Negative Regulation Of Notch Signaling Pathway (GO:0045746)	8/24	0.025544540089752342	0.3280876867777566	2.6900532859680286	9.865317637287477	LFNG;YTHDF2;HEY1;TCIM;FBXW7;NRARP;CHAC1;DLK1
Regulation Of Myeloid Cell Differentiation (GO:0045637)	8/24	0.025544540089752342	0.3280876867777566	2.6900532859680286	9.865317637287477	PURB;HSPA9;PRMT6;RBM15;CDK6;MAFB;CTR9;MEIS2
Regulation Of Reactive Oxygen Species Metabolic Process (GO:2000377)	13/47	0.025754147780862758	0.3292363148510367	2.0586140998455456	7.532797517274654	ARF4;CDKN1A;GADD45A;AKR1C1;PDGFB;THBS1;STK17A;ALOX5;ZC3H12A;CYP1B1;MPV17;BCO2;TP53
Positive Regulation Of Chemotaxis (GO:0050921)	10/33	0.0260125707383456	0.3292363148510367	2.339903381642512	8.538717783480621	TGFB1;CCL21;TMSB4X;PDGFB;KDR;HSPB1;STX3;THBS1;IL6R;VEGFA
Response To Metal Ion (GO:0010038)	14/52	0.026513493277210178	0.3292363148510367	1.9838309040633642	7.201507531275	HOMER1;PEF1;ANXA11;AQP3;HIF1A;NDRG1;THBS1;LOXL2;PPP2CA;PPP2CB;PLSCR1;PPP5C;NEDD4;SEC31A
mRNA Metabolic Process (GO:0016071)	19/77	0.02695076737050387	0.3292363148510367	1.764960224037914	6.3781135518012135	DDX5;SSB;YTHDF2;NCBP2;GEMIN2;SRSF1;HNRNPR;ZFP36;SFPQ;HSF1;HNRNPA2B1;DHX15;SRSF4;SRSF5;SRSF7;TP53;PPARGC1A;HSPA1B;HSPA1A
Response To Molecule Of Bacterial Origin (GO:0002237)	15/57	0.02698504349425806	0.3292363148510367	1.9233216671969455	6.947946652788421	SLC11A1;TNFAIP3;CXCL2;SELP;ADAM17;MAPKAPK3;IRAK1;NOCT;MAPKAPK2;FBXO3;CD14;JAK2;S100A9;S100A8;IFNAR1
Regulation Of Protein Localization To Plasma Membrane (GO:1903076)	18/72	0.02717362124135167	0.3292363148510367	1.7957181088314005	6.474477055029224	ITGB1;LRPAP1;RAMP3;TGFB1;STAC;CLTC;ZDHHC5;RHOG;PPP2R5A;PIK3R1;NKD2;DAB2;PTPN9;STX3;SQSTM1;ARF6;EPHA2;PICALM
Import Into Nucleus (GO:0051170)	17/67	0.02727452466132498	0.3292363148510367	1.83142220240749	6.596420472061239	SEC13;NXT1;NUP188;PPP1R10;NUTF2;PTTG1IP;RANBP6;BACH2;IPO8;NUP50;BCL3;E2F3;NUP88;KPNA2;TNPO1;RAN;KPNA1
Cellular Response To Xenobiotic Stimulus (GO:0071466)	7/20	0.02756755323403304	0.3292363148510367	2.89641162211069	10.40134955478769	MYC;ADIPOQ;PDE4B;TP53;VAV1;NKX3-1;VAV2
Negative Regulation Of NIK/NF-kappaB Signaling (GO:1901223)	7/20	0.02756755323403304	0.3292363148510367	2.89641162211069	10.40134955478769	CYLD;PPM1B;MYO1C;TMSB4X;ZC3H12A;MKRN2;HDAC9
Homotypic Cell-Cell Adhesion (GO:0034109)	11/38	0.02801823264224335	0.3292363148510367	2.1928264413813547	7.839134839465587	UBASH3B;ITGB3;ACTN1;GNAS;HSPB1;FLNA;MYH9;PLPP3;CLIC1;MYL12A;VCL
Negative Regulation Of Cysteine-Type Endopeptidase Activity (GO:2000117)	11/38	0.02801823264224335	0.3292363148510367	2.1928264413813547	7.839134839465587	CAST;USP47;IFI16;XIAP;DHCR24;FNIP1;KLF4;THBS1;SH3RF1;CD44;VEGFA
Negative Regulation Of Response To Biotic Stimulus (GO:0002832)	11/38	0.02801823264224335	0.3292363148510367	2.1928264413813547	7.839134839465587	ZDHHC18;PPM1B;MYO1C;IFI16;TNFAIP3;MUL1;TRAFD1;DTX4;LYAR;YWHAZ;ATG12
Regulation Of Insulin Receptor Signaling Pathway (GO:0046626)	11/38	0.02801823264224335	0.3292363148510367	2.1928264413813547	7.839134839465587	PTPN1;PTPRE;GSK3A;SOCS1;IGF2;SIK2;ERFE;SIRT1;PTPN2;NCK1;SLC27A4
mRNA Processing (GO:0006397)	43/206	0.028329776456817266	0.3292363148510367	1.4242067016999151	5.07564745491241	DDX5;GEMIN2;EIF4A3;SRSF1;HNRNPU;HNRNPR;SNU13;PRPF19;PNN;SYNCRIP;ZMAT2;TRA2B;TRA2A;DHX15;PAPOLA;RPRD1B;SNRPB2;PPARGC1A;SRSF10;RBM10;HSPA8;RBM14;HNRNPA3;PPIL1;NCBP2;ALYREF;PRPF4;SFPQ;SNW1;PHF5A;MFAP1;HNRNPH1;HNRNPA2B1;SRSF3;SNRPE;SRSF4;HNRNPC;HNRNPH3;SRSF5;SRSF6;SRSF7;RBMX;SRSF8
N-acetylglucosamine Metabolic Process (GO:0006044)	5/12	0.028681652351919332	0.3292363148510367	3.840671523598353	13.64013589633464	CHST7;GNPDA1;CHST1;LARGE1;CHST3
Mesenchyme Development (GO:0060485)	5/12	0.028681652351919332	0.3292363148510367	3.840671523598353	13.64013589633464	BMPR2;WNT11;MEOX1;TGFBR1;SOX4
Negative Regulation Of Myoblast Differentiation (GO:0045662)	5/12	0.028681652351919332	0.3292363148510367	3.840671523598353	13.64013589633464	TGFB1;SOX8;SOX9;TBX3;SOX4
Regulation Of Integrin Activation (GO:0033623)	5/12	0.028681652351919332	0.3292363148510367	3.840671523598353	13.64013589633464	RAP1B;SELP;FBLIM1;PIEZO1;FERMT2
Regulation Of Sequestering Of Triglyceride (GO:0010889)	5/12	0.028681652351919332	0.3292363148510367	3.840671523598353	13.64013589633464	OSBPL8;PLIN3;FITM2;PLIN2;PNPLA2
Regulation Of Transcription From RNA Polymerase II Promoter In Response To Stress (GO:0043618)	5/12	0.028681652351919332	0.3292363148510367	3.840671523598353	13.64013589633464	MAPK7;BAG3;DDIT3;HIF1A;TP53
Regulation Of Trophoblast Cell Migration (GO:1901163)	5/12	0.028681652351919332	0.3292363148510367	3.840671523598353	13.64013589633464	GJA1;ACVR1C;AGO2;TIMP1;VEGFA
Regulation Of Vascular Associated Smooth Muscle Cell Migration (GO:1904752)	5/12	0.028681652351919332	0.3292363148510367	3.840671523598353	13.64013589633464	NR4A3;FGF9;ADIPOQ;PDGFB;PRKG1
Retinal Metabolic Process (GO:0042574)	5/12	0.028681652351919332	0.3292363148510367	3.840671523598353	13.64013589633464	ALDH1A3;AKR1C1;RDH10;CYP1B1;BCO2
Aminoglycan Biosynthetic Process (GO:0006023)	6/16	0.02891117043583143	0.3292363148510367	3.2267968056787932	11.434242373293447	EXT1;UGDH;B3GAT3;GCNT2;PXYLP1;HS3ST1
Ganglioside Metabolic Process (GO:0001573)	6/16	0.02891117043583143	0.3292363148510367	3.2267968056787932	11.434242373293447	HEXB;ST8SIA2;NEU1;ST8SIA4;ST3GAL5;ST6GALNAC4
Monocyte Chemotaxis (GO:0002548)	6/16	0.02891117043583143	0.3292363148510367	3.2267968056787932	11.434242373293447	CCL21;PDGFB;CCL2;CTSG;IL6R;CX3CL1
Positive Regulation Of Focal Adhesion Assembly (GO:0051894)	6/16	0.02891117043583143	0.3292363148510367	3.2267968056787932	11.434242373293447	KDR;PTPRJ;TEK;FERMT2;VEGFA;LIMS1
Regulation Of Collagen Biosynthetic Process (GO:0032965)	6/16	0.02891117043583143	0.3292363148510367	3.2267968056787932	11.434242373293447	HDAC2;TGFB1;TGFB3;SCX;EMILIN1;RUNX1
Regulation Of Fatty Acid Oxidation (GO:0046320)	6/16	0.02891117043583143	0.3292363148510367	3.2267968056787932	11.434242373293447	NR4A3;KLHL25;PDK4;PRKAG2;SOX9;PPARGC1A
Ruffle Organization (GO:0031529)	6/16	0.02891117043583143	0.3292363148510367	3.2267968056787932	11.434242373293447	CYFIP1;LIMA1;CCL21;PLEKHA1;PIP5K1A;ARF6
Cellular Response To Retinoic Acid (GO:0071300)	9/29	0.02918635834741701	0.3292363148510367	2.4213238560639714	8.557088916814545	TBX1;WNT11;SNW1;TWF2;RARA;FZD10;SOX9;WNT9A;ZNF35
Ceramide Biosynthetic Process (GO:0046513)	9/29	0.02918635834741701	0.3292363148510367	2.4213238560639714	8.557088916814545	SPTLC2;ST8SIA2;ST8SIA4;ST3GAL5;DEGS1;SGMS2;SPTSSA;CLN8;ST6GALNAC4
Receptor Signaling Pathway Via JAK-STAT (GO:0007259)	9/29	0.02918635834741701	0.3292363148510367	2.4213238560639714	8.557088916814545	MYO1C;CLCF1;CTR9;IL31RA;CSF2RB;JAK2;SOCS6;JAK3;IFNAR1
Regulation Of Protein Modification By Small Protein Conjugation Or Removal (GO:1903320)	9/29	0.02918635834741701	0.3292363148510367	2.4213238560639714	8.557088916814545	EGR1;HSP90AA1;HSP90AB1;ZMIZ1;UBQLN1;HIF1A;TGFBR1;HSPA1B;HSPA1A
Regulation Of Endopeptidase Activity (GO:0052548)	12/43	0.029441475099554987	0.3292363148510367	2.083744690621054	7.345931181053569	SERPINA3;SERPINB1;PSMA3;PRELID1;SERPINA1;TIMP3;PSME2;SPOCK1;SERPINB9;TIMP1;SERPINB8;PICALM
Nuclear-Transcribed mRNA Catabolic Process (GO:0000956)	20/83	0.030071985915312207	0.3292363148510367	1.7104591836734695	5.993724775887976	SMG1;DDX5;NCBP2;EIF4A3;LSM1;SAMD4A;SAMD4B;SMG9;SMG5;GSPT1;ZFP36L1;PNRC2;ZFP36;PDE12;DHX34;ZC3H12A;TNKS1BP1;MTPAP;PELO;CNOT9
SMAD Protein Complex Assembly (GO:0007183)	3/5	0.030149045420997393	0.3292363148510367	8.061586176340274	28.228466417753413	FKBP1A;SMAD3;TGFB1
Chondrocyte Development (GO:0002063)	3/5	0.030149045420997393	0.3292363148510367	8.061586176340274	28.228466417753413	BMPR2;EIF2AK3;SOX9
Heart Trabecula Formation (GO:0060347)	3/5	0.030149045420997393	0.3292363148510367	8.061586176340274	28.228466417753413	FKBP1A;HEY1;TEK
Lipid Droplet Disassembly (GO:1905691)	3/5	0.030149045420997393	0.3292363148510367	8.061586176340274	28.228466417753413	PLIN3;PLIN2;PNPLA2
Negative Regulation Of PERK-mediated Unfolded Protein Response (GO:1903898)	3/5	0.030149045420997393	0.3292363148510367	8.061586176340274	28.228466417753413	PPP1R15A;PTPN1;NCK1
Negative Regulation Of Heterotypic Cell-Cell Adhesion (GO:0034115)	3/5	0.030149045420997393	0.3292363148510367	8.061586176340274	28.228466417753413	MAPK7;MYADM;KLF4
Negative Regulation Of Hormone Secretion (GO:0046888)	3/5	0.030149045420997393	0.3292363148510367	8.061586176340274	28.228466417753413	GJA1;LIF;RAB11FIP3
Negative Regulation Of Intracellular Transport (GO:0032387)	3/5	0.030149045420997393	0.3292363148510367	8.061586176340274	28.228466417753413	INSIG1;ARHGAP1;CRYAB
Negative Regulation Of Low-Density Lipoprotein Receptor Activity (GO:1905598)	3/5	0.030149045420997393	0.3292363148510367	8.061586176340274	28.228466417753413	ITGB3;ADIPOQ;ITGAV
Negative Regulation Of p38MAPK Cascade (GO:1903753)	3/5	0.030149045420997393	0.3292363148510367	8.061586176340274	28.228466417753413	DUSP10;DUSP1;EZR
Negative Regulation Of Stress-Activated Protein Kinase Signaling Cascade (GO:0070303)	3/5	0.030149045420997393	0.3292363148510367	8.061586176340274	28.228466417753413	GSTP1;MYC;FOXO1
Negative Regulation Of Transcription From RNA Polymerase II Promoter In Response To Stress (GO:0097201)	3/5	0.030149045420997393	0.3292363148510367	8.061586176340274	28.228466417753413	JUN;CITED2;NCK1
Neuroepithelial Cell Differentiation (GO:0060563)	3/5	0.030149045420997393	0.3292363148510367	8.061586176340274	28.228466417753413	TUBB2A;WNT11;SOX4
Positive Regulation Of Endoplasmic Reticulum Stress-Induced Intrinsic Apoptotic Signaling Pathway (GO:1902237)	3/5	0.030149045420997393	0.3292363148510367	8.061586176340274	28.228466417753413	DDIT3;BOK;NCK1
Protein Deubiquitination Involved In Ubiquitin-Dependent Protein Catabolic Process (GO:0071947)	3/5	0.030149045420997393	0.3292363148510367	8.061586176340274	28.228466417753413	OTUD7B;TNFAIP3;USP28
Regulation Of Cell Killing (GO:0031341)	3/5	0.030149045420997393	0.3292363148510367	8.061586176340274	28.228466417753413	TGFB2;CD59;ICAM1
Regulation Of Cell-Cell Adhesion Involved In Gastrulation (GO:0070587)	3/5	0.030149045420997393	0.3292363148510367	8.061586176340274	28.228466417753413	MAPK7;MYADM;KLF4
Regulation Of Glycogen (Starch) Synthase Activity (GO:2000465)	3/5	0.030149045420997393	0.3292363148510367	8.061586176340274	28.228466417753413	PPP1R3F;GSK3A;IGF2
Regulation Of Hematopoietic Stem Cell Proliferation (GO:1902033)	3/5	0.030149045420997393	0.3292363148510367	8.061586176340274	28.228466417753413	THPO;PDCD2;N4BP2L2
Regulation Of Hyaluronan Biosynthetic Process (GO:1900125)	3/5	0.030149045420997393	0.3292363148510367	8.061586176340274	28.228466417753413	TGFB1;CLTC;PDGFB
Regulation Of Leukocyte Proliferation (GO:0070663)	3/5	0.030149045420997393	0.3292363148510367	8.061586176340274	28.228466417753413	GSTP1;CSF2RB;JAK2
Regulation Of Nucleotide-Binding Oligomerization Domain Containing 2 Signaling Pathway (GO:0070432)	3/5	0.030149045420997393	0.3292363148510367	8.061586176340274	28.228466417753413	SLC15A4;HSPA1B;HSPA1A
Regulation Of Response To Wounding (GO:1903034)	3/5	0.030149045420997393	0.3292363148510367	8.061586176340274	28.228466417753413	TNFRSF12A;PLAU;SRSF6
Regulation Of Striated Muscle Cell Differentiation (GO:0051153)	3/5	0.030149045420997393	0.3292363148510367	8.061586176340274	28.228466417753413	HDAC5;SIK1;HDAC9
Regulation Of Transforming Growth Factor Beta2 Production (GO:0032909)	3/5	0.030149045420997393	0.3292363148510367	8.061586176340274	28.228466417753413	TGFB2;SMAD3;HIF1A
Vascular Endothelial Growth Factor Receptor-2 Signaling Pathway (GO:0036324)	3/5	0.030149045420997393	0.3292363148510367	8.061586176340274	28.228466417753413	SLC31A1;KDR;VEGFA
Endoplasmic Reticulum To Golgi Vesicle-Mediated Transport (GO:0006888)	24/104	0.030689888967999804	0.33403743750712894	1.616994633273703	5.633321522901164	ARF4;RAB1A;SEC13;SEC24A;SAR1A;PEF1;TRAPPC4;GOSR1;TRAPPC2B;NRBP1;SCFD1;TFG;VAPA;BCAP29;STX5;KDELR2;HYOU1;KDELR3;WHAMM;SEC22B;SEC24D;YKT6;CNIH4;SEC31A
RNA Splicing, Via Transesterification Reactions With Bulged Adenosine As Nucleophile (GO:0000377)	37/174	0.030736468481080654	0.33403743750712894	1.4572764495930075	5.074681694850439	DDX5;EIF4A3;SRSF1;HNRNPU;HNRNPR;SNU13;PRPF19;PNN;SYNCRIP;ZMAT2;TRA2B;TRA2A;DHX15;SNRPB2;SRSF10;RBM10;HSPA8;RBM14;HNRNPA3;PPIL1;NCBP2;PRPF4;SNW1;PHF5A;MFAP1;HNRNPH1;HNRNPA2B1;SRSF3;SNRPE;SRSF4;SRSF5;HNRNPC;HNRNPH3;SRSF6;SRSF7;RBMX;SRSF8
Positive Regulation Of Catabolic Process (GO:0009896)	18/73	0.030943723371681314	0.3342020158411626	1.7629227151082638	6.127187920014194	GSK3A;HSP90AA1;VCP;FBXW7;PLK2;AXIN1;TNFAIP3;MSN;OAZ1;FOXO1;RNF139;NEDD4;STX5;FLNB;ASB5;EZR;SEC22B;VGLL4
Positive Regulation Of Intracellular Protein Transport (GO:0090316)	27/120	0.031051582279186224	0.3342020158411626	1.5652456553457665	5.434698068857674	GSK3A;SAR1A;UBE2D3;MIEF2;PIK3R1;MIEF1;OAZ1;BAG3;PDCD10;ZC3H12A;MICALL2;CHP1;FLNA;PCNT;PLK3;PRNP;TCAF2;SMAD3;TGFB1;FBXW7;B3GAT3;KCNB1;SREBF2;MYO1C;NMT1;RHOU;RAN
Positive Regulation Of Protein Kinase Activity (GO:0045860)	27/120	0.031051582279186224	0.3342020158411626	1.5652456553457665	5.434698068857674	CDKN1A;HSP90AB1;CSF1;ITGB3;NAB2;PDGFB;PRKAG2;IQGAP1;PPP2CA;RAP1A;PDCD10;IL6R;MAP2K3;EGR1;PRNP;PTPN1;MAP2K1;TGFB2;HSP90AA1;CCL21;SLC11A1;AXIN1;VEGFA;TRAF6;DOK7;RAPGEF2;EZH2
Autophagosome Assembly (GO:0000045)	15/58	0.03128280779758916	0.3342020158411626	1.8784378722743047	6.508198532484012	ATG3;RAB1A;STX12;GABARAPL1;UBXN2A;WDR45B;WIPI1;ATG12;VMP1;MAP1LC3B;MAP1LC3C;TP53INP2;RAB35;UBQLN1;ATG4B
Negative Regulation Of Cellular Response To Growth Factor Stimulus (GO:0090288)	15/58	0.03128280779758916	0.3342020158411626	1.8784378722743047	6.508198532484012	PTPN1;TNFAIP6;UBE2D3;CHRD;CRIM1;CHRDL2;LEMD3;THBS1;FSTL3;HIPK2;SPART;NEDD4;SPRY3;EMILIN1;SPRY1
Positive Regulation Of Phosphatidylinositol 3-Kinase Signaling (GO:0014068)	15/58	0.03128280779758916	0.3342020158411626	1.8784378722743047	6.508198532484012	DDR1;TGFB2;IL18;PDGFB;PDGFA;SIRT1;FGR;SELP;NEDD4;KDR;SOX9;TEK;JAK2;NKX3-1;FGFR1
Positive Regulation Of Peptidyl-Serine Phosphorylation (GO:0033138)	16/63	0.031342989320206356	0.3342020158411626	1.833352296431145	6.3484675470234695	BCAR3;HSP90AA1;HSP90AB1;RAMP3;TGFB1;AXIN1;LIF;NGF;VEGFA;PDCD10;TNKS1BP1;FNIP1;FNIP2;CNOT9;CD44;PFN2
Transforming Growth Factor Beta Receptor Signaling Pathway (GO:0007179)	16/63	0.031342989320206356	0.3342020158411626	1.833352296431145	6.3484675470234695	ITGB1;JUN;TGFB2;SMAD3;TGFB1;TGFB3;SIRT1;TGFBR1;EID2;ZMIZ1;ZMIZ2;GCNT2;ZYX;FERMT2;ENG;BMPR1A
Cell-Matrix Adhesion (GO:0007160)	22/94	0.032330746194486365	0.3439230671653479	1.6465594280607685	5.650558264797622	DDR1;ITGB1;CD63;VCAM1;CCL21;ACTN2;ITGB3;ITGAE;TIMM10B;ADAM15;CTTN;ITGAX;ZYX;PIP5K1A;ITGA7;EMILIN1;ITGAV;ITGA5;WHAMM;VCL;FERMT2;CD44
Protein Export From Nucleus (GO:0006611)	8/25	0.032538034687904976	0.34531562165262536	2.53160589280117	8.671625044631545	EGR2;TGFB1;XPO6;XPO5;CHP1;NUTF2;DUSP16;RAN
Actin Filament Organization (GO:0007015)	28/126	0.033054340130661185	0.34997347009536117	1.5404505888376856	5.252324026577231	FLII;CNN3;CORO1C;LMOD2;CNN1;NRAP;XIRP1;FLNA;XIRP2;WHAMM;TPM4;ACTN1;MYO7B;RHOG;RFLNB;ARPC4;SERPINB8;MYO19;ENAH;BIN3;ACTC1;MYO1C;CORO6;SPIRE1;TCAP;TAGLN2;DBN1;BCAR1
Neutrophil Chemotaxis (GO:0030593)	11/39	0.03366035165195414	0.35555712574412307	2.1143365305215016	7.170634156777727	TGFB2;KLF5;CXCR1;CCL21;PDE4B;CCL2;CXCL1;CXCL2;S100A9;CX3CL1;S100A8
Regulation Of Protein Kinase Activity (GO:0045859)	24/105	0.034056473914215846	0.35890284048058235	1.5968992248062015	5.397096416843914	MAP2K3;CDKN1A;CSF1;CCL21;GSTP1;AXIN1;HSPB1;PRKAG2;IQGAP1;SIRT1;SOD1;FGR;SPRED1;RAP1A;UBASH3B;CHP1;PYDC1;RAPGEF2;ANKRD54;TAF7;TRIM27;TRIB2;PAK2;YWHAG
Positive Regulation Of Cold-Induced Thermogenesis (GO:0120162)	19/79	0.03450417540590025	0.36277529537226755	1.7058456046407853	5.7430276418468384	IL4R;ADIPOQ;DIO2;TRPV2;IL18;G0S2;PRKAB1;SMARCA4;VEGFA;CNKSR2;GJA1;SLN;FABP5;SCD;HSF1;GNAS;JAK2;PPARGC1A;CMKLR1
Transmembrane Receptor Protein Tyrosine Kinase Signaling Pathway (GO:0007169)	48/237	0.0352079627182931	0.36885516989102607	1.3712219064841127	4.588770810757433	DDR1;BCAR3;GSK3A;CSF1;SHC1;PDGFB;PDGFA;PTPRJ;IRS2;PIK3R1;FOXO1;FGF6;UBASH3B;FLRT2;FGF9;FLRT3;CASP3;KDR;PDK4;BDKRB2;JAK2;PAK2;SAMD10;ANGPT2;SORT1;EIF2AK3;IGF2;IL31RA;NGF;VAV1;VAV2;VEGFA;FGR;CNKSR1;HCK;NR4A3;MAPKAPK3;AXL;MAPKAPK2;RAPGEF2;TEK;CRK;ANGPTL1;BCAR1;PTPN2;EPHA2;CDK5R1;FGFR1
Neuron Development (GO:0048666)	26/116	0.035341236000094325	0.36885516989102607	1.5572068039391227	5.205282717552951	BTG2;BLOC1S4;UGCG;BLOC1S6;FLRT3;BLOC1S2;TMEM108;MICALL2;STX3;ATP7A;TGFB2;XBP1;TBCD;LAMB1;RAB11A;RUNX1;EHD1;UGDH;VAPA;NEDD4;RAB35;RAPGEF2;ATXN10;LRP12;B4GALT5;CDK5R1
Epigenetic Regulation Of Gene Expression (GO:0040029)	17/69	0.03556552657727028	0.36885516989102607	1.7606913817346275	5.874332809272385	SUV39H2;HDAC5;SMARCD1;RBM14;SMARCB1;SMYD5;WBP2;PHF1;IGF2;PPM1D;HDAC9;SMARCA4;IFI16;VPS72;TRIM27;TP53;EZH2
Long-Chain fatty-acyl-CoA Metabolic Process (GO:0035336)	7/21	0.03589844918225663	0.36885516989102607	2.6893031513537506	8.94747612334637	HACD1;DGAT2;DGAT1;ELOVL5;ACSL4;ACSBG1;ACSL3
Negative Regulation Of Interleukin-1 Production (GO:0032692)	7/21	0.03589844918225663	0.36885516989102607	2.6893031513537506	8.94747612334637	SERPINB1;GSTP1;ZC3H12A;TNFAIP3;PYDC1;CX3CL1;GIT1
Positive Regulation Of Peptidyl-Threonine Phosphorylation (GO:0010800)	7/21	0.03589844918225663	0.36885516989102607	2.6893031513537506	8.94747612334637	TGFB1;SPHK1;AXIN1;PRKAG2;CHI3L1;TNKS1BP1;S1PR2
Regulation Of Cardiac Muscle Hypertrophy (GO:0010611)	7/21	0.03589844918225663	0.36885516989102607	2.6893031513537506	8.94747612334637	MTPN;CAMK2D;NR4A3;GLRX3;PRKCA;LMCD1;SLC9A1
Autophagosome Organization (GO:1905037)	14/54	0.03598922694748222	0.36885516989102607	1.8843276936776492	6.2645145689830395	ATG3;RAB1A;STX12;GABARAPL1;UBXN2A;WDR45B;WIPI1;ATG12;VMP1;MAP1LC3B;MAP1LC3C;TP53INP2;RAB35;UBQLN1
Sphingolipid Biosynthetic Process (GO:0030148)	15/59	0.03606075198652318	0.36885516989102607	1.8355942498481475	6.098854056023723	HACD1;ELOVL5;SPHK1;SGMS2;CLN8;HACD3;SPTLC2;VAPA;ST3GAL5;DEGS1;KDSR;SPTSSA;LARGE1;PLPP3;PLPP1
Positive Regulation Of Cell-Cell Adhesion (GO:0022409)	9/30	0.036061487523077536	0.36885516989102607	2.3058323284889255	7.661196649936774	TJP1;CITED2;GCNT2;PLAUR;PIEZO1;PLPP3;CX3CL1;CD44;FSTL3
Positive Regulation Of Extrinsic Apoptotic Signaling Pathway (GO:2001238)	9/30	0.036061487523077536	0.36885516989102607	2.3058323284889255	7.661196649936774	CYLD;PPP2R1B;TNFRSF12A;TNFSF10;G0S2;TRAF2;LTBR;THBS1;PAK2
Signal Transduction By P53 Class Mediator (GO:0072331)	9/30	0.036061487523077536	0.36885516989102607	2.3058323284889255	7.661196649936774	DDX5;IFI16;SESN2;BCL3;TP53BP2;ZNF385B;NDRG1;TP53;BOK
Regulation Of Mitotic Cell Cycle (GO:0007346)	25/111	0.03651100727299608	0.37261007648129857	1.5667759221684616	5.186249992918917	BTG3;BTG2;HNRNPU;IQGAP1;PKMYT1;TTL;SDCBP;MAEA;HSF1;SOX9;EIF4E;NKX3-1;ANAPC7;DYNLT3;SPHK1;DAPK3;USP2;PRKCA;SCRIB;SIRT1;MEIS2;CYLD;CKS2;TRIM35;SIK1
Proteasome-Mediated Ubiquitin-Dependent Protein Catabolic Process (GO:0043161)	59/300	0.03669810419406869	0.37367596635446965	1.3226145791897685	4.371281103498732	RNF10;GSK3A;UBXN2A;FBXO27;UBE2D3;ANKRD9;TRIM9;PSMD6;MAEA;PSMD3;FBXO3;MAN1A1;SEC61B;UBXN4;FBXW5;ANAPC7;FBXW7;AXIN1;KCTD2;ARMC8;SIRT1;KCTD5;RAD23B;PJA2;PSMA5;PSMA3;SELENOS;DDIT3;PLAA;ZNF598;RNF122;PSMD12;VCP;PSMD11;RNF34;CUL1;DERL2;FBXO45;RNF4;UBE2J1;PSMB4;COP1;PSMB1;UBQLN1;DNAJB9;ASCC3;AKIRIN2;HSPA5;CSNK1A1;FEM1B;ERLIN1;UBE2G2;UBE2A;SPSB2;UBE2W;NPLOC4;RNF103;PSMC6;PSMC4
Regulation Of Translation (GO:0006417)	38/182	0.037282500386414626	0.3742570446059903	1.4237173717371736	4.682935628945058	CYFIP1;MTPN;BTG2;EIF4A3;RPS27L;HSPB1;BZW1;THBS1;TOB1;GSPT1;LARP1B;SYNCRIP;RNF139;OGFOD1;IGF2BP2;EIF4E;SOX4;NANOS1;ZNF540;EIF2B4;EIF5B;YTHDF1;SSB;KLHL25;NCBP2;DAPK3;EIF2AK3;SAMD4A;LARP4;PUS7;EIF1;ILF3;EIF5;BCL3;ETF1;DUS3L;CNOT9;EIF4G2
Negative Regulation Of Cell Population Proliferation (GO:0008285)	61/312	0.037915243044060534	0.3742570446059903	1.3130579093358263	4.296853402964849	BTG3;BTG2;CDKN1A;BMPR2;PINX1;TNFAIP3;PTPRJ;CXCL1;ETS1;DUSP10;ADAMTS1;MYC;CYP1B1;SOX9;JAK2;ADAMTS8;SOX4;NKX3-1;MYOG;KLF11;MAP2K1;PTGIR;MED9;P3H3;WNT9A;NGF;IRF1;RAPGEF2;TP53;PLPP1;VGLL4;CTBP2;GSTP1;ZBTB49;PPM1D;THBS1;TOB1;TBRG1;ACVR1C;RNF139;LMNA;E2F3;HES1;PPARGC1A;SH2B3;S100A11;TGFB2;SMAD3;TGFB1;TGFB3;THAP12;HMGA1;TBX3;CDK6;MYO1C;DLG5;STRN;HSPA1B;PTPN2;GSDME;HSPA1A
G2/M Transition Of Mitotic Cell Cycle (GO:0000086)	10/35	0.038479528348052586	0.3742570446059903	2.1523555555555554	7.011575683080688	PLK3;WEE1;PPME1;ENSA;UBE2A;PKMYT1;TPD52L1;ARPP19;BACH1;NES
Negative Regulation Of Mitotic Cell Cycle Phase Transition (GO:1901991)	10/35	0.038479528348052586	0.3742570446059903	2.1523555555555554	7.011575683080688	USP47;CDKN1A;WEE1;PINX1;JADE1;CDK2AP2;CCL2;ZNF655;KLF4;ZFP36L1
Nucleic Acid-Templated Transcription (GO:0097659)	10/35	0.038479528348052586	0.3742570446059903	2.1523555555555554	7.011575683080688	NR4A2;PPP5C;PDE10A;POLR3A;RRAGC;MED20;MKRN2;DTX1;SCX;PTMA
Regulation Of Erythrocyte Differentiation (GO:0045646)	10/35	0.038479528348052586	0.3742570446059903	2.1523555555555554	7.011575683080688	HSPA9;ZFP36;CDK6;MAFB;ANKRD54;ETS1;HIF1A;HSPA1B;ZFP36L1;HSPA1A
Acylglycerol Biosynthetic Process (GO:0046463)	6/17	0.03889688440336087	0.3742570446059903	2.933209647495362	9.523665708871583	PLA2G15;DGAT2;LPGAT1;DGAT1;GPAT3;PNPLA2
Cellular Response To Interferon-Beta (GO:0035458)	6/17	0.03889688440336087	0.3742570446059903	2.933209647495362	9.523665708871583	IFITM2;IFI16;IRF1;MNDA;UBE2G2;IFNAR1
Cellular Response To Unfolded Protein (GO:0034620)	6/17	0.03889688440336087	0.3742570446059903	2.933209647495362	9.523665708871583	PTPN1;PACRG;BAG3;HSPB8;HSF1;HSPA1A
Positive Regulation Of Response To Endoplasmic Reticulum Stress (GO:1905898)	6/17	0.03889688440336087	0.3742570446059903	2.933209647495362	9.523665708871583	XBP1;TMEM259;DDIT3;PIK3R1;BOK;NCK1
Regulation Of Mitochondrial Outer Membrane Permeabilization Involved In Apoptotic Signaling Pathway (GO:1901028)	6/17	0.03889688440336087	0.3742570446059903	2.933209647495362	9.523665708871583	SLC35F6;GSK3A;CHCHD10;MUL1;BOK;HSPA1A
Retrograde Protein Transport, ER To Cytosol (GO:0030970)	6/17	0.03889688440336087	0.3742570446059903	2.933209647495362	9.523665708871583	VCP;NPLOC4;SELENOS;HM13;DERL2;SEC61B
Golgi Lumen Acidification (GO:0061795)	4/9	0.03945391358069856	0.3742570446059903	4.300354609929078	13.9014210619595	ATP6V0B;ATP6V0A2;ATP6V0C;ATP6V1F
Actin Filament Depolymerization (GO:0030042)	4/9	0.03945391358069856	0.3742570446059903	4.300354609929078	13.9014210619595	WDR1;CFL2;TWF2;TWF1
Branching Involved In Blood Vessel Morphogenesis (GO:0001569)	4/9	0.03945391358069856	0.3742570446059903	4.300354609929078	13.9014210619595	KDR;NRARP;VEGFA;ENG
Chondroitin Sulfate Proteoglycan Metabolic Process (GO:0050654)	4/9	0.03945391358069856	0.3742570446059903	4.300354609929078	13.9014210619595	B3GAT3;DSEL;CSGALNACT2;PXYLP1
Intracellular Copper Ion Homeostasis (GO:0006878)	4/9	0.03945391358069856	0.3742570446059903	4.300354609929078	13.9014210619595	ANKRD9;PRNP;ARF1;ATP7A
Mitochondrial Ribosome Assembly (GO:0061668)	4/9	0.03945391358069856	0.3742570446059903	4.300354609929078	13.9014210619595	DHX30;MTERF3;FASTKD2;MPV17L2
Monocyte Differentiation (GO:0030224)	4/9	0.03945391358069856	0.3742570446059903	4.300354609929078	13.9014210619595	IFI16;IL31RA;MYH9;VEGFA
Negative Regulation Of Extracellular Matrix Organization (GO:1903054)	4/9	0.03945391358069856	0.3742570446059903	4.300354609929078	13.9014210619595	TGFB1;EMILIN1;TNFRSF1B;TNFRSF1A
Positive Regulation Of rRNA Processing (GO:2000234)	4/9	0.03945391358069856	0.3742570446059903	4.300354609929078	13.9014210619595	UTP15;DIMT1;RIOK2;RIOK1
Positive Regulation Of Ruffle Assembly (GO:1900029)	4/9	0.03945391358069856	0.3742570446059903	4.300354609929078	13.9014210619595	PLEKHM1;FAM98A;PFN1;NDEL1
Positive Regulation Of Transcription From RNA Polymerase II Promoter In Response To Endoplasmic Reticulum Stress (GO:1990440)	4/9	0.03945391358069856	0.3742570446059903	4.300354609929078	13.9014210619595	HSPA5;DDIT3;ATF6;TP53
Positive Regulation Of Vasculogenesis (GO:2001214)	4/9	0.03945391358069856	0.3742570446059903	4.300354609929078	13.9014210619595	TMEM100;RAP1A;KDR;RAPGEF2
Protein Localization To Microtubule (GO:0035372)	4/9	0.03945391358069856	0.3742570446059903	4.300354609929078	13.9014210619595	DIAPH1;HNRNPU;MAPRE1;MAPRE2
Protein Localization To Nuclear Envelope (GO:0090435)	4/9	0.03945391358069856	0.3742570446059903	4.300354609929078	13.9014210619595	LMNA;NUTF2;LMNB2;LMNB1
Regulation Of Actin Filament-Based Movement (GO:1903115)	4/9	0.03945391358069856	0.3742570446059903	4.300354609929078	13.9014210619595	PDE4D;PDE4B;STC1;SCN5A
Regulation Of Endoplasmic Reticulum Unfolded Protein Response (GO:1900101)	4/9	0.03945391358069856	0.3742570446059903	4.300354609929078	13.9014210619595	XBP1;FICD;HSPA5;PIK3R1
Regulation Of Inclusion Body Assembly (GO:0090083)	4/9	0.03945391358069856	0.3742570446059903	4.300354609929078	13.9014210619595	DNAJB1;DNAJA4;HSPA1B;HSPA1A
Sodium Ion Export Across Plasma Membrane (GO:0036376)	4/9	0.03945391358069856	0.3742570446059903	4.300354609929078	13.9014210619595	ATP1B3;ATP1B1;SLC4A4;SLC9A1
tRNA Threonylcarbamoyladenosine Metabolic Process (GO:0070525)	4/9	0.03945391358069856	0.3742570446059903	4.300354609929078	13.9014210619595	GON7;YRDC;TP53RK;OSGEP
Positive Regulation Of Epithelial To Mesenchymal Transition (GO:0010718)	11/40	0.0400591038543031	0.3742570446059903	2.041259716962328	6.5675476234240495	SDCBP;TGFB2;DAB2;SMAD3;TGFB1;TGFB3;GCNT2;TGFBR1;FERMT2;LOXL2;EZH2
Positive Regulation Of Smooth Muscle Cell Proliferation (GO:0048661)	11/40	0.0400591038543031	0.3742570446059903	2.041259716962328	6.5675476234240495	GJA1;JUN;TGFB1;NR4A3;FGF9;PDGFB;IL18;THBS1;IL6R;CX3CL1;BMPR1A
Regulation Of Receptor Signaling Pathway Via JAK-STAT (GO:0046425)	11/40	0.0400591038543031	0.3742570446059903	2.041259716962328	6.5675476234240495	SOCS3;SOCS1;TP53INP2;DOT1L;BCL3;CYP1B1;HES1;JAK2;JAK3;SH2B3;PTPN2
Response To Hydrogen Peroxide (GO:0042542)	11/40	0.0400591038543031	0.3742570446059903	2.041259716962328	6.5675476234240495	OSER1;MAPK7;ANXA1;PLEKHA1;STK25;HP;TNFAIP3;CYP1B1;GLRX2;SIRT1;SOD1
Negative Regulation Of Transmembrane Receptor Protein Serine/Threonine Kinase Signaling Pathway (GO:0090101)	22/96	0.04006718752942816	0.3742570446059903	1.6017921406661353	5.153281743722462	HDAC2;TNFAIP6;UBE2D3;CHRD;CRIM1;LEMD3;CHRDL2;SIRT1;VASN;FSTL3;HIPK2;SPART;FKBP1A;ADAM17;EID2;SPRED1;SNX25;STRAP;EMILIN1;SPRY1;SNX6;HSPA1A
Regulation Of RNA Splicing (GO:0043484)	22/96	0.04006718752942816	0.3742570446059903	1.6017921406661353	5.153281743722462	SRPK2;RBM39;MBNL2;SRSF1;DYRK1A;PIK3R1;RRP1B;QKI;JMJD6;SRPK1;POLR2A;HNRNPH1;MYOD1;TRA2B;RBM12B;SRSF3;RBM20;ZNF326;HNRNPH3;RBM12;SRSF10;HSPA1A
Transmembrane Receptor Protein Serine/Threonine Kinase Signaling Pathway (GO:0007178)	25/112	0.04023437841062525	0.3742570446059903	1.5486384324616216	4.975827107871356	ITGB1;DDX5;BMPR2;SCX;TMEM100;FAM83G;ACVR1C;ZMIZ1;ZMIZ2;ATOH8;GCNT2;JUN;TGFB2;SMAD3;TGFB1;TGFB3;SIRT1;TGFBR1;HIPK2;FKBP1A;EID2;ZYX;FERMT2;BMPR1A;ENG
Embryo Development Ending In Birth Or Egg Hatching (GO:0009792)	5/13	0.04071699593283711	0.3742570446059903	3.360310421286031	10.756722228179703	TGFB2;CHD7;RICTOR;RAI2;FGFR1
Negative Regulation Of Endoplasmic Reticulum Unfolded Protein Response (GO:1900102)	5/13	0.04071699593283711	0.3742570446059903	3.360310421286031	10.756722228179703	PPP1R15A;PTPN1;HSPA5;DNAJB9;NCK1
Post-Translational Protein Targeting To Endoplasmic Reticulum Membrane (GO:0006620)	5/13	0.04071699593283711	0.3742570446059903	3.360310421286031	10.756722228179703	SEC61A1;HSPA5;HYOU1;SEC61B;SEC62
Regulation Of Leukocyte Activation (GO:0002694)	5/13	0.04071699593283711	0.3742570446059903	3.360310421286031	10.756722228179703	MFHAS1;PLSCR1;PLA2G2A;MYO18A;PJA2
Regulation Of Macrophage Differentiation (GO:0045649)	5/13	0.04071699593283711	0.3742570446059903	3.360310421286031	10.756722228179703	CSF1;HSF1;LIF;PRKCA;PTPN2
Regulation Of Vasculogenesis (GO:2001212)	5/13	0.04071699593283711	0.3742570446059903	3.360310421286031	10.756722228179703	TMEM100;RAP1A;HEY1;KDR;RAPGEF2
Peptidyl-Tyrosine Dephosphorylation (GO:0035335)	8/26	0.04072870292991533	0.3742570446059903	2.390763765541741	7.652409743828648	DUSP5;PTPN1;DUSP10;UBASH3B;DUSP1;PTPN9;PTPRJ;PTPN2
Regulation Of Cell Morphogenesis (GO:0022604)	8/26	0.04072870292991533	0.3742570446059903	2.390763765541741	7.652409743828648	MACF1;FMNL2;FITM2;LARP4;MYO9A;CD44;FERMT2;SH3D19
Regulation Of Mitochondrial Fission (GO:0090140)	8/26	0.04072870292991533	0.3742570446059903	2.390763765541741	7.652409743828648	KDR;MUL1;SPIRE1;MIEF2;MIEF1;DNM1L;MYO19;MARCHF5
Regulation Of Protein Transport (GO:0051223)	8/26	0.04072870292991533	0.3742570446059903	2.390763765541741	7.652409743828648	RHBDF1;DNAJA1;HSPA8;PTPN1;SCFD1;CHP1;GAPVD1;NDEL1
Negative Regulation Of Supramolecular Fiber Organization (GO:1902904)	16/65	0.04092560538787454	0.3744822485619634	1.7582305649532541	5.619303765978855	HSPA8;MID1IP1;DYRK1A;TWF2;TBCD;TWF1;SSH1;LIMA1;MYADM;EMILIN1;PFDN2;MAPRE1;PFN1;CRYAB;TRIM54;PFN2
Positive Regulation Of Protein Localization To Plasma Membrane (GO:1903078)	12/45	0.0410017060469303	0.3744822485619634	1.9571336137172437	6.251361896722037	ITGB1;RAMP3;STAC;ZDHHC5;RHOG;PTPN9;PIK3R1;STX3;SQSTM1;ARF6;EPHA2;NKD2
Skin Development (GO:0043588)	12/45	0.0410017060469303	0.3744822485619634	1.9571336137172437	6.251361896722037	ERRFI1;UGCG;CLIC4;ANXA1;CASP3;TXNIP;PDGFA;PIP5K1A;DHCR24;ATP7A;EPHA2;FGFR1
Phospholipid Metabolic Process (GO:0006644)	13/50	0.041458583033459215	0.37789164091586513	1.8912303491742743	6.019900335796507	PLA2G2A;LCAT;FITM2;CLN8;PLB1;ABHD12;PLA2G15;LIPG;PLAA;PIP5K1A;PLPP3;FADS1;PLPP1
DNA-templated Transcription (GO:0006351)	37/178	0.04183961810357263	0.38059741136066777	1.4154630985538041	4.492554729203038	GTF3C1;GTF3C2;NFAT5;DDX5;CRCP;CBFB;GLIS3;SCX;DTX1;GTF2E2;ZFP36L1;POLR2A;NOCT;HSF1;POLR2E;POLR2H;PKNOX1;POLR2L;IVNS1ABP;XBP1;ZNF141;MTERF3;NFYA;TWNK;NR4A2;PPP5C;PDE10A;POLR3A;RRAGC;NFX1;MED20;POLR1C;MKRN2;TAF7;TP53;PTMA;RBMX
Positive Regulation Of ERK1 And ERK2 Cascade (GO:0070374)	26/118	0.042681100377375186	0.3874723992090627	1.523101475224787	4.803860637658719	DDR1;RAMP3;SHC1;PDGFB;PDGFA;CX3CL1;ICAM1;RAP1A;THPO;KDR;GCNT2;CCL2;PDE8A;MAP2K1;TGFB1;CCL21;FBXW7;PLA2G2A;PRKCA;MFHAS1;GAREM1;CHI3L1;RAPGEF2;TEK;FERMT2;CD44
Integrin-Mediated Signaling Pathway (GO:0007229)	19/81	0.04351545712603357	0.39425527388135834	1.6505448316563747	5.173862312422217	ITGB1;LAMA5;ITGB3;NME2;ITGAE;FGR;HCK;DAB2;ADAM15;ADAMTS1;ITGAX;ZYX;ITGA7;MYH9;ITGAV;ITGA5;PLPP3;BCAR1;FERMT2
NIK/NF-kappaB Signaling (GO:0038061)	9/31	0.04396726790252466	0.3943968614827658	2.200840030693429	6.8761061492164774	IRAK1;CHUK;TRAF6;TNFRSF10B;CHI3L1;TRAF2;MAP3K14;RELB;NFKB2
Negative Regulation Of DNA Metabolic Process (GO:0051053)	9/31	0.04396726790252466	0.3943968614827658	2.200840030693429	6.8761061492164774	CDKN1A;BMPR2;SUB1;ADIPOQ;ANKRD1;TERF2IP;TERF2;S100A11;ATR
Regulation Of Glucose Import (GO:0046324)	9/31	0.04396726790252466	0.3943968614827658	2.200840030693429	6.8761061492164774	OSBPL8;GSK3A;SELENOS;PEA15;PRKAG2;IRS2;PIK3R1;ERFE;ARPP19
Regulation Of Transport (GO:0051049)	9/31	0.04396726790252466	0.3943968614827658	2.200840030693429	6.8761061492164774	DNAJA1;MBTPS1;YRDC;SCFD1;REEP5;ARL6IP5;MUL1;GAPVD1;RAB11A
Ventricular Septum Development (GO:0003281)	9/31	0.04396726790252466	0.3943968614827658	2.200840030693429	6.8761061492164774	HEYL;TGFB2;BMPR2;HEY1;CITED2;HES1;SOX4;TGFBR1;BMPR1A
Regulation Of Organelle Organization (GO:0033043)	22/97	0.04440946559116342	0.3975746414606927	1.5803038427167113	4.921544434550822	PRMT6;CLIC4;SAR1A;RAP1GDS1;STX18;CLEC16A;MUL1;MSN;NEXN;MIEF2;ATG12;TJP1;DIAPH1;PDCD10;CAPN2;STX5;EZR;DNM1L;S100A9;SQSTM1;PAK2;S100A8
Positive Regulation Of Cellular Component Biogenesis (GO:0044089)	18/76	0.04457747631984523	0.39829006016209545	1.6713217878126057	5.198690815926313	VCP;SMAD3;TGFB1;SDC4;SYNPO2;STX18;PRKCA;STAM;RHOC;CX3CL1;VEGFA;SDCBP;GNL3L;EMILIN1;PFN1;FNIP1;FNIP2;PFN2
Regulation Of Cell Adhesion (GO:0030155)	27/124	0.04503299488504305	0.3987471329403312	1.5002008300977374	4.651162402896946	RIPOR2;TNC;CHRD;C2CD4A;PTPRJ;LAMC1;PPP2CA;PLAU;PLXNA2;PLXNA1;ITGAV;STX3;TNPO1;TGM2;PLXNA3;CD164;ZFHX3;YTHDF2;DUSP1;TFE3;IL18;PLAUR;PRKCA;LAMB1;VEGFA;MYADM;EPHA2
Regulation Of MAPK Cascade (GO:0043408)	35/168	0.04540646707783307	0.3987471329403312	1.4191602602010644	4.388186487100609	BCAR3;SHC1;GSTP1;LPAR1;PDGFB;PRDM15;PDGFA;PTPRJ;IQGAP1;DUSP16;CX3CL1;SPRED1;DHX33;THPO;KDR;PAK2;DUSP4;TBX1;DUSP5;DUSP2;MAP2K1;DUSP1;IGF2;LIF;DUSP8;ZDHHC17;YWHAZ;TGFBR1;SOD1;TRAF7;SPRY3;TEK;EPHA2;GSDME;FGFR1
Negative Regulation Of Cytokine Production (GO:0001818)	29/135	0.04549121749292923	0.3987471329403312	1.474734233738995	4.5572768103743	OTUD7B;TNFAIP3;HDAC9;THBS1;CX3CL1;ZFP36;TMSB4X;ZC3H12A;TRIM27;JAK3;CMKLR1;PRNP;ANXA1;CR1;HOMER2;SLC11A1;ANXA4;ATP2B1;KLF4;ATG12;CYLD;NPLOC4;SELENOS;AXL;DDIT3;BCL3;RARA;EZR;TRIB2
Apoptotic Cell Clearance (GO:0043277)	7/22	0.04573321385068598	0.3987471329403312	2.509809143364403	7.742586687590482	FCN3;ANXA1;ITGB3;RARA;ITGAV;THBS1;TGM2
Cardiac Muscle Cell Development (GO:0055013)	7/22	0.04573321385068598	0.3987471329403312	2.509809143364403	7.742586687590482	CSRP3;ADPRHL1;TCAP;SORBS2;ALPK3;PDLIM5;VEGFA
Cellular Response To Topologically Incorrect Protein (GO:0035967)	7/22	0.04573321385068598	0.3987471329403312	2.509809143364403	7.742586687590482	PTPN1;UBE2W;PACRG;BAG3;HSPB8;HSF1;HSPA1A
Negative Regulation Of Epidermal Growth Factor Receptor Signaling Pathway (GO:0042059)	7/22	0.04573321385068598	0.3987471329403312	2.509809143364403	7.742586687590482	ERRFI1;RNF115;CBLB;PTPRJ;SOCS6;PTPN2;SNX6
Positive Regulation Of Cellular Response To Transforming Growth Factor Beta Stimulus (GO:1903846)	7/22	0.04573321385068598	0.3987471329403312	2.509809143364403	7.742586687590482	SDCBP;DAB2;HSP90AB1;SNW1;CITED2;THBS1;HIPK2
Positive Regulation Of Transforming Growth Factor Beta Receptor Signaling Pathway (GO:0030511)	7/22	0.04573321385068598	0.3987471329403312	2.509809143364403	7.742586687590482	SDCBP;DAB2;HSP90AB1;SNW1;CITED2;THBS1;HIPK2
Regulation Of SMAD Protein Signal Transduction (GO:0060390)	7/22	0.04573321385068598	0.3987471329403312	2.509809143364403	7.742586687590482	DAB2;BMPR2;TGFB1;TGFB3;JAK2;TGFBR1;BMPR1A
Regulation Of Chemotaxis (GO:0050920)	7/22	0.04573321385068598	0.3987471329403312	2.509809143364403	7.742586687590482	YTHDF1;TGFB1;CCL21;PDGFB;STX3;THBS1;PTPN2
Regulation Of Glycogen Biosynthetic Process (GO:0005979)	7/22	0.04573321385068598	0.3987471329403312	2.509809143364403	7.742586687590482	EPM2AIP1;PPP1R3F;GSK3A;SELENOS;PPP1R3D;IGF2;IRS2
Regulation Of Cell Growth (GO:0001558)	40/196	0.04583405266794447	0.3987471329403312	1.3832293832293832	4.264119889371114	MTPN;CDKN1A;CAMK2D;BMPR2;NAIF1;JADE1;TNC;DERL2;PTPRJ;ENO1;PPP2CA;SDCBP;GJA1;SERTAD3;WNT11;SESN2;SPOCK1;RICTOR;USP47;TGFB2;SMAD3;TGFB1;CISH;SPHK1;MUL1;SIRT1;TGFBR1;SMARCA4;ST7L;ADAM17;ADAM15;SGK1;TP53;S100A9;VGLL4;HSPA1B;S100A8;EIF4G2;BCAR1;HSPA1A
Apical Junction Assembly (GO:0043297)	10/36	0.04603981495130566	0.3987471329403312	2.0694017094017094	6.370133151624074	WDR1;CLDN9;PARD3;CTNNA1;MICALL2;TBCD;STRN;RHOC;PAK2;VCL
Positive Regulation Of Actin Filament Polymerization (GO:0030838)	10/36	0.04603981495130566	0.3987471329403312	2.0694017094017094	6.370133151624074	NCKAP1;HCK;CCL21;CTTN;CDC42EP3;PFN1;LMOD2;NCK1;ARF6;PFN2
Protein Acylation (GO:0043543)	10/36	0.04603981495130566	0.3987471329403312	2.0694017094017094	6.370133151624074	ZDHHC18;ZDHHC9;SPHK1;ZDHHC23;ZDHHC5;ZDHHC6;ZDHHC13;SELENOK;ZDHHC17;FOXO1
Positive Regulation Of Endothelial Cell Proliferation (GO:0001938)	16/66	0.04643259133040548	0.4013800103341552	1.7229233511586453	5.2889502751011666	BMPR2;EGR3;ITGB3;PDGFB;IGF2;NRARP;PRKCA;SIRT1;HIF1A;TGFBR1;VEGFA;NR4A1;AKT3;KDR;TEK;FGFR1
Negative Regulation Of Gene Expression (GO:0010629)	56/287	0.04657445288692618	0.40183797996525433	1.3090249133806302	4.014390772263447	SUV39H2;BTG2;CITED2;EIF4A3;SYNCRIP;ZFP36;ZC3H12A;KDR;EMILIN1;TRIM27;NKX3-1;NANOS1;FBXW7;SLC11A1;ZNF281;DAPK3;PUS7;SIRT1;TERF2;ILF3;SHQ1;PTRH2;MYADM;ENG;SMYD5;PDGFB;LRP3;PPM1D;HIF1A;HDAC9;TOB1;PPP2CB;RNF139;PDCD10;STC2;NOCT;ATOH8;IGF2BP2;MARK1;ZNF540;TGFB2;YTHDF2;SMAD3;TGFB1;SETDB2;EIF2AK3;ATP2B1;KLF4;VEGFA;AGO2;CNOT9;HSPA1B;EZH2;HSPA1A;BMPR1A;PICALM
Response To Interleukin-1 (GO:0070555)	15/61	0.04715566729769618	0.4046109984310664	1.7554953035731578	5.361811201518688	ANXA1;CCL21;IL1R1;PRKCA;HIF1A;CX3CL1;IRAK1;TRAF6;ZC3H12A;ANKRD1;CHI3L1;CCL2;SOX9;RBMX;NKX3-1
Positive Regulation Of Epithelial Cell Migration (GO:0010634)	20/87	0.04722359056443127	0.4046109984310664	1.6078091684434968	4.908419049185449	TGFB2;BMPR2;ANXA3;ITGB3;PRKCA;ETS1;HIF1A;THBS1;RAB11A;VEGFA;ZC3H12A;ATOH8;KDR;SOX9;TEK;PFN1;PLPP3;MAPRE2;BCAR1;ARF6
Positive Regulation Of Reactive Oxygen Species Metabolic Process (GO:2000379)	11/41	0.04725383923282527	0.4046109984310664	1.973054690973766	6.02219970131822	CDKN1A;TGFB1;GADD45A;GSTP1;AKR1C1;ZC3H12A;PDGFB;SLC5A3;THBS1;TP53;SOD1
Positive Regulation Of Transport (GO:0051050)	11/41	0.04725383923282527	0.4046109984310664	1.973054690973766	6.02219970131822	GSK3A;DAB2;ANXA1;CD151;ANXA2;SPAG5;CHP1;PLAA;CHCHD10;SGK1;BOK
Regulation Of Cytoskeleton Organization (GO:0051493)	23/103	0.04743727648837189	0.4054138506690535	1.5489271345552078	4.721667284003809	CLIC4;DAPK3;TWF2;RHOG;PDGFA;NEXN;ARHGAP17;FZD10;TJP1;CYLD;DIAPH1;HCK;KATNBL1;CAPN2;CDK2AP2;PFDN2;RICTOR;EZR;S100A9;CRK;PAK2;S100A8;PLXNA3
Regulation Of Smooth Muscle Cell Proliferation (GO:0048660)	12/46	0.047831048674044474	0.4072394935129098	1.8994138580699182	5.774370644823517	PTGIR;BMPR2;TGFB1;NR4A3;ELN;IL18;PDGFB;TNFAIP3;IL6R;THBS1;PPARGC1A;CX3CL1
Response To Organic Cyclic Compound (GO:0014070)	12/46	0.047831048674044474	0.4072394935129098	1.8994138580699182	5.774370644823517	ATF1;ANXA1;TGFB1;ABCB4;ADORA1;ARL6IP5;IL18;CYP1B1;CCL2;AQP3;NKX3-1;STRN3
Protein Stabilization (GO:0050821)	37/180	0.04841199292331342	0.40925596751272947	1.395433626202857	4.225383776538267	STX12;HSP90AB1;PIK3R1;NAPG;RAB21;TBRG1;BAG5;PDCD10;BAG3;BAG1;ZNF207;CDC37L1;POLR2E;FLNA;CHP1;PPARGC1A;SOX4;HSP90AA1;DNAAF2;FBXW7;USP2;MUL1;ATP1B3;ATP1B1;MAPK8IP3;HYPK;CDC37;TCP1;AAK1;PFDN2;NAA15;PFN1;PLPP3;CRYAB;HSPA1B;PFN2;HSPA1A
Positive Regulation Of Supramolecular Fiber Organization (GO:1902905)	19/82	0.04860783615037217	0.40925596751272947	1.6242111302352267	4.911566581627561	NCKAP1;CCL21;SYNPO2;SLAIN2;CX3CL1;LMOD2;HCK;EFEMP2;CLIP1;CTTN;CFL2;CDC42EP3;WHAMM;MAPRE1;PFN1;NCK1;ARF6;PFN2;CDK5R1
Regulation Of Cold-Induced Thermogenesis (GO:0120161)	27/125	0.0491564247199942	0.40925596751272947	1.4847692771689958	4.473235260975471	PWWP2B;ADAMTS5;GJA1;SLN;HSF1;JAK2;SLC25A44;PPARGC1A;CMKLR1;TLE3;IL4R;ADIPOQ;ARRDC3;TFE3;DIO2;TRPV2;IL18;G0S2;PRKAB1;SMARCA4;VEGFA;CNKSR2;ADAM17;FABP5;SCD;DDIT3;GNAS
Negative Regulation Of Protein Kinase Activity (GO:0006469)	18/77	0.04995511956491191	0.40925596751272947	1.642858222833729	4.92303870507601	PTPN1;CDKN1A;GADD45A;GSTP1;HSPB1;PRKAG2;CORO1C;SPRED1;DUSP10;UBASH3B;SH3BP5;CHP1;PYDC1;TAF7;TRIM27;TRIB2;PAK2;YWHAG
Cyclic-Nucleotide-Mediated Signaling (GO:0019935)	8/27	0.05017999132240313	0.40925596751272947	2.264747125362251	6.776437997311244	ATF1;MAPK7;PDE4D;RAPGEF2;SOX9;PDE7A;SERPINB8;NUDT4
Negative Regulation Of Cytoskeleton Organization (GO:0051494)	8/27	0.05017999132240313	0.40925596751272947	2.264747125362251	6.776437997311244	LIMA1;TWF2;MYADM;TWF1;FKBP4;PFN1;SSH1;PFN2
Protein Insertion Into Mitochondrial Membrane (GO:0051204)	8/27	0.05017999132240313	0.40925596751272947	2.264747125362251	6.776437997311244	TOMM70;TIMM10B;MOAP1;TIMM8A;HSP90AA1;HSPA4;TIMM22;TOMM22
Acute Inflammatory Response (GO:0002526)	6/18	0.050825160305373956	0.40925596751272947	2.6885536823425022	8.010179422523622	ITIH4;PLSCR1;HP;C2CD4A;IL6R;APOL2
Atrioventricular Valve Morphogenesis (GO:0003181)	6/18	0.050825160305373956	0.40925596751272947	2.6885536823425022	8.010179422523622	HEYL;TGFB2;BMPR2;HEY1;SOX4;BMPR1A
Mesoderm Development (GO:0007498)	6/18	0.050825160305373956	0.40925596751272947	2.6885536823425022	8.010179422523622	TBX1;HCK;JAK2;MEST;TBX3;VEGFA
Mononuclear Cell Differentiation (GO:1903131)	6/18	0.050825160305373956	0.40925596751272947	2.6885536823425022	8.010179422523622	BATF3;IFI16;IL31RA;MYH9;RELB;VEGFA
Negative Regulation Of Protein Localization To Cell Periphery (GO:1904376)	6/18	0.050825160305373956	0.40925596751272947	2.6885536823425022	8.010179422523622	LRPAP1;DAB2;TGFB1;CLTC;PPP2R5A;PICALM
Positive Regulation Of Vascular Associated Smooth Muscle Cell Proliferation (GO:1904707)	6/18	0.050825160305373956	0.40925596751272947	2.6885536823425022	8.010179422523622	JUN;GJA1;NR4A3;FGF9;PDGFB;BMPR1A
Pulmonary Valve Development (GO:0003177)	6/18	0.050825160305373956	0.40925596751272947	2.6885536823425022	8.010179422523622	HEYL;TGFB2;BMPR2;HEY1;TNFRSF1B;TNFRSF1A
Regulation Of Interleukin-17 Production (GO:0032660)	6/18	0.050825160305373956	0.40925596751272947	2.6885536823425022	8.010179422523622	PRNP;TGFB1;SPHK1;DDIT3;IL18;JAK2
Regulation Of Keratinocyte Differentiation (GO:0045616)	6/18	0.050825160305373956	0.40925596751272947	2.6885536823425022	8.010179422523622	ERRFI1;ZFP36;NME2;SRSF6;AQP3;ZFP36L1
Regulation Of Vascular Endothelial Growth Factor Receptor Signaling Pathway (GO:0030947)	6/18	0.050825160305373956	0.40925596751272947	2.6885536823425022	8.010179422523622	PTPN1;ITGB3;NEDD4;EMILIN1;ITGA5;HIF1A
Regulation Of Cell Cycle (GO:0051726)	52/266	0.051941486890902326	0.40925596751272947	1.3115772721116077	3.879170053411913	CDKN1A;HSP90AB1;CITED2;JADE1;HNRNPU;MAEA;VPS72;MYC;SOX9;JUNB;PHACTR4;MYOG;ANAPC7;DYNLT3;DAPK3;SIRT1;TGFBR1;MORF4L2;IRF1;CKS2;RARA;SIK1;TP53;ANKRD17;PPP1R15A;ZBTB49;PRCC;XIAP;IQGAP1;TBRG1;SDCBP;GRK5;TP53BP2;RPRD1B;SRPK2;JUN;TGFB2;JUND;TGFB1;GADD45B;GADD45A;DHCR24;WDR12;TBX3;HIPK2;CYLD;NR4A1;TADA2A;CDK6;YEATS2;C6ORF89;EIF4G2
DNA Damage Response, Signal Transduction By P53 Class Mediator (GO:0030330)	9/32	0.052952685457769065	0.40925596751272947	2.104977497923628	6.185174295190986	PLK3;CDKN1A;PLK2;SESN2;BCL3;RPS27L;NDRG1;TP53;HIPK2
Cellular Response To Chemokine (GO:1990869)	9/32	0.052952685457769065	0.40925596751272947	2.104977497923628	6.185174295190986	RIPOR2;CCL21;DUSP1;ZC3H12A;CCL2;CXCL1;CXCL2;SH2B3;CX3CL1
Epidermal Cell Differentiation (GO:0009913)	9/32	0.052952685457769065	0.40925596751272947	2.104977497923628	6.185174295190986	UGCG;CLIC4;HDAC2;ANXA1;CASP3;TXNIP;PIP5K1A;EPHA2;FGFR1
Negative Regulation Of Smooth Muscle Cell Proliferation (GO:0048662)	9/32	0.052952685457769065	0.40925596751272947	2.104977497923628	6.185174295190986	CNN1;CDKN1A;EFEMP2;PTGIR;BMPR2;TGFB3;TNFAIP3;PPARGC1A;PRKG1
Purine Ribonucleoside Triphosphate Metabolic Process (GO:0009205)	9/32	0.052952685457769065	0.40925596751272947	2.104977497923628	6.185174295190986	HSPA8;AK4;ATP1B1;GIMAP7;GTPBP1;NADK;HSPA1B;RAN;HSPA1A
Regulation Of Peptidyl-Threonine Phosphorylation (GO:0010799)	9/32	0.052952685457769065	0.40925596751272947	2.104977497923628	6.185174295190986	SPRED1;TGFB1;SPHK1;PARD3;AXIN1;PRKAG2;TNKS1BP1;CHI3L1;S1PR2
ATF6-mediated Unfolded Protein Response (GO:0036500)	3/6	0.053331671298218114	0.40925596751272947	5.3739477182100135	15.752249449223186	MBTPS1;XBP1;DDIT3
Aggrephagy (GO:0035973)	3/6	0.053331671298218114	0.40925596751272947	5.3739477182100135	15.752249449223186	MAP1LC3C;UBQLN1;SQSTM1
Arachidonate Transport (GO:1903963)	3/6	0.053331671298218114	0.40925596751272947	5.3739477182100135	15.752249449223186	ANXA1;PNPLA8;BDKRB2
Arachidonic Acid Secretion (GO:0050482)	3/6	0.053331671298218114	0.40925596751272947	5.3739477182100135	15.752249449223186	ANXA1;PNPLA8;BDKRB2
Atrial Septum Morphogenesis (GO:0060413)	3/6	0.053331671298218114	0.40925596751272947	5.3739477182100135	15.752249449223186	TGFB2;BMPR2;SOX4
Bleb Assembly (GO:0032060)	3/6	0.053331671298218114	0.40925596751272947	5.3739477182100135	15.752249449223186	PMP22;EMP1;EMP3
Brown Fat Cell Differentiation (GO:0050873)	3/6	0.053331671298218114	0.40925596751272947	5.3739477182100135	15.752249449223186	ADIPOQ;METRNL;PPARGC1A
Cellular Response To Laminar Fluid Shear Stress (GO:0071499)	3/6	0.053331671298218114	0.40925596751272947	5.3739477182100135	15.752249449223186	MAPK7;KLF4;SREBF2
Cellular Response To Leptin Stimulus (GO:0044320)	3/6	0.053331671298218114	0.40925596751272947	5.3739477182100135	15.752249449223186	UGCG;NR4A3;SIRT1
Complement Receptor Mediated Signaling Pathway (GO:0002430)	3/6	0.053331671298218114	0.40925596751272947	5.3739477182100135	15.752249449223186	CR1;FPR1;CMKLR1
Detection Of Muscle Stretch (GO:0035995)	3/6	0.053331671298218114	0.40925596751272947	5.3739477182100135	15.752249449223186	CSRP3;CDH2;TCAP
Diacylglycerol Biosynthetic Process (GO:0006651)	3/6	0.053331671298218114	0.40925596751272947	5.3739477182100135	15.752249449223186	PLA2G15;DGAT2;PNPLA2
Dorsal Aorta Development (GO:0035907)	3/6	0.053331671298218114	0.40925596751272947	5.3739477182100135	15.752249449223186	HEY1;BMPR1A;ENG
Dorsal Aorta Morphogenesis (GO:0035912)	3/6	0.053331671298218114	0.40925596751272947	5.3739477182100135	15.752249449223186	HEY1;BMPR1A;ENG
Endothelial Cell Chemotaxis (GO:0035767)	3/6	0.053331671298218114	0.40925596751272947	5.3739477182100135	15.752249449223186	NR4A1;EGR3;VEGFA
Intestinal Cholesterol Absorption (GO:0030299)	3/6	0.053331671298218114	0.40925596751272947	5.3739477182100135	15.752249449223186	LIMA1;NPC1;AKR1C1
Leukocyte Aggregation (GO:0070486)	3/6	0.053331671298218114	0.40925596751272947	5.3739477182100135	15.752249449223186	S100A9;CD44;S100A8
Negative Regulation Of Regulated Secretory Pathway (GO:1903306)	3/6	0.053331671298218114	0.40925596751272947	5.3739477182100135	15.752249449223186	RAP1B;RAP1A;CBARP
Neurotrophin TRK Receptor Signaling Pathway (GO:0048011)	3/6	0.053331671298218114	0.40925596751272947	5.3739477182100135	15.752249449223186	SORT1;CASP3;BCAR1
Positive Regulation Of ATP Biosynthetic Process (GO:2001171)	3/6	0.053331671298218114	0.40925596751272947	5.3739477182100135	15.752249449223186	VCP;TMSB4X;PPARGC1A
Positive Regulation Of T-helper 1 Type Immune Response (GO:0002827)	3/6	0.053331671298218114	0.40925596751272947	5.3739477182100135	15.752249449223186	IL1R1;SLC11A1;IL18
Positive Regulation Of Kidney Development (GO:0090184)	3/6	0.053331671298218114	0.40925596751272947	5.3739477182100135	15.752249449223186	MYC;SOX8;SOX9
Regulation Of Alpha-Beta T Cell Proliferation (GO:0046640)	3/6	0.053331671298218114	0.40925596751272947	5.3739477182100135	15.752249449223186	IRF1;SH3RF1;MAPK8IP1
Regulation Of Cardiac Muscle Cell Apoptotic Process (GO:0010665)	3/6	0.053331671298218114	0.40925596751272947	5.3739477182100135	15.752249449223186	CAMK2D;PPP1R10;ENG
Regulation Of Complement Activation (GO:0030449)	3/6	0.053331671298218114	0.40925596751272947	5.3739477182100135	15.752249449223186	CR1;CD59;CD55
Regulation Of Extracellular Matrix Assembly (GO:1901201)	3/6	0.053331671298218114	0.40925596751272947	5.3739477182100135	15.752249449223186	SMAD3;TGFB1;EMILIN1
Regulation Of Mitochondrial mRNA Stability (GO:0044528)	3/6	0.053331671298218114	0.40925596751272947	5.3739477182100135	15.752249449223186	FASTKD2;PDE12;FASTKD5
Regulation Of Postsynaptic Neurotransmitter Receptor Activity (GO:0098962)	3/6	0.053331671298218114	0.40925596751272947	5.3739477182100135	15.752249449223186	NPTX2;BEGAIN;DLGAP4
Ribosome-Associated Ubiquitin-Dependent Protein Catabolic Process (GO:1990116)	3/6	0.053331671298218114	0.40925596751272947	5.3739477182100135	15.752249449223186	RNF10;ASCC3;ZNF598
Stress-Induced Premature Senescence (GO:0090400)	3/6	0.053331671298218114	0.40925596751272947	5.3739477182100135	15.752249449223186	CDKN1A;SIRT1;TP53
Vascular Associated Smooth Muscle Cell Development (GO:0097084)	3/6	0.053331671298218114	0.40925596751272947	5.3739477182100135	15.752249449223186	HES1;ENG;VEGFA
Ventricular Trabecula Myocardium Morphogenesis (GO:0003222)	3/6	0.053331671298218114	0.40925596751272947	5.3739477182100135	15.752249449223186	TGFB2;TGFBR1;ENG
Positive Regulation Of Protein Transport (GO:0051222)	15/62	0.05351690468938512	0.40925596751272947	1.7180021797848648	5.029894109601268	PLK3;TGFB2;TGFB1;B3GAT3;TGFB3;ACSL3;OAZ1;PDCD10;ANKRD1;MYO18A;CHP1;DNM1L;EZR;PCNT;ARF6
Regulation Of Endocytosis (GO:0030100)	15/62	0.05351690468938512	0.40925596751272947	1.7180021797848648	5.029894109601268	RUBCN;LRPAP1;PTPN1;LRSAM1;CD151;SPHK1;ARFGAP3;SYT7;FGR;HCK;DAB2;PACSIN3;ITGAV;RAB17;PICALM
Regulation Of Extrinsic Apoptotic Signaling Pathway (GO:2001236)	14/57	0.05441537473296758	0.40925596751272947	1.7524280892128643	5.1015083784918644	TNFRSF12A;FEM1B;GSTP1;G0S2;TRAF2;THBS1;SH3RF1;TGFBR1;CYLD;TNFSF10;ITGAV;LTBR;PAK2;FGFR1
Negative Regulation Of Protein Localization (GO:1903828)	10/37	0.054540313510540575	0.40925596751272947	1.9925925925925927	5.7960835277128595	RIPOR2;MFHAS1;VCP;LATS2;GDI2;CTNNA1;OTUD7B;RNF4;YWHAZ;PICALM
Regulation Of Cytokine-Mediated Signaling Pathway (GO:0001959)	10/37	0.054540313510540575	0.40925596751272947	1.9925925925925927	5.7960835277128595	PTPN1;CYLD;IRAK1;AXL;SPHK1;CDC37;SPPL2A;MAPKAPK2;TNFAIP3;PTPN2
Protein Sumoylation (GO:0016925)	11/42	0.05527823134148869	0.40925596751272947	1.9092499892425308	5.527996777431304	RANBP2;EGR2;NSMCE4A;ZMIZ1;ZMIZ2;NSMCE3;UBA2;SMC5;TRIM27;RANGAP1;HDAC9
Activation Of NF-kappaB-inducing Kinase Activity (GO:0007250)	5/14	0.05537506921433276	0.40925596751272947	2.9866962305986697	8.642381271705947	IRAK1;TRAF6;TNFRSF10B;CHI3L1;TRAF2
Cellular Response To Estrogen Stimulus (GO:0071391)	5/14	0.05537506921433276	0.40925596751272947	2.9866962305986697	8.642381271705947	WBP2;ARID5A;RARA;SERPINB9;SOX9
Central Nervous System Neuron Development (GO:0021954)	5/14	0.05537506921433276	0.40925596751272947	2.9866962305986697	8.642381271705947	HSP90AA1;HSP90AB1;RAPGEF2;ATP7A;B4GALT5
Negative Regulation Of Cell Communication (GO:0010648)	5/14	0.05537506921433276	0.40925596751272947	2.9866962305986697	8.642381271705947	PTPN1;HSP90AB1;UBASH3B;ADIPOQ;LIF
Negative Regulation Of Platelet Activation (GO:0010544)	5/14	0.05537506921433276	0.40925596751272947	2.9866962305986697	8.642381271705947	THBD;PDGFB;PDGFA;SH2B3;PRKG1
Positive Regulation Of Cardiac Muscle Hypertrophy (GO:0010613)	5/14	0.05537506921433276	0.40925596751272947	2.9866962305986697	8.642381271705947	MTPN;CAMK2D;NR4A3;PRKCA;SLC9A1
Positive Regulation Of Collagen Biosynthetic Process (GO:0032967)	5/14	0.05537506921433276	0.40925596751272947	2.9866962305986697	8.642381271705947	HDAC2;TGFB1;TGFB3;SCX;RUNX1
Positive Regulation Of Endothelial Cell Chemotaxis (GO:2001028)	5/14	0.05537506921433276	0.40925596751272947	2.9866962305986697	8.642381271705947	TMSB4X;KDR;HSPB1;VEGFA;FGFR1
Positive Regulation Of Leukocyte Adhesion To Vascular Endothelial Cell (GO:1904996)	5/14	0.05537506921433276	0.40925596751272947	2.9866962305986697	8.642381271705947	SELP;NFAT5;IRAK1;TRAF6;ETS1
Positive Regulation Of Muscle Hypertrophy (GO:0014742)	5/14	0.05537506921433276	0.40925596751272947	2.9866962305986697	8.642381271705947	MTPN;CAMK2D;NR4A3;PRKCA;SLC9A1
Regulation Of Calcium Ion Import (GO:0090279)	5/14	0.05537506921433276	0.40925596751272947	2.9866962305986697	8.642381271705947	SLN;PDGFB;STC1;CCL2;TRIM27
Regulation Of Heterotypic Cell-Cell Adhesion (GO:0034114)	5/14	0.05537506921433276	0.40925596751272947	2.9866962305986697	8.642381271705947	MAPK7;GCNT2;MYADM;KLF4;CD44
Regulation Of Protein Kinase A Signaling (GO:0010738)	5/14	0.05537506921433276	0.40925596751272947	2.9866962305986697	8.642381271705947	AKAP12;RAMP3;TCIM;ADIPOQ;PJA2
Response To Copper Ion (GO:0046688)	5/14	0.05537506921433276	0.40925596751272947	2.9866962305986697	8.642381271705947	PRNP;MT1A;MT1M;HSF1;LOXL2
Response To Interferon-Alpha (GO:0035455)	5/14	0.05537506921433276	0.40925596751272947	2.9866962305986697	8.642381271705947	IFITM3;IFITM2;AXL;PDE12;IFNAR1
Endoplasmic Reticulum Organization (GO:0007029)	12/47	0.055400276955936835	0.40925596751272947	1.8449923741738687	5.337877852921201	SEC61A1;RTN3;REEP5;VAPA;CCDC47;STX18;EIF2AK3;RAB18;TMCC1;DNM1L;TRAM2;SEC31A
Regulation Of Intrinsic Apoptotic Signaling Pathway (GO:2001242)	12/47	0.055400276955936835	0.40925596751272947	1.8449923741738687	5.337877852921201	CYLD;DDIT3;UBQLN1;EIF2AK3;PLAUR;DNM1L;S100A9;TP53;S100A8;BOK;NKX3-1;GSDME
Regulation Of Mitochondrion Organization (GO:0010821)	12/47	0.055400276955936835	0.40925596751272947	1.8449923741738687	5.337877852921201	PRMT6;GSK3A;FBXW7;RAP1GDS1;MUL1;MIEF2;DNM1L;SQSTM1;PPARGC1A;MYO19;SREBF2;MARCHF5
Sprouting Angiogenesis (GO:0002040)	12/47	0.055400276955936835	0.40925596751272947	1.8449923741738687	5.337877852921201	NR4A1;EGR3;TGFB1;KDR;RSPO3;NRARP;TEK;THBS1;LOXL2;JMJD6;ENG;VEGFA
Positive Regulation Of Nucleic Acid-Templated Transcription (GO:1903508)	88/477	0.05566871997507713	0.410568161512763	1.223072807927017	3.5326462859938332	RNF10;CITED2;SCX;ELK1;ETS1;SOX18;ZMIZ1;VPS72;MYC;SOX8;SOX9;YAF2;SOX4;NKX3-1;YWHAH;MAP2K3;NCOA1;MAP2K1;CHUK;ZNF281;TFE3;DYRK1A;NME2;RHOG;AXIN1;MSL3;POU3F1;ILF2;TGFBR1;JMJD6;RUNX1;MED22;DNAJC2;ILF3;DDIT3;MORF4L2;IRF1;RARA;TP53;PPARD;CREB5;HDAC2;SHC1;WBP2;PDGFB;FOXK2;RNF6;RNF4;HIF1A;FOXO1;NPAS2;GLIS2;SERTAD3;WNT11;NFIL3;TP53INP2;ATOH8;HIVEP3;PPARGC1A;BRD4;MBD3;TBX1;EGR1;JUN;EGR2;ZFHX3;SMAD3;TGFB1;NF…
Negative Regulation Of Insulin Receptor Signaling Pathway (GO:0046627)	7/23	0.057135849205586585	0.4158673155891091	2.352751886373724	6.734337078390411	PTPN1;PTPRE;GSK3A;SOCS1;PTPN2;NCK1;SLC27A4
Positive Regulation Of Protein Targeting To Membrane (GO:0090314)	7/23	0.057135849205586585	0.4158673155891091	2.352751886373724	6.734337078390411	PRNP;TCAF2;MYO1C;KCNB1;CHP1;MIEF2;MIEF1
Regulation Of Macrophage Activation (GO:0043030)	7/23	0.057135849205586585	0.4158673155891091	2.352751886373724	6.734337078390411	MFHAS1;SPHK1;ZC3H12A;MYO18A;IL31RA;THBS1;PJA2
N-acetylneuraminate Metabolic Process (GO:0006054)	4/10	0.05776701486174752	0.4158673155891091	3.5833333333333335	10.217292146948173	NANP;GNPDA1;HOGA1;ST3GAL1
SRP-dependent Cotranslational Protein Targeting To Membrane (GO:0006614)	4/10	0.05776701486174752	0.4158673155891091	3.5833333333333335	10.217292146948173	SRP19;SRP72;SRPRB;SEC61B
Copper Ion Transport (GO:0006825)	4/10	0.05776701486174752	0.4158673155891091	3.5833333333333335	10.217292146948173	STEAP4;SLC31A1;ATP7A;CUTC
Medium-Chain Fatty Acid Metabolic Process (GO:0051791)	4/10	0.05776701486174752	0.4158673155891091	3.5833333333333335	10.217292146948173	CYP4Z1;ACOT7;ABHD3;ABHD2
Negative Regulation Of Dephosphorylation (GO:0035305)	4/10	0.05776701486174752	0.4158673155891091	3.5833333333333335	10.217292146948173	PPP1R15A;MFHAS1;ENSA;CHP1
Negative Regulation Of Nuclear-Transcribed mRNA Catabolic Process, Deadenylation-Dependent Decay (GO:1900152)	4/10	0.05776701486174752	0.4158673155891091	3.5833333333333335	10.217292146948173	SYNCRIP;HNRNPU;TENT4A;TOB1
Nuclear Body Organization (GO:0030575)	4/10	0.05776701486174752	0.4158673155891091	3.5833333333333335	10.217292146948173	SRPK2;USPL1;ETS1;HIPK2
Positive Regulation Of Mitochondrial Outer Membrane Permeabilization Involved In Apoptotic Signaling Pathway (GO:1901030)	4/10	0.05776701486174752	0.4158673155891091	3.5833333333333335	10.217292146948173	GSK3A;NMT1;CHCHD10;BOK
Regulation Of Mesenchymal Cell Proliferation (GO:0010464)	4/10	0.05776701486174752	0.4158673155891091	3.5833333333333335	10.217292146948173	TBX1;MYC;PDGFA;SOX9
Regulation Of Microtubule Nucleation (GO:0010968)	4/10	0.05776701486174752	0.4158673155891091	3.5833333333333335	10.217292146948173	CKAP5;GIT1;HSPA1B;HSPA1A
Sphingoid Metabolic Process (GO:0046519)	4/10	0.05776701486174752	0.4158673155891091	3.5833333333333335	10.217292146948173	SPHK1;KDSR;PLPP3;PLPP1
Thymus Development (GO:0048538)	4/10	0.05776701486174752	0.4158673155891091	3.5833333333333335	10.217292146948173	TBX1;HES1;TGFBR1;SOD1
Dephosphorylation (GO:0016311)	27/127	0.05821507012533365	0.4184266010121358	1.454832064487237	4.136976492137087	PTPRJ;PPM1D;DUSP16;PPP2CA;NANP;PPP2CB;PPP3R1;PPP4R1;DUSP10;PPP2R1B;SBF1;DUSP4;DUSP5;PTPN1;PPTC7;PPP2R5A;PPP4R3A;DUSP8;SSH1;PTPRE;PPP5C;PPM1B;UBLCP1;PXYLP1;PTPN9;PLPP3;PLPP1
Positive Regulation Of Metabolic Process (GO:0009893)	19/84	0.060036882617929145	0.4308361052629487	1.5739745306010366	4.427269571202349	IL4R;ADIPOQ;DIO2;TRPV2;IL18;G0S2;PRKAB1;SMARCA4;VEGFA;CNKSR2;GJA1;SLN;FABP5;SCD;HSF1;GNAS;JAK2;PPARGC1A;CMKLR1
Positive Regulation Of Neurogenesis (GO:0050769)	15/63	0.060446257154947135	0.4318261528266092	1.6820712694877507	4.719893025430612	SPEN;CDKL5;METRN;SS18L1;HAPLN3;CX3CL1;VEGFA;TIAM2;VCAN;SNW1;PLXNA2;PLXNA1;SOX8;TGM2;PLXNA3
Positive Regulation Of Protein Polymerization (GO:0032273)	15/63	0.060446257154947135	0.4318261528266092	1.6820712694877507	4.719893025430612	NCKAP1;HSP90AA1;CCL21;SLAIN2;LMOD2;HCK;CLIP1;CTTN;CDC42EP3;MAPRE1;PFN1;NCK1;ARF6;PFN2;CDK5R1
Heterotypic Cell-Cell Adhesion (GO:0034113)	8/28	0.06093897047188159	0.4318261528266092	2.1513321492007105	6.019174356145812	ITGB1;VCAM1;ITGB3;ITGAX;ITGA7;ITGAV;CD58;ITGA5
Integrated Stress Response Signaling (GO:0140467)	8/28	0.06093897047188159	0.4318261528266092	2.1513321492007105	6.019174356145812	FOSL1;BATF3;JUN;MAFB;DDIT3;CEBPG;EIF2AK3;JUNB
Negative Regulation Of G1/S Transition Of Mitotic Cell Cycle (GO:2000134)	8/28	0.06093897047188159	0.4318261528266092	2.1513321492007105	6.019174356145812	PLK3;CDKN1A;WEE1;JADE1;CDK2AP2;CCL2;ZNF655;KLF4
Negative Regulation Of Carbohydrate Metabolic Process (GO:0045912)	8/28	0.06093897047188159	0.4318261528266092	2.1513321492007105	6.019174356145812	GSK3A;TGFB1;CLTC;ADIPOQ;CRY1;SIK1;ERFE;GIT1
Regulation Of Cell Migration Involved In Sprouting Angiogenesis (GO:0090049)	8/28	0.06093897047188159	0.4318261528266092	2.1513321492007105	6.019174356145812	HDAC5;ANXA1;PDCD10;KDR;KLF4;HDAC9;THBS1;VEGFA
Sarcomere Organization (GO:0045214)	8/28	0.06093897047188159	0.4318261528266092	2.1513321492007105	6.019174356145812	CSRP3;WDR1;ANKRD1;TCAP;FLNC;MYOM2;MYPN;LMOD2
Cellular Response To Interleukin-1 (GO:0071347)	14/58	0.061775741163236475	0.4363876965609252	1.7124585121023232	4.767903244133942	EGR1;CCL21;IL1R1;HIF1A;CX3CL1;IRAK1;TRAF6;TOLLIP;ZC3H12A;ANKRD1;CCL2;SOX9;RBMX;NKX3-1
Regulation Of BMP Signaling Pathway (GO:0030510)	14/58	0.061775741163236475	0.4363876965609252	1.7124585121023232	4.767903244133942	BMPR2;TNFAIP6;UBE2D3;CHRD;CRIM1;XIAP;CHRDL2;PCSK6;LEMD3;FSTL3;HIPK2;SPART;KCP;ENG
Negative Regulation Of BMP Signaling Pathway (GO:0030514)	9/33	0.06305523561575399	0.443347931911079	2.0171035095513106	5.574758086817289	SPART;TNFAIP6;UBE2D3;CHRD;CRIM1;CHRDL2;LEMD3;FSTL3;HIPK2
Negative Regulation Of Peptidase Activity (GO:0010466)	9/33	0.06305523561575399	0.443347931911079	2.0171035095513106	5.574758086817289	SERPINA3;SERPINB1;SERPINA1;TIMP3;SPOCK1;SERPINB9;TIMP1;SERPINB8;CTSB
Negative Regulation Of Protein Kinase B Signaling (GO:0051898)	9/33	0.06305523561575399	0.443347931911079	2.0171035095513106	5.574758086817289	PPP2CA;PLEKHA1;DDIT3;MUL1;PTPRJ;SH2B3;SIRT1;PHLDA3;EPHA2
Positive Regulation Of Intracellular Transport (GO:0032388)	10/38	0.06401249150023108	0.44557201589224404	1.9212698412698412	5.280950290691228	EHD1;PLK3;SPAG5;PDCD10;ACTN2;B3GAT3;NEDD4;STX18;PCNT;OAZ1
Response To Glucose (GO:0009749)	10/38	0.06401249150023108	0.44557201589224404	1.9212698412698412	5.280950290691228	EIF2B4;XBP1;SELENOS;KCNB1;TRA2B;ADIPOQ;IRS2;SELENOT;THBS1;SOX4
Cellular Response To Fibroblast Growth Factor Stimulus (GO:0044344)	11/43	0.06415962186614954	0.44557201589224404	1.8494330813694975	5.079248262066113	TBX1;FGF6;NR4A1;ZFP36;EGR3;FGF9;FLRT2;FLRT3;CD44;ZFP36L1;FGFR1
Neutrophil Migration (GO:1990266)	11/43	0.06415962186614954	0.44557201589224404	1.8494330813694975	5.079248262066113	TGFB2;KLF5;CXCR1;CCL21;PDE4B;CCL2;CXCL1;CXCL2;S100A9;CX3CL1;S100A8
Regulation Of Epithelial Cell Migration (GO:0010632)	11/43	0.06415962186614954	0.44557201589224404	1.8494330813694975	5.079248262066113	MACF1;TGFB2;BMPR2;DUSP10;SOX9;PFN1;HIF1A;ARSB;RAB11A;PFN2;CORO1C
Cellular Response To Nerve Growth Factor Stimulus (GO:1990090)	6/19	0.0647513413937634	0.44557201589224404	2.4815370964439287	6.792465479746936	EHD1;RAP1A;RAB35;TMEM108;RAPGEF2;NGF
Diacylglycerol Metabolic Process (GO:0046339)	6/19	0.0647513413937634	0.44557201589224404	2.4815370964439287	6.792465479746936	PLA2G15;DGAT2;DGKD;DGAT1;DGKZ;PNPLA2
Establishment Of Epithelial Cell Polarity (GO:0090162)	6/19	0.0647513413937634	0.44557201589224404	2.4815370964439287	6.792465479746936	PARD3;MYO18A;MSN;EZR;MYO9A;SIPA1L3
Macrophage Differentiation (GO:0030225)	6/19	0.0647513413937634	0.44557201589224404	2.4815370964439287	6.792465479746936	SOCS1;CSF1;IL31RA;LIF;SIRT1;VEGFA
Membrane Protein Ectodomain Proteolysis (GO:0006509)	6/19	0.0647513413937634	0.44557201589224404	2.4815370964439287	6.792465479746936	BACE2;ADAM17;HM13;SPPL2A;MYH9;RBMX
Negative Regulation Of RNA Splicing (GO:0033119)	6/19	0.0647513413937634	0.44557201589224404	2.4815370964439287	6.792465479746936	RBM20;SRSF4;SRSF6;RBMX;SRSF10;SRSF7
Negative Regulation Of Protein Localization To Nucleus (GO:1900181)	6/19	0.0647513413937634	0.44557201589224404	2.4815370964439287	6.792465479746936	MFHAS1;LATS2;CTNNA1;OTUD7B;CHP1;YWHAZ
Positive Regulation Of Neuron Apoptotic Process (GO:0043525)	6/19	0.0647513413937634	0.44557201589224404	2.4815370964439287	6.792465479746936	SRPK2;PRNP;TGFB2;FBXW7;DDIT3;CDK5R1
Regulation Of Ruffle Assembly (GO:1900027)	6/19	0.0647513413937634	0.44557201589224404	2.4815370964439287	6.792465479746936	PLEKHM1;FAM98A;PFN1;ARHGAP24;NDEL1;PFN2
Peptidyl-Serine Phosphorylation (GO:0018105)	30/145	0.06501949879453942	0.44673731618558166	1.4057711054786508	3.842068125791891	DYRK4;SMG1;CAMK2D;MAST4;PKN3;MAST2;PDGFB;AKT3;MKNK2;RICTOR;PAK2;MARK1;SRPK2;DMPK;CHUK;CSNK1A1;PLK2;DYRK1A;EIF2AK3;PRKCA;TGFBR1;SRPK1;HIPK2;LATS2;MAPKAPK3;MAPKAPK2;TOP1;SGK1;ATR;CDK5R1
Ubiquitin-Dependent ERAD Pathway (GO:0030433)	16/69	0.06604070944655112	0.4474584452264666	1.6249957959169945	4.41589994109829	VCP;HSPA5;FBXO27;ERLIN1;DERL2;UBE2G2;UBE2J1;NPLOC4;PSMC6;RNF103;SELENOS;UBQLN1;DNAJB9;MAN1A1;SEC61B;UBXN4
Monoacylglycerol Biosynthetic Process (GO:0006640)	2/3	0.0662131607733922	0.4474584452264666	10.744906997342781	29.171090479327628	DGAT2;DGAT1
Negative Regulation Of T Cell Differentiation In Thymus (GO:0033085)	2/3	0.0662131607733922	0.4474584452264666	10.744906997342781	29.171090479327628	ZC3H8;PTPN2
Negative Regulation Of Relaxation Of Muscle (GO:1901078)	2/3	0.0662131607733922	0.4474584452264666	10.744906997342781	29.171090479327628	PDE4D;PDE4B
Nucleoside Triphosphate Biosynthetic Process (GO:0009142)	2/3	0.0662131607733922	0.4474584452264666	10.744906997342781	29.171090479327628	NME2;AK4
Positive Regulation Of Lymphocyte Apoptotic Process (GO:0070230)	2/3	0.0662131607733922	0.4474584452264666	10.744906997342781	29.171090479327628	PRELID1;FNIP1
Positive Regulation Of Microglial Cell Migration (GO:1904141)	2/3	0.0662131607733922	0.4474584452264666	10.744906997342781	29.171090479327628	CSF1;CX3CL1
Positive Regulation Of Triglyceride Catabolic Process (GO:0010898)	2/3	0.0662131607733922	0.4474584452264666	10.744906997342781	29.171090479327628	ABHD5;PNPLA2
Regulation Of MHC Class I Biosynthetic Process (GO:0045343)	2/3	0.0662131607733922	0.4474584452264666	10.744906997342781	29.171090479327628	HSPH1;TAF7
Regulation Of Male Gonad Development (GO:2000018)	2/3	0.0662131607733922	0.4474584452264666	10.744906997342781	29.171090479327628	DHX37;SOX9
Retinal Rod Cell Differentiation (GO:0060221)	2/3	0.0662131607733922	0.4474584452264666	10.744906997342781	29.171090479327628	SOX8;SOX9
MAPK Cascade (GO:0000165)	19/85	0.06639799533054914	0.4480378162528547	1.5499979716847188	4.203731540358375	MAP2K3;DUSP5;MAP2K1;TGFB1;IL31RA;IL18;ZFP36L1;ZFP36;PPP5C;ZDHHC9;MYC;MAPKAPK2;HSF1;KDR;RAPGEF2;CCL2;ITGAV;SOX9;FGFR1
Positive Regulation Of Protein Localization To Nucleus (GO:1900182)	15/64	0.06795958048393573	0.45789159965405873	1.6476069269578655	4.430154960375024	NGFR;SMAD3;TGFB1;PINX1;EIF2AK3;LIF;NMD3;PIK3R1;BAG3;SESN2;ZC3H12A;TCP1;FLNA;FERMT2;RAN
Regulation Of GTPase Activity (GO:0043087)	35/174	0.0695545432165684	0.4656699369538846	1.3572225365774795	3.617872165199461	BCAR3;GPSM1;ITGB1;FICD;RGS16;RAP1GDS1;FZD10;CX3CL1;RAP1A;WNT11;RASGEF1B;PLXNA2;PLXNA1;CCL2;RGS6;TBC1D15;ZC3H15;PRKG1;NDEL1;TGM2;PLXNA3;CDKL5;CCL21;RRP1B;VAV1;VAV2;SOD1;RAPGEF2;MAPRE2;CRK;FERMT2;EZH2;RAPGEF4;LIMS1;PICALM
Protein Lipidation (GO:0006497)	14/59	0.06977596414611595	0.4656699369538846	1.6742653606411397	4.457674064807125	WDR45B;ZDHHC5;ZDHHC23;ZDHHC6;ZDHHC13;WIPI1;SELENOK;ZDHHC17;ATG12;DPM2;UGCG;ZDHHC18;ZDHHC9;TP53INP2
Establishment Of Mitotic Spindle Orientation (GO:0000132)	7/24	0.07014404491607949	0.4656699369538846	2.2141719537348896	5.883507384212661	GPSM1;ITGB1;GPSM2;GJA1;DYNLT1;MAPRE1;NDEL1
In Utero Embryonic Development (GO:0001701)	7/24	0.07014404491607949	0.4656699369538846	2.2141719537348896	5.883507384212661	TGFB3;CHD7;PDGFB;IGF2;SOX8;TGFBR1;VEGFA
Leukocyte Cell-Cell Adhesion (GO:0007159)	7/24	0.07014404491607949	0.4656699369538846	2.2141719537348896	5.883507384212661	ITGB1;SELP;VCAM1;SELL;MSN;EZR;ICAM1
Negative Regulation Of Cellular Response To Insulin Stimulus (GO:1900077)	7/24	0.07014404491607949	0.4656699369538846	2.2141719537348896	5.883507384212661	PTPN1;PTPRE;GSK3A;SOCS1;PTPN2;NCK1;SLC27A4
Negative Regulation Of Myeloid Leukocyte Differentiation (GO:0002762)	7/24	0.07014404491607949	0.4656699369538846	2.2141719537348896	5.883507384212661	CDK6;MAFB;TNFAIP6;MYC;RARA;PTPN2;FSTL3
Positive Regulation Of Lipid Kinase Activity (GO:0090218)	7/24	0.07014404491607949	0.4656699369538846	2.2141719537348896	5.883507384212661	FGR;TGFB1;CCL21;EEF1A2;PDGFB;TEK;DGKZ
Protein Exit From Endoplasmic Reticulum (GO:0032527)	7/24	0.07014404491607949	0.4656699369538846	2.2141719537348896	5.883507384212661	SEC13;VCP;NPLOC4;SELENOS;MAP1LC3C;DERL2;SEC61B
Regulation Of Cell Size (GO:0008361)	7/24	0.07014404491607949	0.4656699369538846	2.2141719537348896	5.883507384212661	RAP1GAP2;MTPN;MSN;EZR;LAMTOR4;VAV1;VAV2
Negative Regulation Of Protein Phosphorylation (GO:0001933)	28/135	0.07082595345782847	0.4666933755372911	1.4098248082269789	3.7325531519449617	ERRFI1;CDKN1A;GSTP1;HSPB1;PRKAG2;CORO1C;SPRED1;UBASH3B;SNX25;ZC3H12A;CHP1;EMILIN1;TRIM27;PAK2;YWHAG;NCK1;PRNP;TGFB1;PDE4D;IBTK;PARD3;MYADM;PYDC1;TERF2IP;TAF7;PLPP3;TRIB2;ENG
Endoplasmic Reticulum To Cytosol Transport (GO:1903513)	5/15	0.0726778853123448	0.4666933755372911	2.6878048780487807	7.046666783373235	VCP;NPLOC4;SELENOS;DERL2;SEC61B
Glycosphingolipid Biosynthetic Process (GO:0006688)	5/15	0.0726778853123448	0.4666933755372911	2.6878048780487807	7.046666783373235	ST8SIA2;ST8SIA4;ST3GAL5;LARGE1;ST6GALNAC4
Negative Regulation Of Calcium Ion Transport (GO:0051926)	5/15	0.0726778853123448	0.4666933755372911	2.6878048780487807	7.046666783373235	SLN;STC1;PACSIN3;TRIM27;CBARP
Negative Regulation Of Inflammatory Response To Antigenic Stimulus (GO:0002862)	5/15	0.0726778853123448	0.4666933755372911	2.6878048780487807	7.046666783373235	FGR;HCK;SELENOS;PLK2;MKRN2
Negative Regulation Of Interleukin-8 Production (GO:0032717)	5/15	0.0726778853123448	0.4666933755372911	2.6878048780487807	7.046666783373235	ANXA4;TMSB4X;BCL3;OTUD7B;KLF4
Negative Regulation Of Oxidative Stress-Induced Intrinsic Apoptotic Signaling Pathway (GO:1902176)	5/15	0.0726778853123448	0.4666933755372911	2.6878048780487807	7.046666783373235	BAG5;MAPK7;HSPB1;HIF1A;SIRT1
Negative Regulation Of Phosphatase Activity (GO:0010923)	5/15	0.0726778853123448	0.4666933755372911	2.6878048780487807	7.046666783373235	PPP1R15A;FKBP1A;TGFB2;TIPRL;CHP1
Negative Regulation Of Vascular Associated Smooth Muscle Cell Proliferation (GO:1904706)	5/15	0.0726778853123448	0.4666933755372911	2.6878048780487807	7.046666783373235	CNN1;CDKN1A;EFEMP2;TGFB3;PRKG1
Nucleotide-Sugar Biosynthetic Process (GO:0009226)	5/15	0.0726778853123448	0.4666933755372911	2.6878048780487807	7.046666783373235	UGDH;GNPDA1;GFPT2;UXS1;PMM2
Positive Regulation Of Collagen Metabolic Process (GO:0010714)	5/15	0.0726778853123448	0.4666933755372911	2.6878048780487807	7.046666783373235	HDAC2;TGFB1;TGFB3;SCX;RUNX1
Positive Regulation Of Glial Cell Differentiation (GO:0045687)	5/15	0.0726778853123448	0.4666933755372911	2.6878048780487807	7.046666783373235	EGR2;TGFB1;CLCF1;HES1;TNFRSF1B
Positive Regulation Of Nervous System Process (GO:0031646)	5/15	0.0726778853123448	0.4666933755372911	2.6878048780487807	7.046666783373235	RNF10;EGR2;PARD3;ITGAX;TNFRSF1B
Regulation Of Brown Fat Cell Differentiation (GO:0090335)	5/15	0.0726778853123448	0.4666933755372911	2.6878048780487807	7.046666783373235	TFE3;PIM1;HNRNPU;METRNL;SIRT1
Regulation Of Establishment Of Endothelial Barrier (GO:1903140)	5/15	0.0726778853123448	0.4666933755372911	2.6878048780487807	7.046666783373235	S1PR3;S1PR2;VCL;TNFRSF1A;VEGFA
Regulation Of Plasminogen Activation (GO:0010755)	5/15	0.0726778853123448	0.4666933755372911	2.6878048780487807	7.046666783373235	PLAU;PLAUR;ENO1;THBS1;RUNX1
Regulation Of Protein Sumoylation (GO:0033233)	5/15	0.0726778853123448	0.4666933755372911	2.6878048780487807	7.046666783373235	EGR1;GNL3L;ZMIZ1;MUL1;UBA2
Regulation Of Smooth Muscle Contraction (GO:0006940)	5/15	0.0726778853123448	0.4666933755372911	2.6878048780487807	7.046666783373235	CNN1;CTTN;SPHK1;DAPK3;ATP2B1
Positive Regulation Of Cell Motility (GO:2000147)	37/186	0.07268742389701724	0.4666933755372911	1.3385714328843965	3.509181327397915	ITGB1;CD151;CSF1;SEMA3C;PDGFB;PDGFA;THBS1;SDCBP;PDCD10;PLAU;KDR;GCNT2;ITGAX;SPAG9;TCAF2;SUN2;XBP1;TGFB1;CAVIN1;CCL21;HSPA5;SPHK1;PRKCA;LAMB1;ACTN4;RHOC;TGFBR1;VEGFA;TJP1;FGR;ADAM17;DAB2;MYO1C;MYADM;FERMT2;BCAR1;EPHA2
Chemokine-Mediated Signaling Pathway (GO:0070098)	8/29	0.07303521164829382	0.4666933755372911	2.048718599340269	5.361114699024609	RBM15;THPO;CCL21;CCL2;CXCL1;CXCL2;SH2B3;CX3CL1
Membrane Protein Proteolysis (GO:0033619)	8/29	0.07303521164829382	0.4666933755372911	2.048718599340269	5.361114699024609	MBTPS1;BACE2;ADAM17;TGFB1;HM13;SPPL2A;MYH9;RBMX
Odontogenesis (GO:0042476)	8/29	0.07303521164829382	0.4666933755372911	2.048718599340269	5.361114699024609	TBX1;HDAC2;TGFB2;TGFB3;SSUH2;LAMB1;SCN5A;AQP3
Positive Regulation Of Microtubule Polymerization (GO:0031116)	8/29	0.07303521164829382	0.4666933755372911	2.048718599340269	5.361114699024609	CLIP1;SLAIN2;MAPRE1;CKAP5;GIT1;HSPA1B;CDK5R1;HSPA1A
Regulation Of Sprouting Angiogenesis (GO:1903670)	8/29	0.07303521164829382	0.4666933755372911	2.048718599340269	5.361114699024609	TJP1;CEMIP2;ALOX5;ITGA5;KLF4;THBS1;EPN1;VEGFA
Regulation Of Transcription By RNA Polymerase I (GO:0006356)	8/29	0.07303521164829382	0.4666933755372911	2.048718599340269	5.361114699024609	UTP15;DHX33;BEND3;EIF2AK3;FLNA;MAF1;LYAR;POLR2L
Visual System Development (GO:0150063)	8/29	0.07303521164829382	0.4666933755372911	2.048718599340269	5.361114699024609	TGFB2;CPAMD8;RAB18;SMG9;SIPA1L3;MEIS2;ATF6;HIPK2
Cellular Response To Type II Interferon (GO:0071346)	11/44	0.07391848787421913	0.4666933755372911	1.7932414406402846	4.671021511154899	SYNCRIP;HCK;CCL21;IFNGR1;PDE12;IRF1;DAPK3;CCL2;CD58;JAK2;CX3CL1
Negative Regulation Of ERK1 And ERK2 Cascade (GO:0070373)	11/44	0.07391848787421913	0.4666933755372911	1.7932414406402846	4.671021511154899	DUSP4;PTPN1;SPRED1;DUSP10;GSTP1;SPRY3;TIMP3;EMILIN1;SPRY1;EZR;PTPN2
Negative Regulation Of MAP Kinase Activity (GO:0043407)	11/44	0.07391848787421913	0.4666933755372911	1.7932414406402846	4.671021511154899	DNAJA1;PTPN1;DUSP10;DUSP1;GSTP1;SPRY3;PTPRJ;SPRY1;DUSP16;SH2B3;MAPK8IP1
Response To Retinoic Acid (GO:0032526)	11/44	0.07391848787421913	0.4666933755372911	1.7932414406402846	4.671021511154899	TBX1;WNT11;SNW1;RARA;TWF2;FZD10;SOX9;WNT9A;ZNF35;AQP3;RXRG
Positive Regulation Of Cysteine-Type Endopeptidase Activity Involved In Apoptotic Process (GO:0043280)	21/97	0.07425376767729938	0.4666933755372911	1.4878352648033661	3.8687685826177414	NGFR;VCP;EGLN3;SMAD3;EIF2AK3;MUL1;RPS27L;HSPE1;SIRT1;DAP;ACVR1C;MYC;ARL6IP5;TNFSF10;CYCS;PDCD2;JAK2;S100A9;S100A8;BOK;NKX3-1
RNA 3'-End Processing (GO:0031123)	9/34	0.07430007659185754	0.4666933755372911	1.9362594402487783	5.033583873959044	INTS12;SSB;NCBP2;ELAC1;PAPOLA;RPRD1B;USB1;INTS6;TENT4A
Aortic Valve Development (GO:0003176)	9/34	0.07430007659185754	0.4666933755372911	1.9362594402487783	5.033583873959044	HEYL;BMPR2;TGFB1;HEY1;ELN;EMILIN1;SOX9;TNFRSF1B;TNFRSF1A
Cardiac Ventricle Morphogenesis (GO:0003208)	9/34	0.07430007659185754	0.4666933755372911	1.9362594402487783	5.033583873959044	FKBP1A;HEYL;GSK3A;TGFB2;TGFB1;HEY1;SOX4;BMPR1A;ENG
Cellular Response To Radiation (GO:0071478)	9/34	0.07430007659185754	0.4666933755372911	1.9362594402487783	5.033583873959044	CDKN1A;OPN1SW;IFI16;GADD45A;EEF1D;NSMCE3;TNKS1BP1;SIRT1;TP53
Connective Tissue Development (GO:0061448)	9/34	0.07430007659185754	0.4666933755372911	1.9362594402487783	5.033583873959044	XBP1;SNORC;SPTLC2;SCX;CHI3L1;SOX8;SOX9;ATP7A;CD44
Endothelial Cell Migration (GO:0043542)	9/34	0.07430007659185754	0.4666933755372911	1.9362594402487783	5.033583873959044	NR4A1;EGR3;S100A2;SOX18;CYP1B1;MYH9;S100A9;LOXL2;VEGFA
Substrate Adhesion-Dependent Cell Spreading (GO:0034446)	9/34	0.07430007659185754	0.4666933755372911	1.9362594402487783	5.033583873959044	LAMA5;ITGB3;MICALL2;ITGAV;LAMB1;LAMC1;PIK3R1;TEK;FERMT2
Endocytosis (GO:0006897)	35/175	0.07432409431250821	0.4666933755372911	1.3474157303370786	3.5023647850937323	ITGB1;RAB1A;LRSAM1;CLTC;LDLRAD3;LRP3;VLDLR;CORO1C;RHOBTB2;ADORA1;TMEM108;PIP5K1A;CD14;ATP9A;ANXA1;ANXA3;SORT1;SLC11A1;ANXA11;EPS15L1;SYT7;EPN1;JMJD6;MIB1;EHD1;DAB2;BIN3;HOOK2;CTTN;AXL;RHOU;PI4KB;RAB17;LRP12;PICALM
Plasma Membrane Bounded Cell Projection Organization (GO:0120036)	23/108	0.07461739418650523	0.4678852137547714	1.4572089721002393	3.782013401504197	CYFIP1;BTG2;CCL21;PLEKHA1;LAMB1;RAB11A;BLOC1S4;EHD1;LIMA1;BLOC1S6;CTTN;VAPA;FLRT3;BLOC1S2;NEDD4;RAB35;TMEM108;MICALL2;RAPGEF2;STX3;ATXN10;LRP12;CDK5R1
Epithelium Development (GO:0060429)	20/92	0.07730353397596008	0.47843872622322475	1.4955357142857142	3.8285947690427116	TBX1;ERRFI1;TGFB1;ANXA4;AKR1C1;TNC;MEOX1;CNN3;VEGFA;SOX18;PDCD10;TOLLIP;KDR;SOX8;TAGLN2;SOX9;HNRNPH3;JAK2;VCL;CTSB
Positive Regulation Of GTPase Activity (GO:0043547)	37/187	0.07744262194808596	0.47843872622322475	1.3295366621682412	3.4012445926142965	BCAR3;ITGB1;RGS16;RAP1GDS1;FZD10;SIPA1L2;SIPA1L3;CX3CL1;CORO1C;RAP1A;WNT11;RASGEF1B;PIP5K1A;CCL2;TBC1D22B;RGS6;TBC1D15;ZC3H15;NDEL1;TGM2;RAP1GAP2;CDKL5;CCL21;RHOG;SCRIB;RANGAP1;ARHGAP24;TIAM2;RAPGEF2;MAPRE2;FERMT2;EPHA2;EZH2;RAPGEF4;LIMS1;SLC27A4;PICALM
Circulatory System Development (GO:0072359)	24/114	0.07771587926465348	0.47843872622322475	1.4361359570661896	3.668890319877714	TBX1;TGFB2;CDKN1A;TGFB1;FBXW7;CITED2;NXN;PDGFB;ECE1;SMG9;HDAC9;TGFBR1;HEYL;GJA1;PDLIM3;HEY1;SOX18;FLRT3;ALPK3;SOX9;TEK;PDLIM5;PDLIM4;SOX4
Positive Regulation Of Cell Migration (GO:0030335)	45/233	0.07815347816012455	0.47843872622322475	1.2907161039335286	3.2901395315259183	ITGB1;CD151;BMPR2;CSF1;SEMA3C;PDGFB;PDGFA;HIF1A;THBS1;SDCBP;PDCD10;PLAU;KDR;GCNT2;ITGAX;SOX9;S100A11;SPAG9;TCAF2;SUN2;XBP1;TGFB2;TGFB1;HSPA5;SPHK1;PRKCA;LAMB1;ACTN4;RHOC;RAB11A;TGFBR1;VEGFA;TJP1;FGR;ADAM17;DAB2;MYO1C;AGO2;MYADM;RAPGEF2;PLAA;PFN1;FERMT2;BCAR1;EPHA2
Cellular Response To Copper Ion (GO:0071280)	4/11	0.07982482572541313	0.47843872622322475	3.071175278622087	7.763687632611527	PRNP;MT1A;MT1M;HSF1
Cellular Response To Fatty Acid (GO:0071398)	4/11	0.07982482572541313	0.47843872622322475	3.071175278622087	7.763687632611527	DGAT2;ZC3H12A;PDK4;FFAR2
Glucosamine-Containing Compound Metabolic Process (GO:1901071)	4/11	0.07982482572541313	0.47843872622322475	3.071175278622087	7.763687632611527	CHST7;CHST1;LARGE1;CHST3
Membrane Protein Intracellular Domain Proteolysis (GO:0031293)	4/11	0.07982482572541313	0.47843872622322475	3.071175278622087	7.763687632611527	MBTPS1;TGFB1;HM13;SPPL2A
Monosaccharide Transmembrane Transport (GO:0015749)	4/11	0.07982482572541313	0.47843872622322475	3.071175278622087	7.763687632611527	SLC2A9;SLC50A1;SLC5A3;SLC2A8
ncRNA Transcription (GO:0098781)	4/11	0.07982482572541313	0.47843872622322475	3.071175278622087	7.763687632611527	GTF3C1;USPL1;CAVIN1;ZFP36L1
Negative Regulation Of Cardiac Muscle Hypertrophy (GO:0010614)	4/11	0.07982482572541313	0.47843872622322475	3.071175278622087	7.763687632611527	GSK3A;GLRX3;LMNA;FOXO1
Negative Regulation Of Cartilage Development (GO:0061037)	4/11	0.07982482572541313	0.47843872622322475	3.071175278622087	7.763687632611527	WNT11;WNT9A;SOX9;TGFBR1
Negative Regulation Of Cell Activation (GO:0050866)	4/11	0.07982482572541313	0.47843872622322475	3.071175278622087	7.763687632611527	THBD;PDGFB;PDGFA;EMILIN1
Negative Regulation Of Epidermal Growth Factor-Activated Receptor Activity (GO:0007175)	4/11	0.07982482572541313	0.47843872622322475	3.071175278622087	7.763687632611527	ERRFI1;CBLB;SOCS6;SNX6
Negative Regulation Of Macrophage Derived Foam Cell Differentiation (GO:0010745)	4/11	0.07982482572541313	0.47843872622322475	3.071175278622087	7.763687632611527	ABCA5;ITGB3;ADIPOQ;ITGAV
Positive Regulation Of Brown Fat Cell Differentiation (GO:0090336)	4/11	0.07982482572541313	0.47843872622322475	3.071175278622087	7.763687632611527	TFE3;PIM1;HNRNPU;METRNL
Positive Regulation Of Integrin-Mediated Signaling Pathway (GO:2001046)	4/11	0.07982482572541313	0.47843872622322475	3.071175278622087	7.763687632611527	FLNA;LAMB1;LAMC1;LIMS1
Primary miRNA Processing (GO:0031053)	4/11	0.07982482572541313	0.47843872622322475	3.071175278622087	7.763687632611527	SMAD3;NCBP2;HNRNPA2B1;SRSF3
Regulation Of Acute Inflammatory Response (GO:0002673)	4/11	0.07982482572541313	0.47843872622322475	3.071175278622087	7.763687632611527	GSTP1;C2CD4A;FFAR2;OSMR
Regulation Of mRNA 3'-End Processing (GO:0031440)	4/11	0.07982482572541313	0.47843872622322475	3.071175278622087	7.763687632611527	NCBP2;ZC3H3;PAPOLA;ZFP36L1
Regulation Of Retrograde Protein Transport, ER To Cytosol (GO:1904152)	4/11	0.07982482572541313	0.47843872622322475	3.071175278622087	7.763687632611527	DERL2;UBE2G2;UBAC2;UBE2J1
Retinoic Acid Receptor Signaling Pathway (GO:0048384)	4/11	0.07982482572541313	0.47843872622322475	3.071175278622087	7.763687632611527	TBX1;SNW1;RARA;RXRG
Stem Cell Development (GO:0048864)	4/11	0.07982482572541313	0.47843872622322475	3.071175278622087	7.763687632611527	FAM172A;PEF1;SOX8;KBTBD8
Protein N-linked Glycosylation (GO:0006487)	13/55	0.08068388975970879	0.47843872622322475	1.6653951300146226	4.192159858586288	ALG8;B4GALT1;RPN2;GFPT2;PMM2;ALG3;MAGT1;TMEM165;UBE2J1;OSTC;ST3GAL1;UGGT1;MPDU1
Negative Regulation Of miRNA Transcription (GO:1902894)	6/20	0.0806872618445953	0.47843872622322475	2.304094308530866	5.7998075817839645	TGFB1;PDGFB;RARA;SOX9;HIF1A;PPARD
Regulation Of Nuclear-Transcribed mRNA Catabolic Process, Deadenylation-Dependent Decay (GO:1900151)	6/20	0.0806872618445953	0.47843872622322475	2.304094308530866	5.7998075817839645	NANOS1;SYNCRIP;ZFP36;HNRNPU;TOB1;ZFP36L1
Regulation Of Epithelial To Mesenchymal Transition (GO:0010717)	16/71	0.08182899244908182	0.47843872622322475	1.5656457624372062	3.9190049624883794	TGFB2;SMAD3;TGFB1;TGFB3;TGFBR1;VASN;LOXL2;PPP2CA;SDCBP;SPRED1;DAB2;GCNT2;SPRY1;FERMT2;MARK1;EZH2
Regulation Of Peptidyl-Tyrosine Phosphorylation (GO:0050730)	16/71	0.08182899244908182	0.47843872622322475	1.5656457624372062	3.9190049624883794	PRNP;TGFB1;ITGB3;PDGFB;IGF2;LIF;PDGFA;PTPRJ;VEGFA;CSPG4;ITGA5;JAK2;IL6R;TP53;PAK2;CD44
IMP Biosynthetic Process (GO:0006188)	3/7	0.08264999893393907	0.47843872622322475	4.030128489144882	10.047676425969575	AMPD3;HPRT1;PAICS
SREBP Signaling Pathway (GO:0032933)	3/7	0.08264999893393907	0.47843872622322475	4.030128489144882	10.047676425969575	INSIG1;ERLIN1;SREBF2
Atrial Cardiac Muscle Cell To AV Node Cell Signaling (GO:0086026)	3/7	0.08264999893393907	0.47843872622322475	4.030128489144882	10.047676425969575	GJA1;SCN5A;SCN3B
Cardiac Right Ventricle Morphogenesis (GO:0003215)	3/7	0.08264999893393907	0.47843872622322475	4.030128489144882	10.047676425969575	TGFB2;SOX4;BMPR1A
Cellular Response To Sterol Depletion (GO:0071501)	3/7	0.08264999893393907	0.47843872622322475	4.030128489144882	10.047676425969575	INSIG1;ERLIN1;SREBF2
Establishment Of Golgi Localization (GO:0051683)	3/7	0.08264999893393907	0.47843872622322475	4.030128489144882	10.047676425969575	PDCD10;STK25;YWHAZ
Mesoderm Morphogenesis (GO:0048332)	3/7	0.08264999893393907	0.47843872622322475	4.030128489144882	10.047676425969575	BMPR2;SCX;TBX3
Mitral Valve Development (GO:0003174)	3/7	0.08264999893393907	0.47843872622322475	4.030128489144882	10.047676425969575	BMPR2;SOX4;BMPR1A
Negative Regulation Of Chromosome Organization (GO:2001251)	3/7	0.08264999893393907	0.47843872622322475	4.030128489144882	10.047676425969575	SUB1;TERF2IP;TERF2
Negative Regulation Of Glucose Import (GO:0046325)	3/7	0.08264999893393907	0.47843872622322475	4.030128489144882	10.047676425969575	GSK3A;SELENOS;PEA15
Negative Regulation Of Response To Cytokine Stimulus (GO:0060761)	3/7	0.08264999893393907	0.47843872622322475	4.030128489144882	10.047676425969575	MAPK7;KLF4;SH2B3
Negative Regulation Of Retrograde Protein Transport, ER To Cytosol (GO:1904153)	3/7	0.08264999893393907	0.47843872622322475	4.030128489144882	10.047676425969575	UBE2G2;UBAC2;UBE2J1
Negative Regulation Of Transcription By RNA Polymerase I (GO:0016479)	3/7	0.08264999893393907	0.47843872622322475	4.030128489144882	10.047676425969575	BEND3;FLNA;MAF1
Peptidyl-Proline Hydroxylation To 4-hydroxy-L-proline (GO:0018401)	3/7	0.08264999893393907	0.47843872622322475	4.030128489144882	10.047676425969575	EGLN3;P4HA1;P4HA2
Positive Regulation Of T Cell Apoptotic Process (GO:0070234)	3/7	0.08264999893393907	0.47843872622322475	4.030128489144882	10.047676425969575	PRELID1;ZC3H8;TP53
Positive Regulation Of Cardiac Epithelial To Mesenchymal Transition (GO:0062043)	3/7	0.08264999893393907	0.47843872622322475	4.030128489144882	10.047676425969575	TGFB2;TGFBR1;ENG
Positive Regulation Of Execution Phase Of Apoptosis (GO:1900119)	3/7	0.08264999893393907	0.47843872622322475	4.030128489144882	10.047676425969575	ZC3H12A;TP53BP2;TP53
Positive Regulation Of Fibroblast Migration (GO:0010763)	3/7	0.08264999893393907	0.47843872622322475	4.030128489144882	10.047676425969575	ITGB1;TGFB1;THBS1
Positive Regulation Of Integrin Activation (GO:0033625)	3/7	0.08264999893393907	0.47843872622322475	4.030128489144882	10.047676425969575	RAP1B;PIEZO1;FERMT2
Positive Regulation Of Microtubule Nucleation (GO:0090063)	3/7	0.08264999893393907	0.47843872622322475	4.030128489144882	10.047676425969575	GIT1;HSPA1B;HSPA1A
Positive Regulation Of Myoblast Fusion (GO:1901741)	3/7	0.08264999893393907	0.47843872622322475	4.030128489144882	10.047676425969575	EHD1;RIPOR2;MYOD1
Positive Regulation Of Secretion (GO:0051047)	3/7	0.08264999893393907	0.47843872622322475	4.030128489144882	10.047676425969575	XBP1;FLNB;ACSL3
Positive Regulation Of Vascular Associated Smooth Muscle Cell Migration (GO:1904754)	3/7	0.08264999893393907	0.47843872622322475	4.030128489144882	10.047676425969575	NR4A3;FGF9;PDGFB
Positive Regulation Of Vascular Endothelial Growth Factor Receptor Signaling Pathway (GO:0030949)	3/7	0.08264999893393907	0.47843872622322475	4.030128489144882	10.047676425969575	ITGB3;ITGA5;HIF1A
Protein Kinase C-activating G Protein-Coupled Receptor Signaling Pathway (GO:0007205)	3/7	0.08264999893393907	0.47843872622322475	4.030128489144882	10.047676425969575	DGKD;PARD3;PLPP1
Protein Retention In ER Lumen (GO:0006621)	3/7	0.08264999893393907	0.47843872622322475	4.030128489144882	10.047676425969575	GPAA1;KDELR2;KDELR3
Regulation Of CD8-positive, Alpha-Beta T Cell Activation (GO:2001185)	3/7	0.08264999893393907	0.47843872622322475	4.030128489144882	10.047676425969575	IRF1;SH3RF1;MAPK8IP1
Regulation Of CD8-positive, Alpha-Beta T Cell Proliferation (GO:2000564)	3/7	0.08264999893393907	0.47843872622322475	4.030128489144882	10.047676425969575	IRF1;SH3RF1;MAPK8IP1
Regulation Of RNA Biosynthetic Process (GO:2001141)	3/7	0.08264999893393907	0.47843872622322475	4.030128489144882	10.047676425969575	FCN3;NMD3;TNFRSF1B
Regulation Of Dendritic Cell Antigen Processing And Presentation (GO:0002604)	3/7	0.08264999893393907	0.47843872622322475	4.030128489144882	10.047676425969575	CCL21;SLC11A1;THBS1
Regulation Of Epidermis Development (GO:0045682)	3/7	0.08264999893393907	0.47843872622322475	4.030128489144882	10.047676425969575	MAFG;MAFF;NME2
Sodium-Independent Organic Anion Transport (GO:0043252)	3/7	0.08264999893393907	0.47843872622322475	4.030128489144882	10.047676425969575	SLCO2A1;SLCO4C1;SLCO5A1
Membrane Lipid Biosynthetic Process (GO:0046467)	12/50	0.08276356732874939	0.47848348835457283	1.6989136542423675	4.233297527440801	HACD1;SPTLC2;ELOVL5;SPHK1;B3GNT5;DEGS1;SGMS2;KDSR;SPTSSA;PLPP3;HACD3;PLPP1
Response To Tumor Necrosis Factor (GO:0034612)	18/82	0.08373076911404499	0.48345696955887285	1.5138826940231935	3.7546542820723707	SLC22A5;CHUK;CCL21;SPHK1;ADIPOQ;SIRT1;CX3CL1;ZFP36L1;ZFP36;CASP3;ZC3H12A;ANKRD1;CHI3L1;CCL2;CD58;JAK2;GSDME;NKX3-1
Nuclear Export (GO:0051168)	11/45	0.0845680400648171	0.4869617550619435	1.7403551905422017	4.299023408990383	RANBP2;LSG1;EGR2;TGFB1;NUP188;XPO6;XPO5;CHP1;NUTF2;RANGAP1;RAN
Regulation Of Protein Localization To Nucleus (GO:1900180)	11/45	0.0845680400648171	0.4869617550619435	1.7403551905422017	4.299023408990383	NGFR;MFHAS1;LATS2;TGFB1;SESN2;CTNNA1;EIF2AK3;LIF;OTUD7B;YWHAZ;FERMT2
Glycosaminoglycan Metabolic Process (GO:0030203)	7/25	0.0847686134115792	0.4869617550619435	2.0909897913892586	5.160207189596602	EXT1;UGDH;B3GAT3;HEXB;GCNT2;PXYLP1;HS3ST1
Regulation Of Macrophage Derived Foam Cell Differentiation (GO:0010743)	7/25	0.0847686134115792	0.4869617550619435	2.0909897913892586	5.160207189596602	CSF1;ABCA5;ITGB3;ADIPOQ;PLA2G2A;IL18;ITGAV
Regulation Of Cellular Component Size (GO:0032535)	10/40	0.08595197461321075	0.49313309292680935	1.792888888888889	4.399689403227977	PPP1R15A;RAP1GAP2;MTPN;BLOC1S2;MSN;EZR;LAMTOR4;VAV1;VAV2;PICALM
Cellular Response To Vascular Endothelial Growth Factor Stimulus (GO:0035924)	8/30	0.08648020972553172	0.4942819572302515	1.9554335540125949	4.786587846133802	MAP2K3;NR4A1;EGR3;SPHK1;MAPKAPK2;KDR;HSPB1;VEGFA
Neuron Projection Extension (GO:1990138)	8/30	0.08648020972553172	0.4942819572302515	1.9554335540125949	4.786587846133802	CYFIP1;HSP90AA1;HSP90AB1;AUTS2;FLRT3;SSNA1;TMEM108;IQGAP1
Protein Palmitoylation (GO:0018345)	8/30	0.08648020972553172	0.4942819572302515	1.9554335540125949	4.786587846133802	ZDHHC18;ZDHHC9;ZDHHC23;ZDHHC5;ZDHHC6;ZDHHC13;SELENOK;ZDHHC17
Neural Crest Cell Development (GO:0014032)	9/35	0.08669950359553562	0.49428556841792753	1.8616341455079795	4.552267232248929	TBX1;SEMA3C;CDH2;FAM172A;PEF1;SOX8;KBTBD8;CORO1C;PHACTR4
Positive Regulation Of Axonogenesis (GO:0050772)	9/35	0.08669950359553562	0.49428556841792753	1.8616341455079795	4.552267232248929	TIAM2;MACF1;CDKL5;METRN;TWF2;PLXNA2;PLXNA1;NGF;PLXNA3
Positive Regulation Of Transmembrane Receptor Protein Serine/Threonine Kinase Signaling Pathway (GO:0090100)	17/77	0.08710161876617635	0.49595266806282523	1.5249219794917521	3.721846287400778	TGFB2;BMPR2;HSP90AB1;TGFB1;CITED2;TGFB3;THBS1;TGFBR1;HIPK2;SDCBP;ADAM17;DAB2;SNW1;KCP;JAK2;ENG;BMPR1A
Positive Regulation Of Cytokine Production (GO:0001819)	46/241	0.08820274366258211	0.5015906969792877	1.2718643596692376	3.088235739439935	SETD4;RAB1A;HILPDA;CEBPG;XIAP;HIF1A;PNP;DHX33;IRAK1;IFI16;PDE4B;CYP1B1;FFAR2;TRIM27;CD14;CD58;JAK2;IL6R;IL12RB2;CD276;EGR1;AKIRIN2;XBP1;ANXA1;TGFB1;IL1R1;SLC11A1;SPHK1;PDE4D;ADIPOQ;EIF2AK3;IL18;SCRIB;TRAF2;RUNX1;SOD1;FGR;TRAF3;DDIT3;IRF1;TRAF6;RARA;CHI3L1;CD226;HSPA1B;HSPA1A
Regulation Of Neuron Projection Development (GO:0010975)	28/138	0.08832010959755418	0.5016271551388725	1.371032909742587	3.327205466495521	DDR1;GSK3A;HDAC2;PRAG1;LPAR1;TWF2;TWF1;CX3CL1;BAG5;RAP1A;CDH2;NCS1;SPOCK1;DENND5A;PDLIM5;PAK2;ARSB;MARK1;NDEL1;YTHDF1;CDKL5;RAPGEF2;PTPN9;RAB17;FKBP4;S100A9;DBN1;CDK5R1
Positive Regulation Of Protein Metabolic Process (GO:0051247)	35/178	0.08998739862559102	0.5104554945875747	1.3188182603912941	3.1758273063439697	MTPN;RAB1A;VCP;GSK3A;HDAC2;CSF1;EIF4A3;RPS27L;TNFAIP3;OAZ1;THBS1;LARP1B;FOXO1;MAPK7;STX5;SOX4;YTHDF1;HSP90AA1;TGFB1;SSB;IST1;PLK2;IL18;SAMD4A;AXIN1;MSN;LARP4;KLF4;NEDD4;AGO2;BCL3;ASB5;EZR;SEC22B;VGLL4
Regulation Of Protein Phosphorylation (GO:0001932)	44/230	0.09103431784493954	0.5157470563621198	1.2752416443461045	3.056140478786736	CDKN1A;FBH1;ITGB3;PDGFA;TWF1;HSPB1;CORO1C;PPP2CA;FGF6;SOCS1;FGF9;THPO;ZC3H12A;SESN2;KDR;ANKRD54;CHP1;SOX9;FNIP1;FNIP2;NKX3-1;TBX1;PRNP;HSP90AA1;TGFB1;ADIPOQ;EIF2AK3;IGF2;AXIN1;PLAUR;SIRT1;VEGFA;SOD1;FGR;MOB1A;ADAM17;DAB2;IBTK;MYADM;TERF2IP;FAM20A;TEK;PLPP3;ENG
Regulation Of Peptidyl-Serine Phosphorylation (GO:0033135)	18/83	0.09193326102263721	0.516051023024343	1.4904686749468194	3.557290242310671	BCAR3;HSP90AA1;HSP90AB1;RAMP3;TGFB1;PDE4D;AXIN1;LIF;NGF;VEGFA;PDCD10;TNKS1BP1;FNIP1;FNIP2;CNOT9;CD44;NCK1;PFN2
Rac Protein Signal Transduction (GO:0016601)	5/16	0.09257186013553244	0.516051023024343	2.4432574077806892	5.814390851702455	CYFIP1;NCKAP1;DBNL;RHOG;HACD3
Alternative mRNA Splicing, Via Spliceosome (GO:0000380)	5/16	0.09257186013553244	0.516051023024343	2.4432574077806892	5.814390851702455	DDX5;SFPQ;NCBP2;SRSF1;SRSF6
Aorta Morphogenesis (GO:0035909)	5/16	0.09257186013553244	0.516051023024343	2.4432574077806892	5.814390851702455	TBX1;EFEMP2;HEY1;BMPR1A;ENG
Cardiac Ventricle Development (GO:0003231)	5/16	0.09257186013553244	0.516051023024343	2.4432574077806892	5.814390851702455	HEYL;HEY1;HES1;SCN5A;ENG
fatty-acyl-CoA Metabolic Process (GO:0035337)	5/16	0.09257186013553244	0.516051023024343	2.4432574077806892	5.814390851702455	DGAT2;DGAT1;ACSL4;FITM2;ACSL3
Lipopolysaccharide-Mediated Signaling Pathway (GO:0031663)	5/16	0.09257186013553244	0.516051023024343	2.4432574077806892	5.814390851702455	HCK;TGFB1;IRAK1;IL18;CCL2
Negative Regulation Of T Cell Receptor Signaling Pathway (GO:0050860)	5/16	0.09257186013553244	0.516051023024343	2.4432574077806892	5.814390851702455	PRNP;PTPRJ;EZR;DGKZ;PTPN2
Negative Regulation Of Tumor Necrosis Factor-Mediated Signaling Pathway (GO:0010804)	5/16	0.09257186013553244	0.516051023024343	2.4432574077806892	5.814390851702455	PPP2CB;GSTP1;XIAP;PYDC1;PTPN2
Positive Regulation Of T Cell Cytokine Production (GO:0002726)	5/16	0.09257186013553244	0.516051023024343	2.4432574077806892	5.814390851702455	IL1R1;TRAF6;IL18;TRAF2;CD55
Purine-Containing Compound Biosynthetic Process (GO:0072522)	5/16	0.09257186013553244	0.516051023024343	2.4432574077806892	5.814390851702455	PRPS1;PNP;PPAT;HPRT1;PAICS
Regulation Of Protein Deacetylation (GO:0090311)	5/16	0.09257186013553244	0.516051023024343	2.4432574077806892	5.814390851702455	SPRED1;NNMT;TADA2A;YEATS2;DYRK1A
Sphingosine Metabolic Process (GO:0006670)	5/16	0.09257186013553244	0.516051023024343	2.4432574077806892	5.814390851702455	SPTLC2;SPHK1;SPTSSA;PLPP3;PLPP1
Regulation Of Focal Adhesion Assembly (GO:0051893)	12/51	0.09348072476871151	0.5204758087184048	1.655214891869696	3.922859320456406	MACF1;DAPK3;KDR;PTPRJ;TEK;THBS1;VCL;FERMT2;CORO1C;SLC9A1;VEGFA;LIMS1
Calcium-Mediated Signaling (GO:0019722)	15/67	0.09411649649351855	0.5227281089031909	1.5521672091827994	3.6681156027330157	PTGFR;PRNP;VCAM1;DMPK;SPHK1;EIF2AK3;PTPRJ;ATP1B1;NUDT4;SLC9A1;CNKSR2;SELP;RCAN1;PPP3R1;KDR
Glycoprotein Biosynthetic Process (GO:0009101)	15/67	0.09411649649351855	0.5227281089031909	1.5521672091827994	3.6681156027330157	BMPR2;ST8SIA2;CSGALNACT2;PMM2;ALG3;NPC1;B3GNT5;FAM20B;GCNT2;ST8SIA4;ST3GAL5;ATP7A;LARGE1;ST3GAL1;B4GALT5
Heart Development (GO:0007507)	28/139	0.09474168081478555	0.5255547717345344	1.3585682456650199	3.2016036127683343	CDKN1A;BMPR2;CITED2;CHD7;PDGFB;ECE1;SMG9;HDAC9;GJA1;CSRP3;PDLIM3;FLRT2;SOX18;FLRT3;SOX9;PDLIM5;PDLIM4;SOX4;TBX1;TGFB2;TGFB1;TGFBR1;TBX3;VEGFA;FKBP1A;TCAP;ALPK3;TEK
Generation Of Neurons (GO:0048699)	24/117	0.09826387549498468	0.5396970332510072	1.3894627503029604	3.223690876007448	RTN3;MTPN;MAP2K1;TGFB2;CDKL5;AUTS2;DCDC2;FZD8;ACSL4;FZD10;WNT9A;SH3RF1;RUNX1;NR4A2;CDK6;WNT11;CASP3;RAPGEF2;SPOCK1;IER2;LRP12;MARK1;FGFR1;CDK5R1
Cardiac Muscle Tissue Development (GO:0048738)	10/41	0.09843524941732232	0.5396970332510072	1.734910394265233	4.022140465529736	CSRP3;GJA1;BMPR2;HEY1;ANKRD1;TCAP;SIK1;SCN5A;MSC;BMPR1A
Blood Vessel Endothelial Cell Migration (GO:0043534)	6/21	0.09860279701758683	0.5396970332510072	2.1503105590062113	4.981529106760309	NR4A1;EGR3;SOX18;KDR;MYH9;VEGFA
Lipid Translocation (GO:0034204)	6/21	0.09860279701758683	0.5396970332510072	2.1503105590062113	4.981529106760309	ABCC1;ABCB1;ABCB4;ATP11C;ATP11B;ATP9A
Negative Regulation Of miRNA Metabolic Process (GO:2000629)	6/21	0.09860279701758683	0.5396970332510072	2.1503105590062113	4.981529106760309	TGFB1;PDGFB;RARA;SOX9;HIF1A;PPARD
Positive Regulation Of Interleukin-2 Production (GO:0032743)	6/21	0.09860279701758683	0.5396970332510072	2.1503105590062113	4.981529106760309	PNP;PDE4D;TRAF6;PDE4B;TRAF2;RUNX1
Positive Regulation Of Morphogenesis Of An Epithelium (GO:1905332)	6/21	0.09860279701758683	0.5396970332510072	2.1503105590062113	4.981529106760309	GJA1;LIF;ITGAX;SOX8;SOX9;VEGFA
Protein N-linked Glycosylation Via Asparagine (GO:0018279)	6/21	0.09860279701758683	0.5396970332510072	2.1503105590062113	4.981529106760309	ALG8;RPN2;OSTC;MAGT1;UGGT1;UBE2J1
Regulation Of Blood Coagulation (GO:0030193)	6/21	0.09860279701758683	0.5396970332510072	2.1503105590062113	4.981529106760309	THBD;PLAU;PLAUR;EMILIN1;TFPI;THBS1
Ribosome Biogenesis (GO:0042254)	30/151	0.0990626147927493	0.5396970332510072	1.335396360671534	3.0874406005438133	PAK1IP1;WDR3;C1ORF131;SNU13;SDAD1;RRP9;RRP7A;EMG1;C1ORF109;BMS1;DHX37;RIOK2;RIOK1;LYAR;DCAF13;UTP15;NOM1;NOP14;UTP11;DIMT1;PNO1;UTP3;NGDN;DNTTIP2;WDR12;WDR55;RCL1;SBDS;MPHOSPH10;RSL24D1
Cell Cycle G2/M Phase Transition (GO:0044839)	9/36	0.10025273912568416	0.5396970332510072	1.79253665037761	4.122943443818167	PLK3;WEE1;PPME1;ENSA;UBE2A;PKMYT1;TPD52L1;ARPP19;NES
Mitochondrion Disassembly (GO:0061726)	9/36	0.10025273912568416	0.5396970332510072	1.79253665037761	4.122943443818167	FUNDC2;ATG3;MAP1LC3B;GABARAPL1;WDR45B;MAP1LC3C;WIPI1;SQSTM1;ATG12
Nuclear Transport (GO:0051169)	9/36	0.10025273912568416	0.5396970332510072	1.79253665037761	4.122943443818167	RANBP2;RBM15B;SEC13;SEH1L;NUP188;NUP50;NUP35;NUP88;RANGAP1
Response To Organonitrogen Compound (GO:0010243)	9/36	0.10025273912568416	0.5396970332510072	1.79253665037761	4.122943443818167	ATF1;VCP;XBP1;RNF139;RRAGC;CCDC47;ADORA1;SEL1L2;ATF6
Regulation Of JNK Cascade (GO:0046328)	20/95	0.10043774982507889	0.5396970332510072	1.4353571428571428	3.298762399389304	GADD45B;CCL21;GADD45A;AXIN1;XIAP;TRAF2;TPD52L1;MAPK8IP3;SH3RF1;PJA2;MAPK8IP1;HIPK2;SDCBP;CYLD;MFHAS1;DUSP10;TRAF3;TRAF6;TRAF5;LTBR
Glial Cell Differentiation (GO:0010001)	7/26	0.10099385172860742	0.5396970332510072	1.9807741724484313	4.541312304972109	EGR2;VCAN;CDH2;METRN;SOX8;SOX9;HAPLN3
Intrinsic Apoptotic Signaling Pathway In Response To Endoplasmic Reticulum Stress (GO:0070059)	7/26	0.10099385172860742	0.5396970332510072	1.9807741724484313	4.541312304972109	ERO1A;PPP1R15A;DDIT3;TNFRSF10B;TRAF2;CHAC1;SELENOK
Phospholipid Biosynthetic Process (GO:0008654)	7/26	0.10099385172860742	0.5396970332510072	1.9807741724484313	4.541312304972109	IDI1;VAPA;PIP5K1A;FITM2;SGMS2;FADS1;DHDDS
Phospholipid Translocation (GO:0045332)	7/26	0.10099385172860742	0.5396970332510072	1.9807741724484313	4.541312304972109	ABCC1;PLSCR1;ABCB1;ABCB4;ATP11C;ATP11B;ATP9A
Regulation Of Peptide Hormone Secretion (GO:0090276)	7/26	0.10099385172860742	0.5396970332510072	1.9807741724484313	4.541312304972109	KCNJ11;ALOX5;CHD7;ENSA;FFAR2;SLC25A22;SYT7
Regulation Of Protein Targeting To Membrane (GO:0090313)	7/26	0.10099385172860742	0.5396970332510072	1.9807741724484313	4.541312304972109	PRNP;TCAF2;MYO1C;KCNB1;CHP1;MIEF2;MIEF1
Regulation Of T Cell Receptor Signaling Pathway (GO:0050856)	8/31	0.10126732679603413	0.5396970332510072	1.8702602517568925	4.282880002231434	PRNP;PTPRJ;CD226;KCNN4;EZR;DGKZ;NECTIN2;PTPN2
Regulation Of calcineurin-NFAT Signaling Cascade (GO:0070884)	8/31	0.10126732679603413	0.5396970332510072	1.8702602517568925	4.282880002231434	PRNP;RCAN1;PPP3R1;HOMER2;FHL2;CHP1;LMCD1;SLC9A1
Transcription Initiation-Coupled Chromatin Remodeling (GO:0045815)	8/31	0.10126732679603413	0.5396970332510072	1.8702602517568925	4.282880002231434	SMARCD1;RBM14;SMARCB1;WBP2;VPS72;PHF1;TP53;SMARCA4
G1/S Transition Of Mitotic Cell Cycle (GO:0000082)	13/57	0.10137173836757722	0.5396970332510072	1.5894323744791035	3.6381486235384766	KLF11;PLK3;CDKN1A;PLK2;CUL1;BACH1;GSPT1;LATS2;CDK6;MYC;E2F3;EIF4E;BRD4
Long-Chain Fatty Acid Metabolic Process (GO:0001676)	13/57	0.10137173836757722	0.5396970332510072	1.5894323744791035	3.6381486235384766	CYP2J2;ELOVL5;PNPLA8;GSTP1;ACSL4;ACSL3;ABHD12;CYP4Z1;ALOX5;CYP1B1;ACSBG1;FADS1;SLC27A4
Negative Regulation Of Intrinsic Apoptotic Signaling Pathway (GO:2001243)	13/57	0.10137173836757722	0.5396970332510072	1.5894323744791035	3.6381486235384766	PTPN1;XBP1;PLAUR;HSPB1;ENO1;PTTG1IP;SIRT1;DNAJA1;BAG5;MAPK7;SELENOS;HYOU1;HSPA1A
Membrane Organization (GO:0061024)	29/146	0.10365122700159807	0.5396970332510072	1.33486191083681	3.0257629990235615	SAR1A;UBXN2A;STX18;LMNB2;NAPG;CORO1C;LMNB1;TMEM43;CHMP1B;LMNA;CHP1;DNM1L;HSPA8;CR1;DBNL;DMPK;ANXA2;OSBPL2;VPS37A;STAM;SYNJ2;REEP5;NPC1;VAPA;MYADM;AAK1;TMCC1;EXOC2;PICALM
Purine Ribonucleotide Metabolic Process (GO:0009150)	15/68	0.10406248997065315	0.5396970332510072	1.5227549691137539	3.4456346607738992	ACOT9;HSPA8;ACOT7;AK4;AMPD3;ATP1B1;GIMAP7;GTPBP1;ACLY;HPRT1;NADK;HSPA1B;RAN;EPHA2;HSPA1A
Regulation Of T Cell Proliferation (GO:0042129)	12/52	0.10500316624557898	0.5396970332510072	1.6137010676156585	3.6369026228611614	PNP;ANXA1;CR1;VCAM1;SDC4;DLG5;PLA2G2A;JAK2;TNFRSF1B;SLC7A1;NCK1;CD276
Positive Regulation Of Protein Ubiquitination (GO:0031398)	17/79	0.10509395417425055	0.5396970332510072	1.475486459666633	3.3241242229500676	ARRDC4;GSK3A;FBXW7;PEF1;NSMCE3;SPHK1;ARRDC3;AXIN1;XIAP;PTTG1IP;RCHY1;KLHL40;FKBP1A;TRAF6;CRY1;UBQLN1;UBE2N
T Cell Proliferation (GO:0042098)	4/12	0.10539642956882284	0.5396970332510072	2.6870567375886525	6.045948916308057	TNFSF14;SLC11A1;MSN;CTPS1
Adipose Tissue Development (GO:0060612)	4/12	0.10539642956882284	0.5396970332510072	2.6870567375886525	6.045948916308057	XBP1;DGAT2;SPTLC2;SOX8
Atrial Cardiac Muscle Cell Action Potential (GO:0086014)	4/12	0.10539642956882284	0.5396970332510072	2.6870567375886525	6.045948916308057	KCNJ5;GJA1;SCN5A;SCN3B
Atrioventricular Valve Development (GO:0003171)	4/12	0.10539642956882284	0.5396970332510072	2.6870567375886525	6.045948916308057	HEYL;TGFB2;BMPR2;BMPR1A
Cellular Response To Corticosteroid Stimulus (GO:0071384)	4/12	0.10539642956882284	0.5396970332510072	2.6870567375886525	6.045948916308057	ZFP36;ANXA1;HNRNPU;ZFP36L1
Hyaluronan Metabolic Process (GO:0030212)	4/12	0.10539642956882284	0.5396970332510072	2.6870567375886525	6.045948916308057	TGFB1;TNFAIP6;CEMIP2;CD44
Negative Regulation Of Chondrocyte Differentiation (GO:0032331)	4/12	0.10539642956882284	0.5396970332510072	2.6870567375886525	6.045948916308057	RFLNB;WNT9A;SOX9;TGFBR1
Negative Regulation Of Cytokine Production Involved In Immune Response (GO:0002719)	4/12	0.10539642956882284	0.5396970332510072	2.6870567375886525	6.045948916308057	TGFB2;TGFB1;TGFB3;JAK3
Negative Regulation Of Protein Processing (GO:0010955)	4/12	0.10539642956882284	0.5396970332510072	2.6870567375886525	6.045948916308057	PRNP;PLAU;CHAC1;THBS1
Negative Regulation Of Stem Cell Differentiation (GO:2000737)	4/12	0.10539642956882284	0.5396970332510072	2.6870567375886525	6.045948916308057	YTHDF2;HNRNPU;HES1;N4BP2L2
Negative Regulation Of Viral Transcription (GO:0032897)	4/12	0.10539642956882284	0.5396970332510072	2.6870567375886525	6.045948916308057	IFITM3;ZFP36;UBP1;TRIM27
Peptide Cross-Linking (GO:0018149)	4/12	0.10539642956882284	0.5396970332510072	2.6870567375886525	6.045948916308057	ANXA1;THBS1;TGM2;FGFR1
Positive Regulation Of Fatty Acid Oxidation (GO:0046321)	4/12	0.10539642956882284	0.5396970332510072	2.6870567375886525	6.045948916308057	NR4A3;KLHL25;IRS2;PPARGC1A
Positive Regulation Of Interleukin-17 Production (GO:0032740)	4/12	0.10539642956882284	0.5396970332510072	2.6870567375886525	6.045948916308057	TGFB1;SPHK1;IL18;JAK2
Positive Regulation Of Nuclear-Transcribed mRNA Catabolic Process, Deadenylation-Dependent Decay (GO:1900153)	4/12	0.10539642956882284	0.5396970332510072	2.6870567375886525	6.045948916308057	NANOS1;ZFP36;TOB1;ZFP36L1
Protein Insertion Into Mitochondrial Inner Membrane (GO:0045039)	4/12	0.10539642956882284	0.5396970332510072	2.6870567375886525	6.045948916308057	TIMM10B;TOMM70;TIMM8A;TIMM22
Regulation Of Blood Vessel Endothelial Cell Proliferation Involved In Sprouting Angiogenesis (GO:1903587)	4/12	0.10539642956882284	0.5396970332510072	2.6870567375886525	6.045948916308057	NGFR;PDCD10;THBS1;VEGFA
Regulation Of Fibrinolysis (GO:0051917)	4/12	0.10539642956882284	0.5396970332510072	2.6870567375886525	6.045948916308057	THBD;PLAU;PLAUR;THBS1
Regulation Of Lamellipodium Organization (GO:1902743)	4/12	0.10539642956882284	0.5396970332510072	2.6870567375886525	6.045948916308057	TWF2;TWF1;CD44;EPHA2
Regulation Of Macrophage Cytokine Production (GO:0010935)	4/12	0.10539642956882284	0.5396970332510072	2.6870567375886525	6.045948916308057	TGFB2;TGFB1;TGFB3;SIRT1
Regulation Of Nitric-Oxide Synthase Biosynthetic Process (GO:0051769)	4/12	0.10539642956882284	0.5396970332510072	2.6870567375886525	6.045948916308057	SELENOS;GSTP1;KDR;JAK2
Response To Nerve Growth Factor (GO:1990089)	4/12	0.10539642956882284	0.5396970332510072	2.6870567375886525	6.045948916308057	EHD1;RAP1A;RAB35;RAPGEF2
Striated Muscle Cell Development (GO:0055002)	4/12	0.10539642956882284	0.5396970332510072	2.6870567375886525	6.045948916308057	TMOD1;FLII;KLHL41;LMOD2
Apoptotic Process (GO:0006915)	38/198	0.10575994350909623	0.5396970332510072	1.2796354635463547	2.8748078378283615	PPP1R15A;NCKAP1;CSRNP1;FASTKD2;PRUNE2;JADE1;FOXO1;HK2;PPP2CA;CASP7;MYC;CASP3;CD14;JAK2;RELT;IER3;BOK;TBX1;NGFR;PLK3;EGLN3;DMPK;TNFSF14;GADD45A;FEM1B;DAPK3;EMP1;TNFRSF10B;DHCR24;EMP3;GLRX2;TRAF7;PLSCR1;DAP;RRAGC;IRF1;PMP22;PPARD
Positive Regulation Of Response To External Stimulus (GO:0032103)	24/118	0.10582596834446344	0.5396970332510072	1.3745670460168233	3.0872216984611818	SETD4;AKIRIN2;LRSAM1;TGFB1;CCL21;PLA2G2A;PDGFB;IL18;PRKCA;ETS1;THBS1;CX3CL1;TNFRSF1A;THBD;PLSCR1;MYO1C;PLAU;POLR3D;NFKBIZ;EMILIN1;STX3;S100A9;SLC15A4;S100A8
Regulation Of Cellular Biosynthetic Process (GO:0031326)	14/63	0.10837969510339676	0.5396970332510072	1.5370817962091337	3.415571780960318	CYFIP1;MTPN;EIF2B4;JADE1;PDGFA;FITM2;TNFRSF1B;MFSD12;SIRT1;STC2;PDK4;JAK2;DUS3L;EIF4E
Glycoprotein Metabolic Process (GO:0009100)	11/47	0.10855425189436217	0.5396970332510072	1.6433970653623833	3.6491717515027897	ERP44;MAN2A1;FBXO27;ST8SIA2;ST8SIA4;MAN1A1;PCSK6;LARGE1;HIF1A;GANC;B4GALT5
Nucleocytoplasmic Transport (GO:0006913)	11/47	0.10855425189436217	0.5396970332510072	1.6433970653623833	3.6491717515027897	RANBP2;SEC13;LSG1;RBM15B;SEH1L;NUP188;NUP50;NUP35;NUP88;RANGAP1;BACH2
Regulation Of Alternative mRNA Splicing, Via Spliceosome (GO:0000381)	11/47	0.10855425189436217	0.5396970332510072	1.6433970653623833	3.6491717515027897	DDX5;RBM15B;RBM15;FAM172A;WTAP;TRA2B;HNRNPU;RBM7;NSRP1;SRSF6;RBMX
Protein Ubiquitination (GO:0016567)	68/375	0.10909369188334399	0.5396970332510072	1.1948988325923109	2.6473559665731834	RNF10;LRSAM1;FBH1;UBE2D3;PRPF19;SH3RF1;ANKRD9;HERC4;RNF115;RNF114;TRIM4;UBE2Q1;ELOC;ARRDC4;ATG3;FBXW5;ANAPC7;FBXW7;MUL1;UBE2QL1;TRAF2;LMO7;FBXO10;SIRT1;KLHL41;PJA2;TRAF7;RNF144B;UBE2R2;NFX1;TRAF6;UBA52;ZNF598;TRIM54;RNF122;TRIM55;KLHL18;VCP;RNF34;CBFB;CUL1;DTX1;FBXO45;RNF6;RCHY1;DTX4;RNF4;UBE2J1;ZNRF3;RNF139;MARCHF3;MARCHF5;KLHL25;UBE2A;MIB1;RNF146;SPSB2;UBE2W;UBOX5;RNF103;NEDD4;TRIM35;MKRN2;UBE2…
Positive Regulation Of Plasma Membrane Bounded Cell Projection Assembly (GO:0120034)	16/74	0.10975661393758462	0.5396970332510072	1.4842952855123241	3.2795355386952125	ACTR3;CYFIP1;NCKAP1;RIPOR2;ACTR2;AKIRIN1;AUTS2;CCL21;TGFB3;TWF2;PIK3R1;CDC42EP3;PLEKHM1;FAM98A;PFN1;NDEL1
Cellular Response To Organonitrogen Compound (GO:0071417)	18/85	0.10982954799975879	0.5396970332510072	1.4457374146218063	3.193381925992598	EGR1;XBP1;AQP9;ZFP36L1;SSH1;RAP1B;DIAPH1;RAP1A;RRAGC;P2RY2;SESN2;CAPN2;CTNNA1;RAPGEF2;SOX9;EZR;LAMTOR4;CPEB4
Regulation Of Angiogenesis (GO:0045765)	33/170	0.1110830128074532	0.5396970332510072	1.2973985493233344	2.8510041129509855	ITGB1;HSPB1;TNFAIP3;THBS2;HIF1A;ETS1;THBS1;HK2;SPRED1;PDCD10;ADAMTS1;ALOX5;ZC3H12A;KDR;ITGAX;CYP1B1;EMILIN1;EGLN1;XBP1;TGFB2;ANXA3;CEMIP2;SPHK1;PRKCA;KLF4;SIRT1;RUNX1;HIPK2;VEGFA;AGO2;CHI3L1;TEK;EPHA2
Blood Vessel Morphogenesis (GO:0048514)	10/42	0.11192182243755962	0.5396970332510072	1.6805555555555556	3.680340479289863	TBX1;TGFB1;CDH2;SOX18;KDR;CYP1B1;HES1;TGFBR1;ENG;VEGFA
Regulation Of Cellular Metabolic Process (GO:0031323)	10/42	0.11192182243755962	0.5396970332510072	1.6805555555555556	3.680340479289863	ARF4;RNF34;STK17A;PGAM1;PDK4;PRKAG2;CYP1B1;BCO2;MPV17;HIF1A
Lipid Transport (GO:0006869)	17/80	0.11488825679369241	0.5396970332510072	1.451945735940386	3.1417133637270087	OSBPL8;PRELID1;ABCA5;PITPNB;AKR1C1;PITPNA;OSBPL2;CLN8;PITPNC1;UGCG;FABP5;VAPA;SLCO2A1;SLC27A4;PRELID3B;PPARD;APOL2
Regulation Of Endothelial Cell Proliferation (GO:0001936)	17/80	0.11488825679369241	0.5396970332510072	1.451945735940386	3.1417133637270087	BMPR2;EGR3;ITGB3;PDGFB;NRARP;PRKCA;SIRT1;HIF1A;THBS1;TGFBR1;VEGFA;NR4A1;ALOX5;AKT3;ATOH8;KDR;TEK
Glucose Transmembrane Transport (GO:1904659)	5/17	0.11493644490877813	0.5396970332510072	2.2394678492239466	4.84481090004107	SLC2A9;SORT1;SLC5A3;SLC2A8;PPARD
Hippo Signaling (GO:0035329)	5/17	0.11493644490877813	0.5396970332510072	2.2394678492239466	4.84481090004107	TEAD4;MOB1A;LATS2;AMOTL1;TEAD3
Lymphocyte Migration (GO:0072676)	5/17	0.11493644490877813	0.5396970332510072	2.2394678492239466	4.84481090004107	KLF5;CCL21;CCL2;MSN;CX3CL1
Maintenance Of Protein Localization In Organelle (GO:0072595)	5/17	0.11493644490877813	0.5396970332510072	2.2394678492239466	4.84481090004107	HSPA5;CHCHD10;HNRNPU;KDELR2;HK2
Negative Regulation Of Signal Transduction By P53 Class Mediator (GO:1901797)	5/17	0.11493644490877813	0.5396970332510072	2.2394678492239466	4.84481090004107	RNF34;DYRK1A;PTTG1IP;SIRT1;CD44
Nuclear Envelope Organization (GO:0006998)	5/17	0.11493644490877813	0.5396970332510072	2.2394678492239466	4.84481090004107	DMPK;TMEM43;LMNA;LMNB2;LMNB1
Positive Regulation Of Extracellular Matrix Organization (GO:1903055)	5/17	0.11493644490877813	0.5396970332510072	2.2394678492239466	4.84481090004107	EFEMP2;SMAD3;TGFB1;EMILIN1;RUNX1
protein-DNA Complex Disassembly (GO:0032986)	5/17	0.11493644490877813	0.5396970332510072	2.2394678492239466	4.84481090004107	SMARCD1;SMARCB1;MYC;HMGA1;SMARCA4
Regulation Of Early Endosome To Late Endosome Transport (GO:2000641)	5/17	0.11493644490877813	0.5396970332510072	2.2394678492239466	4.84481090004107	RAB21;MAP2K1;DAB2;MSN;EZR
Regulation Of Monoatomic Ion Transport (GO:0043269)	5/17	0.11493644490877813	0.5396970332510072	2.2394678492239466	4.84481090004107	KCNJ5;KCNJ11;NEDD4;KCNJ15;STC1
Regulation Of Protein-Containing Complex Disassembly (GO:0043244)	5/17	0.11493644490877813	0.5396970332510072	2.2394678492239466	4.84481090004107	SLN;OGFOD1;CLEC16A;ETF1;GSPT1
Regulation Of Smooth Muscle Cell Migration (GO:0014910)	5/17	0.11493644490877813	0.5396970332510072	2.2394678492239466	4.84481090004107	PLAU;PDGFB;PDGFA;S100A11;BMPR1A
Response To Glucocorticoid (GO:0051384)	5/17	0.11493644490877813	0.5396970332510072	2.2394678492239466	4.84481090004107	ZFP36;ANXA1;PDCD7;HNRNPU;ZFP36L1
Icosanoid Metabolic Process (GO:0006690)	9/37	0.11494602418581858	0.5396970332510072	1.7283746906136954	3.738980205378275	ABHD12;CYP2J2;CYP4Z1;PNPLA8;ALOX5;MAPKAPK2;DPEP2;CYP1B1;FADS1
Positive Regulation Of Myoblast Differentiation (GO:0045663)	9/37	0.11494602418581858	0.5396970332510072	1.7283746906136954	3.738980205378275	MYOG;RIPOR2;SMARCD1;AKIRIN1;SMARCB1;MYOD1;MYF6;SOX4;SMARCA4
Positive Regulation Of Pathway-Restricted SMAD Protein Phosphorylation (GO:0010862)	9/37	0.11494602418581858	0.5396970332510072	1.7283746906136954	3.738980205378275	SDCBP;TGFB2;DAB2;BMPR2;TGFB1;TGFB3;TGFBR1;ENG;BMPR1A
Regulation Of Telomere Maintenance (GO:0032204)	9/37	0.11494602418581858	0.5396970332510072	1.7283746906136954	3.738980205378275	SMG1;NSMCE4A;PPP1R10;MYC;NSMCE3;TERF2IP;SMC5;TERF2;SMG5
CRD-mediated mRNA Stabilization (GO:0070934)	3/8	0.1172556309223978	0.5396970332510072	3.2238369517058043	6.909968408053398	SYNCRIP;HNRNPU;IGF2BP2
DNA Damage Response, Signal Transduction By P53 Class Mediator Resulting In Transcription Of P21 Class Mediator (GO:0006978)	3/8	0.1172556309223978	0.5396970332510072	3.2238369517058043	6.909968408053398	RPS27L;TP53;HIPK2
IMP Metabolic Process (GO:0046040)	3/8	0.1172556309223978	0.5396970332510072	3.2238369517058043	6.909968408053398	PNP;AMPD3;HPRT1
Central Nervous System Neuron Axonogenesis (GO:0021955)	3/8	0.1172556309223978	0.5396970332510072	3.2238369517058043	6.909968408053398	HSP90AA1;HSP90AB1;B4GALT5
Collagen-Activated Signaling Pathway (GO:0038065)	3/8	0.1172556309223978	0.5396970332510072	3.2238369517058043	6.909968408053398	DDR1;UBASH3B;JAK2
Dendrite Self-Avoidance (GO:0070593)	3/8	0.1172556309223978	0.5396970332510072	3.2238369517058043	6.909968408053398	PALLD;NEXN;MYPN
Diol Metabolic Process (GO:0034311)	3/8	0.1172556309223978	0.5396970332510072	3.2238369517058043	6.909968408053398	SPHK1;PLPP3;PLPP1
Fatty Acid Homeostasis (GO:0055089)	3/8	0.1172556309223978	0.5396970332510072	3.2238369517058043	6.909968408053398	XBP1;DGAT2;SIRT1
Glucan Metabolic Process (GO:0044042)	3/8	0.1172556309223978	0.5396970332510072	3.2238369517058043	6.909968408053398	GBE1;PRKAG2;PYGL
Mucosal Immune Response (GO:0002385)	3/8	0.1172556309223978	0.5396970332510072	3.2238369517058043	6.909968408053398	OTUD7B;FFAR2;RAB17
ncRNA Export From Nucleus (GO:0097064)	3/8	0.1172556309223978	0.5396970332510072	3.2238369517058043	6.909968408053398	SSB;NCBP2;NCBP3
Negative Regulation By Host Of Viral Genome Replication (GO:0044828)	3/8	0.1172556309223978	0.5396970332510072	3.2238369517058043	6.909968408053398	VAPA;ZC3H12A;SMC5
Negative Regulation Of Fibrinolysis (GO:0051918)	3/8	0.1172556309223978	0.5396970332510072	3.2238369517058043	6.909968408053398	THBD;PLAU;THBS1
Negative Regulation Of Glycoprotein Biosynthetic Process (GO:0010561)	3/8	0.1172556309223978	0.5396970332510072	3.2238369517058043	6.909968408053398	BACE2;AGO2;JAK3
Negative Regulation Of Inclusion Body Assembly (GO:0090084)	3/8	0.1172556309223978	0.5396970332510072	3.2238369517058043	6.909968408053398	DNAJB1;HSPA1B;HSPA1A
Negative Regulation Of Lipid Localization (GO:1905953)	3/8	0.1172556309223978	0.5396970332510072	3.2238369517058043	6.909968408053398	ITGB3;ITGAV;PTPN2
Negative Regulation Of Protein Autophosphorylation (GO:0031953)	3/8	0.1172556309223978	0.5396970332510072	3.2238369517058043	6.909968408053398	ERRFI1;CHP1;ENG
Negative Regulation Of Transmembrane Transport (GO:0034763)	3/8	0.1172556309223978	0.5396970332510072	3.2238369517058043	6.909968408053398	ARL6IP5;IRS2;THBS1
Negative Regulation Of Triglyceride Metabolic Process (GO:0090209)	3/8	0.1172556309223978	0.5396970332510072	3.2238369517058043	6.909968408053398	FBXW7;SIK1;SIRT1
p38MAPK Cascade (GO:0038066)	3/8	0.1172556309223978	0.5396970332510072	3.2238369517058043	6.909968408053398	MAP2K3;ZFP36;ZFP36L1
Positive Regulation Of MHC Class II Biosynthetic Process (GO:0045348)	3/8	0.1172556309223978	0.5396970332510072	3.2238369517058043	6.909968408053398	XBP1;JAK2;SIRT1
Positive Regulation Of Chondrocyte Differentiation (GO:0032332)	3/8	0.1172556309223978	0.5396970332510072	3.2238369517058043	6.909968408053398	PKDCC;SOX9;LOXL2
Positive Regulation Of Early Endosome To Late Endosome Transport (GO:2000643)	3/8	0.1172556309223978	0.5396970332510072	3.2238369517058043	6.909968408053398	RAB21;MSN;EZR
Positive Regulation Of Extracellular Matrix Assembly (GO:1901203)	3/8	0.1172556309223978	0.5396970332510072	3.2238369517058043	6.909968408053398	SMAD3;TGFB1;EMILIN1
Positive Regulation Of Protein Kinase A Signaling (GO:0010739)	3/8	0.1172556309223978	0.5396970332510072	3.2238369517058043	6.909968408053398	RAMP3;TCIM;ADIPOQ
Positive Regulation Of Sequestering Of Triglyceride (GO:0010890)	3/8	0.1172556309223978	0.5396970332510072	3.2238369517058043	6.909968408053398	PLIN3;FITM2;PLIN2
Positive Regulation Of Skeletal Muscle Tissue Development (GO:0048643)	3/8	0.1172556309223978	0.5396970332510072	3.2238369517058043	6.909968408053398	MYOG;MYOD1;MYF6
Positive Regulation Of Transcription Of Nucleolar Large rRNA By RNA Polymerase I (GO:1901838)	3/8	0.1172556309223978	0.5396970332510072	3.2238369517058043	6.909968408053398	SMARCB1;NOL11;SMARCA4
Protein Hexamerization (GO:0034214)	3/8	0.1172556309223978	0.5396970332510072	3.2238369517058043	6.909968408053398	UGDH;MAT2A;TWNK
Protein Localization To Microtubule Cytoskeleton (GO:0072698)	3/8	0.1172556309223978	0.5396970332510072	3.2238369517058043	6.909968408053398	DIAPH1;MAPRE1;MAPRE2
Regulation Of DNA-templated Transcription Initiation (GO:2000142)	3/8	0.1172556309223978	0.5396970332510072	3.2238369517058043	6.909968408053398	FOSL1;JUN;PPM1D
Regulation Of Calcium Ion Import Across Plasma Membrane (GO:1905664)	3/8	0.1172556309223978	0.5396970332510072	3.2238369517058043	6.909968408053398	PRNP;PPP3R1;RAMP3
Regulation Of Epithelial Cell Apoptotic Process (GO:1904035)	3/8	0.1172556309223978	0.5396970332510072	3.2238369517058043	6.909968408053398	ZFP36;TEK;ZFP36L1
Regulation Of Melanin Biosynthetic Process (GO:0048021)	3/8	0.1172556309223978	0.5396970332510072	3.2238369517058043	6.909968408053398	RAPGEF2;ATP7A;MFSD12
Regulation Of miRNA Metabolic Process (GO:2000628)	3/8	0.1172556309223978	0.5396970332510072	3.2238369517058043	6.909968408053398	DDX5;SMAD3;TGFB1
Regulation Of Toll-Like Receptor 2 Signaling Pathway (GO:0034135)	3/8	0.1172556309223978	0.5396970332510072	3.2238369517058043	6.909968408053398	MFHAS1;TNFAIP3;PJA2
Regulation Of Vesicle Fusion (GO:0031338)	3/8	0.1172556309223978	0.5396970332510072	3.2238369517058043	6.909968408053398	ANXA1;ANXA2;SPHK1
tRNA Transcription (GO:0009304)	3/8	0.1172556309223978	0.5396970332510072	3.2238369517058043	6.909968408053398	GTF3C2;POLR2L;ZFP36L1
Type II Interferon-Mediated Signaling Pathway (GO:0060333)	3/8	0.1172556309223978	0.5396970332510072	3.2238369517058043	6.909968408053398	IFNGR1;IRF1;JAK2
Vascular Associated Smooth Muscle Cell Differentiation (GO:0035886)	3/8	0.1172556309223978	0.5396970332510072	3.2238369517058043	6.909968408053398	EFEMP2;HES1;ENG
Negative Regulation Of Cell-Substrate Adhesion (GO:0010812)	8/32	0.1173722133621558	0.5396970332510072	1.7921847246891651	3.8395856639548085	ADAM15;GCNT2;TBCD;SPOCK1;ACTN4;THBS1;CX3CL1;CORO1C
Secondary Alcohol Metabolic Process (GO:1902652)	8/32	0.1173722133621558	0.5396970332510072	1.7921847246891651	3.8395856639548085	ABCA5;SOAT1;FDX1;LCAT;CLN8;APOL2;IDH3A;PPARD
Negative Regulation Of Protein Localization To Membrane (GO:1905476)	6/22	0.1184288994897857	0.5396970332510072	2.0157497781721383	4.300486251736259	LRPAP1;DAB2;TGFB1;CLTC;PPP2R5A;PICALM
Positive Regulation Of Locomotion (GO:0040017)	6/22	0.1184288994897857	0.5396970332510072	2.0157497781721383	4.300486251736259	TGFB1;CAVIN1;CCL21;PDGFB;STX3;THBS1
Protein Targeting To ER (GO:0045047)	6/22	0.1184288994897857	0.5396970332510072	2.0157497781721383	4.300486251736259	SEC61A1;SPCS3;SRP72;SRPRB;MAN1A1;SEC62
Regulation Of Epidermal Growth Factor-Activated Receptor Activity (GO:0007176)	6/22	0.1184288994897857	0.5396970332510072	2.0157497781721383	4.300486251736259	ERRFI1;SHC1;FBXW7;CBLB;SOCS6;SNX6
Regulation Of Fatty Acid Biosynthetic Process (GO:0042304)	6/22	0.1184288994897857	0.5396970332510072	2.0157497781721383	4.300486251736259	LPGAT1;KLHL25;ELOVL5;MID1IP1;PDK4;ERLIN1
Regulation Of Myelination (GO:0031641)	6/22	0.1184288994897857	0.5396970332510072	2.0157497781721383	4.300486251736259	RNF10;EGR2;PARD3;ITGAX;EIF2AK3;TNFRSF1B
DNA Methylation-Dependent Heterochromatin Formation (GO:0006346)	2/4	0.1187750008353223	0.5396970332510072	5.372010628875111	11.445199318312666	MBD3;SIRT1
G Protein-Coupled Glutamate Receptor Signaling Pathway (GO:0007216)	2/4	0.1187750008353223	0.5396970332510072	5.372010628875111	11.445199318312666	HOMER1;HOMER2
Autocrine Signaling (GO:0035425)	2/4	0.1187750008353223	0.5396970332510072	5.372010628875111	11.445199318312666	HILPDA;S100A9
Biomineral Tissue Development (GO:0031214)	2/4	0.1187750008353223	0.5396970332510072	5.372010628875111	11.445199318312666	FAM20C;FAM20A
Cellular Response To Cold (GO:0070417)	2/4	0.1187750008353223	0.5396970332510072	5.372010628875111	11.445199318312666	EIF2AK3;FOXO1
Cellular Response To Monoamine Stimulus (GO:0071868)	2/4	0.1187750008353223	0.5396970332510072	5.372010628875111	11.445199318312666	NR4A3;TGM2
Enamel Mineralization (GO:0070166)	2/4	0.1187750008353223	0.5396970332510072	5.372010628875111	11.445199318312666	TBX1;FAM20A
Establishment Of Lymphocyte Polarity (GO:0001767)	2/4	0.1187750008353223	0.5396970332510072	5.372010628875111	11.445199318312666	CCL21;SCRIB
Forebrain Neuron Development (GO:0021884)	2/4	0.1187750008353223	0.5396970332510072	5.372010628875111	11.445199318312666	RAPGEF2;PLXNA3
Forebrain Neuron Differentiation (GO:0021879)	2/4	0.1187750008353223	0.5396970332510072	5.372010628875111	11.445199318312666	RAPGEF2;ZSWIM6
Glycerol Transmembrane Transport (GO:0015793)	2/4	0.1187750008353223	0.5396970332510072	5.372010628875111	11.445199318312666	AQP9;AQP3
Glycosylceramide Biosynthetic Process (GO:0046476)	2/4	0.1187750008353223	0.5396970332510072	5.372010628875111	11.445199318312666	B4GALT3;UGCG
Intracellular Oxygen Homeostasis (GO:0032364)	2/4	0.1187750008353223	0.5396970332510072	5.372010628875111	11.445199318312666	EGLN1;HIF1A
Leukocyte Apoptotic Process (GO:0071887)	2/4	0.1187750008353223	0.5396970332510072	5.372010628875111	11.445199318312666	CTSL;PLEKHO2
Negative Regulation Of Acute Inflammatory Response (GO:0002674)	2/4	0.1187750008353223	0.5396970332510072	5.372010628875111	11.445199318312666	SELENOS;GSTP1
Negative Regulation Of Calcium Ion Import (GO:0090281)	2/4	0.1187750008353223	0.5396970332510072	5.372010628875111	11.445199318312666	SLN;TRIM27
Negative Regulation Of Heterochromatin Formation (GO:0031452)	2/4	0.1187750008353223	0.5396970332510072	5.372010628875111	11.445199318312666	PHF1;DYRK1A
Negative Regulation Of Lipoprotein Lipase Activity (GO:0051005)	2/4	0.1187750008353223	0.5396970332510072	5.372010628875111	11.445199318312666	SORT1;HDAC9
Negative Regulation Of Myeloid Cell Apoptotic Process (GO:0033033)	2/4	0.1187750008353223	0.5396970332510072	5.372010628875111	11.445199318312666	MAEA;SELENOS
Negative Regulation Of Sequestering Of Triglyceride (GO:0010891)	2/4	0.1187750008353223	0.5396970332510072	5.372010628875111	11.445199318312666	OSBPL8;PNPLA2
Negative Regulation Of Toll-Like Receptor 2 Signaling Pathway (GO:0034136)	2/4	0.1187750008353223	0.5396970332510072	5.372010628875111	11.445199318312666	MFHAS1;TNFAIP3
Phosphatidylinositol Acyl-Chain Remodeling (GO:0036149)	2/4	0.1187750008353223	0.5396970332510072	5.372010628875111	11.445199318312666	LPGAT1;LCLAT1
Positive Regulation Of NK T Cell Activation (GO:0051135)	2/4	0.1187750008353223	0.5396970332510072	5.372010628875111	11.445199318312666	IL18;JAK2
Positive Regulation Of NK T Cell Proliferation (GO:0051142)	2/4	0.1187750008353223	0.5396970332510072	5.372010628875111	11.445199318312666	IL18;JAK2
Positive Regulation Of T-helper 2 Cell Differentiation (GO:0045630)	2/4	0.1187750008353223	0.5396970332510072	5.372010628875111	11.445199318312666	IL18;RARA
Positive Regulation Of Interleukin-5 Production (GO:0032754)	2/4	0.1187750008353223	0.5396970332510072	5.372010628875111	11.445199318312666	PDE4D;RARA
Positive Regulation Of Mast Cell Activation (GO:0033005)	2/4	0.1187750008353223	0.5396970332510072	5.372010628875111	11.445199318312666	NR4A3;NECTIN2
Positive Regulation Of Natural Killer Cell Proliferation (GO:0032819)	2/4	0.1187750008353223	0.5396970332510072	5.372010628875111	11.445199318312666	IL18;JAK2
Positive Regulation Of Toll-Like Receptor 2 Signaling Pathway (GO:0034137)	2/4	0.1187750008353223	0.5396970332510072	5.372010628875111	11.445199318312666	MFHAS1;PJA2
Protein Localization To Perinuclear Region Of Cytoplasm (GO:1905719)	2/4	0.1187750008353223	0.5396970332510072	5.372010628875111	11.445199318312666	HOOK2;SQSTM1
Protein Targeting To Vacuole Involved In Autophagy (GO:0071211)	2/4	0.1187750008353223	0.5396970332510072	5.372010628875111	11.445199318312666	HSPA8;SQSTM1
Regulation Of Alpha-Beta T Cell Differentiation (GO:0046637)	2/4	0.1187750008353223	0.5396970332510072	5.372010628875111	11.445199318312666	PNP;SH3RF1
Regulation Of Anion Channel Activity (GO:0010359)	2/4	0.1187750008353223	0.5396970332510072	5.372010628875111	11.445199318312666	PRNP;TCAF2
Regulation Of Axon Guidance (GO:1902667)	2/4	0.1187750008353223	0.5396970332510072	5.372010628875111	11.445199318312666	YTHDF1;VEGFA
Regulation Of Cardiac Muscle Hypertrophy In Response To Stress (GO:1903242)	2/4	0.1187750008353223	0.5396970332510072	5.372010628875111	11.445199318312666	LMNA;FOXO1
Regulation Of Growth Hormone Secretion (GO:0060123)	2/4	0.1187750008353223	0.5396970332510072	5.372010628875111	11.445199318312666	CHD7;SELENOT
Regulation Of Keratinocyte Apoptotic Process (GO:1902172)	2/4	0.1187750008353223	0.5396970332510072	5.372010628875111	11.445199318312666	ZFP36;ZFP36L1
Regulation Of Microglial Cell Migration (GO:1904139)	2/4	0.1187750008353223	0.5396970332510072	5.372010628875111	11.445199318312666	CSF1;CX3CL1
Regulation Of Nitric Oxide Mediated Signal Transduction (GO:0010749)	2/4	0.1187750008353223	0.5396970332510072	5.372010628875111	11.445199318312666	THBS1;VEGFA
Regulation Of Phospholipase A2 Activity (GO:0032429)	2/4	0.1187750008353223	0.5396970332510072	5.372010628875111	11.445199318312666	ANXA1;PLAA
Regulation Of Relaxation Of Cardiac Muscle (GO:1901897)	2/4	0.1187750008353223	0.5396970332510072	5.372010628875111	11.445199318312666	PDE4D;PDE4B
Regulation Of Rhodopsin Mediated Signaling Pathway (GO:0022400)	2/4	0.1187750008353223	0.5396970332510072	5.372010628875111	11.445199318312666	GRK4;NMT1
Regulation Of Type B Pancreatic Cell Proliferation (GO:0061469)	2/4	0.1187750008353223	0.5396970332510072	5.372010628875111	11.445199318312666	NR4A1;NR4A3
Venous Blood Vessel Morphogenesis (GO:0048845)	2/4	0.1187750008353223	0.5396970332510072	5.372010628875111	11.445199318312666	ENG;VEGFA
Zymogen Inhibition (GO:0097341)	2/4	0.1187750008353223	0.5396970332510072	5.372010628875111	11.445199318312666	CAST;XIAP
Endodermal Cell Differentiation (GO:0035987)	7/27	0.11877871003865342	0.5396970332510072	1.8815801154016867	4.008693446454341	LAMB3;CTR9;COL6A1;ITGA7;ITGAV;LAMB1;ITGA5
Negative Regulation Of Intracellular Steroid Hormone Receptor Signaling Pathway (GO:0033144)	7/27	0.11877871003865342	0.5396970332510072	1.8815801154016867	4.008693446454341	HEYL;DAB2;CRY1;SIRT1;CNOT9;STRN3;SMARCA4
Negative Regulation Of Cellular Component Organization (GO:0051129)	14/64	0.11969733031608182	0.5433249300793231	1.5062154942119323	3.1973776372409715	RUBCN;HSPA8;LRSAM1;HSPA5;TERF2;VEGFA;DNAJB1;SLN;DNAJA4;HSF1;PACSIN3;CRYAB;HSPA1B;HSPA1A
Protein Modification By Small Protein Conjugation (GO:0032446)	58/318	0.12035530181346012	0.545763610329642	1.202710822329351	2.5465081181828997	FBH1;UBE2D3;SMC5;SH3RF1;ANKRD9;HERC4;RNF115;TRIM4;ZMIZ1;ZMIZ2;TRIM27;ELOC;ARRDC4;ATG3;FBXW5;ANAPC7;FBXW7;NSMCE3;MUL1;UBE2E2;LMO7;FBXO10;RANGAP1;SIRT1;KLHL41;PJA2;TRAF7;NSMCE4A;NFX1;UBA52;ZNF598;TRIM54;TRIM55;KLHL18;VCP;RNF34;CUL1;DTX1;FBXO45;RNF6;DTX4;RCHY1;HDAC9;ZNRF3;RNF139;MARCHF3;RANBP2;EGR2;KLHL25;MIB1;SPSB2;RNF103;NEDD4;MKRN2;UBE2N;TRIM35;UBA2;ASB5
Actin Polymerization Or Depolymerization (GO:0008154)	11/48	0.12187928028088488	0.5510162261498806	1.5988487375770613	3.365135678127182	ENAH;DIAPH1;WDR1;CFL2;FLII;TWF2;MICALL2;TWF1;SPIRE1;JAK2;GAS7
Positive Regulation Of Cellular Metabolic Process (GO:0031325)	11/48	0.12187928028088488	0.5510162261498806	1.5988487375770613	3.365135678127182	CDKN1A;PRELID1;GADD45A;AKR1C1;ZC3H12A;ADIPOQ;PDGFB;SIRT1;TP53;THBS1;IFNAR1
Regulation Of Pathway-Restricted SMAD Protein Phosphorylation (GO:0060393)	11/48	0.12187928028088488	0.5510162261498806	1.5988487375770613	3.365135678127182	SDCBP;TGFB2;DAB2;BMPR2;TGFB1;TGFB3;SNX25;EMILIN1;TGFBR1;ENG;BMPR1A
Regulation Of Interleukin-1 Beta Production (GO:0032651)	13/59	0.12497254704815623	0.5638731389268606	1.5200750759466728	3.161241140443938	EGR1;SERPINB1;GSTP1;HSPB1;TNFAIP3;CX3CL1;PANX1;IFI16;ZC3H12A;PYDC1;MNDA;JAK2;GIT1
Response To Reactive Oxygen Species (GO:0000302)	13/59	0.12497254704815623	0.5638731389268606	1.5200750759466728	3.161241140443938	PLK3;JUN;CHUK;GSTP1;HP;MPV17L2;GLRX2;SIRT1;HIF1A;SOD1;STK25;MPV17;SQSTM1
Regulation Of Cysteine-Type Endopeptidase Activity Involved In Apoptotic Process (GO:0043281)	15/70	0.1257972989299829	0.567028502953592	1.467139096983195	3.0415017163833653	USP47;XIAP;DHCR24;KLF4;SIRT1;THBS1;SH3RF1;VEGFA;MYC;ARL6IP5;TNFSF10;CYCS;FNIP1;CD44;NKX3-1
Carboxylic Acid Transport (GO:0046942)	10/43	0.12639522089293473	0.5680246457822643	1.6294949494949496	3.3703522030486632	SLC36A1;ABCC1;SLC38A1;SLC16A1;SLC16A6;SLC17A5;SLC3A2;SLC16A9;SLC7A1;SLC16A5
Erythrocyte Differentiation (GO:0030218)	10/43	0.12639522089293473	0.5680246457822643	1.6294949494949496	3.3703522030486632	HSPA9;MFHAS1;CASP3;CEBPG;JAK2;LYAR;SH2B3;PTPN2;HIPK2;VEGFA
Insulin Receptor Signaling Pathway (GO:0008286)	10/43	0.12639522089293473	0.5680246457822643	1.6294949494949496	3.3703522030486632	BCAR3;GSK3A;SHC1;PDK4;IGF2;IRS2;PIK3R1;FOXO1;BCAR1;PTPN2
Endosomal Transport (GO:0016197)	32/167	0.1305950854330521	0.5842580551897398	1.276361460203471	2.5982299207411734	TMEM87A;STX12;TINAGL1;WIPF3;CLTC;GOSR1;CLEC16A;VPS26C;ARHGAP1;CORO1C;AP5M1;BLOC1S2;CHMP1B;MICALL2;STX5;VPS54;DENND5A;TRIM27;RAB11FIP3;YKT6;SNX6;SPAG9;SORT1;EPS15L1;EHD1;PREPL;RAB35;TMCC1;RAB17;SQSTM1;PICALM;ARF6
SMAD Protein Signal Transduction (GO:0060395)	9/38	0.13075298735428134	0.5842580551897398	1.6686376935921199	3.3947521606278004	JUN;TGFB2;SMAD3;TGFB1;ZMIZ1;TGFB3;ZMIZ2;ATOH8;HIPK2
Positive Regulation Of ATP-dependent Activity (GO:0032781)	9/38	0.13075298735428134	0.5842580551897398	1.6686376935921199	3.3947521606278004	VMP1;DNAJB1;PLSCR1;DNAJB11;HNRNPU;ATP1B3;ATP1B1;PFN1;PFN2
Regulation Of JUN Kinase Activity (GO:0043506)	9/38	0.13075298735428134	0.5842580551897398	1.6686376935921199	3.3947521606278004	DNAJA1;PTPN1;DUSP10;GSTP1;TRAF6;TRAF2;FZD10;DUSP16;MAPK8IP1
Skeletal Muscle Tissue Development (GO:0007519)	9/38	0.13075298735428134	0.5842580551897398	1.6686376935921199	3.3947521606278004	MYOG;SELENON;CSRP3;EGR2;MYOD1;MYF6;MSC;KLHL40;KLHL41
Positive Regulation Of Protein Modification By Small Protein Conjugation Or Removal (GO:1903322)	16/76	0.13122136060929762	0.5842580551897398	1.4345811051693405	2.913447164120224	GSK3A;FBXW7;NSMCE3;SPHK1;AXIN1;MUL1;XIAP;PTTG1IP;RCHY1;KLHL40;FKBP1A;TRAF6;ZC3H12A;CRY1;UBQLN1;UBA2
Response To Ionizing Radiation (GO:0010212)	14/65	0.13167352430476795	0.5842580551897398	1.4765596354303074	2.993620889372626	CDKN1A;ANXA1;GADD45A;USP28;SIRT1;INIP;COP1;IFI16;EEF1D;MYC;UIMC1;TNKS1BP1;NABP1;TP53
Wound Healing (GO:0042060)	14/65	0.13167352430476795	0.5842580551897398	1.4765596354303074	2.993620889372626	MACF1;TGFB2;SMAD3;ITGB3;SLC11A1;MYOF;PDGFA;TGFBR1;SYT7;CHMP1B;C6ORF89;MYH9;PLPP3;ARL8B
T Cell Homeostasis (GO:0043029)	4/13	0.13414285805948906	0.5842580551897398	2.3882978723404253	4.79773204232008	PPP2CA;TNFSF14;ZC3H8;JAK3
Androgen Receptor Signaling Pathway (GO:0030521)	4/13	0.13414285805948906	0.5842580551897398	2.3882978723404253	4.79773204232008	DDX5;ZMIZ1;PLPP1;NKX3-1
Carboxylic Acid Biosynthetic Process (GO:0046394)	4/13	0.13414285805948906	0.5842580551897398	2.3882978723404253	4.79773204232008	NANP;UGDH;CDO1;FADS1
Cellular Response To Arsenic-Containing Substance (GO:0071243)	4/13	0.13414285805948906	0.5842580551897398	2.3882978723404253	4.79773204232008	VCP;HSF1;MKNK2;ZC3H12A
Cotranslational Protein Targeting To Membrane (GO:0006613)	4/13	0.13414285805948906	0.5842580551897398	2.3882978723404253	4.79773204232008	SRP19;SEC61A1;SRP72;SEC62
Dolichol Metabolic Process (GO:0019348)	4/13	0.13414285805948906	0.5842580551897398	2.3882978723404253	4.79773204232008	DPM2;ALG8;ALG3;MPDU1
Establishment Of Apical/Basal Cell Polarity (GO:0035089)	4/13	0.13414285805948906	0.5842580551897398	2.3882978723404253	4.79773204232008	MSN;SCRIB;EZR;MYO9A
Growth Hormone Receptor Signaling Pathway (GO:0060396)	4/13	0.13414285805948906	0.5842580551897398	2.3882978723404253	4.79773204232008	PTPN1;PIK3R1;JAK2;JAK3
Intracellular Monoatomic Ion Homeostasis (GO:0006873)	4/13	0.13414285805948906	0.5842580551897398	2.3882978723404253	4.79773204232008	LETM1;P2RY2;SLC39A10;LETM2
Mesoderm Formation (GO:0001707)	4/13	0.13414285805948906	0.5842580551897398	2.3882978723404253	4.79773204232008	ITGB1;BMPR2;ITGB3;SCX
Negative Regulation Of DNA Damage Response, Signal Transduction By P53 Class Mediator (GO:0043518)	4/13	0.13414285805948906	0.5842580551897398	2.3882978723404253	4.79773204232008	DYRK1A;PTTG1IP;SIRT1;CD44
Negative Regulation Of Cell Migration Involved In Sprouting Angiogenesis (GO:0090051)	4/13	0.13414285805948906	0.5842580551897398	2.3882978723404253	4.79773204232008	HDAC5;PDCD10;KLF4;THBS1
Negative Regulation Of Peptide Hormone Secretion (GO:0090278)	4/13	0.13414285805948906	0.5842580551897398	2.3882978723404253	4.79773204232008	MIDN;KCNJ11;KCNB1;FOXO1
Positive Regulation Of Sprouting Angiogenesis (GO:1903672)	4/13	0.13414285805948906	0.5842580551897398	2.3882978723404253	4.79773204232008	TJP1;ITGA5;KLF4;VEGFA
Protein Localization To Chromosome, Telomeric Region (GO:0070198)	4/13	0.13414285805948906	0.5842580551897398	2.3882978723404253	4.79773204232008	PINX1;TERF2IP;TERF2;ATR
Receptor Catabolic Process (GO:0032801)	4/13	0.13414285805948906	0.5842580551897398	2.3882978723404253	4.79773204232008	TGFB1;ZNRF3;NEDD4;SNX25
Regulation Of IRE1-mediated Unfolded Protein Response (GO:1903894)	4/13	0.13414285805948906	0.5842580551897398	2.3882978723404253	4.79773204232008	PTPN1;FICD;HSPA5;DNAJB9
Regulation Of cAMP-dependent Protein Kinase Activity (GO:2000479)	4/13	0.13414285805948906	0.5842580551897398	2.3882978723404253	4.79773204232008	PKIA;RAPGEF2;PKIG;SIRT1
Regulation Of Monocyte Differentiation (GO:0045655)	4/13	0.13414285805948906	0.5842580551897398	2.3882978723404253	4.79773204232008	CDK6;CSF1;MYC;ZFP36L1
Regulation Of Nervous System Process (GO:0031644)	4/13	0.13414285805948906	0.5842580551897398	2.3882978723404253	4.79773204232008	TMEM108;NPTX2;BEGAIN;DLGAP4
Regulation Of Response To Cytokine Stimulus (GO:0060759)	4/13	0.13414285805948906	0.5842580551897398	2.3882978723404253	4.79773204232008	MAPK7;IRAK1;KLF4;SH2B3
Response To Chemokine (GO:1990868)	4/13	0.13414285805948906	0.5842580551897398	2.3882978723404253	4.79773204232008	RIPOR2;DUSP1;ZC3H12A;SH2B3
Response To Muscle Stretch (GO:0035994)	4/13	0.13414285805948906	0.5842580551897398	2.3882978723404253	4.79773204232008	CSRP3;CDH2;TCAP;SLC9A1
Spliceosomal tri-snRNP Complex Assembly (GO:0000244)	4/13	0.13414285805948906	0.5842580551897398	2.3882978723404253	4.79773204232008	TSSC4;CD2BP2;PRPF19;SRSF10
Anterograde Axonal Transport (GO:0008089)	8/33	0.1347536515307346	0.5846653153267285	1.7203552397868562	3.4481199997043768	BLOC1S4;RAB21;BLOC1S6;BLOC1S2;HSPB1;MAPK8IP3;SOD1;ARL8B
Microtubule Polymerization (GO:0046785)	8/33	0.1347536515307346	0.5846653153267285	1.7203552397868562	3.4481199997043768	MAP7D3;SSNA1;ZNF207;SLAIN2;TUBG2;TUBG1;CKAP5;NDEL1
Regulation Of Protein Import Into Nucleus (GO:0042306)	8/33	0.1347536515307346	0.5846653153267285	1.7203552397868562	3.4481199997043768	SMAD3;TGFB1;BAG3;ZC3H12A;CHP1;FLNA;PIK3R1;RAN
Regulation Of Wound Healing (GO:0061041)	8/33	0.1347536515307346	0.5846653153267285	1.7203552397868562	3.4481199997043768	ITGB1;ANXA1;TNFRSF12A;PLAU;ALOX5;TNFAIP3;SRSF6;CRK
Negative Regulation Of Amide Metabolic Process (GO:0034249)	17/82	0.13606146034238165	0.5852302799389022	1.4070372783703144	2.8065449107806972	NANOS1;ZNF540;RTN3;PRNP;BTG2;SPHK1;EIF4A3;DAPK3;EIF2AK3;PUS7;TOB1;SYNCRIP;ILF3;GGA3;RNF139;IGF2BP2;CNOT9
Positive Regulation Of Protein-Containing Complex Assembly (GO:0031334)	17/82	0.13606146034238165	0.5852302799389022	1.4070372783703144	2.8065449107806972	VCP;HSP90AA1;TGFB1;MED9;RHOC;VEGFA;RAP1B;PPP2CA;GNL3L;PSMC6;DHX33;PIEZO1;FNIP1;TP53;FNIP2;FERMT2;ATR
BMP Signaling Pathway (GO:0030509)	11/49	0.13607186384011397	0.5852302799389022	1.5566450586225458	3.104840838114951	TMEM100;FAM83G;DDX5;TGFB2;BMPR2;TGFB1;TGFB3;CHRD;SCX;ENG;BMPR1A
Microtubule Cytoskeleton Organization Involved In Mitosis (GO:1902850)	11/49	0.13607186384011397	0.5852302799389022	1.5566450586225458	3.104840838114951	GPSM2;SUN2;PLK3;PLK2;BCCIP;SBDS;TUBG2;TUBG1;PCNT;CKAP5;RAN
Positive Regulation Of Developmental Process (GO:0051094)	37/197	0.1370010734392663	0.5852302799389022	1.2454003598740442	2.475565136690408	UTP25;SMARCD1;HDAC2;SMARCB1;BMPR2;HSP90AB1;PDGFB;SCX;ZDHHC6;FOXO6;MIEF2;VLDLR;MIEF1;CORO1C;GJA1;PPP1R13L;BCL7C;BCL7B;KDR;SOX8;SOX9;DNM1L;MARCHF5;NCOA1;SS18;XBP1;MUL1;SIRT1;SMARCA4;VEGFA;BMP1;DLG5;AGO2;SPIRE1;BMPR1A;FGFR1;B4GALT5
Establishment Of Mitotic Spindle Localization (GO:0040001)	7/28	0.13805862929985385	0.5852302799389022	1.791833111407013	3.547967234379324	GPSM1;ITGB1;GPSM2;GJA1;DYNLT1;MAPRE1;NDEL1
Lamellipodium Organization (GO:0097581)	7/28	0.13805862929985385	0.5852302799389022	1.791833111407013	3.547967234379324	ITGB1;CYFIP1;ABLIM2;CTTN;MYO9B;WHAMM;VCL
Negative Regulation Of Fat Cell Differentiation (GO:0045599)	7/28	0.13805862929985385	0.5852302799389022	1.791833111407013	3.547967234379324	SMAD3;TGFB1;LRP3;SIRT1;TRIB2;FOXO1;FERMT2
Negative Regulation Of Osteoblast Differentiation (GO:0045668)	7/28	0.13805862929985385	0.5852302799389022	1.791833111407013	3.547967234379324	CDK6;TNFAIP6;NOCT;CHRD;CRIM1;SOX9;HDAC9
Positive Regulation Of Myeloid Leukocyte Differentiation (GO:0002763)	7/28	0.13805862929985385	0.5852302799389022	1.791833111407013	3.547967234379324	CSF1;TRAF6;HSF1;LIF;PRKCA;ZFP36L1;RUNX1
Regulation Of Blood Circulation (GO:1903522)	7/28	0.13805862929985385	0.5852302799389022	1.791833111407013	3.547967234379324	CYP2J2;CAMK2D;DES;DMPK;HSPB7;BDKRB2;ECE1
Regulation Of Cardiac Muscle Contraction (GO:0055117)	7/28	0.13805862929985385	0.5852302799389022	1.791833111407013	3.547967234379324	PDE4D;ZC3H12A;PDE4B;STC1;SCN5A;ATP1B1;SLC9A1
Regulation Of Phosphatidylinositol 3-Kinase Activity (GO:0043551)	7/28	0.13805862929985385	0.5852302799389022	1.791833111407013	3.547967234379324	FGR;RUBCN;TGFB1;CCL21;PDGFB;PIK3R1;TEK
Regulation Of Sodium Ion Transport (GO:0002028)	7/28	0.13805862929985385	0.5852302799389022	1.791833111407013	3.547967234379324	NEDD4;SLMAP;SIK1;SCN5A;SCN3B;SNTA1;YWHAH
Regulation Of Spindle Assembly (GO:0090169)	7/28	0.13805862929985385	0.5852302799389022	1.791833111407013	3.547967234379324	GPSM2;SPAG5;CHMP1B;HNRNPU;RNF4;HSPA1B;HSPA1A
Regulation Of Ubiquitin-Protein Transferase Activity (GO:0051438)	7/28	0.13805862929985385	0.5852302799389022	1.791833111407013	3.547967234379324	ARRDC4;BAG5;FBXW7;FEM1B;ARRDC3;AXIN1;UBE2N
Protein Polyubiquitination (GO:0000209)	39/209	0.1389633134070252	0.5852302799389022	1.235580157321821	2.438473428332208	LRSAM1;RNF34;CBFB;UBE2D3;CUL1;TNFAIP3;FBXO45;RNF6;PRPF19;RNF4;UBE2J1;TRIM8;RNF115;RNF114;UBE2Q1;UBE2Q2;TRIM27;MARCHF5;ARRDC4;ANAPC7;MUL1;UBE2E2;UBE2QL1;TRAF2;UBE2G2;UBE2A;RNF146;RNF144B;UBE2W;UBOX5;UBE2R2;TRAF3;NEDD4;TRAF6;TRAF5;UBE2N;BLMH;TRIM38;ZNF598
N-glycan Processing (GO:0006491)	5/18	0.13959464064536337	0.5852302799389022	2.0670305304451646	4.070008911366511	MAN2A1;ST8SIA2;ST8SIA4;MAN1A1;GANC
RNA-templated DNA Biosynthetic Process (GO:0006278)	5/18	0.13959464064536337	0.5852302799389022	2.0670305304451646	4.070008911366511	HSP90AA1;HSP90AB1;PINX1;TERF2IP;TNKS1BP1
Ameboidal-Type Cell Migration (GO:0001667)	5/18	0.13959464064536337	0.5852302799389022	2.0670305304451646	4.070008911366511	NANOS1;PKN3;FAT2;IQGAP1;AMOTL1
Cardiac Conduction System Development (GO:0003161)	5/18	0.13959464064536337	0.5852302799389022	2.0670305304451646	4.070008911366511	GJA1;HEY1;SCN5A;MSC;BMPR1A
Negative Regulation Of Protein Dephosphorylation (GO:0035308)	5/18	0.13959464064536337	0.5852302799389022	2.0670305304451646	4.070008911366511	PPP1R15A;FKBP1A;MFHAS1;ENSA;TIPRL
Regulation Of Anoikis (GO:2000209)	5/18	0.13959464064536337	0.5852302799389022	2.0670305304451646	4.070008911366511	ITGB1;PTRH2;PDK4;SIK1;ITGA5
Regulation Of Cardiac Muscle Cell Proliferation (GO:0060043)	5/18	0.13959464064536337	0.5852302799389022	2.0670305304451646	4.070008911366511	PIM1;TGFBR1;VGLL4;RUNX1;BMPR1A
Regulation Of Cellular Response To Transforming Growth Factor Beta Stimulus (GO:1903844)	5/18	0.13959464064536337	0.5852302799389022	2.0670305304451646	4.070008911366511	EID2;SMAD3;TGFB1;LATS2;ENG
Regulation Of Membrane Protein Ectodomain Proteolysis (GO:0051043)	5/18	0.13959464064536337	0.5852302799389022	2.0670305304451646	4.070008911366511	PACSIN3;TIMP3;TIMP1;TNFRSF1B;SH3D19
Regulation Of Transferase Activity (GO:0051338)	5/18	0.13959464064536337	0.5852302799389022	2.0670305304451646	4.070008911366511	PPP1R3F;BAG5;SPINDOC;FEM1B;PINX1
Response To Hexose (GO:0009746)	5/18	0.13959464064536337	0.5852302799389022	2.0670305304451646	4.070008911366511	EIF2B4;SELENOS;IRS2;SELENOT;THBS1
Telomere Maintenance Via Telomerase (GO:0007004)	5/18	0.13959464064536337	0.5852302799389022	2.0670305304451646	4.070008911366511	HSP90AA1;HSP90AB1;PINX1;TERF2IP;TNKS1BP1
Protein Autophosphorylation (GO:0046777)	28/145	0.13960783948771435	0.5852302799389022	1.2882547559966915	2.5364678919235937	DDR1;SMG1;CAMK2D;GRK5;IRAK1;MKNK2;KDR;PIM1;RIOK2;MAP3K9;JAK2;PAK2;CDKL5;DAPK3;DYRK1A;EIF2AK3;FGR;HCK;MAPKAPK3;STK25;STK17B;MAPKAPK2;FAM20C;SIK1;SIK2;TEK;ATR;FGFR1
Cellular Response To cAMP (GO:0071320)	6/23	0.14006174804111748	0.5852302799389022	1.8970196774361918	3.7289182664244787	RAP1B;RAP1A;AQP9;RAPGEF2;EZR;ZFP36L1
Maintenance Of Blood-Brain Barrier (GO:0035633)	6/23	0.14006174804111748	0.5852302799389022	1.8970196774361918	3.7289182664244787	ITGB1;TJP1;GJA1;CLDN12;LAMC1;VCL
Negative Regulation Of G2/M Transition Of Mitotic Cell Cycle (GO:0010972)	6/23	0.14006174804111748	0.5852302799389022	1.8970196774361918	3.7289182664244787	USP47;PINX1;UIMC1;RBBP8;NABP1;INIP
Negative Regulation Of Signaling Receptor Activity (GO:2000272)	6/23	0.14006174804111748	0.5852302799389022	1.8970196774361918	3.7289182664244787	ERRFI1;RAMP3;CNRIP1;CBLB;SOCS6;SNX6
Positive Regulation Of Fibroblast Proliferation (GO:0048146)	6/23	0.14006174804111748	0.5852302799389022	1.8970196774361918	3.7289182664244787	CDKN1A;CDK6;MYC;SPHK1;PDGFB;PDGFA
Positive Regulation Of mRNA Processing (GO:0050685)	6/23	0.14006174804111748	0.5852302799389022	1.8970196774361918	3.7289182664244787	DAZAP1;SNW1;NCBP2;TRA2B;TRA2A;RBMX
Positive Regulation Of Release Of Cytochrome C From Mitochondria (GO:0090200)	6/23	0.14006174804111748	0.5852302799389022	1.8970196774361918	3.7289182664244787	MLLT11;MOAP1;TNFSF10;PLAUR;DNM1L;TP53
Regulation Of Platelet Aggregation (GO:0090330)	6/23	0.14006174804111748	0.5852302799389022	1.8970196774361918	3.7289182664244787	CTSG;EMILIN1;PRKCA;JAK2;SH2B3;PRKG1
Response To Nutrient Levels (GO:0031667)	6/23	0.14006174804111748	0.5852302799389022	1.8970196774361918	3.7289182664244787	KCNB1;PRKAG2;FLNB;RICTOR;PRKAB1;PPARD
Stress Granule Assembly (GO:0034063)	6/23	0.14006174804111748	0.5852302799389022	1.8970196774361918	3.7289182664244787	DAZAP2;YTHDF1;YTHDF2;OGFOD1;G3BP2;UBAP2L
Protein Complex Oligomerization (GO:0051259)	18/88	0.14039416242496566	0.5860775700122528	1.3834331591691091	2.716096211753789	FKRP;HOMER1;SLC31A1;TWNK;JMJD6;SLC9A1;COMP;EHD1;LETM1;UGDH;MAT2A;ZC3H12A;G3BP2;BEND3;DNM1L;RBMX;CUTC;BOK
Regulation Of Phosphatidylinositol 3-Kinase Signaling (GO:0014066)	16/77	0.142793754084796	0.595544799093508	1.4109464948423482	2.746201310191635	DDR1;TGFB2;IL18;PDGFB;PDGFA;SIRT1;FGR;SELP;NEDD4;KDR;PIP5K1A;SOX9;TEK;JAK2;NKX3-1;FGFR1
Neuron Differentiation (GO:0030182)	22/111	0.14378031960433701	0.5969565923196029	1.3301703969234169	2.5798238539024747	RTN3;MTPN;MAP2K1;TGFB2;XBP1;BCCIP;FZD8;ACSL4;FZD10;WNT9A;TGFBR1;RUNX1;VEGFA;NR4A2;UGCG;UGDH;WNT11;CASP3;SPOCK1;IER2;SOX4;CDK5R1
Protein Targeting To Membrane (GO:0006612)	14/66	0.14429692959669743	0.5969565923196029	1.448044386601822	2.8032431954949124	SRP19;ATG3;ICMT;RAB3IP;ZDHHC23;ZDHHC6;VPS37A;SEC61A1;SDCBP;ZDHHC18;MYO1C;ZDHHC9;PARD3;SEC62
Regulation Of Interleukin-8 Production (GO:0032677)	14/66	0.14429692959669743	0.5969565923196029	1.448044386601822	2.8032431954949124	RAB1A;ANXA1;ANXA4;OTUD7B;KLF4;TMSB4X;DDIT3;BCL3;CHI3L1;FFAR2;CD14;CD58;HSPA1B;HSPA1A
tRNA Modification (GO:0006400)	14/66	0.14429692959669743	0.5969565923196029	1.448044386601822	2.8032431954949124	SSB;TYW5;PUS7;FTSJ1;OSGEP;ALKBH8;GON7;CTU2;QTRT2;YRDC;CTU1;LCMT2;DUS1L;DUS3L
Myeloid Leukocyte Differentiation (GO:0002573)	12/55	0.14432350750926823	0.5969565923196029	1.5007448481337415	2.904988679884824	BATF3;SBNO2;SOCS1;CSF1;IFI16;IL31RA;LIF;MYH9;SIRT1;RUNX1;EPHA2;VEGFA
Protein-Containing Complex Assembly (GO:0065003)	52/287	0.14623585728553426	0.5969565923196029	1.192267961763799	2.292176289577341	SRP19;HSP90AB1;GPAA1;CLTC;LAMC1;CX3CL1;OTUD6B;ZC3H12A;SOX9;DNM1L;BOK;NCK1;HSP90AA1;DBNL;DNAAF3;DNAAF2;AXIN1;TRAPPC2B;TRAF2;EID2;SHQ1;NPC1;PARD3;TCP1;TP53;PSMD11;PEF1;MIS12;HIGD1A;NAPG;SLC9A1;SLC9A3R2;HSF1;HES1;PPARGC1A;SMAD3;TGFB1;SLC31A1;HSPA4;TRAPPC4;MID1IP1;ADRM1;TBCD;CHCHD10;TBCA;FKBP1A;PSMG3;TCAP;SRPRB;FERMT2;HSPA1A;PICALM
Regulation Of Neuron Apoptotic Process (GO:0043523)	17/83	0.14742781665643967	0.5969565923196029	1.385603696348235	2.6526227195100116	SRPK2;EGR1;PRNP;TGFB2;EGLN3;TGFB3;KCNB1;NGF;SOD1;DDIT3;CLCF1;CCL2;PPARGC1A;CRLF1;SNX6;CPEB4;CDK5R1
Ceramide Metabolic Process (GO:0006672)	9/39	0.1476352617902072	0.5969565923196029	1.6128831630386495	3.085462417021754	PLA2G15;PPP2CA;SPTLC2;DEGS1;SGMS2;SPTSSA;PLPP3;CLN8;PLPP1
Cholesterol Transport (GO:0030301)	9/39	0.1476352617902072	0.5969565923196029	1.6128831630386495	3.085462417021754	STX12;LIMA1;NPC1;SOAT1;ABCA5;AKR1C1;LIPG;OSBPL2;LCAT
Negative Regulation Of Hydrolase Activity (GO:0051346)	9/39	0.1476352617902072	0.5969565923196029	1.6128831630386495	3.085462417021754	GPSM1;EGLN1;MAPK7;FICD;CHP1;FZD10;RRP1B;TERF2;CTSB
Positive Regulation Of Nucleocytoplasmic Transport (GO:0046824)	9/39	0.1476352617902072	0.5969565923196029	1.6128831630386495	3.085462417021754	SMAD3;TGFB1;BAG3;NCBP2;NEDD4;ZC3H12A;FLNA;PIK3R1;RAN
Protein Deacetylation (GO:0006476)	9/39	0.1476352617902072	0.5969565923196029	1.6128831630386495	3.085462417021754	MBD3;HDAC5;HDAC2;MORF4L2;FLNA;MSL3;HDAC9;SIRT1;GATAD2A
Regulation Of Cell-Substrate Adhesion (GO:0010810)	9/39	0.1476352617902072	0.5969565923196029	1.6128831630386495	3.085462417021754	PDGFB;GCNT2;TBCD;MYADM;SPOCK1;JAK2;CX3CL1;CORO1C;LIMS1
Organonitrogen Compound Biosynthetic Process (GO:1901566)	20/100	0.1477836248079087	0.5969565923196029	1.3450892857142858	2.571818878326626	HACD1;TYW5;ABHD3;ELOVL5;SPHK1;GSTP1;LCAT;SGMS2;HACD3;NANP;SPTLC2;DEGS1;LCMT2;KDSR;SPTSSA;LARGE1;PLPP3;CDO1;PLPP1;B4GALT5
Negative Regulation Of Protein Modification Process (GO:0031400)	15/72	0.14994471652114588	0.5969565923196029	1.4154260930723244	2.6857548889747482	PPP1R15A;PRNP;CDKN1A;TGFB1;SIRT1;CORO1C;MFHAS1;IBTK;ENSA;ZC3H12A;MYADM;CHP1;TERF2IP;PLPP3;SNTA1
Regulation Of Protein Secretion (GO:0050708)	15/72	0.14994471652114588	0.5969565923196029	1.4154260930723244	2.6857548889747482	RHBDF1;TGFB2;TGFB1;KCNJ11;TGFB3;SYT7;ALOX5;DPH3;ENSA;ANKRD1;MYO18A;EZR;DNM1L;SLC25A22;ARF6
Regulation Of Intracellular Signal Transduction (GO:1902531)	48/264	0.1512096540195473	0.5969565923196029	1.197106690777577	2.26143984588762	RNF34;TP53RK;FAM13B;JPT2;PAK1IP1;FAM13A;ARHGAP1;HSPB1;AKAP12;GNA13;ARHGAP20;SPRED1;TMSB4X;KDR;PIP5K1A;ANKRD54;GPAT3;RICTOR;ITGAV;PAK2;CMKLR1;PLK3;PLEKHG1;TGFB1;USP2;MYO9B;MYO9A;VAV1;PJA2;VAV2;HIPK2;VEGFA;ARHGAP23;TIAM2;CYLD;DNMBP;RRAGC;TRAF3;TRAF6;BCL3;TRAF5;UBE2N;RHOU;TEK;EZR;SGK1;SQSTM1;CRK
Phosphatidylinositol Biosynthetic Process (GO:0006661)	18/89	0.15155624787877459	0.5969565923196029	1.363835106984458	2.573281965655142	PI4K2B;SMG1;CISH;SACM1L;PIK3R1;SYNJ2;DPM2;INPP4B;SOCS3;ITPKC;EFR3A;SOCS1;TP53INP2;PIP5K1A;PI4KB;SOCS6;SOCS7;PI4K2A
Negative Regulation Of Macromolecule Metabolic Process (GO:0010605)	31/164	0.1528202327183668	0.5969565923196029	1.2547148490337554	2.3569730583177884	HSP90AB1;CITED2;PDGFB;LRP3;HIF1A;PPP2CB;PDCD10;STC2;NOCT;ZC3H12A;ATOH8;KDR;EMILIN1;MARK1;NKX3-1;TGFB2;SMAD3;TGFB1;FBXW7;ZNF281;SETDB2;KLF4;SIRT1;TERF2;VEGFA;SUB1;PTRH2;MYADM;BMPR1A;PICALM;ENG
Regulation Of Gene Expression (GO:0010468)	152/896	0.15298128413406745	0.5969565923196029	1.1036910081410296	2.072113305276329	CSF1;NAB2;JADE1;TNC;SCX;JMJD1C;PRDM2;ETS1;BACH1;ACTG2;FGF6;GJA1;FGF9;MYC;ZC3H12A;KDR;ZNF326;SOX9;FADS1;SOX4;NANOS1;MAP2K1;MBNL2;FBXW7;ZNF281;SLC11A1;DAPK3;TRAPPC2B;POU3F1;ATP1B1;PRKAB1;HIC2;PSPC1;DDIT3;MYADM;EZR;TP53;ZNF274;PDGFB;CREM;HIF1A;ZBTB2;ZFP36L1;HNRNPDL;PDCD10;STC2;RBM12;MSC;PPARGC1A;ZNF146;CD276;MARK1;SRPK2;EGR1;ZFHX3;TGFB2;ZNF141;SMAD3;TGFB1;DENND4A;SETDB2;EIF2AK3;IGF2;HMGA1;MSN;LARP4;…
ATP Metabolic Process (GO:0046034)	8/34	0.15335475589208114	0.5969565923196029	1.6540510998770324	3.101348087559479	HSPA8;TGFB1;PRKAG2;AK4;ATP1B1;NADK;HSPA1B;HSPA1A
Negative Regulation Of Transport (GO:0051051)	8/34	0.15335475589208114	0.5969565923196029	1.6540510998770324	3.101348087559479	RUBCN;YRDC;LRSAM1;ITGB3;ARL6IP5;PACSIN3;ITGAV;CRYAB
Protein Destabilization (GO:0031648)	8/34	0.15335475589208114	0.5969565923196029	1.6540510998770324	3.101348087559479	DAZAP2;UTP25;PRNP;GGA3;RNF139;MUL1;SIRT1;ISOC2
Regulation Of Intracellular Transport (GO:0032386)	8/34	0.15335475589208114	0.5969565923196029	1.6540510998770324	3.101348087559479	PTPN1;SCFD1;RNF139;SPAG5;REEP5;CRYAB;ATP9A;NDEL1
Regulation Of G1/S Transition Of Mitotic Cell Cycle (GO:2000045)	19/95	0.15524501600421758	0.5969565923196029	1.3449352967425257	2.5052791139727173	ANKRD17;SMARCD1;CDKN1A;SMARCB1;ANXA1;JADE1;UBE2E2;KLF4;SMARCA4;PPP2CA;ADAM17;WEE1;ADAMTS1;BCL7C;BCL7B;CDK2AP2;PSME2;CCL2;ZNF655
DNA Damage Response, Signal Transduction Resulting In Transcription (GO:0042772)	3/9	0.1561565066372812	0.5969565923196029	2.686309260079752	4.988198335421075	RPS27L;TP53;HIPK2
Rap Protein Signal Transduction (GO:0032486)	3/9	0.1561565066372812	0.5969565923196029	2.686309260079752	4.988198335421075	RAP1B;RAP1A;RAPGEF2
Adherens Junction Assembly (GO:0034333)	3/9	0.1561565066372812	0.5969565923196029	2.686309260079752	4.988198335421075	TBCD;PAK2;VCL
Amino Sugar Biosynthetic Process (GO:0046349)	3/9	0.1561565066372812	0.5969565923196029	2.686309260079752	4.988198335421075	NANP;GNPDA1;GFPT2
Angiogenesis Involved In Wound Healing (GO:0060055)	3/9	0.1561565066372812	0.5969565923196029	2.686309260079752	4.988198335421075	ITGB3;KDR;VEGFA
Cell-Cell Junction Maintenance (GO:0045217)	3/9	0.1561565066372812	0.5969565923196029	2.686309260079752	4.988198335421075	TJP1;MYADM;FERMT2
Cellular Response To Interleukin-4 (GO:0071353)	3/9	0.1561565066372812	0.5969565923196029	2.686309260079752	4.988198335421075	XBP1;IL4R;JAK3
Cellular Response To Nitrogen Levels (GO:0043562)	3/9	0.1561565066372812	0.5969565923196029	2.686309260079752	4.988198335421075	GABARAPL1;MAP1LC3B;MAP1LC3C
Cellular Response To Nitrogen Starvation (GO:0006995)	3/9	0.1561565066372812	0.5969565923196029	2.686309260079752	4.988198335421075	GABARAPL1;MAP1LC3B;MAP1LC3C
Cellular Response To Superoxide (GO:0071451)	3/9	0.1561565066372812	0.5969565923196029	2.686309260079752	4.988198335421075	PRDX1;ATP7A;SOD1
Glycerolipid Metabolic Process (GO:0046486)	3/9	0.1561565066372812	0.5969565923196029	2.686309260079752	4.988198335421075	PLA2G15;PIP5K1A;DGKZ
Icosanoid Secretion (GO:0032309)	3/9	0.1561565066372812	0.5969565923196029	2.686309260079752	4.988198335421075	ANXA1;PNPLA8;BDKRB2
Lipid Oxidation (GO:0034440)	3/9	0.1561565066372812	0.5969565923196029	2.686309260079752	4.988198335421075	ALOX5;ADIPOQ;PPARGC1A
Membrane Depolarization (GO:0051899)	3/9	0.1561565066372812	0.5969565923196029	2.686309260079752	4.988198335421075	SCN5A;SCN3B;YWHAH
Mitral Valve Morphogenesis (GO:0003183)	3/9	0.1561565066372812	0.5969565923196029	2.686309260079752	4.988198335421075	BMPR2;SOX4;BMPR1A
Negative Regulation Of NLRP3 Inflammasome Complex Assembly (GO:1900226)	3/9	0.1561565066372812	0.5969565923196029	2.686309260079752	4.988198335421075	HSPA8;CSNK1A1;PYDC1
Negative Regulation Of Coagulation (GO:0050819)	3/9	0.1561565066372812	0.5969565923196029	2.686309260079752	4.988198335421075	PROCR;THBD;TFPI
Negative Regulation Of Complement Activation (GO:0045916)	3/9	0.1561565066372812	0.5969565923196029	2.686309260079752	4.988198335421075	CR1;CD59;CD55
Negative Regulation Of Glucose Transmembrane Transport (GO:0010829)	3/9	0.1561565066372812	0.5969565923196029	2.686309260079752	4.988198335421075	GSK3A;SELENOS;PEA15
Negative Regulation Of Sprouting Angiogenesis (GO:1903671)	3/9	0.1561565066372812	0.5969565923196029	2.686309260079752	4.988198335421075	ALOX5;THBS1;EPN1
Negative Regulation Of Vascular Endothelial Growth Factor Receptor Signaling Pathway (GO:0030948)	3/9	0.1561565066372812	0.5969565923196029	2.686309260079752	4.988198335421075	PTPN1;NEDD4;EMILIN1
Nerve Growth Factor Signaling Pathway (GO:0038180)	3/9	0.1561565066372812	0.5969565923196029	2.686309260079752	4.988198335421075	RAP1A;RAPGEF2;NGF
Neurotransmitter Receptor Transport To Postsynaptic Membrane (GO:0098969)	3/9	0.1561565066372812	0.5969565923196029	2.686309260079752	4.988198335421075	SCRIB;STX3;RAB11A
Nucleoside Phosphate Biosynthetic Process (GO:1901293)	3/9	0.1561565066372812	0.5969565923196029	2.686309260079752	4.988198335421075	PNP;NME2;AK4
Positive Regulation Of G Protein-Coupled Receptor Signaling Pathway (GO:0045745)	3/9	0.1561565066372812	0.5969565923196029	2.686309260079752	4.988198335421075	LRPAP1;GSK3A;PRKCA
Positive Regulation Of T-helper Cell Differentiation (GO:0045624)	3/9	0.1561565066372812	0.5969565923196029	2.686309260079752	4.988198335421075	NFKBIZ;IL18;RARA
Positive Regulation Of Actin Nucleation (GO:0051127)	3/9	0.1561565066372812	0.5969565923196029	2.686309260079752	4.988198335421075	CYFIP1;NCKAP1;WHAMM
Positive Regulation Of Branching Involved In Ureteric Bud Morphogenesis (GO:0090190)	3/9	0.1561565066372812	0.5969565923196029	2.686309260079752	4.988198335421075	SOX8;SOX9;VEGFA
Positive Regulation Of Mitochondrial Membrane Permeability (GO:0035794)	3/9	0.1561565066372812	0.5969565923196029	2.686309260079752	4.988198335421075	GSK3A;CHCHD10;BOK
Positive Regulation Of Purine Nucleotide Biosynthetic Process (GO:1900373)	3/9	0.1561565066372812	0.5969565923196029	2.686309260079752	4.988198335421075	VCP;TMSB4X;PPARGC1A
Positive Regulation Of Receptor Recycling (GO:0001921)	3/9	0.1561565066372812	0.5969565923196029	2.686309260079752	4.988198335421075	RAMP3;ECE1;SCRIB
Protein Localization To Synapse (GO:0035418)	3/9	0.1561565066372812	0.5969565923196029	2.686309260079752	4.988198335421075	ILF3;STAU1;NRXN2
Regulation Of ER To Golgi Vesicle-Mediated Transport (GO:0060628)	3/9	0.1561565066372812	0.5969565923196029	2.686309260079752	4.988198335421075	SCFD1;RNF139;STX18
Regulation Of T-helper 17 Cell Differentiation (GO:2000319)	3/9	0.1561565066372812	0.5969565923196029	2.686309260079752	4.988198335421075	NFKBIZ;ZC3H12A;JUNB
Regulation Of Actin Filament Depolymerization (GO:0030834)	3/9	0.1561565066372812	0.5969565923196029	2.686309260079752	4.988198335421075	LIMA1;MTPN;WDR1
Regulation Of Amyloid Precursor Protein Biosynthetic Process (GO:0042984)	3/9	0.1561565066372812	0.5969565923196029	2.686309260079752	4.988198335421075	BACE2;SOAT1;AGO2
Regulation Of Endocytic Recycling (GO:2001135)	3/9	0.1561565066372812	0.5969565923196029	2.686309260079752	4.988198335421075	EHD1;ARHGAP1;ATP9A
Regulation Of Hormone Secretion (GO:0046883)	3/9	0.1561565066372812	0.5969565923196029	2.686309260079752	4.988198335421075	LIF;FFAR2;SNX6
Regulation Of Leukocyte Adhesion To Vascular Endothelial Cell (GO:1904994)	3/9	0.1561565066372812	0.5969565923196029	2.686309260079752	4.988198335421075	NFAT5;IRAK1;TRAF6
Regulation Of Lipid Kinase Activity (GO:0043550)	3/9	0.1561565066372812	0.5969565923196029	2.686309260079752	4.988198335421075	EEF1A2;PPP2R5A;PIK3R1
Regulation Of Retinoic Acid Receptor Signaling Pathway (GO:0048385)	3/9	0.1561565066372812	0.5969565923196029	2.686309260079752	4.988198335421075	SNW1;CTBP2;EZH2
Removal Of Superoxide Radicals (GO:0019430)	3/9	0.1561565066372812	0.5969565923196029	2.686309260079752	4.988198335421075	PRDX1;ATP7A;SOD1
Response To Laminar Fluid Shear Stress (GO:0034616)	3/9	0.1561565066372812	0.5969565923196029	2.686309260079752	4.988198335421075	MAPK7;KLF4;SREBF2
Response To Sterol (GO:0036314)	3/9	0.1561565066372812	0.5969565923196029	2.686309260079752	4.988198335421075	TGFB1;INSIG1;TGFBR1
Secondary Palate Development (GO:0062009)	3/9	0.1561565066372812	0.5969565923196029	2.686309260079752	4.988198335421075	TGFB2;WNT11;TGFB3
Water Transport (GO:0006833)	3/9	0.1561565066372812	0.5969565923196029	2.686309260079752	4.988198335421075	AQP9;TNPO1;AQP3
Centromeric Sister Chromatid Cohesion (GO:0070601)	1/1	0.15703142763307376	0.5969565923196029	Infinity	Infinity	NAA50
Positive Regulation Of Peptidyl-Serine Phosphorylation Of STAT Protein (GO:0033141)	1/1	0.15703142763307376	0.5969565923196029	Infinity	Infinity	LIF
Regulation Of NK T Cell Activation (GO:0051133)	1/1	0.15703142763307376	0.5969565923196029	Infinity	Infinity	HSPH1
Regulation Of Peptidyl-Serine Phosphorylation Of STAT Protein (GO:0033139)	1/1	0.15703142763307376	0.5969565923196029	Infinity	Infinity	LIF
Regulation Of Serine-Type Endopeptidase Activity (GO:1900003)	1/1	0.15703142763307376	0.5969565923196029	Infinity	Infinity	CR1
Reproductive System Development (GO:0061458)	1/1	0.15703142763307376	0.5969565923196029	Infinity	Infinity	TBX3
Cellular Response To Mechanical Stimulus (GO:0071260)	10/45	0.15818999470144857	0.5969565923196029	1.5361269841269842	2.832554363785896	TNFSF14;GADD45A;IRF1;PIEZO1;TNFRSF10B;SOX9;LTBR;MAP3K14;SLC9A1;TNFRSF1A
Positive Regulation Of Actin Filament Bundle Assembly (GO:0032233)	10/45	0.15818999470144857	0.5969565923196029	1.5361269841269842	2.832554363785896	WNT11;TGFB3;SYNPO2;LPAR1;RHOC;PFN1;CX3CL1;TGFBR1;FERMT2;PFN2
Regulation Of Phagocytosis (GO:0050764)	10/45	0.15818999470144857	0.5969565923196029	1.5361269841269842	2.832554363785896	FGR;HCK;PLSCR1;SLC11A1;SPHK1;ADIPOQ;ITGAV;LYAR;SYT7;TGM2
Cellular Response To Hydrogen Peroxide (GO:0070301)	7/29	0.15874790341278022	0.5969565923196029	1.7102449259573094	3.1475994913300758	OSER1;MAPK7;ANXA1;PLEKHA1;TNFAIP3;CYP1B1;SIRT1
Establishment Of Spindle Orientation (GO:0051294)	7/29	0.15874790341278022	0.5969565923196029	1.7102449259573094	3.1475994913300758	GPSM1;ITGB1;GPSM2;GJA1;DYNLT1;MAPRE1;NDEL1
Extrinsic Apoptotic Signaling Pathway Via Death Domain Receptors (GO:0008625)	7/29	0.15874790341278022	0.5969565923196029	1.7102449259573094	3.1475994913300758	MOAP1;SORT1;BLOC1S2;TNFRSF10B;NGF;DEDD;TNFRSF1A
Maturation Of SSU-rRNA From Tricistronic rRNA Transcript (SSU-rRNA, 5.8S rRNA, LSU-rRNA) (GO:0000462)	7/29	0.15874790341278022	0.5969565923196029	1.7102449259573094	3.1475994913300758	UTP25;NOP14;UTP3;BMS1;NGDN;DHX37;DCAF13
Negative Regulation Of Blood Vessel Endothelial Cell Migration (GO:0043537)	7/29	0.15874790341278022	0.5969565923196029	1.7102449259573094	3.1475994913300758	HDAC5;ANGPT2;TGFB1;PDCD10;GADD45A;KLF4;THBS1
Negative Regulation Of Cell Cycle G1/S Phase Transition (GO:1902807)	7/29	0.15874790341278022	0.5969565923196029	1.7102449259573094	3.1475994913300758	CDKN1A;WEE1;JADE1;CDK2AP2;CCL2;ZNF655;KLF4
Negative Regulation Of Protein Secretion (GO:0050709)	7/29	0.15874790341278022	0.5969565923196029	1.7102449259573094	3.1475994913300758	RHBDF1;MIDN;KCNJ11;KCNB1;DPH3;RAB11FIP3;FOXO1
Proteoglycan Biosynthetic Process (GO:0030166)	7/29	0.15874790341278022	0.5969565923196029	1.7102449259573094	3.1475994913300758	EXT1;UGDH;BMPR2;B3GAT3;CSGALNACT2;FAM20B;PXYLP1
Regulation Of Protein Autophosphorylation (GO:0031952)	7/29	0.15874790341278022	0.5969565923196029	1.7102449259573094	3.1475994913300758	ERRFI1;PDGFB;PDGFA;CHP1;TNKS1BP1;VEGFA;ENG
Skeletal Muscle Organ Development (GO:0060538)	7/29	0.15874790341278022	0.5969565923196029	1.7102449259573094	3.1475994913300758	MYOG;CSRP3;DES;MYOD1;MYF6;LARGE1;MSC
Cell-Cell Junction Assembly (GO:0007043)	12/56	0.15895836042017886	0.5969565923196029	1.466515690714979	2.6970880644723576	TJP1;GJA1;ARVCF;WDR1;CDH2;CLDN12;CTNNA1;TBCD;PRKCA;RHOC;PAK2;VCL
Vesicle Organization (GO:0016050)	17/84	0.15930131369965037	0.5969565923196029	1.3648099227447248	2.507098254118665	PLEKHF2;PI4K2B;SRPX;STX12;ANXA2;SAR1A;SORT1;TRAPPC4;GOSR1;TRAPPC2B;SNX11;SYT7;HOOK2;STX5;SQSTM1;PI4K2A;PICALM
Cellular Response To Acid Chemical (GO:0071229)	6/24	0.16336765472848702	0.5969565923196029	1.7914818101153505	3.245720873596699	XBP1;RRAGC;SESN2;LAMTOR4;VEGFA;CPEB4
Negative Regulation Of Catalytic Activity (GO:0043086)	6/24	0.16336765472848702	0.5969565923196029	1.7914818101153505	3.245720873596699	SLN;HP;TIMP1;SIRT1;NES;TP53
Positive Regulation Of Protein Import Into Nucleus (GO:0042307)	6/24	0.16336765472848702	0.5969565923196029	1.7914818101153505	3.245720873596699	SMAD3;TGFB1;ZC3H12A;FLNA;PIK3R1;RAN
Primary Neural Tube Formation (GO:0014020)	6/24	0.16336765472848702	0.5969565923196029	1.7914818101153505	3.245720873596699	CSRP3;TGFB2;TGFB1;MTHFD1L;SCRIB;PHACTR4
Purine Ribonucleotide Catabolic Process (GO:0009154)	6/24	0.16336765472848702	0.5969565923196029	1.7914818101153505	3.245720873596699	PNP;ENTPD4;FITM2;AMPD3;HPRT1;NUDT4
Tube Closure (GO:0060606)	6/24	0.16336765472848702	0.5969565923196029	1.7914818101153505	3.245720873596699	CSRP3;TGFB2;TGFB1;MTHFD1L;SCRIB;PHACTR4
Transcription By RNA Polymerase II (GO:0006366)	33/177	0.16357805421269123	0.5969565923196029	1.2336102379883251	2.2334081678657345	NFAT5;CBFB;CTR9;GLIS3;DTX1;ZC3H8;GTF2E2;POLR2A;NOCT;POLR2E;RPRD1B;E2F3;ELOC;POLR2H;PKNOX1;PPARGC1A;POLR2L;NCOA1;XBP1;ZNF141;ANXA2;NFYA;NCBP2;ADRM1;EAF2;MED27;NFX1;SUB1;MED20;RARA;TAF7;NCBP3;RBMX
DNA Damage Response, Signal Transduction By P53 Class Mediator Resulting In Cell Cycle Arrest (GO:0006977)	4/14	0.16564998338839673	0.5969565923196029	2.149290780141844	3.8641631476549683	PLK3;CDKN1A;PLK2;TP53
Cholesterol Efflux (GO:0033344)	4/14	0.16564998338839673	0.5969565923196029	2.149290780141844	3.8641631476549683	STX12;ABCA5;NPC1;SOAT1
Detection Of Mechanical Stimulus (GO:0050982)	4/14	0.16564998338839673	0.5969565923196029	2.149290780141844	3.8641631476549683	CSRP3;CDH2;PIEZO1;TCAP
Dolichol-Linked Oligosaccharide Biosynthetic Process (GO:0006488)	4/14	0.16564998338839673	0.5969565923196029	2.149290780141844	3.8641631476549683	ALG8;ALG3;DHDDS;MPDU1
Extrinsic Apoptotic Signaling Pathway In Absence Of Ligand (GO:0097192)	4/14	0.16564998338839673	0.5969565923196029	2.149290780141844	3.8641631476549683	MOAP1;GSK3A;ITGAV;BOK
Lipoprotein Biosynthetic Process (GO:0042158)	4/14	0.16564998338839673	0.5969565923196029	2.149290780141844	3.8641631476549683	UGCG;WDR45B;WIPI1;ATG12
Mammary Gland Development (GO:0030879)	4/14	0.16564998338839673	0.5969565923196029	2.149290780141844	3.8641631476549683	TGFB3;JAK2;TBX3;VEGFA
Melanosome Transport (GO:0032402)	4/14	0.16564998338839673	0.5969565923196029	2.149290780141844	3.8641631476549683	BLOC1S6;RAB17;BBS5;RAB11A
Microvillus Assembly (GO:0030033)	4/14	0.16564998338839673	0.5969565923196029	2.149290780141844	3.8641631476549683	RAP1B;RAP1A;RAPGEF2;EZR
Muscle Tissue Morphogenesis (GO:0060415)	4/14	0.16564998338839673	0.5969565923196029	2.149290780141844	3.8641631476549683	TBX1;EFEMP2;ANKRD1;TCAP
Negative Regulation Of Anoikis (GO:2000811)	4/14	0.16564998338839673	0.5969565923196029	2.149290780141844	3.8641631476549683	ITGB1;PTRH2;PDK4;ITGA5
Negative Regulation Of Endoplasmic Reticulum Stress-Induced Intrinsic Apoptotic Signaling Pathway (GO:1902236)	4/14	0.16564998338839673	0.5969565923196029	2.149290780141844	3.8641631476549683	PTPN1;XBP1;SELENOS;HSPA1A
Negative Regulation Of Insulin Secretion (GO:0046676)	4/14	0.16564998338839673	0.5969565923196029	2.149290780141844	3.8641631476549683	MIDN;KCNJ11;KCNB1;FOXO1
Negative Regulation Of Reproductive Process (GO:2000242)	4/14	0.16564998338839673	0.5969565923196029	2.149290780141844	3.8641631476549683	GJA1;DUSP1;TIMP1;NKX3-1
Neural Crest Cell Differentiation (GO:0014033)	4/14	0.16564998338839673	0.5969565923196029	2.149290780141844	3.8641631476549683	FAM172A;PEF1;SOX8;KBTBD8
Pigment Granule Transport (GO:0051904)	4/14	0.16564998338839673	0.5969565923196029	2.149290780141844	3.8641631476549683	BLOC1S6;RAB17;BBS5;RAB11A
Polarized Epithelial Cell Differentiation (GO:0030859)	4/14	0.16564998338839673	0.5969565923196029	2.149290780141844	3.8641631476549683	MSN;SCRIB;EZR;MYO9A
Positive Chemotaxis (GO:0050918)	4/14	0.16564998338839673	0.5969565923196029	2.149290780141844	3.8641631476549683	PTPRJ;SCRIB;CX3CL1;VEGFA
Positive Regulation Of Cell Adhesion Mediated By Integrin (GO:0033630)	4/14	0.16564998338839673	0.5969565923196029	2.149290780141844	3.8641631476549683	TGFB2;CCL21;LIF;PIEZO1
Positive Regulation Of Cell Migration Involved In Sprouting Angiogenesis (GO:0090050)	4/14	0.16564998338839673	0.5969565923196029	2.149290780141844	3.8641631476549683	ANXA1;KDR;HDAC9;VEGFA
Positive Regulation Of Homotypic Cell-Cell Adhesion (GO:0034112)	4/14	0.16564998338839673	0.5969565923196029	2.149290780141844	3.8641631476549683	PLAUR;CTSG;EMILIN1;JAK2
Positive Regulation Of Lipid Catabolic Process (GO:0050996)	4/14	0.16564998338839673	0.5969565923196029	2.149290780141844	3.8641631476549683	IRS2;FLNB;ABHD5;PNPLA2
Positive Regulation Of Macrophage Migration (GO:1905523)	4/14	0.16564998338839673	0.5969565923196029	2.149290780141844	3.8641631476549683	CSF1;THBS1;CX3CL1;CMKLR1
Positive Regulation Of Smooth Muscle Cell Migration (GO:0014911)	4/14	0.16564998338839673	0.5969565923196029	2.149290780141844	3.8641631476549683	NR4A3;FGF9;PDGFB;S100A11
Positive Regulation Of Vascular Endothelial Growth Factor Production (GO:0010575)	4/14	0.16564998338839673	0.5969565923196029	2.149290780141844	3.8641631476549683	TGFB1;EIF2AK3;CYP1B1;HIF1A
Regulation Of Rac Protein Signal Transduction (GO:0035020)	4/14	0.16564998338839673	0.5969565923196029	2.149290780141844	3.8641631476549683	AUTS2;ARHGAP17;ARHGAP24;ARF6
Regulation Of Cellular Response To Growth Factor Stimulus (GO:0090287)	4/14	0.16564998338839673	0.5969565923196029	2.149290780141844	3.8641631476549683	XIAP;PCSK6;ZDHHC17;FSTL3
Regulation Of Cholesterol Biosynthetic Process (GO:0045540)	4/14	0.16564998338839673	0.5969565923196029	2.149290780141844	3.8641631476549683	MBTPS1;ERLIN1;SREBF2;SOD1
Regulation Of Epithelial Cell Differentiation (GO:0030856)	4/14	0.16564998338839673	0.5969565923196029	2.149290780141844	3.8641631476549683	MAFG;MAFF;SOX9;APOLD1
Regulation Of Execution Phase Of Apoptosis (GO:1900117)	4/14	0.16564998338839673	0.5969565923196029	2.149290780141844	3.8641631476549683	ZC3H12A;TP53BP2;TP53;BOK
Regulation Of Inflammatory Response To Antigenic Stimulus (GO:0002861)	4/14	0.16564998338839673	0.5969565923196029	2.149290780141844	3.8641631476549683	FGR;HCK;PLK2;MKRN2
Regulation Of Nuclear-Transcribed mRNA poly(A) Tail Shortening (GO:0060211)	4/14	0.16564998338839673	0.5969565923196029	2.149290780141844	3.8641631476549683	BTG2;ZFP36;TENT4A;TOB1
Regulation Of Protein Kinase C Signaling (GO:0090036)	4/14	0.16564998338839673	0.5969565923196029	2.149290780141844	3.8641631476549683	DGKD;WNT11;MYADM;VEGFA
Regulation Of Synaptic Vesicle Exocytosis (GO:2000300)	4/14	0.16564998338839673	0.5969565923196029	2.149290780141844	3.8641631476549683	RAP1B;PREPL;RIMS4;RAP1A
Regulation Of Tissue Remodeling (GO:0034103)	4/14	0.16564998338839673	0.5969565923196029	2.149290780141844	3.8641631476549683	TGFB1;IL18;SYT7;RUNX1
Regulation Of Transforming Growth Factor Beta Production (GO:0071634)	4/14	0.16564998338839673	0.5969565923196029	2.149290780141844	3.8641631476549683	TGFB2;SMAD3;ITGAV;HIF1A
Triglyceride Biosynthetic Process (GO:0019432)	4/14	0.16564998338839673	0.5969565923196029	2.149290780141844	3.8641631476549683	DGAT2;LPGAT1;DGAT1;GPAT3
Vasculature Development (GO:0001944)	4/14	0.16564998338839673	0.5969565923196029	2.149290780141844	3.8641631476549683	ERRFI1;BMPR2;FBXW7;SOX18
Cell Morphogenesis Involved In Differentiation (GO:0000904)	5/19	0.16632439739256907	0.5969565923196029	1.9192271143490656	3.4427387631249027	YTHDF2;ACTN1;TBCD;SIPA1L3;EPHA2
Endoplasmic Reticulum Calcium Ion Homeostasis (GO:0032469)	5/19	0.16632439739256907	0.5969565923196029	1.9192271143490656	3.4427387631249027	CAMK2D;CCDC47;RAP1GDS1;SELENOK;TGM2
Negative Regulation Of Blood Coagulation (GO:0030195)	5/19	0.16632439739256907	0.5969565923196029	1.9192271143490656	3.4427387631249027	THBD;PLAU;PDGFB;PDGFA;TFPI
Negative Regulation Of Endothelial Cell Apoptotic Process (GO:2000352)	5/19	0.16632439739256907	0.5969565923196029	1.9192271143490656	3.4427387631249027	MAPK7;KDR;TNFAIP3;TEK;ICAM1
Negative Regulation Of Signaling (GO:0023057)	5/19	0.16632439739256907	0.5969565923196029	1.9192271143490656	3.4427387631249027	PTPN1;HSP90AB1;UBASH3B;ADIPOQ;LIF
Negative Regulation Of Telomere Maintenance Via Telomerase (GO:0032211)	5/19	0.16632439739256907	0.5969565923196029	1.9192271143490656	3.4427387631249027	GNL3L;PINX1;HNRNPU;HNRNPC;TERF2
Nuclear-Transcribed mRNA poly(A) Tail Shortening (GO:0000289)	5/19	0.16632439739256907	0.5969565923196029	1.9192271143490656	3.4427387631249027	ZFP36;SAMD4A;SAMD4B;TNKS1BP1;CNOT9
Positive Regulation Of mRNA Splicing, Via Spliceosome (GO:0048026)	5/19	0.16632439739256907	0.5969565923196029	1.9192271143490656	3.4427387631249027	DAZAP1;SNW1;TRA2B;TRA2A;RBMX
Protein Localization To Cell Junction (GO:1902414)	5/19	0.16632439739256907	0.5969565923196029	1.9192271143490656	3.4427387631249027	TJP1;ILF3;STAU1;PAK2;FERMT2
Regulation Of Calcium Ion Transmembrane Transport (GO:1903169)	5/19	0.16632439739256907	0.5969565923196029	1.9192271143490656	3.4427387631249027	PRNP;DIAPH1;CAMK2D;UBASH3B;CBARP
Regulation Of Vasoconstriction (GO:0019229)	5/19	0.16632439739256907	0.5969565923196029	1.9192271143490656	3.4427387631249027	BMPR2;BDKRB2;ADM;ECE1;ATP2B1
Cytoskeleton Organization (GO:0007010)	19/96	0.166649074541479	0.5969565923196029	1.3273584960331948	2.3784472680635984	MAST4;MAST2;RHOG;TNFAIP3;FITM2;LARP4;SIPA1L3;DIAPH1;STRIP2;DES;FMNL2;PALLD;PACSIN3;CCL2;RHOU;RICTOR;NECTIN2;MARK1;SH3D19
Regulation Of Response To External Stimulus (GO:0032101)	19/96	0.166649074541479	0.5969565923196029	1.3273584960331948	2.3784472680635984	ANXA1;IL1R1;TNC;XIAP;CX3CL1;FGR;CYLD;HCK;SBNO2;IL1RL2;GRK4;TRAF3;TMSB4X;IRF1;ALOX5;NMT1;JAK2;CD55;BRD4
Cholesterol Metabolic Process (GO:0008203)	11/51	0.16695491700530501	0.5969565923196029	1.4785682525566919	2.6466836894049517	ACLY;SOAT1;ABCA5;INSIG1;FDX1;LCAT;DHCR24;CLN8;LBR;PPARD;APOL2
Monocarboxylic Acid Transport (GO:0015718)	11/51	0.16695491700530501	0.5969565923196029	1.4785682525566919	2.6466836894049517	SLC5A6;SLC16A1;SLC6A8;FABP5;ABCB4;AKR1C1;SLC16A6;SLC16A9;SLC16A5;PPARD;SLC27A4
Positive Regulation Of Proteasomal Ubiquitin-Dependent Protein Catabolic Process (GO:0032436)	16/79	0.16756540818833215	0.5969565923196029	1.3659281894576012	2.4400688579389476	PLK3;GSK3A;VCP;CSNK1A1;AXIN1;RCHY1;KLHL40;SH3RF1;NKD2;RNF144B;COP1;DAB2;UBQLN1;TRIB2;HSPA1B;HSPA1A
RNA Processing (GO:0006396)	32/172	0.17109604342822463	0.5969565923196029	1.230264170300077	2.1720685745389736	PDCD7;FASTKD2;GEMIN2;SRSF1;HNRNPU;HNRNPR;TENT4A;PPP2CA;SYNCRIP;ARVCF;DHX15;PPARGC1A;IVNS1ABP;SRPK2;RBM39;NCBP2;LSM1;DNTTIP2;USB1;SRPK1;PRPF4;SFPQ;RRAGC;HNRNPH1;HNRNPA2B1;FASTKD5;MPHOSPH10;SRSF4;SRSF5;HNRNPC;HNRNPH3;SRSF7
Hemopoiesis (GO:0030097)	17/85	0.17166925650878934	0.5969565923196029	1.3446277307177887	2.369483598401378	CD164;TGFB2;TGFB1;YTHDF2;PDGFB;RUNX1;FSTL3;SNRK;THPO;IFI16;MKNK2;KDR;SBDS;TEK;CDK13;TP53;SH2B3
Positive Regulation Of Cell Growth (GO:0030307)	17/85	0.17166925650878934	0.5969565923196029	1.3446277307177887	2.369483598401378	MACF1;USP47;MTPN;TGFB2;CDKL5;SPHK1;TWF2;DERL2;NGF;TGFBR1;SDCBP;ADAM17;PLAA;RICTOR;S100A9;S100A8;EIF4G2
Protein Transport (GO:0015031)	50/279	0.1716873888345358	0.5969565923196029	1.1759766049516884	2.0721648120883116	ARF4;ARF1;LRSAM1;CLTC;ARHGAP1;VLDLR;ARL5B;CHMP1B;ARL6IP5;TIMM17A;ARL5A;YWHAH;ARRDC4;SEC13;ARRDC3;ARFGAP3;ZDHHC17;PREPL;CTTN;RAB35;TXNIP;MYH9;VAMP5;ARF6;MACF1;STX12;RAB1A;RAMP3;RAB5C;SAR1A;STXBP2;VPS26C;DNAJC27;NAPG;RAB21;SCFD1;GGA3;GRPEL1;STX5;STX3;SEC31A;SNX6;HSPA9;NGFR;TVP23B;SEPTIN9;EHD1;VMP1;RAB18;RAB17
Phosphatidylcholine Metabolic Process (GO:0046470)	8/35	0.1731044636594668	0.5969565923196029	1.5926583777383068	2.7932998710169943	PLA2G15;LPGAT1;ABHD4;ABHD3;PNPLA8;PLA2G2A;LCAT;PLB1
Positive Regulation Of Catalytic Activity (GO:0043085)	8/35	0.1731044636594668	0.5969565923196029	1.5926583777383068	2.7932998710169943	B3GAT3;MID1IP1;FDX1;IGF2;ATP7A;SLC5A3;PHACTR4;SOD1
Monoatomic Cation Homeostasis (GO:0055080)	12/57	0.17431479495973043	0.5969565923196029	1.4338078291814946	2.504708068541053	LETM1;SELENON;SLC12A4;SLC11A1;SLC39A10;XIAP;FAM20A;ATP7A;CUTC;LETM2;SLC9B2;PICALM
Regulation Of Cell-Matrix Adhesion (GO:0001952)	12/57	0.17431479495973043	0.5969565923196029	1.4338078291814946	2.504708068541053	MACF1;CDK6;CSF1;ADAM15;CCL21;PLAU;DAPK3;THBS1;CX3CL1;VCL;CORO1C;SLC9A1
Autophagy Of Mitochondrion (GO:0000422)	10/46	0.175433341109873	0.5969565923196029	1.4933333333333334	2.59914088890461	FUNDC2;ATG3;MAP1LC3B;GABARAPL1;MAP1LC3C;WDR45B;ATG4B;WIPI1;SQSTM1;ATG12
Regulation Of Stress-Activated MAPK Cascade (GO:0032872)	10/46	0.175433341109873	0.5969565923196029	1.4933333333333334	2.59914088890461	MAP2K1;TGFB2;PDCD10;STK25;MYC;GSTP1;ARL6IP5;MAPK8IP3;FOXO1;MAPK8IP1
Mitotic Spindle Organization (GO:0007052)	15/74	0.17640273305583123	0.5969565923196029	1.3672190555282926	2.372105430831836	GPSM2;SUN2;PLK3;VCP;PLK2;BCCIP;TUBG2;TUBG1;CKAP5;RAB11A;ZNF207;SBDS;FLNA;PCNT;RAN
Golgi Disassembly (GO:0090166)	2/5	0.17785899797710794	0.5969565923196029	3.5810451727192207	6.183620562725445	PLK3;STX5
IRE1-mediated Unfolded Protein Response (GO:0036498)	2/5	0.17785899797710794	0.5969565923196029	3.5810451727192207	6.183620562725445	PTPN1;XBP1
PERK-mediated Unfolded Protein Response (GO:0036499)	2/5	0.17785899797710794	0.5969565923196029	3.5810451727192207	6.183620562725445	DDIT3;EIF2AK3
R-loop Processing (GO:0062176)	2/5	0.17785899797710794	0.5969565923196029	3.5810451727192207	6.183620562725445	SRPK2;NFAT5
SA Node Cell Action Potential (GO:0086015)	2/5	0.17785899797710794	0.5969565923196029	3.5810451727192207	6.183620562725445	SCN5A;SCN3B
Activation Of Cysteine-Type Endopeptidase Activity Involved In Apoptotic Process By Cytochrome C (GO:0008635)	2/5	0.17785899797710794	0.5969565923196029	3.5810451727192207	6.183620562725445	CYCS;BOK
Adherens Junction Maintenance (GO:0034334)	2/5	0.17785899797710794	0.5969565923196029	3.5810451727192207	6.183620562725445	TJP1;FERMT2
Anterograde Axonal Protein Transport (GO:0099641)	2/5	0.17785899797710794	0.5969565923196029	3.5810451727192207	6.183620562725445	HSPB1;MAPK8IP3
Axo-Dendritic Protein Transport (GO:0099640)	2/5	0.17785899797710794	0.5969565923196029	3.5810451727192207	6.183620562725445	HSPB1;MAPK8IP3
Cell Surface Pattern Recognition Receptor Signaling Pathway (GO:0002752)	2/5	0.17785899797710794	0.5969565923196029	3.5810451727192207	6.183620562725445	FCN3;FFAR2
Cellular Heat Acclimation (GO:0070370)	2/5	0.17785899797710794	0.5969565923196029	3.5810451727192207	6.183620562725445	HSPA1B;HSPA1A
Cellular Response To Interferon-Alpha (GO:0035457)	2/5	0.17785899797710794	0.5969565923196029	3.5810451727192207	6.183620562725445	PDE12;IFNAR1
Cochlea Morphogenesis (GO:0090103)	2/5	0.17785899797710794	0.5969565923196029	3.5810451727192207	6.183620562725445	TBX1;SOX9
Dermatan Sulfate Proteoglycan Metabolic Process (GO:0050655)	2/5	0.17785899797710794	0.5969565923196029	3.5810451727192207	6.183620562725445	DSEL;CSGALNACT2
Enteric Nervous System Development (GO:0048484)	2/5	0.17785899797710794	0.5969565923196029	3.5810451727192207	6.183620562725445	SOX8;PHACTR4
Establishment Of Centrosome Localization (GO:0051660)	2/5	0.17785899797710794	0.5969565923196029	3.5810451727192207	6.183620562725445	PARD3;EZR
fatty-acyl-CoA Catabolic Process (GO:0036115)	2/5	0.17785899797710794	0.5969565923196029	3.5810451727192207	6.183620562725445	ACOT7;FITM2
Fructose Transmembrane Transport (GO:0015755)	2/5	0.17785899797710794	0.5969565923196029	3.5810451727192207	6.183620562725445	SLC2A9;SLC2A8
Ganglioside Catabolic Process (GO:0006689)	2/5	0.17785899797710794	0.5969565923196029	3.5810451727192207	6.183620562725445	HEXB;NEU1
Glandular Epithelial Cell Development (GO:0002068)	2/5	0.17785899797710794	0.5969565923196029	3.5810451727192207	6.183620562725445	CDK6;CDH2
Glomerulus Vasculature Development (GO:0072012)	2/5	0.17785899797710794	0.5969565923196029	3.5810451727192207	6.183620562725445	ANGPT2;TEK
Heat Acclimation (GO:0010286)	2/5	0.17785899797710794	0.5969565923196029	3.5810451727192207	6.183620562725445	HSPA1B;HSPA1A
Interleukin-3-Mediated Signaling Pathway (GO:0038156)	2/5	0.17785899797710794	0.5969565923196029	3.5810451727192207	6.183620562725445	IL3RA;JAK2
Interleukin-4-Mediated Signaling Pathway (GO:0035771)	2/5	0.17785899797710794	0.5969565923196029	3.5810451727192207	6.183620562725445	IL4R;JAK3
Lymphocyte Apoptotic Process (GO:0070227)	2/5	0.17785899797710794	0.5969565923196029	3.5810451727192207	6.183620562725445	CASP7;EBF4
Macrophage Derived Foam Cell Differentiation (GO:0010742)	2/5	0.17785899797710794	0.5969565923196029	3.5810451727192207	6.183620562725445	TGFB1;SOAT1
Myeloid Leukocyte Mediated Immunity (GO:0002444)	2/5	0.17785899797710794	0.5969565923196029	3.5810451727192207	6.183620562725445	ADAM17;SERPINB9
Negative Regulation Of Amyloid Precursor Protein Biosynthetic Process (GO:0042985)	2/5	0.17785899797710794	0.5969565923196029	3.5810451727192207	6.183620562725445	BACE2;AGO2
Negative Regulation Of Cell Cycle G2/M Phase Transition (GO:1902750)	2/5	0.17785899797710794	0.5969565923196029	3.5810451727192207	6.183620562725445	USP47;PINX1
Negative Regulation Of Cellular Response To Hypoxia (GO:1900038)	2/5	0.17785899797710794	0.5969565923196029	3.5810451727192207	6.183620562725445	HYOU1;ENO1
Negative Regulation Of Endoplasmic Reticulum Calcium Ion Concentration (GO:0032471)	2/5	0.17785899797710794	0.5969565923196029	3.5810451727192207	6.183620562725445	RAP1GDS1;TGM2
Negative Regulation Of Glial Cell Proliferation (GO:0060253)	2/5	0.17785899797710794	0.5969565923196029	3.5810451727192207	6.183620562725445	RNF10;HES1
Negative Regulation Of Glycogen Biosynthetic Process (GO:0045719)	2/5	0.17785899797710794	0.5969565923196029	3.5810451727192207	6.183620562725445	GSK3A;SELENOS
Negative Regulation Of Glycogen Metabolic Process (GO:0070874)	2/5	0.17785899797710794	0.5969565923196029	3.5810451727192207	6.183620562725445	GSK3A;SELENOS
Negative Regulation Of Lens Fiber Cell Differentiation (GO:1902747)	2/5	0.17785899797710794	0.5969565923196029	3.5810451727192207	6.183620562725445	SPRED1;SPRY1
Negative Regulation Of Protein Localization To Chromatin (GO:0120186)	2/5	0.17785899797710794	0.5969565923196029	3.5810451727192207	6.183620562725445	VCP;RNF4
Negative Regulation Of Ruffle Assembly (GO:1900028)	2/5	0.17785899797710794	0.5969565923196029	3.5810451727192207	6.183620562725445	ARHGAP24;PFN2
Negative Regulation Of Trophoblast Cell Migration (GO:1901164)	2/5	0.17785899797710794	0.5969565923196029	3.5810451727192207	6.183620562725445	GJA1;TIMP1
Nucleotide-Binding Domain, Leucine Rich Repeat Containing Receptor Signaling Pathway (GO:0035872)	2/5	0.17785899797710794	0.5969565923196029	3.5810451727192207	6.183620562725445	RNF34;TNFAIP3
Ornithine Metabolic Process (GO:0006591)	2/5	0.17785899797710794	0.5969565923196029	3.5810451727192207	6.183620562725445	ODC1;AZIN1
Peptidyl-Diphthamide Biosynthetic Process From Peptidyl-Histidine (GO:0017183)	2/5	0.17785899797710794	0.5969565923196029	3.5810451727192207	6.183620562725445	DPH2;DPH3
Peptidyl-Diphthamide Metabolic Process (GO:0017182)	2/5	0.17785899797710794	0.5969565923196029	3.5810451727192207	6.183620562725445	DPH2;DPH3
Positive Regulation Of Antigen Processing And Presentation (GO:0002579)	2/5	0.17785899797710794	0.5969565923196029	3.5810451727192207	6.183620562725445	CCL21;SLC11A1
Positive Regulation Of Behavior (GO:0048520)	2/5	0.17785899797710794	0.5969565923196029	3.5810451727192207	6.183620562725445	NR4A3;NPAS2
Positive Regulation Of Blood Circulation (GO:1903524)	2/5	0.17785899797710794	0.5969565923196029	3.5810451727192207	6.183620562725445	GSK3A;TGFB2
Positive Regulation Of Cholesterol Storage (GO:0010886)	2/5	0.17785899797710794	0.5969565923196029	3.5810451727192207	6.183620562725445	EHD1;SREBF2
Positive Regulation Of Dendritic Cell Antigen Processing And Presentation (GO:0002606)	2/5	0.17785899797710794	0.5969565923196029	3.5810451727192207	6.183620562725445	CCL21;SLC11A1
Positive Regulation Of Extrinsic Apoptotic Signaling Pathway Via Death Domain Receptors (GO:1902043)	2/5	0.17785899797710794	0.5969565923196029	3.5810451727192207	6.183620562725445	TIMP3;THBS1
Positive Regulation Of Focal Adhesion Disassembly (GO:0120183)	2/5	0.17785899797710794	0.5969565923196029	3.5810451727192207	6.183620562725445	PIK3R1;MAPRE2
Positive Regulation Of Glial Cell Migration (GO:1903977)	2/5	0.17785899797710794	0.5969565923196029	3.5810451727192207	6.183620562725445	CSF1;CX3CL1
Positive Regulation Of Ligase Activity (GO:0051351)	2/5	0.17785899797710794	0.5969565923196029	3.5810451727192207	6.183620562725445	MID1IP1;TMSB4X
Positive Regulation Of Opsonization (GO:1903028)	2/5	0.17785899797710794	0.5969565923196029	3.5810451727192207	6.183620562725445	FCN3;MYO18A
Positive Regulation Of Sterol Transport (GO:0032373)	2/5	0.17785899797710794	0.5969565923196029	3.5810451727192207	6.183620562725445	ABCB4;LIPG
Positive Regulation Of Trophoblast Cell Migration (GO:1901165)	2/5	0.17785899797710794	0.5969565923196029	3.5810451727192207	6.183620562725445	AGO2;VEGFA
Positive Regulation Of Vascular Associated Smooth Muscle Cell Differentiation (GO:1905065)	2/5	0.17785899797710794	0.5969565923196029	3.5810451727192207	6.183620562725445	EFEMP2;ENG
Positive Regulation Of Vesicle Fusion (GO:0031340)	2/5	0.17785899797710794	0.5969565923196029	3.5810451727192207	6.183620562725445	ANXA1;ANXA2
Postsynaptic Density Organization (GO:0097106)	2/5	0.17785899797710794	0.5969565923196029	3.5810451727192207	6.183620562725445	TMEM108;NRXN2
Protein Localization To Presynapse (GO:1905383)	2/5	0.17785899797710794	0.5969565923196029	3.5810451727192207	6.183620562725445	HSPB1;MAPK8IP3
Purine Nucleobase Biosynthetic Process (GO:0009113)	2/5	0.17785899797710794	0.5969565923196029	3.5810451727192207	6.183620562725445	PRPS1;PAICS
Purine Ribonucleoside Catabolic Process (GO:0046130)	2/5	0.17785899797710794	0.5969565923196029	3.5810451727192207	6.183620562725445	PNP;TADA2A
Regulation Of CD4-positive, Alpha-Beta T Cell Activation (GO:2000514)	2/5	0.17785899797710794	0.5969565923196029	3.5810451727192207	6.183620562725445	CD55;SH3RF1
Regulation Of NK T Cell Proliferation (GO:0051140)	2/5	0.17785899797710794	0.5969565923196029	3.5810451727192207	6.183620562725445	IL18;JAK2
Regulation Of Animal Organ Morphogenesis (GO:2000027)	2/5	0.17785899797710794	0.5969565923196029	3.5810451727192207	6.183620562725445	TBX1;CITED2
Regulation Of Atrial Cardiac Muscle Cell Membrane Depolarization (GO:0060371)	2/5	0.17785899797710794	0.5969565923196029	3.5810451727192207	6.183620562725445	SCN5A;SCN3B
Regulation Of Atrial Cardiac Muscle Cell Membrane Repolarization (GO:0060372)	2/5	0.17785899797710794	0.5969565923196029	3.5810451727192207	6.183620562725445	FLNA;SCN5A
Regulation Of Basement Membrane Organization (GO:0110011)	2/5	0.17785899797710794	0.5969565923196029	3.5810451727192207	6.183620562725445	LAMB1;LAMC1
Regulation Of Blood-Brain Barrier Permeability (GO:1905603)	2/5	0.17785899797710794	0.5969565923196029	3.5810451727192207	6.183620562725445	TJP1;VEGFA
Regulation Of Entry Of Bacterium Into Host Cell (GO:2000535)	2/5	0.17785899797710794	0.5969565923196029	3.5810451727192207	6.183620562725445	ITGAV;EXOC2
Regulation Of Focal Adhesion Disassembly (GO:0120182)	2/5	0.17785899797710794	0.5969565923196029	3.5810451727192207	6.183620562725445	PIK3R1;MAPRE2
Regulation Of Hepatocyte Proliferation (GO:2000345)	2/5	0.17785899797710794	0.5969565923196029	3.5810451727192207	6.183620562725445	XBP1;FBXW7
Regulation Of Histone Deacetylase Activity (GO:1901725)	2/5	0.17785899797710794	0.5969565923196029	3.5810451727192207	6.183620562725445	CAMK2D;VEGFA
Regulation Of Lens Fiber Cell Differentiation (GO:1902746)	2/5	0.17785899797710794	0.5969565923196029	3.5810451727192207	6.183620562725445	SPRED1;SPRY1
Regulation Of Long-Chain Fatty Acid Import Across Plasma Membrane (GO:0010746)	2/5	0.17785899797710794	0.5969565923196029	3.5810451727192207	6.183620562725445	IRS2;THBS1
Regulation Of Macrophage Apoptotic Process (GO:2000109)	2/5	0.17785899797710794	0.5969565923196029	3.5810451727192207	6.183620562725445	SELENOS;SIRT1
Regulation Of Pentose-Phosphate Shunt (GO:0043456)	2/5	0.17785899797710794	0.5969565923196029	3.5810451727192207	6.183620562725445	PGAM1;TP53
Regulation Of Phospholipid Transport (GO:2001138)	2/5	0.17785899797710794	0.5969565923196029	3.5810451727192207	6.183620562725445	PRELID1;ABCB4
Regulation Of Plasma Membrane Repair (GO:1905684)	2/5	0.17785899797710794	0.5969565923196029	3.5810451727192207	6.183620562725445	ANXA2;MYH9
Regulation Of Positive Chemotaxis (GO:0050926)	2/5	0.17785899797710794	0.5969565923196029	3.5810451727192207	6.183620562725445	KDR;VEGFA
Regulation Of pro-B Cell Differentiation (GO:2000973)	2/5	0.17785899797710794	0.5969565923196029	3.5810451727192207	6.183620562725445	HES1;FNIP1
Regulation Of Protein Depolymerization (GO:1901879)	2/5	0.17785899797710794	0.5969565923196029	3.5810451727192207	6.183620562725445	SLN;WDR1
Regulation Of Stress Granule Assembly (GO:0062028)	2/5	0.17785899797710794	0.5969565923196029	3.5810451727192207	6.183620562725445	G3BP2;UBAP2L
Regulation Of Translation In Response To Endoplasmic Reticulum Stress (GO:0036490)	2/5	0.17785899797710794	0.5969565923196029	3.5810451727192207	6.183620562725445	SESN2;NCK1
Regulation Of Translational Termination (GO:0006449)	2/5	0.17785899797710794	0.5969565923196029	3.5810451727192207	6.183620562725445	OGFOD1;GSPT1
Regulation Of Ventricular Cardiac Muscle Cell Membrane Depolarization (GO:0060373)	2/5	0.17785899797710794	0.5969565923196029	3.5810451727192207	6.183620562725445	SCN5A;SCN3B
Response To Heparin (GO:0071503)	2/5	0.17785899797710794	0.5969565923196029	3.5810451727192207	6.183620562725445	EGR1;SOX9
Response To Interleukin-4 (GO:0070670)	2/5	0.17785899797710794	0.5969565923196029	3.5810451727192207	6.183620562725445	XBP1;JAK3
Response To Testosterone (GO:0033574)	2/5	0.17785899797710794	0.5969565923196029	3.5810451727192207	6.183620562725445	MSN;NKX3-1
Ruffle Assembly (GO:0097178)	2/5	0.17785899797710794	0.5969565923196029	3.5810451727192207	6.183620562725445	PIP5K1A;ARF6
Skeletal Muscle Thin Filament Assembly (GO:0030240)	2/5	0.17785899797710794	0.5969565923196029	3.5810451727192207	6.183620562725445	ACTC1;TCAP
Smooth Muscle Cell Migration (GO:0014909)	2/5	0.17785899797710794	0.5969565923196029	3.5810451727192207	6.183620562725445	DDR1;ITGB3
Sphingomyelin Biosynthetic Process (GO:0006686)	2/5	0.17785899797710794	0.5969565923196029	3.5810451727192207	6.183620562725445	VAPA;SGMS2
Thiamine-Containing Compound Metabolic Process (GO:0042723)	2/5	0.17785899797710794	0.5969565923196029	3.5810451727192207	6.183620562725445	SLC25A19;SLC19A2
Thyroid Hormone Generation (GO:0006590)	2/5	0.17785899797710794	0.5969565923196029	3.5810451727192207	6.183620562725445	THPO;DIO2
Tooth Mineralization (GO:0034505)	2/5	0.17785899797710794	0.5969565923196029	3.5810451727192207	6.183620562725445	TBX1;FAM20A
Type B Pancreatic Cell Development (GO:0003323)	2/5	0.17785899797710794	0.5969565923196029	3.5810451727192207	6.183620562725445	CDK6;CDH2
Type B Pancreatic Cell Differentiation (GO:0003309)	2/5	0.17785899797710794	0.5969565923196029	3.5810451727192207	6.183620562725445	CDK6;CDH2
Tyrosine Phosphorylation Of STAT Protein (GO:0007260)	2/5	0.17785899797710794	0.5969565923196029	3.5810451727192207	6.183620562725445	JAK2;JAK3
Venous Blood Vessel Development (GO:0060841)	2/5	0.17785899797710794	0.5969565923196029	3.5810451727192207	6.183620562725445	BMPR2;ENG
White Fat Cell Differentiation (GO:0050872)	2/5	0.17785899797710794	0.5969565923196029	3.5810451727192207	6.183620562725445	CTBP2;SIRT1
Protein Autoubiquitination (GO:0051865)	13/63	0.18055170397748474	0.6034981477372628	1.398006230529595	2.393020519886327	RNF10;LRSAM1;UBE2D3;TRAF2;UBE2A;RNF4;SH3RF1;RNF146;RNF115;NFX1;TRAF6;RNF122;MARCHF5
Positive Regulation Of Ubiquitin-Dependent Protein Catabolic Process (GO:2000060)	16/80	0.1807346973041343	0.6034981477372628	1.3444741532976827	2.300025658493303	GSK3A;VCP;FBXW7;CSNK1A1;AXIN1;RCHY1;KLHL40;SH3RF1;NKD2;RNF144B;COP1;DAB2;RNF139;TRIB2;HSPA1B;HSPA1A
Inner Mitochondrial Membrane Organization (GO:0007007)	7/30	0.1807424224809232	0.6034981477372628	1.6357513653293194	2.7982509757084575	HSPA9;TOMM70;LETM1;TIMM10B;TIMM8A;TMEM11;TIMM22
Negative Regulation Of Endocytosis (GO:0045806)	7/30	0.1807424224809232	0.6034981477372628	1.6357513653293194	2.7982509757084575	RUBCN;LRSAM1;PLSCR1;ADIPOQ;PACSIN3;ARF6;PICALM
Positive Regulation Of Organelle Organization (GO:0010638)	7/30	0.1807424224809232	0.6034981477372628	1.6357513653293194	2.7982509757084575	ANXA1;ANXA2;KATNBL1;STX18;PFDN2;PPARGC1A;PLXNA3
Positive Regulation Of Transcription By RNA Polymerase I (GO:0045943)	7/30	0.1807424224809232	0.6034981477372628	1.6357513653293194	2.7982509757084575	UTP15;SMARCB1;DHX33;EIF2AK3;NOL11;LYAR;SMARCA4
Regulation Of Receptor-Mediated Endocytosis (GO:0048259)	7/30	0.1807424224809232	0.6034981477372628	1.6357513653293194	2.7982509757084575	RAB21;LRPAP1;ARF1;CCL21;BMP2K;ARF6;PICALM
Cellular Response To BMP Stimulus (GO:0071773)	11/52	0.18357612032116585	0.6116047457420714	1.4423863180383694	2.4450263663732663	TMEM100;FAM83G;DDX5;TGFB2;BMPR2;TGFB1;TGFB3;SCX;SOX9;ENG;BMPR1A
Regulation Of Type I Interferon Production (GO:0032479)	11/52	0.18357612032116585	0.6116047457420714	1.4423863180383694	2.4450263663732663	CYLD;NPLOC4;DHX33;IRAK1;TRAF3;IRF1;XIAP;TRIM27;CD14;DTX4;ATG12
Signal Transduction In Response To DNA Damage (GO:0042770)	11/52	0.18357612032116585	0.6116047457420714	1.4423863180383694	2.4450263663732663	GADD45A;SESN2;TIPRL;DOT1L;BCL3;CRY1;PRPF19;USP28;TP53;NDRG1;ATR
Anterior/Posterior Pattern Specification (GO:0009952)	9/41	0.18441746232291145	0.6126020184877904	1.5118280764104843	2.5558259047237417	TBX1;HEYL;BMPR2;HEY1;DDIT3;BHLHE40;HES1;TGFBR1;HES4
Regulation Of DNA Binding (GO:0051101)	9/41	0.18441746232291145	0.6126020184877904	1.5118280764104843	2.5558259047237417	JUN;TGFB1;IFI16;CEBPG;DOT1L;PLAUR;HES1;JAK2;NGF
Regulation Of Fibroblast Proliferation (GO:0048145)	9/41	0.18441746232291145	0.6126020184877904	1.5118280764104843	2.5558259047237417	CDKN1A;CDK6;GSTP1;MYC;SPHK1;PDGFB;PDGFA;MED9;TP53
Sterol Metabolic Process (GO:0016125)	9/41	0.18441746232291145	0.6126020184877904	1.5118280764104843	2.5558259047237417	SOAT1;ABCA5;FDX1;PRKAG2;CYP1B1;LCAT;CLN8;PPARD;APOL2
Protein K48-linked Ubiquitination (GO:0070936)	14/69	0.18587692578326825	0.6169967558488663	1.3687201489516716	2.303105036037471	RNF34;UBE2D3;CUL1;TNFAIP3;UBE2E2;FBXO45;RNF6;UBE2A;UBE2G2;RNF4;RNF146;RNF115;UBE2R2;UBE2Q2
Cellular Response To Epidermal Growth Factor Stimulus (GO:0071364)	6/25	0.18818840856392202	0.6189085320731393	1.6970531919861767	2.8346077083858363	ZFP36;GAREM1;IQGAP1;SOX9;PDE8A;ZFP36L1
Positive Regulation Of DNA Binding (GO:0043388)	6/25	0.18818840856392202	0.6189085320731393	1.6970531919861767	2.8346077083858363	TGFB1;TRAF6;PINX1;PLAUR;HES1;NGF
Positive Regulation Of Cholesterol Transport (GO:0032376)	6/25	0.18818840856392202	0.6189085320731393	1.6970531919861767	2.8346077083858363	EEPD1;ABCA5;ABCB4;LIPG;ADIPOQ;SIRT1
Regulation Of Sodium Ion Transmembrane Transport (GO:1902305)	6/25	0.18818840856392202	0.6189085320731393	1.6970531919861767	2.8346077083858363	CAMK2D;SLMAP;SCN5A;SCN3B;SNTA1;YWHAH
Negative Regulation Of Extrinsic Apoptotic Signaling Pathway (GO:2001237)	12/58	0.1903593727891236	0.6189085320731393	1.402522048584249	2.326561859644118	RNF34;MAPK7;GSTP1;PEA15;TNFAIP3;ITGAV;THBS1;SH3RF1;TGFBR1;HSPA1B;ICAM1;HSPA1A
Epithelial Cell Differentiation (GO:0030855)	15/75	0.19045181036282402	0.6189085320731393	1.3443207126948775	2.2293624278928994	TBX1;HDAC2;ANXA1;ANXA4;AKR1C1;SCRIB;CNN3;VEGFA;DAB2;TOLLIP;KDR;TAGLN2;HNRNPH3;E2F4;CTSB
Regulation Of MAP Kinase Activity (GO:0043405)	19/98	0.190738708129535	0.6189085320731393	1.2935398415038495	2.143202531309023	PTPN1;TGFB1;DUSP1;GSTP1;ADIPOQ;PDGFB;PDGFA;PTPRJ;TPD52L1;THBS1;VEGFA;IRAK1;PDCD10;SPRY3;SPRY1;TRIB2;SH2B3;EZH2;FGFR1
Ras Protein Signal Transduction (GO:0007265)	25/133	0.19140187569962988	0.6189085320731393	1.2453392990305743	2.059019090377783	CYFIP1;NCKAP1;GPSM2;CDKN1A;ARHGAP1;HACD3;RAP1B;GNA13;RAP1A;RASGEF1B;ARHGDIA;G3BP2;CTNNAL1;PHACTR4;NGFR;DBNL;PLK2;RHOG;RRAS2;MYO9B;CNKSR2;MRAS;RAPGEF2;TP53;RAPGEF4
Protein Localization (GO:0008104)	56/318	0.19170869033936255	0.6189085320731393	1.1511339549188844	1.9014180836069063	ARF4;ARF1;CLTC;DDX42;PRPF19;GJA1;CSRP3;ARL5B;TIMM17A;ARL5A;YWHAH;SEC13;IST1;WIPI1;ARFGAP3;BIN3;RRAGC;CTTN;PARD3;RAB35;ATG4B;MAPRE1;TP53;SQSTM1;VCL;ARF6;STX12;RAB1A;RAB5C;SAR1A;WDR45B;STXBP2;VPS26C;DNAJC27;NAPG;TM9SF3;RAB21;SCFD1;GGA3;WNT11;GRPEL1;FLNA;STX5;AP4S1;SPTSSA;STX3;SEC31A;SNX6;HSPA9;NGFR;SEPTIN9;EHD1;HOOK2;RAB18;RAB17;FERMT2
Enzyme-Linked Receptor Protein Signaling Pathway (GO:0007167)	20/104	0.19329921258014496	0.6189085320731393	1.280612244897959	2.1047066711800584	DDR1;BMPR2;CSF1;IL31RA;LIF;NGF;FGR;CNKSR1;HCK;AXL;KDR;BDKRB2;TEK;JAK2;JAK3;SAMD10;ANGPTL1;BCAR1;EPHA2;FGFR1
Cellular Response To Ionizing Radiation (GO:0071479)	10/47	0.1935087723673721	0.6189085320731393	1.4528528528528528	2.386212644896748	CDKN1A;IFI16;EEF1D;GADD45A;HSF1;TNKS1BP1;SIRT1;CRYAB;TP53;ATR
Endosome Organization (GO:0007032)	10/47	0.1935087723673721	0.6189085320731393	1.4528528528528528	2.386212644896748	PLEKHF2;PI4K2B;ATP6V0B;HOOK2;TMCC1;ATP6V0C;SQSTM1;PI4K2A;CORO1C;ATP6V1F
Axonal Transport (GO:0098930)	8/36	0.1939192444445623	0.6189085320731393	1.5356508500380615	2.5189487781141775	BLOC1S4;RAB21;BLOC1S6;BLOC1S2;TMEM108;HIF1A;SOD1;ARL8B
Regulation Of Intracellular Protein Transport (GO:0033157)	8/36	0.1939192444445623	0.6189085320731393	1.5356508500380615	2.5189487781141775	PLK3;PTPN1;TGFB1;PDCD10;B3GAT3;PCNT;OAZ1;NDEL1
Regulation Of Protein Dephosphorylation (GO:0035304)	8/36	0.1939192444445623	0.6189085320731393	1.5356508500380615	2.5189487781141775	PPP1R15A;MFHAS1;TGFB1;PPP6R1;ENSA;TIPRL;PPP2R5A;ARPP19
Regulation Of Endothelial Cell Migration (GO:0010594)	16/81	0.19440172207749695	0.6189085320731393	1.3236802413273001	2.1679612619525193	BMPR2;ANXA3;ITGB3;STC1;PRKCA;ETS1;THBS1;VEGFA;DNAJA4;ZC3H12A;ATOH8;KDR;TEK;PLPP3;BCAR1;EPHA2
Axon Extension (GO:0048675)	5/20	0.1948701138334994	0.6189085320731393	1.791130820399113	2.929254793794296	CYFIP1;HSP90AA1;HSP90AB1;AUTS2;SSNA1
Cellular Response To Cadmium Ion (GO:0071276)	5/20	0.1948701138334994	0.6189085320731393	1.791130820399113	2.929254793794296	JUN;MT1A;CHUK;SLC11A1;HSF1
Chaperone-Mediated Protein Complex Assembly (GO:0051131)	5/20	0.1948701138334994	0.6189085320731393	1.791130820399113	2.929254793794296	HSP90AA1;HSP90AB1;HSPA4;PSMG3;HSPA1A
Plasma Membrane Repair (GO:0001778)	5/20	0.1948701138334994	0.6189085320731393	1.791130820399113	2.929254793794296	CHMP1B;MYOF;MYH9;SYT7;ARL8B
Regulation Of Cell-Substrate Junction Assembly (GO:0090109)	5/20	0.1948701138334994	0.6189085320731393	1.791130820399113	2.929254793794296	MACF1;DAPK3;VCL;CORO1C;SLC9A1
Regulation Of Mononuclear Cell Migration (GO:0071675)	5/20	0.1948701138334994	0.6189085320731393	1.791130820399113	2.929254793794296	AKIRIN1;CSF1;MSN;THBS1;CMKLR1
Regulation Of Plasma Membrane Bounded Cell Projection Organization (GO:0120035)	5/20	0.1948701138334994	0.6189085320731393	1.791130820399113	2.929254793794296	GSK3A;HOMER1;NCS1;MARK1;NDEL1
Regulation Of Synapse Organization (GO:0050807)	5/20	0.1948701138334994	0.6189085320731393	1.791130820399113	2.929254793794296	CDKL5;NEDD4;RAB17;PDLIM5;YWHAZ
Ribosomal Large Subunit Assembly (GO:0000027)	5/20	0.1948701138334994	0.6189085320731393	1.791130820399113	2.929254793794296	DDX28;DHX30;TRAF7;FASTKD2;NLE1
Regulation Of Protein Catabolic Process (GO:0042176)	21/110	0.19555566742686128	0.6189085320731393	1.269141019014307	2.071124169366866	RHBDF1;VCP;GSK3A;HSP90AA1;PLK2;ODC1;AXIN1;MSN;TNFAIP3;OAZ1;FOXO1;AZIN1;NEDD4;EEF1A2;PSME2;FLNA;STX5;ASB5;EZR;SEC22B;VGLL4
Establishment Of Protein Localization To Membrane (GO:0090150)	13/64	0.19606360429233244	0.6189085320731393	1.3704809026414304	2.232946682602457	ATG3;ICMT;RAB3IP;ZDHHC23;ZDHHC6;VPS37A;RAB11A;SDCBP;ZDHHC18;MYO1C;NPC1;ZDHHC9;PARD3
Positive Regulation Of Proteasomal Protein Catabolic Process (GO:1901800)	17/87	0.19782557295629977	0.6189085320731393	1.3059932488376536	2.116191733685482	GSK3A;VCP;FBXW7;CSNK1A1;AXIN1;RCHY1;KLHL40;SH3RF1;NKD2;RNF144B;COP1;DAB2;PSMC6;TMEM259;TRIB2;HSPA1B;HSPA1A
Attachment Of Mitotic Spindle Microtubules To Kinetochore (GO:0051315)	3/10	0.19832344152031217	0.6189085320731393	2.302360908918286	3.724888498231277	SEH1L;MIS12;MAPRE1
Biogenic Amine Metabolic Process (GO:0006576)	3/10	0.19832344152031217	0.6189085320731393	2.302360908918286	3.724888498231277	ODC1;SMS;ATP7A
Cellular Modified Amino Acid Catabolic Process (GO:0042219)	3/10	0.19832344152031217	0.6189085320731393	2.302360908918286	3.724888498231277	ALDH4A1;HOGA1;CDO1
Embryonic Cranial Skeleton Morphogenesis (GO:0048701)	3/10	0.19832344152031217	0.6189085320731393	2.302360908918286	3.724888498231277	TBX1;MTHFD1L;TGFBR1
Endocrine System Development (GO:0035270)	3/10	0.19832344152031217	0.6189085320731393	2.302360908918286	3.724888498231277	TBX1;WNT11;TGFBR1
Establishment Of Endothelial Intestinal Barrier (GO:0090557)	3/10	0.19832344152031217	0.6189085320731393	2.302360908918286	3.724888498231277	TJP1;RAB1A;RAPGEF2
Establishment Of Epithelial Cell Apical/Basal Polarity (GO:0045198)	3/10	0.19832344152031217	0.6189085320731393	2.302360908918286	3.724888498231277	MSN;EZR;MYO9A
Establishment Of Skin Barrier (GO:0061436)	3/10	0.19832344152031217	0.6189085320731393	2.302360908918286	3.724888498231277	UGCG;IL18;FGFR1
Facultative Heterochromatin Formation (GO:0140718)	3/10	0.19832344152031217	0.6189085320731393	2.302360908918286	3.724888498231277	MBD3;BEND3;SIRT1
Fluid Transport (GO:0042044)	3/10	0.19832344152031217	0.6189085320731393	2.302360908918286	3.724888498231277	AQP9;TNPO1;AQP3
Mitotic G1/S Transition Checkpoint Signaling (GO:0044819)	3/10	0.19832344152031217	0.6189085320731393	2.302360908918286	3.724888498231277	PLK3;RPS27L;TP53
Negative Regulation Of Hippo Signaling (GO:0035331)	3/10	0.19832344152031217	0.6189085320731393	2.302360908918286	3.724888498231277	MAP2K3;DLG5;VGLL4
Negative Regulation Of Interleukin-12 Production (GO:0032695)	3/10	0.19832344152031217	0.6189085320731393	2.302360908918286	3.724888498231277	THBS1;JAK3;CMKLR1
Negative Regulation Of Microtubule Polymerization (GO:0031115)	3/10	0.19832344152031217	0.6189085320731393	2.302360908918286	3.724888498231277	DYRK1A;TBCD;MAPRE1
Negative Regulation Of Synaptic Transmission (GO:0050805)	3/10	0.19832344152031217	0.6189085320731393	2.302360908918286	3.724888498231277	ARF1;PLK2;ADIPOQ
Negative Regulation Of Vascular Permeability (GO:0043116)	3/10	0.19832344152031217	0.6189085320731393	2.302360908918286	3.724888498231277	PTPRJ;FERMT2;VEGFA
Neutrophil Mediated Immunity (GO:0002446)	3/10	0.19832344152031217	0.6189085320731393	2.302360908918286	3.724888498231277	ADAM17;ANXA3;STXBP2
Peptidyl-Tyrosine Autophosphorylation (GO:0038083)	3/10	0.19832344152031217	0.6189085320731393	2.302360908918286	3.724888498231277	DDR1;DYRK1A;KDR
Polyamine Metabolic Process (GO:0006595)	3/10	0.19832344152031217	0.6189085320731393	2.302360908918286	3.724888498231277	ODC1;SMS;SAT1
Positive Regulation Of Cell Activation (GO:0050867)	3/10	0.19832344152031217	0.6189085320731393	2.302360908918286	3.724888498231277	SELP;FLNA;JAK2
Positive Regulation Of Fatty Acid Biosynthetic Process (GO:0045723)	3/10	0.19832344152031217	0.6189085320731393	2.302360908918286	3.724888498231277	LPGAT1;ELOVL5;MID1IP1
Positive Regulation Of Glycogen Biosynthetic Process (GO:0045725)	3/10	0.19832344152031217	0.6189085320731393	2.302360908918286	3.724888498231277	EPM2AIP1;IGF2;IRS2
Positive Regulation Of Insulin Receptor Signaling Pathway (GO:0046628)	3/10	0.19832344152031217	0.6189085320731393	2.302360908918286	3.724888498231277	IGF2;ERFE;SIRT1
Positive Regulation Of Lipid Transport (GO:0032370)	3/10	0.19832344152031217	0.6189085320731393	2.302360908918286	3.724888498231277	PRELID1;ABCB4;ADIPOQ
Positive Regulation Of Muscle Contraction (GO:0045933)	3/10	0.19832344152031217	0.6189085320731393	2.302360908918286	3.724888498231277	CTTN;SPHK1;ENO1
Positive Regulation Of Natural Killer Cell Mediated Cytotoxicity (GO:0045954)	3/10	0.19832344152031217	0.6189085320731393	2.302360908918286	3.724888498231277	CD226;PVR;NECTIN2
Positive Regulation Of Potassium Ion Transmembrane Transporter Activity (GO:1901018)	3/10	0.19832344152031217	0.6189085320731393	2.302360908918286	3.724888498231277	ATP1B3;ATP1B1;LRRC52
Positive Regulation Of Sodium Ion Transmembrane Transporter Activity (GO:2000651)	3/10	0.19832344152031217	0.6189085320731393	2.302360908918286	3.724888498231277	CHP1;ATP1B1;SLC9A1
Positive Regulation Of Superoxide Anion Generation (GO:0032930)	3/10	0.19832344152031217	0.6189085320731393	2.302360908918286	3.724888498231277	TGFB1;GSTP1;SOD1
Positive Regulation Of Vascular Permeability (GO:0043117)	3/10	0.19832344152031217	0.6189085320731393	2.302360908918286	3.724888498231277	TJP1;TGFB1;VEGFA
Purine Ribonucleoside Monophosphate Metabolic Process (GO:0009167)	3/10	0.19832344152031217	0.6189085320731393	2.302360908918286	3.724888498231277	AK4;AMPD3;HPRT1
Regulation Of Cellular Ketone Metabolic Process (GO:0010565)	3/10	0.19832344152031217	0.6189085320731393	2.302360908918286	3.724888498231277	PDK4;PRKAG2;SIRT1
Regulation Of Glycogen Metabolic Process (GO:0070873)	3/10	0.19832344152031217	0.6189085320731393	2.302360908918286	3.724888498231277	PPP1R3F;PPP1R3D;RUBCNL
Regulation Of Lipoprotein Lipase Activity (GO:0051004)	3/10	0.19832344152031217	0.6189085320731393	2.302360908918286	3.724888498231277	SORT1;PCSK6;HDAC9
Regulation Of mRNA Polyadenylation (GO:1900363)	3/10	0.19832344152031217	0.6189085320731393	2.302360908918286	3.724888498231277	NCBP2;ZC3H3;HSF1
Regulation Of Monooxygenase Activity (GO:0032768)	3/10	0.19832344152031217	0.6189085320731393	2.302360908918286	3.724888498231277	POR;DDAH2;HM13
Regulation Of Systemic Arterial Blood Pressure (GO:0003073)	3/10	0.19832344152031217	0.6189085320731393	2.302360908918286	3.724888498231277	GSK3A;BMPR2;ADM
Regulation Of Transcription Of Nucleolar Large rRNA By RNA Polymerase I (GO:1901836)	3/10	0.19832344152031217	0.6189085320731393	2.302360908918286	3.724888498231277	SMARCB1;NOL11;SMARCA4
Reverse Cholesterol Transport (GO:0043691)	3/10	0.19832344152031217	0.6189085320731393	2.302360908918286	3.724888498231277	ABCA5;LIPG;LCAT
Semaphorin-Plexin Signaling Pathway Involved In Neuron Projection Guidance (GO:1902285)	3/10	0.19832344152031217	0.6189085320731393	2.302360908918286	3.724888498231277	PLXNA2;PLXNA1;PLXNA3
Sphingoid Biosynthetic Process (GO:0046520)	3/10	0.19832344152031217	0.6189085320731393	2.302360908918286	3.724888498231277	SPTLC2;SPHK1;SPTSSA
Sphingosine Biosynthetic Process (GO:0046512)	3/10	0.19832344152031217	0.6189085320731393	2.302360908918286	3.724888498231277	SPTLC2;SPHK1;SPTSSA
NLS-bearing Protein Import Into Nucleus (GO:0006607)	4/15	0.1994580250454687	0.6189085320731393	1.953739522888459	3.149724035155252	RANBP2;NUP35;KPNA2;KPNA1
Actin Filament Capping (GO:0051693)	4/15	0.1994580250454687	0.6189085320731393	1.953739522888459	3.149724035155252	FLII;TWF2;TWF1;TRIOBP
Barbed-End Actin Filament Capping (GO:0051016)	4/15	0.1994580250454687	0.6189085320731393	1.953739522888459	3.149724035155252	FLII;TWF2;TWF1;TRIOBP
Cardiac Myofibril Assembly (GO:0055003)	4/15	0.1994580250454687	0.6189085320731393	1.953739522888459	3.149724035155252	CSRP3;ADPRHL1;NRAP;TCAP
Energy Reserve Metabolic Process (GO:0006112)	4/15	0.1994580250454687	0.6189085320731393	1.953739522888459	3.149724035155252	GBE1;GFPT2;PRKAG2;PYGL
Establishment Of Melanosome Localization (GO:0032401)	4/15	0.1994580250454687	0.6189085320731393	1.953739522888459	3.149724035155252	BLOC1S6;RAB17;BBS5;RAB11A
Immune Response-Activating Cell Surface Receptor Signaling Pathway (GO:0002429)	4/15	0.1994580250454687	0.6189085320731393	1.953739522888459	3.149724035155252	CR1;FPR1;BCAR1;CMKLR1
Long-Chain fatty-acyl-CoA Biosynthetic Process (GO:0035338)	4/15	0.1994580250454687	0.6189085320731393	1.953739522888459	3.149724035155252	HACD1;ELOVL5;ACSL4;ACSL3
Negative Regulation Of Neuron Differentiation (GO:0045665)	4/15	0.1994580250454687	0.6189085320731393	1.953739522888459	3.149724035155252	HEY1;DTX1;HES1;SOX9
Nucleosome Disassembly (GO:0006337)	4/15	0.1994580250454687	0.6189085320731393	1.953739522888459	3.149724035155252	SMARCD1;SMARCB1;HMGA1;SMARCA4
Phosphatidylserine Metabolic Process (GO:0006658)	4/15	0.1994580250454687	0.6189085320731393	1.953739522888459	3.149724035155252	PLA2G15;OSBPL8;PLSCR1;PTDSS1
Positive Regulation Of Amyloid-Beta Formation (GO:1902004)	4/15	0.1994580250454687	0.6189085320731393	1.953739522888459	3.149724035155252	GSK3A;IFNGR1;CASP3;PICALM
Positive Regulation Of Blood Coagulation (GO:0030194)	4/15	0.1994580250454687	0.6189085320731393	1.953739522888459	3.149724035155252	THBD;PLAU;EMILIN1;THBS1
Positive Regulation Of Neuroblast Proliferation (GO:0002052)	4/15	0.1994580250454687	0.6189085320731393	1.953739522888459	3.149724035155252	VCAN;HAPLN3;CX3CL1;VEGFA
Positive Regulation Of Potassium Ion Transmembrane Transport (GO:1901381)	4/15	0.1994580250454687	0.6189085320731393	1.953739522888459	3.149724035155252	FLNA;ATP1B3;ATP1B1;KCNN4
Positive Regulation Of Protein Processing (GO:0010954)	4/15	0.1994580250454687	0.6189085320731393	1.953739522888459	3.149724035155252	ANXA2;MYH9;ENO1;NKD2
Positive Regulation Of Regulatory T Cell Differentiation (GO:0045591)	4/15	0.1994580250454687	0.6189085320731393	1.953739522888459	3.149724035155252	CR1;DUSP10;SOCS1;KLHL25
rRNA Transcription (GO:0009303)	4/15	0.1994580250454687	0.6189085320731393	1.953739522888459	3.149724035155252	GTF3C1;GTF3C2;CAVIN1;ZFP36L1
Regulation Of Golgi Organization (GO:1903358)	4/15	0.1994580250454687	0.6189085320731393	1.953739522888459	3.149724035155252	MAP2K1;PDCD10;STX18;STX5
Regulation Of T Cell Cytokine Production (GO:0002724)	4/15	0.1994580250454687	0.6189085320731393	1.953739522888459	3.149724035155252	TRAF6;TRAF2;TNFRSF1B;CD55
Regulation Of Oxidative Phosphorylation (GO:0002082)	4/15	0.1994580250454687	0.6189085320731393	1.953739522888459	3.149724035155252	VCP;PDE12;AK4;ATP7A
Regulation Of Triglyceride Biosynthetic Process (GO:0010866)	4/15	0.1994580250454687	0.6189085320731393	1.953739522888459	3.149724035155252	FBXW7;FITM2;SIK1;SIRT1
Regulation Of Vascular Endothelial Growth Factor Production (GO:0010574)	4/15	0.1994580250454687	0.6189085320731393	1.953739522888459	3.149724035155252	TGFB1;EIF2AK3;CYP1B1;HIF1A
Sodium Ion Homeostasis (GO:0055078)	4/15	0.1994580250454687	0.6189085320731393	1.953739522888459	3.149724035155252	ATP1B3;ATP1B1;SLC9A1;SLC9B2
tRNA Wobble Uridine Modification (GO:0002098)	4/15	0.1994580250454687	0.6189085320731393	1.953739522888459	3.149724035155252	TRMU;CTU2;CTU1;DPH3
Activation Of Protein Kinase Activity (GO:0032147)	14/70	0.20089683340144415	0.6229455307324616	1.344167408726625	2.1573399909459146	OSBPL8;TGFB2;ITGB3;SLC11A1;AXIN1;IL18;PDGFB;TNFRSF10B;TRAF2;VEGFA;IRAK1;TRAF6;CHI3L1;JAK2
Mitotic Cell Cycle Phase Transition (GO:0044772)	19/99	0.20339650179936136	0.6298325922156937	1.277264614011602	2.0341690622635835	PLK3;CDKN1A;CCNJ;PLK2;CUL1;UBE2A;PKMYT1;TPD52L1;ARPP19;GSPT1;WEE1;CDK6;LATS2;PPME1;MYC;ENSA;E2F3;NES;EIF4E
rRNA Processing (GO:0006364)	19/99	0.20339650179936136	0.6298325922156937	1.277264614011602	2.0341690622635835	UTP15;NOP14;WDR3;SNU13;DDX52;MRM1;RRP9;WDR55;RRP7A;EMG1;NEDD4;SBDS;MPHOSPH10;RIOK2;NOL11;RIOK1;LYAR;DCAF13;MPHOSPH6
Branching Morphogenesis Of An Epithelial Tube (GO:0048754)	7/31	0.20392266100421835	0.6301286539818135	1.5674656014203285	2.4922929870838924	MYC;KDR;NRARP;NKX3-1;VEGFA;ENG;EPHA2
Regulation Of Amyloid-Beta Formation (GO:1902003)	7/31	0.20392266100421835	0.6301286539818135	1.5674656014203285	2.4922929870838924	RTN3;PRNP;GSK3A;GGA3;IFNGR1;CASP3;PICALM
Positive Regulation Of Transcription Elongation By RNA Polymerase II (GO:0032968)	9/42	0.2041890020091477	0.6301286539818135	1.4658939461249545	2.328879247714937	MED22;NCBP2;PWWP2B;MED10;MED20;MED9;MED27;CDK13;MED6
Regulation Of Epidermal Growth Factor Receptor Signaling Pathway (GO:0042058)	9/42	0.2041890020091477	0.6301286539818135	1.4658939461249545	2.328879247714937	BCAR3;RHBDF1;ERRFI1;RNF115;DGKD;PLAUR;PTPRJ;CNOT9;PTPN2
Regulation Of Stem Cell Differentiation (GO:2000736)	9/42	0.2041890020091477	0.6301286539818135	1.4658939461249545	2.328879247714937	MBD3;HDAC2;YTHDF2;SMYD5;HNRNPU;HES1;PUS7;GATAD2A;BMPR1A
Regulation Of Defense Response (GO:0031347)	15/76	0.2050166757622031	0.6318203075125564	1.3221731352002628	2.0952001135488327	ANXA1;IL1R1;TNC;XIAP;FGR;CYLD;HCK;SBNO2;IL1RL2;TRAF3;TMSB4X;IRF1;ALOX5;JAK2;BRD4
Sphingolipid Metabolic Process (GO:0006665)	15/76	0.2050166757622031	0.6318203075125564	1.3221731352002628	2.0952001135488327	HACD1;ELOVL5;SPHK1;SGMS2;CLN8;HACD3;PLA2G15;PPP2CA;UGCG;SPTLC2;DEGS1;KDSR;SPTSSA;PLPP3;PLPP1
Regulation Of Translational Initiation (GO:0006446)	12/59	0.2070538824042126	0.6376638980582052	1.3725675777996518	2.161486779281041	EIF5B;YTHDF1;YTHDF2;EIF5;KLHL25;NCBP2;EIF2AK3;HSPB1;BZW1;EIF4G2;NCK1;EIF1
Regulation Of Anatomical Structure Morphogenesis (GO:0022603)	21/111	0.20763658232112486	0.6390231372864571	1.254935238945958	1.9727154372121225	EGLN1;TBX1;POGLUT1;TGFB1;TNFAIP3;FITM2;LARP4;ETS1;MYO19;LFNG;FMNL2;CDH2;PDCD10;NEDD4;PDLIM5;PAK2;FERMT2;EPHA2;SH3D19;MARCHF5;CDK5R1
Regulation Of DNA Metabolic Process (GO:0051052)	22/117	0.20936216794800758	0.6438954838727498	1.2455387799256856	1.9476361183902324	ANKRD17;SMG1;NSMCE3;ALYREF;JADE1;PDGFA;SMC5;BAZ1A;TERF2;SMG5;PPP2CA;HELB;NSMCE4A;MYC;SUB1;UIMC1;UBE2N;TERF2IP;TAF7;MPV17;KPNA2;KPNA1
Negative Regulation Of Signal Transduction (GO:0009968)	40/224	0.20954256985244288	0.6440122082276644	1.1699960830395613	1.8285030630273191	LRPAP1;VCP;GSK3A;NXN;TNFAIP3;PTPRJ;NRARP;THBS1;CX3CL1;FSTL3;NKD2;GLIS2;HERC4;SOCS1;UBASH3B;HEY1;EMILIN1;CHAC1;NCK1;NKX3-1;PHACTR4;PTPN1;PTGIR;YTHDF2;FBXW7;ADIPOQ;KCTD6;DLK1;NR4A2;MFHAS1;PTPRE;TCIM;NEDD4;CRY1;SPRY3;SPRY1;VGLL4;PTPN2;EZH2;SLC27A4
Cell Cycle G1/S Phase Transition (GO:0044843)	10/48	0.21235863971673546	0.6513388128625244	1.4145029239766083	2.191742203900215	PLK3;CDKN1A;LATS2;CDK6;MYC;PLK2;CUL1;E2F3;EIF4E;GSPT1
Homophilic Cell Adhesion Via Plasma Membrane Adhesion Molecules (GO:0007156)	10/48	0.21235863971673546	0.6513388128625244	1.4145029239766083	2.191742203900215	ITGB1;CDH2;MYOT;PALLD;NEXN;FAT2;PVR;MYPN;NECTIN2;MPZL2
Regulation Of Neurogenesis (GO:0050767)	10/48	0.21235863971673546	0.6513388128625244	1.4145029239766083	2.191742203900215	SPEN;HEYL;YTHDF2;SNW1;HEY1;DYNLT1;BHLHE40;HES1;CX3CL1;TGM2
Membrane Fusion (GO:0061025)	6/26	0.21434677779221054	0.653887842374213	1.61206743566992	2.482841972769246	VAPA;UBXN2A;CHP1;STX3;DNM1L;NAPG
Negative Regulation Of Epithelial Cell Migration (GO:0010633)	6/26	0.21434677779221054	0.653887842374213	1.61206743566992	2.482841972769246	DUSP10;DNAJA4;STC1;THBS1;CORO1C;PFN2
Negative Regulation Of Secretion By Cell (GO:1903531)	6/26	0.21434677779221054	0.653887842374213	1.61206743566992	2.482841972769246	RHBDF1;ANXA1;DPH3;LIF;TNFRSF1B;TNFRSF1A
Positive Regulation Of Glucose Transmembrane Transport (GO:0010828)	6/26	0.21434677779221054	0.653887842374213	1.61206743566992	2.482841972769246	OSBPL8;NR4A3;IRS2;PIK3R1;ERFE;ARPP19
Positive Regulation Of Peptide Hormone Secretion (GO:0090277)	6/26	0.21434677779221054	0.653887842374213	1.61206743566992	2.482841972769246	UCN;IRS2;FLNB;ACSL4;SELENOT;SOX4
Protein Acetylation (GO:0006473)	6/26	0.21434677779221054	0.653887842374213	1.61206743566992	2.482841972769246	NAA50;SPHK1;HAT1;NAA15;SIRT1;FOXO1
Regulation Of Extrinsic Apoptotic Signaling Pathway Via Death Domain Receptors (GO:1902041)	6/26	0.21434677779221054	0.653887842374213	1.61206743566992	2.482841972769246	RNF34;FEM1B;PEA15;TNFAIP3;THBS1;ICAM1
Vasculogenesis (GO:0001570)	6/26	0.21434677779221054	0.653887842374213	1.61206743566992	2.482841972769246	SPRED1;TGFB1;SOX18;KDR;VEGFA;ENG
Positive Regulation Of Viral Process (GO:0048524)	8/37	0.2157049616596365	0.6571442935735962	1.4825748759723159	2.2740381677687638	SRPK2;STAU1;AXL;PDE12;HACD3;KPNA2;ATG12;SRPK1
Spliceosomal snRNP Assembly (GO:0000387)	8/37	0.2157049616596365	0.6571442935735962	1.4825748759723159	2.2740381677687638	TSSC4;GEMIN2;CD2BP2;STRAP;SNRPE;HNRNPC;PRPF19;SRSF10
Regulation Of Ras Protein Signal Transduction (GO:0046578)	14/71	0.21644968122511438	0.6589690295075704	1.3204761681585977	2.020853001150506	TGFB2;DENND4A;STARD8;ARHGAP17;MYO9B;ARFGAP3;NGF;PDCD10;ARHGDIA;SPRY3;SPRY1;SQSTM1;GIT1;ARF6
Chromatin Remodeling (GO:0006338)	37/207	0.21843820860702196	0.6611565570386678	1.1711624460850467	1.781633333568003	SETD4;SUV39H2;HDAC5;NFAT5;SMARCD1;ZNF274;KDM5C;HDAC2;SMARCB1;PWWP2B;PHF1;CHD7;CHD1;IWS1;LOXL2;IFI16;MYC;BCL7C;BCL7B;SOX9;SRPK2;MBD3;SS18;CBX3;SETDB2;BAZ1A;CHD1L;NPM3;SMARCA4;GATAD2A;SFPQ;TADA2A;RYBP;YEATS2;C6ORF89;HNRNPC;TOP1
Negative Regulation Of Viral Process (GO:0048525)	11/54	0.2189593513519508	0.6611565570386678	1.3750710910275368	2.0885530958757874	IFITM3;SRPK2;ZFP36;ILF3;PLSCR1;IFITM2;ZNFX1;IFI16;UBP1;TRIM27;SRPK1
Response To Type II Interferon (GO:0034341)	11/54	0.2189593513519508	0.6611565570386678	1.3750710910275368	2.0885530958757874	IFITM3;SYNCRIP;IFITM2;SLC22A5;CCL21;PDE12;SLC11A1;DAPK3;CCL2;CD58;CX3CL1
Cytoplasmic Microtubule Organization (GO:0031122)	9/43	0.22478147413117675	0.6611565570386678	1.4226618235032795	2.1235028447244244	PLK3;CLIP1;HOOK2;KATNBL1;KATNA1;CHP1;SLAIN2;EZR;RAB11A
Positive Regulation Of mRNA Catabolic Process (GO:0061014)	9/43	0.22478147413117675	0.6611565570386678	1.4226618235032795	2.1235028447244244	NANOS1;BTG2;ZFP36;YTHDF1;YTHDF2;ZC3H12A;TOB1;GTPBP1;ZFP36L1
Fc Receptor Mediated Stimulatory Signaling Pathway (GO:0002431)	5/21	0.22495365246955307	0.6611565570386678	1.6790465631929046	2.5049038951138205	FGR;HCK;NR4A3;VAV1;VAV2
Focal Adhesion Assembly (GO:0048041)	5/21	0.22495365246955307	0.6611565570386678	1.6790465631929046	2.5049038951138205	CTTN;ACTN2;PIP5K1A;WHAMM;FERMT2
Glutamate Receptor Signaling Pathway (GO:0007215)	5/21	0.22495365246955307	0.6611565570386678	1.6790465631929046	2.5049038951138205	HOMER1;HOMER2;KCNB1;CDK5R1;CPEB4
Mitotic Cell Cycle Checkpoint Signaling (GO:0007093)	5/21	0.22495365246955307	0.6611565570386678	1.6790465631929046	2.5049038951138205	PLK3;UIMC1;RBBP8;NABP1;INIP
Negative Regulation Of Antigen Receptor-Mediated Signaling Pathway (GO:0050858)	5/21	0.22495365246955307	0.6611565570386678	1.6790465631929046	2.5049038951138205	PRNP;PTPRJ;EZR;DGKZ;PTPN2
Negative Regulation Of Protein Tyrosine Kinase Activity (GO:0061099)	5/21	0.22495365246955307	0.6611565570386678	1.6790465631929046	2.5049038951138205	ERRFI1;SH3BP5;CBLB;SOCS6;SNX6
Negative Regulation Of Type II Interferon Production (GO:0032689)	5/21	0.22495365246955307	0.6611565570386678	1.6790465631929046	2.5049038951138205	PRNP;CR1;DDIT3;ZC3H12A;RARA
Positive Regulation Of Glucose Import (GO:0046326)	5/21	0.22495365246955307	0.6611565570386678	1.6790465631929046	2.5049038951138205	OSBPL8;IRS2;PIK3R1;ERFE;ARPP19
Positive Regulation Of Nitric Oxide Biosynthetic Process (GO:0045429)	5/21	0.22495365246955307	0.6611565570386678	1.6790465631929046	2.5049038951138205	HSP90AA1;HSP90AB1;SMAD3;DDAH2;KLF4
Positive Regulation Of Phosphatidylinositol 3-Kinase Activity (GO:0043552)	5/21	0.22495365246955307	0.6611565570386678	1.6790465631929046	2.5049038951138205	FGR;TGFB1;CCL21;PDGFB;TEK
Positive Regulation Of Striated Muscle Cell Differentiation (GO:0051155)	5/21	0.22495365246955307	0.6611565570386678	1.6790465631929046	2.5049038951138205	MYOG;TGFB1;MYOD1;MYF6;PIEZO1
Protein Depolymerization (GO:0051261)	5/21	0.22495365246955307	0.6611565570386678	1.6790465631929046	2.5049038951138205	WDR1;CFL2;TWF2;TWF1;CKAP5
Regulation Of Bone Resorption (GO:0045124)	5/21	0.22495365246955307	0.6611565570386678	1.6790465631929046	2.5049038951138205	UBASH3B;ITGB3;PLEKHM1;TNFAIP3;PRKCA
Regulation Of Chondrocyte Differentiation (GO:0032330)	5/21	0.22495365246955307	0.6611565570386678	1.6790465631929046	2.5049038951138205	PKDCC;SOX9;WNT9A;TGFBR1;LOXL2
Regulation Of Extrinsic Apoptotic Signaling Pathway In Absence Of Ligand (GO:2001239)	5/21	0.22495365246955307	0.6611565570386678	1.6790465631929046	2.5049038951138205	MAPK7;PPP2R1B;HSPA1B;FGFR1;HSPA1A
Regulation Of Muscle Cell Differentiation (GO:0051147)	5/21	0.22495365246955307	0.6611565570386678	1.6790465631929046	2.5049038951138205	MYOD1;IGF2;LAMB1;LAMC1;HDAC9
Regulation Of Transmembrane Transport (GO:0034762)	5/21	0.22495365246955307	0.6611565570386678	1.6790465631929046	2.5049038951138205	KCNJ5;KCNJ11;NEDD4;PIM1;KCNJ15
Type I Interferon-Mediated Signaling Pathway (GO:0060337)	5/21	0.22495365246955307	0.6611565570386678	1.6790465631929046	2.5049038951138205	IFITM3;IFITM2;IRAK1;TRAF3;IFNAR1
Cellular Response To Insulin Stimulus (GO:0032869)	17/89	0.22574826523252284	0.6611565570386678	1.2695051270619706	1.8894486227942737	BCAR3;HDAC5;XBP1;GSK3A;SHC1;INSIG1;IGF2;IRS2;PIK3R1;HDAC9;FOXO1;ZFP36L1;SELENOS;PDK4;BCAR1;PTPN2;SLC27A4
Neuron Projection Development (GO:0031175)	27/148	0.22609197941043566	0.6611565570386678	1.2002420492018668	1.7845359307490605	NCKAP1;BTG2;BLOC1S4;BLOC1S6;FLRT3;BLOC1S2;TMEM108;MICALL2;STX3;ATP7A;PLXNA3;DBNL;LAMB1;NGF;MAPK8IP3;RAB11A;EHD1;CTTN;VAPA;NEDD4;RAB35;RAPGEF2;ATXN10;SGK1;LRP12;GAS7;CDK5R1
Negative Regulation Of Translation (GO:0017148)	18/95	0.22796754443850492	0.6611565570386678	1.2569366405227245	1.858446195174122	NANOS1;ZNF540;BTG2;YTHDF1;YTHDF2;EIF4A3;DAPK3;EIF2AK3;PUS7;TOB1;SYNCRIP;ZFP36;ILF3;RNF139;AGO2;IGF2BP2;CNOT9;CPEB4
Modulation By Host Of Symbiont Process (GO:0051851)	7/32	0.2281567872562605	0.6611565570386678	1.5046426986240569	2.223443953364031	JUN;SMARCB1;SNW1;FASN;RRP1B;CHD1;SMARCA4
Positive Regulation Of Establishment Of Protein Localization To Mitochondrion (GO:1903749)	7/32	0.2281567872562605	0.6611565570386678	1.5046426986240569	2.223443953364031	GSK3A;FBXW7;UBE2D3;MICALL2;NMT1;RHOU;SREBF2
Regulation Of Nervous System Development (GO:0051960)	7/32	0.2281567872562605	0.6611565570386678	1.5046426986240569	2.223443953364031	HEYL;YTHDF2;HEY1;BHLHE40;HES1;TNFRSF1B;CX3CL1
Plasma Membrane Organization (GO:0007009)	13/66	0.22880705982894323	0.6611565570386678	1.318546321720365	1.9446925411101308	CR1;MYOF;OSBPL2;SYT7;UGCG;PLSCR1;BIN3;CHMP1B;MYH9;PACSIN3;DEGS1;WHAMM;ARL8B
Rho Protein Signal Transduction (GO:0007266)	10/49	0.23191935171246678	0.6611565570386678	1.3781196581196582	2.01393664683675	GNA13;NGFR;ARHGDIA;ARHGAP1;RHOG;RHOU;MYO9B;CTNNAL1;PHACTR4;RHOBTB2
Myeloid Cell Differentiation (GO:0030099)	10/49	0.23191935171246678	0.6611565570386678	1.3781196581196582	2.01393664683675	HSPA9;MFHAS1;SNRK;IFI16;THPO;CASP3;JAK2;PTPN2;RUNX1;HIPK2
Peptidyl-Tyrosine Modification (GO:0018212)	10/49	0.23191935171246678	0.6611565570386678	1.3781196581196582	2.01393664683675	FGR;HCK;PKDCC;KDR;DYRK1A;PDGFB;TEK;JAK2;JAK3;FGFR1
T Cell Activation (GO:0042110)	14/72	0.2325026037326481	0.6611565570386678	1.2976018669205023	1.8930114860293037	TNFSF14;CCL21;CHD7;MSN;SCRIB;CTPS1;PIK3R1;LFNG;FKBP1A;SOX4;CD44;PTPN2;CD276;NCK1
Cell Migration Involved In Sprouting Angiogenesis (GO:0002042)	4/16	0.2350867489771349	0.6611565570386678	1.7907801418439717	2.592692722083758	NR4A1;EGR3;KDR;VEGFA
Cell Surface Receptor Signaling Pathway Involved In Heart Development (GO:0061311)	4/16	0.2350867489771349	0.6611565570386678	1.7907801418439717	2.592692722083758	HEYL;TGFB1;HEY1;BMPR1A
Cellular Response To Catecholamine Stimulus (GO:0071870)	4/16	0.2350867489771349	0.6611565570386678	1.7907801418439717	2.592692722083758	NR4A3;PDE4B;SLC9A1;TGM2
Cellular Response To Gamma Radiation (GO:0071480)	4/16	0.2350867489771349	0.6611565570386678	1.7907801418439717	2.592692722083758	HSF1;CRYAB;TP53;ATR
Endothelial Cell Proliferation (GO:0001935)	4/16	0.2350867489771349	0.6611565570386678	1.7907801418439717	2.592692722083758	BMPR2;NRARP;TEK;LOXL2
Establishment Of Protein Localization To Endoplasmic Reticulum (GO:0072599)	4/16	0.2350867489771349	0.6611565570386678	1.7907801418439717	2.592692722083758	SEC61A1;SPCS3;SRPRB;MAN1A1
Extracellular Matrix Assembly (GO:0085029)	4/16	0.2350867489771349	0.6611565570386678	1.7907801418439717	2.592692722083758	EFEMP2;TGFB1;ELN;EMILIN1
Leukotriene Metabolic Process (GO:0006691)	4/16	0.2350867489771349	0.6611565570386678	1.7907801418439717	2.592692722083758	MGST3;ALOX5;MAPKAPK2;DPEP2
Long-Chain Fatty Acid Biosynthetic Process (GO:0042759)	4/16	0.2350867489771349	0.6611565570386678	1.7907801418439717	2.592692722083758	GSTP1;ALOX5;ACSBG1;FADS1
Lymphocyte Proliferation (GO:0046651)	4/16	0.2350867489771349	0.6611565570386678	1.7907801418439717	2.592692722083758	CD79A;TNFSF14;MSN;CTPS1
Maturation Of 5.8S rRNA (GO:0000460)	4/16	0.2350867489771349	0.6611565570386678	1.7907801418439717	2.592692722083758	NEDD4;URB1;WDR12;MPHOSPH6
Nuclear Migration (GO:0007097)	4/16	0.2350867489771349	0.6611565570386678	1.7907801418439717	2.592692722083758	SUN2;LMNA;LMNB2;LMNB1
Phosphatidylethanolamine Metabolic Process (GO:0046337)	4/16	0.2350867489771349	0.6611565570386678	1.7907801418439717	2.592692722083758	PLA2G15;PNPLA8;PLA2G2A;SELENOI
Protein Alpha-1,2-Demannosylation (GO:0036508)	4/16	0.2350867489771349	0.6611565570386678	1.7907801418439717	2.592692722083758	RNF103;RNF139;MAN1A1;UGGT1
Regulation Of Adaptive Immune Response (GO:0002819)	4/16	0.2350867489771349	0.6611565570386678	1.7907801418439717	2.592692722083758	AKIRIN2;IRF1;TRIM27;SIRT1
Regulation Of Cartilage Development (GO:0061035)	4/16	0.2350867489771349	0.6611565570386678	1.7907801418439717	2.592692722083758	BMPR2;WNT11;SCX;SOX9
Regulation Of Exosomal Secretion (GO:1903541)	4/16	0.2350867489771349	0.6611565570386678	1.7907801418439717	2.592692722083758	SDCBP;SDC4;STAM;ATP9A
Regulation Of Telomere Maintenance Via Telomere Lengthening (GO:1904356)	4/16	0.2350867489771349	0.6611565570386678	1.7907801418439717	2.592692722083758	PINX1;HNRNPA2B1;TERF2;SMG5
Regulation Of Viral Transcription (GO:0046782)	4/16	0.2350867489771349	0.6611565570386678	1.7907801418439717	2.592692722083758	IFITM3;ZFP36;UBP1;TRIM27
Response To Alcohol (GO:0097305)	4/16	0.2350867489771349	0.6611565570386678	1.7907801418439717	2.592692722083758	TGFB1;CCL21;TGFBR1;SOD1
Positive Regulation Of Amide Metabolic Process (GO:0034250)	15/78	0.23558433440635837	0.6611565570386678	1.279987273305759	1.8504600930301187	GSK3A;YTHDF1;SSB;IFNGR1;EIF4A3;SAMD4A;RPS27L;LARP4;THBS1;LARP1B;CASP3;AGO2;BCL3;SOX4;PICALM
Positive Regulation Of Hydrolase Activity (GO:0051345)	25/137	0.2363628273056372	0.6611565570386678	1.2004634068392457	1.7315331129741993	BCAR3;ITGB1;RGS16;RAP1GDS1;FZD10;CX3CL1;RAP1A;WNT11;CTSL;RASGEF1B;CCL2;RGS6;ZC3H15;TGM2;NDEL1;CDKL5;CCL21;RHOC;RAPGEF2;MAPRE2;FERMT2;EZH2;PICALM;RAPGEF4;LIMS1
Central Nervous System Development (GO:0007417)	36/203	0.23739470358241324	0.6611565570386678	1.159748847628484	1.6677549193766898	NCKAP1;RTN3;GSTP1;CHD7;SMG9;PCDH18;NPAS2;GLIS2;DHX30;CDH2;DHX37;SPOCK1;SOX8;FLNB;SOX9;CIC;SOX4;GIT1;EGR2;ZFHX3;ANAPC7;UTP3;SYNJ2;HPCAL4;MEIS2;THOC6;NR4A2;BTD;RNF103;TMX2;DNAJC30;B3GNT5;RAB18;NES;PAFAH1B2;CDK5R1
Peptidyl-Tyrosine Phosphorylation (GO:0018108)	11/55	0.23761831227043506	0.6611565570386678	1.3437083148065807	1.9310292750344125	DDR1;FGR;HCK;PKDCC;KDR;DYRK1A;PDGFB;TEK;JAK2;JAK3;FGFR1
T Cell Differentiation (GO:0030217)	8/38	0.23835882164989	0.6611565570386678	1.43303730017762	2.0549440858623687	LFNG;ANXA1;TGFB1;CHD7;PIK3R1;SOX4;PTPN2;ZFP36L1
Collagen Fibril Organization (GO:0030199)	8/38	0.23835882164989	0.6611565570386678	1.43303730017762	2.0549440858623687	ADAMTS2;TGFB2;BMP1;SCX;CYP1B1;ATP7A;TGFBR1;LOXL2
CD40 Signaling Pathway (GO:0023035)	2/6	0.24012267025678546	0.6611565570386678	2.6855624446412754	3.831237778544507	ITGB1;ITGA5
GMP Biosynthetic Process (GO:0006177)	2/6	0.24012267025678546	0.6611565570386678	2.6855624446412754	3.831237778544507	HPRT1;PAICS
N-acetylneuraminate Catabolic Process (GO:0019262)	2/6	0.24012267025678546	0.6611565570386678	2.6855624446412754	3.831237778544507	GNPDA1;HOGA1
Angiotensin Maturation (GO:0002003)	2/6	0.24012267025678546	0.6611565570386678	2.6855624446412754	3.831237778544507	ENPEP;CTSG
Blood Coagulation, Fibrin Clot Formation (GO:0072378)	2/6	0.24012267025678546	0.6611565570386678	2.6855624446412754	3.831237778544507	THBD;FLNA
Cardiac Muscle Hypertrophy (GO:0003300)	2/6	0.24012267025678546	0.6611565570386678	2.6855624446412754	3.831237778544507	CSRP3;TCAP
Copper Ion Import (GO:0015677)	2/6	0.24012267025678546	0.6611565570386678	2.6855624446412754	3.831237778544507	STEAP4;SLC31A1
Cytoplasmic Sequestering Of NF-kappaB (GO:0007253)	2/6	0.24012267025678546	0.6611565570386678	2.6855624446412754	3.831237778544507	TMSB4X;G3BP2
Elastic Fiber Assembly (GO:0048251)	2/6	0.24012267025678546	0.6611565570386678	2.6855624446412754	3.831237778544507	EFEMP2;EMILIN1
Epoxygenase P450 Pathway (GO:0019373)	2/6	0.24012267025678546	0.6611565570386678	2.6855624446412754	3.831237778544507	CYP2J2;CYP1B1
Foam Cell Differentiation (GO:0090077)	2/6	0.24012267025678546	0.6611565570386678	2.6855624446412754	3.831237778544507	TGFB1;SOAT1
Glucosamine-Containing Compound Catabolic Process (GO:1901072)	2/6	0.24012267025678546	0.6611565570386678	2.6855624446412754	3.831237778544507	GNPDA1;CHI3L1
Inhibition Of Cysteine-Type Endopeptidase Activity (GO:0097340)	2/6	0.24012267025678546	0.6611565570386678	2.6855624446412754	3.831237778544507	CAST;XIAP
Locomotor Rhythm (GO:0045475)	2/6	0.24012267025678546	0.6611565570386678	2.6855624446412754	3.831237778544507	EGR1;USP2
Macropinocytosis (GO:0044351)	2/6	0.24012267025678546	0.6611565570386678	2.6855624446412754	3.831237778544507	MAPKAPK3;MAPKAPK2
Manganese Ion Transport (GO:0006828)	2/6	0.24012267025678546	0.6611565570386678	2.6855624446412754	3.831237778544507	SLC11A1;TMEM165
Negative Regulation Of Amyloid-Beta Clearance (GO:1900222)	2/6	0.24012267025678546	0.6611565570386678	2.6855624446412754	3.831237778544507	LRPAP1;IFNGR1
Negative Regulation Of Circadian Rhythm (GO:0042754)	2/6	0.24012267025678546	0.6611565570386678	2.6855624446412754	3.831237778544507	SFPQ;CRY1
Negative Regulation Of Lipase Activity (GO:0060192)	2/6	0.24012267025678546	0.6611565570386678	2.6855624446412754	3.831237778544507	SORT1;HDAC9
Negative Regulation Of Membrane Protein Ectodomain Proteolysis (GO:0051045)	2/6	0.24012267025678546	0.6611565570386678	2.6855624446412754	3.831237778544507	TIMP3;TIMP1
Negative Regulation Of Mitochondrial Membrane Potential (GO:0010917)	2/6	0.24012267025678546	0.6611565570386678	2.6855624446412754	3.831237778544507	PRELID1;RNF122
Negative Regulation Of Muscle Cell Apoptotic Process (GO:0010656)	2/6	0.24012267025678546	0.6611565570386678	2.6855624446412754	3.831237778544507	BAG3;ZC3H12A
Negative Regulation Of Plasminogen Activation (GO:0010757)	2/6	0.24012267025678546	0.6611565570386678	2.6855624446412754	3.831237778544507	PLAU;THBS1
Negative Regulation Of Protein Maturation (GO:1903318)	2/6	0.24012267025678546	0.6611565570386678	2.6855624446412754	3.831237778544507	PRNP;CHAC1
Neurotransmitter Receptor Transport, Endosome To Postsynaptic Membrane (GO:0098887)	2/6	0.24012267025678546	0.6611565570386678	2.6855624446412754	3.831237778544507	SCRIB;RAB11A
Nucleic Acid Transport (GO:0050657)	2/6	0.24012267025678546	0.6611565570386678	2.6855624446412754	3.831237778544507	HNRNPA2B1;CKAP5
Peptidyl-Tyrosine Dephosphorylation Involved In Inactivation Of Protein Kinase Activity (GO:1990264)	2/6	0.24012267025678546	0.6611565570386678	2.6855624446412754	3.831237778544507	PTPN1;DUSP10
Phosphatidylcholine Catabolic Process (GO:0034638)	2/6	0.24012267025678546	0.6611565570386678	2.6855624446412754	3.831237778544507	PLA2G15;PNPLA8
Polyamine Biosynthetic Process (GO:0006596)	2/6	0.24012267025678546	0.6611565570386678	2.6855624446412754	3.831237778544507	SMS;SAT1
Positive Regulation Of Astrocyte Differentiation (GO:0048711)	2/6	0.24012267025678546	0.6611565570386678	2.6855624446412754	3.831237778544507	CLCF1;HES1
Positive Regulation Of Calcium Ion Import (GO:0090280)	2/6	0.24012267025678546	0.6611565570386678	2.6855624446412754	3.831237778544507	PDGFB;STC1
Positive Regulation Of Calcium Ion Import Across Plasma Membrane (GO:1905665)	2/6	0.24012267025678546	0.6611565570386678	2.6855624446412754	3.831237778544507	PPP3R1;RAMP3
Positive Regulation Of Fibroblast Apoptotic Process (GO:2000271)	2/6	0.24012267025678546	0.6611565570386678	2.6855624446412754	3.831237778544507	STK17A;STK17B
Positive Regulation Of Hormone Metabolic Process (GO:0032352)	2/6	0.24012267025678546	0.6611565570386678	2.6855624446412754	3.831237778544507	EGR1;HIF1A
Positive Regulation Of Membrane Depolarization (GO:1904181)	2/6	0.24012267025678546	0.6611565570386678	2.6855624446412754	3.831237778544507	MLLT11;KDR
Positive Regulation Of Myeloid Cell Apoptotic Process (GO:0033034)	2/6	0.24012267025678546	0.6611565570386678	2.6855624446412754	3.831237778544507	ANXA1;SIRT1
Positive Regulation Of Platelet Activation (GO:0010572)	2/6	0.24012267025678546	0.6611565570386678	2.6855624446412754	3.831237778544507	SELP;JAK2
Positive Regulation Of Protein Depolymerization (GO:1901881)	2/6	0.24012267025678546	0.6611565570386678	2.6855624446412754	3.831237778544507	SLN;NES
Positive Regulation Of Protein Maturation (GO:1903319)	2/6	0.24012267025678546	0.6611565570386678	2.6855624446412754	3.831237778544507	SOX4;NKD2
Positive Regulation Of Spindle Assembly (GO:1905832)	2/6	0.24012267025678546	0.6611565570386678	2.6855624446412754	3.831237778544507	GPSM2;SPAG5
Positive Regulation Of Vascular Endothelial Growth Factor Signaling Pathway (GO:1900748)	2/6	0.24012267025678546	0.6611565570386678	2.6855624446412754	3.831237778544507	MYO1C;VEGFA
Protein O-linked Glycosylation Via Threonine (GO:0018243)	2/6	0.24012267025678546	0.6611565570386678	2.6855624446412754	3.831237778544507	GALNT16;GALNT2
Protein Activation Cascade (GO:0072376)	2/6	0.24012267025678546	0.6611565570386678	2.6855624446412754	3.831237778544507	THBD;FLNA
protein-DNA Covalent Cross-Linking Repair (GO:0106300)	2/6	0.24012267025678546	0.6611565570386678	2.6855624446412754	3.831237778544507	VCP;GCNA
rDNA Heterochromatin Formation (GO:0000183)	2/6	0.24012267025678546	0.6611565570386678	2.6855624446412754	3.831237778544507	BEND3;SIRT1
Regulation Of ATPase-coupled Calcium Transmembrane Transporter Activity (GO:1901894)	2/6	0.24012267025678546	0.6611565570386678	2.6855624446412754	3.831237778544507	VMP1;SLN
Regulation Of T Cell Differentiation In Thymus (GO:0033081)	2/6	0.24012267025678546	0.6611565570386678	2.6855624446412754	3.831237778544507	ZC3H8;SOD1
Regulation Of T-helper 2 Cell Differentiation (GO:0045628)	2/6	0.24012267025678546	0.6611565570386678	2.6855624446412754	3.831237778544507	IL18;RARA
Regulation Of Angiotensin Levels In Blood (GO:0002002)	2/6	0.24012267025678546	0.6611565570386678	2.6855624446412754	3.831237778544507	ENPEP;CTSG
Regulation Of Cellular Response To Insulin Stimulus (GO:1900076)	2/6	0.24012267025678546	0.6611565570386678	2.6855624446412754	3.831237778544507	NCOA1;ATP2B1
Regulation Of Collagen Fibril Organization (GO:1904026)	2/6	0.24012267025678546	0.6611565570386678	2.6855624446412754	3.831237778544507	EFEMP2;EMILIN1
Regulation Of Cyclic-Nucleotide Phosphodiesterase Activity (GO:0051342)	2/6	0.24012267025678546	0.6611565570386678	2.6855624446412754	3.831237778544507	EGLN1;MAPK7
Regulation Of Dendritic Spine Maintenance (GO:1902950)	2/6	0.24012267025678546	0.6611565570386678	2.6855624446412754	3.831237778544507	PRNP;HOMER1
Regulation Of Ketone Biosynthetic Process (GO:0010566)	2/6	0.24012267025678546	0.6611565570386678	2.6855624446412754	3.831237778544507	EGR1;PPTC7
Regulation Of Microtubule Binding (GO:1904526)	2/6	0.24012267025678546	0.6611565570386678	2.6855624446412754	3.831237778544507	PPP2CA;PPP2CB
Regulation Of Natural Killer Cell Proliferation (GO:0032817)	2/6	0.24012267025678546	0.6611565570386678	2.6855624446412754	3.831237778544507	IL18;JAK2
Regulation Of Opsonization (GO:1903027)	2/6	0.24012267025678546	0.6611565570386678	2.6855624446412754	3.831237778544507	FCN3;MYO18A
Regulation Of Organ Growth (GO:0046620)	2/6	0.24012267025678546	0.6611565570386678	2.6855624446412754	3.831237778544507	LATS2;SOD1
Regulation Of Protein Localization To Nucleolus (GO:1904749)	2/6	0.24012267025678546	0.6611565570386678	2.6855624446412754	3.831237778544507	PINX1;NMD3
Regulation Of Striated Muscle Tissue Development (GO:0016202)	2/6	0.24012267025678546	0.6611565570386678	2.6855624446412754	3.831237778544507	MTPN;TGFB1
Regulation Of Triglyceride Catabolic Process (GO:0010896)	2/6	0.24012267025678546	0.6611565570386678	2.6855624446412754	3.831237778544507	ABHD5;PNPLA2
Response To Leptin (GO:0044321)	2/6	0.24012267025678546	0.6611565570386678	2.6855624446412754	3.831237778544507	NR4A3;SIRT1
Ribosomal Small Subunit Export From Nucleus (GO:0000056)	2/6	0.24012267025678546	0.6611565570386678	2.6855624446412754	3.831237778544507	NUP88;RAN
Single Strand Break Repair (GO:0000012)	2/6	0.24012267025678546	0.6611565570386678	2.6855624446412754	3.831237778544507	TDP1;SIRT1
Skeletal Muscle Cell Differentiation (GO:0035914)	2/6	0.24012267025678546	0.6611565570386678	2.6855624446412754	3.831237778544507	KLHL40;KLHL41
Store-Operated Calcium Entry (GO:0002115)	2/6	0.24012267025678546	0.6611565570386678	2.6855624446412754	3.831237778544507	ORAI2;ORAI1
Tubulin Complex Assembly (GO:0007021)	2/6	0.24012267025678546	0.6611565570386678	2.6855624446412754	3.831237778544507	TCP1;TBCD
Vascular Wound Healing (GO:0061042)	2/6	0.24012267025678546	0.6611565570386678	2.6855624446412754	3.831237778544507	KDR;VEGFA
Very-Low-Density Lipoprotein Particle Assembly (GO:0034379)	2/6	0.24012267025678546	0.6611565570386678	2.6855624446412754	3.831237778544507	DGAT1;SOAT1
Positive Regulation Of Kinase Activity (GO:0033674)	17/90	0.24031638307625333	0.6611565570386678	1.2520108221010267	1.7851157292723012	MAP2K3;DDR1;CDKN1A;CSF1;CCL21;AXIN1;PRKAG2;IQGAP1;CSRP3;RAP1A;AXL;EEF1A2;KDR;RAPGEF2;TEK;EPHA2;FGFR1
Adherens Junction Organization (GO:0034332)	6/27	0.24165194045149396	0.6611565570386678	1.5351755609075928	2.1803436074293017	TJP1;CDH2;TBCD;PAK2;FERMT2;VCL
Cell-Substrate Junction Assembly (GO:0007044)	6/27	0.24165194045149396	0.6611565570386678	1.5351755609075928	2.1803436074293017	CTTN;ACTN2;PIP5K1A;LAMC1;WHAMM;FERMT2
Negative Regulation Of T Cell Proliferation (GO:0042130)	6/27	0.24165194045149396	0.6611565570386678	1.5351755609075928	2.1803436074293017	PRNP;CR1;SDC4;DLG5;PLA2G2A;SCRIB
Neural Tube Closure (GO:0001843)	6/27	0.24165194045149396	0.6611565570386678	1.5351755609075928	2.1803436074293017	CSRP3;TGFB2;TGFB1;MTHFD1L;SCRIB;PHACTR4
Potassium Ion Import Across Plasma Membrane (GO:1990573)	6/27	0.24165194045149396	0.6611565570386678	1.5351755609075928	2.1803436074293017	KCNJ5;SLC12A4;KCNJ11;KCNJ15;ATP1B3;ATP1B1
Regulation Of Osteoclast Differentiation (GO:0045670)	6/27	0.24165194045149396	0.6611565570386678	1.5351755609075928	2.1803436074293017	MAFB;CSF1;TNFAIP6;UBASH3B;TRAF6;FSTL3
Response To cAMP (GO:0051591)	6/27	0.24165194045149396	0.6611565570386678	1.5351755609075928	2.1803436074293017	RAP1B;RAP1A;AQP9;RAPGEF2;EZR;ZFP36L1
Transcription By RNA Polymerase III (GO:0006383)	6/27	0.24165194045149396	0.6611565570386678	1.5351755609075928	2.1803436074293017	GTF3C1;IVNS1ABP;GTF3C2;ZC3H8;ZFP36L1;POLR2L
Ventricular Cardiac Muscle Tissue Morphogenesis (GO:0055010)	6/27	0.24165194045149396	0.6611565570386678	1.5351755609075928	2.1803436074293017	FKBP1A;TGFB2;TGFB1;TGFBR1;BMPR1A;ENG
Negative Regulation Of Developmental Process (GO:0051093)	18/96	0.2421179603025866	0.6611565570386678	1.2407191381321623	1.7597494634289899	TBX1;SS18;SMARCD1;HDAC2;TGFB1;SFMBT1;MUL1;LOXL2;SMARCA4;CDK6;WNT11;ZNF706;HEY1;BCL7C;BCL7B;SPRY3;SOX9;NKX3-1
Negative Regulation Of Cell Adhesion (GO:0007162)	12/61	0.2422187410463573	0.6611565570386678	1.316326530612245	1.8664379117147416	RIPOR2;CD164;TGFB1;DUSP1;GCNT2;PLXNA2;TBCD;CYP1B1;PLXNA1;SPOCK1;CX3CL1;PLXNA3
Cellular Response To Fluid Shear Stress (GO:0071498)	3/11	0.24276042572089995	0.6611565570386678	2.0143996455471864	2.8517457421310275	MAPK7;KLF4;SREBF2
Ceramide Transport (GO:0035627)	3/11	0.24276042572089995	0.6611565570386678	2.0143996455471864	2.8517457421310275	ABCB1;VAPA;ABCB4
Embryonic Heart Tube Development (GO:0035050)	3/11	0.24276042572089995	0.6611565570386678	2.0143996455471864	2.8517457421310275	CITED2;SOX18;HES1
Endosomal Lumen Acidification (GO:0048388)	3/11	0.24276042572089995	0.6611565570386678	2.0143996455471864	2.8517457421310275	ATP6V0B;ATP6V0C;ATP6V1F
Fatty Acid Elongation (GO:0030497)	3/11	0.24276042572089995	0.6611565570386678	2.0143996455471864	2.8517457421310275	HACD1;ELOVL5;HACD3
Interleukin-6-Mediated Signaling Pathway (GO:0070102)	3/11	0.24276042572089995	0.6611565570386678	2.0143996455471864	2.8517457421310275	CTR9;JAK2;IL6R
Intrinsic Apoptotic Signaling Pathway In Response To Oxidative Stress (GO:0008631)	3/11	0.24276042572089995	0.6611565570386678	2.0143996455471864	2.8517457421310275	PDCD10;STK25;CYP1B1
Mammary Gland Epithelium Development (GO:0061180)	3/11	0.24276042572089995	0.6611565570386678	2.0143996455471864	2.8517457421310275	SCRIB;JAK2;EPHA2
Membrane Depolarization During Action Potential (GO:0086010)	3/11	0.24276042572089995	0.6611565570386678	2.0143996455471864	2.8517457421310275	SCN5A;SCN3B;YWHAH
Methylguanosine-Cap Decapping (GO:0110156)	3/11	0.24276042572089995	0.6611565570386678	2.0143996455471864	2.8517457421310275	EDC4;LSM1;PNRC2
Negative Regulation By Host Of Viral Process (GO:0044793)	3/11	0.24276042572089995	0.6611565570386678	2.0143996455471864	2.8517457421310275	VAPA;ZC3H12A;SMC5
Negative Regulation Of Nitrogen Compound Metabolic Process (GO:0051172)	3/11	0.24276042572089995	0.6611565570386678	2.0143996455471864	2.8517457421310275	HSP90AB1;TGFB1;CLTC
Negative Regulation Of Platelet-Derived Growth Factor Receptor Signaling Pathway (GO:0010642)	3/11	0.24276042572089995	0.6611565570386678	2.0143996455471864	2.8517457421310275	PTGIR;PTPRJ;PTPN2
Negative Regulation Of Receptor Internalization (GO:0002091)	3/11	0.24276042572089995	0.6611565570386678	2.0143996455471864	2.8517457421310275	LRPAP1;SDCBP;ANXA2
Pathway-Restricted SMAD Protein Phosphorylation (GO:0060389)	3/11	0.24276042572089995	0.6611565570386678	2.0143996455471864	2.8517457421310275	TGFB2;TGFB1;TGFBR1
Positive Regulation Of Alpha-Beta T Cell Activation (GO:0046635)	3/11	0.24276042572089995	0.6611565570386678	2.0143996455471864	2.8517457421310275	HSPH1;PNP;CD55
Positive Regulation Of Alpha-Beta T Cell Differentiation (GO:0046638)	3/11	0.24276042572089995	0.6611565570386678	2.0143996455471864	2.8517457421310275	PNP;SOCS1;RUNX1
Positive Regulation Of Cellular Response To Insulin Stimulus (GO:1900078)	3/11	0.24276042572089995	0.6611565570386678	2.0143996455471864	2.8517457421310275	IGF2;ERFE;SIRT1
Positive Regulation Of Cytoplasmic Transport (GO:1903651)	3/11	0.24276042572089995	0.6611565570386678	2.0143996455471864	2.8517457421310275	RAB21;MSN;EZR
Positive Regulation Of Glycogen Metabolic Process (GO:0070875)	3/11	0.24276042572089995	0.6611565570386678	2.0143996455471864	2.8517457421310275	EPM2AIP1;IGF2;IRS2
Positive Regulation Of Leukocyte Proliferation (GO:0070665)	3/11	0.24276042572089995	0.6611565570386678	2.0143996455471864	2.8517457421310275	CSF1;CSF2RB;JAK2
Positive Regulation Of Natural Killer Cell Mediated Immunity (GO:0002717)	3/11	0.24276042572089995	0.6611565570386678	2.0143996455471864	2.8517457421310275	CD226;PVR;NECTIN2
Positive Regulation Of Syncytium Formation By Plasma Membrane Fusion (GO:0060143)	3/11	0.24276042572089995	0.6611565570386678	2.0143996455471864	2.8517457421310275	EHD1;RIPOR2;MYOD1
Positive Regulation Of Transporter Activity (GO:0032411)	3/11	0.24276042572089995	0.6611565570386678	2.0143996455471864	2.8517457421310275	SGK1;PPARGC1A;PPARD
Positive Regulation Of Vascular Endothelial Cell Proliferation (GO:1905564)	3/11	0.24276042572089995	0.6611565570386678	2.0143996455471864	2.8517457421310275	AKT3;IGF2;FGFR1
Regulation Of CD4-positive, Alpha-Beta T Cell Differentiation (GO:0043370)	3/11	0.24276042572089995	0.6611565570386678	2.0143996455471864	2.8517457421310275	SOCS1;SH3RF1;RUNX1
Regulation Of Amyloid Precursor Protein Catabolic Process (GO:1902991)	3/11	0.24276042572089995	0.6611565570386678	2.0143996455471864	2.8517457421310275	FKBP1A;PRNP;PICALM
Regulation Of Branching Involved In Ureteric Bud Morphogenesis (GO:0090189)	3/11	0.24276042572089995	0.6611565570386678	2.0143996455471864	2.8517457421310275	SOX8;SOX9;VEGFA
Regulation Of Hematopoietic Stem Cell Differentiation (GO:1902036)	3/11	0.24276042572089995	0.6611565570386678	2.0143996455471864	2.8517457421310275	YTHDF2;PUS7;N4BP2L2
Regulation Of Platelet-Derived Growth Factor Receptor Signaling Pathway (GO:0010640)	3/11	0.24276042572089995	0.6611565570386678	2.0143996455471864	2.8517457421310275	PTGIR;CBLB;PTPRJ
Regulation Of Stem Cell Proliferation (GO:0072091)	3/11	0.24276042572089995	0.6611565570386678	2.0143996455471864	2.8517457421310275	GJA1;HNRNPU;ZFP36L1
Regulation Of Superoxide Anion Generation (GO:0032928)	3/11	0.24276042572089995	0.6611565570386678	2.0143996455471864	2.8517457421310275	TGFB1;GSTP1;SOD1
Sphingomyelin Metabolic Process (GO:0006684)	3/11	0.24276042572089995	0.6611565570386678	2.0143996455471864	2.8517457421310275	VAPA;SGMS2;SMPDL3A
Very Long-Chain Fatty Acid Biosynthetic Process (GO:0042761)	3/11	0.24276042572089995	0.6611565570386678	2.0143996455471864	2.8517457421310275	HACD1;ELOVL5;HACD3
Intracellular Iron Ion Homeostasis (GO:0006879)	9/44	0.2461119666179968	0.6690752862777892	1.3819001078885575	1.937380694670126	HEPHL1;GLRX3;MYC;SLC11A1;ATP6V0A2;ERFE;FTL;SOD1;PICALM
Positive Regulation Of NIK/NF-kappaB Signaling (GO:1901224)	9/44	0.2461119666179968	0.6690752862777892	1.3819001078885575	1.937380694670126	NFAT5;MYO1C;IRAK1;TNFSF14;TCIM;SPHK1;TRAF6;TERF2IP;LIMS1
Regulation Of Cyclin-Dependent Protein Kinase Activity (GO:1904029)	9/44	0.2461119666179968	0.6690752862777892	1.3819001078885575	1.937380694670126	CDKN1A;CCNJ;HSP90AB1;SERTAD1;GADD45A;CDC37;BCCIP;PKMYT1;CDK5R1
Negative Regulation Of Protein Metabolic Process (GO:0051248)	22/120	0.24671597870929457	0.6703142666735101	1.2071091171052872	1.6893703190062184	NANOS1;ZNF540;PRNP;BTG2;HSP90AB1;ITGB3;EIF4A3;DAPK3;EIF2AK3;PUS7;CLN8;TOB1;AZIN1;SYNCRIP;ILF3;RNF139;FLNA;ITGAV;PFDN2;IGF2BP2;CNOT9;CRYAB
Phosphate-Containing Compound Metabolic Process (GO:0006796)	27/150	0.24872803807707838	0.6753750511390217	1.1805293108909594	1.6425828118855177	INPP1;LCAT;CLN8;DUSP16;PLB1;HK2;NANP;DUSP10;RICTOR;PAK2;NADK;DUSP4;DUSP5;TGFB1;GFPT2;SPHK1;IPMK;PLA2G2A;DUSP8;PLA2G15;INPP4B;TOLLIP;PLAA;PXYLP1;TOP1;PLPP3;PLPP1
Negative Regulation Of Protein Serine/Threonine Kinase Activity (GO:0071901)	14/73	0.24902004538505546	0.6757620799434788	1.2755029657243764	1.7732321337651407	PTPN1;CDKN1A;DUSP1;GADD45A;GSTP1;ADIPOQ;PTPRJ;SIRT1;LATS2;PKIA;SPRY3;SPRY1;PKIG;SH2B3
Cell Junction Organization (GO:0034330)	10/50	0.2521223040247086	0.6833602736784817	1.3435555555555556	1.851205897675271	TJP1;VMP1;TGFB2;SMAD3;TGFB1;MYOT;TGFB3;PPFIA4;MYO9A;LIMS1
Chordate Embryonic Development (GO:0043009)	10/50	0.2521223040247086	0.6833602736784817	1.3435555555555556	1.851205897675271	TBX1;WNT11;TGFB1;TGFB3;CHD7;IGF2;SOX8;TGFBR1;VEGFA;FGFR1
Muscle Tissue Development (GO:0060537)	7/33	0.25330378487997074	0.6836933799655808	1.4466523268121139	1.986493470452775	MYOG;CSRP3;POGLUT1;MYOD1;MYF6;MSC;ENG
Negative Regulation Of Stress-Activated MAPK Cascade (GO:0032873)	7/33	0.25330378487997074	0.6836933799655808	1.4466523268121139	1.986493470452775	CYLD;DUSP10;DUSP1;GSTP1;MYC;EZR;FOXO1
Negative Regulation Of Transferase Activity (GO:0051348)	7/33	0.25330378487997074	0.6836933799655808	1.4466523268121139	1.986493470452775	GSK3A;ZFP36;BAG5;PINX1;HNRNPU;IRS2;TP53
Positive Regulation Of Response To Biotic Stimulus (GO:0002833)	7/33	0.25330378487997074	0.6836933799655808	1.4466523268121139	1.986493470452775	AKIRIN2;PLSCR1;MYO1C;POLR3D;EMILIN1;PRKCA;SLC15A4
Regulation Of Endothelial Cell Apoptotic Process (GO:2000351)	7/33	0.25330378487997074	0.6836933799655808	1.4466523268121139	1.986493470452775	MAPK7;KDR;TNFAIP3;CCL2;TEK;THBS1;ICAM1
Regulation Of Nitric Oxide Biosynthetic Process (GO:0045428)	7/33	0.25330378487997074	0.6836933799655808	1.4466523268121139	1.986493470452775	HSP90AA1;HSP90AB1;SMAD3;DDAH2;ZC3H12A;JAK2;KLF4
Tight Junction Assembly (GO:0120192)	7/33	0.25330378487997074	0.6836933799655808	1.4466523268121139	1.986493470452775	CLDN9;PARD3;CLDN12;MICALL2;TBCD;STRN;PAK2
Cellular Response To Steroid Hormone Stimulus (GO:0071383)	5/22	0.2562844619253754	0.6860047675338201	1.5801486891874266	2.1513207252373157	HSPA8;TFPI;HSPA1B;NKX3-1;HSPA1A
Cellular Response To Type I Interferon (GO:0071357)	5/22	0.2562844619253754	0.6860047675338201	1.5801486891874266	2.1513207252373157	IFITM3;IFITM2;IRAK1;TRAF3;IFNAR1
Entrainment Of Circadian Clock By Photoperiod (GO:0043153)	5/22	0.2562844619253754	0.6860047675338201	1.5801486891874266	2.1513207252373157	USP2;BHLHE40;CRY1;SIK1;TP53
fatty-acyl-CoA Biosynthetic Process (GO:0046949)	5/22	0.2562844619253754	0.6860047675338201	1.5801486891874266	2.1513207252373157	HACD1;ELOVL5;ACSL4;ACSBG1;ACSL3
Hematopoietic Progenitor Cell Differentiation (GO:0002244)	5/22	0.2562844619253754	0.6860047675338201	1.5801486891874266	2.1513207252373157	TGFB1;SBDS;MEOX1;TP53;FSTL3
Myeloid Cell Development (GO:0061515)	5/22	0.2562844619253754	0.6860047675338201	1.5801486891874266	2.1513207252373157	THPO;ANXA2;FLNA;LYAR;SH2B3
Myotube Differentiation (GO:0014902)	5/22	0.2562844619253754	0.6860047675338201	1.5801486891874266	2.1513207252373157	ITGB1;ADAMTS5;SORT1;MYOD1;KLHL40
Negative Regulation Of Lipid Biosynthetic Process (GO:0051055)	5/22	0.2562844619253754	0.6860047675338201	1.5801486891874266	2.1513207252373157	KLHL25;FBXW7;ERLIN1;SIK1;SIRT1
Organelle Fission (GO:0048285)	5/22	0.2562844619253754	0.6860047675338201	1.5801486891874266	2.1513207252373157	MUL1;MIEF1;TMCC1;DNM1L;CORO1C
Positive Regulation Of Neural Precursor Cell Proliferation (GO:2000179)	5/22	0.2562844619253754	0.6860047675338201	1.5801486891874266	2.1513207252373157	VCAN;HAPLN3;NES;CX3CL1;VEGFA
Positive Regulation Of Nitric Oxide Metabolic Process (GO:1904407)	5/22	0.2562844619253754	0.6860047675338201	1.5801486891874266	2.1513207252373157	HSP90AA1;HSP90AB1;SMAD3;DDAH2;KLF4
Regulation Of Extracellular Matrix Organization (GO:1903053)	5/22	0.2562844619253754	0.6860047675338201	1.5801486891874266	2.1513207252373157	DDR1;EFEMP2;LAMB1;LAMC1;RUNX1
Response To Gamma Radiation (GO:0010332)	5/22	0.2562844619253754	0.6860047675338201	1.5801486891874266	2.1513207252373157	MYC;HSF1;CRYAB;TP53;ATR
Telomere Maintenance Via Telomere Lengthening (GO:0010833)	5/22	0.2562844619253754	0.6860047675338201	1.5801486891874266	2.1513207252373157	HSP90AA1;HSP90AB1;PINX1;TNKS1BP1;TERF2IP
Regulation Of Programmed Cell Death (GO:0043067)	28/157	0.2602465768786729	0.6961980911647813	1.1672501458698008	1.5712654486056392	VCP;DDX42;XIAP;VPS72;SOX9;SLC39A7;JAK3;CTSB;TGM2;TOMM70;MOAP1;HSP90AA1;ACTN2;ACTN1;DAPK3;NME2;TNFRSF10B;TRAF2;ACTN4;FBXO10;SIRT1;ZDHHC17;MORF4L2;BCL3;SGK1;TP53;CRYAB;BCAR1
Intracellular Monoatomic Cation Homeostasis (GO:0030003)	26/145	0.26046617807187006	0.696300965936169	1.1748832030574092	1.5805495316730074	ARF1;STC1;ERFE;SLC9A1;LETM2;TMEM165;ANKRD9;CSRP3;HEPHL1;MYC;STC2;ATP6V0A2;SLC39A7;ATP7A;PRNP;DMPK;GLRX3;SLC11A1;SLC39A10;ATP1B3;ATP1B1;SOD1;LETM1;ATP13A3;FTL;PICALM
Positive Regulation Of Cell-Substrate Adhesion (GO:0010811)	12/62	0.2605930622349033	0.696300965936169	1.2898932384341637	1.7346422831837192	CDK6;CSF1;CCL21;MYADM;PDGFB;FLNA;JAK2;CRK;CX3CL1;TRIOBP;FERMT2;LIMS1
Negative Regulation Of Neuron Projection Development (GO:0010977)	8/39	0.26177135230042126	0.6982113768437784	1.3866956970148399	1.8585658578209012	HDAC2;BAG5;PRAG1;LPAR1;SPOCK1;PTPN9;DENND5A;FKBP4
Proton Transmembrane Transport (GO:1902600)	8/39	0.26177135230042126	0.6982113768437784	1.3866956970148399	1.8585658578209012	SLC36A1;ATP6V0B;COX15;ATP6V0A2;ATP1B1;ATP6V0C;SLC9A1;ATP6V1F
Regulation Of Cell Development (GO:0060284)	8/39	0.26177135230042126	0.6982113768437784	1.3866956970148399	1.8585658578209012	HEYL;YTHDF2;HEY1;ANXA2;BHLHE40;HES1;HDAC9;CX3CL1
Regulation Of Cell Division (GO:0051302)	13/68	0.2635798478525622	0.7026205731966001	1.2703888012299227	1.693935066974767	PLK3;SMYD5;PRDM15;MYO19;RAB11A;TADA2A;YEATS2;MYC;CDK2AP2;TXNIP;RAB11FIP3;GIT1;NKX3-1
Regulation Of Vesicle-Mediated Transport (GO:0060627)	14/74	0.26596408399490995	0.7085584111614542	1.254140694568121	1.660976413415104	MBTPS1;PTPN1;MAP2K1;SPHK1;ARFGAP3;RAB11A;RAB21;SCFD1;RNF139;DNAJC5;PACSIN3;RAB17;ATP9A;PICALM
Memory (GO:0007613)	9/45	0.26809245840021073	0.710962717892952	1.3434029320302088	1.7684870069065741	PRNP;YTHDF1;PLK2;ATXN1L;VLDLR;CIC;NGF;SGK1;PJA2
Ribosome Assembly (GO:0042255)	9/45	0.26809245840021073	0.710962717892952	1.3434029320302088	1.7684870069065741	RRP7A;TRAF7;MTERF3;SBDS;DHX37;MPV17L2;RPS27L;MRPS7;NLE1
Peptidyl-Lysine Modification (GO:0018205)	16/86	0.2693648240510914	0.710962717892952	1.2286223580341227	1.611569934573375	RANBP2;EGR2;USPL1;NSMCE3;SMC5;P3H3;RANGAP1;SENP3;SIRT1;HDAC9;LOXL2;NSMCE4A;ZMIZ1;ZMIZ2;UBA2;TRIM27
Acylglycerol Metabolic Process (GO:0006639)	6/28	0.26990466033610844	0.710962717892952	1.4652738565782044	1.919049377345991	DGKD;DGAT2;DGAT1;ABHD2;DGKZ;PNPLA2
miRNA Processing (GO:0035196)	6/28	0.26990466033610844	0.710962717892952	1.4652738565782044	1.919049377345991	DDX5;SMAD3;NCBP2;AGO2;HNRNPA2B1;SRSF3
Negative Regulation Of Epithelial Cell Apoptotic Process (GO:1904036)	6/28	0.26990466033610844	0.710962717892952	1.4652738565782044	1.919049377345991	CAST;MAPK7;KDR;TNFAIP3;TEK;ICAM1
Negative Regulation Of Microtubule Polymerization Or Depolymerization (GO:0031111)	6/28	0.26990466033610844	0.710962717892952	1.4652738565782044	1.919049377345991	MID1IP1;DYRK1A;TBCD;FKBP4;MAPRE1;TRIM54
Negative Regulation Of Peptidyl-Tyrosine Phosphorylation (GO:0050732)	6/28	0.26990466033610844	0.710962717892952	1.4652738565782044	1.919049377345991	PPP2CA;SOCS3;SOCS1;SH3BP5;SH2B3;PTPN2
Negative Regulation Of Proteolysis (GO:0045861)	6/28	0.26990466033610844	0.710962717892952	1.4652738565782044	1.919049377345991	PRNP;TIMP3;CHAC1;TIMP1;CLN8;CTSB
Positive Regulation Of Cell Development (GO:0010720)	6/28	0.26990466033610844	0.710962717892952	1.4652738565782044	1.919049377345991	MYOG;SPEN;SNW1;MYOD1;MYF6;TGM2
Positive Regulation Of Neuron Death (GO:1901216)	6/28	0.26990466033610844	0.710962717892952	1.4652738565782044	1.919049377345991	SRPK2;PRNP;TGFB2;DDIT3;CDK5R1;PICALM
Positive Regulation Of Nitrogen Compound Metabolic Process (GO:0051173)	6/28	0.26990466033610844	0.710962717892952	1.4652738565782044	1.919049377345991	MTPN;MAPK7;TGFB1;CSF1;PDGFB;KLF4
Protein K11-linked Ubiquitination (GO:0070979)	6/28	0.26990466033610844	0.710962717892952	1.4652738565782044	1.919049377345991	UBE2W;ANAPC7;UBE2D3;UBE2E2;UBE2A;RNF4
Response To Epidermal Growth Factor (GO:0070849)	6/28	0.26990466033610844	0.710962717892952	1.4652738565782044	1.919049377345991	ZFP36;GAREM1;IQGAP1;SOX9;PDE8A;ZFP36L1
Retinoid Metabolic Process (GO:0001523)	6/28	0.26990466033610844	0.710962717892952	1.4652738565782044	1.919049377345991	ALDH1A3;RDH10;AKR1C1;CYP1B1;BCO2;PLB1
Glycogen Metabolic Process (GO:0005977)	4/17	0.27205607209794447	0.710962717892952	1.6528914348063284	2.1516466095809106	GBE1;PRKAG2;PYGL;GYG1
Hepaticobiliary System Development (GO:0061008)	4/17	0.27205607209794447	0.710962717892952	1.6528914348063284	2.1516466095809106	XBP1;CITED2;PHF1;CEBPG
Hexose Transmembrane Transport (GO:0008645)	4/17	0.27205607209794447	0.710962717892952	1.6528914348063284	2.1516466095809106	SLC2A9;SLC50A1;SLC5A3;SLC2A8
Interleukin-1-Mediated Signaling Pathway (GO:0070498)	4/17	0.27205607209794447	0.710962717892952	1.6528914348063284	2.1516466095809106	IRAK1;IL1R1;TOLLIP;TRAF6
Leukocyte Tethering Or Rolling (GO:0050901)	4/17	0.27205607209794447	0.710962717892952	1.6528914348063284	2.1516466095809106	ITGB1;SELP;VCAM1;SELL
Melanosome Localization (GO:0032400)	4/17	0.27205607209794447	0.710962717892952	1.6528914348063284	2.1516466095809106	BLOC1S6;RAB17;BBS5;RAB11A
Morphogenesis Of An Epithelium (GO:0002009)	4/17	0.27205607209794447	0.710962717892952	1.6528914348063284	2.1516466095809106	TNC;SOX8;SOX9;VCL
Negative Regulation Of ERBB Signaling Pathway (GO:1901185)	4/17	0.27205607209794447	0.710962717892952	1.6528914348063284	2.1516466095809106	ERRFI1;RNF115;PTPRJ;PTPN2
Negative Regulation Of Calcium Ion Transmembrane Transport (GO:1903170)	4/17	0.27205607209794447	0.710962717892952	1.6528914348063284	2.1516466095809106	FKBP1A;PPP3R1;SLN;CBARP
Negative Regulation Of Fibroblast Proliferation (GO:0048147)	4/17	0.27205607209794447	0.710962717892952	1.6528914348063284	2.1516466095809106	GSTP1;MYC;MED9;TP53
Negative Regulation Of Osteoclast Differentiation (GO:0045671)	4/17	0.27205607209794447	0.710962717892952	1.6528914348063284	2.1516466095809106	MAFB;TNFAIP6;FBXW7;FSTL3
Nucleotide Biosynthetic Process (GO:0009165)	4/17	0.27205607209794447	0.710962717892952	1.6528914348063284	2.1516466095809106	PRPS1;PNP;PPAT;HPRT1
Positive Regulation Of Phospholipase Activity (GO:0010518)	4/17	0.27205607209794447	0.710962717892952	1.6528914348063284	2.1516466095809106	GNA13;ARF4;PLAA;FGFR1
Regulation Of Histone Modification (GO:0031056)	4/17	0.27205607209794447	0.710962717892952	1.6528914348063284	2.1516466095809106	TADA2A;NFYA;YEATS2;UBE2N
Regulation Of Monoatomic Ion Transmembrane Transport (GO:0034765)	4/17	0.27205607209794447	0.710962717892952	1.6528914348063284	2.1516466095809106	KCNJ5;KCNJ11;NEDD4;KCNJ15
Regulation Of Vascular Endothelial Cell Proliferation (GO:1905562)	4/17	0.27205607209794447	0.710962717892952	1.6528914348063284	2.1516466095809106	AKT3;IGF2;CCL2;FGFR1
Rescue Of Stalled Ribosome (GO:0072344)	4/17	0.27205607209794447	0.710962717892952	1.6528914348063284	2.1516466095809106	ASCC3;RCHY1;PELO;ZNF598
Xenobiotic Transport (GO:0042908)	4/17	0.27205607209794447	0.710962717892952	1.6528914348063284	2.1516466095809106	ABCC1;GJA1;ABCB1;SLC31A1
Positive Regulation Of T Cell Differentiation (GO:0045582)	10/51	0.2728948361082611	0.7120110444449913	1.3106775067750678	1.702135950482306	SMARCD1;XBP1;SMARCB1;DUSP10;PNP;CR1;SOCS1;ZMIZ1;SOX4;SMARCA4
Protein Glycosylation (GO:0006486)	22/122	0.2730501024683853	0.7120110444449913	1.1827703306523683	1.53535413678152	ALG8;POGLUT1;B4GALT1;GALNT16;RPN2;GALNT2;GFPT2;ST8SIA2;PMM2;ALG3;MAGT1;TMEM165;NPC1;OSTC;B3GNT5;EOGT;ST8SIA4;GCNT2;ST3GAL5;LARGE1;ST3GAL1;B4GALT5
Protein Localization To Plasma Membrane (GO:0072659)	22/122	0.2730501024683853	0.7120110444449913	1.1827703306523683	1.53535413678152	LRPAP1;RAMP3;ACTN2;KCNB1;ADIPOQ;ZDHHC23;ATP1B3;ATP1B1;RAB11A;TNFRSF1A;NKD2;SLC9A3R2;EHD1;EFR3A;RAP1A;SLMAP;PIP5K1A;RAPGEF2;FLNA;EZR;SCN3B;EPHA2
Protein Localization To Cell Periphery (GO:1990778)	23/128	0.27308718227551754	0.7120110444449913	1.1776869531898588	1.5285954873050958	LRPAP1;RAMP3;ACTN2;KCNB1;ADIPOQ;ZDHHC23;ATP1B3;ATP1B1;RAB11A;TNFRSF1A;NKD2;SLC9A3R2;EHD1;EFR3A;RAP1A;SLMAP;MYADM;PIP5K1A;RAPGEF2;FLNA;EZR;SCN3B;EPHA2
Positive Regulation Of Macroautophagy (GO:0016239)	11/57	0.27658209299414915	0.7201093809710358	1.2850735592630542	1.651637709876989	GPSM1;MOAP1;LRSAM1;SPTLC2;BAG3;HSPB8;SESN2;KDR;WIPI1;SIRT1;PAFAH1B2
Regulation Of Insulin Secretion (GO:0050796)	11/57	0.27658209299414915	0.7201093809710358	1.2850735592630542	1.651637709876989	MIDN;KCNJ11;KCNB1;ALOX5;ENSA;IRS2;ACSL4;SLC25A22;SOX4;FOXO1;SYT7
Lysosome Organization (GO:0007040)	7/34	0.2792164942844509	0.7201093809710358	1.3929575380973518	1.777090419684653	SRPX;MBTPS1;HOOK2;ACP2;PI4KB;ARSB;TMEM165
Regulation Of Primary Metabolic Process (GO:0080090)	7/34	0.2792164942844509	0.7201093809710358	1.3929575380973518	1.777090419684653	SERPINA3;OPA3;RUBCNL;IRS2;PLPP1;SSH1;PPARD
Response To Amyloid-Beta (GO:1904645)	7/34	0.2792164942844509	0.7201093809710358	1.3929575380973518	1.777090419684653	NGFR;PRNP;GJA1;RAMP3;VCAM1;ICAM1;SNX6
Translational Elongation (GO:0006414)	7/34	0.2792164942844509	0.7201093809710358	1.3929575380973518	1.777090419684653	EEF1D;EEF1A2;ASCC3;RCHY1;PELO;GTPBP1;ZNF598
Negative Regulation Of Phosphorylation (GO:0042326)	13/69	0.2816180247557275	0.7201093809710358	1.247599974569267	1.5809632394944526	PRNP;CDKN1A;TGFB1;HNRNPU;IRS2;SIRT1;CORO1C;IBTK;ZC3H12A;MYADM;CHP1;TERF2IP;PLPP3
Cellular Response To Peptide Hormone Stimulus (GO:0071375)	14/75	0.28329476832899725	0.7201093809710358	1.233478825744858	1.5557465565190223	HDAC5;GSK3A;XBP1;INSIG1;ADIPOQ;IRS2;PIK3R1;HDAC9;FOXO1;ZFP36L1;NR4A2;NR4A1;NR4A3;SELENOS
Regulation Of Protein Metabolic Process (GO:0051246)	15/81	0.28455848030374536	0.7201093809710358	1.22150232840656	1.5352042711974545	CYFIP1;MTPN;EIF2B4;HSP90AB1;TGFB1;CSF1;ODC1;PLAUR;KLF4;SSH1;FKBP1A;MAPK7;TRAF3;DUS3L;EIF4E
protein-RNA Complex Assembly (GO:0022618)	25/141	0.28546858381376256	0.7201093809710358	1.1586824037645607	1.4525512530072593	HSP90AB1;TSSC4;GEMIN2;SRSF1;RPS27L;PRPF19;RRP7A;SRSF10;SRPK2;HSP90AA1;EIF2S2;MRPS7;NLE1;SRPK1;TRAF7;EIF3M;SHQ1;EIF5;AGO2;EIF3J;STRAP;SNRPE;SRSF5;HNRNPC;SRSF6
Nucleus Organization (GO:0006997)	8/40	0.2858283592986442	0.7201093809710358	1.3432504440497335	1.6822382178785085	SEH1L;DMPK;PITPNB;CHMP1B;LMNA;NUP35;LMNB2;LMNB1
Regulation Of Chromosome Organization (GO:0033044)	8/40	0.2858283592986442	0.7201093809710358	1.3432504440497335	1.6822382178785085	SMG1;NSMCE4A;MYC;NSMCE3;TERF2IP;SMC5;TERF2;SMG5
3'-UTR-mediated mRNA Stabilization (GO:0070935)	3/12	0.28854842189183205	0.7201093809710358	1.7904297740363315	2.2253114996881225	ZFP36;MAPKAPK2;HNRNPC
Activin Receptor Signaling Pathway (GO:0032924)	3/12	0.28854842189183205	0.7201093809710358	1.7904297740363315	2.2253114996881225	SMAD3;ACVR1C;TGFBR1
Autonomic Nervous System Development (GO:0048483)	3/12	0.28854842189183205	0.7201093809710358	1.7904297740363315	2.2253114996881225	SOX8;SOX4;PHACTR4
Cardiac Cell Development (GO:0055006)	3/12	0.28854842189183205	0.7201093809710358	1.7904297740363315	2.2253114996881225	TCAP;ALPK3;VEGFA
Embryonic Hemopoiesis (GO:0035162)	3/12	0.28854842189183205	0.7201093809710358	1.7904297740363315	2.2253114996881225	THPO;KDR;SH2B3
Endothelial Cell Differentiation (GO:0045446)	3/12	0.28854842189183205	0.7201093809710358	1.7904297740363315	2.2253114996881225	BMPR2;SOX18;KDR
Maintenance Of Gastrointestinal Epithelium (GO:0030277)	3/12	0.28854842189183205	0.7201093809710358	1.7904297740363315	2.2253114996881225	SERPINA3;STRAP;SOX9
Megakaryocyte Differentiation (GO:0030219)	3/12	0.28854842189183205	0.7201093809710358	1.7904297740363315	2.2253114996881225	THPO;FLNA;SH2B3
miRNA Metabolic Process (GO:0010586)	3/12	0.28854842189183205	0.7201093809710358	1.7904297740363315	2.2253114996881225	DDX5;XPO5;ZC3H12A
Negative Regulation Of Androgen Receptor Signaling Pathway (GO:0060766)	3/12	0.28854842189183205	0.7201093809710358	1.7904297740363315	2.2253114996881225	HEYL;SIRT1;SMARCA4
Negative Regulation Of Striated Muscle Cell Differentiation (GO:0051154)	3/12	0.28854842189183205	0.7201093809710358	1.7904297740363315	2.2253114996881225	HDAC5;GSK3A;XBP1
Odontogenesis Of Dentin-Containing Tooth (GO:0042475)	3/12	0.28854842189183205	0.7201093809710358	1.7904297740363315	2.2253114996881225	TBX1;HDAC2;SCN5A
Oligosaccharide-Lipid Intermediate Biosynthetic Process (GO:0006490)	3/12	0.28854842189183205	0.7201093809710358	1.7904297740363315	2.2253114996881225	ALG8;ALG3;MPDU1
Outer Mitochondrial Membrane Organization (GO:0007008)	3/12	0.28854842189183205	0.7201093809710358	1.7904297740363315	2.2253114996881225	TOMM70;HSPA4;TOMM22
Positive Regulation Of T Cell Receptor Signaling Pathway (GO:0050862)	3/12	0.28854842189183205	0.7201093809710358	1.7904297740363315	2.2253114996881225	CD226;KCNN4;NECTIN2
Positive Regulation Of Epithelial Cell Differentiation (GO:0030858)	3/12	0.28854842189183205	0.7201093809710358	1.7904297740363315	2.2253114996881225	TMEM100;ATOH8;SOX9
Positive Regulation Of Exosomal Secretion (GO:1903543)	3/12	0.28854842189183205	0.7201093809710358	1.7904297740363315	2.2253114996881225	SDCBP;SDC4;STAM
Positive Regulation Of Glycoprotein Biosynthetic Process (GO:0010560)	3/12	0.28854842189183205	0.7201093809710358	1.7904297740363315	2.2253114996881225	CCL21;SOAT1;CHP1
Positive Regulation Of Macrophage Chemotaxis (GO:0010759)	3/12	0.28854842189183205	0.7201093809710358	1.7904297740363315	2.2253114996881225	CSF1;THBS1;CMKLR1
Positive Regulation Of Membrane Protein Ectodomain Proteolysis (GO:0051044)	3/12	0.28854842189183205	0.7201093809710358	1.7904297740363315	2.2253114996881225	PACSIN3;TNFRSF1B;SH3D19
Positive Regulation Of Natural Killer Cell Activation (GO:0032816)	3/12	0.28854842189183205	0.7201093809710358	1.7904297740363315	2.2253114996881225	AXL;IL18;JAK2
Positive Regulation Of Nuclear-Transcribed mRNA poly(A) Tail Shortening (GO:0060213)	3/12	0.28854842189183205	0.7201093809710358	1.7904297740363315	2.2253114996881225	BTG2;ZFP36;TOB1
Positive Regulation Of Protein Deacetylation (GO:0090312)	3/12	0.28854842189183205	0.7201093809710358	1.7904297740363315	2.2253114996881225	NNMT;DYRK1A;SIRT1
Positive Regulation Of Transcription From RNA Polymerase II Promoter Involved In Cellular Response To Chemical Stimulus (GO:1901522)	3/12	0.28854842189183205	0.7201093809710358	1.7904297740363315	2.2253114996881225	XBP1;HIF1A;VEGFA
Prostanoid Metabolic Process (GO:0006692)	3/12	0.28854842189183205	0.7201093809710358	1.7904297740363315	2.2253114996881225	AKR1C1;GSTP1;PLAA
Protein Insertion Into Membrane (GO:0051205)	3/12	0.28854842189183205	0.7201093809710358	1.7904297740363315	2.2253114996881225	SEC61A1;CCDC47;TRAM2
Protein Insertion Into Mitochondrial Outer Membrane (GO:0045040)	3/12	0.28854842189183205	0.7201093809710358	1.7904297740363315	2.2253114996881225	TOMM70;HSPA4;TOMM22
Regulation Of Cell Fate Commitment (GO:0010453)	3/12	0.28854842189183205	0.7201093809710358	1.7904297740363315	2.2253114996881225	MBD3;HDAC2;GATAD2A
Regulation Of Cell Fate Specification (GO:0042659)	3/12	0.28854842189183205	0.7201093809710358	1.7904297740363315	2.2253114996881225	MBD3;HDAC2;GATAD2A
Regulation Of Endothelial Cell Chemotaxis (GO:2001026)	3/12	0.28854842189183205	0.7201093809710358	1.7904297740363315	2.2253114996881225	TMSB4X;HSPB1;THBS1
Regulation Of Establishment Of Protein Localization (GO:0070201)	3/12	0.28854842189183205	0.7201093809710358	1.7904297740363315	2.2253114996881225	DNAJA1;SCFD1;GAPVD1
Regulation Of Neuroinflammatory Response (GO:0150077)	3/12	0.28854842189183205	0.7201093809710358	1.7904297740363315	2.2253114996881225	SPHK1;IL18;TNFRSF1B
Regulation Of Neuron Projection Arborization (GO:0150011)	3/12	0.28854842189183205	0.7201093809710358	1.7904297740363315	2.2253114996881225	MACF1;SPRY3;MYO9A
Skin Epidermis Development (GO:0098773)	3/12	0.28854842189183205	0.7201093809710358	1.7904297740363315	2.2253114996881225	UGCG;IL18;FGFR1
Vascular Endothelial Growth Factor Signaling Pathway (GO:0038084)	3/12	0.28854842189183205	0.7201093809710358	1.7904297740363315	2.2253114996881225	MYO1C;KDR;VEGFA
Histone mRNA Metabolic Process (GO:0008334)	5/23	0.2885685465279592	0.7201093809710358	1.492239467849224	1.854588972518331	ZNF473;SSB;NCBP2;LSM1;MTPAP
Lamellipodium Assembly (GO:0030032)	5/23	0.2885685465279592	0.7201093809710358	1.492239467849224	1.854588972518331	ITGB1;CYFIP1;ABLIM2;WHAMM;VCL
Microtubule Nucleation (GO:0007020)	5/23	0.2885685465279592	0.7201093809710358	1.492239467849224	1.854588972518331	SSNA1;SLAIN2;TUBG2;TUBG1;NDEL1
Mitotic G1 DNA Damage Checkpoint Signaling (GO:0031571)	5/23	0.2885685465279592	0.7201093809710358	1.492239467849224	1.854588972518331	PLK3;CDKN1A;PLK2;RPS27L;TP53
Photoperiodism (GO:0009648)	5/23	0.2885685465279592	0.7201093809710358	1.492239467849224	1.854588972518331	USP2;BHLHE40;CRY1;SIK1;TP53
Positive Regulation Of Calcium Ion Transport (GO:0051928)	5/23	0.2885685465279592	0.7201093809710358	1.492239467849224	1.854588972518331	PDGFB;STC1;CCL2;ORAI1;ATP2B1
Regulation Of Hippo Signaling (GO:0035330)	5/23	0.2885685465279592	0.7201093809710358	1.492239467849224	1.854588972518331	MAP2K3;SCHIP1;DLG5;ARRDC3;VGLL4
Response To Amino Acid (GO:0043200)	5/23	0.2885685465279592	0.7201093809710358	1.492239467849224	1.854588972518331	XBP1;RRAGC;SESN2;LAMTOR4;CPEB4
Negative Regulation Of Digestive System Process (GO:0060457)	1/2	0.2894132328347591	0.7201093809710358	5.370075254537406	6.658354915972483	PTGER3
Negative Regulation Of Epidermal Cell Differentiation (GO:0045605)	1/2	0.2894132328347591	0.7201093809710358	5.370075254537406	6.658354915972483	SRSF6
Noradrenergic Neuron Differentiation (GO:0003357)	1/2	0.2894132328347591	0.7201093809710358	5.370075254537406	6.658354915972483	SOX4
Positive Regulation Of Activation Of Janus Kinase Activity (GO:0010536)	1/2	0.2894132328347591	0.7201093809710358	5.370075254537406	6.658354915972483	IL6R
Regulation Of Glucagon Secretion (GO:0070092)	1/2	0.2894132328347591	0.7201093809710358	5.370075254537406	6.658354915972483	SYT7
Negative Regulation Of Cytokine-Mediated Signaling Pathway (GO:0001960)	9/46	0.2906311604802786	0.7201093809710358	1.3069866845966358	1.6150438454583758	PPP2CB;CYLD;YTHDF2;GSTP1;MUL1;XIAP;PYDC1;SH2B3;PTPN2
Regulation Of mRNA Catabolic Process (GO:0061013)	9/46	0.2906311604802786	0.7201093809710358	1.3069866845966358	1.6150438454583758	ZFP36;YTHDF1;YTHDF2;EIF4A3;ZC3H12A;MAPKAPK2;PRKCA;GTPBP1;ZFP36L1
Retrograde Vesicle-Mediated Transport, Golgi To Endoplasmic Reticulum (GO:0006890)	9/46	0.2906311604802786	0.7201093809710358	1.3069866845966358	1.6150438454583758	ARF4;SCFD1;PITPNB;STX18;KDELR2;KDELR3;PLPP3;SEC22B;ATP9A
Positive Regulation Of Type I Interferon Production (GO:0032481)	11/58	0.29676187645755175	0.7201093809710358	1.2576275034767226	1.527797614289097	TOMM70;HSP90AA1;POLR3A;CHUK;DHX33;IRAK1;TRAF3;IRF1;POLR3D;XIAP;CD14
Bicellular Tight Junction Assembly (GO:0070830)	6/29	0.2989020721187717	0.7201093809710358	1.4014505613209367	1.6924467429536443	CLDN9;PARD3;MICALL2;TBCD;STRN;PAK2
Cellular Nitrogen Compound Biosynthetic Process (GO:0044271)	6/29	0.2989020721187717	0.7201093809710358	1.4014505613209367	1.6924467429536443	CYB5R3;SPTLC2;DDAH2;SPHK1;CYP1B1;SPTSSA
Cellular Response To Amyloid-Beta (GO:1904646)	6/29	0.2989020721187717	0.7201093809710358	1.4014505613209367	1.6924467429536443	NGFR;PRNP;GJA1;VCAM1;ICAM1;SNX6
Macrophage Activation (GO:0042116)	6/29	0.2989020721187717	0.7201093809710358	1.4014505613209367	1.6924467429536443	SBNO2;MYO1C;IFNGR1;SLC11A1;JAK2;CX3CL1
Negative Regulation Of Small Molecule Metabolic Process (GO:0062014)	6/29	0.2989020721187717	0.7201093809710358	1.4014505613209367	1.6924467429536443	GSK3A;ADIPOQ;CRY1;SIK1;ERFE;GIT1
Phosphatidic Acid Metabolic Process (GO:0046473)	6/29	0.2989020721187717	0.7201093809710358	1.4014505613209367	1.6924467429536443	DGKD;PLA2G2A;GPAT3;ABHD5;LCLAT1;DGKZ
Positive Regulation Of Protein Targeting To Mitochondrion (GO:1903955)	6/29	0.2989020721187717	0.7201093809710358	1.4014505613209367	1.6924467429536443	GSK3A;FBXW7;UBE2D3;MICALL2;RHOU;SREBF2
Regulation Of G2/M Transition Of Mitotic Cell Cycle (GO:0010389)	6/29	0.2989020721187717	0.7201093809710358	1.4014505613209367	1.6924467429536443	USP47;CDKN1A;CDK6;PINX1;RAB11A;BRD4
Regulation Of Cell Adhesion Mediated By Integrin (GO:0033628)	6/29	0.2989020721187717	0.7201093809710358	1.4014505613209367	1.6924467429536443	TGFB2;CCL21;PLAU;LIF;CYP1B1;EPHA2
Regulation Of Metaphase/Anaphase Transition Of Cell Cycle (GO:1902099)	6/29	0.2989020721187717	0.7201093809710358	1.4014505613209367	1.6924467429536443	SMARCD1;SMARCB1;BCL7C;BCL7B;RIOK2;SMARCA4
Adenylate Cyclase-Activating G Protein-Coupled Receptor Signaling Pathway (GO:0007189)	13/70	0.3000281190390128	0.7201093809710358	1.2256107558616167	1.4754871474745779	PTGFR;PTGIR;RAMP3;PTGER3;ADCY4;ADM;ADGRG3;ADGRF2;GNA13;ADGRE5;GNAS;RAPGEF2;ADGRL4
Regulation Of Organelle Assembly (GO:1902115)	13/70	0.3000281190390128	0.7201093809710358	1.2256107558616167	1.4754871474745779	ATG3;CDKL5;PLK2;STX18;DCDC2;MSN;STAM;RNF4;HCK;CYLD;EZR;TBC1D22B;TBC1D15
Metal Ion Transport (GO:0030001)	21/118	0.30091719531505734	0.7201093809710358	1.1636960535585197	1.3975060400095403	KCNK5;KCNJ5;RAMP3;SLC11A1;KCNC4;KCNJ15;SLC3A2;MAGT1;SELENOK;SLC4A4;SLC9B2;SLC5A6;PANX1;SLN;CHP1;KCNQ4;TRPM7;SCN5A;KCNN4;SCN3B;SGK1
Positive Regulation Of Cellular Component Organization (GO:0051130)	16/88	0.3019106951541025	0.7201093809710358	1.1942959001782532	1.430317453158061	PPP1R15A;VCP;TGFB2;CD151;TGFB1;ANXA2;TGFB3;ASAP1;RHOC;TGFBR1;RUNX1;VEGFA;DAB2;GNL3L;FNIP1;FNIP2
Regulation Of Protein-Containing Complex Assembly (GO:0043254)	18/100	0.3019516750247995	0.7201093809710358	1.1798046169578555	1.4128022143396173	HSPA8;VCP;HSP90AA1;TGFB1;SAR1A;HSPA5;FBLIM1;TRAF2;RHOC;SEPTIN9;VEGFA;SELP;HCK;GNL3L;HSF1;FNIP1;CRYAB;FNIP2
Cdc42 Protein Signal Transduction (GO:0032488)	2/7	0.3031117345693168	0.7201093809710358	2.1482728077945086	2.564293958555381	RHOU;RHOBTB2
DNA Dealkylation (GO:0035510)	2/7	0.3031117345693168	0.7201093809710358	2.1482728077945086	2.564293958555381	ALKBH2;ASCC3
DNA Dealkylation Involved In DNA Repair (GO:0006307)	2/7	0.3031117345693168	0.7201093809710358	2.1482728077945086	2.564293958555381	ALKBH2;ASCC3
N-terminal Peptidyl-Methionine Acetylation (GO:0017196)	2/7	0.3031117345693168	0.7201093809710358	2.1482728077945086	2.564293958555381	NAA25;NAA15
NADH Metabolic Process (GO:0006734)	2/7	0.3031117345693168	0.7201093809710358	2.1482728077945086	2.564293958555381	VCP;NUDT13
Amino Sugar Catabolic Process (GO:0046348)	2/7	0.3031117345693168	0.7201093809710358	2.1482728077945086	2.564293958555381	GNPDA1;HOGA1
Axon Regeneration (GO:0031103)	2/7	0.3031117345693168	0.7201093809710358	2.1482728077945086	2.564293958555381	TNC;MAPK8IP3
Cellular Modified Amino Acid Biosynthetic Process (GO:0042398)	2/7	0.3031117345693168	0.7201093809710358	2.1482728077945086	2.564293958555381	PLSCR1;PTDSS1
Cellular Response To Epinephrine Stimulus (GO:0071872)	2/7	0.3031117345693168	0.7201093809710358	2.1482728077945086	2.564293958555381	PDE4B;SLC9A1
Cellular Response To Growth Hormone Stimulus (GO:0071378)	2/7	0.3031117345693168	0.7201093809710358	2.1482728077945086	2.564293958555381	PIK3R1;JAK2
Cytochrome Complex Assembly (GO:0017004)	2/7	0.3031117345693168	0.7201093809710358	2.1482728077945086	2.564293958555381	COX15;COX10
Dermatan Sulfate Proteoglycan Biosynthetic Process (GO:0050651)	2/7	0.3031117345693168	0.7201093809710358	2.1482728077945086	2.564293958555381	DSEL;CSGALNACT2
Embryonic Placenta Development (GO:0001892)	2/7	0.3031117345693168	0.7201093809710358	2.1482728077945086	2.564293958555381	IGF2;PDGFB
Epithelial Cell Morphogenesis (GO:0003382)	2/7	0.3031117345693168	0.7201093809710358	2.1482728077945086	2.564293958555381	STC1;SIPA1L3
Epithelial To Mesenchymal Transition Involved In Endocardial Cushion Formation (GO:0003198)	2/7	0.3031117345693168	0.7201093809710358	2.1482728077945086	2.564293958555381	HEYL;ENG
Formation Of Translation Preinitiation Complex (GO:0001731)	2/7	0.3031117345693168	0.7201093809710358	2.1482728077945086	2.564293958555381	EIF5;EIF2S2
Glycosphingolipid Catabolic Process (GO:0046479)	2/7	0.3031117345693168	0.7201093809710358	2.1482728077945086	2.564293958555381	HEXB;NEU1
Growth Hormone Receptor Signaling Pathway Via JAK-STAT (GO:0060397)	2/7	0.3031117345693168	0.7201093809710358	2.1482728077945086	2.564293958555381	PTPN1;JAK3
Immunological Synapse Formation (GO:0001771)	2/7	0.3031117345693168	0.7201093809710358	2.1482728077945086	2.564293958555381	CCL21;MSN
Interleukin-12-Mediated Signaling Pathway (GO:0035722)	2/7	0.3031117345693168	0.7201093809710358	2.1482728077945086	2.564293958555381	JAK2;IL12RB2
Kinetochore Assembly (GO:0051382)	2/7	0.3031117345693168	0.7201093809710358	2.1482728077945086	2.564293958555381	NPC1;MIS12
Kinetochore Organization (GO:0051383)	2/7	0.3031117345693168	0.7201093809710358	2.1482728077945086	2.564293958555381	NPC1;MIS12
Leptin-Mediated Signaling Pathway (GO:0033210)	2/7	0.3031117345693168	0.7201093809710358	2.1482728077945086	2.564293958555381	UGCG;SIRT1
Lipid Import Into Cell (GO:0140354)	2/7	0.3031117345693168	0.7201093809710358	2.1482728077945086	2.564293958555381	ACSL3;SLC27A4
Lipid Phosphorylation (GO:0046834)	2/7	0.3031117345693168	0.7201093809710358	2.1482728077945086	2.564293958555381	DGKD;DGKZ
Lymphatic Endothelial Cell Differentiation (GO:0060836)	2/7	0.3031117345693168	0.7201093809710358	2.1482728077945086	2.564293958555381	BMPR2;SOX18
Macrophage Chemotaxis (GO:0048246)	2/7	0.3031117345693168	0.7201093809710358	2.1482728077945086	2.564293958555381	KLF5;CCL2
Megakaryocyte Development (GO:0035855)	2/7	0.3031117345693168	0.7201093809710358	2.1482728077945086	2.564293958555381	THPO;SH2B3
Mesodermal Cell Differentiation (GO:0048333)	2/7	0.3031117345693168	0.7201093809710358	2.1482728077945086	2.564293958555381	ITGB1;ITGB3
Monoacylglycerol Metabolic Process (GO:0046462)	2/7	0.3031117345693168	0.7201093809710358	2.1482728077945086	2.564293958555381	DGAT2;DGAT1
Monosaccharide Biosynthetic Process (GO:0046364)	2/7	0.3031117345693168	0.7201093809710358	2.1482728077945086	2.564293958555381	DSEL;CHST15
Negative Regulation Of T Cell Differentiation (GO:0045581)	2/7	0.3031117345693168	0.7201093809710358	2.1482728077945086	2.564293958555381	IRF1;ZC3H8
Negative Regulation Of Alpha-Beta T Cell Differentiation (GO:0046639)	2/7	0.3031117345693168	0.7201093809710358	2.1482728077945086	2.564293958555381	SOCS1;RUNX1
Negative Regulation Of Bone Resorption (GO:0045779)	2/7	0.3031117345693168	0.7201093809710358	2.1482728077945086	2.564293958555381	UBASH3B;TNFAIP3
Negative Regulation Of cAMP-dependent Protein Kinase Activity (GO:2000480)	2/7	0.3031117345693168	0.7201093809710358	2.1482728077945086	2.564293958555381	PKIG;SIRT1
Negative Regulation Of Cell Division (GO:0051782)	2/7	0.3031117345693168	0.7201093809710358	2.1482728077945086	2.564293958555381	MYC;TXNIP
Negative Regulation Of Leukocyte Proliferation (GO:0070664)	2/7	0.3031117345693168	0.7201093809710358	2.1482728077945086	2.564293958555381	GSTP1;TNFAIP3
Negative Regulation Of Lipid Kinase Activity (GO:0090219)	2/7	0.3031117345693168	0.7201093809710358	2.1482728077945086	2.564293958555381	RUBCN;PPP2R5A
Negative Regulation Of Membrane Potential (GO:0045837)	2/7	0.3031117345693168	0.7201093809710358	2.1482728077945086	2.564293958555381	PRELID1;RNF122
Negative Regulation Of Myotube Differentiation (GO:0010832)	2/7	0.3031117345693168	0.7201093809710358	2.1482728077945086	2.564293958555381	HDAC5;XBP1
Negative Regulation Of Toll-Like Receptor 4 Signaling Pathway (GO:0034144)	2/7	0.3031117345693168	0.7201093809710358	2.1482728077945086	2.564293958555381	MFHAS1;TNFAIP3
Negative Regulation Of Vascular Associated Smooth Muscle Cell Differentiation (GO:1905064)	2/7	0.3031117345693168	0.7201093809710358	2.1482728077945086	2.564293958555381	FGF9;PDGFB
Neurotransmitter Receptor Transport, Endosome To Plasma Membrane (GO:0099639)	2/7	0.3031117345693168	0.7201093809710358	2.1482728077945086	2.564293958555381	SCRIB;RAB11A
Nonribosomal Peptide Biosynthetic Process (GO:0019184)	2/7	0.3031117345693168	0.7201093809710358	2.1482728077945086	2.564293958555381	CHAC2;CHAC1
Nucleobase-Containing Small Molecule Interconversion (GO:0015949)	2/7	0.3031117345693168	0.7201093809710358	2.1482728077945086	2.564293958555381	AK4;NUDT13
Nucleolar Chromatin Organization (GO:1990700)	2/7	0.3031117345693168	0.7201093809710358	2.1482728077945086	2.564293958555381	BEND3;SIRT1
Peptidyl-Lysine Deacetylation (GO:0034983)	2/7	0.3031117345693168	0.7201093809710358	2.1482728077945086	2.564293958555381	HDAC9;SIRT1
Positive Regulation Of Arp2/3 Complex-Mediated Actin Nucleation (GO:2000601)	2/7	0.3031117345693168	0.7201093809710358	2.1482728077945086	2.564293958555381	CYFIP1;NCKAP1
Positive Regulation Of CD4-positive, Alpha-Beta T Cell Differentiation (GO:0043372)	2/7	0.3031117345693168	0.7201093809710358	2.1482728077945086	2.564293958555381	SOCS1;KLHL25
Positive Regulation Of Actin Cytoskeleton Reorganization (GO:2000251)	2/7	0.3031117345693168	0.7201093809710358	2.1482728077945086	2.564293958555381	HCK;TEK
Positive Regulation Of Adipose Tissue Development (GO:1904179)	2/7	0.3031117345693168	0.7201093809710358	2.1482728077945086	2.564293958555381	NCOA1;SIRT1
Positive Regulation Of Bone Resorption (GO:0045780)	2/7	0.3031117345693168	0.7201093809710358	2.1482728077945086	2.564293958555381	PLEKHM1;PRKCA
Positive Regulation Of Cardiocyte Differentiation (GO:1905209)	2/7	0.3031117345693168	0.7201093809710358	2.1482728077945086	2.564293958555381	TGFB2;TGFB1
Positive Regulation Of Heterotypic Cell-Cell Adhesion (GO:0034116)	2/7	0.3031117345693168	0.7201093809710358	2.1482728077945086	2.564293958555381	GCNT2;CD44
Positive Regulation Of Isomerase Activity (GO:0010912)	2/7	0.3031117345693168	0.7201093809710358	2.1482728077945086	2.564293958555381	PLSCR1;HNRNPU
Positive Regulation Of Lipase Activity (GO:0060193)	2/7	0.3031117345693168	0.7201093809710358	2.1482728077945086	2.564293958555381	RHOC;FGFR1
Positive Regulation Of Myotube Differentiation (GO:0010831)	2/7	0.3031117345693168	0.7201093809710358	2.1482728077945086	2.564293958555381	MYOG;PIEZO1
Protein Desumoylation (GO:0016926)	2/7	0.3031117345693168	0.7201093809710358	2.1482728077945086	2.564293958555381	USPL1;SENP3
Purine Ribonucleoside Monophosphate Catabolic Process (GO:0009169)	2/7	0.3031117345693168	0.7201093809710358	2.1482728077945086	2.564293958555381	PNP;HPRT1
rRNA Base Methylation (GO:0070475)	2/7	0.3031117345693168	0.7201093809710358	2.1482728077945086	2.564293958555381	EMG1;FDXACB1
Regulation Of CD8-positive, Alpha-Beta T Cell Differentiation (GO:0043376)	2/7	0.3031117345693168	0.7201093809710358	2.1482728077945086	2.564293958555381	SOCS1;RUNX1
Regulation Of DNA-templated Transcription In Response To Stress (GO:0043620)	2/7	0.3031117345693168	0.7201093809710358	2.1482728077945086	2.564293958555381	TCIM;DDIT3
Regulation Of RNA Polymerase II Regulatory Region Sequence-Specific DNA Binding (GO:1903025)	2/7	0.3031117345693168	0.7201093809710358	2.1482728077945086	2.564293958555381	DDIT3;TMSB4X
Regulation Of Apoptotic Cell Clearance (GO:2000425)	2/7	0.3031117345693168	0.7201093809710358	2.1482728077945086	2.564293958555381	CCL2;TGM2
Regulation Of Cell Projection Organization (GO:0031344)	2/7	0.3031117345693168	0.7201093809710358	2.1482728077945086	2.564293958555381	MACF1;MYO9A
Regulation Of Chaperone-Mediated Autophagy (GO:1904714)	2/7	0.3031117345693168	0.7201093809710358	2.1482728077945086	2.564293958555381	PLK3;EEF1A2
Regulation Of Chemokine-Mediated Signaling Pathway (GO:0070099)	2/7	0.3031117345693168	0.7201093809710358	2.1482728077945086	2.564293958555381	HIF1A;SH2B3
Regulation Of Cytoplasmic Translational Elongation (GO:1900247)	2/7	0.3031117345693168	0.7201093809710358	2.1482728077945086	2.564293958555381	DPH2;DPH3
Regulation Of Endothelial Cell Development (GO:1901550)	2/7	0.3031117345693168	0.7201093809710358	2.1482728077945086	2.564293958555381	VCL;TNFRSF1A
Regulation Of Extracellular Matrix Constituent Secretion (GO:0003330)	2/7	0.3031117345693168	0.7201093809710358	2.1482728077945086	2.564293958555381	TNFRSF1B;TNFRSF1A
Regulation Of Interleukin-5 Production (GO:0032674)	2/7	0.3031117345693168	0.7201093809710358	2.1482728077945086	2.564293958555381	PDE4D;RARA
Regulation Of Lipase Activity (GO:0060191)	2/7	0.3031117345693168	0.7201093809710358	2.1482728077945086	2.564293958555381	PCSK6;RHOC
Regulation Of Lipoprotein Metabolic Process (GO:0050746)	2/7	0.3031117345693168	0.7201093809710358	2.1482728077945086	2.564293958555381	ITGB3;ITGAV
Regulation Of Macrophage Migration (GO:1905521)	2/7	0.3031117345693168	0.7201093809710358	2.1482728077945086	2.564293958555381	CSF1;EMILIN1
Regulation Of Mast Cell Activation (GO:0033003)	2/7	0.3031117345693168	0.7201093809710358	2.1482728077945086	2.564293958555381	PLSCR1;NECTIN2
Regulation Of Nitric Oxide Metabolic Process (GO:0080164)	2/7	0.3031117345693168	0.7201093809710358	2.1482728077945086	2.564293958555381	SELENOS;JAK2
Regulation Of Stem Cell Division (GO:2000035)	2/7	0.3031117345693168	0.7201093809710358	2.1482728077945086	2.564293958555381	SMYD5;PRDM15
Regulation Of Sterol Biosynthetic Process (GO:0106118)	2/7	0.3031117345693168	0.7201093809710358	2.1482728077945086	2.564293958555381	MBTPS1;ERLIN1
Regulation Of Transcription From RNA Polymerase II Promoter In Response To Hypoxia (GO:0061418)	2/7	0.3031117345693168	0.7201093809710358	2.1482728077945086	2.564293958555381	HIF1A;VEGFA
Regulation Of Transforming Growth Factor Beta Activation (GO:1901388)	2/7	0.3031117345693168	0.7201093809710358	2.1482728077945086	2.564293958555381	HSP90AB1;ITGAV
Regulation Of Vascular Wound Healing (GO:0061043)	2/7	0.3031117345693168	0.7201093809710358	2.1482728077945086	2.564293958555381	XBP1;TNFAIP3
Response To Epinephrine (GO:0071871)	2/7	0.3031117345693168	0.7201093809710358	2.1482728077945086	2.564293958555381	PDE4B;SLC9A1
Response To Nitric Oxide (GO:0071731)	2/7	0.3031117345693168	0.7201093809710358	2.1482728077945086	2.564293958555381	EGLN1;FOXO1
Selenocysteine Incorporation (GO:0001514)	2/7	0.3031117345693168	0.7201093809710358	2.1482728077945086	2.564293958555381	DIO2;SELENOT
Skeletal Myofibril Assembly (GO:0014866)	2/7	0.3031117345693168	0.7201093809710358	2.1482728077945086	2.564293958555381	ACTC1;TCAP
Smooth Muscle Tissue Development (GO:0048745)	2/7	0.3031117345693168	0.7201093809710358	2.1482728077945086	2.564293958555381	EFEMP2;ENG
Synaptic Membrane Adhesion (GO:0099560)	2/7	0.3031117345693168	0.7201093809710358	2.1482728077945086	2.564293958555381	LRFN4;LRRC4
tRNA Transcription By RNA Polymerase III (GO:0042797)	2/7	0.3031117345693168	0.7201093809710358	2.1482728077945086	2.564293958555381	GTF3C2;POLR2L
Translational Readthrough (GO:0006451)	2/7	0.3031117345693168	0.7201093809710358	2.1482728077945086	2.564293958555381	DIO2;SELENOT
Urogenital System Development (GO:0001655)	2/7	0.3031117345693168	0.7201093809710358	2.1482728077945086	2.564293958555381	ANXA1;SOX9
Amide Biosynthetic Process (GO:0043604)	7/35	0.3057444987597848	0.7240811309025601	1.3430980914336441	1.5915786216085819	NANP;SPTLC2;VAPA;DEGS1;SGMS2;SPTSSA;CLN8
Establishment Or Maintenance Of Epithelial Cell Apical/Basal Polarity (GO:0045197)	7/35	0.3057444987597848	0.7240811309025601	1.3430980914336441	1.5915786216085819	WDR1;DLG5;PARD3;MSN;SCRIB;EZR;MYO9A
Histone Deacetylation (GO:0016575)	7/35	0.3057444987597848	0.7240811309025601	1.3430980914336441	1.5915786216085819	MBD3;HDAC5;HDAC2;MORF4L2;MSL3;SIRT1;GATAD2A
Negative Regulation Of T Cell Activation (GO:0050868)	7/35	0.3057444987597848	0.7240811309025601	1.3430980914336441	1.5915786216085819	RIPOR2;CR1;SDC4;DLG5;PLA2G2A;CTSG;JAK3
Negative Regulation Of Tumor Necrosis Factor Production (GO:0032720)	7/35	0.3057444987597848	0.7240811309025601	1.3430980914336441	1.5915786216085819	SELENOS;GSTP1;ZC3H12A;RARA;TNFAIP3;TRIM27;CX3CL1
Positive Regulation Of Leukocyte Cell-Cell Adhesion (GO:1903039)	7/35	0.3057444987597848	0.7240811309025601	1.3430980914336441	1.5915786216085819	NFAT5;NR4A3;IRAK1;TRAF6;CCL2;ETS1;CD44
Chromatin Organization (GO:0006325)	38/222	0.30639184120135304	0.725234300560899	1.110495832191915	1.3135949362117376	SETD4;SUV39H2;HDAC5;SMARCD1;ZNF274;KDM5C;HDAC2;SMARCB1;PWWP2B;PHF1;CHD7;HNRNPU;CHD1;IWS1;MYC;BCL7C;BCL7B;SOX9;MBD3;BRD2;SS18;TCF7L1;CBX3;BAZ1A;CHD1L;NPM3;SIRT1;SMARCA4;GATAD2A;SFPQ;TADA2A;RYBP;YEATS2;C6ORF89;HAT1;HNRNPC;TOP1;EZH2
Leukocyte Adhesion To Vascular Endothelial Cell (GO:0061756)	4/18	0.30990219089157056	0.7286481522290575	1.5347011144883485	1.7979001219281239	ITGB1;SELP;VCAM1;SELL
Maintenance Of Protein Location In Nucleus (GO:0051457)	4/18	0.30990219089157056	0.7286481522290575	1.5347011144883485	1.7979001219281239	SUN2;CHCHD10;HNRNPU;RANGAP1
Negative Regulation Of Amyloid Precursor Protein Catabolic Process (GO:1902992)	4/18	0.30990219089157056	0.7286481522290575	1.5347011144883485	1.7979001219281239	PRNP;RTN3;GGA3;PICALM
Negative Regulation Of Extrinsic Apoptotic Signaling Pathway Via Death Domain Receptors (GO:1902042)	4/18	0.30990219089157056	0.7286481522290575	1.5347011144883485	1.7979001219281239	RNF34;PEA15;TNFAIP3;ICAM1
Positive Regulation Of Monooxygenase Activity (GO:0032770)	4/18	0.30990219089157056	0.7286481522290575	1.5347011144883485	1.7979001219281239	POR;ATP7A;HIF1A;TERF2
rRNA Methylation (GO:0031167)	4/18	0.30990219089157056	0.7286481522290575	1.5347011144883485	1.7979001219281239	EMG1;NSUN4;MRM1;FDXACB1
Regulation Of Cholesterol Transport (GO:0032374)	4/18	0.30990219089157056	0.7286481522290575	1.5347011144883485	1.7979001219281239	OSBPL6;ABCA5;ABCB4;LIPG
Regulation Of Fibroblast Migration (GO:0010762)	4/18	0.30990219089157056	0.7286481522290575	1.5347011144883485	1.7979001219281239	ITGB1;TGFB1;THBS1;CORO1C
Regulation Of Neuroblast Proliferation (GO:1902692)	4/18	0.30990219089157056	0.7286481522290575	1.5347011144883485	1.7979001219281239	VCAN;HAPLN3;CX3CL1;VEGFA
Regulation Of Regulatory T Cell Differentiation (GO:0045589)	4/18	0.30990219089157056	0.7286481522290575	1.5347011144883485	1.7979001219281239	CR1;DUSP10;SOCS1;IRF1
Response To Cadmium Ion (GO:0046686)	4/18	0.30990219089157056	0.7286481522290575	1.5347011144883485	1.7979001219281239	JUN;MT1A;CHUK;HSF1
tRNA Metabolic Process (GO:0006399)	4/18	0.30990219089157056	0.7286481522290575	1.5347011144883485	1.7979001219281239	GTF3C1;SSB;POP1;ZFP36L1
Eye Development (GO:0001654)	8/41	0.31041281601264425	0.7286481522290575	1.302438236718876	1.5236602402689547	TGFB2;CPAMD8;RAB18;SMG9;SIPA1L3;ATF6;MEIS2;HIPK2
mRNA Stabilization (GO:0048255)	8/41	0.31041281601264425	0.7286481522290575	1.302438236718876	1.5236602402689547	SYNCRIP;ZFP36;SLC11A1;NOCT;MAPKAPK2;HNRNPU;IGF2BP2;HNRNPC
mRNA Transcription (GO:0009299)	8/41	0.31041281601264425	0.7286481522290575	1.302438236718876	1.5236602402689547	NCOA1;DDX5;NCBP2;HSF1;RARA;TAF7;NCBP3;TP53
Regulation Of Apoptotic Signaling Pathway (GO:2001233)	8/41	0.31041281601264425	0.7286481522290575	1.302438236718876	1.5236602402689547	NR4A2;CYLD;TRAF7;CTSL;TPD52L1;CX3CL1;TGFBR1;NKX3-1
Positive Regulation Of T Cell Proliferation (GO:0042102)	9/47	0.31363382828877623	0.7350640423502112	1.2724870817648297	1.4754858331348273	PNP;ANXA1;VCAM1;IL18;IGF2;JAK2;SLC7A1;NCK1;CD276
protein-DNA Complex Organization (GO:0071824)	9/47	0.31363382828877623	0.7350640423502112	1.2724870817648297	1.4754858331348273	SUV39H2;HDAC5;TCF7L1;CBX3;PHF1;MYC;HNRNPU;SIRT1;EZH2
Regulation Of Macromolecule Biosynthetic Process (GO:0010556)	9/47	0.31363382828877623	0.7350640423502112	1.2724870817648297	1.4754858331348273	CYFIP1;MTPN;EIF2B4;JADE1;PDGFA;TNFRSF1B;DUS3L;S100A9;EIF4E
Brain Development (GO:0007420)	22/125	0.3143453660295234	0.7363499480929923	1.1480343927049983	1.328577731946402	RTN3;EGR2;ZFHX3;ANAPC7;UTP3;SMG9;SYNJ2;PCDH18;MEIS2;CDH2;TMX2;DNAJC30;B3GNT5;DHX37;RAB18;RAPGEF2;FLNB;CIC;NES;GIT1;PAFAH1B2;CDK5R1
Regulation Of Stem Cell Population Maintenance (GO:2000036)	10/53	0.3158434872373001	0.7394761293629383	1.2495090439276486	1.44006977102055	SS18;SMARCD1;HDAC2;SMARCB1;ZNF706;BCL7C;MYC;BCL7B;LOXL2;SMARCA4
Modification-Dependent Protein Catabolic Process (GO:0019941)	31/180	0.31613128803956353	0.7397668494963078	1.118486936989832	1.2880469653255282	PSMD11;RNF34;UBE2D3;FBXO45;RNF6;RCHY1;HERC4;RNF114;C18ORF25;ZNRF3;PSMD3;ELOC;XBP1;KLHL25;UBE2A;UBE2G2;FBXO10;KCTD6;MIB1;RNF146;RNF144B;SPSB2;NPLOC4;RNF128;UBE2R2;RNF149;TOLLIP;NEDD4;MKRN2;SQSTM1;UBA52
Regulation Of Proteasomal Ubiquitin-Dependent Protein Catabolic Process (GO:0032434)	19/107	0.3168996501114988	0.7411812302918189	1.160378889294552	1.3334727432594404	VCP;GSK3A;HSP90AB1;CSNK1A1;AXIN1;RCHY1;KLHL40;RAD23B;SH3RF1;NKD2;SDCBP;RNF144B;COP1;DAB2;BAG5;RYBP;TRIB2;HSPA1B;HSPA1A
Protein-Containing Complex Disassembly (GO:0032984)	11/59	0.3173199556238281	0.7417805167400862	1.2313250333481547	1.413369901679247	HSPA8;MAP1LC3B;VCP;MAP1LC3C;CHMP1B;MYC;RUBCNL;UBQLN1;ETF1;SEPTIN9;GSPT1
Positive Regulation Of Defense Response (GO:0031349)	17/95	0.31816307921074	0.74280098636362	1.1712678761274393	1.3413256645210767	SETD4;AKIRIN2;LRSAM1;PLA2G2A;IL18;ETS1;NPAS2;CX3CL1;TNFRSF1A;PLSCR1;MYO1C;POLR3D;NFKBIZ;EMILIN1;S100A9;SLC15A4;S100A8
Cellular Response To Reactive Oxygen Species (GO:0034614)	12/65	0.3182493940690847	0.74280098636362	1.2165782582421272	1.3928847131142414	OSER1;JUN;ANXA1;MAPK7;CHUK;PLEKHA1;MPV17L2;TNFAIP3;CYP1B1;MPV17;SIRT1;SQSTM1
Positive Regulation Of Growth (GO:0045927)	12/65	0.3182493940690847	0.74280098636362	1.2165782582421272	1.3928847131142414	USP47;MTPN;SDCBP;ADAM17;TGFB2;SPHK1;DERL2;RICTOR;S100A9;TGFBR1;S100A8;EIF4G2
Bile Acid Metabolic Process (GO:0008206)	5/24	0.3215161447831211	0.7477235033767955	1.413583848757148	1.604004222643312	OSBPL9;OSBPL6;NPC1;AKR1C1;OSBPL2
Lipid Droplet Organization (GO:0034389)	5/24	0.3215161447831211	0.7477235033767955	1.413583848757148	1.604004222643312	RAB18;PLIN3;FITM2;PLIN2;PNPLA2
Negative Regulation Of Telomere Maintenance Via Telomere Lengthening (GO:1904357)	5/24	0.3215161447831211	0.7477235033767955	1.413583848757148	1.604004222643312	GNL3L;PINX1;HNRNPU;HNRNPC;TERF2
Organelle Membrane Fusion (GO:0090174)	5/24	0.3215161447831211	0.7477235033767955	1.413583848757148	1.604004222643312	STX12;GOSR1;STX5;STX3;SYT7
Regulation Of Actin Filament Bundle Assembly (GO:0032231)	5/24	0.3215161447831211	0.7477235033767955	1.413583848757148	1.604004222643312	SYNPO2;PFN1;CX3CL1;SLC9A1;PFN2
Regulation Of Biomineral Tissue Development (GO:0070167)	5/24	0.3215161447831211	0.7477235033767955	1.413583848757148	1.604004222643312	TGFB1;HEY1;BMP2K;SGMS2;SOX9
Regulation Of Nucleotide-Excision Repair (GO:2000819)	5/24	0.3215161447831211	0.7477235033767955	1.413583848757148	1.604004222643312	SMARCD1;SMARCB1;BCL7C;BCL7B;SMARCA4
Import Into Cell (GO:0098657)	6/30	0.32844197980682704	0.7596929093379019	1.3429458740017746	1.4952293264690677	SLC36A1;SLC5A6;LRSAM1;SLC38A1;SLC5A3;SLC7A1
Negative Regulation Of JNK Cascade (GO:0046329)	6/30	0.32844197980682704	0.7596929093379019	1.3429458740017746	1.4952293264690677	DNAJA1;CYLD;DUSP10;GSTP1;DUSP16;MAPK8IP1
Negative Regulation Of Mitotic Cell Cycle (GO:0045930)	6/30	0.32844197980682704	0.7596929093379019	1.3429458740017746	1.4952293264690677	BTG3;BTG2;TRIM35;NABP1;SCRIB;ZFP36L1
Positive Regulation Of Signaling Receptor Activity (GO:2000273)	6/30	0.32844197980682704	0.7596929093379019	1.3429458740017746	1.4952293264690677	ITGB1;HDAC2;FBXW7;CCL2;JAK2;HIF1A
Positive Regulation Of Substrate Adhesion-Dependent Cell Spreading (GO:1900026)	6/30	0.32844197980682704	0.7596929093379019	1.3429458740017746	1.4952293264690677	MYADM;FLNA;CRK;TRIOBP;FERMT2;LIMS1
Positive Regulation Of Wound Healing (GO:0090303)	6/30	0.32844197980682704	0.7596929093379019	1.3429458740017746	1.4952293264690677	ITGB1;XBP1;ANXA1;EMILIN1;THBS1;FERMT2
Regulation Of Response To Biotic Stimulus (GO:0002831)	6/30	0.32844197980682704	0.7596929093379019	1.3429458740017746	1.4952293264690677	FGR;TRAF3;IRF1;XIAP;CX3CL1;CD55
Response To Estrogen (GO:0043627)	6/30	0.32844197980682704	0.7596929093379019	1.3429458740017746	1.4952293264690677	CITED2;WBP2;ARID5A;RARA;SERPINB9;SOX9
Sister Chromatid Segregation (GO:0000819)	6/30	0.32844197980682704	0.7596929093379019	1.3429458740017746	1.4952293264690677	SPAG5;MIS12;ZNF207;TUBG2;TUBG1;RAN
Vesicle Budding From Membrane (GO:0006900)	6/30	0.32844197980682704	0.7596929093379019	1.3429458740017746	1.4952293264690677	SEC13;VAPA;TRAPPC4;MYO18A;TRAPPC2B;PICALM
Positive Regulation Of Transferase Activity (GO:0051347)	22/126	0.3285113111602739	0.7596929093379019	1.1369010792603287	1.2655801011274794	ARRDC4;DDR1;GSK3A;HSP90AA1;TGFB1;HSP90AB1;FBXW7;ADIPOQ;ARRDC3;IGF2;AXIN1;KLF4;CSRP3;AXL;MYC;TCP1;HNRNPA2B1;KDR;UBE2N;TEK;EPHA2;FGFR1
Epidermal Growth Factor Receptor Signaling Pathway (GO:0007173)	7/36	0.33273679701643705	0.7599874407114916	1.296677227298468	1.426868160433188	DGKD;TGFB1;GAREM1;SHC1;IQGAP1;SOX9;BCAR1
Regulation Of T Cell Differentiation (GO:0045580)	7/36	0.33273679701643705	0.7599874407114916	1.296677227298468	1.426868160433188	SMARCD1;PRELID1;XBP1;SMARCB1;ZMIZ1;SMARCA4;SOD1
Regulation Of Amide Metabolic Process (GO:0034248)	7/36	0.33273679701643705	0.7599874407114916	1.296677227298468	1.426868160433188	CYFIP1;MTPN;EIF2B4;PGAM1;EIF4E;DUS3L;PICALM
Regulation Of Mitochondrial Membrane Potential (GO:0051881)	7/36	0.33273679701643705	0.7599874407114916	1.296677227298468	1.426868160433188	SPART;VCP;PRELID1;ARL6IP5;BCO2;RNF122;SOD1
Glycerophospholipid Biosynthetic Process (GO:0046474)	17/96	0.33452721628437265	0.7599874407114916	1.1563457620614344	1.2662414389373207	PI4K2B;DGKD;ABHD4;SACM1L;LCAT;ABHD5;SYNJ2;LCLAT1;DGKZ;SELENOI;INPP4B;PTDSS1;PLSCR1;PIP5K1A;GPAT3;PI4KB;PI4K2A
3'-UTR-mediated mRNA Destabilization (GO:0061158)	3/13	0.3348700834093667	0.7599874407114916	1.6112538768276474	1.7627320963701685	ZFP36;ZC3H12A;ZFP36L1
DNA Alkylation (GO:0006305)	3/13	0.3348700834093667	0.7599874407114916	1.6112538768276474	1.7627320963701685	BEND3;PPM1D;GATAD2A
GTP Metabolic Process (GO:0046039)	3/13	0.3348700834093667	0.7599874407114916	1.6112538768276474	1.7627320963701685	GIMAP7;GTPBP1;RAN
RNA Phosphodiester Bond Hydrolysis, Endonucleolytic (GO:0090502)	3/13	0.3348700834093667	0.7599874407114916	1.6112538768276474	1.7627320963701685	RNASEH1;POP1;ZC3H12A
Astrocyte Development (GO:0014002)	3/13	0.3348700834093667	0.7599874407114916	1.6112538768276474	1.7627320963701685	CDK6;IFNGR1;S100A9
Endonucleolytic Cleavage Of Tricistronic rRNA Transcript (SSU-rRNA, 5.8S rRNA, LSU-rRNA) (GO:0000479)	3/13	0.3348700834093667	0.7599874407114916	1.6112538768276474	1.7627320963701685	RCL1;NOP14;BMS1
Endoplasmic Reticulum Mannose Trimming (GO:1904380)	3/13	0.3348700834093667	0.7599874407114916	1.6112538768276474	1.7627320963701685	RNF103;RNF139;UGGT1
Filopodium Assembly (GO:0046847)	3/13	0.3348700834093667	0.7599874407114916	1.6112538768276474	1.7627320963701685	RAB17;S1PR2;EZR
Heart Process (GO:0003015)	3/13	0.3348700834093667	0.7599874407114916	1.6112538768276474	1.7627320963701685	RAMP3;ACTC1;SOD1
Intracellular Sodium Ion Homeostasis (GO:0006883)	3/13	0.3348700834093667	0.7599874407114916	1.6112538768276474	1.7627320963701685	ATP1B3;ATP1B1;SLC9A1
Membrane Raft Organization (GO:0031579)	3/13	0.3348700834093667	0.7599874407114916	1.6112538768276474	1.7627320963701685	ANXA2;NPC1;MYADM
Microvillus Organization (GO:0032528)	3/13	0.3348700834093667	0.7599874407114916	1.6112538768276474	1.7627320963701685	RAP1B;RAP1A;RAPGEF2
Modulation By Symbiont Of Entry Into Host (GO:0052372)	3/13	0.3348700834093667	0.7599874407114916	1.6112538768276474	1.7627320963701685	TRIM38;EXOC2;NECTIN2
Motile Cilium Assembly (GO:0044458)	3/13	0.3348700834093667	0.7599874407114916	1.6112538768276474	1.7627320963701685	DNAAF3;E2F4;BBS5
Myotube Cell Development (GO:0014904)	3/13	0.3348700834093667	0.7599874407114916	1.6112538768276474	1.7627320963701685	SELENON;MYOD1;KLHL40
Natural Killer Cell Mediated Immunity (GO:0002228)	3/13	0.3348700834093667	0.7599874407114916	1.6112538768276474	1.7627320963701685	TUBB2A;CEBPG;TUBB4B
Negative Regulation Of Chemokine Production (GO:0032682)	3/13	0.3348700834093667	0.7599874407114916	1.6112538768276474	1.7627320963701685	GSTP1;MUL1;KLF4
Negative Regulation Of Fatty Acid Biosynthetic Process (GO:0045717)	3/13	0.3348700834093667	0.7599874407114916	1.6112538768276474	1.7627320963701685	KLHL25;ERLIN1;SIRT1
Negative Regulation Of Fibroblast Growth Factor Receptor Signaling Pathway (GO:0040037)	3/13	0.3348700834093667	0.7599874407114916	1.6112538768276474	1.7627320963701685	SPRY3;SPRY1;THBS1
Negative Regulation Of Gluconeogenesis (GO:0045721)	3/13	0.3348700834093667	0.7599874407114916	1.6112538768276474	1.7627320963701685	CRY1;SIK1;ERFE
Negative Regulation Of Macrophage Activation (GO:0043031)	3/13	0.3348700834093667	0.7599874407114916	1.6112538768276474	1.7627320963701685	ZC3H12A;IL31RA;CX3CL1
Plasma Membrane Tubulation (GO:0097320)	3/13	0.3348700834093667	0.7599874407114916	1.6112538768276474	1.7627320963701685	BIN3;PACSIN3;WHAMM
Positive Regulation Of Alpha-Beta T Cell Proliferation (GO:0046641)	3/13	0.3348700834093667	0.7599874407114916	1.6112538768276474	1.7627320963701685	IL18;JAK2;CD55
Positive Regulation Of Histone Deacetylation (GO:0031065)	3/13	0.3348700834093667	0.7599874407114916	1.6112538768276474	1.7627320963701685	C6ORF89;SIRT1;VEGFA
Positive Regulation Of Macrophage Derived Foam Cell Differentiation (GO:0010744)	3/13	0.3348700834093667	0.7599874407114916	1.6112538768276474	1.7627320963701685	CSF1;PLA2G2A;IL18
Positive Regulation Of Muscle Cell Differentiation (GO:0051149)	3/13	0.3348700834093667	0.7599874407114916	1.6112538768276474	1.7627320963701685	MYOD1;LAMB1;LAMC1
Protein Hydroxylation (GO:0018126)	3/13	0.3348700834093667	0.7599874407114916	1.6112538768276474	1.7627320963701685	EGLN3;OGFOD1;P3H3
Protein Localization To Phagophore Assembly Site (GO:0034497)	3/13	0.3348700834093667	0.7599874407114916	1.6112538768276474	1.7627320963701685	WDR45B;ATG4B;WIPI1
Regulation Of Carbohydrate Catabolic Process (GO:0043470)	3/13	0.3348700834093667	0.7599874407114916	1.6112538768276474	1.7627320963701685	PGAM1;PRKAG2;HIF1A
Regulation Of Cell Cycle G2/M Phase Transition (GO:1902749)	3/13	0.3348700834093667	0.7599874407114916	1.6112538768276474	1.7627320963701685	CDKN1A;CDK6;TP53
Regulation Of Clathrin-Dependent Endocytosis (GO:2000369)	3/13	0.3348700834093667	0.7599874407114916	1.6112538768276474	1.7627320963701685	DAB2;DGKD;BMP2K
Plasma Membrane Bounded Cell Projection Morphogenesis (GO:0120039)	8/42	0.3354066503457321	0.7599874407114916	1.2640267474663045	1.380837483774426	NCKAP1;DBNL;CTTN;MYO9B;ATP7A;NGF;SGK1;GAS7
Positive Regulation Of TOR Signaling (GO:0032008)	8/42	0.3354066503457321	0.7599874407114916	1.2640267474663045	1.380837483774426	SEC13;SEH1L;SESN2;CLEC16A;SIK3;RICTOR;FNIP1;LAMTOR4
Positive Regulation Of Cell Junction Assembly (GO:1901890)	8/42	0.3354066503457321	0.7599874407114916	1.2640267474663045	1.380837483774426	DLG5;KDR;PTPRJ;TEK;FERMT2;EPHA2;VEGFA;LIMS1
Regulation Of Protein Modification Process (GO:0031399)	8/42	0.3354066503457321	0.7599874407114916	1.2640267474663045	1.380837483774426	PPP2CA;SPRED1;SOCS1;SESN2;HSPB1;FNIP1;FNIP2;CORO1C
Protein Catabolic Process (GO:0030163)	16/90	0.33553084088921414	0.7599874407114916	1.161824926530809	1.2687609212302937	UTP25;HSPA8;VCP;LRSAM1;HSP90AA1;FBXO27;DTX4;PRPF19;CLN8;CASP7;CTSL;CASP3;CAPN2;SOCS6;SQSTM1;CTSB
Muscle Contraction (GO:0006936)	15/84	0.33642599914444216	0.7616334211978083	1.1681030308899003	1.272504654295204	TMOD1;TPM4;SMPX;MYOF;MYOM2;KLHL41;LMOD2;DES;SLC6A8;MYOT;SLMAP;BDKRB2;ANKRD2;CRYAB;SNTA1
RNA Modification (GO:0009451)	9/48	0.3370050216899388	0.7621906983365271	1.2397566893346548	1.3484305963465586	RBM15B;RBM15;SSB;LCMT2;PUS7;FTSJ1;MRM1;OSGEP;JMJD6
Negative Regulation Of Transforming Growth Factor Beta Receptor Signaling Pathway (GO:0030512)	13/72	0.33776734615145615	0.7621906983365271	1.1838685101792974	1.284968448689836	HDAC2;LEMD3;SIRT1;VASN;FKBP1A;SPRED1;EID2;SNX25;STRAP;EMILIN1;SPRY1;SNX6;HSPA1A
Proteolysis Involved In Protein Catabolic Process (GO:0051603)	13/72	0.33776734615145615	0.7621906983365271	1.1838685101792974	1.284968448689836	VCP;HM13;OTUD7B;TNFAIP3;PRPF19;DTX4;USP28;UBE2W;CTSL;CAPN2;SOCS6;UBA52;CTSB
Positive Regulation Of DNA-templated Transcription, Elongation (GO:0032786)	10/54	0.33786260530522044	0.7621906983365271	1.221010101010101	1.3249375470966052	MED22;NCBP2;PWWP2B;MED10;MED20;MED9;MED27;CDK13;MED6;BRD4
Monoatomic Cation Transmembrane Transport (GO:0098655)	32/188	0.33802903746357954	0.7621906983365271	1.1026101367214474	1.195916840854593	KCNK5;COX15;KCNC4;SLC4A4;LRRC52;TMEM165;SLC9A1;ATP6V0A2;TRPM7;ITGAV;SLC39A7;SCN5A;KCNN4;SCN3B;SLC39A3;ATP6V1F;SLC36A1;ATP6V0B;MCOLN3;SLC12A4;KCNJ11;KCNB1;SLC11A1;TRPV2;SLC39A10;ATP1B3;ATP1B1;FKBP1A;SLC6A8;KCNQ4;ORAI1;ATP6V0C
Negative Regulation Of Cellular Catabolic Process (GO:0031330)	11/60	0.33818945827539776	0.7621906983365271	1.2060961334289162	1.3075879327533766	RUBCN;GSK3A;DAP;RRAGC;HP;TIMP3;FOXK2;TIMP1;TRIM27;EIF4E;EIF4G2
Negative Regulation Of Neuron Apoptotic Process (GO:0043524)	11/60	0.33818945827539776	0.7621906983365271	1.2060961334289162	1.3075879327533766	TGFB3;CLCF1;CCL2;NGF;HIF1A;PPARGC1A;CX3CL1;CRLF1;SNX6;SOD1;CPEB4
Positive Regulation Of Protein Secretion (GO:0050714)	11/60	0.33818945827539776	0.7621906983365271	1.2060961334289162	1.3075879327533766	TGFB2;TGFB1;TGFB3;ANKRD1;MYO18A;IRS2;ACSL4;DNM1L;EZR;SOX4;ARF6
Regulation Of Viral Genome Replication (GO:0045069)	11/60	0.33818945827539776	0.7621906983365271	1.2060961334289162	1.3075879327533766	IFITM3;SRPK2;ILF3;PLSCR1;IFITM2;ZNFX1;STAU1;IFI16;PDE12;HACD3;SRPK1
Protein Targeting (GO:0006605)	21/121	0.34451675657656217	0.7687253085973363	1.1285037963376507	1.202547807457957	TOMM70;ATG3;ICMT;RAB3IP;TOMM34;ZDHHC23;ZDHHC6;VPS37A;TOMM22;SDCBP;SEC61A1;SPCS3;ZDHHC18;MYO1C;ZDHHC9;CDC37;PARD3;TIMM17A;SRPRB;AP4S1;MAN1A1
Fc-gamma Receptor Signaling Pathway Involved In Phagocytosis (GO:0038096)	4/19	0.34818959496154034	0.7687253085973363	1.4322695035460993	1.511055976975204	FGR;HCK;VAV1;VAV2
L-amino Acid Transport (GO:0015807)	4/19	0.34818959496154034	0.7687253085973363	1.4322695035460993	1.511055976975204	SLC36A1;SLC38A1;SLC3A2;SLC7A1
Actin Filament-Based Transport (GO:0099515)	4/19	0.34818959496154034	0.7687253085973363	1.4322695035460993	1.511055976975204	SUN2;MYO1C;MYO7B;MYO19
Cellular Lipid Catabolic Process (GO:0044242)	4/19	0.34818959496154034	0.7687253085973363	1.4322695035460993	1.511055976975204	PLA2G15;LIPG;CYP1B1;PPARD
Cellular Response To Interleukin-6 (GO:0071354)	4/19	0.34818959496154034	0.7687253085973363	1.4322695035460993	1.511055976975204	SBNO2;CTR9;JAK2;IL6R
Cytoskeleton-Dependent Intracellular Transport (GO:0030705)	4/19	0.34818959496154034	0.7687253085973363	1.4322695035460993	1.511055976975204	TUBA1C;TUBA1B;TUBB2A;HOOK2
Lymphocyte Chemotaxis (GO:0048247)	4/19	0.34818959496154034	0.7687253085973363	1.4322695035460993	1.511055976975204	KLF5;CCL21;CCL2;CX3CL1
Negative Regulation Of GTPase Activity (GO:0034260)	4/19	0.34818959496154034	0.7687253085973363	1.4322695035460993	1.511055976975204	GPSM1;FICD;FZD10;RRP1B
Positive Regulation Of Amyloid Precursor Protein Catabolic Process (GO:1902993)	4/19	0.34818959496154034	0.7687253085973363	1.4322695035460993	1.511055976975204	GSK3A;IFNGR1;CASP3;PICALM
Positive Regulation Of Antigen Receptor-Mediated Signaling Pathway (GO:0050857)	4/19	0.34818959496154034	0.7687253085973363	1.4322695035460993	1.511055976975204	SLC39A10;CD226;KCNN4;NECTIN2
Purine Nucleotide Biosynthetic Process (GO:0006164)	4/19	0.34818959496154034	0.7687253085973363	1.4322695035460993	1.511055976975204	PRPS1;PPAT;HPRT1;NADK
Regulation Of Autophagy Of Mitochondrion (GO:1903146)	4/19	0.34818959496154034	0.7687253085973363	1.4322695035460993	1.511055976975204	GSK3A;FBXW7;DNM1L;SREBF2
Regulation Of Histone Deacetylation (GO:0031063)	4/19	0.34818959496154034	0.7687253085973363	1.4322695035460993	1.511055976975204	CAMK2D;TADA2A;YEATS2;SIRT1
Regulation Of Mitotic Spindle Assembly (GO:1901673)	4/19	0.34818959496154034	0.7687253085973363	1.4322695035460993	1.511055976975204	CHMP1B;HNRNPU;HSPA1B;HSPA1A
Response To BMP (GO:0071772)	4/19	0.34818959496154034	0.7687253085973363	1.4322695035460993	1.511055976975204	TMEM100;BMPR2;SOX9;BMPR1A
Golgi Vesicle Transport (GO:0048193)	31/183	0.351897891791839	0.7687253085973363	1.0961370451701258	1.1448211231852867	ARF4;RAB1A;SAR1A;PEF1;PITPNB;STX18;GOSR1;NAPG;NKD2;SCFD1;TFG;MYO18A;BCAP29;STX5;WHAMM;YKT6;ATP9A;SEC31A;SEC24A;TRAPPC4;TRAPPC2B;NRBP1;VAPA;SPIRE1;KDELR2;HYOU1;KDELR3;PLPP3;SEC22B;SEC24D;CNIH4
Cardiac Muscle Tissue Morphogenesis (GO:0055008)	5/25	0.35484807190904444	0.7687253085973363	1.3427937915742794	1.391222384932806	FKBP1A;TGFB1;ANKRD1;TCAP;ENG
Lung Development (GO:0030324)	5/25	0.35484807190904444	0.7687253085973363	1.3427937915742794	1.391222384932806	ERRFI1;WNT11;FGF9;CHI3L1;VEGFA
mRNA Splice Site Recognition (GO:0006376)	5/25	0.35484807190904444	0.7687253085973363	1.3427937915742794	1.391222384932806	SRSF1;HNRNPC;SRSF5;SRSF6;SRSF10
Mesenchymal Cell Migration (GO:0090497)	5/25	0.35484807190904444	0.7687253085973363	1.3427937915742794	1.391222384932806	TBX1;SEMA3C;SOX8;CORO1C;PHACTR4
miRNA-mediated Gene Silencing (GO:0035195)	5/25	0.35484807190904444	0.7687253085973363	1.3427937915742794	1.391222384932806	ZFP36;NCBP2;XPO5;AGO2;RAN
Monoatomic Cation Transport (GO:0006812)	5/25	0.35484807190904444	0.7687253085973363	1.3427937915742794	1.391222384932806	PANX1;SLC11A1;PIEZO1;TRPM7;ATP1B1
Positive Regulation Of Calcium Ion Transmembrane Transporter Activity (GO:1901021)	5/25	0.35484807190904444	0.7687253085973363	1.3427937915742794	1.391222384932806	VMP1;PPP3R1;STAC;ATP1B1;SLC9A1
Positive Regulation Of Erythrocyte Differentiation (GO:0045648)	5/25	0.35484807190904444	0.7687253085973363	1.3427937915742794	1.391222384932806	ANKRD54;ETS1;HIF1A;HSPA1B;HSPA1A
Regulation Of Androgen Receptor Signaling Pathway (GO:0060765)	5/25	0.35484807190904444	0.7687253085973363	1.3427937915742794	1.391222384932806	HEYL;DDX5;RNF6;SIRT1;SMARCA4
Regulation Of Cardiac Muscle Cell Contraction (GO:0086004)	5/25	0.35484807190904444	0.7687253085973363	1.3427937915742794	1.391222384932806	CAMK2D;PDE4D;PDE4B;STC1;SCN5A
Positive Regulation Of MAP Kinase Activity (GO:0043406)	14/79	0.3556334177621698	0.7687253085973363	1.1571888485512707	1.196365250266302	PTPN1;TGFB1;PDGFB;PDGFA;TRAF2;FZD10;TPD52L1;THBS1;VEGFA;IRAK1;PDCD10;TRAF6;EZH2;FGFR1
Response To Calcium Ion (GO:0051592)	14/79	0.3556334177621698	0.7687253085973363	1.1571888485512707	1.196365250266302	CLIC4;CAMK2D;HOMER1;PEF1;ANXA11;IQGAP1;AQP3;THBS1;SYT7;ITPKC;NEDD4;SCN5A;SEC31A;SLC25A24
Regulation Of Mitotic Cell Cycle Phase Transition (GO:1901990)	13/73	0.356995924347495	0.7687253085973363	1.1640409434801957	1.1989981565519943	KLHL18;SMARCD1;CDKN1A;SMARCB1;MAD2L1BP;ZFP36L1;SMARCA4;PPP2CA;CDK6;BCL7C;BCL7B;PSME2;RIOK2
Regulation Of Osteoblast Differentiation (GO:0045667)	13/73	0.356995924347495	0.7687253085973363	1.1640409434801957	1.1989981565519943	DDX5;BMPR2;TNFAIP6;CHRD;CRIM1;LRP3;HDAC9;CDK6;NOCT;SOX9;IL6R;FERMT2;BMPR1A
Aortic Valve Morphogenesis (GO:0003180)	6/31	0.3583266099897932	0.7687253085973363	1.2891215616681455	1.323038852820929	HEYL;TGFB1;HEY1;ELN;EMILIN1;SOX9
Negative Regulation Of Endothelial Cell Migration (GO:0010596)	6/31	0.3583266099897932	0.7687253085973363	1.2891215616681455	1.323038852820929	ANGPT2;TGFB1;GADD45A;DNAJA4;STC1;THBS1
Negative Regulation Of Endothelial Cell Proliferation (GO:0001937)	6/31	0.3583266099897932	0.7687253085973363	1.2891215616681455	1.323038852820929	NGFR;PDCD10;ALOX5;ATOH8;CCL2;THBS1
Regulation Of Receptor Internalization (GO:0002090)	6/31	0.3583266099897932	0.7687253085973363	1.2891215616681455	1.323038852820929	CD63;LRPAP1;SDCBP;ARF1;ANXA2;VEGFA
Triglyceride Metabolic Process (GO:0006641)	6/31	0.3583266099897932	0.7687253085973363	1.2891215616681455	1.323038852820929	LPGAT1;DGAT2;DGAT1;GPAT3;SIRT1;PNPLA2
Positive Regulation Of Phosphorylation (GO:0042327)	33/196	0.3595568964093266	0.7687253085973363	1.0880879116035493	1.1129864629281925	DDR1;CDKN1A;FBH1;ITGB3;THBS1;FGF6;SDCBP;CSRP3;FGF9;THPO;DHX34;KDR;SOX9;FNIP1;NKX3-1;TBX1;HSP90AA1;TGFB1;ADIPOQ;IGF2;AXIN1;PLAUR;SIRT1;VEGFA;MOB1A;ADAM17;DAB2;AXL;FAM20A;TEK;EPHA2;ENG;FGFR1
Epithelial Cell Migration (GO:0010631)	7/37	0.3600442194640512	0.7687253085973363	1.2533510874389702	1.2803337601058993	NANOS1;S100A2;PKN3;CYP1B1;FAT2;S100A9;LOXL2
Heart Contraction (GO:0060047)	7/37	0.3600442194640512	0.7687253085973363	1.2533510874389702	1.2803337601058993	CSRP3;ACTC1;TCAP;SCN5A;SCN3B;ATP1B1;SOD1
Membrane Fission (GO:0090148)	7/37	0.3600442194640512	0.7687253085973363	1.2533510874389702	1.2803337601058993	CHMP1B;VPS37A;STAM;TMCC1;DNM1L;EXOC2;CORO1C
Negative Regulation Of Cellular Metabolic Process (GO:0031324)	7/37	0.3600442194640512	0.7687253085973363	1.2533510874389702	1.2803337601058993	CDK6;ITGB3;AKT3;ITGAV;SIRT1;TERF2;GIT1
Negative Regulation Of Tumor Necrosis Factor Superfamily Cytokine Production (GO:1903556)	7/37	0.3600442194640512	0.7687253085973363	1.2533510874389702	1.2803337601058993	SELENOS;GSTP1;ZC3H12A;RARA;TNFAIP3;TRIM27;CX3CL1
[truncated: 2,524 more rows]
