# Supplementary material for: The 24-hour molecular landscape after exercise in humans reveals MYC is sufficient for muscle growth
Source: EMBO Rep. 2024 Oct 31;25(12):5810–37. doi: 10.1038/s44319-024-00299-z (PMC11624283; doi:10.1038/s44319-024-00299-z)
Supplement: Supplementary file 12 — Appendix and EV Figure Source Data [file 44319_2024_299_MOESM12_ESM.zip › EMBOR-2024-59454V1_SourceData_Figure_EV_5/EV5C/Source_data_Figure_EV5C.xlsx]

## Sheet: Legend
Source data for Figure EV5C
Pathway analysis GO: Biological processes on mouse only genes

## Sheet: Mouse only
Upregulated GO Biological Processes from Overlapping DEGs Human v Myc Mouse Plantaris
Mouse ONLY
Term	Overlap	P-value	Adjusted P-value	Odds Ratio	Combined Score	Genes
Cytoplasmic Translation (GO:0002181)	29/88	1.2209490234425803E-42	1.0634465994184875E-39	91.74868173258004	8854.568521478966	EIF4A2;RPL4;RPL5;RPL3;RPL32;RPL34;RPL12;RPL10A;RPL8;RPL9;RPL6;RPL7;RPS15;RPS4X;RPL7A;RPS15A;RPS19;RPL35;RPL13;RPL15;RPL18;RPL39;RPS10;RPL17;EIF2B3;RPS8;RPL22;RPS25;RPL27
Positive Regulation Of Cellular Process (GO:0048522)	9/530	0.005922469981326949	0.05373407660141429	2.8621209213051824	14.679823043862767	N6AMT1;RPS4X;RPS15A;DDX49;PRMT1;CEP131;NOP2;PA2G4;RPL17
Ribosome Assembly (GO:0042255)	9/45	7.980375404107753E-12	5.792422480814877E-10	42.0275	1073.9722338037036	RPS15;RPL5;RPS19;NOA1;NOP2;MRPS2;PWP2;RPL6;MDN1
mRNA Processing (GO:0006397)	9/198	4.2828670406110995E-6	1.2863369628869888E-4	7.968809523809524	98.50156124680765	SF3A3;SF3A2;DDX39B;RNPS1;SNRPD3;PABPC1;HNRNPA1;CMTR2;LSM2
RNA Processing (GO:0006396)	9/173	1.4123242330178916E-6	5.125560028994098E-5	9.190426829268292	123.79756589885885	SF3A3;SCNM1;NUFIP1;SF3A2;DDX39B;PRMT1;RNPS1;NOL9;SNRPD3
Negative Regulation Of DNA-templated Transcription (GO:0045892)	8/839	0.14936411736098626	0.24639421632844513	1.5722590417347677	2.9894433652441914	CEBPB;TRIM28;MYBBP1A;RORC;PA2G4;NOC2L;RPL17;RRP8
Positive Regulation Of Nucleic Acid-Templated Transcription (GO:1903508)	8/523	0.016450320861333512	0.10692708559866783	2.5614065594358304	10.52074767629429	KAT2A;ENY2;CEBPB;TRIM28;RORC;SGF29;MRPL12;SNX5
Negative Regulation Of Gene Expression (GO:0010629)	8/312	7.57324376014692E-4	0.0117790987769428	4.3668499607227025	31.378956271367485	RGCC;IFRD2;SHMT1;SERBP1;RACK1;NHLRC1;PABPC1;LSM2
RNA Splicing, Via Transesterification Reactions With Bulged Adenosine As Nucleophile (GO:0000377)	8/167	1.005969152675744E-5	2.577056270531097E-4	8.385493914077411	96.49166092531742	SF3A3;SF3A2;DDX39B;RNPS1;SNRPD3;PABPC1;HNRNPA1;LSM2
Positive Regulation Of Translation (GO:0045727)	7/99	2.837845797112062E-6	9.154680330683726E-5	12.64324149806285	161.48536351276346	RPS4X;EIF5A;RPL5;PRMT1;PABPC1;METTL8;EIF3D
Positive Regulation Of Transcription By RNA Polymerase II (GO:0045944)	7/864	0.2860939808010794	0.35196025039228834	1.326334091985628	1.6598207955667053	EIF5A;KAT2A;CEBPB;RGCC;NUFIP1;MYBBP1A;GTF2F1
tRNA Modification (GO:0006400)	7/59	8.009957162472955E-8	3.8759292713966355E-6	22.395468392993145	365.94184897465345	TRUB1;NSUN2;KTI12;TRMT1;METTL8;PUSL1;THG1L
Negative Regulation Of Cellular Process (GO:0048523)	7/472	0.027878625512967856	0.1442787447071488	2.4736612370914512	8.855447480539286	RGCC;RACK1;ARHGDIG;ANP32B;EEF1E1;NUDT6;RRP8
RNA Modification (GO:0009451)	7/44	9.729897744814633E-9	5.296713084833465E-7	31.488761038265988	580.9066301093411	TRUB1;NSUN2;TSR3;KTI12;TRMT1;THG1L;FTSJ3
Mitochondrial Translation (GO:0032543)	6/95	2.8289748097890255E-5	6.48430805085853E-4	11.148170697957601	116.75491520767851	RARS2;MRPS26;MRPS18B;MRPS2;MRPL12;EARS2
RNA Splicing (GO:0008380)	6/94	2.6638851277964246E-5	6.270929584623475E-4	11.275190326914466	118.76315636179574	SF3A3;SCNM1;DDX39B;PRMT1;RNPS1;SNRPD3
Regulation Of Apoptotic Process (GO:0042981)	6/636	0.20114568967663993	0.29151064177762626	1.5495191179920245	2.4850038014027085	RACK1;RNPS1;PA2G4;ANP32B;EEF1E1;ATAD3A
tRNA Processing (GO:0008033)	6/44	2.9838033289541064E-7	1.2994463497595132E-5	26.149857402126006	392.8989108757696	TRUB1;ELAC2;NSUN2;KTI12;TRMT1;THG1L
Positive Regulation Of Cell Population Proliferation (GO:0008284)	6/438	0.055198546216205076	0.1675189329418628	2.2732621784345923	6.585228303719514	RPS4X;RPS15A;PRMT1;CEP131;NOP2;RPL17
Organelle Organization (GO:0006996)	6/367	0.0269285791422843	0.1442787447071488	2.7261711447402535	9.853928623341645	BSCL2;MSTO1;NAA10;NOA1;REEP6;ATAD3A
Regulation Of Nucleic Acid-Templated Transcription (GO:1903506)	6/332	0.017484743623393327	0.11197949776452638	3.0220314908277675	12.228428523591678	PRMT5;KAT2A;CEBPB;MYBBP1A;SGF29;RPL6
Regulation Of Cell Cycle (GO:0051726)	6/265	0.0062484878283579695	0.05442432898499792	3.811438461684767	19.34463495855885	KAT2A;RPS15A;RACK1;SGF29;NUDT6;RRP8
DNA-templated Transcription (GO:0006351)	6/184	0.0010271680103340903	0.014317508862037361	5.559307023855649	38.25331237660205	PRMT5;POLR3G;RNPS1;POLR3H;MRPL12;GTF2F1
Mitochondrial Gene Expression (GO:0140053)	5/99	3.812407343222048E-4	0.006776748563155926	8.751564455569461	68.89301143902742	RARS2;MRPS26;MRPS18B;MRPS2;MRPL12
RNA Methylation (GO:0001510)	5/56	2.5230567673098935E-5	6.10439567868588E-4	16.150999615532488	170.99797025834582	FBL;NSUN2;SNRPD3;METTL8;FTSJ3
Negative Regulation Of Nucleic Acid-Templated Transcription (GO:1903507)	5/405	0.10689925009602026	0.21389091656492878	2.0378676470588237	4.55640403027883	EIF4A2;TRIM28;MYBBP1A;PA2G4;RRP8
Regulation Of Signal Transduction By P53 Class Mediator (GO:1901796)	5/40	4.708674404332136E-6	1.32298561489461E-4	23.545518207282914	288.8117781810369	RPS15;RPL5;PRMT5;NOP2;RPL17
Spliceosomal snRNP Assembly (GO:0000387)	5/37	3.1665068568584734E-6	9.850098115441894E-5	25.755208333333332	326.1351515334237	PRMT5;PRMT7;SNRPD3;LSM2;WDR77
Positive Regulation Of Multicellular Organismal Process (GO:0051240)	5/353	0.06857064533263217	0.18376932949145422	2.346038990308767	6.287128180899942	BSCL2;KAT2A;CEBPB;RGCC;RPS19
Maturation Of SSU-rRNA (GO:0030490)	5/34	2.0519762926779224E-6	7.149085403689883E-5	28.42207572684246	372.235603355883	RPS19;RPS8;TSR3;TSR1;PWP2
Protein Methylation (GO:0006479)	5/28	7.468986750813087E-7	2.957039754526454E-5	35.84292412617221	505.64818474785983	N6AMT1;PRMT5;PRMT7;PRMT1;SNRPD3
Maturation Of SSU-rRNA From Tricistronic rRNA Transcript (SSU-rRNA, 5.8S rRNA, LSU-rRNA) (GO:0000462)	5/27	6.16609741600483E-7	2.5574623092096222E-5	37.473262032085564	535.8312801094589	TBL3;RPS19;RPS8;TSR1;PWP2
Negative Regulation Of Intracellular Signal Transduction (GO:1902532)	5/211	0.010192991029694887	0.07653530333503661	3.980106605749096	18.2529875962139	CDC34;USP10;NPRL3;RACK1;NOC2L
Maturation Of LSU-rRNA (GO:0000470)	5/20	1.2265258301036806E-7	5.622652621159504E-6	54.97222222222222	874.8229972991537	NOP2;RPL35;RRP15;FTSJ3;RPL7
Regulation Of Cell Differentiation (GO:0045595)	5/177	0.004956299719006968	0.04796596728061187	4.77171682626539	25.323958523359174	CEBPB;NSUN2;RORC;PA2G4;ANP32B
Positive Regulation Of Cellular Biosynthetic Process (GO:0031328)	5/164	0.0035918684515927305	0.03724425501591986	5.163861141941053	29.067801686897123	RPS4X;RPL5;RGCC;PRMT1;EIF3D
Mitochondrion Organization (GO:0007005)	5/139	0.0017575542810175293	0.0215609827995249	6.1318407960199	38.89936816359668	MSTO1;NOA1;TIMM10;ATAD3A;THG1L
Negative Regulation Of Cellular Biosynthetic Process (GO:0031327)	5/125	0.0010987554676560904	0.014774941215683197	6.850081699346405	46.673560023971476	KAT2A;IFRD2;SHMT1;SERBP1;NHLRC1
Positive Regulation Of Macromolecule Biosynthetic Process (GO:0010557)	5/112	6.703536365598201E-4	0.010812555878585246	7.685312442734103	56.1619974636405	RPS4X;RPL5;RGCC;PRMT1;EIF3D
Negative Regulation Of Translation (GO:0017148)	5/101	4.180295523478261E-4	0.007282074801899132	8.568729575163399	66.66435988018864	IFRD2;SHMT1;SERBP1;EIF4EBP1;NHLRC1
Negative Regulation Of Macromolecule Biosynthetic Process (GO:0010558)	4/89	0.002284897097289032	0.026186123312351935	7.706857962697274	46.868750279880295	IFRD2;SHMT1;SERBP1;NHLRC1
Negative Regulation Of Amide Metabolic Process (GO:0034249)	4/88	0.002192655861856417	0.025464043409025854	7.798838559814169	47.74949454909986	IFRD2;SHMT1;SERBP1;NHLRC1
Regulation Of mRNA Splicing, Via Spliceosome (GO:0048024)	4/86	0.0020159371931250166	0.02405316842756013	7.9895300416418795	49.58838507991102	PRMT5;RNPS1;HNRNPA1;WDR77
Positive Regulation Of Amide Metabolic Process (GO:0034250)	4/80	0.001545139951044631	0.020086819363580203	8.621822849807446	55.80596225780366	RPS4X;RPL5;PRMT1;EIF3D
Positive Regulation Of DNA Biosynthetic Process (GO:2000573)	4/64	6.702160351930018E-4	0.010812555878585246	10.926178861788618	79.84753675874029	RGCC;NVL;CHTF18;HNRNPA1
Spliceosomal Complex Assembly (GO:0000245)	4/61	5.584580159373836E-4	0.009354171766951176	11.502267864783912	86.15579488269147	SF3A3;SF3A2;DDX39B;SNRPD3
Negative Regulation Of Transcription By RNA Polymerase II (GO:0000122)	4/608	0.5185450457694986	0.549455881831184	1.0678081085446616	0.701259887139105	CEBPB;RORC;NOC2L;RPL17
Protein Ubiquitination (GO:0016567)	4/382	0.21124137155306205	0.29723947435010833	1.7178990837527424	2.6709102286316133	RNF126;CDC34;RACK1;NHLRC1
Ubiquitin-Dependent Protein Catabolic Process (GO:0006511)	4/345	0.1655026638741592	0.26209603678980486	1.9064158500822546	3.4291998036647495	RNF126;CDC34;NHLRC1;UBQLN4
DNA Damage Response (GO:0006974)	4/337	0.15612803407258494	0.2527649027457648	1.952684391708782	3.6262889375121743	TRIM28;USP10;UBQLN4;UNG
Protein Modification By Small Protein Conjugation (GO:0032446)	4/318	0.1347187737567642	0.23705060998412447	2.072021127854591	4.153502753367826	RNF126;CDC34;TRIM28;RACK1
Positive Regulation Of Cytokine Production (GO:0001819)	4/276	0.0922734941204233	0.20537695048620677	2.3949784791965567	5.70722976343126	KAT2A;CEBPB;RGCC;G3BP1
Cytoplasmic Translational Initiation (GO:0002183)	4/27	2.2124449223950177E-5	5.505827221160172E-4	28.534464475079535	305.8559956995935	EIF4A2;EIF2B3;EIF3G;EIF3D
Positive Regulation Of Apoptotic Process (GO:0043065)	4/243	0.06433056714309482	0.17808445557534297	2.728360036738443	7.485857029807274	MYBBP1A;RACK1;RNPS1;EEF1E1
Chromatin Organization (GO:0006325)	4/225	0.051286621234142606	0.16569028550733952	2.95216863480852	8.768901349607821	KAT2A;TRIM28;MYBBP1A;ANP32B
Regulation Of Cell Growth (GO:0001558)	4/206	0.03926385784367531	0.15319153667539176	3.231683168316832	10.46241535875074	N6AMT1;DDX49;RACK1;ATAD3A
Positive Regulation Of Signal Transduction By P53 Class Mediator (GO:1901798)	4/20	6.318173864541215E-6	1.667614980610727E-4	41.02682926829268	491.1764959741176	EIF5A;RPS15;EEF1E1;RPL17
Ribosomal Large Subunit Assembly (GO:0000027)	4/19	5.079058338681999E-6	1.3824561915600067E-4	43.76325203252033	533.4908771223564	RPL5;NOP2;RPL6;MDN1
Positive Regulation Of Protein Metabolic Process (GO:0051247)	4/177	0.024386948808347277	0.13655794037010902	3.7766812350204426	14.025488199007757	RPS4X;RPL5;PRMT1;EIF3D
rRNA Modification (GO:0000154)	4/16	2.4197888448735056E-6	8.106292630326244E-5	54.708943089430896	707.4867666002131	FBL;TSR3;NHP2;FTSJ3
Maturation Of LSU-rRNA From Tricistronic rRNA Transcript (SSU-rRNA, 5.8S rRNA, LSU-rRNA) (GO:0000463)	4/14	1.3438347271098875E-6	5.089043683968313E-5	65.65463414634146	887.6495568535719	RPL35;NOL9;FTSJ3;RPL7
Negative Regulation Of Protein Metabolic Process (GO:0051248)	4/134	0.009701704342619258	0.07347986506453369	5.03234521575985	23.327203267596563	IFRD2;SHMT1;SERBP1;NHLRC1
Regulation Of Cell Cycle Process (GO:0010564)	4/124	0.007431794694157763	0.06224128056357126	5.453333333333333	26.732174027903422	PRMT5;MYBBP1A;RPL17;RRP8
Cellular Response To Starvation (GO:0009267)	4/111	0.005046623282125718	0.04830339427177473	6.118258490996125	32.35968890439476	MYBBP1A;NPRL3;HNRNPA1;RRP8
Translation (GO:0006412)	35/211	1.0290250179095707E-39	4.481403952996181E-37	38.26639237199582	3435.2584917042523	RPL4;RPL5;RPL3;RPL32;RPL34;RPL12;RPL8;MRPL12;RPL10A;RPL9;RPL6;RPL7;RPS15;RPS4X;RPL7A;RPS15A;RPS19;RACK1;RPL35;RPL13;RPL15;RPL18;RPL39;RPS10;RPL17;RARS2;EIF5A;MRPS26;RPS8;RPL22;MRPS18B;MRPS2;EEF1G;RPS25;RPL27
Gene Expression (GO:0010467)	34/280	8.537616900858116E-34	1.4872528641294836E-31	26.388106852497096	2009.2804720298252	RPL4;RPL5;RPL3;NUFIP1;RPL32;RPL34;RPL12;NOL9;RPL8;MRPL12;RPL10A;RPL9;RPL6;RPL7;RPS15;RPS4X;EXOSC6;RPL7A;RPS15A;RPS19;RPL35;RPL13;RPL15;RPL18;RPL39;RPS10;RAE1;RPL17;RPS8;RPL22;MRPS18B;RPS25;DDX39B;RPL27
Macromolecule Biosynthetic Process (GO:0009059)	31/172	2.049120795874019E-36	5.949280710687568E-34	41.39879671686987	3401.973134028661	RPL4;RPL5;RPL3;RPL32;RPL34;RPL12;RPL10A;RPL8;MRPL12;RPL9;RPL6;RPL7;RPS15;RPS4X;RPL7A;RPS15A;RPS19;RPL35;RPL13;RPL15;RPL18;RPL39;RPS10;RPL17;EIF5A;RPS8;RPL22;MRPS18B;EEF1G;RPS25;RPL27
Intrinsic Apoptotic Signaling Pathway (GO:0097193)	3/91	0.01891767582326401	0.11769496887187825	5.555494263018534	22.04230439673128	CEBPB;MYBBP1A;RRP8
Regulation Of RNA Splicing (GO:0043484)	3/91	0.01891767582326401	0.11769496887187825	5.555494263018534	22.04230439673128	ENY2;KAT2A;HNRNPA1
mRNA Metabolic Process (GO:0016071)	3/80	0.01343751237351078	0.0943876877203862	6.351216744420628	27.37187089152489	SF3A3;SF3A2;LSM2
Regulation Of RNA Metabolic Process (GO:0051252)	3/80	0.01343751237351078	0.0943876877203862	6.351216744420628	27.37187089152489	KAT2A;ENY2;HNRNPA1
Epigenetic Regulation Of Gene Expression (GO:0040029)	3/70	0.009362747898613204	0.07153467912010615	7.30133314012462	34.104647223923635	N6AMT1;PRMT7;NOC2L
Import Into Nucleus (GO:0051170)	3/69	0.00900176024708059	0.06938524933811675	7.412180052956752	34.913852150852094	HEATR3;HNRNPA1;IPO4
Protein Import Into Nucleus (GO:0006606)	3/69	0.00900176024708059	0.06938524933811675	7.412180052956752	34.913852150852094	HEATR3;RPL17;IPO4
Negative Regulation Of Catabolic Process (GO:0009895)	3/69	0.00900176024708059	0.06938524933811675	7.412180052956752	34.913852150852094	BSCL2;RPL5;RPL17
Positive Regulation Of Cell Cycle (GO:0045787)	3/63	0.007008958196541233	0.059851005776347194	8.154854368932039	40.452694995223574	RPS15A;RGCC;EIF4EBP1
Regulation Of Translational Initiation (GO:0006446)	3/60	0.006121800012128085	0.05385947283397537	8.584823709759837	43.74739546836656	EIF4A2;EIF4EBP1;BZW2
Peptidyl-Arginine Modification (GO:0018195)	3/6	4.570151680943375E-6	1.32298561489461E-4	163.373786407767	2008.8382228485084	PRMT5;PRMT7;PRMT1
RNA Export From Nucleus (GO:0006405)	3/59	0.0058419266665855184	0.05356124343785249	8.738384188626908	44.93884142327298	DDX39B;HNRNPA1;RAE1
mRNA Export From Nucleus (GO:0006406)	3/57	0.005305609922507919	0.049690174650584916	9.062567421790723	47.47870501144447	ENY2;DDX39B;RAE1
Positive Regulation Of Intracellular Signal Transduction (GO:1902533)	3/475	0.563409484802614	0.5912405557386468	1.0239221655422084	0.5874738974657475	RPS15;RACK1;RPL17
Nucleocytoplasmic Transport (GO:0006913)	3/47	0.0030757853780131058	0.03348761330311769	11.125551632833186	64.3523601585907	NUP210;HNRNPA1;RAE1
Dicarboxylic Acid Metabolic Process (GO:0043648)	3/46	0.0028924901808801626	0.03189061958919774	11.38462406863852	66.55038530600295	SHMT1;ALDH18A1;SLC19A1
Nuclear Export (GO:0051168)	3/43	0.0023836205533812895	0.026962772753183158	12.239563106796117	73.91637034816567	DDX39B;HNRNPA1;RAE1
Regulation Of Ubiquitin-Dependent Protein Catabolic Process (GO:2000058)	3/41	0.002077644881331883	0.024454441778919866	12.884517118037813	79.58148147547017	RPL5;RPL17;UBQLN4
Cellular Response To Glucose Starvation (GO:0042149)	3/38	0.0016666563037382356	0.02073796629365719	13.990152565880722	89.49410881732095	MYBBP1A;HNRNPA1;RRP8
Cellular Response To Oxygen-Containing Compound (GO:1901701)	3/367	0.3952060790268751	0.4430173678666772	1.3320441694228102	1.236600448782457	SHMT1;RORC;PDXP
Negative Regulation Of Cell Population Proliferation (GO:0008285)	3/341	0.35176925282945115	0.4070859811030111	1.4356293445165738	1.499916611325037	RGCC;EEF1E1;NUDT6
RNA Transport (GO:0050658)	3/33	0.0011026075534091937	0.014774941215683197	16.324271844660196	111.1695547818141	DDX39B;HNRNPA1;RAE1
Positive Regulation Of Macromolecule Metabolic Process (GO:0010604)	3/328	0.3299011016361697	0.3917987520572588	1.4936370425690815	1.6563872618763689	RPL5;RGCC;RPL17
tRNA Methylation (GO:0030488)	3/32	0.0010069256831588946	0.014317508862037361	16.88767994643455	116.5394047283482	NSUN2;TRMT1;METTL8
Translational Elongation (GO:0006414)	3/32	0.0010069256831588946	0.014317508862037361	16.88767994643455	116.5394047283482	EIF5A;EEF1G;USP10
Intracellular Protein Transport (GO:0006886)	3/300	0.2828539415614117	0.3502876422107297	1.6358242620378542	2.0657591555710173	ARL4D;HEATR3;IPO4
Proteasome-Mediated Ubiquitin-Dependent Protein Catabolic Process (GO:0043161)	3/299	0.2811819289238252	0.3488738747758572	1.6413998950406716	2.082531673382962	RNF126;CDC34;NHLRC1
Signal Transduction By P53 Class Mediator (GO:0072331)	3/29	7.519606402047652E-4	0.0117790987769428	18.83793876026886	135.49802654320916	MYBBP1A;USP10;RRP8
Organelle Assembly (GO:0070925)	3/282	0.2529310411589091	0.32685895674986615	1.7423008664787556	2.39503366147027	CFAP298;ATG9B;CEP131
Regulation Of Intracellular Signal Transduction (GO:1902531)	3/277	0.2447007945048057	0.31954181711197266	1.7743604280348664	2.49780099684652	RPL5;PRMT5;NOP2
DNA Metabolic Process (GO:0006259)	3/264	0.2235255744592817	0.3056974665297305	1.863463899118402	2.79189648216838	CDC34;TRIM28;UNG
Positive Regulation Of Cell Differentiation (GO:0045597)	3/260	0.21708563943247264	0.3015655373934349	1.8926938914283555	2.891020554828431	CEBPB;RGCC;PA2G4
mRNA Modification (GO:0016556)	3/26	5.423951584833741E-4	0.009263258490961154	21.296960742929507	160.14283167987708	TRUB1;NSUN2;METTL8
Cellular Response To Cytokine Stimulus (GO:0071345)	3/251	0.20274788026295715	0.2918807961466532	1.9619088631381145	3.13079854890665	CDC34;USP10;SHMT1
U2-type Prespliceosome Assembly (GO:1903241)	3/23	3.7452594882977154E-4	0.006776748563155926	24.49368932038835	193.25152165730904	SF3A3;SF3A2;SNRPD3
Positive Regulation Of Programmed Cell Death (GO:0043068)	3/221	0.1568589621869426	0.2534770984505139	2.233900418633651	4.138095469976813	RACK1;RNPS1;EEF1E1
Regulation Of Autophagy (GO:0010506)	3/217	0.1510074761892206	0.24863423773310236	2.2759277742491606	4.302472884268404	USP10;NPRL3;SNX5
Positive Regulation Of Developmental Process (GO:0051094)	3/211	0.14236724793290906	0.24209800344443053	2.3419996265870053	4.565365980918186	CEBPB;PA2G4;LLPH
Proteasomal Protein Catabolic Process (GO:0010498)	3/211	0.14236724793290906	0.24209800344443053	2.3419996265870053	4.565365980918186	RNF126;CDC34;NHLRC1
Protein Polyubiquitination (GO:0000209)	3/209	0.139525258023259	0.23969723814252183	2.3648788764256765	4.657651728026181	RNF126;CDC34;NHLRC1
Protein Stabilization (GO:0050821)	3/185	0.10706824296476343	0.21389091656492878	2.6786514456417367	5.984881093126867	RPL5;NCLN;RPL17
Modification-Dependent Protein Catabolic Process (GO:0019941)	3/182	0.10324377056058592	0.21166297072828216	2.723789119704941	6.184805492017068	RNF126;CDC34;UBQLN4
rRNA Methylation (GO:0031167)	3/17	1.4778443819710288E-4	0.0029934940853413162	34.99722607489598	308.6669892186283	FBL;NOP2;FTSJ3
Heart Development (GO:0007507)	3/164	0.08151631675616343	0.19598749028570422	3.029940300307544	7.595915117457596	KAT2A;MTHFD1;PRMT1
Defense Response To Virus (GO:0051607)	3/151	0.06722644225818653	0.18072293582370513	3.29736289687746	8.901853098152056	TRIM28;G3BP1;ATAD3A
Ribosomal Small Subunit Assembly (GO:0000028)	3/15	9.979011362725683E-5	0.0020694568802223975	40.83252427184466	376.1672387591148	RPS15;RPS19;PWP2
Maturation Of 5.8S rRNA (GO:0000460)	3/15	9.979011362725683E-5	0.0020694568802223975	40.83252427184466	376.1672387591148	NOL9;RRP15;FTSJ3
Defense Response To Bacterium (GO:0042742)	3/138	0.054215535441551964	0.16569028550733952	3.616289104638619	10.540715290585894	CEBPB;RPS19;RPL39
Endonucleolytic Cleavage Of Tricistronic rRNA Transcript (SSU-rRNA, 5.8S rRNA, LSU-rRNA) (GO:0000479)	3/13	6.329952456917143E-5	0.0013783471474937078	49.001941747572815	473.73277634270573	TBL3;TSR1;NOL9
Positive Regulation Of Intracellular Protein Transport (GO:0090316)	3/125	0.04256297574677934	0.15319153667539176	4.003183192742321	12.63713067912322	TRIM28;CEP131;ANP32B
Protein Homooligomerization (GO:0051260)	3/121	0.039261291159945824	0.15319153667539176	4.139377982557183	13.401303289941447	PRMT1;SHMT1;THG1L
Regulation Of DNA Repair (GO:0006282)	3/120	0.038457121768610505	0.15319153667539176	4.174881752551656	13.602647230604987	ENY2;KAT2A;TRIM28
Pseudouridine Synthesis (GO:0001522)	3/12	4.891442361116662E-5	0.0010924221273160544	54.44822006472492	540.422445726503	TRUB1;NHP2;PUSL1
Non-Membrane-Bounded Organelle Assembly (GO:0140694)	3/113	0.03306837509761562	0.15319153667539176	4.441482789055605	15.141804916315369	BSCL2;G3BP1;SAC3D1
Regulation Of Protein Binding (GO:0043393)	3/109	0.030179631726305826	0.1442787447071488	4.609635464370764	16.136434721363052	PRMT7;NVL;GTF2F1
RNA Metabolic Process (GO:0016070)	3/101	0.02482217399991822	0.1377077296428584	4.98712106201704	18.432488776482934	NUFIP1;DDX39B;NOL9
Peptide Biosynthetic Process (GO:0043043)	29/145	1.615205620152653E-35	3.517110237882402E-33	46.58611111111111	3732.0606920056257	RPL4;RPL5;RPL3;RPL32;RPL34;RPL12;RPL10A;RPL8;MRPL12;RPL9;RPL6;RPL7;RPS15;RPS4X;RPL7A;RPS15A;RPS19;RPL35;RPL13;RPL15;RPL18;RPL39;RPS10;RPL17;RPS8;RPL22;MRPS18B;RPS25;RPL27
Negative Regulation Of Inflammatory Response (GO:0050728)	2/99	0.12492505190520864	0.23052906824033206	3.3428955625280143	6.953360852574841	RPS19;SMPDL3B
Positive Regulation Of Metabolic Process (GO:0009893)	2/98	0.12287748887780608	0.2272320441880448	3.377818035426731	7.081823329413101	BSCL2;CEBPB
Regulation Of Cellular Response To Stress (GO:0080135)	2/97	0.12083831950389598	0.2259691951243633	3.41347571828121	7.213704479875449	ENY2;KAT2A
Positive Regulation Of Cell Growth (GO:0030307)	2/97	0.12083831950389598	0.2259691951243633	3.41347571828121	7.213704479875449	N6AMT1;DDX49
Positive Regulation Of Cold-Induced Thermogenesis (GO:0120162)	2/92	0.11077480800343936	0.21578682077742917	3.603650026838433	7.928952215464924	BSCL2;CEBPB
Histone Methylation (GO:0016571)	2/9	0.0013260712390422722	0.017500121957663924	46.4472049689441	307.7375665627131	FBL;PRMT5
Protein Deubiquitination (GO:0016579)	2/82	0.09138630226887726	0.20537695048620677	4.055314009661836	9.702986310600783	ENY2;USP10
Establishment Of Protein Localization To Organelle (GO:0072594)	2/80	0.08764045001013125	0.20064994916699033	4.15954415954416	10.12646278941788	HEATR3;IPO4
Negative Regulation Of Ubiquitin Protein Ligase Activity (GO:1904667)	2/8	0.0010355947856582706	0.014317508862037361	54.190016103059584	372.4360233887301	RPL5;RPL17
Internal Protein Amino Acid Acetylation (GO:0006475)	2/8	0.0010355947856582706	0.014317508862037361	54.190016103059584	372.4360233887301	KAT2A;NAA10
Mitochondrial Ribosome Assembly (GO:0061668)	2/8	0.0010355947856582706	0.014317508862037361	54.190016103059584	372.4360233887301	NOA1;MRPS2
Negative Regulation Of Cell Cycle (GO:0045786)	2/77	0.08211202051991695	0.19598749028570422	4.326312399355878	10.814357036304848	NUDT6;RRP8
Retrograde Transport, Endosome To Golgi (GO:0042147)	2/75	0.0784892134148524	0.194216207057774	4.445106214016279	11.311879944453512	RNF126;SNX5
Regulation Of Fat Cell Differentiation (GO:0045598)	2/70	0.06966533742690531	0.1856132562519907	4.772662688263711	12.714623469319829	CEBPB;RORC
rRNA Pseudouridine Synthesis (GO:0031118)	2/7	7.798648215795981E-4	0.011916881747295263	65.02995169082125	465.3796933123011	TSR3;NHP2
Positive Regulation Of Growth (GO:0045927)	2/68	0.06623397772414548	0.1786061752251725	4.9175816132337875	13.349078650004396	N6AMT1;DDX49
Protein K48-linked Ubiquitination (GO:0070936)	2/67	0.06454030236711436	0.17808445557534297	4.99338535860275	13.684199841130683	RNF126;CDC34
Protein Tetramerization (GO:0051262)	2/67	0.06454030236711436	0.17808445557534297	4.99338535860275	13.684199841130683	SHMT1;THG1L
Protein Modification Process (GO:0036211)	2/661	0.9167765211267348	0.9178302872429724	0.4838101940430897	0.04203901425091657	CDC34;PDXP
Regulation Of mRNA Stability (GO:0043488)	2/66	0.06286162516161865	0.17719247739731342	5.071557971014493	14.032084953408841	SERBP1;PABPC1
G1/S Transition Of Mitotic Cell Cycle (GO:0000082)	2/61	0.05470202973906802	0.16659254511443441	5.50216981904528	15.988504727583008	CDC34;EIF4EBP1
Spindle Assembly (GO:0051225)	2/60	0.053118667839608474	0.16569028550733952	5.59720139930035	16.42905584579178	TPX2;SAC3D1
Antimicrobial Humoral Response (GO:0019730)	2/58	0.050002603528208206	0.16434817989837489	5.797446514837819	17.367295760251185	RPS19;RPL39
Positive Regulation Of Type I Interferon Production (GO:0032481)	2/58	0.050002603528208206	0.16434817989837489	5.797446514837819	17.367295760251185	G3BP1;POLR3G
mRNA Transport (GO:0051028)	2/55	0.045459205757097325	0.16002873754962224	6.126150761097438	18.935564016668962	DDX39B;RAE1
Regulation Of Mitotic Nuclear Division (GO:0007088)	2/54	0.04398069153362598	0.15699664887618126	6.2441471571906355	19.50674425580657	PRMT5;RGCC
Histone Acetylation (GO:0016573)	2/54	0.04398069153362598	0.15699664887618126	6.2441471571906355	19.50674425580657	KAT2A;ENY2
DNA-templated Transcription Initiation (GO:0006352)	2/53	0.042520618866176016	0.15319153667539176	6.366770862934546	20.104773648887896	POLR3H;GTF2F1
protein-DNA Complex Organization (GO:0071824)	2/52	0.041079271305294505	0.15319153667539176	6.494299516908213	20.731438234853524	TRIM28;RPL17
Regulation Of Alternative mRNA Splicing, Via Spliceosome (GO:0000381)	2/51	0.03965693515747877	0.15319153667539176	6.6270334220644775	21.388680367046756	RNPS1;HNRNPA1
Cell Cycle G1/S Phase Transition (GO:0044843)	2/50	0.0382538995679209	0.15319153667539176	6.765297906602254	22.078615845045817	CDC34;EIF4EBP1
Myeloid Cell Differentiation (GO:0030099)	2/50	0.0382538995679209	0.15319153667539176	6.765297906602254	22.078615845045817	CEBPB;RPS19
Regulation Of Stress Granule Assembly (GO:0062028)	2/5	3.744022490542525E-4	0.006776748563155926	108.38969404186795	855.2141751390471	USP10;G3BP1
Histone Arginine Methylation (GO:0034969)	2/5	3.744022490542525E-4	0.006776748563155926	108.38969404186795	855.2141751390471	PRMT5;WDR77
mRNA 3'-Splice Site Recognition (GO:0000389)	2/5	3.744022490542525E-4	0.006776748563155926	108.38969404186795	855.2141751390471	SF3A3;SF3A2
Protein Homotetramerization (GO:0051289)	2/49	0.03687045648291796	0.15319153667539176	6.9094459862267446	22.803553343406563	SHMT1;THG1L
Negative Regulation Of Apoptotic Process (GO:0043066)	2/435	0.7514500368899055	0.7592958029363198	0.7413729624794992	0.2118477366102843	PA2G4;ATAD3A
Bone Development (GO:0060348)	2/42	0.027760073687702832	0.1442787447071488	8.120289855072464	29.104389575732938	ATG9B;RPL13
Regulation Of Cell Migration (GO:0030334)	2/402	0.711524209828795	0.7254000661900062	0.8033333333333333	0.2734111545726356	RACK1;ELP6
Positive Regulation Of Innate Immune Response (GO:0045089)	2/40	0.02535073362947984	0.1397499303245376	8.548182049326215	31.414121186415255	RPS19;POLR3G
Antimicrobial Humoral Immune Response Mediated By Antimicrobial Peptide (GO:0061844)	2/38	0.023032087845834718	0.13655794037010902	9.02361782071927	34.02686186309209	RPS19;RPL39
Regulation Of Mitotic Spindle Organization (GO:0060236)	2/37	0.021907588888317984	0.13159662014982734	9.281711525189786	35.46469741272706	TPX2;RAE1
Water-Soluble Vitamin Metabolic Process (GO:0006767)	2/37	0.021907588888317984	0.13159662014982734	9.281711525189786	35.46469741272706	SHMT1;SLC19A1
Negative Regulation Of Ubiquitin-Dependent Protein Catabolic Process (GO:2000059)	2/36	0.02080674606015489	0.12673199873003432	9.554987212276215	37.001477913559235	RPL5;RPL17
Nuclear Transport (GO:0051169)	2/36	0.02080674606015489	0.12673199873003432	9.554987212276215	37.001477913559235	NUP210;RAE1
Negative Regulation Of Programmed Cell Death (GO:0043069)	2/356	0.6471284760241848	0.6670401214403134	0.9089767733835531	0.39559617448262435	PA2G4;ATAD3A
Negative Regulation Of Organelle Assembly (GO:1902116)	2/35	0.01972989346019917	0.12187756882151402	9.844825062216367	38.64704569356047	KAT2A;USP10
Protein Acylation (GO:0043543)	2/34	0.01867736837840843	0.11769496887187825	10.152777777777779	40.41255054771672	KAT2A;NAA10
Liver Development (GO:0001889)	2/33	0.017649511342853284	0.11220966700456357	10.480598410472183	42.31067027807737	CEBPB;GFER
Protein Localization (GO:0008104)	2/326	0.5993357935724323	0.6229373224362632	0.9940359038587702	0.5088800285605609	ARL4D;ATG9B
Positive Regulation Of Transcription By RNA Polymerase I (GO:0045943)	2/32	0.016646666128741477	0.10740182368988019	10.830273752012882	44.35587692644666	MYBBP1A;WDR75
Regulation Of Transcription By RNA Polymerase I (GO:0006356)	2/31	0.015669179797554576	0.102615455666692	11.204064634349493	46.56476000385583	MYBBP1A;WDR75
Positive Regulation Of RNA Splicing (GO:0033120)	2/31	0.015669179797554576	0.102615455666692	11.204064634349493	46.56476000385583	PRMT5;WDR77
Histone H3 Acetylation (GO:0043966)	2/31	0.015669179797554576	0.102615455666692	11.204064634349493	46.56476000385583	ENY2;KAT2A
RNA Stabilization (GO:0043489)	2/30	0.014717402716486357	0.0986065982004586	11.604554865424431	48.95642139777133	NSUN2;PABPC1
Chromosome Organization (GO:0051276)	2/30	0.014717402716486357	0.0986065982004586	11.604554865424431	48.95642139777133	NAA10;RAE1
Transcription Initiation-Coupled Chromatin Remodeling (GO:0045815)	2/30	0.014717402716486357	0.0986065982004586	11.604554865424431	48.95642139777133	N6AMT1;NOC2L
Intrinsic Apoptotic Signaling Pathway By P53 Class Mediator (GO:0072332)	2/30	0.014717402716486357	0.0986065982004586	11.604554865424431	48.95642139777133	MYBBP1A;RRP8
Histone Deubiquitination (GO:0016578)	2/29	0.013791688587697743	0.09533778380860901	12.034711039541957	51.552961037448235	ENY2;KAT2A
Monoubiquitinated Protein Deubiquitination (GO:0035520)	2/29	0.013791688587697743	0.09533778380860901	12.034711039541957	51.552961037448235	ENY2;KAT2A
Protein Transport (GO:0015031)	2/284	0.5245828242493885	0.5551781773040309	1.1435228012471306	0.7377459682342385	SCAMP4;ARL4D
TOR Signaling (GO:0031929)	2/28	0.012892394481767336	0.09204324257065041	12.497956150130063	54.380078425358754	NPRL3;EIF4EBP1
mRNA Splice Site Recognition (GO:0006376)	2/28	0.012892394481767336	0.09204324257065041	12.497956150130063	54.380078425358754	SF3A3;SF3A2
Glutamine Family Amino Acid Metabolic Process (GO:0009064)	2/27	0.01201988085434894	0.08724430186781607	12.998260869565218	57.46782337694344	CAD;ALDH18A1
Transcription By RNA Polymerase III (GO:0006383)	2/26	0.011174511587083104	0.08248304739279139	13.5402576489533	60.85154061052098	POLR3G;POLR3H
DNA Repair (GO:0006281)	2/259	0.4758677601803304	0.5117047149593429	1.2557002951183294	0.9325022238640098	TRIM28;UNG
Positive Regulation Of Cell Migration (GO:0030335)	2/251	0.4596539865545151	0.4985786080809248	1.2963545001261083	1.007632079602013	RACK1;ELP6
Plasma Membrane Bounded Cell Projection Assembly (GO:0120031)	2/246	0.4493744876897484	0.4904826801726452	1.3231171299596103	1.0583596597096905	CFAP298;CEP131
Negative Regulation Of Signal Transduction (GO:0009968)	2/244	0.445232094156709	0.48779516227735037	1.3341318321555475	1.0795255434702895	RACK1;SMPDL3B
Negative Regulation Of Proteolysis Involved In Protein Catabolic Process (GO:1903051)	2/23	0.008804960605229886	0.06938524933811675	15.475960432482172	73.23905436212144	RPL5;RPL17
Regulation Of Transcription By RNA Polymerase III (GO:0006359)	2/23	0.008804960605229886	0.06938524933811675	15.475960432482172	73.23905436212144	MYBBP1A;POLR3G
Positive Regulation Of mRNA Processing (GO:0050685)	2/23	0.008804960605229886	0.06938524933811675	15.475960432482172	73.23905436212144	PRMT5;WDR77
Monoubiquitinated Histone H2A Deubiquitination (GO:0035522)	2/23	0.008804960605229886	0.06938524933811675	15.475960432482172	73.23905436212144	ENY2;KAT2A
Monoubiquitinated Histone Deubiquitination (GO:0035521)	2/23	0.008804960605229886	0.06938524933811675	15.475960432482172	73.23905436212144	ENY2;KAT2A
Regulation Of Histone Acetylation (GO:0035065)	2/22	0.00807187693517557	0.06695814105274212	16.25024154589372	78.31591428032846	MYBBP1A;NOC2L
Negative Regulation Of Multicellular Organismal Process (GO:0051241)	2/213	0.37897985446991483	0.4275854879948106	1.5315612336012088	1.4860313331178603	RGCC;RPS19
Positive Regulation Of Protein Modification Process (GO:0031401)	2/210	0.3723858586438218	0.4234309175963039	1.5537904124860646	1.5348725603002438	RACK1;RRP8
Maturation Of 5.8S rRNA From Tricistronic rRNA Transcript (SSU-rRNA, 5.8S rRNA, LSU-rRNA) (GO:0000466)	2/21	0.0073678093013740216	0.06224128056357126	17.10602593440122	84.00144731009068	NOL9;FTSJ3
Cilium Assembly (GO:0060271)	2/208	0.3679744114039716	0.42171804254323586	1.5689695605271798	1.5685645741177172	CFAP298;CEP131
Chromatin Remodeling (GO:0006338)	2/205	0.3613350052699281	0.4157500522986887	1.5922990885509627	1.6208804726988881	KAT2A;MYBBP1A
Cilium Organization (GO:0044782)	2/200	0.3502133199076106	0.4070859811030111	1.6327526472454008	1.713105017067745	CFAP298;CEP131
Regulation Of Spindle Organization (GO:0090224)	2/20	0.006693142695977046	0.0577200721603565	18.05689747718733	90.40495858032256	TPX2;RAE1
Regulation Of Histone Deacetylation (GO:0031063)	2/19	0.006048265736715813	0.05375550465999463	19.11963626030122	97.66279042722199	KAT2A;RRP8
Protein Alkylation (GO:0008213)	2/19	0.006048265736715813	0.05375550465999463	19.11963626030122	97.66279042722199	PRMT1;SNRPD3
Regulation Of Signal Transduction (GO:0009966)	2/184	0.3142261910184056	0.3765538543244553	1.7771407336624727	2.0572931065690248	NCLN;IGFBP2
Positive Regulation Of mRNA Splicing, Via Spliceosome (GO:0048026)	2/18	0.005433570689143355	0.05034723478982832	20.315217391304348	105.94708425797147	PRMT5;WDR77
Organic Substance Transport (GO:0071702)	2/176	0.29606147168896013	0.36065670187564236	1.8592925759342551	2.263108930960832	SCAMP4;SLC19A1
Negative Regulation Of Ubiquitin-Protein Transferase Activity (GO:0051444)	2/17	0.004849453499329919	0.0474592584035546	21.67020933977456	115.47814583287747	RPL5;RPL17
tRNA Aminoacylation For Protein Translation (GO:0006418)	2/17	0.004849453499329919	0.0474592584035546	21.67020933977456	115.47814583287747	RARS2;EARS2
tRNA Metabolic Process (GO:0006399)	2/17	0.004849453499329919	0.0474592584035546	21.67020933977456	115.47814583287747	ELAC2;THG1L
Regulation Of Ubiquitin Protein Ligase Activity (GO:1904666)	2/16	0.004296313826474581	0.043512666777434414	23.218771566597653	126.54225566528987	RPL5;RPL17
Endosomal Transport (GO:0016197)	2/151	0.23904935134027105	0.31691321920452986	2.172875530914632	3.1095701384646763	RNF126;SNX5
Purine-Containing Compound Biosynthetic Process (GO:0072522)	2/15	0.003774555069261003	0.038678087827368625	25.005574136008917	139.51791988192616	MTHFD1;SHMT1
Regulation Of Cellular Component Organization (GO:0051128)	2/146	0.22768345216305286	0.3088473021066372	2.2486580783682233	3.3275619361551514	NCLN;ATAD3A
Serine Family Amino Acid Metabolic Process (GO:0009069)	2/14	0.003284584399558732	0.0344683495423573	27.090177133655395	154.91558834532626	MTHFD1;SHMT1
Folic Acid-Containing Compound Metabolic Process (GO:0006760)	2/14	0.003284584399558732	0.0344683495423573	27.090177133655395	154.91558834532626	SHMT1;SLC19A1
mRNA Methylation (GO:0080009)	2/14	0.003284584399558732	0.0344683495423573	27.090177133655395	154.91558834532626	NSUN2;METTL8
Regulation Of Cytokine Production (GO:0001817)	2/139	0.21184252921201474	0.29760458539300777	2.364046687118728	3.6687925808059476	KAT2A;RGCC
Regulation Of Cold-Induced Thermogenesis (GO:0120161)	2/136	0.20508731026607546	0.2918807961466532	2.4171894152426274	3.8296002938024816	BSCL2;CEBPB
Ras Protein Signal Transduction (GO:0007265)	2/135	0.20284091711882718	0.2918807961466532	2.435436417129781	3.8853327351192717	G3BP1;ARHGDIG
Positive Regulation Of Transferase Activity (GO:0051347)	2/135	0.20284091711882718	0.2918807961466532	2.435436417129781	3.8853327351192717	NVL;CHTF18
Formation Of Cytoplasmic Translation Initiation Complex (GO:0001732)	2/13	0.002826812789578506	0.03156607615029332	29.553798858146685	173.43958430107284	EIF3G;EIF3D
Circulatory System Development (GO:0072359)	2/127	0.18498356078471923	0.2802098807712877	2.5919227053140097	4.373839287608265	KAT2A;MTHFD1
Regulation Of Mitotic Cell Cycle (GO:0007346)	2/119	0.16737527616502818	0.2645805182209429	2.7698088277798423	4.951079881674479	PRMT5;EIF4EBP1
Protein Localization To Nucleus (GO:0034504)	2/113	0.15437487786316784	0.250392027223127	2.9200504852678764	5.455738704517058	HEATR3;IPO4
Regulation Of DNA Metabolic Process (GO:0051052)	2/112	0.15222785910111214	0.25017068920201635	2.9466842336407555	5.546770060698102	ENY2;KAT2A
Protein Maturation (GO:0051604)	2/110	0.14795209952402893	0.2457877732996438	3.001431383073895	5.735335310672183	NAA10;XPNPEP3
Folic Acid Metabolic Process (GO:0046655)	2/11	0.0020095298415834344	0.02405316842756013	36.123456790123456	224.32141048451618	SHMT1;SLC19A1
Cytosolic Transport (GO:0016482)	2/107	0.14158653086026507	0.24209800344443053	3.0874626178974003	6.035508463220976	RNF126;SNX5
Mitotic Cell Cycle Phase Transition (GO:0044772)	2/106	0.13947813898161107	0.23969723814252183	3.1172426607209216	6.1404923497986035	CDC34;EIF4EBP1
Positive Regulation Of DNA Metabolic Process (GO:0051054)	2/101	0.1290446412366764	0.2331906276289318	3.275167130239594	6.70622199207037	RGCC;TRIM28
Alpha-Amino Acid Biosynthetic Process (GO:1901607)	2/10	0.0016508597413189456	0.02073796629365719	40.64009661835749	260.35911564434736	MTHFD1;CAD
Tetrahydrofolate Metabolic Process (GO:0046653)	2/10	0.0016508597413189456	0.02073796629365719	40.64009661835749	260.35911564434736	MTHFD1;SHMT1
Ribosome Biogenesis (GO:0042254)	18/139	7.720292822262386E-19	1.120729174698423E-16	26.12028903985115	1089.3535625240636	RPL5;DDX49;RPS8;NVL;WDR75;NOC2L;PWP2;RPL7;RPS15;RPS4X;FBL;RPS25;EBNA1BP2;TBL3;RPS15A;RPS19;HEATR3;RPL27
Regulation Of DNA-templated Transcription (GO:0006355)	16/1557	0.03249044448585717	0.1529685251199005	1.7278061147293495	5.92086197391037	PRMT5;ENY2;CEBPB;ZBTB24;RORC;KTI12;PA2G4;SGF29;MRPL12;RPL6;RRP8;KAT2A;TRIM28;MYBBP1A;POLR3G;SNX5
Ribonucleoprotein Complex Biogenesis (GO:0022613)	16/107	6.5420983133006316E-18	8.140239472692643E-16	30.579741502021296	1209.9875819431234	RPL5;RPS8;NVL;WDR75;NOC2L;PWP2;RPL7;RPS15;RPS4X;FBL;RPS25;EBNA1BP2;TBL3;RPS15A;RPS19;HEATR3
rRNA Processing (GO:0006364)	15/95	3.081992381004628E-17	3.355519204818789E-15	32.45296391752577	1233.8088000714758	RPL5;DDX49;NVL;NOP2;TSR3;NOL9;RPL7;RPS15;FBL;RPS25;EBNA1BP2;RPS19;NHP2;RPL27;RRP15
protein-RNA Complex Assembly (GO:0022618)	15/140	1.1982143897629163E-14	1.159605259426111E-12	20.7420618556701	664.8942363179412	RPL5;PRMT5;PRMT7;SF3A2;NOP2;PWP2;RPL6;WDR77;RPS15;RPS19;DDX39B;EIF3G;SNRPD3;EIF3D;MDN1
Positive Regulation Of DNA-templated Transcription (GO:0045893)	15/1146	0.005236107953045468	0.04957228290328916	2.2236730564139027	11.679124068107072	EIF5A;ENY2;CEBPB;NUFIP1;RORC;WDR75;SGF29;MRPL12;GTF2F1;KAT2A;RGCC;TRIM28;DDX39B;MYBBP1A;SNX5
Regulation Of Transcription By RNA Polymerase II (GO:0006357)	14/1636	0.13652984698778337	0.238191066935515	1.4180151127130165	2.823568749749878	EIF5A;ENY2;CEBPB;NUFIP1;ZBTB24;RORC;KTI12;SGF29;NOC2L;GTF2F1;KAT2A;RGCC;MYBBP1A;RPL17
Regulation Of Gene Expression (GO:0010468)	12/911	0.011438113683871659	0.0837193026777497	2.2196574874508053	9.92365400502515	RPL5;PRMT5;KAT2A;ENY2;CEBPB;RGCC;MYBBP1A;RACK1;SGF29;HNRNPA1;RPL17;RPL6
mRNA Splicing, Via Spliceosome (GO:0000398)	12/198	4.391968799627957E-9	2.5502698829839674E-7	10.961847060749959	210.94417496576415	SF3A3;PRMT5;PRMT7;SCNM1;SF3A2;DDX39B;RNPS1;SNRPD3;PABPC1;HNRNPA1;WDR77;LSM2
ncRNA Processing (GO:0034470)	11/92	1.3175755054561262E-11	8.827755886556046E-10	23.02949245541838	576.9496463588207	RPS15;RPL5;FBL;RPS25;EBNA1BP2;DDX49;RPS19;NVL;RPL27;RPL7;THG1L
Ribosomal Small Subunit Biogenesis (GO:0042274)	11/77	1.7751346960906035E-12	1.4055839275408324E-10	28.276094276094277	765.0703775109517	RPS15;RPS4X;FBL;RPS25;TBL3;RPS15A;RPS19;RPS8;TSR3;WDR75;PWP2
Regulation Of Translation (GO:0006417)	11/187	2.6726058438864366E-8	1.369317464720639E-6	10.568813131313131	184.2950188491018	EIF4A2;RPS4X;RPL5;PRMT1;IFRD2;SHMT1;SERBP1;NHLRC1;BZW2;ELP6;EIF3D
rRNA Metabolic Process (GO:0016072)	10/80	7.29438012134303E-11	4.5381464897784136E-9	24.111988513998565	562.8059246887369	RPS15;RPL5;FBL;RPS25;EBNA1BP2;DDX49;RPS19;NVL;RPL27;RPL7
Regulation Of Cell Population Proliferation (GO:0042127)	10/684	0.010422705486591296	0.0775912519557352	2.4591801738663643	11.223129339726965	RPS4X;RNF126;RPS15A;RGCC;PRMT1;CEP131;NOP2;EEF1E1;NUDT6;RPL17
Ribosomal Large Subunit Biogenesis (GO:0042273)	10/48	3.4385817923321686E-13	2.995004741121319E-11	44.45913779423433	1275.912659667095	RPL5;EBNA1BP2;NVL;NOP2;HEATR3;NOC2L;RPL6;RRP15;MDN1;RPL7
Positive Regulation Of Gene Expression (GO:0010628)	10/431	3.749195094900001E-4	0.006776748563155926	3.967223289845904	31.29662790084644	N6AMT1;RPS4X;RPL5;KAT2A;RGCC;PRMT1;SGF29;NOC2L;RPL17;EIF3D
Negative Regulation Of Defense Response (GO:0031348)	1/99	0.45867292430029805	0.4981348093086778	1.6463893249607535	1.2832253203742925	SMPDL3B
Positive Regulation Of Stress-Activated MAPK Cascade (GO:0032874)	1/98	0.4553017348663828	0.49509090021051116	1.663411974623315	1.30876410192681	PRMT1
Cellular Response To Organonitrogen Compound (GO:0071417)	1/97	0.4519096519228428	0.4920166335309952	1.6807892628205128	1.3350055373017673	SHMT1
Cellular Response To Tumor Necrosis Factor (GO:0071356)	1/97	0.4519096519228428	0.4920166335309952	1.6807892628205128	1.3350055373017673	EIF5A
Negative Regulation Of Developmental Process (GO:0051093)	1/96	0.448496546591285	0.4901386349824457	1.6985323886639676	1.3619754951587537	ANP32B
Positive Regulation Of Cysteine-Type Endopeptidase Activity Involved In Apoptotic Process (GO:0043280)	1/96	0.448496546591285	0.4901386349824457	1.6985323886639676	1.3619754951587537	ANP32B
Positive Regulation Of Inflammatory Response (GO:0050729)	1/94	0.4416067492767081	0.4844325927204191	1.7351633581472292	1.4182106116900342	RPS19
Visual Perception (GO:0007601)	1/94	0.4416067492767081	0.4844325927204191	1.7351633581472292	1.4182106116900342	REEP6
Response To UV (GO:0009411)	1/93	0.43812979559127213	0.4818321363131288	1.7540760869565217	1.4475338825001758	NOC2L
Hemopoiesis (GO:0030097)	1/93	0.43812979559127213	0.4818321363131288	1.7540760869565217	1.4475338825001758	CEBPB
Positive Regulation Of Autophagy (GO:0010508)	1/92	0.43463129608085865	0.47919475808408596	1.7734044801352493	1.4777020560571252	NPRL3
Protein Complex Oligomerization (GO:0051259)	1/92	0.43463129608085865	0.47919475808408596	1.7734044801352493	1.4777020560571252	PRMT1
Negative Regulation Of Lymphocyte Apoptotic Process (GO:0070229)	1/9	0.05419533651373955	0.16569028550733952	20.22235576923077	58.951411065230324	NOC2L
Regulation Of Gene Expression By Genomic Imprinting (GO:0006349)	1/9	0.05419533651373955	0.16569028550733952	20.22235576923077	58.951411065230324	PRMT7
Negative Regulation Of Nuclear-Transcribed mRNA Catabolic Process, Deadenylation-Dependent Decay (GO:1900152)	1/9	0.05419533651373955	0.16569028550733952	20.22235576923077	58.951411065230324	PABPC1
Regulation Of Histone Methylation (GO:0031060)	1/9	0.05419533651373955	0.16569028550733952	20.22235576923077	58.951411065230324	RRP8
Ornithine Metabolic Process (GO:0006591)	1/9	0.05419533651373955	0.16569028550733952	20.22235576923077	58.951411065230324	ALDH18A1
Peptidyl-Lysine Acetylation (GO:0018394)	1/9	0.05419533651373955	0.16569028550733952	20.22235576923077	58.951411065230324	KAT2A
Phenol-Containing Compound Biosynthetic Process (GO:0046189)	1/9	0.05419533651373955	0.16569028550733952	20.22235576923077	58.951411065230324	TPH1
Serine Family Amino Acid Catabolic Process (GO:0009071)	1/9	0.05419533651373955	0.16569028550733952	20.22235576923077	58.951411065230324	SHMT1
sno(s)RNA 3'-End Processing (GO:0031126)	1/9	0.05419533651373955	0.16569028550733952	20.22235576923077	58.951411065230324	FBL
Positive Regulation Of Heterochromatin Formation (GO:0031453)	1/9	0.05419533651373955	0.16569028550733952	20.22235576923077	58.951411065230324	TRIM28
Glomerular Filtration (GO:0003094)	1/9	0.05419533651373955	0.16569028550733952	20.22235576923077	58.951411065230324	XPNPEP3
Positive Regulation Of rRNA Processing (GO:2000234)	1/9	0.05419533651373955	0.16569028550733952	20.22235576923077	58.951411065230324	WDR75
Innate Immune Response In Mucosa (GO:0002227)	1/9	0.05419533651373955	0.16569028550733952	20.22235576923077	58.951411065230324	RPL39
Positive Regulation Of Transcription From RNA Polymerase II Promoter In Response To Endoplasmic Reticulum Stress (GO:1990440)	1/9	0.05419533651373955	0.16569028550733952	20.22235576923077	58.951411065230324	CEBPB
Protein Insertion Into Mitochondrial Inner Membrane (GO:0045039)	1/9	0.05419533651373955	0.16569028550733952	20.22235576923077	58.951411065230324	TIMM10
Purine Ribonucleoside Monophosphate Biosynthetic Process (GO:0009168)	1/9	0.05419533651373955	0.16569028550733952	20.22235576923077	58.951411065230324	ATIC
Negative Regulation Of Centrosome Duplication (GO:0010826)	1/9	0.05419533651373955	0.16569028550733952	20.22235576923077	58.951411065230324	KAT2A
Protein Modification By Small Protein Removal (GO:0070646)	1/89	0.4240051900397268	0.4686656351835051	1.8340253496503496	1.5736113257682045	USP10
Regulation Of Macroautophagy (GO:0016241)	1/88	0.4204191704369202	0.46529237287237285	1.855161361626879	1.6075029605616806	SNX5
Regulation Of Endothelial Cell Proliferation (GO:0001936)	1/87	0.41681093249377926	0.46188590610951874	1.8767889087656529	1.6424203130961603	RGCC
Regulation Of Protein Metabolic Process (GO:0051246)	1/86	0.4131803391420027	0.4584459559142476	1.8989253393665158	1.6784052756354328	ELP6
Sensory Perception Of Sound (GO:0007605)	1/85	0.409527252637523	0.45497224113173795	1.9215888278388278	1.7155019365961544	TIMM10
Positive Regulation Of Binding (GO:0051099)	1/84	0.40585153428141346	0.4514644781086988	1.9447984244670993	1.75375672380106	NVL
Positive Regulation Of DNA Repair (GO:0045739)	1/83	0.40215304450559974	0.44792238077286106	1.9685741088180113	1.793218557085652	TRIM28
Transport Across Blood-Brain Barrier (GO:0150104)	1/83	0.40215304450559974	0.44792238077286106	1.9685741088180113	1.793218557085652	SLC19A1
Regulation Of Mitotic Cell Cycle Phase Transition (GO:1901990)	1/82	0.39843164297288997	0.4449153346530605	1.9929368471035138	1.8339390127506692	RGCC
Positive Regulation Of Cellular Component Biogenesis (GO:0044089)	1/82	0.39843164297288997	0.4449153346530605	1.9929368471035138	1.8339390127506692	RGCC
Sensory Perception Of Mechanical Stimulus (GO:0050954)	1/82	0.39843164297288997	0.4449153346530605	1.9929368471035138	1.8339390127506692	TIMM10
Vascular Transport (GO:0010232)	1/81	0.39468718837197847	0.4430058518968985	2.017908653846154	1.875972502570079	SLC19A1
Golgi Ribbon Formation (GO:0090161)	1/8	0.04832096208444392	0.16002873754962224	23.11195054945055	70.02666357146221	PRMT5
RNA Secondary Structure Unwinding (GO:0010501)	1/8	0.04832096208444392	0.16002873754962224	23.11195054945055	70.02666357146221	DDX39B
T-helper 17 Cell Differentiation (GO:0072539)	1/8	0.04832096208444392	0.16002873754962224	23.11195054945055	70.02666357146221	RORC
Regulation Of Necrotic Cell Death (GO:0010939)	1/8	0.04832096208444392	0.16002873754962224	23.11195054945055	70.02666357146221	ATG9B
Box C/D snoRNP Assembly (GO:0000492)	1/8	0.04832096208444392	0.16002873754962224	23.11195054945055	70.02666357146221	NUFIP1
Phosphatidylglycerol Biosynthetic Process (GO:0006655)	1/8	0.04832096208444392	0.16002873754962224	23.11195054945055	70.02666357146221	CRLS1
Pinocytosis (GO:0006907)	1/8	0.04832096208444392	0.16002873754962224	23.11195054945055	70.02666357146221	SNX5
Dicarboxylic Acid Biosynthetic Process (GO:0043650)	1/8	0.04832096208444392	0.16002873754962224	23.11195054945055	70.02666357146221	MTHFD1
Positive Regulation Of Extracellular Matrix Assembly (GO:1901203)	1/8	0.04832096208444392	0.16002873754962224	23.11195054945055	70.02666357146221	RGCC
Somite Development (GO:0061053)	1/8	0.04832096208444392	0.16002873754962224	23.11195054945055	70.02666357146221	MTHFD1
tRNA Threonylcarbamoyladenosine Metabolic Process (GO:0070525)	1/8	0.04832096208444392	0.16002873754962224	23.11195054945055	70.02666357146221	METTL8
Tetrahydrofolate Interconversion (GO:0035999)	1/8	0.04832096208444392	0.16002873754962224	23.11195054945055	70.02666357146221	SHMT1
Histone H3-K14 Acetylation (GO:0044154)	1/8	0.04832096208444392	0.16002873754962224	23.11195054945055	70.02666357146221	KAT2A
mRNA Pseudouridine Synthesis (GO:1990481)	1/8	0.04832096208444392	0.16002873754962224	23.11195054945055	70.02666357146221	TRUB1
Membrane Lipid Catabolic Process (GO:0046466)	1/8	0.04832096208444392	0.16002873754962224	23.11195054945055	70.02666357146221	SMPDL3B
Purine Nucleobase Metabolic Process (GO:0006144)	1/8	0.04832096208444392	0.16002873754962224	23.11195054945055	70.02666357146221	SHMT1
Negative Regulation Of cAMP-mediated Signaling (GO:0043951)	1/8	0.04832096208444392	0.16002873754962224	23.11195054945055	70.02666357146221	CDC34
Negative Regulation Of Cell-Cell Adhesion Mediated By Cadherin (GO:2000048)	1/8	0.04832096208444392	0.16002873754962224	23.11195054945055	70.02666357146221	RGCC
Regulation Of Epithelial To Mesenchymal Transition (GO:0010717)	1/78	0.3833140808348362	0.4307955669769578	2.0967157842157844	2.010541963680714	RGCC
Negative Regulation Of Apoptotic Signaling Pathway (GO:2001234)	1/78	0.3833140808348362	0.4307955669769578	2.0967157842157844	2.010541963680714	NOC2L
Peptidyl-Lysine Modification (GO:0018205)	1/77	0.3794759841790914	0.4275854879948106	2.1243674089068825	2.058435471781886	TRIM28
Mitochondrial Respiratory Chain Complex Assembly (GO:0033108)	1/77	0.3794759841790914	0.4275854879948106	2.1243674089068825	2.058435471781886	SCO2
Mitotic Spindle Organization (GO:0007052)	1/77	0.3794759841790914	0.4275854879948106	2.1243674089068825	2.058435471781886	TPX2
Negative Regulation Of Angiogenesis (GO:0016525)	1/77	0.3794759841790914	0.4275854879948106	2.1243674089068825	2.058435471781886	RGCC
Organic Anion Transport (GO:0015711)	1/76	0.37561411515263643	0.42598944570045094	2.1527564102564103	2.1079639044585714	SLC19A1
Histone Modification (GO:0016570)	1/76	0.37561411515263643	0.42598944570045094	2.1527564102564103	2.1079639044585714	ENY2
Regulation Of Cyclin-Dependent Protein Serine/Threonine Kinase Activity (GO:0000079)	1/75	0.3717283271820998	0.4232357816674626	2.181912681912682	2.159203323339039	RGCC
Activation Of Protein Kinase Activity (GO:0032147)	1/75	0.3717283271820998	0.4232357816674626	2.181912681912682	2.159203323339039	TPX2
Nuclear-Transcribed mRNA Catabolic Process (GO:0000956)	1/75	0.3717283271820998	0.4232357816674626	2.181912681912682	2.159203323339039	RNPS1
Macromolecule Modification (GO:0043412)	1/75	0.3717283271820998	0.4232357816674626	2.181912681912682	2.159203323339039	CDC34
Negative Regulation Of Binding (GO:0051100)	1/75	0.3717283271820998	0.4232357816674626	2.181912681912682	2.159203323339039	GTF2F1
T Cell Receptor Signaling Pathway (GO:0050852)	1/74	0.36781847291964953	0.42171804254323586	2.211867755532139	2.212234356301225	EIF2B3
Regulation Of Cell Division (GO:0051302)	1/73	0.3638844039184787	0.41813102349999337	2.2426549145299144	2.2671425385236743	KAT2A
Regulation Of Stress Fiber Assembly (GO:0051492)	1/72	0.35992597099813295	0.4146766147346214	2.2743093174431204	2.324018679667227	RGCC
Regulation Of Innate Immune Response (GO:0045088)	1/71	0.3559430240396067	0.41063095885893697	2.3068681318681317	2.3829592677639764	POLR3G
Positive Regulation Of Protein Localization To Nucleus (GO:1900182)	1/71	0.3559430240396067	0.41063095885893697	2.3068681318681317	2.3829592677639764	TRIM28
Cellular Response To Decreased Oxygen Levels (GO:0036294)	1/70	0.3519354119065067	0.4070859811030111	2.340370680044593	2.4440669093369674	RGCC
Gland Development (GO:0048732)	1/70	0.3519354119065067	0.4070859811030111	2.340370680044593	2.4440669093369674	GFER
Positive Regulation Of Response To Stimulus (GO:0048584)	1/70	0.3519354119065067	0.4070859811030111	2.340370680044593	2.4440669093369674	TRIM28
Regulation Of TOR Signaling (GO:0032006)	1/70	0.3519354119065067	0.4070859811030111	2.340370680044593	2.4440669093369674	NPRL3
7-Methylguanosine Cap Hypermethylation (GO:0036261)	1/7	0.042410278753952015	0.15319153667539176	26.96474358974359	85.21841900423647	SNRPD3
Regulation Of Cytoplasmic Translational Elongation (GO:1900247)	1/7	0.042410278753952015	0.15319153667539176	26.96474358974359	85.21841900423647	DPH5
Regulation Of Extracellular Matrix Constituent Secretion (GO:0003330)	1/7	0.042410278753952015	0.15319153667539176	26.96474358974359	85.21841900423647	RGCC
Regulation Of Generation Of Precursor Metabolites And Energy (GO:0043467)	1/7	0.042410278753952015	0.15319153667539176	26.96474358974359	85.21841900423647	NOA1
RNA Capping (GO:0036260)	1/7	0.042410278753952015	0.15319153667539176	26.96474358974359	85.21841900423647	SNRPD3
Negative Regulation Of Peptidyl-Lysine Acetylation (GO:2000757)	1/7	0.042410278753952015	0.15319153667539176	26.96474358974359	85.21841900423647	NOC2L
Regulation Of Intrinsic Apoptotic Signaling Pathway By P53 Class Mediator (GO:1902253)	1/7	0.042410278753952015	0.15319153667539176	26.96474358974359	85.21841900423647	EIF5A
Negative Regulation Of Protein-Containing Complex Disassembly (GO:0043242)	1/7	0.042410278753952015	0.15319153667539176	26.96474358974359	85.21841900423647	UBQLN4
Aspartate Family Amino Acid Biosynthetic Process (GO:0009067)	1/7	0.042410278753952015	0.15319153667539176	26.96474358974359	85.21841900423647	MTHFD1
Nucleolar Chromatin Organization (GO:1990700)	1/7	0.042410278753952015	0.15319153667539176	26.96474358974359	85.21841900423647	RRP8
Regulation Of Protein Localization To Nucleolus (GO:1904749)	1/7	0.042410278753952015	0.15319153667539176	26.96474358974359	85.21841900423647	NVL
Cyclic Nucleotide Transport (GO:0070729)	1/7	0.042410278753952015	0.15319153667539176	26.96474358974359	85.21841900423647	SLC19A1
Depyrimidination (GO:0045008)	1/7	0.042410278753952015	0.15319153667539176	26.96474358974359	85.21841900423647	UNG
Sulfur Amino Acid Biosynthetic Process (GO:0000097)	1/7	0.042410278753952015	0.15319153667539176	26.96474358974359	85.21841900423647	MTHFD1
Glucan Biosynthetic Process (GO:0009250)	1/7	0.042410278753952015	0.15319153667539176	26.96474358974359	85.21841900423647	NHLRC1
Translocation Of Molecules Into Host (GO:0044417)	1/7	0.042410278753952015	0.15319153667539176	26.96474358974359	85.21841900423647	DDX39B
Glycogen Biosynthetic Process (GO:0005978)	1/7	0.042410278753952015	0.15319153667539176	26.96474358974359	85.21841900423647	NHLRC1
Viral mRNA Export From Host Cell Nucleus (GO:0046784)	1/7	0.042410278753952015	0.15319153667539176	26.96474358974359	85.21841900423647	DDX39B
Inner Dynein Arm Assembly (GO:0036159)	1/7	0.042410278753952015	0.15319153667539176	26.96474358974359	85.21841900423647	DNAAF5
Late Nucleophagy (GO:0044805)	1/7	0.042410278753952015	0.15319153667539176	26.96474358974359	85.21841900423647	ATG9B
Macromolecule Depalmitoylation (GO:0098734)	1/7	0.042410278753952015	0.15319153667539176	26.96474358974359	85.21841900423647	ABHD17C
Protein Depalmitoylation (GO:0002084)	1/7	0.042410278753952015	0.15319153667539176	26.96474358974359	85.21841900423647	ABHD17C
Methionine Metabolic Process (GO:0006555)	1/7	0.042410278753952015	0.15319153667539176	26.96474358974359	85.21841900423647	MTHFD1
Mitochondrial tRNA Modification (GO:0070900)	1/7	0.042410278753952015	0.15319153667539176	26.96474358974359	85.21841900423647	METTL8
Pyrimidine-Containing Compound Metabolic Process (GO:0072527)	1/7	0.042410278753952015	0.15319153667539176	26.96474358974359	85.21841900423647	ERH
rRNA Base Methylation (GO:0070475)	1/7	0.042410278753952015	0.15319153667539176	26.96474358974359	85.21841900423647	NOP2
ncRNA Export From Nucleus (GO:0097064)	1/7	0.042410278753952015	0.15319153667539176	26.96474358974359	85.21841900423647	XPOT
Negative Regulation Of B Cell Apoptotic Process (GO:0002903)	1/7	0.042410278753952015	0.15319153667539176	26.96474358974359	85.21841900423647	NOC2L
Cellular Response To UV (GO:0034644)	1/69	0.3479029826115976	0.4056539462579672	2.3748585972850678	2.5074508087687186	NOC2L
Cellular Response To Hypoxia (GO:0071456)	1/69	0.3479029826115976	0.4056539462579672	2.3748585972850678	2.5074508087687186	RGCC
Response To Interleukin-1 (GO:0070555)	1/69	0.3479029826115976	0.4056539462579672	2.3748585972850678	2.5074508087687186	USP10
Positive Regulation Of Secretion By Cell (GO:1903532)	1/69	0.3479029826115976	0.4056539462579672	2.3748585972850678	2.5074508087687186	RGCC
Positive Regulation Of Immune Response (GO:0050778)	1/68	0.3438455832397117	0.40308143068881414	2.4103760045924223	2.573227294492841	POLR3G
Negative Regulation Of Blood Vessel Morphogenesis (GO:2000181)	1/68	0.3438455832397117	0.40308143068881414	2.4103760045924223	2.573227294492841	RGCC
Negative Regulation Of Cell Adhesion (GO:0007162)	1/68	0.3438455832397117	0.40308143068881414	2.4103760045924223	2.573227294492841	ARHGDIG
DNA-templated DNA Replication (GO:0006261)	1/67	0.33976305987263805	0.39991030425549695	2.446969696969697	2.6415203955480213	CDC34
Cellular Response To Interleukin-1 (GO:0071347)	1/67	0.33976305987263805	0.39991030425549695	2.446969696969697	2.6415203955480213	USP10
Sphingolipid Biosynthetic Process (GO:0030148)	1/67	0.33976305987263805	0.39991030425549695	2.446969696969697	2.6415203955480213	AGK
Negative Regulation Of Epithelial Cell Proliferation (GO:0050680)	1/65	0.33152202097152667	0.3917987520572588	2.5235877403846154	2.786194913488985	RGCC
Negative Regulation Of Protein Binding (GO:0032091)	1/65	0.33152202097152667	0.3917987520572588	2.5235877403846154	2.786194913488985	GTF2F1
Negative Regulation Of Supramolecular Fiber Organization (GO:1902904)	1/65	0.33152202097152667	0.3917987520572588	2.5235877403846154	2.786194913488985	TPX2
Positive Regulation Of Protein Transport (GO:0051222)	1/65	0.33152202097152667	0.3917987520572588	2.5235877403846154	2.786194913488985	CEP131
Regulation Of Cellular Biosynthetic Process (GO:0031326)	1/65	0.33152202097152667	0.3917987520572588	2.5235877403846154	2.786194913488985	ELP6
Peptidyl-Threonine Modification (GO:0018210)	1/64	0.3273631930267096	0.3900592901864077	2.563721001221001	2.862868894942488	CAD
Regulation Of T Cell Proliferation (GO:0042129)	1/64	0.3273631930267096	0.3900592901864077	2.563721001221001	2.862868894942488	CEBPB
Positive Regulation Of Mitotic Cell Cycle Phase Transition (GO:1901992)	1/62	0.3189681315227028	0.3810990981567547	2.6479350567465323	3.0257002817939487	RGCC
Sensory Organ Development (GO:0007423)	1/61	0.3147315797338731	0.3765538543244553	2.6921474358974358	3.1122170144095223	SCO2
Fat Cell Differentiation (GO:0045444)	1/61	0.3147315797338731	0.3765538543244553	2.6921474358974358	3.1122170144095223	BSCL2
Transcription Initiation At RNA Polymerase II Promoter (GO:0006367)	1/60	0.3104688001001269	0.37299079294787657	2.7378585397653192	3.202396105481593	GTF2F1
AMP Biosynthetic Process (GO:0006167)	1/6	0.03646306344644428	0.15319153667539176	32.35865384615385	107.15424196483127	ATIC
IMP Biosynthetic Process (GO:0006188)	1/6	0.03646306344644428	0.15319153667539176	32.35865384615385	107.15424196483127	ATIC
Regulation Of Extracellular Matrix Assembly (GO:1901201)	1/6	0.03646306344644428	0.15319153667539176	32.35865384615385	107.15424196483127	RGCC
Regulation Of Hemoglobin Biosynthetic Process (GO:0046984)	1/6	0.03646306344644428	0.15319153667539176	32.35865384615385	107.15424196483127	PRMT1
Regulation Of Myeloid Leukocyte Differentiation (GO:0002761)	1/6	0.03646306344644428	0.15319153667539176	32.35865384615385	107.15424196483127	CEBPB
Nucleobase Biosynthetic Process (GO:0046112)	1/6	0.03646306344644428	0.15319153667539176	32.35865384615385	107.15424196483127	SHMT1
Positive Regulation Of DNA Methylation-Dependent Heterochromatin Formation (GO:0090309)	1/6	0.03646306344644428	0.15319153667539176	32.35865384615385	107.15424196483127	TRIM28
Citrulline Metabolic Process (GO:0000052)	1/6	0.03646306344644428	0.15319153667539176	32.35865384615385	107.15424196483127	CAD
Positive Regulation Of Cellular Senescence (GO:2000774)	1/6	0.03646306344644428	0.15319153667539176	32.35865384615385	107.15424196483127	EEF1E1
Ribosomal Small Subunit Export From Nucleus (GO:0000056)	1/6	0.03646306344644428	0.15319153667539176	32.35865384615385	107.15424196483127	RPS15
tRNA 3'-End Processing (GO:0042780)	1/6	0.03646306344644428	0.15319153667539176	32.35865384615385	107.15424196483127	ELAC2
tRNA Aminoacylation For Mitochondrial Protein Translation (GO:0070127)	1/6	0.03646306344644428	0.15319153667539176	32.35865384615385	107.15424196483127	EARS2
Folic Acid Transport (GO:0015884)	1/6	0.03646306344644428	0.15319153667539176	32.35865384615385	107.15424196483127	SLC19A1
Transcription-Dependent Tethering Of RNA Polymerase II Gene DNA At Nuclear Periphery (GO:0000972)	1/6	0.03646306344644428	0.15319153667539176	32.35865384615385	107.15424196483127	RAE1
Glycine Metabolic Process (GO:0006544)	1/6	0.03646306344644428	0.15319153667539176	32.35865384615385	107.15424196483127	SHMT1
Positive Regulation Of Necrotic Cell Death (GO:0010940)	1/6	0.03646306344644428	0.15319153667539176	32.35865384615385	107.15424196483127	ATG9B
rDNA Heterochromatin Formation (GO:0000183)	1/6	0.03646306344644428	0.15319153667539176	32.35865384615385	107.15424196483127	RRP8
Negative Regulation Of Centriole Replication (GO:0046600)	1/6	0.03646306344644428	0.15319153667539176	32.35865384615385	107.15424196483127	KAT2A
Regulation Of Double-Strand Break Repair Via Homologous Recombination (GO:0010569)	1/59	0.30617963109241786	0.36834593740538113	2.7851458885941645	3.296452216254746	UBQLN4
Positive Regulation Of Organelle Assembly (GO:1902117)	1/59	0.30617963109241786	0.36834593740538113	2.7851458885941645	3.296452216254746	G3BP1
Regulation Of Cellular Localization (GO:0060341)	1/58	0.30186391002649754	0.3641599246995559	2.8340924426450744	3.394616389816491	REEP6
Activation Of Cysteine-Type Endopeptidase Activity Involved In Apoptotic Process (GO:0006919)	1/58	0.30186391002649754	0.3641599246995559	2.8340924426450744	3.394616389816491	ANP32B
Protein Secretion (GO:0009306)	1/58	0.30186391002649754	0.3641599246995559	2.8340924426450744	3.394616389816491	ARL4D
Regulation Of Cellular Catabolic Process (GO:0031329)	1/58	0.30186391002649754	0.3641599246995559	2.8340924426450744	3.394616389816491	USP10
Regulation Of Embryonic Development (GO:0045995)	1/57	0.29752147341184265	0.36092089601910154	2.884787087912088	3.497137603636715	KAT2A
Negative Regulation Of Intrinsic Apoptotic Signaling Pathway (GO:2001243)	1/57	0.29752147341184265	0.36092089601910154	2.884787087912088	3.497137603636715	NOC2L
Cellular Response To Light Stimulus (GO:0071482)	1/57	0.29752147341184265	0.36092089601910154	2.884787087912088	3.497137603636715	NOC2L
Peptidyl-Threonine Phosphorylation (GO:0018107)	1/56	0.2931521566451566	0.3576127849270748	2.9373251748251747	3.6042845061389364	CAD
Regulation Of Viral Genome Replication (GO:0045069)	1/56	0.2931521566451566	0.3576127849270748	2.9373251748251747	3.6042845061389364	PABPC1
Positive Regulation Of Protein Binding (GO:0032092)	1/56	0.2931521566451566	0.3576127849270748	2.9373251748251747	3.6042845061389364	NVL
Memory (GO:0007613)	1/55	0.28875579416728825	0.3537360010122476	2.991809116809117	3.716347351166595	KAT2A
Protein Targeting To Mitochondrion (GO:0006626)	1/55	0.28875579416728825	0.3537360010122476	2.991809116809117	3.716347351166595	TIMM10
Protein-Containing Complex Disassembly (GO:0032984)	1/55	0.28875579416728825	0.3537360010122476	2.991809116809117	3.716347351166595	RPL17
Autophagosome Assembly (GO:0000045)	1/54	0.2843322193375269	0.3502876422107297	3.0483490566037736	3.8336401650447716	ATG9B
Cellular Response To Peptide (GO:1901653)	1/54	0.2843322193375269	0.3502876422107297	3.0483490566037736	3.8336401650447716	RPL17
Positive Regulation Of T Cell Proliferation (GO:0042102)	1/54	0.2843322193375269	0.3502876422107297	3.0483490566037736	3.8336401650447716	IGFBP2
Mesenchymal Cell Differentiation (GO:0048762)	1/54	0.2843322193375269	0.3502876422107297	3.0483490566037736	3.8336401650447716	TRIM28
Regulation Of Multicellular Organismal Development (GO:2000026)	1/53	0.27988126453834344	0.3477554656389403	3.1070636094674557	3.95650317340195	KAT2A
Regulation Of Type I Interferon Production (GO:0032479)	1/53	0.27988126453834344	0.3477554656389403	3.1070636094674557	3.95650317340195	G3BP1
Defense Response To Gram-positive Bacterium (GO:0050830)	1/53	0.27988126453834344	0.3477554656389403	3.1070636094674557	3.95650317340195	RPL39
Eye Development (GO:0001654)	1/53	0.27988126453834344	0.3477554656389403	3.1070636094674557	3.95650317340195	SCO2
Regulation Of Stem Cell Population Maintenance (GO:2000036)	1/52	0.27540276118005996	0.3441546699968899	3.168080693815988	4.085305528342722	KAT2A
Positive Regulation Of DNA-templated Transcription, Elongation (GO:0032786)	1/52	0.27540276118005996	0.3441546699968899	3.168080693815988	4.085305528342722	DDX39B
Signal Transduction In Response To DNA Damage (GO:0042770)	1/52	0.27540276118005996	0.3441546699968899	3.168080693815988	4.085305528342722	USP10
Post-Transcriptional Regulation Of Gene Expression (GO:0010608)	1/52	0.27540276118005996	0.3441546699968899	3.168080693815988	4.085305528342722	ELP6
RNA Catabolic Process (GO:0006401)	1/51	0.2708965394696847	0.3404774687995605	3.2315384615384617	4.220448381401704	LSM2
Regulation Of Macromolecule Biosynthetic Process (GO:0010556)	1/50	0.26636242882298694	0.3352625368566786	3.2975863422291996	4.362368343039855	ELP6
Autophagosome Organization (GO:1905037)	1/50	0.26636242882298694	0.3352625368566786	3.2975863422291996	4.362368343039855	ATG9B
Cardiac Muscle Tissue Development (GO:0048738)	1/50	0.26636242882298694	0.3352625368566786	3.2975863422291996	4.362368343039855	PRMT1
Response To Peptide Hormone (GO:0043434)	1/50	0.26636242882298694	0.3352625368566786	3.2975863422291996	4.362368343039855	EIF2B3
Regulation Of Blood Vessel Endothelial Cell Migration (GO:0043535)	1/50	0.26636242882298694	0.3352625368566786	3.2975863422291996	4.362368343039855	RGCC
Negative Regulation Of Histone Acetylation (GO:0035067)	1/5	0.03047909187843327	0.1442787447071488	40.44951923076923	141.1977169310186	NOC2L
GMP Biosynthetic Process (GO:0006177)	1/5	0.03047909187843327	0.1442787447071488	40.44951923076923	141.1977169310186	ATIC
L-phenylalanine Catabolic Process (GO:0006559)	1/5	0.03047909187843327	0.1442787447071488	40.44951923076923	141.1977169310186	QDPR
L-phenylalanine Metabolic Process (GO:0006558)	1/5	0.03047909187843327	0.1442787447071488	40.44951923076923	141.1977169310186	QDPR
Negative Regulation Of Nuclear-Transcribed mRNA Catabolic Process, Nonsense-Mediated Decay (GO:2000623)	1/5	0.03047909187843327	0.1442787447071488	40.44951923076923	141.1977169310186	PABPC1
Peptidyl-Diphthamide Biosynthetic Process From Peptidyl-Histidine (GO:0017183)	1/5	0.03047909187843327	0.1442787447071488	40.44951923076923	141.1977169310186	DPH5
Peptidyl-Diphthamide Metabolic Process (GO:0017182)	1/5	0.03047909187843327	0.1442787447071488	40.44951923076923	141.1977169310186	DPH5
Positive Regulation Of RNA Binding (GO:1905216)	1/5	0.03047909187843327	0.1442787447071488	40.44951923076923	141.1977169310186	EIF3D
Dendrite Extension (GO:0097484)	1/5	0.03047909187843327	0.1442787447071488	40.44951923076923	141.1977169310186	LLPH
snRNA Modification (GO:0040031)	1/5	0.03047909187843327	0.1442787447071488	40.44951923076923	141.1977169310186	NHP2
Positive Regulation Of Hemoglobin Biosynthetic Process (GO:0046985)	1/5	0.03047909187843327	0.1442787447071488	40.44951923076923	141.1977169310186	PRMT1
Erythrose 4-Phosphate/Phosphoenolpyruvate Family Amino Acid Catabolic Process (GO:1902222)	1/5	0.03047909187843327	0.1442787447071488	40.44951923076923	141.1977169310186	QDPR
tRNA Pseudouridine Synthesis (GO:0031119)	1/5	0.03047909187843327	0.1442787447071488	40.44951923076923	141.1977169310186	PUSL1
tRNA Transport (GO:0051031)	1/5	0.03047909187843327	0.1442787447071488	40.44951923076923	141.1977169310186	XPOT
Positive Regulation Of mRNA Binding (GO:1902416)	1/5	0.03047909187843327	0.1442787447071488	40.44951923076923	141.1977169310186	EIF3D
Guanine Nucleotide Transmembrane Transport (GO:1903790)	1/5	0.03047909187843327	0.1442787447071488	40.44951923076923	141.1977169310186	SLC19A1
Positive Regulation Of Respiratory Burst (GO:0060267)	1/5	0.03047909187843327	0.1442787447071488	40.44951923076923	141.1977169310186	RPS19
Pteridine-Containing Compound Metabolic Process (GO:0042558)	1/5	0.03047909187843327	0.1442787447071488	40.44951923076923	141.1977169310186	QDPR
Mitochondrial tRNA Processing (GO:0090646)	1/5	0.03047909187843327	0.1442787447071488	40.44951923076923	141.1977169310186	METTL8
Purine Nucleobase Biosynthetic Process (GO:0009113)	1/5	0.03047909187843327	0.1442787447071488	40.44951923076923	141.1977169310186	SHMT1
Pyrimidine Ribonucleotide Biosynthetic Process (GO:0009220)	1/5	0.03047909187843327	0.1442787447071488	40.44951923076923	141.1977169310186	CAD
Multi-Pass Transmembrane Protein Insertion Into ER Membrane (GO:0160063)	1/5	0.03047909187843327	0.1442787447071488	40.44951923076923	141.1977169310186	NCLN
Regulation Of Proteasomal Protein Catabolic Process (GO:0061136)	1/49	0.26180025733362344	0.3319185213065299	3.366386217948718	4.511541406718714	UBQLN4
Regulation Of Protein Localization To Nucleus (GO:1900180)	1/49	0.26180025733362344	0.3319185213065299	3.366386217948718	4.511541406718714	NVL
Regulation Of Telomere Maintenance Via Telomerase (GO:0032210)	1/49	0.26180025733362344	0.3319185213065299	3.366386217948718	4.511541406718714	HNRNPA1
Positive Regulation Of Actin Filament Bundle Assembly (GO:0032233)	1/49	0.26180025733362344	0.3319185213065299	3.366386217948718	4.511541406718714	RGCC
Protein K63-linked Ubiquitination (GO:0070534)	1/49	0.26180025733362344	0.3319185213065299	3.366386217948718	4.511541406718714	RNF126
Regulated Exocytosis (GO:0045055)	1/49	0.26180025733362344	0.3319185213065299	3.366386217948718	4.511541406718714	TPH1
Rho Protein Signal Transduction (GO:0007266)	1/48	0.2572098522539079	0.32897177872709804	3.4381137479541737	4.6684873846843695	ARHGDIG
Negative Regulation Of Protein Modification By Small Protein Conjugation Or Removal (GO:1903321)	1/48	0.2572098522539079	0.32897177872709804	3.4381137479541737	4.6684873846843695	RPL5
Regulation Of Lipid Metabolic Process (GO:0019216)	1/48	0.2572098522539079	0.32897177872709804	3.4381137479541737	4.6684873846843695	RORC
Positive Regulation Of Transport (GO:0051050)	1/48	0.2572098522539079	0.32897177872709804	3.4381137479541737	4.6684873846843695	CEBPB
Mitochondrial Transport (GO:0006839)	1/48	0.2572098522539079	0.32897177872709804	3.4381137479541737	4.6684873846843695	TIMM10
Regulation Of Cell Communication (GO:0010646)	1/48	0.2572098522539079	0.32897177872709804	3.4381137479541737	4.6684873846843695	NCLN
Regulation Of Cell Development (GO:0060284)	1/48	0.2572098522539079	0.32897177872709804	3.4381137479541737	4.6684873846843695	RPS19
Protein Phosphorylation (GO:0006468)	1/476	0.9485673889555056	0.9485673889555056	0.33586032388663967	0.01773424601346425	CAD
Positive Regulation Of Cellular Metabolic Process (GO:0031325)	1/47	0.2525910396952661	0.32685895674986615	3.512959866220736	4.833774959632742	EEF1E1
Purine Ribonucleotide Biosynthetic Process (GO:0009152)	1/47	0.2525910396952661	0.32685895674986615	3.512959866220736	4.833774959632742	ATIC
Regulation Of mRNA Catabolic Process (GO:0061013)	1/46	0.2479436447505273	0.3218463704585831	3.5911324786324785	5.008027435578447	SERBP1
Endoplasmic Reticulum Organization (GO:0007029)	1/46	0.2479436447505273	0.3218463704585831	3.5911324786324785	5.008027435578447	REEP6
Positive Regulation Of Fat Cell Differentiation (GO:0045600)	1/46	0.2479436447505273	0.3218463704585831	3.5911324786324785	5.008027435578447	CEBPB
Epithelial To Mesenchymal Transition (GO:0001837)	1/46	0.2479436447505273	0.3218463704585831	3.5911324786324785	5.008027435578447	TRIM28
Negative Regulation Of Innate Immune Response (GO:0045824)	1/45	0.24326749133166958	0.31814712454937566	3.6728583916083917	5.191929313281996	RPS19
Regulation Of Interferon-Beta Production (GO:0032648)	1/45	0.24326749133166958	0.31814712454937566	3.6728583916083917	5.191929313281996	POLR3G
Amide Biosynthetic Process (GO:0043604)	1/45	0.24326749133166958	0.31814712454937566	3.6728583916083917	5.191929313281996	AGK
Regulation Of Stem Cell Differentiation (GO:2000736)	1/45	0.24326749133166958	0.31814712454937566	3.6728583916083917	5.191929313281996	NSUN2
Cellular Response To Virus (GO:0098586)	1/45	0.24326749133166958	0.31814712454937566	3.6728583916083917	5.191929313281996	EIF5A
Ceramide Metabolic Process (GO:0006672)	1/45	0.24326749133166958	0.31814712454937566	3.6728583916083917	5.191929313281996	AGK
Positive Regulation Of Epithelial To Mesenchymal Transition (GO:0010718)	1/45	0.24326749133166958	0.31814712454937566	3.6728583916083917	5.191929313281996	RGCC
Regulation Of T Cell Activation (GO:0050863)	1/45	0.24326749133166958	0.31814712454937566	3.6728583916083917	5.191929313281996	KAT2A
Negative Regulation Of TOR Signaling (GO:0032007)	1/45	0.24326749133166958	0.31814712454937566	3.6728583916083917	5.191929313281996	NPRL3
Regulation Of Epidermal Growth Factor Receptor Signaling Pathway (GO:0042058)	1/44	0.23856240234869452	0.3167497750696843	3.758385509838998	5.386233820186444	RNF126
Regulation Of Intrinsic Apoptotic Signaling Pathway (GO:2001242)	1/44	0.23856240234869452	0.3167497750696843	3.758385509838998	5.386233820186444	NOC2L
Retrograde Vesicle-Mediated Transport, Golgi To Endoplasmic Reticulum (GO:0006890)	1/44	0.23856240234869452	0.3167497750696843	3.758385509838998	5.386233820186444	ERGIC1
Erythrocyte Differentiation (GO:0030218)	1/44	0.23856240234869452	0.3167497750696843	3.758385509838998	5.386233820186444	RPS19
Positive Regulation Of mRNA Catabolic Process (GO:0061014)	1/44	0.23856240234869452	0.3167497750696843	3.758385509838998	5.386233820186444	PABPC1
Positive Regulation Of Nucleocytoplasmic Transport (GO:0046824)	1/44	0.23856240234869452	0.3167497750696843	3.758385509838998	5.386233820186444	TRIM28
I-kappaB kinase/NF-kappaB Signaling (GO:0007249)	1/43	0.23382819966060167	0.31332978754520624	3.847985347985348	5.591771568525347	IRAK1BP1
Autophagy Of Mitochondrion (GO:0000422)	1/43	0.23382819966060167	0.31332978754520624	3.847985347985348	5.591771568525347	ATG9B
Defense Response To Gram-negative Bacterium (GO:0050829)	1/43	0.23382819966060167	0.31332978754520624	3.847985347985348	5.591771568525347	RPS19
Regulation Of Cell Death (GO:0010941)	1/43	0.23382819966060167	0.31332978754520624	3.847985347985348	5.591771568525347	NOA1
Regulation Of Telomerase Activity (GO:0051972)	1/42	0.22906470397346457	0.3088473021066372	3.9419559099437147	5.809460538802948	NVL
Positive Regulation Of Biosynthetic Process (GO:0009891)	1/42	0.22906470397346457	0.3088473021066372	3.9419559099437147	5.809460538802948	RGCC
Response To Glucose (GO:0009749)	1/42	0.22906470397346457	0.3088473021066372	3.9419559099437147	5.809460538802948	EIF2B3
Establishment Of Protein Localization To Mitochondrion (GO:0072655)	1/42	0.22906470397346457	0.3088473021066372	3.9419559099437147	5.809460538802948	TIMM10
mRNA Stabilization (GO:0048255)	1/42	0.22906470397346457	0.3088473021066372	3.9419559099437147	5.809460538802948	PABPC1
Regulation Of T Cell Differentiation (GO:0045580)	1/42	0.22906470397346457	0.3088473021066372	3.9419559099437147	5.809460538802948	KAT2A
Regulation Of Endothelial Cell Apoptotic Process (GO:2000351)	1/41	0.2242717349167598	0.3056974665297305	4.040625	6.040317625075707	RGCC
Regulation Of Insulin Receptor Signaling Pathway (GO:0046626)	1/41	0.2242717349167598	0.3056974665297305	4.040625	6.040317625075707	SNX5
Positive Regulation Of Biomineral Tissue Development (GO:0070169)	1/41	0.2242717349167598	0.3056974665297305	4.040625	6.040317625075707	CEBPB
Positive Regulation Of Stress Fiber Assembly (GO:0051496)	1/41	0.2242717349167598	0.3056974665297305	4.040625	6.040317625075707	RGCC
Regulation Of TORC1 Signaling (GO:1903432)	1/41	0.2242717349167598	0.3056974665297305	4.040625	6.040317625075707	NPRL3
Negative Regulation Of Immune System Process (GO:0002683)	1/40	0.2194491109769854	0.30195920325585196	4.144354043392505	6.285472038176431	SMPDL3B
Antiviral Innate Immune Response (GO:0140374)	1/40	0.2194491109769854	0.30195920325585196	4.144354043392505	6.285472038176431	ATAD3A
Nucleus Organization (GO:0006997)	1/40	0.2194491109769854	0.30195920325585196	4.144354043392505	6.285472038176431	RPS19
Positive Regulation Of Cell Death (GO:0010942)	1/40	0.2194491109769854	0.30195920325585196	4.144354043392505	6.285472038176431	ATG9B
Skeletal System Morphogenesis (GO:0048705)	1/40	0.2194491109769854	0.30195920325585196	4.144354043392505	6.285472038176431	ATG9B
Protein Monoubiquitination (GO:0006513)	1/40	0.2194491109769854	0.30195920325585196	4.144354043392505	6.285472038176431	RNF126
'De Novo' AMP Biosynthetic Process (GO:0044208)	1/4	0.02445813857375087	0.13655794037010902	53.93429487179487	200.1389635514361	ATIC
7-Methylguanosine RNA Capping (GO:0009452)	1/4	0.02445813857375087	0.13655794037010902	53.93429487179487	200.1389635514361	CMTR2
7-Methylguanosine mRNA Capping (GO:0006370)	1/4	0.02445813857375087	0.13655794037010902	53.93429487179487	200.1389635514361	CMTR2
PML Body Organization (GO:0030578)	1/4	0.02445813857375087	0.13655794037010902	53.93429487179487	200.1389635514361	SERBP1
Regulation Of mRNA Binding (GO:1902415)	1/4	0.02445813857375087	0.13655794037010902	53.93429487179487	200.1389635514361	EIF3D
Regulation Of mRNA Export From Nucleus (GO:0010793)	1/4	0.02445813857375087	0.13655794037010902	53.93429487179487	200.1389635514361	NSUN2
Regulation Of pre-miRNA Processing (GO:2000631)	1/4	0.02445813857375087	0.13655794037010902	53.93429487179487	200.1389635514361	TRUB1
Regulation Of Ribonucleoprotein Complex Localization (GO:2000197)	1/4	0.02445813857375087	0.13655794037010902	53.93429487179487	200.1389635514361	NSUN2
tRNA Catabolic Process (GO:0016078)	1/4	0.02445813857375087	0.13655794037010902	53.93429487179487	200.1389635514361	ELAC2
Carboxylic Acid Transmembrane Transport (GO:1905039)	1/39	0.21459664960847094	0.29858415624437407	4.2535425101214575	6.546180915553123	SLC19A1
Regulation Of Small Molecule Metabolic Process (GO:0062012)	1/39	0.21459664960847094	0.29858415624437407	4.2535425101214575	6.546180915553123	RORC
Cilium Movement (GO:0003341)	1/39	0.21459664960847094	0.29858415624437407	4.2535425101214575	6.546180915553123	DNAAF5
mRNA Catabolic Process (GO:0006402)	1/39	0.21459664960847094	0.29858415624437407	4.2535425101214575	6.546180915553123	LSM2
Negative Regulation Of I-kappaB kinase/NF-kappaB Signaling (GO:0043124)	1/39	0.21459664960847094	0.29858415624437407	4.2535425101214575	6.546180915553123	USP10
Negative Regulation Of T Cell Activation (GO:0050868)	1/39	0.21459664960847094	0.29858415624437407	4.2535425101214575	6.546180915553123	CEBPB
Nucleic Acid-Templated Transcription (GO:0097659)	1/38	0.20971416713809884	0.2955680252059613	4.368633056133056	6.823847577612954	RNPS1
Regulation Of Protein Import Into Nucleus (GO:0042306)	1/38	0.20971416713809884	0.2955680252059613	4.368633056133056	6.823847577612954	TRIM28
Positive Regulation Of Cell Cycle G1/S Phase Transition (GO:1902808)	1/38	0.20971416713809884	0.2955680252059613	4.368633056133056	6.823847577612954	RGCC
Positive Regulation Of Viral Process (GO:0048524)	1/38	0.20971416713809884	0.2955680252059613	4.368633056133056	6.823847577612954	PABPC1
Mitotic Spindle Assembly (GO:0090307)	1/38	0.20971416713809884	0.2955680252059613	4.368633056133056	6.823847577612954	TPX2
Regulation Of Amide Metabolic Process (GO:0034248)	1/38	0.20971416713809884	0.2955680252059613	4.368633056133056	6.823847577612954	ELP6
Regulation Of Intracellular Transport (GO:0032386)	1/37	0.2048014786818682	0.2918807961466532	4.490117521367521	7.120042959364516	REEP6
Regulation Of p38MAPK Cascade (GO:1900744)	1/37	0.2048014786818682	0.2918807961466532	4.490117521367521	7.120042959364516	PRMT1
Cellular Response To Amino Acid Starvation (GO:0034198)	1/37	0.2048014786818682	0.2918807961466532	4.490117521367521	7.120042959364516	NPRL3
Regulation Of Transport (GO:0051049)	1/37	0.2048014786818682	0.2918807961466532	4.490117521367521	7.120042959364516	REEP6
Positive Regulation Of Response To Biotic Stimulus (GO:0002833)	1/37	0.2048014786818682	0.2918807961466532	4.490117521367521	7.120042959364516	POLR3G
mRNA 3'-End Processing (GO:0031124)	1/37	0.2048014786818682	0.2918807961466532	4.490117521367521	7.120042959364516	PABPC1
Negative Regulation Of Cell-Cell Adhesion (GO:0022408)	1/37	0.2048014786818682	0.2918807961466532	4.490117521367521	7.120042959364516	RGCC
Vesicle-Mediated Transport (GO:0016192)	1/369	0.8994151532428293	0.901485153595517	0.4349132525083612	0.046105395979334295	ARL4D
Negative Regulation Of Endothelial Cell Migration (GO:0010596)	1/36	0.19985839824697257	0.29012777478852186	4.618543956043956	7.4365308708338125	RGCC
Negative Regulation Of Mitotic Cell Cycle Phase Transition (GO:1901991)	1/36	0.19985839824697257	0.29012777478852186	4.618543956043956	7.4365308708338125	RGCC
Neuron Projection Extension (GO:1990138)	1/36	0.19985839824697257	0.29012777478852186	4.618543956043956	7.4365308708338125	LLPH
Base-Excision Repair (GO:0006284)	1/36	0.19985839824697257	0.29012777478852186	4.618543956043956	7.4365308708338125	UNG
Response To Amino Acid Starvation (GO:1990928)	1/36	0.19985839824697257	0.29012777478852186	4.618543956043956	7.4365308708338125	NPRL3
Establishment Of Protein Localization To Extracellular Region (GO:0035592)	1/36	0.19985839824697257	0.29012777478852186	4.618543956043956	7.4365308708338125	ARL4D
Positive Regulation Of Intracellular Transport (GO:0032388)	1/36	0.19985839824697257	0.29012777478852186	4.618543956043956	7.4365308708338125	CEP131
Tumor Necrosis Factor-Mediated Signaling Pathway (GO:0033209)	1/36	0.19985839824697257	0.29012777478852186	4.618543956043956	7.4365308708338125	EIF5A
Visual System Development (GO:0150063)	1/36	0.19985839824697257	0.29012777478852186	4.618543956043956	7.4365308708338125	SCO2
Import Into Cell (GO:0098657)	1/36	0.19985839824697257	0.29012777478852186	4.618543956043956	7.4365308708338125	SLC19A1
Internal Peptidyl-Lysine Acetylation (GO:0018393)	1/36	0.19985839824697257	0.29012777478852186	4.618543956043956	7.4365308708338125	KAT2A
Protein Sumoylation (GO:0016925)	1/36	0.19985839824697257	0.29012777478852186	4.618543956043956	7.4365308708338125	TRIM28
Regulation Of DNA-templated Transcription Elongation (GO:0032784)	1/36	0.19985839824697257	0.29012777478852186	4.618543956043956	7.4365308708338125	DDX39B
Regulation Of Cellular Component Biogenesis (GO:0044087)	1/36	0.19985839824697257	0.29012777478852186	4.618543956043956	7.4365308708338125	NCLN
DNA Damage Response, Signal Transduction By P53 Class Mediator (GO:0030330)	1/35	0.19488473878241	0.2896665656646401	4.754524886877828	7.775297907217202	USP10
Regulation Of Intracellular Protein Transport (GO:0033157)	1/35	0.19488473878241	0.2896665656646401	4.754524886877828	7.775297907217202	CEP131
Regulation Of Osteoclast Differentiation (GO:0045670)	1/35	0.19488473878241	0.2896665656646401	4.754524886877828	7.775297907217202	CEBPB
Connective Tissue Development (GO:0061448)	1/35	0.19488473878241	0.2896665656646401	4.754524886877828	7.775297907217202	RORC
Positive Regulation Of Protein Phosphorylation (GO:0001934)	1/349	0.8860072836134527	0.8890695207687986	0.46018457117595046	0.05569618817824787	RACK1
Negative Regulation Of Endothelial Cell Proliferation (GO:0001937)	1/34	0.18988031199581368	0.2841679583305047	4.898747086247086	8.138589034204783	RGCC
Regulation Of Erythrocyte Differentiation (GO:0045646)	1/34	0.18988031199581368	0.2841679583305047	4.898747086247086	8.138589034204783	PRMT1
Negative Regulation Of mRNA Catabolic Process (GO:1902373)	1/34	0.18988031199581368	0.2841679583305047	4.898747086247086	8.138589034204783	PABPC1
Negative Regulation Of Stress-Activated MAPK Cascade (GO:0032873)	1/34	0.18988031199581368	0.2841679583305047	4.898747086247086	8.138589034204783	PRMT1
Positive Regulation Of Intrinsic Apoptotic Signaling Pathway (GO:2001244)	1/34	0.18988031199581368	0.2841679583305047	4.898747086247086	8.138589034204783	EIF5A
Positive Regulation Of Mitotic Nuclear Division (GO:0045840)	1/34	0.18988031199581368	0.2841679583305047	4.898747086247086	8.138589034204783	RGCC
Positive Regulation Of Telomere Maintenance Via Telomere Lengthening (GO:1904358)	1/34	0.18988031199581368	0.2841679583305047	4.898747086247086	8.138589034204783	HNRNPA1
Negative Regulation Of Lymphocyte Proliferation (GO:0050672)	1/33	0.18484492853794154	0.2802098807712877	5.051983173076923	8.528950117330693	CEBPB
Negative Regulation Of Mitotic Cell Cycle (GO:0045930)	1/33	0.18484492853794154	0.2802098807712877	5.051983173076923	8.528950117330693	RGCC
Negative Regulation Of Transferase Activity (GO:0051348)	1/33	0.18484492853794154	0.2802098807712877	5.051983173076923	8.528950117330693	EIF4A2
Positive Regulation Of RNA Metabolic Process (GO:0051254)	1/33	0.18484492853794154	0.2802098807712877	5.051983173076923	8.528950117330693	WDR75
Positive Regulation Of Myeloid Cell Differentiation (GO:0045639)	1/33	0.18484492853794154	0.2802098807712877	5.051983173076923	8.528950117330693	PRMT1
Vitamin Transport (GO:0051180)	1/33	0.18484492853794154	0.2802098807712877	5.051983173076923	8.528950117330693	SLC19A1
Mitochondrion Disassembly (GO:0061726)	1/33	0.18484492853794154	0.2802098807712877	5.051983173076923	8.528950117330693	ATG9B
Negative Regulation Of Blood Vessel Endothelial Cell Migration (GO:0043537)	1/33	0.18484492853794154	0.2802098807712877	5.051983173076923	8.528950117330693	RGCC
Neural Tube Closure (GO:0001843)	1/32	0.17977839778250698	0.2766554495911017	5.215105459057072	8.949279037470847	MTHFD1
Response To Peptide (GO:1901652)	1/32	0.17977839778250698	0.2766554495911017	5.215105459057072	8.949279037470847	EIF2B3
Positive Regulation Of Interferon-Beta Production (GO:0032728)	1/32	0.17977839778250698	0.2766554495911017	5.215105459057072	8.949279037470847	POLR3G
Positive Regulation Of Telomerase Activity (GO:0051973)	1/32	0.17977839778250698	0.2766554495911017	5.215105459057072	8.949279037470847	NVL
Regulation Of DNA Biosynthetic Process (GO:2000278)	1/32	0.17977839778250698	0.2766554495911017	5.215105459057072	8.949279037470847	RGCC
Positive Regulation Of G1/S Transition Of Mitotic Cell Cycle (GO:1900087)	1/31	0.1746805280734076	0.2712063100747558	5.389102564102564	9.402887438996943	RGCC
Positive Regulation Of Telomere Maintenance Via Telomerase (GO:0032212)	1/31	0.1746805280734076	0.2712063100747558	5.389102564102564	9.402887438996943	HNRNPA1
Microtubule Polymerization (GO:0046785)	1/31	0.1746805280734076	0.2712063100747558	5.389102564102564	9.402887438996943	TPX2
Negative Regulation Of JNK Cascade (GO:0046329)	1/31	0.1746805280734076	0.2712063100747558	5.389102564102564	9.402887438996943	PRMT1
Regulation Of Cellular Senescence (GO:2000772)	1/30	0.16955112645752246	0.2651329104928224	5.575099469496021	9.893575792579888	EEF1E1
RNA 3'-End Processing (GO:0031123)	1/30	0.16955112645752246	0.2651329104928224	5.575099469496021	9.893575792579888	ELAC2
Negative Regulation Of Small Molecule Metabolic Process (GO:0062014)	1/30	0.16955112645752246	0.2651329104928224	5.575099469496021	9.893575792579888	KAT2A
Amide Transport (GO:0042886)	1/30	0.16955112645752246	0.2651329104928224	5.575099469496021	9.893575792579888	SLC19A1
Ubiquitin-Dependent Protein Catabolic Process Via The Multivesicular Body Sorting Pathway (GO:0043162)	1/30	0.16955112645752246	0.2651329104928224	5.575099469496021	9.893575792579888	RNF126
Negative Regulation Of T Cell Proliferation (GO:0042130)	1/30	0.16955112645752246	0.2651329104928224	5.575099469496021	9.893575792579888	CEBPB
Supramolecular Fiber Organization (GO:0097435)	1/299	0.8441894598902258	0.8480842209508497	0.5382034073309241	0.09115999489095275	HNRNPA1
Proteolysis (GO:0006508)	1/295	0.8402482303102407	0.8450995480372051	0.5455913134484563	0.09496448838461397	XPNPEP3
Negative Regulation Of Microtubule Polymerization Or Depolymerization (GO:0031111)	1/29	0.16438999884547026	0.2608081766746896	5.774381868131868	10.425725182079544	TPX2
Tube Closure (GO:0060606)	1/29	0.16438999884547026	0.2608081766746896	5.774381868131868	10.425725182079544	MTHFD1
Positive Regulation Of Viral Genome Replication (GO:0045070)	1/29	0.16438999884547026	0.2608081766746896	5.774381868131868	10.425725182079544	PABPC1
Purine Nucleotide Metabolic Process (GO:0006163)	1/29	0.16438999884547026	0.2608081766746896	5.774381868131868	10.425725182079544	MTHFD1
Positive Regulation Of Immune Effector Process (GO:0002699)	1/28	0.15919694998423775	0.25442301547939644	5.988425925925926	11.004410313993752	RPS19
Positive Regulation Of Protein Import Into Nucleus (GO:0042307)	1/28	0.15919694998423775	0.25442301547939644	5.988425925925926	11.004410313993752	TRIM28
Lipid Droplet Organization (GO:0034389)	1/28	0.15919694998423775	0.25442301547939644	5.988425925925926	11.004410313993752	BSCL2
Primary Neural Tube Formation (GO:0014020)	1/28	0.15919694998423775	0.25442301547939644	5.988425925925926	11.004410313993752	MTHFD1
Monocyte Chemotaxis (GO:0002548)	1/28	0.15919694998423775	0.25442301547939644	5.988425925925926	11.004410313993752	RPS19
Regulation Of Activated T Cell Proliferation (GO:0046006)	1/28	0.15919694998423775	0.25442301547939644	5.988425925925926	11.004410313993752	IGFBP2
RNA Biosynthetic Process (GO:0032774)	1/27	0.15397178339085024	0.25020414801013163	6.218934911242603	11.635539644459095	PRMT5
RNA-mediated Gene Silencing (GO:0031047)	1/27	0.15397178339085024	0.25020414801013163	6.218934911242603	11.635539644459095	PABPC1
Positive Regulation Of Mitotic Cell Cycle (GO:0045931)	1/27	0.15397178339085024	0.25020414801013163	6.218934911242603	11.635539644459095	EIF4EBP1
Integrated Stress Response Signaling (GO:0140467)	1/27	0.15397178339085024	0.25020414801013163	6.218934911242603	11.635539644459095	CEBPB
Protein Acetylation (GO:0006473)	1/27	0.15397178339085024	0.25020414801013163	6.218934911242603	11.635539644459095	NAA10
Negative Regulation Of Carbohydrate Metabolic Process (GO:0045912)	1/27	0.15397178339085024	0.25020414801013163	6.218934911242603	11.635539644459095	KAT2A
Regulation Of Gluconeogenesis (GO:0006111)	1/26	0.1487143014109211	0.2457877732996438	6.467884615384615	12.326030454332495	KAT2A
RNA Phosphodiester Bond Hydrolysis (GO:0090501)	1/26	0.1487143014109211	0.2457877732996438	6.467884615384615	12.326030454332495	NHP2
Alpha-Amino Acid Metabolic Process (GO:1901605)	1/26	0.1487143014109211	0.2457877732996438	6.467884615384615	12.326030454332495	MTHFD1
Carboxylic Acid Metabolic Process (GO:0019752)	1/26	0.1487143014109211	0.2457877732996438	6.467884615384615	12.326030454332495	N6AMT1
Inner Mitochondrial Membrane Organization (GO:0007007)	1/26	0.1487143014109211	0.2457877732996438	6.467884615384615	12.326030454332495	TIMM10
Intrinsic Apoptotic Signaling Pathway In Response To Endoplasmic Reticulum Stress (GO:0070059)	1/26	0.1487143014109211	0.2457877732996438	6.467884615384615	12.326030454332495	CEBPB
Modified Amino Acid Transport (GO:0072337)	1/26	0.1487143014109211	0.2457877732996438	6.467884615384615	12.326030454332495	SLC19A1
Regulation Of DNA Damage Response, Signal Transduction By P53 Class Mediator (GO:0043516)	1/26	0.1487143014109211	0.2457877732996438	6.467884615384615	12.326030454332495	EEF1E1
ncRNA Catabolic Process (GO:0034661)	1/26	0.1487143014109211	0.2457877732996438	6.467884615384615	12.326030454332495	ELAC2
Negative Regulation Of DNA Biosynthetic Process (GO:2000279)	1/26	0.1487143014109211	0.2457877732996438	6.467884615384615	12.326030454332495	HNRNPA1
Regulation Of Centrosome Duplication (GO:0010824)	1/25	0.14342430514044335	0.24209800344443053	6.737580128205129	13.084029400919922	CEP131
Negative Regulation Of Lipid Metabolic Process (GO:0045833)	1/25	0.14342430514044335	0.24209800344443053	6.737580128205129	13.084029400919922	BSCL2
Regulation Of Glucose Metabolic Process (GO:0010906)	1/25	0.14342430514044335	0.24209800344443053	6.737580128205129	13.084029400919922	RORC
Antibacterial Humoral Response (GO:0019731)	1/25	0.14342430514044335	0.24209800344443053	6.737580128205129	13.084029400919922	RPL39
Regulation Of Myeloid Cell Differentiation (GO:0045637)	1/25	0.14342430514044335	0.24209800344443053	6.737580128205129	13.084029400919922	PRMT1
Positive Regulation Of Nuclear Division (GO:0051785)	1/25	0.14342430514044335	0.24209800344443053	6.737580128205129	13.084029400919922	RGCC
Regulation Of Protein Phosphorylation (GO:0001932)	1/248	0.7857983481582269	0.7912489725385152	0.650323108066023	0.15676368492233825	RACK1
Positive Regulation Of Signal Transduction (GO:0009967)	1/246	0.7831101817046505	0.7894548243804984	0.6556711145996861	0.16029970381903838	SNX5
Negative Regulation Of Double-Strand Break Repair (GO:2000780)	1/24	0.13810159449188872	0.238191066935515	7.030727424749164	13.919192809706951	UBQLN4
DNA Synthesis Involved In DNA Repair (GO:0000731)	1/24	0.13810159449188872	0.238191066935515	7.030727424749164	13.919192809706951	USP10
RNA Splicing, Via Transesterification Reactions (GO:0000375)	1/24	0.13810159449188872	0.238191066935515	7.030727424749164	13.919192809706951	SF3A3
Nuclear-Transcribed mRNA Catabolic Process, Nonsense-Mediated Decay (GO:0000184)	1/24	0.13810159449188872	0.238191066935515	7.030727424749164	13.919192809706951	RNPS1
Response To Interferon-Beta (GO:0035456)	1/24	0.13810159449188872	0.238191066935515	7.030727424749164	13.919192809706951	CDC34
Positive Regulation Of Erythrocyte Differentiation (GO:0045648)	1/24	0.13810159449188872	0.238191066935515	7.030727424749164	13.919192809706951	PRMT1
Positive Regulation Of p38MAPK Cascade (GO:1900745)	1/24	0.13810159449188872	0.238191066935515	7.030727424749164	13.919192809706951	PRMT1
Limb Development (GO:0060173)	1/24	0.13810159449188872	0.238191066935515	7.030727424749164	13.919192809706951	KAT2A
Protein Insertion Into Mitochondrial Membrane (GO:0051204)	1/24	0.13810159449188872	0.238191066935515	7.030727424749164	13.919192809706951	TIMM10
Regulation Of Cytoplasmic Translation (GO:2000765)	1/23	0.13274596816184256	0.23405210175903818	7.350524475524476	14.843046316591277	PABPC1
RNA Polyadenylation (GO:0043631)	1/23	0.13274596816184256	0.23405210175903818	7.350524475524476	14.843046316591277	PABPC1
Regulation Of Nuclear-Transcribed mRNA Catabolic Process, Deadenylation-Dependent Decay (GO:1900151)	1/23	0.13274596816184256	0.23405210175903818	7.350524475524476	14.843046316591277	PABPC1
Cellular Lipid Catabolic Process (GO:0044242)	1/23	0.13274596816184256	0.23405210175903818	7.350524475524476	14.843046316591277	SMPDL3B
Dicarboxylic Acid Transport (GO:0006835)	1/23	0.13274596816184256	0.23405210175903818	7.350524475524476	14.843046316591277	SLC19A1
Stress Granule Assembly (GO:0034063)	1/23	0.13274596816184256	0.23405210175903818	7.350524475524476	14.843046316591277	G3BP1
Transcription Elongation By RNA Polymerase II (GO:0006368)	1/23	0.13274596816184256	0.23405210175903818	7.350524475524476	14.843046316591277	GTF2F1
Iron-Sulfur Cluster Assembly (GO:0016226)	1/23	0.13274596816184256	0.23405210175903818	7.350524475524476	14.843046316591277	IBA57
Metallo-Sulfur Cluster Assembly (GO:0031163)	1/23	0.13274596816184256	0.23405210175903818	7.350524475524476	14.843046316591277	IBA57
Microtubule Nucleation (GO:0007020)	1/23	0.13274596816184256	0.23405210175903818	7.350524475524476	14.843046316591277	TPX2
Myeloid Cell Development (GO:0061515)	1/23	0.13274596816184256	0.23405210175903818	7.350524475524476	14.843046316591277	CEBPB
Regulation Of Biomineral Tissue Development (GO:0070167)	1/23	0.13274596816184256	0.23405210175903818	7.350524475524476	14.843046316591277	CEBPB
Positive Regulation Of DNA-binding Transcription Factor Activity (GO:0051091)	1/229	0.7588622999110607	0.7658969446379303	0.7049173414304993	0.19451132507935026	RGCC
Negative Regulation Of Epidermal Growth Factor Receptor Signaling Pathway (GO:0042059)	1/22	0.12735722358776877	0.2306198373075813	7.700778388278389	15.869451118617768	RNF126
Regulation Of Lipid Catabolic Process (GO:0050994)	1/22	0.12735722358776877	0.2306198373075813	7.700778388278389	15.869451118617768	BSCL2
Negative Regulation Of Telomere Maintenance Via Telomere Lengthening (GO:1904357)	1/22	0.12735722358776877	0.2306198373075813	7.700778388278389	15.869451118617768	HNRNPA1
Regulation Of Microtubule Depolymerization (GO:0031114)	1/22	0.12735722358776877	0.2306198373075813	7.700778388278389	15.869451118617768	TPX2
Response To Hexose (GO:0009746)	1/22	0.12735722358776877	0.2306198373075813	7.700778388278389	15.869451118617768	EIF2B3
Telomere Maintenance Via Telomere Lengthening (GO:0010833)	1/22	0.12735722358776877	0.2306198373075813	7.700778388278389	15.869451118617768	NHP2
Glial Cell Development (GO:0021782)	1/22	0.12735722358776877	0.2306198373075813	7.700778388278389	15.869451118617768	EIF2B3
mRNA Polyadenylation (GO:0006378)	1/22	0.12735722358776877	0.2306198373075813	7.700778388278389	15.869451118617768	PABPC1
Protein Insertion Into ER Membrane (GO:0045048)	1/22	0.12735722358776877	0.2306198373075813	7.700778388278389	15.869451118617768	NCLN
Positive Regulation Of Phosphorylation (GO:0042327)	1/218	0.7417536446689762	0.7503686695780235	0.7408941864587026	0.22133332616833967	RACK1
Regulation Of Inflammatory Response (GO:0050727)	1/212	0.7319179247595626	0.74127966565765	0.7620989792198323	0.23784110483341558	SMPDL3B
Cytokine-Mediated Signaling Pathway (GO:0019221)	1/212	0.7319179247595626	0.74127966565765	0.7620989792198323	0.23784110483341558	EIF5A
DNA-templated Transcription Elongation (GO:0006354)	1/21	0.1219351569557414	0.2259691951243633	8.086057692307692	17.015215272546808	GTF2F1
Negative Regulation Of Macroautophagy (GO:0016242)	1/21	0.1219351569557414	0.2259691951243633	8.086057692307692	17.015215272546808	UBQLN4
Negative Regulation Of Protein Depolymerization (GO:1901880)	1/21	0.1219351569557414	0.2259691951243633	8.086057692307692	17.015215272546808	TPX2
Acute Inflammatory Response (GO:0002526)	1/21	0.1219351569557414	0.2259691951243633	8.086057692307692	17.015215272546808	CEBPB
Regulation Of Mitochondrial Translation (GO:0070129)	1/21	0.1219351569557414	0.2259691951243633	8.086057692307692	17.015215272546808	METTL8
Organelle Fusion (GO:0048284)	1/21	0.1219351569557414	0.2259691951243633	8.086057692307692	17.015215272546808	THG1L
Regulation Of Steroid Metabolic Process (GO:0019218)	1/21	0.1219351569557414	0.2259691951243633	8.086057692307692	17.015215272546808	RORC
Translesion Synthesis (GO:0019985)	1/21	0.1219351569557414	0.2259691951243633	8.086057692307692	17.015215272546808	USP10
Hepaticobiliary System Development (GO:0061008)	1/21	0.1219351569557414	0.2259691951243633	8.086057692307692	17.015215272546808	GFER
Negative Regulation Of DNA Recombination (GO:0045910)	1/21	0.1219351569557414	0.2259691951243633	8.086057692307692	17.015215272546808	UBQLN4
Regulation Of I-kappaB kinase/NF-kappaB Signaling (GO:0043122)	1/207	0.7234373406154181	0.7343985124429244	0.780713218820015	0.25274914563318746	USP10
Inflammatory Response (GO:0006954)	1/205	0.719970822066199	0.7317323057405593	0.7884144042232277	0.25902928931531843	CEBPB
Positive Regulation Of GTPase Activity (GO:0043547)	1/201	0.7129075277366765	0.7254000661900062	0.8042788461538461	0.2721708260562969	RACK1
Positive Regulation Of Cell Motility (GO:2000147)	1/201	0.7129075277366765	0.7254000661900062	0.8042788461538461	0.2721708260562969	ELP6
Regulation Of Centrosome Cycle (GO:0046605)	1/20	0.11647956325592956	0.2215146279386783	8.511892712550607	18.300905075596	CEP131
DNA Methylation (GO:0006306)	1/20	0.11647956325592956	0.2215146279386783	8.511892712550607	18.300905075596	N6AMT1
Negative Regulation Of Myeloid Cell Differentiation (GO:0045638)	1/20	0.11647956325592956	0.2215146279386783	8.511892712550607	18.300905075596	PRMT1
Regulation Of Interleukin-4 Production (GO:0032673)	1/20	0.11647956325592956	0.2215146279386783	8.511892712550607	18.300905075596	CEBPB
Adenine Nucleotide Transport (GO:0051503)	1/20	0.11647956325592956	0.2215146279386783	8.511892712550607	18.300905075596	SLC19A1
Amyloid Fibril Formation (GO:1990000)	1/20	0.11647956325592956	0.2215146279386783	8.511892712550607	18.300905075596	HNRNPA1
Axonemal Dynein Complex Assembly (GO:0070286)	1/20	0.11647956325592956	0.2215146279386783	8.511892712550607	18.300905075596	DNAAF5
Peptidyl-Proline Modification (GO:0018208)	1/20	0.11647956325592956	0.2215146279386783	8.511892712550607	18.300905075596	NTMT1
Positive Regulation Of Epithelial Cell Apoptotic Process (GO:1904037)	1/20	0.11647956325592956	0.2215146279386783	8.511892712550607	18.300905075596	RGCC
Protein Deacylation (GO:0035601)	1/20	0.11647956325592956	0.2215146279386783	8.511892712550607	18.300905075596	ABHD17C
Cellular Response To Lipid (GO:0071396)	1/198	0.7074939520171447	0.7224234844160997	0.8165999609527528	0.28256497968310734	RORC
Regulation Of Canonical Wnt Signaling Pathway (GO:0060828)	1/194	0.7001175038934565	0.7157304529239443	0.8336239537664408	0.2971928543474164	IGFBP2
Negative Regulation Of Cell Differentiation (GO:0045596)	1/191	0.6944639409486797	0.7107850676454759	0.8468623481781377	0.30877874812207257	ANP32B
Phosphatidylglycerol Metabolic Process (GO:0046471)	1/19	0.11099023617484301	0.21578682077742917	8.985042735042734	19.751936644690662	CRLS1
Regulation Of Toll-Like Receptor Signaling Pathway (GO:0034121)	1/19	0.11099023617484301	0.21578682077742917	8.985042735042734	19.751936644690662	SMPDL3B
poly(A)+ mRNA Export From Nucleus (GO:0016973)	1/19	0.11099023617484301	0.21578682077742917	8.985042735042734	19.751936644690662	ENY2
Respiratory Chain Complex IV Assembly (GO:0008535)	1/19	0.11099023617484301	0.21578682077742917	8.985042735042734	19.751936644690662	SCO2
Positive Regulation Of Histone Methylation (GO:0031062)	1/19	0.11099023617484301	0.21578682077742917	8.985042735042734	19.751936644690662	RRP8
Postreplication Repair (GO:0006301)	1/19	0.11099023617484301	0.21578682077742917	8.985042735042734	19.751936644690662	USP10
Long-Term Memory (GO:0007616)	1/19	0.11099023617484301	0.21578682077742917	8.985042735042734	19.751936644690662	KAT2A
Purine Nucleotide Biosynthetic Process (GO:0006164)	1/19	0.11099023617484301	0.21578682077742917	8.985042735042734	19.751936644690662	MTHFD1
Purine Ribonucleotide Transport (GO:0015868)	1/19	0.11099023617484301	0.21578682077742917	8.985042735042734	19.751936644690662	SLC19A1
Negative Regulation Of RNA Splicing (GO:0033119)	1/19	0.11099023617484301	0.21578682077742917	8.985042735042734	19.751936644690662	RNPS1
Negative Regulation Of TORC1 Signaling (GO:1904262)	1/19	0.11099023617484301	0.21578682077742917	8.985042735042734	19.751936644690662	NPRL3
Regulation Of Angiogenesis (GO:0045765)	1/186	0.6848046588913296	0.7017233622286447	0.8698804573804574	0.32935557485048894	RGCC
Neuron Projection Development (GO:0031175)	1/182	0.6768589022155378	0.6943982377264233	0.8892105822354441	0.34705217138622374	PRMT1
Regulation Of Collagen Biosynthetic Process (GO:0032965)	1/18	0.10546696819296725	0.21166297072828216	9.513857466063348	21.4000663863326	RGCC
Regulation Of Dendritic Spine Development (GO:0060998)	1/18	0.10546696819296725	0.21166297072828216	9.513857466063348	21.4000663863326	LLPH
Negative Regulation Of Microtubule Depolymerization (GO:0007026)	1/18	0.10546696819296725	0.21166297072828216	9.513857466063348	21.4000663863326	TPX2
T-helper Cell Differentiation (GO:0042093)	1/18	0.10546696819296725	0.21166297072828216	9.513857466063348	21.4000663863326	RORC
Autophagy Of Nucleus (GO:0044804)	1/18	0.10546696819296725	0.21166297072828216	9.513857466063348	21.4000663863326	ATG9B
Regulation Of Nuclear Division (GO:0051783)	1/18	0.10546696819296725	0.21166297072828216	9.513857466063348	21.4000663863326	PRMT5
Oligodendrocyte Differentiation (GO:0048709)	1/18	0.10546696819296725	0.21166297072828216	9.513857466063348	21.4000663863326	EIF2B3
Cellular Response To Interferon-Beta (GO:0035458)	1/18	0.10546696819296725	0.21166297072828216	9.513857466063348	21.4000663863326	CDC34
Cellular Response To Misfolded Protein (GO:0071218)	1/18	0.10546696819296725	0.21166297072828216	9.513857466063348	21.4000663863326	RNF126
Positive Regulation Of Cyclin-Dependent Protein Kinase Activity (GO:1904031)	1/18	0.10546696819296725	0.21166297072828216	9.513857466063348	21.4000663863326	RGCC
Positive Regulation Of Dendritic Spine Development (GO:0060999)	1/18	0.10546696819296725	0.21166297072828216	9.513857466063348	21.4000663863326	LLPH
Glutamate Metabolic Process (GO:0006536)	1/18	0.10546696819296725	0.21166297072828216	9.513857466063348	21.4000663863326	ALDH18A1
Mitochondrial RNA Metabolic Process (GO:0000959)	1/18	0.10546696819296725	0.21166297072828216	9.513857466063348	21.4000663863326	MRPL12
Regulation Of DNA Damage Checkpoint (GO:2000001)	1/18	0.10546696819296725	0.21166297072828216	9.513857466063348	21.4000663863326	DDX39B
Negative Regulation Of ERBB Signaling Pathway (GO:1901185)	1/18	0.10546696819296725	0.21166297072828216	9.513857466063348	21.4000663863326	RNF126
Regulation Of Anoikis (GO:2000209)	1/18	0.10546696819296725	0.21166297072828216	9.513857466063348	21.4000663863326	MYBBP1A
Golgi Vesicle Transport (GO:0048193)	1/179	0.6707690489371494	0.6889620773870956	0.9042783059636992	0.36110580915023927	ERGIC1
Endocytosis (GO:0006897)	1/179	0.6707690489371494	0.6889620773870956	0.9042783059636992	0.36110580915023927	SNX5
Transcription By RNA Polymerase II (GO:0006366)	1/174	0.6603644439486662	0.6798787596681896	0.9305524677634505	0.3861452238672648	GTF2F1
Regulation Of Centriole Replication (GO:0046599)	1/17	0.0999095504640538	0.20868397710837133	10.108774038461538	23.285459886163455	KAT2A
Negative Regulation Of Lipid Catabolic Process (GO:0050995)	1/17	0.0999095504640538	0.20868397710837133	10.108774038461538	23.285459886163455	BSCL2
RNA-templated DNA Biosynthetic Process (GO:0006278)	1/17	0.0999095504640538	0.20868397710837133	10.108774038461538	23.285459886163455	NHP2
Regulation Of Insulin-Like Growth Factor Receptor Signaling Pathway (GO:0043567)	1/17	0.0999095504640538	0.20868397710837133	10.108774038461538	23.285459886163455	IGFBP2
Regulation Of Lymphocyte Activation (GO:0051249)	1/17	0.0999095504640538	0.20868397710837133	10.108774038461538	23.285459886163455	KAT2A
Negative Regulation Of Telomere Maintenance Via Telomerase (GO:0032211)	1/17	0.0999095504640538	0.20868397710837133	10.108774038461538	23.285459886163455	HNRNPA1
Nucleotide Biosynthetic Process (GO:0009165)	1/17	0.0999095504640538	0.20868397710837133	10.108774038461538	23.285459886163455	MTHFD1
Regulation Of Protein Neddylation (GO:2000434)	1/17	0.0999095504640538	0.20868397710837133	10.108774038461538	23.285459886163455	RPL5
Regulation Of Regulatory T Cell Differentiation (GO:0045589)	1/17	0.0999095504640538	0.20868397710837133	10.108774038461538	23.285459886163455	KAT2A
Regulation Of Telomerase RNA Localization To Cajal Body (GO:1904872)	1/17	0.0999095504640538	0.20868397710837133	10.108774038461538	23.285459886163455	NHP2
Positive Regulation Of G Protein-Coupled Receptor Signaling Pathway (GO:0045745)	1/17	0.0999095504640538	0.20868397710837133	10.108774038461538	23.285459886163455	PRMT5
Telomere Maintenance Via Telomerase (GO:0007004)	1/17	0.0999095504640538	0.20868397710837133	10.108774038461538	23.285459886163455	NHP2
Positive Regulation Of Peptidyl-Lysine Acetylation (GO:2000758)	1/17	0.0999095504640538	0.20868397710837133	10.108774038461538	23.285459886163455	MYBBP1A
Membrane Lipid Metabolic Process (GO:0006643)	1/17	0.0999095504640538	0.20868397710837133	10.108774038461538	23.285459886163455	SMPDL3B
protein-DNA Complex Disassembly (GO:0032986)	1/17	0.0999095504640538	0.20868397710837133	10.108774038461538	23.285459886163455	RPL17
Regulation Of cAMP-mediated Signaling (GO:0043949)	1/17	0.0999095504640538	0.20868397710837133	10.108774038461538	23.285459886163455	CDC34
Regulation Of Cartilage Development (GO:0061035)	1/17	0.0999095504640538	0.20868397710837133	10.108774038461538	23.285459886163455	KAT2A
Regulation Of Programmed Cell Death (GO:0043067)	1/167	0.6452460292277233	0.665887786086904	0.9699953660797034	0.42497785619581063	ANP32B
Endomembrane System Organization (GO:0010256)	1/164	0.6385634155366898	0.6597731137988812	0.9879365266635205	0.4431234074506534	REEP6
Peptidyl-Serine Modification (GO:0018209)	1/160	0.6294579974081128	0.6511376671525727	1.0129112239961298	0.4688727073584284	NTMT1
DNA Modification (GO:0006304)	1/16	0.09431777289837279	0.20537695048620677	10.78301282051282	25.459616674909984	UNG
Alternative mRNA Splicing, Via Spliceosome (GO:0000380)	1/16	0.09431777289837279	0.20537695048620677	10.78301282051282	25.459616674909984	SCNM1
Regulation Of Megakaryocyte Differentiation (GO:0045652)	1/16	0.09431777289837279	0.20537695048620677	10.78301282051282	25.459616674909984	PRMT1
Regulation Of Protein Deacetylation (GO:0090311)	1/16	0.09431777289837279	0.20537695048620677	10.78301282051282	25.459616674909984	KAT2A
Detection Of Visible Light (GO:0009584)	1/16	0.09431777289837279	0.20537695048620677	10.78301282051282	25.459616674909984	REEP6
Diol Biosynthetic Process (GO:0034312)	1/16	0.09431777289837279	0.20537695048620677	10.78301282051282	25.459616674909984	QDPR
Positive Regulation Of Extracellular Matrix Organization (GO:1903055)	1/16	0.09431777289837279	0.20537695048620677	10.78301282051282	25.459616674909984	RGCC
Sulfur Amino Acid Metabolic Process (GO:0000096)	1/16	0.09431777289837279	0.20537695048620677	10.78301282051282	25.459616674909984	MTHFD1
Positive Regulation Of Interleukin-4 Production (GO:0032753)	1/16	0.09431777289837279	0.20537695048620677	10.78301282051282	25.459616674909984	CEBPB
Glycogen Metabolic Process (GO:0005977)	1/16	0.09431777289837279	0.20537695048620677	10.78301282051282	25.459616674909984	NHLRC1
Positive Regulation Of Transcription From RNA Polymerase II Promoter In Response To Stress (GO:0036003)	1/16	0.09431777289837279	0.20537695048620677	10.78301282051282	25.459616674909984	CEBPB
Protein Localization To Centrosome (GO:0071539)	1/16	0.09431777289837279	0.20537695048620677	10.78301282051282	25.459616674909984	CEP131
Regulation Of Cell-Cell Adhesion Mediated By Cadherin (GO:2000047)	1/16	0.09431777289837279	0.20537695048620677	10.78301282051282	25.459616674909984	RGCC
Protein Autophosphorylation (GO:0046777)	1/158	0.6248200425405327	0.6471085101698026	1.025875796178344	0.4824607722955731	CAD
Negative Regulation Of Cytokine Production (GO:0001818)	1/154	0.615370104135648	0.6380801913120826	1.0528217697335345	0.5111780244815508	RGCC
Regulation Of Cellular Respiration (GO:0043457)	1/15	0.08869142414384762	0.20064994916699033	11.553571428571429	27.98959061749367	NOA1
Regulation Of Epithelial Cell Differentiation (GO:0030856)	1/15	0.08869142414384762	0.20064994916699033	11.553571428571429	27.98959061749367	CEBPB
Negative Regulation Of mRNA Processing (GO:0050686)	1/15	0.08869142414384762	0.20064994916699033	11.553571428571429	27.98959061749367	RNPS1
Regulation Of Histone Modification (GO:0031056)	1/15	0.08869142414384762	0.20064994916699033	11.553571428571429	27.98959061749367	KAT2A
Oligodendrocyte Development (GO:0014003)	1/15	0.08869142414384762	0.20064994916699033	11.553571428571429	27.98959061749367	EIF2B3
Regulation Of rRNA Processing (GO:2000232)	1/15	0.08869142414384762	0.20064994916699033	11.553571428571429	27.98959061749367	WDR75
Regulation Of Tubulin Deacetylation (GO:0090043)	1/15	0.08869142414384762	0.20064994916699033	11.553571428571429	27.98959061749367	KAT2A
Cellular Response To Sterol (GO:0036315)	1/15	0.08869142414384762	0.20064994916699033	11.553571428571429	27.98959061749367	RORC
Rescue Of Stalled Ribosome (GO:0072344)	1/15	0.08869142414384762	0.20064994916699033	11.553571428571429	27.98959061749367	USP10
Positive Regulation Of Activated T Cell Proliferation (GO:0042104)	1/15	0.08869142414384762	0.20064994916699033	11.553571428571429	27.98959061749367	IGFBP2
Positive Regulation Of Collagen Biosynthetic Process (GO:0032967)	1/15	0.08869142414384762	0.20064994916699033	11.553571428571429	27.98959061749367	RGCC
Positive Regulation Of Collagen Metabolic Process (GO:0010714)	1/15	0.08869142414384762	0.20064994916699033	11.553571428571429	27.98959061749367	RGCC
Positive Regulation Of Cyclin-Dependent Protein Serine/Threonine Kinase Activity (GO:0045737)	1/15	0.08869142414384762	0.20064994916699033	11.553571428571429	27.98959061749367	RGCC
Mitochondrial Cytochrome C Oxidase Assembly (GO:0033617)	1/15	0.08869142414384762	0.20064994916699033	11.553571428571429	27.98959061749367	SCO2
Mucosal Immune Response (GO:0002385)	1/15	0.08869142414384762	0.20064994916699033	11.553571428571429	27.98959061749367	RPL39
Nitrogen Compound Transport (GO:0071705)	1/149	0.603223912877558	0.6262312611637104	1.0885524948024947	0.5502271676346767	SCAMP4
Neuron Development (GO:0048666)	1/145	0.5932327231717599	0.6173305876733607	1.1189236111111112	0.5842666708235839	PRMT1
Epithelium Development (GO:0060429)	1/145	0.5932327231717599	0.6173305876733607	1.1189236111111112	0.5842666708235839	MTHFD1
Cellular Response To Organic Cyclic Compound (GO:0071407)	1/143	0.5881436319064725	0.6135007226233983	1.134750812567714	0.6023076762490756	RORC
DNA-templated Transcription Termination (GO:0006353)	1/14	0.08303029152172774	0.19598749028570422	12.4426775147929	30.96422238798553	PRMT5
Negative Regulation Of mRNA Splicing, Via Spliceosome (GO:0048025)	1/14	0.08303029152172774	0.19598749028570422	12.4426775147929	30.96422238798553	RNPS1
N-terminal Protein Amino Acid Acetylation (GO:0006474)	1/14	0.08303029152172774	0.19598749028570422	12.4426775147929	30.96422238798553	NAA10
Bone Morphogenesis (GO:0060349)	1/14	0.08303029152172774	0.19598749028570422	12.4426775147929	30.96422238798553	ATG9B
Positive Regulation Of DNA Damage Response, Signal Transduction By P53 Class Mediator (GO:0043517)	1/14	0.08303029152172774	0.19598749028570422	12.4426775147929	30.96422238798553	EEF1E1
Positive Regulation Of Cytoplasmic Translation (GO:2000767)	1/14	0.08303029152172774	0.19598749028570422	12.4426775147929	30.96422238798553	PABPC1
Embryonic Cranial Skeleton Morphogenesis (GO:0048701)	1/14	0.08303029152172774	0.19598749028570422	12.4426775147929	30.96422238798553	MTHFD1
Positive Regulation Of Histone Acetylation (GO:0035066)	1/14	0.08303029152172774	0.19598749028570422	12.4426775147929	30.96422238798553	MYBBP1A
Positive Regulation Of Nuclear-Transcribed mRNA Catabolic Process, Deadenylation-Dependent Decay (GO:1900153)	1/14	0.08303029152172774	0.19598749028570422	12.4426775147929	30.96422238798553	PABPC1
Positive Regulation Of Telomerase RNA Localization To Cajal Body (GO:1904874)	1/14	0.08303029152172774	0.19598749028570422	12.4426775147929	30.96422238798553	NHP2
Positive Regulation Of Transcription By RNA Polymerase III (GO:0045945)	1/14	0.08303029152172774	0.19598749028570422	12.4426775147929	30.96422238798553	MYBBP1A
Protein Localization To Microtubule Organizing Center (GO:1905508)	1/14	0.08303029152172774	0.19598749028570422	12.4426775147929	30.96422238798553	CEP131
Mitochondrial Fusion (GO:0008053)	1/14	0.08303029152172774	0.19598749028570422	12.4426775147929	30.96422238798553	THG1L
Regulation Of Autophagosome Maturation (GO:1901096)	1/14	0.08303029152172774	0.19598749028570422	12.4426775147929	30.96422238798553	UBQLN4
Regulation Of Carbohydrate Metabolic Process (GO:0006109)	1/14	0.08303029152172774	0.19598749028570422	12.4426775147929	30.96422238798553	RORC
Positive Regulation Of Response To External Stimulus (GO:0032103)	1/138	0.5751419760407301	0.6006578670641198	1.1763405390230208	0.6506790692749246	POLR3G
Regulation Of Cell Adhesion (GO:0030155)	1/137	0.5724930375896686	0.5986091665553438	1.1850254524886878	0.6609535217214166	ARHGDIG
Skeletal System Development (GO:0001501)	1/136	0.5698276628062503	0.5965383345002933	1.1938390313390312	0.6714405117238071	RPL13
Positive Regulation Of Protein Kinase Activity (GO:0045860)	1/135	0.5671457501293063	0.5944451845518963	1.2027841561423651	0.6821457474633157	TPX2
Positive Regulation Of Cellular Catabolic Process (GO:0031331)	1/132	0.5589997607577712	0.5873206171532193	1.23043893129771	0.7156309527648312	NPRL3
Negative Regulation Of Double-Strand Break Repair Via Homologous Recombination (GO:2000042)	1/13	0.077334161089257	0.191903288628897	13.479967948717949	34.503588717128885	UBQLN4
Regulation Of Exit From Mitosis (GO:0007096)	1/13	0.077334161089257	0.191903288628897	13.479967948717949	34.503588717128885	RGCC
Cellular Response To Arsenic-Containing Substance (GO:0071243)	1/13	0.077334161089257	0.191903288628897	13.479967948717949	34.503588717128885	HNRNPA1
Positive Regulation Of Endothelial Cell Apoptotic Process (GO:2000353)	1/13	0.077334161089257	0.191903288628897	13.479967948717949	34.503588717128885	RGCC
Spliceosomal tri-snRNP Complex Assembly (GO:0000244)	1/13	0.077334161089257	0.191903288628897	13.479967948717949	34.503588717128885	LSM2
Striated Muscle Tissue Development (GO:0014706)	1/13	0.077334161089257	0.191903288628897	13.479967948717949	34.503588717128885	PRMT1
Suppression Of Viral Release By Host (GO:0044790)	1/13	0.077334161089257	0.191903288628897	13.479967948717949	34.503588717128885	TRIM28
Facultative Heterochromatin Formation (GO:0140718)	1/13	0.077334161089257	0.191903288628897	13.479967948717949	34.503588717128885	RRP8
tRNA 5'-End Processing (GO:0099116)	1/13	0.077334161089257	0.191903288628897	13.479967948717949	34.503588717128885	RPP14
tRNA Wobble Base Modification (GO:0002097)	1/13	0.077334161089257	0.191903288628897	13.479967948717949	34.503588717128885	ELP6
tRNA Wobble Uridine Modification (GO:0002098)	1/13	0.077334161089257	0.191903288628897	13.479967948717949	34.503588717128885	ELP6
Positive Regulation Of Mitochondrial Translation (GO:0070131)	1/13	0.077334161089257	0.191903288628897	13.479967948717949	34.503588717128885	METTL8
Positive Regulation Of Protein Deacetylation (GO:0090312)	1/13	0.077334161089257	0.191903288628897	13.479967948717949	34.503588717128885	RRP8
Protein Localization To Phagophore Assembly Site (GO:0034497)	1/13	0.077334161089257	0.191903288628897	13.479967948717949	34.503588717128885	ATG9B
Regulation Of DNA Methylation-Dependent Heterochromatin Formation (GO:0090308)	1/13	0.077334161089257	0.191903288628897	13.479967948717949	34.503588717128885	TRIM28
Negative Regulation Of Wnt Signaling Pathway (GO:0030178)	1/129	0.5507012165460957	0.5793004343135862	1.2593900240384615	0.7513053317559475	IGFBP2
Plasma Membrane Bounded Cell Projection Organization (GO:0120036)	1/126	0.542247274690105	0.5710971901512473	1.2897307692307691	0.7893579920722262	PRMT1
Negative Regulation Of Response To External Stimulus (GO:0032102)	1/125	0.5393942622395471	0.5687801481969075	1.3001705955334988	0.8026063673988685	SMPDL3B
Protein Localization To Organelle (GO:0033365)	1/124	0.5365235535984344	0.5664388062839228	1.3107801751094434	0.8161504803550796	IPO4
Protein Targeting (GO:0006605)	1/121	0.5278041541521704	0.557909488187549	1.3436698717948719	0.8586453370104373	TIMM10
Negative Regulation Of Gluconeogenesis (GO:0045721)	1/12	0.07160281756678402	0.1856132562519907	14.705856643356643	38.773768306196644	KAT2A
N-terminal Protein Amino Acid Modification (GO:0031365)	1/12	0.07160281756678402	0.1856132562519907	14.705856643356643	38.773768306196644	NAA10
Negative Regulation Of Toll-Like Receptor Signaling Pathway (GO:0034122)	1/12	0.07160281756678402	0.1856132562519907	14.705856643356643	38.773768306196644	SMPDL3B
Negative Regulation Of Translational Initiation (GO:0045947)	1/12	0.07160281756678402	0.1856132562519907	14.705856643356643	38.773768306196644	EIF4EBP1
Aspartate Family Amino Acid Metabolic Process (GO:0009066)	1/12	0.07160281756678402	0.1856132562519907	14.705856643356643	38.773768306196644	MTHFD1
Regulation Of Nuclear-Transcribed mRNA poly(A) Tail Shortening (GO:0060211)	1/12	0.07160281756678402	0.1856132562519907	14.705856643356643	38.773768306196644	PABPC1
Positive Regulation Of Histone Deacetylation (GO:0031065)	1/12	0.07160281756678402	0.1856132562519907	14.705856643356643	38.773768306196644	RRP8
tRNA Aminoacylation (GO:0043039)	1/12	0.07160281756678402	0.1856132562519907	14.705856643356643	38.773768306196644	RARS2
Positive Regulation Of Nuclear-Transcribed mRNA poly(A) Tail Shortening (GO:0060213)	1/12	0.07160281756678402	0.1856132562519907	14.705856643356643	38.773768306196644	PABPC1
Pyrimidine Deoxyribonucleotide Catabolic Process (GO:0009223)	1/12	0.07160281756678402	0.1856132562519907	14.705856643356643	38.773768306196644	UNG
Defense Response To Symbiont (GO:0140546)	1/111	0.49754334982439713	0.5278444064519487	1.4662587412587413	1.0235550383730052	G3BP1
Positive Regulation Of Defense Response (GO:0031349)	1/110	0.4944131127519414	0.5251631965938305	1.4797547635850388	1.0423153583678224	POLR3G
Negative Regulation Of Immune Effector Process (GO:0002698)	1/11	0.0658360444262462	0.17808445557534297	16.176923076923078	44.01073961312708	RPS19
Adipose Tissue Development (GO:0060612)	1/11	0.0658360444262462	0.17808445557534297	16.176923076923078	44.01073961312708	RORC
Nuclear Body Organization (GO:0030575)	1/11	0.0658360444262462	0.17808445557534297	16.176923076923078	44.01073961312708	SERBP1
Base-Excision Repair, AP Site Formation (GO:0006285)	1/11	0.0658360444262462	0.17808445557534297	16.176923076923078	44.01073961312708	UNG
Renal Filtration (GO:0097205)	1/11	0.0658360444262462	0.17808445557534297	16.176923076923078	44.01073961312708	XPNPEP3
Positive Regulation Of Cellular Response To Insulin Stimulus (GO:1900078)	1/11	0.0658360444262462	0.17808445557534297	16.176923076923078	44.01073961312708	SNX5
tRNA 5'-Leader Removal (GO:0001682)	1/11	0.0658360444262462	0.17808445557534297	16.176923076923078	44.01073961312708	RPP14
Glutamine Metabolic Process (GO:0006541)	1/11	0.0658360444262462	0.17808445557534297	16.176923076923078	44.01073961312708	CAD
Lipid Droplet Formation (GO:0140042)	1/11	0.0658360444262462	0.17808445557534297	16.176923076923078	44.01073961312708	BSCL2
Mitochondrion Distribution (GO:0048311)	1/11	0.0658360444262462	0.17808445557534297	16.176923076923078	44.01073961312708	MSTO1
Golgi Organization (GO:0007030)	1/108	0.4880942975295876	0.5190844116584503	1.507503594536305	1.0812519168429284	PRMT5
Positive Regulation Of Cell Cycle Process (GO:0090068)	1/108	0.4880942975295876	0.5190844116584503	1.507503594536305	1.0812519168429284	RGCC
Positive Regulation Of Protein Serine/Threonine Kinase Activity (GO:0071902)	1/108	0.4880942975295876	0.5190844116584503	1.507503594536305	1.0812519168429284	RGCC
Antigen Receptor-Mediated Signaling Pathway (GO:0050851)	1/107	0.4849054791256374	0.5175890592137625	1.5217706821480406	1.1014595910992544	EIF2B3
Protein Processing (GO:0016485)	1/107	0.4849054791256374	0.5175890592137625	1.5217706821480406	1.1014595910992544	XPNPEP3
Regulation Of Protein-Containing Complex Assembly (GO:0043254)	1/106	0.48169689210510275	0.5154275098569343	1.536309523809524	1.1221822624072244	NCLN
Small GTPase Mediated Signal Transduction (GO:0007264)	1/106	0.48169689210510275	0.5154275098569343	1.536309523809524	1.1221822624072244	G3BP1
Negative Regulation Of Canonical Wnt Signaling Pathway (GO:0090090)	1/106	0.48169689210510275	0.5154275098569343	1.536309523809524	1.1221822624072244	IGFBP2
Cellular Response To Salt (GO:1902075)	1/105	0.4784684146728656	0.5138668177312774	1.5511279585798816	1.143437364607961	HNRNPA1
Response To Endoplasmic Reticulum Stress (GO:0034976)	1/104	0.4752199239559004	0.5116397450748941	1.5662341299477223	1.1652430844404698	CEBPB
Endoplasmic Reticulum To Golgi Vesicle-Mediated Transport (GO:0006888)	1/104	0.4752199239559004	0.5116397450748941	1.5662341299477223	1.1652430844404698	ERGIC1
Regulation Of JNK Cascade (GO:0046328)	1/103	0.4719512966186014	0.5093799000679081	1.5816365007541477	1.1876183993255676	PRMT1
Regulation Of G1/S Transition Of Mitotic Cell Cycle (GO:2000045)	1/102	0.4686624083062308	0.5064577638147978	1.5973438690022848	1.2105831214457046	RGCC
Mitotic Sister Chromatid Segregation (GO:0000070)	1/101	0.46535313405802736	0.5035063102665116	1.6133653846153846	1.2341579413407127	TPX2
Regulation Of Proteasomal Ubiquitin-Dependent Protein Catabolic Process (GO:0032434)	1/100	0.4620233482686609	0.5005252939577159	1.6297105672105672	1.2583644758417443	UBQLN4
CRD-mediated mRNA Stabilization (GO:0070934)	1/10	0.06003362379564691	0.1697704101493781	17.974893162393162	50.56068680818857	PABPC1
L-serine Metabolic Process (GO:0006563)	1/10	0.06003362379564691	0.1697704101493781	17.974893162393162	50.56068680818857	SHMT1
TORC1 Signaling (GO:0038202)	1/10	0.06003362379564691	0.1697704101493781	17.974893162393162	50.56068680818857	NPRL3
Acute-Phase Response (GO:0006953)	1/10	0.06003362379564691	0.1697704101493781	17.974893162393162	50.56068680818857	CEBPB
Aromatic Amino Acid Family Catabolic Process (GO:0009074)	1/10	0.06003362379564691	0.1697704101493781	17.974893162393162	50.56068680818857	QDPR
Regulation Of Nuclear-Transcribed mRNA Catabolic Process, Nonsense-Mediated Decay (GO:2000622)	1/10	0.06003362379564691	0.1697704101493781	17.974893162393162	50.56068680818857	PABPC1
Outer Dynein Arm Assembly (GO:0036158)	1/10	0.06003362379564691	0.1697704101493781	17.974893162393162	50.56068680818857	DNAAF5
Response To Sterol (GO:0036314)	1/10	0.06003362379564691	0.1697704101493781	17.974893162393162	50.56068680818857	RORC
Detection Of Light Stimulus Involved In Sensory Perception (GO:0050962)	1/10	0.06003362379564691	0.1697704101493781	17.974893162393162	50.56068680818857	REEP6
Detection Of Light Stimulus Involved In Visual Perception (GO:0050908)	1/10	0.06003362379564691	0.1697704101493781	17.974893162393162	50.56068680818857	REEP6
Positive Regulation Of Circadian Rhythm (GO:0042753)	1/10	0.06003362379564691	0.1697704101493781	17.974893162393162	50.56068680818857	RORC
Serine Family Amino Acid Biosynthetic Process (GO:0009070)	1/10	0.06003362379564691	0.1697704101493781	17.974893162393162	50.56068680818857	MTHFD1
Small Nucleolar Ribonucleoprotein Complex Assembly (GO:0000491)	1/10	0.06003362379564691	0.1697704101493781	17.974893162393162	50.56068680818857	NUFIP1
Erythrocyte Development (GO:0048821)	1/10	0.06003362379564691	0.1697704101493781	17.974893162393162	50.56068680818857	HEATR3
Positive Regulation Of Insulin Receptor Signaling Pathway (GO:0046628)	1/10	0.06003362379564691	0.1697704101493781	17.974893162393162	50.56068680818857	SNX5
Glutamine Family Amino Acid Biosynthetic Process (GO:0009084)	1/10	0.06003362379564691	0.1697704101493781	17.974893162393162	50.56068680818857	ALDH18A1
Lipoprotein Catabolic Process (GO:0042159)	1/10	0.06003362379564691	0.1697704101493781	17.974893162393162	50.56068680818857	ABHD17C
Mitochondrial Transcription (GO:0006390)	1/10	0.06003362379564691	0.1697704101493781	17.974893162393162	50.56068680818857	MRPL12
Regulation Of B Cell Apoptotic Process (GO:0002902)	1/10	0.06003362379564691	0.1697704101493781	17.974893162393162	50.56068680818857	NOC2L
Regulation Of RNA Export From Nucleus (GO:0046831)	1/10	0.06003362379564691	0.1697704101493781	17.974893162393162	50.56068680818857	NSUN2
Negative Regulation Of Cell Cycle Phase Transition (GO:1901988)	1/10	0.06003362379564691	0.1697704101493781	17.974893162393162	50.56068680818857	RGCC
