# Supplementary material for: The 24-hour molecular landscape after exercise in humans reveals MYC is sufficient for muscle growth
Source: EMBO Rep. 2024 Oct 31;25(12):5810–37. doi: 10.1038/s44319-024-00299-z (PMC11624283; doi:10.1038/s44319-024-00299-z)
Supplement: Supplementary file 12 — Appendix and EV Figure Source Data [file 44319_2024_299_MOESM12_ESM.zip › EMBOR-2024-59454V1_SourceData_Figure_EV_5/EV5D/Source_data_Figure_EV5D.xlsx]

## Sheet: Legend
Source data for Figure EV5D
Pathway analysis GO: Biological processes on overlapping genes

## Sheet: EV Table 16
Upregulated GO Biological Processes from Overlapping DEGs Human v Myc Mouse Plantaris
Overlap
Term	Overlap	P-value	Adjusted P-value	Odds Ratio	Combined Score	Genes
Ribosome Biogenesis (GO:0042254)	31/151	6.095876935238047E-33	5.218070656563768E-30	33.805787037037035	2507.635374889149	LTV1;NIP7;HEATR1;NOLC1;NAT10;RPF2;WDR46;WDR43;TMA16;NOB1;PES1;RRS1;RRP12;NOP56;WDR36;NOP58;NPM1;NOP16;UTP4;WDR74;DDX31;DDX54;URB2;EIF2S1;UTP18;GTPBP4;BYSL;BOP1;DKC1;GRWD1;MRTO4
Positive Regulation Of Protein Localization To Chromosome, Telomeric Region (GO:1904816)	8/11	9.944246091215736E-15	2.1280686635201676E-12	290.0763358778626	9352.578069812142	CCT3;CCT6A;DKC1;CCT8;CCT7;CCT5;CCT4;GNL3
Positive Regulation Of Protein Localization To Nucleus (GO:1900182)	9/64	9.890141609610423E-9	4.979977186956777E-7	17.87160839160839	329.404613590254	CCT3;CCT6A;CCT2;DKC1;CCT8;CCT7;CCT5;CCT4;ZPR1
Protein Stabilization (GO:0050821)	10/180	9.65662870745334E-6	2.9521693477071645E-4	6.421796625626995	74.15804669198485	CCT6A;CCT3;CCT2;TAF9;CCT8;CCT7;GTPBP4;CCT5;HSPD1;CCT4
RNA Modification (GO:0009451)	5/48	9.588583787997427E-5	0.002279952145146055	12.330787920860812	114.08879352282675	PUS3;METTL1;WDR4;NAT10;HNRNPAB
Mitochondrial RNA 3'-End Processing (GO:0000965)	2/5	9.086191045393133E-4	0.01620370736428442	69.34306569343066	485.65002551729356	TRMT10C;TRNT1
Mitochondrial tRNA Processing (GO:0090646)	2/5	9.086191045393133E-4	0.01620370736428442	69.34306569343066	485.65002551729356	TRMT10C;TRNT1
protein-RNA Complex Assembly (GO:0022618)	9/141	8.97061443638317E-6	2.84401702131259E-4	7.406118881118881	86.07062817241852	BOP1;SNRPD1;PPAN;RRS1;BRIX1;SNRPF;RPF2;SNRPB;EIF3B
Peptidyl-Proline Modification (GO:0018208)	3/20	8.910294927440582E-4	0.01620370736428442	18.472318339100347	129.7335490738926	PPIF;PPIA;PPID
Chaperone-Mediated Protein Complex Assembly (GO:0051131)	3/20	8.910294927440582E-4	0.01620370736428442	18.472318339100347	129.7335490738926	CCT2;PSMG1;HSPD1
Positive Regulation Of Telomere Maintenance Via Telomerase (GO:0032212)	7/29	8.800952762256571E-9	4.7085097278072656E-7	34.30337465564738	636.2729152365033	CCT3;CCT6A;CCT2;CCT8;CCT7;CCT5;CCT4
Regulation Of Signal Transduction By P53 Class Mediator (GO:1901796)	4/44	8.382459153493273E-4	0.01620370736428442	10.528148148148148	74.58349706158218	BOP1;RRS1;URB2;RPF2
Regulation Of Establishment Of Protein Localization To Telomere (GO:0070203)	7/10	7.884003404321176E-13	7.498563237887696E-11	251.8939393939394	7019.974359055902	CCT3;CCT6A;DKC1;CCT8;CCT7;CCT5;CCT4
Regulation Of Protein Localization To Cajal Body (GO:1904869)	7/10	7.884003404321176E-13	7.498563237887696E-11	251.8939393939394	7019.974359055902	CCT3;CCT6A;DKC1;CCT8;CCT7;CCT5;CCT4
Positive Regulation Of Protein Localization To Cajal Body (GO:1904871)	7/10	7.884003404321176E-13	7.498563237887696E-11	251.8939393939394	7019.974359055902	CCT3;CCT6A;DKC1;CCT8;CCT7;CCT5;CCT4
tRNA Processing (GO:0008033)	6/48	6.403142942241206E-6	2.108111676368643E-4	15.264232008592911	182.54070108071556	PUS3;TRMT10C;METTL1;RTCB;WDR4;TRNT1
U2-type Prespliceosome Assembly (GO:1903241)	4/23	6.397238988892101E-5	0.0015645818784261823	22.197270955165692	214.36035471303748	SNRPD1;SNRPA1;SNRPF;SNRPB
rRNA Processing (GO:0006364)	14/99	5.967237944697237E-13	7.498563237887696E-11	18.668423529411765	525.4661291437179	NOP56;WDR36;NOP58;UTP4;MAK16;WDR74;NOLC1;NAT10;DDX54;NOB1;DKC1;PES1;MRTO4;RRP12
Establishment Of Protein Localization To Mitochondrion (GO:0072655)	5/42	4.989953518825282E-5	0.0012562941800336592	14.336425978217022	142.00945132871402	CHCHD4;TOMM40;TIMM9;TOMM5;HSPD1
Maturation Of SSU-rRNA (GO:0030490)	7/36	4.449389796321161E-8	1.9043388328254567E-6	26.010449320794148	440.3026435230494	NOB1;UTP4;HEATR1;NAT10;NOL10;WDR46;WDR43
RNA Processing (GO:0006396)	9/172	4.3739367467340725E-5	0.0011345726833952624	5.984426616328457	60.0672578918896	RBM8A;SNRPD1;DKC1;SRSF2;DDX54;SNRPA1;SNRPF;SNRPB;HNRNPA0
tRNA Modification (GO:0006400)	6/66	4.111812442493329E-5	0.0010999098283669656	10.67142857142857	107.77141397026477	PUS3;METTL1;PUS1;WDR4;THUMPD3;TRMT61A
Protein Peptidyl-Prolyl Isomerization (GO:0000413)	3/15	3.684268788208874E-4	0.007334265308620456	26.178308823529413	206.97273307541178	PPIF;PPIA;PPID
Ribosomal Large Subunit Assembly (GO:0000027)	4/20	3.5798778722733146E-5	9.885082124728895E-4	26.364814814814814	269.9123432278613	PPAN;RRS1;BRIX1;RPF2
Maturation Of LSU-rRNA (GO:0000470)	4/20	3.5798778722733146E-5	9.885082124728895E-4	26.364814814814814	269.9123432278613	NIFK;PES1;MAK16;RPF2
Ribonucleoprotein Complex Biogenesis (GO:0022613)	25/116	3.454025212594631E-27	1.4783227909905022E-24	34.12859070753807	2079.4638107624987	LTV1;NIP7;HEATR1;NAT10;RPF2;WDR46;WDR43;TMA16;PES1;RRS1;NOP56;WDR36;NOP58;NPM1;NOP16;UTP4;WDR74;DDX31;URB2;UTP18;GTPBP4;BYSL;BOP1;GRWD1;MRTO4
Maturation Of LSU-rRNA From Tricistronic rRNA Transcript (SSU-rRNA, 5.8S rRNA, LSU-rRNA) (GO:0000463)	3/14	2.968353879573462E-4	0.006049787906940198	28.560160427807485	231.97512844768957	NIFK;PES1;RPF2
RNA Splicing (GO:0008380)	6/94	2.954622146593528E-4	0.006049787906940198	7.26161995898838	59.01496464232097	RBM8A;SNRPD1;SRSF2;SNRPA1;SNRPF;SNRPB
Maturation Of SSU-rRNA From Tricistronic rRNA Transcript (SSU-rRNA, 5.8S rRNA, LSU-rRNA) (GO:0000462)	6/29	2.881417618498238E-7	1.0277056172643714E-5	27.911082052958484	420.3356833026069	UTP4;HEATR1;RRS1;NOL10;WDR46;WDR43
Positive Regulation Of Establishment Of Protein Localization To Telomere (GO:1904851)	7/9	2.384265824587309E-13	4.081863091693473E-11	377.86742424242425	10982.608979157207	CCT3;CCT6A;DKC1;CCT8;CCT7;CCT5;CCT4
tRNA Methylation (GO:0030488)	5/36	2.3166082685795122E-5	6.837988544496767E-4	17.118440057775636	182.70205170883503	TRMT10C;METTL1;WDR4;THUMPD3;TRMT61A
Ribosome Assembly (GO:0042255)	7/45	2.2499328049151992E-7	8.373662960901785E-6	19.837519936204146	303.65679192457554	NPM1;C1QBP;PPAN;RRS1;BRIX1;RPF2;EIF2S1
Positive Regulation Of Telomerase RNA Localization To Cajal Body (GO:1904874)	7/14	2.1834762100146168E-11	1.5575463631437599E-9	107.92424242424242	2649.272264593438	CCT3;CCT6A;DKC1;CCT8;CCT7;CCT5;CCT4
Protein Targeting To Mitochondrion (GO:0006626)	5/56	2.0107877771169204E-4	0.00430308584303021	10.390693590869184	88.44364907521654	CHCHD4;TOMM40;TIMM9;TOMM5;HSPD1
RNA Methylation (GO:0001510)	7/61	1.9021418390670943E-6	6.512933656965731E-5	13.94402356902357	183.67806910409735	TRMT10C;SNRPD1;METTL1;THUMPD3;SNRPF;TRMT61A;SNRPB
Positive Regulation Of Transcription By RNA Polymerase I (GO:0045943)	4/30	1.8787353484518832E-4	0.0041235832263456715	16.213105413105414	139.10425349423767	NCL;HEATR1;DDX21;WDR43
Positive Regulation Of Telomere Maintenance Via Telomere Lengthening (GO:1904358)	7/32	1.8526889300919948E-8	8.346851179782882E-7	30.18060606060606	537.336798544398	CCT3;CCT6A;CCT2;CCT8;CCT7;CCT5;CCT4
mRNA Processing (GO:0006397)	9/206	1.7437461147144225E-4	0.003928017563672489	4.93963295587661	42.74908837789097	LSM7;RBM8A;SNRPD1;CPSF3;SRSF2;SNRPA1;SNRPF;SNRPB;HNRNPA0
Regulation Of Telomere Maintenance Via Telomerase (GO:0032210)	8/48	1.684533443398973E-8	8.010892375275115E-7	21.699236641221376	388.3988052095131	CCT3;CCT6A;CCT2;NAT10;CCT8;CCT7;CCT5;CCT4
Ribosomal Large Subunit Biogenesis (GO:0042273)	13/52	1.6546872367619683E-15	4.72137424889415E-13	37.6031746031746	1279.830229007476	NPM1;NOP16;NIP7;MAK16;PPAN;WDR74;RPF2;GTPBP4;TMA16;PES1;MRTO4;RRS1;BRIX1
Ribosomal Small Subunit Biogenesis (GO:0042274)	12/81	1.6315202532189137E-11	1.2696193970503546E-9	19.42348510783978	482.4584659820827	LTV1;NOP56;WDR36;NOP58;NPM1;NOB1;UTP4;HEATR1;NAT10;WDR46;UTP18;WDR43
rRNA Metabolic Process (GO:0016072)	13/85	1.4699892793441628E-12	1.2583108231186034E-10	20.321097883597883	553.663877964766	NOP56;WDR36;NOP58;NIFK;WDR74;DDX54;NOLC1;BYSL;NOB1;DKC1;PES1;MRTO4;RRP12
ncRNA Processing (GO:0034470)	12/97	1.4424770295383083E-10	8.231735581898614E-9	15.74951366373321	356.8759337406552	NOP56;WDR36;NOP58;NOB1;DKC1;PES1;MRTO4;WDR74;NOLC1;DDX54;RRP12;BYSL
mRNA Modification (GO:0016556)	6/26	1.4301899913886021E-7	5.564739239221106E-6	32.10451127819549	505.9763552214751	PUS3;TRMT10C;DKC1;PUS1;HNRNPAB;TRMT61A
Mitochondrial Transport (GO:0006839)	5/51	1.285270194398076E-4	0.002973489963256089	11.524172615184945	103.24934262609654	TOMM40;TIMM9;PPIF;SLC25A5;TOMM5
Regulation Of Telomerase RNA Localization To Cajal Body (GO:1904872)	7/17	1.2078003456463563E-10	7.384836399094865E-9	75.5310606060606	1724.906616743103	CCT3;CCT6A;DKC1;CCT8;CCT7;CCT5;CCT4
Positive Regulation Of Establishment Of Protein Localization (GO:1904951)	7/17	1.2078003456463563E-10	7.384836399094865E-9	75.5310606060606	1724.906616743103	CCT3;CCT6A;DKC1;CCT8;CCT7;CCT5;CCT4
Positive Regulation Of DNA Biosynthetic Process (GO:2000573)	8/61	1.1830691110442238E-7	4.8224150431135975E-6	16.361803255077056	260.9704943622997	CCT3;CCT6A;CCT2;DKC1;CCT8;CCT7;CCT5;CCT4
Regulation Of DNA-templated Transcription (GO:0006355)	7/1526	0.9936301918902878	0.9936301918902878	0.4445608155285575	0.002840824477536834	NPM1;SET;UTP4;TAF9;MAFK;HNRNPAB;TAF5L
Protein Modification Process (GO:0036211)	2/630	0.985695020823503	0.9868478804969809	0.3167278813519922	0.004563504547908146	CDK4;TAF9
Negative Regulation Of Nucleic Acid-Templated Transcription (GO:1903507)	1/384	0.9771179317862861	0.9794062641792283	0.26242100881674046	0.00607450213283549	SET
Vesicle-Mediated Transport (GO:0016192)	1/361	0.9712251438555477	0.9746409415478885	0.2796497584541063	0.00816492547936297	JAGN1
Negative Regulation Of DNA-templated Transcription (GO:0045892)	4/840	0.9653030466404956	0.9698349858266013	0.4755272018429913	0.016792381940639308	SET;C1QBP;MAFK;PPID
Nervous System Development (GO:0007399)	1/326	0.9592485467898562	0.9648845547028402	0.310546265328874	0.0129202974925112	APEX1
Positive Regulation Of Protein Phosphorylation (GO:0001934)	1/314	0.9540936343807037	0.9608284129763323	0.3227300087975182	0.015166200761028809	PPIA
Cellular Response To Oxygen-Containing Compound (GO:1901701)	1/307	0.9507928363291462	0.9586321176651934	0.33027848820687694	0.016665547960474075	PPIF
Negative Regulation Of Transcription By RNA Polymerase II (GO:0000122)	3/623	0.9434474336555195	0.9523478811428359	0.48504506641366224	0.02823671903686673	C1QBP;MAFK;PPID
Protein Transport (GO:0015031)	1/279	0.9350617508993683	0.9449974719833049	0.36427379835262225	0.02445832932278021	NPM1
Protein Phosphorylation (GO:0006468)	2/448	0.933495689421967	0.9445299174293188	0.45193283362246733	0.031101535697152956	CDK4;TAF9
Positive Regulation Of Macromolecule Metabolic Process (GO:0010604)	1/275	0.932439727103913	0.9445299174293188	0.3696974505448006	0.025860619619707592	ZPR1
Regulation Of Transcription By RNA Polymerase II (GO:0006357)	11/1569	0.9032474470169813	0.9160898277802559	0.700241696084724	0.07125570946764352	NPM1;CDK4;C1QBP;APEX1;TAF9;DDX21;MAFK;AATF;PPRC1;PPID;TAF5L
Supramolecular Fiber Organization (GO:0097435)	1/232	0.8966797359259112	0.9105075373102967	0.4398644833427442	0.04797008972753852	RUFY3
Phosphorylation (GO:0016310)	2/387	0.8916523309473842	0.9064779041460344	0.5258507915442222	0.060304035504570384	CDK4;TAF9
Positive Regulation Of MAPK Cascade (GO:0043410)	1/218	0.8813869970494075	0.8971073358790639	0.4687103452881854	0.0591786554250903	PPIA
Regulation Of I-kappaB kinase/NF-kappaB Signaling (GO:0043122)	1/205	0.8651831837996401	0.8816628634910617	0.49904092071611256	0.07226812251829082	DDX21
Negative Regulation Of Intracellular Signal Transduction (GO:1902532)	1/197	0.8541382891584548	0.8714450244572555	0.5197057083703046	0.08193792829000376	PPIF
Positive Regulation Of Phosphorylation (GO:0042327)	1/196	0.8526959801093998	0.871011645553277	0.5224080267558529	0.08324687230718338	PPIA
Positive Regulation Of Transcription By RNA Polymerase II (GO:0045944)	5/745	0.852414281352604	0.871011645553277	0.6813735377168213	0.10880351484442904	NPM1;APEX1;TAF9;DDX21;PPRC1
Positive Regulation Of Protein Modification Process (GO:0031401)	1/194	0.8497687487081073	0.8700981446102151	0.5278966734249455	0.08593684154087547	PPIA
Negative Regulation Of Multicellular Organismal Process (GO:0051241)	1/182	0.830952381384052	0.8518505849877228	0.5633757706781968	0.10432749621879084	PGAM5
Endomembrane System Organization (GO:0010256)	1/177	0.8224380519525569	0.8441330605172527	0.579586627140975	0.113298820252199	JAGN1
Protein Localization To Membrane (GO:0072657)	1/174	0.8171264933194432	0.8396882092214206	0.5897629220072045	0.11910932742195818	PIGW
Regulation Of GTPase Activity (GO:0043087)	1/174	0.8171264933194432	0.8396882092214206	0.5897629220072045	0.11910932742195818	RCC2
Cellular Response To Lipid (GO:0071396)	1/172	0.8134981194674131	0.8379715887654702	0.59674548690567	0.12317522892609498	ATP1A1
Cytokine-Mediated Signaling Pathway (GO:0019221)	1/172	0.8134981194674131	0.8379715887654702	0.59674548690567	0.12317522892609498	JAGN1
Inflammatory Response (GO:0006954)	1/172	0.8134981194674131	0.8379715887654702	0.59674548690567	0.12317522892609498	HNRNPA0
Regulation Of Angiogenesis (GO:0045765)	1/170	0.8097982827545122	0.8371827657462105	0.6038933196123831	0.1274034315919006	ANGPTL4
Regulation Of MAPK Cascade (GO:0043408)	1/168	0.8060255860240999	0.8342900866222849	0.6112123578929098	0.1318017060493755	PPIA
Regulation Of Signal Transduction (GO:0009966)	1/167	0.8041114711451042	0.8333164882569117	0.6149380129212502	0.1340671705719871	PPIA
Chemical Synaptic Transmission (GO:0007268)	1/166	0.8021786051151618	0.8323210739134285	0.6187088274044796	0.13637827226072172	APEX1
Negative Regulation Of Cellular Process (GO:0048523)	3/440	0.802108503046185	0.8323210739134285	0.6974020729573294	0.15378510027722261	NPM1;GTPBP4;NME1
Negative Regulation Of Macromolecule Metabolic Process (GO:0010605)	1/164	0.7982558881383446	0.8302637184039161	0.626389259358051	0.1411418307940496	SLC7A5
Positive Regulation Of Multicellular Organismal Process (GO:0051240)	2/298	0.7865269184219915	0.8190596620063562	0.6883507595186428	0.16529251935982545	C1QBP;APEX1
Positive Regulation Of I-kappaB kinase/NF-kappaB Signaling (GO:0043123)	1/158	0.7860183768721566	0.8190596620063562	0.6506046339887381	0.15664940009123196	DDX21
Defense Response To Virus (GO:0051607)	1/152	0.773044208407574	0.8069827346303456	0.6767444092523275	0.17420689705828568	DDX56
Negative Regulation Of Gene Expression (GO:0010629)	2/287	0.7686560405180608	0.803381649186154	0.7154821359969267	0.18825171471655766	SLC7A5;NCL
Neuron Projection Development (GO:0031175)	1/148	0.7639638842527892	0.7994536490469285	0.6953564034309376	0.18721411637632304	ZPR1
Regulation Of Neuron Projection Development (GO:0010975)	1/138	0.7396542865136533	0.7749621410718325	0.7466412779011954	0.22516638892529245	RUFY3
Negative Regulation Of Cell Migration (GO:0030336)	1/138	0.7396542865136533	0.7749621410718325	0.7466412779011954	0.22516638892529245	GTPBP4
Cellular Response To Growth Factor Stimulus (GO:0071363)	1/137	0.7370906812990861	0.7741713168000216	0.7521845694799659	0.22944965552191554	ZPR1
Negative Regulation Of Protein Phosphorylation (GO:0001933)	1/135	0.7318880464271028	0.7696513117218674	0.7635193597231235	0.23831555597728218	PPIA
Ras Protein Signal Transduction (GO:0007265)	1/133	0.7265832125078171	0.7650125829110596	0.775197628458498	0.24759987729416877	KPNB1
Regulation Of Nucleic Acid-Templated Transcription (GO:1903506)	3/380	0.7146803539955442	0.7534068756406229	0.8119051334061476	0.27273508602460916	UTP4;TAF9;TAF5L
Positive Regulation Of Gene Expression (GO:0010628)	3/380	0.7146803539955442	0.7534068756406229	0.8119051334061476	0.27273508602460916	NPM1;NAT10;ZPR1
Protein Localization To Cell Periphery (GO:1990778)	1/128	0.7128608351245989	0.7533442899588353	0.8060025105557458	0.272806911921509	PIGW
Nitrogen Compound Transport (GO:0071705)	1/127	0.7100353964363666	0.7512859077250059	0.8124568668046929	0.2782180999925791	SLC7A5
Actin Filament Organization (GO:0007015)	1/126	0.7071823573105974	0.7491931904181577	0.8190144927536231	0.28376126101511895	RUFY3
Regulation Of Cold-Induced Thermogenesis (GO:0120161)	1/125	0.704301450091404	0.747065726491006	0.8256778868630201	0.28944040755389516	PGAM5
Brain Development (GO:0007420)	1/125	0.704301450091404	0.747065726491006	0.8256778868630201	0.28944040755389516	APEX1
Cellular Response To Organic Cyclic Compound (GO:0071407)	1/124	0.7013924046315844	0.745828445173461	0.8324496288441146	0.2952597026612528	ATP1A1
Regulation Of Cell Adhesion (GO:0030155)	1/124	0.7013924046315844	0.745828445173461	0.8324496288441146	0.2952597026612528	C1QBP
Response To Lipopolysaccharide (GO:0032496)	1/122	0.6954888049169842	0.7413927982676694	0.8463289016648701	0.30733618558451736	HNRNPA0
Protein Localization To Plasma Membrane (GO:0072659)	1/122	0.6954888049169842	0.7413927982676694	0.8463289016648701	0.30733618558451736	PIGW
Organelle Organization (GO:0006996)	3/367	0.6922787902376045	0.7398135386309481	0.8416895604395604	0.30954524765975516	JAGN1;PPIA;PPID
Negative Regulation Of Protein Metabolic Process (GO:0051248)	1/120	0.6894693439414222	0.7377321980173218	0.8606747046644745	0.320027295351519	NCL
Anterograde Trans-Synaptic Signaling (GO:0098916)	1/119	0.6864154618512227	0.7353837738981811	0.8680299680668141	0.3266155501383779	APEX1
Positive Regulation Of Nucleic Acid-Templated Transcription (GO:1903508)	4/477	0.6810878323509082	0.7305904567573651	0.8632057004150028	0.3315262389557758	NPM1;TAF9;HNRNPAB;TAF5L
Positive Regulation Of Cytokine Production (GO:0001819)	2/241	0.6794586581473089	0.7297573542962313	0.8559997556729683	0.3308087144080036	SLC7A5;HSPD1
Defense Response To Symbiont (GO:0140546)	1/115	0.6738988791096016	0.7246952770324359	0.898741418764302	0.35471095847433154	DDX56
Negative Regulation Of Cell Motility (GO:2000146)	1/114	0.6706930040713356	0.7221549830000795	0.9067590098755932	0.3621992344098134	GTPBP4
Transmembrane Receptor Protein Tyrosine Kinase Signaling Pathway (GO:0007169)	2/237	0.6705194554921351	0.7221549830000795	0.8708184500698867	0.34806836403846847	APEX1;SLC39A14
DNA Damage Response (GO:0006974)	3/353	0.6667211594903157	0.7196889186932034	0.8762394957983193	0.35521292167308177	NPM1;APEX1;TAF9
Negative Regulation Of Response To External Stimulus (GO:0032102)	1/112	0.6641870870313499	0.717858770831863	0.9232275754014885	0.37777679482004195	C1QBP
Protein Dephosphorylation (GO:0006470)	1/111	0.6608864359728673	0.7151944237582484	0.9316864295125165	0.3858796060753442	PGAM5
Regulation Of Anatomical Structure Morphogenesis (GO:0022603)	1/111	0.6608864359728673	0.7151944237582484	0.9316864295125165	0.3858796060753442	RUFY3
Regulation Of Protein Catabolic Process (GO:0042176)	1/110	0.6575535788041522	0.7133914619218686	0.940300491955857	0.3942012627512881	PSME3
Cellular Response To Starvation (GO:0009267)	1/110	0.6575535788041522	0.7133914619218686	0.940300491955857	0.3942012627512881	EIF2S1
Regulation Of Protein Phosphorylation (GO:0001932)	2/230	0.6543966793134249	0.7117707210829628	0.8980023050326547	0.38079030558819843	NPM1;PPIA
Response To Cytokine (GO:0034097)	1/109	0.6541882035874265	0.7117707210829628	0.9490740740740741	0.40274925995422384	TAF9
Regulation Of Proteasomal Ubiquitin-Dependent Protein Catabolic Process (GO:0032434)	1/107	0.647358636281508	0.7059095447859501	0.9671178561662565	0.42055587247027715	TAF9
Regulation Of Gene Expression (GO:0010468)	8/896	0.6417361060162815	0.7006710545279808	0.9191252321023313	0.4077038329555717	SLC7A5;UTP4;CDK4;TDG;TAF9;HNRNPAB;TAF5L;ZPR1
Regulation Of Protein Kinase Activity (GO:0045859)	1/105	0.6403951779303116	0.7000999646339039	0.985855629877369	0.4393661086707104	PPIA
Positive Regulation Of Angiogenesis (GO:0045766)	1/103	0.6332952230866726	0.6932234155526749	1.0053282182438192	0.4592526074633614	ANGPTL4
Positive Regulation Of Intracellular Signal Transduction (GO:1902533)	4/446	0.6290210447961984	0.6894263948086374	0.9258253728841964	0.4292039079805446	C1QBP;DDX21;PPIA;HBEGF
Response To Endoplasmic Reticulum Stress (GO:0034976)	1/101	0.6260561159507086	0.6870564554535983	1.0255797101449275	0.48029463866394473	EIF2S1
Positive Regulation Of Epithelial Cell Proliferation (GO:0050679)	1/99	0.6186751493566384	0.6798278919759724	1.0466577935522035	0.5025788465201314	NME1
Macroautophagy (GO:0016236)	1/99	0.6186751493566384	0.6798278919759724	1.0466577935522035	0.5025788465201314	PGAM5
Protein Maturation (GO:0051604)	1/99	0.6186751493566384	0.6798278919759724	1.0466577935522035	0.5025788465201314	HSPD1
Mitotic Cell Cycle Phase Transition (GO:0044772)	1/99	0.6186751493566384	0.6798278919759724	1.0466577935522035	0.5025788465201314	CDK4
Positive Regulation Of Cysteine-Type Endopeptidase Activity Involved In Apoptotic Process (GO:0043280)	1/97	0.6111495639471652	0.6750245506306755	1.0686141304347827	0.5262000927803474	HSPD1
Positive Regulation Of Signal Transduction (GO:0009967)	2/212	0.6100917981292889	0.6747268465099112	0.9762252346193953	0.48239764288611137	APEX1;SLC39A14
Negative Regulation Of Translation (GO:0017148)	1/95	0.603476547116434	0.6682741582557148	1.0915047795251311	0.5512624157464823	NCL
Cellular Component Assembly (GO:0022607)	2/209	0.6023049423844309	0.6678407133174519	0.9905849994710674	0.5022180886918718	NIFK;PPID
Regulation Of Protein Serine/Threonine Kinase Activity (GO:0071900)	1/94	0.5995838581248103	0.665685839889543	1.1033193080878916	0.5643692682026646	GTPBP4
Cell-Matrix Adhesion (GO:0007160)	1/94	0.5995838581248103	0.665685839889543	1.1033193080878916	0.5643692682026646	RCC2
Cellular Response To Metal Ion (GO:0071248)	1/94	0.5995838581248103	0.665685839889543	1.1033193080878916	0.5643692682026646	PPIF
Protein Localization (GO:0008104)	3/318	0.5963335098435688	0.664663391179811	0.9760504201680672	0.5045743286008957	PEX5L;NPM1;APEX1
Regulation Of Cell Motility (GO:2000145)	1/93	0.5956532318423045	0.664663391179811	1.1153906742281032	0.5778801238093222	RCC2
Cytoplasmic Translation (GO:0002181)	1/91	0.5876766959872032	0.6567248717559346	1.1403381642512078	0.6061790445076383	EIF4A1
Positive Regulation Of Cell Cycle Process (GO:0090068)	1/91	0.5876766959872032	0.6567248717559346	1.1403381642512078	0.6061790445076383	RANBP1
Central Nervous System Development (GO:0007417)	2/203	0.5863846012262633	0.6567248717559346	1.0205904782656063	0.5447701615001717	APEX1;ZPR1
Response To Lipid (GO:0033993)	1/90	0.5836300416438689	0.6547671240460705	1.153232372577756	0.6210017791173382	HNRNPA0
Positive Regulation Of Vasculature Development (GO:1904018)	1/90	0.5836300416438689	0.6547671240460705	1.153232372577756	0.6210017791173382	ANGPTL4
Negative Regulation Of MAPK Cascade (GO:0043409)	1/90	0.5836300416438689	0.6547671240460705	1.153232372577756	0.6210017791173382	PPIA
Negative Regulation Of Cell Population Proliferation (GO:0008285)	3/312	0.5833546238114563	0.6547671240460705	0.9954311821816105	0.5364975933691262	NPM1;GTPBP4;NME1
Phosphatidylinositol Biosynthetic Process (GO:0006661)	1/89	0.5795439607109194	0.6536095261772688	1.1664196310935442	0.6362979579422007	PIGW
Cellular Response To Insulin Stimulus (GO:0032869)	1/89	0.5795439607109194	0.6536095261772688	1.1664196310935442	0.6362979579422007	SLC39A14
Negative Regulation Of Defense Response (GO:0031348)	1/88	0.5754180718110644	0.650670897582921	1.1799100449775113	0.6520872223437658	C1QBP
Apoptotic Process (GO:0006915)	2/198	0.5727650176591441	0.6485275861325759	1.046998361388351	0.5834709722310655	PPIA;HSPD1
Positive Regulation Of Developmental Process (GO:0051094)	2/197	0.570002729427577	0.6462547501854383	1.052442448062886	0.5915927707475469	C1QBP;PGAM5
Potassium Ion Transmembrane Transport (GO:0071805)	1/86	0.5670453264680859	0.6437543759372434	1.2078431372549019	0.6852287826561112	ATP1A1
Regulation Of Interleukin-6 Production (GO:0032675)	1/85	0.5627976889477125	0.6397806397599495	1.2223084886128364	0.7026257735096668	HSPD1
Positive Regulation Of Cell Growth (GO:0030307)	1/85	0.5627976889477125	0.6397806397599495	1.2223084886128364	0.7026257735096668	RUFY3
Mitochondrial Respiratory Chain Complex Assembly (GO:0033108)	1/85	0.5627976889477125	0.6397806397599495	1.2223084886128364	0.7026257735096668	CHCHD4
Positive Regulation Of T Cell Activation (GO:0050870)	1/84	0.5585086812461534	0.6374445748622763	1.2371224026540946	0.720605387123068	HSPD1
Intracellular Protein Transport (GO:0006886)	3/299	0.5543576074677217	0.6335515513916818	1.0401182432432432	0.6136128686676808	NPM1;APEX1;KPNB1
Negative Regulation Of Macromolecule Biosynthetic Process (GO:0010558)	1/83	0.5541779033658535	0.6335515513916818	1.252297631671969	0.7391931201601214	NCL
Positive Regulation Of Binding (GO:0051099)	1/83	0.5541779033658535	0.6335515513916818	1.252297631671969	0.7391931201601214	NME1
Inorganic Cation Transmembrane Transport (GO:0098662)	2/190	0.5503103793883143	0.6314553414965108	1.0921726976238546	0.6523250820729409	ATP1A1;SLC39A14
Integrin-Mediated Signaling Pathway (GO:0007229)	1/81	0.5453894178127605	0.6266487807351987	1.283786231884058	0.7783020933721466	RCC2
Monoatomic Cation Transmembrane Transport (GO:0098655)	2/188	0.5445700752196968	0.6265483661129846	1.1040734636213798	0.6710101960233611	ATP1A1;SLC39A14
Cellular Response To Salt (GO:1902075)	1/80	0.5409308908659044	0.623198980593828	1.3001284168042562	0.798881784566635	PPIF
Positive Regulation Of Cell Motility (GO:2000147)	2/186	0.5387795136336283	0.6215569591245091	1.1162329419231989	0.6903329875001888	RUFY3;HBEGF
Response To Calcium Ion (GO:0051592)	1/79	0.5364289550826649	0.6196804123492053	1.3168896321070234	0.8201867132993759	PPIF
Positive Regulation Of Protein Localization (GO:1903829)	1/79	0.5364289550826649	0.6196804123492053	1.3168896321070234	0.8201867132993759	GNL3
Regulation Of Protein Localization (GO:0032880)	1/78	0.5318831908552042	0.6160920316265964	1.334086203651421	0.8422504837371306	RSL1D1
Establishment Of Protein Localization To Organelle (GO:0072594)	1/77	0.5272931746428585	0.6116029234339931	1.35173531655225	0.8651086784020363	KPNB1
Transport Across Blood-Brain Barrier (GO:0150104)	1/76	0.5226584788856413	0.607049739384137	1.3698550724637681	0.8887990012929289	SLC7A5
Positive Regulation Of Protein Modification By Small Protein Conjugation Or Removal (GO:1903322)	1/76	0.5226584788856413	0.607049739384137	1.3698550724637681	0.8887990012929289	GNL3
Macromolecule Catabolic Process (GO:0009057)	1/76	0.5226584788856413	0.607049739384137	1.3698550724637681	0.8887990012929289	APEX1
Regulation Of Transcription Elongation By RNA Polymerase II (GO:0034243)	1/75	0.5179786717581564	0.6040732193800842	1.3884645515080298	0.9133614337899028	WDR43
Cellular Response To Peptide Hormone Stimulus (GO:0071375)	1/75	0.5179786717581564	0.6040732193800842	1.3884645515080298	0.9133614337899028	SLC39A14
DNA-templated Transcription (GO:0006351)	2/178	0.5151200858910173	0.6023808654681841	1.1676343729263436	0.7745563668553054	DDX21;TAF5L
Positive Regulation Of Protein Metabolic Process (GO:0051247)	2/178	0.5151200858910173	0.6023808654681841	1.1676343729263436	0.7745563668553054	NPM1;NAT10
Regulation Of Vesicle-Mediated Transport (GO:0060627)	1/74	0.51325331743946	0.6018422462029833	1.40758387929323	0.9388384028048434	APEX1
Vascular Transport (GO:0010232)	1/74	0.51325331743946	0.6018422462029833	1.40758387929323	0.9388384028048434	SLC7A5
Mitotic Spindle Organization (GO:0007052)	1/74	0.51325331743946	0.6018422462029833	1.40758387929323	0.9388384028048434	KPNB1
Regulation Of Epithelial Cell Proliferation (GO:0050678)	1/73	0.5084819757978559	0.5987078009394287	1.4272342995169083	0.9652749654346212	NME1
Positive Regulation Of Cell Adhesion (GO:0045785)	1/73	0.5084819757978559	0.5987078009394287	1.4272342995169083	0.9652749654346212	C1QBP
T Cell Activation (GO:0042110)	1/72	0.50366420263932	0.5946711137369074	1.4474382527046337	0.992719008625441	HSPD1
Negative Regulation Of Protein Modification Process (GO:0031400)	1/72	0.50366420263932	0.5946711137369074	1.4474382527046337	0.992719008625441	PPIA
Exocytosis (GO:0006887)	1/72	0.50366420263932	0.5946711137369074	1.4474382527046337	0.992719008625441	JAGN1
Negative Regulation Of Binding (GO:0051100)	1/72	0.50366420263932	0.5946711137369074	1.4474382527046337	0.992719008625441	GTPBP4
Regulation Of Cyclin-Dependent Protein Serine/Threonine Kinase Activity (GO:0000079)	1/71	0.49879954945102123	0.5921947494175785	1.4682194616977227	1.021221468469917	GTPBP4
Protein Import Into Nucleus (GO:0006606)	1/71	0.49879954945102123	0.5921947494175785	1.4682194616977227	1.021221468469917	KPNB1
Activation Of Protein Kinase Activity (GO:0032147)	1/70	0.49388756329464445	0.5879940948264474	1.4896030245746692	1.0508365693478976	PPIA
Regulation Of Organelle Assembly (GO:1902115)	1/70	0.49388756329464445	0.5879940948264474	1.4896030245746692	1.0508365693478976	NPM1
Negative Regulation Of Phosphorylation (GO:0042326)	1/69	0.4889277870962554	0.5837129508429493	1.511615515771526	1.0816220842662845	PPIA
Axon Development (GO:0061564)	1/69	0.4889277870962554	0.5837129508429493	1.511615515771526	1.0816220842662845	ZPR1
Cellular Response To Hormone Stimulus (GO:0032870)	1/69	0.4889277870962554	0.5837129508429493	1.511615515771526	1.0816220842662845	ATP1A1
Epigenetic Regulation Of Gene Expression (GO:0040029)	1/69	0.4889277870962554	0.5837129508429493	1.511615515771526	1.0816220842662845	TDG
Spindle Assembly (GO:0051225)	1/69	0.4889277870962554	0.5837129508429493	1.511615515771526	1.0816220842662845	KPNB1
Response To Insulin (GO:0032868)	1/68	0.4839197592823416	0.5817911712720287	1.5342850962578412	1.113639621970109	SLC39A14
Purine Ribonucleotide Metabolic Process (GO:0009150)	1/68	0.4839197592823416	0.5817911712720287	1.5342850962578412	1.113639621970109	AMPD2
Import Into Nucleus (GO:0051170)	1/67	0.47886301376846135	0.5773334363180322	1.5576416337285903	1.1469549406708115	KPNB1
Regulation Of DNA Replication (GO:0006275)	1/67	0.47886301376846135	0.5773334363180322	1.5576416337285903	1.1469549406708115	GTPBP4
Regulation Of Hydrolase Activity (GO:0051336)	1/65	0.46860148352198505	0.5665577258401401	1.606544384057971	1.2177647993321759	TDG
Cellular Response To Reactive Oxygen Species (GO:0034614)	1/65	0.46860148352198505	0.5665577258401401	1.606544384057971	1.2177647993321759	PPIF
Response To Ionizing Radiation (GO:0010212)	1/65	0.46860148352198505	0.5665577258401401	1.606544384057971	1.2177647993321759	AEN
Positive Regulation Of Growth (GO:0045927)	1/65	0.46860148352198505	0.5665577258401401	1.606544384057971	1.2177647993321759	ZPR1
DNA Repair (GO:0006281)	3/263	0.46834459674043566	0.5665577258401401	1.1871889140271492	0.9005432621720802	NPM1;TDG;APEX1
Positive Regulation Of Response To Stimulus (GO:0048584)	1/64	0.4633957443600889	0.5642485877272206	1.63216011042098	1.2554148768286673	TAF9
Regulation Of Cell Migration (GO:0030334)	4/361	0.46229383690294606	0.5637087242007434	1.153314659197012	0.8898452068583368	RUFY3;RCC2;GTPBP4;HBEGF
Transcription Initiation At RNA Polymerase II Promoter (GO:0006367)	1/63	0.45813937849546077	0.5594398116863258	1.6586021505376345	1.2946746874866644	TAF9
Regulation Of Cell Cycle G1/S Phase Transition (GO:1902806)	1/63	0.45813937849546077	0.5594398116863258	1.6586021505376345	1.2946746874866644	PSME3
Positive Regulation Of Cell-Substrate Adhesion (GO:0010811)	1/62	0.4528318971922664	0.5545409213112733	1.685911142789261	1.3356366513420754	C1QBP
Activation Of Cysteine-Type Endopeptidase Activity Involved In Apoptotic Process (GO:0006919)	1/61	0.44747280707527604	0.54876321326137	1.7141304347826087	1.3784000069179314	HSPD1
Response To Interleukin-1 (GO:0070555)	1/61	0.44747280707527604	0.54876321326137	1.7141304347826087	1.3784000069179314	TAF9
Telomere Maintenance (GO:0000723)	1/61	0.44747280707527604	0.54876321326137	1.7141304347826087	1.3784000069179314	APEX1
Negative Regulation Of Cell Adhesion (GO:0007162)	1/61	0.44747280707527604	0.54876321326137	1.7141304347826087	1.3784000069179314	GTPBP4
Positive Regulation Of Cell Cycle (GO:0045787)	1/60	0.4420616099093048	0.545251783980353	1.7433063129452222	1.4230714339221138	ZPR1
Sensory Perception Of Sound (GO:0007605)	1/60	0.4420616099093048	0.545251783980353	1.7433063129452222	1.4230714339221138	TIMM9
Lymphocyte Differentiation (GO:0030098)	1/60	0.4420616099093048	0.545251783980353	1.7433063129452222	1.4230714339221138	SLC25A5
Phosphatidylinositol Metabolic Process (GO:0046488)	1/59	0.43659780279793414	0.5408505342909286	1.773488255872064	1.4697657424853623	PIGW
Positive Regulation Of Interleukin-6 Production (GO:0032755)	1/59	0.43659780279793414	0.5408505342909286	1.773488255872064	1.4697657424853623	HSPD1
Protein Lipidation (GO:0006497)	1/59	0.43659780279793414	0.5408505342909286	1.773488255872064	1.4697657424853623	PIGW
Protein Tetramerization (GO:0051262)	1/59	0.43659780279793414	0.5408505342909286	1.773488255872064	1.4697657424853623	FARSA
Negative Regulation Of Extrinsic Apoptotic Signaling Pathway (GO:2001237)	1/58	0.4310808780097652	0.5371255190340014	1.8047292143401983	1.5186066406701955	PSME3
Sensory Perception Of Mechanical Stimulus (GO:0050954)	1/58	0.4310808780097652	0.5371255190340014	1.8047292143401983	1.5186066406701955	TIMM9
Positive Regulation Of Type I Interferon Production (GO:0032481)	1/58	0.4310808780097652	0.5371255190340014	1.8047292143401983	1.5186066406701955	HSPD1
G1/S Transition Of Mitotic Cell Cycle (GO:0000082)	1/57	0.42551032287395957	0.5325099947077623	1.8370859213250517	1.56972758871388	CDK4
Regulation Of Extrinsic Apoptotic Signaling Pathway (GO:2001236)	1/57	0.42551032287395957	0.5325099947077623	1.8370859213250517	1.56972758871388	PSME3
RNA Export From Nucleus (GO:0006405)	1/57	0.42551032287395957	0.5325099947077623	1.8370859213250517	1.56972758871388	RBM8A
Response To Molecule Of Bacterial Origin (GO:0002237)	1/57	0.42551032287395957	0.5325099947077623	1.8370859213250517	1.56972758871388	HNRNPA0
Positive Regulation Of Macroautophagy (GO:0016239)	1/57	0.42551032287395957	0.5325099947077623	1.8370859213250517	1.56972758871388	SLC25A5
Monoatomic Cation Homeostasis (GO:0055080)	1/57	0.42551032287395957	0.5325099947077623	1.8370859213250517	1.56972758871388	SLC39A14
Positive Regulation Of Cellular Biosynthetic Process (GO:0031328)	2/149	0.4230687049688295	0.5325099947077623	1.4008639952331297	1.2050521926188893	NPM1;NAT10
DNA-templated Transcription Initiation (GO:0006352)	1/56	0.41988561989087786	0.530904122048141	1.8706192358366271	1.623272750885939	RRN3
Telomere Organization (GO:0032200)	1/56	0.41988561989087786	0.530904122048141	1.8706192358366271	1.623272750885939	APEX1
Positive Regulation Of Synaptic Transmission (GO:0050806)	1/56	0.41988561989087786	0.530904122048141	1.8706192358366271	1.623272750885939	APEX1
Regulation Of G Protein-Coupled Receptor Signaling Pathway (GO:0008277)	1/56	0.41988561989087786	0.530904122048141	1.8706192358366271	1.623272750885939	SLC39A14
Regulation Of Cellular Localization (GO:0060341)	1/55	0.4142062465662951	0.5268358797336532	1.9053945249597424	1.6793980603740184	RSL1D1
Negative Regulation Of Kinase Activity (GO:0033673)	1/55	0.4142062465662951	0.5268358797336532	1.9053945249597424	1.6793980603740184	PPIA
Lipid Biosynthetic Process (GO:0008610)	1/55	0.4142062465662951	0.5268358797336532	1.9053945249597424	1.6793980603740184	PDSS1
Muscle Organ Development (GO:0007517)	1/55	0.4142062465662951	0.5268358797336532	1.9053945249597424	1.6793980603740184	HBEGF
Positive Regulation Of Apoptotic Process (GO:0043065)	3/240	0.40980978752544533	0.5243605054137238	1.304542069992554	1.163732616505823	C1QBP;PPID;HSPD1
Intracellular Monoatomic Cation Homeostasis (GO:0030003)	2/145	0.4096714179904418	0.5243605054137238	1.440457352866112	1.2854639402175017	ATP1A1;SLC39A14
Regulation Of Embryonic Development (GO:0045995)	1/54	0.40847167542529517	0.5242155234843369	1.9414820891441071	1.7382724107576506	TDG
Negative Regulation Of Viral Process (GO:0048525)	1/54	0.40847167542529517	0.5242155234843369	1.9414820891441071	1.7382724107576506	PPIA
Selective Autophagy (GO:0061912)	1/54	0.40847167542529517	0.5242155234843369	1.9414820891441071	1.7382724107576506	RETREG1
mRNA Export From Nucleus (GO:0006406)	1/54	0.40847167542529517	0.5242155234843369	1.9414820891441071	1.7382724107576506	RBM8A
Regulation Of miRNA Transcription (GO:1902893)	1/53	0.4026813739420683	0.519902347050393	1.9789576365663322	1.8000789931073766	GNL3
Regulation Of Monoatomic Ion Transmembrane Transporter Activity (GO:0032412)	1/53	0.4026813739420683	0.519902347050393	1.9789576365663322	1.8000789931073766	PPIF
Regulation Of Multicellular Organismal Development (GO:2000026)	1/53	0.4026813739420683	0.519902347050393	1.9789576365663322	1.8000789931073766	TDG
Positive Regulation Of DNA-templated Transcription Initiation (GO:2000144)	1/53	0.4026813739420683	0.519902347050393	1.9789576365663322	1.8000789931073766	TAF9
Glycerophospholipid Metabolic Process (GO:0006650)	1/53	0.4026813739420683	0.519902347050393	1.9789576365663322	1.8000789931073766	PIGW
mRNA Transport (GO:0051028)	1/53	0.4026813739420683	0.519902347050393	1.9789576365663322	1.8000789931073766	RBM8A
RNA Catabolic Process (GO:0006401)	1/52	0.39683480440589847	0.5170328654055542	2.0179028132992327	1.865016799538274	ZPR1
Regulation Of Type I Interferon Production (GO:0032479)	1/52	0.39683480440589847	0.5170328654055542	2.0179028132992327	1.865016799538274	DDX56
Positive Regulation Of Cell Migration (GO:0030335)	3/233	0.3915990310169578	0.511769115344299	1.3449168797953963	1.2608822269059898	RUFY3;C1QBP;HBEGF
Positive Regulation Of DNA-templated Transcription (GO:0045893)	11/1015	0.39118788917686476	0.511769115344299	1.1340497385458168	1.0643820005347917	NPM1;APEX1;HEATR1;TAF9;DDX21;PPRC1;HNRNPAB;TAF5L;WDR43;GNL3;ZPR1
Regulation Of Focal Adhesion Assembly (GO:0051893)	1/51	0.3909314240955755	0.511769115344299	2.0584057971014493	1.9333023156456133	RCC2
Organelle Disassembly (GO:1903008)	1/51	0.3909314240955755	0.511769115344299	2.0584057971014493	1.9333023156456133	RETREG1
Phosphatidylinositol-Mediated Signaling (GO:0048015)	1/51	0.3909314240955755	0.511769115344299	2.0584057971014493	1.9333023156456133	C1QBP
Sodium Ion Transmembrane Transport (GO:0035725)	1/50	0.38497068500398746	0.5069767790206358	2.100561963916001	2.0051714339857916	ATP1A1
Glucose Metabolic Process (GO:0006006)	1/50	0.38497068500398746	0.5069767790206358	2.100561963916001	2.0051714339857916	SLC39A14
Positive Regulation Of Transcription Initiation By RNA Polymerase II (GO:0060261)	1/49	0.37895203388953913	0.5005909583479098	2.144474637681159	2.080881618125459	TAF9
Microtubule Cytoskeleton Organization Involved In Mitosis (GO:1902850)	1/49	0.37895203388953913	0.5005909583479098	2.144474637681159	2.080881618125459	KPNB1
Myeloid Cell Differentiation (GO:0030099)	1/49	0.37895203388953913	0.5005909583479098	2.144474637681159	2.080881618125459	SLC25A5
Negative Regulation Of Cytokine Production (GO:0001818)	2/135	0.3755526249512325	0.49840782474148065	1.5498600515888261	1.5178657810367329	C1QBP;DDX56
Negative Regulation Of Metabolic Process (GO:0009892)	1/48	0.37287491221694236	0.4956225541268675	2.1902559358618565	2.160714358605585	PGAM5
Cell Cycle G1/S Phase Transition (GO:0044843)	1/48	0.37287491221694236	0.4956225541268675	2.1902559358618565	2.160714358605585	CDK4
Regulation Of Secretion By Cell (GO:1903530)	1/48	0.37287491221694236	0.4956225541268675	2.1902559358618565	2.160714358605585	APEX1
Cellular Response To Calcium Ion (GO:0071277)	1/48	0.37287491221694236	0.4956225541268675	2.1902559358618565	2.160714358605585	PPIF
Dicarboxylic Acid Metabolic Process (GO:0043648)	1/48	0.37287491221694236	0.4956225541268675	2.1902559358618565	2.160714358605585	MTRR
Positive Regulation Of Telomere Maintenance (GO:0032206)	1/48	0.37287491221694236	0.4956225541268675	2.1902559358618565	2.160714358605585	GNL3
Regulation Of T Cell Activation (GO:0050863)	1/48	0.37287491221694236	0.4956225541268675	2.1902559358618565	2.160714358605585	HSPD1
Regulation Of Cell Population Proliferation (GO:0042127)	7/605	0.36779347804520784	0.4942405293668727	1.2109177054829228	1.2112006961145763	NPM1;CDK4;SLC25A5;GTPBP4;GNL3;NME1;HBEGF
Regulation Of Intrinsic Apoptotic Signaling Pathway (GO:2001242)	1/47	0.3667387561255551	0.49359807428219366	2.2380277252678007	2.244977966412412	PPIF
Nucleocytoplasmic Transport (GO:0006913)	1/47	0.3667387561255551	0.49359807428219366	2.2380277252678007	2.244977966412412	NPM1
Regulation Of Proteasomal Protein Catabolic Process (GO:0061136)	1/47	0.3667387561255551	0.49359807428219366	2.2380277252678007	2.244977966412412	PSME3
Endoplasmic Reticulum Organization (GO:0007029)	1/47	0.3667387561255551	0.49359807428219366	2.2380277252678007	2.244977966412412	JAGN1
Transcription Preinitiation Complex Assembly (GO:0070897)	1/47	0.3667387561255551	0.49359807428219366	2.2380277252678007	2.244977966412412	TAF9
Chromatin Organization (GO:0006325)	3/222	0.36272913200950035	0.4920699477022699	1.4135777598710717	1.4335076740645099	NPM1;GRWD1;DDX21
Regulation Of Stress-Activated MAPK Cascade (GO:0032872)	1/46	0.3605429963293106	0.4898806426315712	2.28792270531401	2.3340107593310626	PPIA
Intrinsic Apoptotic Signaling Pathway In Response To DNA Damage (GO:0008630)	1/46	0.3605429963293106	0.4898806426315712	2.28792270531401	2.3340107593310626	AEN
Mesenchymal Cell Differentiation (GO:0048762)	1/46	0.3605429963293106	0.4898806426315712	2.28792270531401	2.3340107593310626	HNRNPAB
Positive Regulation Of Programmed Cell Death (GO:0043068)	3/220	0.3574555872791629	0.4880095418037694	1.4268094334507997	1.46782186632025	C1QBP;PPID;HSPD1
Regulation Of Protein Localization To Nucleus (GO:1900180)	1/45	0.35428705813138067	0.484456424537479	2.3400856389986826	2.42818470522668	BYSL
Regulation Of Cyclin-Dependent Protein Kinase Activity (GO:1904029)	1/44	0.34797036127731806	0.4765802068054148	2.394674755645433	2.5279096016387435	GTPBP4
RNA Polymerase II Preinitiation Complex Assembly (GO:0051123)	1/44	0.34797036127731806	0.4765802068054148	2.394674755645433	2.5279096016387435	TAF9
Regulation Of Release Of Sequestered Calcium Ion Into Cytosol (GO:0051279)	1/44	0.34797036127731806	0.4765802068054148	2.394674755645433	2.5279096016387435	GSTO1
Response To Unfolded Protein (GO:0006986)	1/44	0.34797036127731806	0.4765802068054148	2.394674755645433	2.5279096016387435	HSPD1
Intracellular Iron Ion Homeostasis (GO:0006879)	1/44	0.34797036127731806	0.4765802068054148	2.394674755645433	2.5279096016387435	SLC39A14
Negative Regulation Of Cold-Induced Thermogenesis (GO:0120163)	1/44	0.34797036127731806	0.4765802068054148	2.394674755645433	2.5279096016387435	PGAM5
Positive Regulation Of NF-kappaB Transcription Factor Activity (GO:0051092)	2/127	0.34769902419516246	0.4765802068054148	1.649985401459854	1.743074354445776	NPM1;PPIA
Regulation Of Endopeptidase Activity (GO:0052548)	1/43	0.3415923199548249	0.4731440548241588	2.451863354037267	2.633637882800665	PSME3
Neutrophil Migration (GO:1990266)	1/43	0.3415923199548249	0.4731440548241588	2.451863354037267	2.633637882800665	PPIA
Carboxylic Acid Transport (GO:0046942)	1/43	0.3415923199548249	0.4731440548241588	2.451863354037267	2.633637882800665	SLC7A5
Cytoplasmic Microtubule Organization (GO:0031122)	1/43	0.3415923199548249	0.4731440548241588	2.451863354037267	2.633637882800665	KPNB1
Erythrocyte Differentiation (GO:0030218)	1/43	0.3415923199548249	0.4731440548241588	2.451863354037267	2.633637882800665	SLC25A5
Insulin Receptor Signaling Pathway (GO:0008286)	1/43	0.3415923199548249	0.4731440548241588	2.451863354037267	2.633637882800665	SLC39A14
Translation (GO:0006412)	3/213	0.3389617300424268	0.4731440548241588	1.4751050420168068	1.5958690429431839	MRPL17;MRPL47;ABCE1
Regulation Of Cellular Metabolic Process (GO:0031323)	1/42	0.3351523428213624	0.4695423984534963	2.511841640155532	2.7458701664937126	RSL1D1
ERBB Signaling Pathway (GO:0038127)	1/42	0.3351523428213624	0.4695423984534963	2.511841640155532	2.7458701664937126	HBEGF
Regulation Of Epidermal Growth Factor Receptor Signaling Pathway (GO:0042058)	1/42	0.3351523428213624	0.4695423984534963	2.511841640155532	2.7458701664937126	APEX1
Positive Regulation Of Leukocyte Chemotaxis (GO:0002690)	1/42	0.3351523428213624	0.4695423984534963	2.511841640155532	2.7458701664937126	C1QBP
Positive Regulation Of miRNA Metabolic Process (GO:2000630)	1/42	0.3351523428213624	0.4695423984534963	2.511841640155532	2.7458701664937126	GNL3
Granulocyte Chemotaxis (GO:0071621)	1/42	0.3351523428213624	0.4695423984534963	2.511841640155532	2.7458701664937126	PPIA
Regulation Of DNA Repair (GO:0006282)	2/123	0.33361895684095294	0.4695423984534963	1.7050129697774024	1.8716878511570934	TAF9;TAF5L
B Cell Differentiation (GO:0030183)	1/41	0.3286498328212293	0.46576863724333156	2.5748188405797103	2.86516167746441	SLC25A5
Regulation Of Fibroblast Proliferation (GO:0048145)	1/41	0.3286498328212293	0.46576863724333156	2.5748188405797103	2.86516167746441	CDK4
Epithelial To Mesenchymal Transition (GO:0001837)	1/41	0.3286498328212293	0.46576863724333156	2.5748188405797103	2.86516167746441	HNRNPAB
mRNA Catabolic Process (GO:0006402)	1/41	0.3286498328212293	0.46576863724333156	2.5748188405797103	2.86516167746441	MRTO4
mRNA Stabilization (GO:0048255)	1/41	0.3286498328212293	0.46576863724333156	2.5748188405797103	2.86516167746441	HNRNPA0
mRNA Transcription (GO:0009299)	1/41	0.3286498328212293	0.46576863724333156	2.5748188405797103	2.86516167746441	TAF9
Regulation Of DNA Binding (GO:0051101)	1/41	0.3286498328212293	0.46576863724333156	2.5748188405797103	2.86516167746441	NME1
Regulation Of DNA-templated Transcription Elongation (GO:0032784)	1/41	0.3286498328212293	0.46576863724333156	2.5748188405797103	2.86516167746441	WDR43
Regulation Of Apoptotic Signaling Pathway (GO:2001233)	1/41	0.3286498328212293	0.46576863724333156	2.5748188405797103	2.86516167746441	PPIA
Chromatin Remodeling (GO:0006338)	3/207	0.3230874287561969	0.464811494143369	1.5191392733564013	1.7163726422093113	NPM1;TDG;DDX21
Positive Regulation Of Intracellular Protein Transport (GO:0090316)	2/120	0.3230031200799185	0.464811494143369	1.74873190647037	1.9762302042062905	RUFY3;ZPR1
Neurogenesis (GO:0022008)	1/40	0.3220841872408396	0.464811494143369	2.641025641025641	2.9921297078157445	APEX1
Cartilage Development (GO:0051216)	1/40	0.3220841872408396	0.464811494143369	2.641025641025641	2.9921297078157445	SLC39A14
Response To Hydrogen Peroxide (GO:0042542)	1/40	0.3220841872408396	0.464811494143369	2.641025641025641	2.9921297078157445	PPIF
Negative Regulation Of Cellular Biosynthetic Process (GO:0031327)	2/118	0.3159028547221306	0.45832685363075215	1.7791341555499622	2.0501328209360223	NCL;PRMT3
Regulation Of Exocytosis (GO:0017157)	1/39	0.31545479751919764	0.45832685363075215	2.7107170099160944	3.1274623171590967	APEX1
Negative Regulation Of Neuron Projection Development (GO:0010977)	1/39	0.31545479751919764	0.45832685363075215	2.7107170099160944	3.1274623171590967	RUFY3
Negative Regulation Of Ubiquitin-Dependent Protein Catabolic Process (GO:2000059)	1/39	0.31545479751919764	0.45832685363075215	2.7107170099160944	3.1274623171590967	TAF9
Neutrophil Chemotaxis (GO:0030593)	1/39	0.31545479751919764	0.45832685363075215	2.7107170099160944	3.1274623171590967	PPIA
Cellular Response To Amino Acid Starvation (GO:0034198)	1/39	0.31545479751919764	0.45832685363075215	2.7107170099160944	3.1274623171590967	EIF2S1
Positive Regulation Of Nucleocytoplasmic Transport (GO:0046824)	1/39	0.31545479751919764	0.45832685363075215	2.7107170099160944	3.1274623171590967	ZPR1
Proton Transmembrane Transport (GO:1902600)	1/39	0.31545479751919764	0.45832685363075215	2.7107170099160944	3.1274623171590967	ATP1A1
Regulation Of DNA Metabolic Process (GO:0051052)	2/117	0.31234655231874586	0.45832685363075215	1.7947318311647096	2.0884252710421913	TAF9;TAF5L
Negative Regulation Of Response To Biotic Stimulus (GO:0002832)	1/38	0.30876104927551057	0.45490440306340285	2.784175479827654	3.271928512794234	C1QBP
Response To Amino Acid Starvation (GO:1990928)	1/38	0.30876104927551057	0.45490440306340285	2.784175479827654	3.271928512794234	EIF2S1
Response To Glucose (GO:0009749)	1/38	0.30876104927551057	0.45490440306340285	2.784175479827654	3.271928512794234	SLC39A14
Positive Regulation Of Intracellular Transport (GO:0032388)	1/38	0.30876104927551057	0.45490440306340285	2.784175479827654	3.271928512794234	RUFY3
Homotypic Cell-Cell Adhesion (GO:0034109)	1/38	0.30876104927551057	0.45490440306340285	2.784175479827654	3.271928512794234	PPIA
mRNA 3'-End Processing (GO:0031124)	1/38	0.30876104927551057	0.45490440306340285	2.784175479827654	3.271928512794234	CPSF3
Mitotic Spindle Assembly (GO:0090307)	1/38	0.30876104927551057	0.45490440306340285	2.784175479827654	3.271928512794234	KPNB1
Regulation Of Axonogenesis (GO:0050770)	1/38	0.30876104927551057	0.45490440306340285	2.784175479827654	3.271928512794234	RUFY3
Positive Regulation Of DNA-binding Transcription Factor Activity (GO:0051091)	3/201	0.3072203922508723	0.45490440306340285	1.5658422459893049	1.8479912019667473	NPM1;PPRC1;PPIA
Positive Regulation Of Cell Population Proliferation (GO:0008284)	5/380	0.3058056046675826	0.45490440306340285	1.3808955223880597	1.636092827713232	NPM1;CDK4;SLC25A5;NME1;HBEGF
Regulation Of Protein Kinase B Signaling (GO:0051896)	2/115	0.30522289792007923	0.45490440306340285	1.8267553775595893	2.1678342747885258	C1QBP;HBEGF
Regulation Of Release Of Cytochrome C From Mitochondria (GO:0090199)	1/37	0.30200232235871055	0.45353331217378284	2.861714975845411	3.426390210942654	PPIF
Regulation Of Telomere Maintenance (GO:0032204)	1/37	0.30200232235871055	0.45353331217378284	2.861714975845411	3.426390210942654	GNL3
Positive Regulation Of miRNA Transcription (GO:1902895)	1/37	0.30200232235871055	0.45353331217378284	2.861714975845411	3.426390210942654	GNL3
mRNA Transcription By RNA Polymerase II (GO:0042789)	1/37	0.30200232235871055	0.45353331217378284	2.861714975845411	3.426390210942654	TAF9
Regulation Of Macromolecule Metabolic Process (GO:0060255)	2/114	0.30165607785075893	0.45353331217378284	1.8431960375391032	2.2090109629694608	CDK4;HNRNPAB
Positive Regulation Of Cellular Process (GO:0048522)	6/468	0.298669907287153	0.4524981250226601	1.3466458353676398	1.6273087837676763	NPM1;CDK4;C1QBP;SLC25A5;HBEGF;ZPR1
Non-Membrane-Bounded Organelle Assembly (GO:0140694)	2/113	0.29808629293579186	0.45241465736354225	1.8599329256263564	2.2512112200989036	NPM1;EIF2S1
Negative Regulation Of Proteasomal Protein Catabolic Process (GO:1901799)	1/36	0.2951779905866903	0.44879637645152204	2.9436853002070396	3.5918163528226326	TAF9
Regulation Of Intracellular Protein Transport (GO:0033157)	1/36	0.2951779905866903	0.44879637645152204	2.9436853002070396	3.5918163528226326	RUFY3
Axonal Transport (GO:0098930)	1/36	0.2951779905866903	0.44879637645152204	2.9436853002070396	3.5918163528226326	APEX1
Nuclear Transport (GO:0051169)	1/36	0.2951779905866903	0.44879637645152204	2.9436853002070396	3.5918163528226326	NPM1
Regulation Of Protein Dephosphorylation (GO:0035304)	1/36	0.2951779905866903	0.44879637645152204	2.9436853002070396	3.5918163528226326	PPIA
Positive Regulation Of Cell Cycle G1/S Phase Transition (GO:1902808)	1/36	0.2951779905866903	0.44879637645152204	2.9436853002070396	3.5918163528226326	CPSF3
Epidermal Growth Factor Receptor Signaling Pathway (GO:0007173)	1/36	0.2951779905866903	0.44879637645152204	2.9436853002070396	3.5918163528226326	HBEGF
Positive Regulation Of Lymphocyte Activation (GO:0051251)	1/36	0.2951779905866903	0.44879637645152204	2.9436853002070396	3.5918163528226326	HSPD1
Glycolipid Biosynthetic Process (GO:0009247)	1/36	0.2951779905866903	0.44879637645152204	2.9436853002070396	3.5918163528226326	PIGW
Protein Acylation (GO:0043543)	1/36	0.2951779905866903	0.44879637645152204	2.9436853002070396	3.5918163528226326	NAT10
Protein-Containing Complex Organization (GO:0043933)	2/111	0.290938953364666	0.44879637645152204	1.8943279983928212	2.3388165601680098	NIFK;PPID
Negative Regulation Of mRNA Catabolic Process (GO:1902373)	1/35	0.2882874218029142	0.44705440772335975	3.0304774083546464	3.7692996307634274	HNRNPAB
Neural Crest Cell Development (GO:0014032)	1/35	0.2882874218029142	0.44705440772335975	3.0304774083546464	3.7692996307634274	NOLC1
Positive Regulation Of Axonogenesis (GO:0050772)	1/35	0.2882874218029142	0.44705440772335975	3.0304774083546464	3.7692996307634274	RUFY3
Positive Regulation Of Leukocyte Cell-Cell Adhesion (GO:1903039)	1/35	0.2882874218029142	0.44705440772335975	3.0304774083546464	3.7692996307634274	HSPD1
Vesicle Cytoskeletal Trafficking (GO:0099518)	1/35	0.2882874218029142	0.44705440772335975	3.0304774083546464	3.7692996307634274	APEX1
Intracellular Glucose Homeostasis (GO:0001678)	1/35	0.2882874218029142	0.44705440772335975	3.0304774083546464	3.7692996307634274	SLC39A14
Intracellular Steroid Hormone Receptor Signaling Pathway (GO:0030518)	1/35	0.2882874218029142	0.44705440772335975	3.0304774083546464	3.7692996307634274	DDX54
RNA 3'-End Processing (GO:0031123)	1/34	0.28132997782992564	0.44186873582094743	3.122529644268775	3.960076404005865	TRNT1
RNA Transport (GO:0050658)	1/34	0.28132997782992564	0.44186873582094743	3.122529644268775	3.960076404005865	KPNB1
Regulation Of Intracellular Transport (GO:0032386)	1/34	0.28132997782992564	0.44186873582094743	3.122529644268775	3.960076404005865	APEX1
Regulation Of mRNA Processing (GO:0050684)	1/34	0.28132997782992564	0.44186873582094743	3.122529644268775	3.960076404005865	RBM8A
Amino Acid Catabolic Process (GO:0009063)	1/34	0.28132997782992564	0.44186873582094743	3.122529644268775	3.960076404005865	MTRR
Cell Chemotaxis (GO:0060326)	1/34	0.28132997782992564	0.44186873582094743	3.122529644268775	3.960076404005865	HBEGF
Positive Regulation Of Developmental Growth (GO:0048639)	1/34	0.28132997782992564	0.44186873582094743	3.122529644268775	3.960076404005865	RUFY3
Positive Regulation Of Macromolecule Biosynthetic Process (GO:0010557)	2/108	0.2802028873519599	0.44186873582094743	1.9483542211816554	2.4787767861668204	NPM1;NAT10
Regulation Of Protein Ubiquitination (GO:0031396)	2/107	0.27662138929933183	0.4409458272629945	1.967049009384776	2.5278655664041536	PRMT3;GTPBP4
Cellular Response To Oxidative Stress (GO:0034599)	2/107	0.27662138929933183	0.4409458272629945	1.967049009384776	2.5278655664041536	PPIA;EIF2S1
Negative Regulation Of Stress-Activated MAPK Cascade (GO:0032873)	1/33	0.27430501432790216	0.43888802292464346	3.220335144927536	4.165550529284894	PPIA
Amino Acid Transmembrane Transport (GO:0003333)	1/33	0.27430501432790216	0.43888802292464346	3.220335144927536	4.165550529284894	SLC7A5
Amino Acid Transport (GO:0006865)	1/33	0.27430501432790216	0.43888802292464346	3.220335144927536	4.165550529284894	SLC7A5
Negative Regulation Of Type I Interferon Production (GO:0032480)	1/33	0.27430501432790216	0.43888802292464346	3.220335144927536	4.165550529284894	DDX56
Anterograde Axonal Transport (GO:0008089)	1/33	0.27430501432790216	0.43888802292464346	3.220335144927536	4.165550529284894	APEX1
Carboxylic Acid Transmembrane Transport (GO:1905039)	1/33	0.27430501432790216	0.43888802292464346	3.220335144927536	4.165550529284894	SLC7A5
Regulation Of Protein Import Into Nucleus (GO:0042306)	1/33	0.27430501432790216	0.43888802292464346	3.220335144927536	4.165550529284894	ZPR1
Regulation Of Wound Healing (GO:0061041)	1/33	0.27430501432790216	0.43888802292464346	3.220335144927536	4.165550529284894	HBEGF
Positive Regulation Of Protein Tyrosine Kinase Activity (GO:0061098)	1/33	0.27430501432790216	0.43888802292464346	3.220335144927536	4.165550529284894	HBEGF
Gene Expression (GO:0010467)	4/273	0.27081422662252047	0.43888802292464346	1.5403001514525678	2.012128288344021	RBM8A;DKC1;DDX54;HSPD1
L-alpha-amino Acid Transmembrane Transport (GO:1902475)	1/32	0.2672118809259024	0.4356826096620428	3.324450677886863	4.387322020029803	SLC7A5
Negative Regulation Of Proteasomal Ubiquitin-Dependent Protein Catabolic Process (GO:0032435)	1/32	0.2672118809259024	0.4356826096620428	3.324450677886863	4.387322020029803	TAF9
Apoptotic Mitochondrial Changes (GO:0008637)	1/32	0.2672118809259024	0.4356826096620428	3.324450677886863	4.387322020029803	HSPD1
Regulation Of Nervous System Development (GO:0051960)	1/32	0.2672118809259024	0.4356826096620428	3.324450677886863	4.387322020029803	ZPR1
Negative Regulation Of Cell-Substrate Adhesion (GO:0010812)	1/32	0.2672118809259024	0.4356826096620428	3.324450677886863	4.387322020029803	RCC2
Regulation Of Cell-Cell Adhesion (GO:0022407)	1/32	0.2672118809259024	0.4356826096620428	3.324450677886863	4.387322020029803	GTPBP4
Regulation Of Metal Ion Transport (GO:0010959)	1/31	0.2600499208963483	0.4289069986267325	3.4355072463768117	4.627221713074778	ATP1A1
Regulation Of Receptor Internalization (GO:0002090)	1/31	0.2600499208963483	0.4289069986267325	3.4355072463768117	4.627221713074778	ANKRD13B
Positive Regulation Of Protein Dephosphorylation (GO:0035307)	1/31	0.2600499208963483	0.4289069986267325	3.4355072463768117	4.627221713074778	PPIA
Negative Regulation Of DNA Metabolic Process (GO:0051053)	1/31	0.2600499208963483	0.4289069986267325	3.4355072463768117	4.627221713074778	GTPBP4
Regulation Of Amyloid-Beta Formation (GO:1902003)	1/31	0.2600499208963483	0.4289069986267325	3.4355072463768117	4.627221713074778	APEX1
Mitochondrial Gene Expression (GO:0140053)	2/102	0.2587071437494429	0.4289069986267325	2.066131386861314	2.793530661041736	MRPL17;MRPL47
Regulation Of Cell Cycle (GO:0051726)	4/266	0.2559235508405496	0.42703812771834393	1.5822448402601075	2.156404323692089	BOP1;CDK4;PES1;ZPR1
Regulation Of Interleukin-10 Production (GO:0032653)	1/30	0.2528184713052158	0.4226808817134076	3.554222888555722	4.8873534359961495	HSPD1
Positive Regulation Of G1/S Transition Of Mitotic Cell Cycle (GO:1900087)	1/30	0.2528184713052158	0.4226808817134076	3.554222888555722	4.8873534359961495	CPSF3
Positive Regulation Of Chromosome Organization (GO:2001252)	1/30	0.2528184713052158	0.4226808817134076	3.554222888555722	4.8873534359961495	GNL3
Hexose Biosynthetic Process (GO:0019319)	1/30	0.2528184713052158	0.4226808817134076	3.554222888555722	4.8873534359961495	SLC39A14
Inner Mitochondrial Membrane Organization (GO:0007007)	1/30	0.2528184713052158	0.4226808817134076	3.554222888555722	4.8873534359961495	TIMM9
Positive Regulation Of Signaling Receptor Activity (GO:2000273)	1/30	0.2528184713052158	0.4226808817134076	3.554222888555722	4.8873534359961495	HBEGF
Positive Regulation Of Substrate Adhesion-Dependent Cell Spreading (GO:1900026)	1/30	0.2528184713052158	0.4226808817134076	3.554222888555722	4.8873534359961495	C1QBP
Positive Regulation Of Wound Healing (GO:0090303)	1/30	0.2528184713052158	0.4226808817134076	3.554222888555722	4.8873534359961495	HBEGF
Regulation Of Cellular Senescence (GO:2000772)	1/29	0.2455168628835171	0.4169889575958147	3.6814182194616976	5.170145630706873	RSL1D1
Cellular Response To Hydrogen Peroxide (GO:0070301)	1/29	0.2455168628835171	0.4169889575958147	3.6814182194616976	5.170145630706873	PPIF
Platelet Aggregation (GO:0070527)	1/29	0.2455168628835171	0.4169889575958147	3.6814182194616976	5.170145630706873	PPIA
Positive Regulation Of Production Of Molecular Mediator Of Immune Response (GO:0002702)	1/29	0.2455168628835171	0.4169889575958147	3.6814182194616976	5.170145630706873	SLC7A5
Regulation Of Axon Extension (GO:0030516)	1/29	0.2455168628835171	0.4169889575958147	3.6814182194616976	5.170145630706873	RUFY3
Transcription By RNA Polymerase II (GO:0006366)	3/177	0.24440919837702707	0.4169889575958147	1.7848630831643002	2.5147139735560753	TAF9;DDX21;TAF5L
Mitotic Sister Chromatid Segregation (GO:0000070)	2/98	0.24438796146663108	0.4169889575958147	2.1528284671532845	3.033331672798701	RRS1;KPNB1
Positive Regulation Of DNA Metabolic Process (GO:0051054)	2/97	0.24081283552793764	0.4147601352352407	2.1756434882827507	3.097540354594994	HNRNPAB;GNL3
Mitochondrial Translation (GO:0032543)	2/97	0.24081283552793764	0.4147601352352407	2.1756434882827507	3.097540354594994	MRPL17;MRPL47
GPI Anchor Biosynthetic Process (GO:0006506)	1/28	0.23814441988244964	0.41182146145328663	3.818035426731079	5.478414972566981	PIGW
Cardiac Muscle Cell Action Potential Involved In Contraction (GO:0086002)	1/28	0.23814441988244964	0.41182146145328663	3.818035426731079	5.478414972566981	ATP1A1
Regulation Of Sodium Ion Transport (GO:0002028)	1/28	0.23814441988244964	0.41182146145328663	3.818035426731079	5.478414972566981	ATP1A1
Response To Epidermal Growth Factor (GO:0070849)	1/28	0.23814441988244964	0.41182146145328663	3.818035426731079	5.478414972566981	ZPR1
Sensory Perception (GO:0007600)	1/28	0.23814441988244964	0.41182146145328663	3.818035426731079	5.478414972566981	RETREG1
Establishment Of Mitotic Spindle Localization (GO:0040001)	1/28	0.23814441988244964	0.41182146145328663	3.818035426731079	5.478414972566981	KPNB1
Toll-Like Receptor Signaling Pathway (GO:0002224)	1/28	0.23814441988244964	0.41182146145328663	3.818035426731079	5.478414972566981	HSPD1
Glycolipid Metabolic Process (GO:0006664)	1/28	0.23814441988244964	0.41182146145328663	3.818035426731079	5.478414972566981	PIGW
Integrated Stress Response Signaling (GO:0140467)	1/28	0.23814441988244964	0.41182146145328663	3.818035426731079	5.478414972566981	EIF2S1
Negative Regulation Of DNA Biosynthetic Process (GO:2000279)	1/28	0.23814441988244964	0.41182146145328663	3.818035426731079	5.478414972566981	NAT10
Negative Regulation Of Calcium Ion Transmembrane Transporter Activity (GO:1901020)	1/28	0.23814441988244964	0.41182146145328663	3.818035426731079	5.478414972566981	GSTO1
Negative Regulation Of Cell-Cell Adhesion (GO:0022408)	1/28	0.23814441988244964	0.41182146145328663	3.818035426731079	5.478414972566981	GTPBP4
Regulation Of G1/S Transition Of Mitotic Cell Cycle (GO:2000045)	2/95	0.2336708282511616	0.41182146145328663	2.222745467388745	3.23152042874264	PSME3;CPSF3
Neutral Amino Acid Transport (GO:0015804)	1/27	0.23070046018071508	0.4097087010678259	3.9651616499442586	5.815445328675402	SLC7A5
Cell-Substrate Junction Assembly (GO:0007044)	1/27	0.23070046018071508	0.4097087010678259	3.9651616499442586	5.815445328675402	RCC2
Cellular Response To Glucose Stimulus (GO:0071333)	1/27	0.23070046018071508	0.4097087010678259	3.9651616499442586	5.815445328675402	SLC39A14
Gluconeogenesis (GO:0006094)	1/27	0.23070046018071508	0.4097087010678259	3.9651616499442586	5.815445328675402	SLC39A14
Potassium Ion Import Across Plasma Membrane (GO:1990573)	1/27	0.23070046018071508	0.4097087010678259	3.9651616499442586	5.815445328675402	ATP1A1
Response To UV (GO:0009411)	2/93	0.22654243557796927	0.406541561540339	2.271917863158739	3.373395892926911	NPM1;EIF2S1
RNA Phosphodiester Bond Hydrolysis (GO:0090501)	1/26	0.22318429514057797	0.4013566315973419	4.1240579710144925	6.185086514594176	CPSF3
Regulation Of Mitochondrial Fission (GO:0090140)	1/26	0.22318429514057797	0.4013566315973419	4.1240579710144925	6.185086514594176	PGAM5
Phosphatidylinositol 3-Kinase Signaling (GO:0014065)	1/26	0.22318429514057797	0.4013566315973419	4.1240579710144925	6.185086514594176	C1QBP
Regulation Of Transcription By RNA Polymerase III (GO:0006359)	1/26	0.22318429514057797	0.4013566315973419	4.1240579710144925	6.185086514594176	DDX21
Positive Regulation Of T Cell Mediated Immunity (GO:0002711)	1/26	0.22318429514057797	0.4013566315973419	4.1240579710144925	6.185086514594176	HSPD1
Chondrocyte Differentiation (GO:0002062)	1/26	0.22318429514057797	0.4013566315973419	4.1240579710144925	6.185086514594176	SLC39A14
Positive Regulation Of Cytokine Production Involved In Immune Response (GO:0002720)	1/26	0.22318429514057797	0.4013566315973419	4.1240579710144925	6.185086514594176	SLC7A5
Positive Regulation Of Dephosphorylation (GO:0035306)	1/26	0.22318429514057797	0.4013566315973419	4.1240579710144925	6.185086514594176	PPIA
Protein Acetylation (GO:0006473)	1/26	0.22318429514057797	0.4013566315973419	4.1240579710144925	6.185086514594176	NAT10
Negative Regulation Of Cell-Matrix Adhesion (GO:0001953)	1/26	0.22318429514057797	0.4013566315973419	4.1240579710144925	6.185086514594176	RCC2
Negative Regulation Of Intrinsic Apoptotic Signaling Pathway In Response To DNA Damage (GO:1902230)	1/25	0.2155952294769538	0.3960290052194688	4.296195652173913	6.591878826913746	TAF9
GPI Anchor Metabolic Process (GO:0006505)	1/25	0.2155952294769538	0.3960290052194688	4.296195652173913	6.591878826913746	PIGW
Alpha-Amino Acid Catabolic Process (GO:1901606)	1/25	0.2155952294769538	0.3960290052194688	4.296195652173913	6.591878826913746	MTRR
Nuclear-Transcribed mRNA Catabolic Process, Nonsense-Mediated Decay (GO:0000184)	1/25	0.2155952294769538	0.3960290052194688	4.296195652173913	6.591878826913746	RBM8A
Carboxylic Acid Metabolic Process (GO:0019752)	1/25	0.2155952294769538	0.3960290052194688	4.296195652173913	6.591878826913746	GSTO1
Cardiac Muscle Cell Action Potential (GO:0086001)	1/25	0.2155952294769538	0.3960290052194688	4.296195652173913	6.591878826913746	ATP1A1
Peptidyl-Lysine Methylation (GO:0018022)	1/25	0.2155952294769538	0.3960290052194688	4.296195652173913	6.591878826913746	EEF2KMT
Cellular Response To Epidermal Growth Factor Stimulus (GO:0071364)	1/25	0.2155952294769538	0.3960290052194688	4.296195652173913	6.591878826913746	ZPR1
Positive Regulation Of DNA Binding (GO:0043388)	1/25	0.2155952294769538	0.3960290052194688	4.296195652173913	6.591878826913746	NME1
Response To Steroid Hormone (GO:0048545)	1/25	0.2155952294769538	0.3960290052194688	4.296195652173913	6.591878826913746	ATP1A1
RNA Polyadenylation (GO:0043631)	1/24	0.20793256134136134	0.39032954497413447	4.483301827347196	7.041211470052166	CPSF3
Negative Regulation Of Telomere Maintenance Via Telomere Lengthening (GO:1904357)	1/24	0.20793256134136134	0.39032954497413447	4.483301827347196	7.041211470052166	NAT10
Positive Regulation Of Interleukin-12 Production (GO:0032735)	1/24	0.20793256134136134	0.39032954497413447	4.483301827347196	7.041211470052166	HSPD1
Positive Regulation Of Protein Import Into Nucleus (GO:0042307)	1/24	0.20793256134136134	0.39032954497413447	4.483301827347196	7.041211470052166	ZPR1
Negative Regulation Of Cation Channel Activity (GO:2001258)	1/24	0.20793256134136134	0.39032954497413447	4.483301827347196	7.041211470052166	GSTO1
Negative Regulation Of Receptor-Mediated Endocytosis (GO:0048261)	1/23	0.2001955820677353	0.3799721025498479	4.687417654808959	7.539526050724995	ANKRD13B
Regulation Of Macrophage Activation (GO:0043030)	1/23	0.2001955820677353	0.3799721025498479	4.687417654808959	7.539526050724995	HSPD1
Regulation Of Ryanodine-Sensitive Calcium-Release Channel Activity (GO:0060314)	1/23	0.2001955820677353	0.3799721025498479	4.687417654808959	7.539526050724995	GSTO1
Positive Regulation Of Fibroblast Proliferation (GO:0048146)	1/23	0.2001955820677353	0.3799721025498479	4.687417654808959	7.539526050724995	CDK4
Stress Granule Assembly (GO:0034063)	1/23	0.2001955820677353	0.3799721025498479	4.687417654808959	7.539526050724995	EIF2S1
Positive Regulation Of mRNA Processing (GO:0050685)	1/23	0.2001955820677353	0.3799721025498479	4.687417654808959	7.539526050724995	NCL
Positive Regulation Of Mononuclear Cell Migration (GO:0071677)	1/23	0.2001955820677353	0.3799721025498479	4.687417654808959	7.539526050724995	C1QBP
Histone mRNA Metabolic Process (GO:0008334)	1/23	0.2001955820677353	0.3799721025498479	4.687417654808959	7.539526050724995	CPSF3
Positive Regulation Of Release Of Cytochrome C From Mitochondria (GO:0090200)	1/23	0.2001955820677353	0.3799721025498479	4.687417654808959	7.539526050724995	PPIF
mRNA Polyadenylation (GO:0006378)	1/23	0.2001955820677353	0.3799721025498479	4.687417654808959	7.539526050724995	CPSF3
Regulation Of RNA Metabolic Process (GO:0051252)	2/85	0.19823181239858834	0.3799721025498479	2.492304986368833	4.033342428208311	TAF9;TAF5L
Regulation Of Programmed Cell Death (GO:0043067)	3/157	0.19397646983403743	0.3773724049498547	2.0195282658517955	3.3120635492254165	RSL1D1;APEX1;NME1
Regulation Of Epidermal Growth Factor-Activated Receptor Activity (GO:0007176)	1/22	0.19238357634978948	0.37512606231302914	4.910973084886129	8.094580663321189	HBEGF
Negative Regulation Of Lipid Biosynthetic Process (GO:0051055)	1/22	0.19238357634978948	0.37512606231302914	4.910973084886129	8.094580663321189	PRMT3
Regulation Of Interferon-Alpha Production (GO:0032647)	1/22	0.19238357634978948	0.37512606231302914	4.910973084886129	8.094580663321189	HSPD1
Alpha-Amino Acid Metabolic Process (GO:1901605)	1/22	0.19238357634978948	0.37512606231302914	4.910973084886129	8.094580663321189	MTRR
Regulation Of Myelination (GO:0031641)	1/22	0.19238357634978948	0.37512606231302914	4.910973084886129	8.094580663321189	ZPR1
Regulation Of Neutrophil Chemotaxis (GO:0090022)	1/22	0.19238357634978948	0.37512606231302914	4.910973084886129	8.094580663321189	C1QBP
Regulation Of Release Of Sequestered Calcium Ion Into Cytosol By Sarcoplasmic Reticulum (GO:0010880)	1/22	0.19238357634978948	0.37512606231302914	4.910973084886129	8.094580663321189	GSTO1
Cellular Response To Hexose Stimulus (GO:0071331)	1/22	0.19238357634978948	0.37512606231302914	4.910973084886129	8.094580663321189	SLC39A14
Cellular Response To Steroid Hormone Stimulus (GO:0071383)	1/22	0.19238357634978948	0.37512606231302914	4.910973084886129	8.094580663321189	ATP1A1
Telomere Maintenance Via Telomere Lengthening (GO:0010833)	1/22	0.19238357634978948	0.37512606231302914	4.910973084886129	8.094580663321189	DKC1
Iron Ion Transport (GO:0006826)	1/22	0.19238357634978948	0.37512606231302914	4.910973084886129	8.094580663321189	SLC39A14
Mismatch Repair (GO:0006298)	1/22	0.19238357634978948	0.37512606231302914	4.910973084886129	8.094580663321189	TDG
Negative Regulation Of Cell Junction Assembly (GO:1901889)	1/22	0.19238357634978948	0.37512606231302914	4.910973084886129	8.094580663321189	RCC2
Regulation Of Neuron Apoptotic Process (GO:0043523)	2/83	0.19122268244768115	0.37512606231302914	2.5542038388753716	4.225461946708463	SET;RETREG1
Nuclear-Transcribed mRNA Catabolic Process (GO:0000956)	2/83	0.19122268244768115	0.37512606231302914	2.5542038388753716	4.225461946708463	RBM8A;MRTO4
Negative Regulation Of Amide Metabolic Process (GO:0034249)	2/82	0.1877309872263211	0.37512606231302914	2.586313868613139	4.326244264345024	NCL;APEX1
Negative Regulation Of Programmed Cell Death (GO:0043069)	5/313	0.18595281314336198	0.37512606231302914	1.6894020158945533	2.842017371957436	NPM1;TAF9;PPIF;ANGPTL4;HSPD1
Activation Of Protein Kinase B Activity (GO:0032148)	1/21	0.18449582195204992	0.37423797059467945	5.1568840579710145	8.715796516476184	PPIA
Amino Acid Import Across Plasma Membrane (GO:0089718)	1/21	0.18449582195204992	0.37423797059467945	5.1568840579710145	8.715796516476184	SLC7A5
Negative Regulation Of Type II Interferon Production (GO:0032689)	1/21	0.18449582195204992	0.37423797059467945	5.1568840579710145	8.715796516476184	C1QBP
Regulation Of Proteolysis Involved In Protein Catabolic Process (GO:1903050)	1/21	0.18449582195204992	0.37423797059467945	5.1568840579710145	8.715796516476184	PSME3
Positive Regulation Of ERBB Signaling Pathway (GO:1901186)	1/21	0.18449582195204992	0.37423797059467945	5.1568840579710145	8.715796516476184	APEX1
Focal Adhesion Assembly (GO:0048041)	1/21	0.18449582195204992	0.37423797059467945	5.1568840579710145	8.715796516476184	RCC2
Positive Regulation Of Peptidase Activity (GO:0010952)	1/21	0.18449582195204992	0.37423797059467945	5.1568840579710145	8.715796516476184	PSME3
Positive Regulation Of Response To Wounding (GO:1903036)	1/21	0.18449582195204992	0.37423797059467945	5.1568840579710145	8.715796516476184	HBEGF
Cellular Response To Chemical Stress (GO:0062197)	2/80	0.18077582897995387	0.37377804252860025	2.653003930376193	4.537956667949763	PPIA;EIF2S1
Histone Modification (GO:0016570)	2/79	0.17731338936985422	0.3675066859578576	2.6876481183050527	4.649191950176153	TAF9;TAF5L
Negative Regulation Of Neurogenesis (GO:0050768)	1/20	0.17653158978379138	0.36677437100710053	5.4286803966437835	9.41471850815613	RUFY3
Negative Regulation Of Oxidative Stress-Induced Cell Death (GO:1903202)	1/20	0.17653158978379138	0.36677437100710053	5.4286803966437835	9.41471850815613	PPIA
Positive Regulation Of Endopeptidase Activity (GO:0010950)	1/20	0.17653158978379138	0.36677437100710053	5.4286803966437835	9.41471850815613	PSME3
Positive Regulation Of Neutrophil Migration (GO:1902624)	1/20	0.17653158978379138	0.36677437100710053	5.4286803966437835	9.41471850815613	C1QBP
Positive Regulation Of Reproductive Process (GO:2000243)	1/20	0.17653158978379138	0.36677437100710053	5.4286803966437835	9.41471850815613	C1QBP
Modulation By Host Of Viral Genome Replication (GO:0044827)	1/20	0.17653158978379138	0.36677437100710053	5.4286803966437835	9.41471850815613	DDX56
Regulation Of Cardiac Muscle Contraction By Calcium Ion Signaling (GO:0010882)	1/20	0.17653158978379138	0.36677437100710053	5.4286803966437835	9.41471850815613	GSTO1
Positive Regulation Of Amide Metabolic Process (GO:0034250)	2/78	0.17386173992558746	0.36677437100710053	2.7232039953899347	4.764231484592919	NPM1;NAT10
Negative Regulation Of Protein Kinase Activity (GO:0006469)	2/77	0.17042141492393775	0.36109091874972954	2.75970802919708	4.883250917822073	NPM1;PPIA
Positive Regulation Of Protein Kinase B Signaling (GO:0051897)	2/77	0.17042141492393775	0.36109091874972954	2.75970802919708	4.883250917822073	C1QBP;HBEGF
L-amino Acid Transport (GO:0015807)	1/19	0.1684901437632384	0.3587750324908758	5.730676328502415	10.20563554117165	SLC7A5
Negative Regulation Of Protein Localization To Nucleus (GO:1900181)	1/19	0.1684901437632384	0.3587750324908758	5.730676328502415	10.20563554117165	POLR1A
Negative Regulation Of Telomere Maintenance Via Telomerase (GO:0032211)	1/19	0.1684901437632384	0.3587750324908758	5.730676328502415	10.20563554117165	NAT10
Positive Regulation Of Interferon-Alpha Production (GO:0032727)	1/19	0.1684901437632384	0.3587750324908758	5.730676328502415	10.20563554117165	HSPD1
Positive Regulation Of mRNA Splicing, Via Spliceosome (GO:0048026)	1/19	0.1684901437632384	0.3587750324908758	5.730676328502415	10.20563554117165	NCL
Positive Regulation Of Mitochondrial Fission (GO:0090141)	1/19	0.1684901437632384	0.3587750324908758	5.730676328502415	10.20563554117165	PGAM5
Triglyceride Homeostasis (GO:0070328)	1/19	0.1684901437632384	0.3587750324908758	5.730676328502415	10.20563554117165	ANGPTL4
Purine Nucleotide Biosynthetic Process (GO:0006164)	1/19	0.1684901437632384	0.3587750324908758	5.730676328502415	10.20563554117165	GART
Negative Regulation Of GTPase Activity (GO:0034260)	1/19	0.1684901437632384	0.3587750324908758	5.730676328502415	10.20563554117165	RCC2
Regulation Of Cytokine Production Involved In Immune Response (GO:0002718)	1/18	0.16037074082438885	0.34930624464548815	6.068201193520887	11.106428478829958	SLC7A5
RNA-templated DNA Biosynthetic Process (GO:0006278)	1/18	0.16037074082438885	0.34930624464548815	6.068201193520887	11.106428478829958	DKC1
Regulation Of Interleukin-17 Production (GO:0032660)	1/18	0.16037074082438885	0.34930624464548815	6.068201193520887	11.106428478829958	SLC7A5
Regulation Of Interleukin-4 Production (GO:0032673)	1/18	0.16037074082438885	0.34930624464548815	6.068201193520887	11.106428478829958	SLC7A5
Regulation Of Transferase Activity (GO:0051338)	1/18	0.16037074082438885	0.34930624464548815	6.068201193520887	11.106428478829958	PUM3
Telomere Maintenance Via Telomerase (GO:0007004)	1/18	0.16037074082438885	0.34930624464548815	6.068201193520887	11.106428478829958	DKC1
Negative Regulation Of Amyloid Precursor Protein Catabolic Process (GO:1902992)	1/18	0.16037074082438885	0.34930624464548815	6.068201193520887	11.106428478829958	APEX1
Regulation Of Mitotic Cell Cycle Phase Transition (GO:1901990)	2/73	0.15678437109952628	0.3476876208839236	2.9160069908502106	5.403022260252739	CDK4;PSME3
Negative Regulation Of Neuron Death (GO:1901215)	2/72	0.1534090104918123	0.3410860077428346	2.9578727841501564	5.544969273376186	SET;RETREG1
Regulation Of Protein Secretion (GO:0050708)	2/72	0.1534090104918123	0.3410860077428346	2.9578727841501564	5.544969273376186	PPIA;PPID
Regulation Of Centriole Replication (GO:0046599)	1/17	0.1521726307400111	0.3401038431160562	6.447916666666667	12.139748523204371	NPM1
DNA Methylation (GO:0006306)	1/17	0.1521726307400111	0.3401038431160562	6.447916666666667	12.139748523204371	MTRR
Regulation Of Establishment Or Maintenance Of Cell Polarity (GO:0032878)	1/17	0.1521726307400111	0.3401038431160562	6.447916666666667	12.139748523204371	RUFY3
Adenine Nucleotide Transport (GO:0051503)	1/17	0.1521726307400111	0.3401038431160562	6.447916666666667	12.139748523204371	SLC25A5
Regulation Of Mitochondrial Outer Membrane Permeabilization Involved In Apoptotic Signaling Pathway (GO:1901028)	1/17	0.1521726307400111	0.3401038431160562	6.447916666666667	12.139748523204371	SLC25A5
Negative Regulation Of Viral Life Cycle (GO:1903901)	1/17	0.1521726307400111	0.3401038431160562	6.447916666666667	12.139748523204371	PPIA
Nucleotide Biosynthetic Process (GO:0009165)	1/17	0.1521726307400111	0.3401038431160562	6.447916666666667	12.139748523204371	GART
Cellular Response To Unfolded Protein (GO:0034620)	1/17	0.1521726307400111	0.3401038431160562	6.447916666666667	12.139748523204371	HSPD1
Positive Regulation Of Chromosome Segregation (GO:0051984)	1/17	0.1521726307400111	0.3401038431160562	6.447916666666667	12.139748523204371	RCC2
Positive Regulation Of Interleukin-10 Production (GO:0032733)	1/17	0.1521726307400111	0.3401038431160562	6.447916666666667	12.139748523204371	HSPD1
tRNA Aminoacylation For Protein Translation (GO:0006418)	1/17	0.1521726307400111	0.3401038431160562	6.447916666666667	12.139748523204371	FARSA
Xenobiotic Transport (GO:0042908)	1/17	0.1521726307400111	0.3401038431160562	6.447916666666667	12.139748523204371	SLC7A5
Zinc Ion Transport (GO:0006829)	1/17	0.1521726307400111	0.3401038431160562	6.447916666666667	12.139748523204371	SLC39A14
DNA Modification (GO:0006304)	1/16	0.14389505618721612	0.3329031570169108	6.878260869565217	13.334685026628199	TDG
Negative Regulation Of Intrinsic Apoptotic Signaling Pathway By P53 Class Mediator (GO:1902254)	1/16	0.14389505618721612	0.3329031570169108	6.878260869565217	13.334685026628199	TAF9
Regulation Of Establishment Of Cell Polarity (GO:2000114)	1/16	0.14389505618721612	0.3329031570169108	6.878260869565217	13.334685026628199	RUFY3
Regulation Of Transcription Involved In G1/S Transition Of Mitotic Cell Cycle (GO:0000083)	1/16	0.14389505618721612	0.3329031570169108	6.878260869565217	13.334685026628199	ZPR1
Positive Regulation Of Axon Extension (GO:0045773)	1/16	0.14389505618721612	0.3329031570169108	6.878260869565217	13.334685026628199	RUFY3
Positive Regulation Of Peptidyl-Lysine Acetylation (GO:2000758)	1/16	0.14389505618721612	0.3329031570169108	6.878260869565217	13.334685026628199	DDX21
Potassium Ion Homeostasis (GO:0055075)	1/16	0.14389505618721612	0.3329031570169108	6.878260869565217	13.334685026628199	ATP1A1
Lymphocyte Proliferation (GO:0046651)	1/16	0.14389505618721612	0.3329031570169108	6.878260869565217	13.334685026628199	HSPD1
Protein Import Into Mitochondrial Matrix (GO:0030150)	1/16	0.14389505618721612	0.3329031570169108	6.878260869565217	13.334685026628199	TOMM40
Purine-Containing Compound Biosynthetic Process (GO:0072522)	1/16	0.14389505618721612	0.3329031570169108	6.878260869565217	13.334685026628199	GART
ncRNA Metabolic Process (GO:0034660)	1/16	0.14389505618721612	0.3329031570169108	6.878260869565217	13.334685026628199	NIFK
Regulation Of RIG-I Signaling Pathway (GO:0039535)	1/16	0.14389505618721612	0.3329031570169108	6.878260869565217	13.334685026628199	C1QBP
Negative Regulation Of ATP-dependent Activity (GO:0032780)	1/16	0.14389505618721612	0.3329031570169108	6.878260869565217	13.334685026628199	PPIF
Negative Regulation Of Amyloid-Beta Formation (GO:1902430)	1/16	0.14389505618721612	0.3329031570169108	6.878260869565217	13.334685026628199	APEX1
Negative Regulation Of Axonogenesis (GO:0050771)	1/16	0.14389505618721612	0.3329031570169108	6.878260869565217	13.334685026628199	RUFY3
Regulation Of cAMP-mediated Signaling (GO:0043949)	1/16	0.14389505618721612	0.3329031570169108	6.878260869565217	13.334685026628199	PEX5L
Regulation Of Cardiac Muscle Contraction By Regulation Of The Release Of Sequestered Calcium Ion (GO:0010881)	1/16	0.14389505618721612	0.3329031570169108	6.878260869565217	13.334685026628199	GSTO1
Regulation Of mRNA Stability (GO:0043488)	2/69	0.1433737184944135	0.3329031570169108	3.0909685150887896	6.003590130365149	NPM1;APEX1
Inorganic Cation Import Across Plasma Membrane (GO:0098659)	2/69	0.1433737184944135	0.3329031570169108	3.0909685150887896	6.003590130365149	ATP1A1;SLC39A14
DNA Replication (GO:0006260)	2/67	0.13676532736983613	0.3329031570169108	3.186524424480629	6.339554528575195	SET;GRWD1
Negative Regulation Of Focal Adhesion Assembly (GO:0051895)	1/15	0.13553725260030727	0.33148539493103724	7.37008281573499	14.729174991847366	RCC2
Regulation Of Defense Response To Virus (GO:0050688)	1/15	0.13553725260030727	0.33148539493103724	7.37008281573499	14.729174991847366	C1QBP
Negative Regulation Of mRNA Processing (GO:0050686)	1/15	0.13553725260030727	0.33148539493103724	7.37008281573499	14.729174991847366	C1QBP
NLS-bearing Protein Import Into Nucleus (GO:0006607)	1/15	0.13553725260030727	0.33148539493103724	7.37008281573499	14.729174991847366	KPNB1
Negative Regulation Of Oxidative Stress-Induced Intrinsic Apoptotic Signaling Pathway (GO:1902176)	1/15	0.13553725260030727	0.33148539493103724	7.37008281573499	14.729174991847366	PPIA
Regulation Of mRNA Metabolic Process (GO:1903311)	1/15	0.13553725260030727	0.33148539493103724	7.37008281573499	14.729174991847366	RBM8A
Regulation Of Oxidative Phosphorylation (GO:0002082)	1/15	0.13553725260030727	0.33148539493103724	7.37008281573499	14.729174991847366	PPIF
Regulation Of Oxidative Stress-Induced Intrinsic Apoptotic Signaling Pathway (GO:1902175)	1/15	0.13553725260030727	0.33148539493103724	7.37008281573499	14.729174991847366	PPIA
Regulation Of Protein Sumoylation (GO:0033233)	1/15	0.13553725260030727	0.33148539493103724	7.37008281573499	14.729174991847366	GNL3
Peptidyl-Threonine Dephosphorylation (GO:0035970)	1/15	0.13553725260030727	0.33148539493103724	7.37008281573499	14.729174991847366	PGAM5
Reticulophagy (GO:0061709)	1/15	0.13553725260030727	0.33148539493103724	7.37008281573499	14.729174991847366	RETREG1
Sodium Ion Homeostasis (GO:0055078)	1/15	0.13553725260030727	0.33148539493103724	7.37008281573499	14.729174991847366	ATP1A1
Positive Regulation Of Interleukin-4 Production (GO:0032753)	1/15	0.13553725260030727	0.33148539493103724	7.37008281573499	14.729174991847366	SLC7A5
Zinc Ion Transmembrane Transport (GO:0071577)	1/15	0.13553725260030727	0.33148539493103724	7.37008281573499	14.729174991847366	SLC39A14
Positive Regulation Of Transcription By RNA Polymerase III (GO:0045945)	1/15	0.13553725260030727	0.33148539493103724	7.37008281573499	14.729174991847366	DDX21
Protein Heterooligomerization (GO:0051291)	1/15	0.13553725260030727	0.33148539493103724	7.37008281573499	14.729174991847366	FARSA
rRNA Transcription (GO:0009303)	1/15	0.13553725260030727	0.33148539493103724	7.37008281573499	14.729174991847366	NIFK
Negative Regulation Of Cell-Substrate Junction Organization (GO:0150118)	1/15	0.13553725260030727	0.33148539493103724	7.37008281573499	14.729174991847366	RCC2
Negative Regulation Of Release Of Cytochrome C From Mitochondria (GO:0090201)	1/14	0.12709844808688286	0.3276996131396739	7.937569676700112	16.373565634973517	PPIF
Neural Crest Cell Differentiation (GO:0014033)	1/14	0.12709844808688286	0.3276996131396739	7.937569676700112	16.373565634973517	NOLC1
Cellular Response To dsRNA (GO:0071359)	1/14	0.12709844808688286	0.3276996131396739	7.937569676700112	16.373565634973517	NPM1
Regulation Of Viral Life Cycle (GO:1903900)	1/14	0.12709844808688286	0.3276996131396739	7.937569676700112	16.373565634973517	PPIA
Positive Regulation Of Cell Cycle Phase Transition (GO:1901989)	1/14	0.12709844808688286	0.3276996131396739	7.937569676700112	16.373565634973517	NPM1
Sulfur Amino Acid Metabolic Process (GO:0000096)	1/14	0.12709844808688286	0.3276996131396739	7.937569676700112	16.373565634973517	MTRR
Positive Regulation Of Leukocyte Activation (GO:0002696)	1/14	0.12709844808688286	0.3276996131396739	7.937569676700112	16.373565634973517	HSPD1
Folic Acid-Containing Compound Metabolic Process (GO:0006760)	1/14	0.12709844808688286	0.3276996131396739	7.937569676700112	16.373565634973517	MTRR
Formation Of Cytoplasmic Translation Initiation Complex (GO:0001732)	1/14	0.12709844808688286	0.3276996131396739	7.937569676700112	16.373565634973517	EIF3B
Positive Regulation Of Mitochondrial Translation (GO:0070131)	1/14	0.12709844808688286	0.3276996131396739	7.937569676700112	16.373565634973517	TRMT10C
Ubiquinone Metabolic Process (GO:0006743)	1/14	0.12709844808688286	0.3276996131396739	7.937569676700112	16.373565634973517	PDSS1
Intracellular Estrogen Receptor Signaling Pathway (GO:0030520)	1/14	0.12709844808688286	0.3276996131396739	7.937569676700112	16.373565634973517	DDX54
Intracellular Zinc Ion Homeostasis (GO:0006882)	1/14	0.12709844808688286	0.3276996131396739	7.937569676700112	16.373565634973517	SLC39A14
Negative Regulation Of Cation Transmembrane Transport (GO:1904063)	1/14	0.12709844808688286	0.3276996131396739	7.937569676700112	16.373565634973517	PPIF
Positive Regulation Of Transferase Activity (GO:0051347)	3/126	0.12259890038065648	0.3276996131396739	2.534074605451937	5.318610112046211	CCT2;DKC1;CCT4
DNA Alkylation (GO:0006305)	1/13	0.11857786341166307	0.32019763747755076	8.59963768115942	18.336022416285566	MTRR
Regulation Of Intrinsic Apoptotic Signaling Pathway In Response To DNA Damage By P53 Class Mediator (GO:1902165)	1/13	0.11857786341166307	0.32019763747755076	8.59963768115942	18.336022416285566	TAF9
Acylglycerol Homeostasis (GO:0055090)	1/13	0.11857786341166307	0.32019763747755076	8.59963768115942	18.336022416285566	ANGPTL4
Peptidyl-Lysine Trimethylation (GO:0018023)	1/13	0.11857786341166307	0.32019763747755076	8.59963768115942	18.336022416285566	EEF2KMT
Regulation Of Response To Cytokine Stimulus (GO:0060759)	1/13	0.11857786341166307	0.32019763747755076	8.59963768115942	18.336022416285566	TAF9
Sensory Perception Of Pain (GO:0019233)	1/13	0.11857786341166307	0.32019763747755076	8.59963768115942	18.336022416285566	RETREG1
Endonucleolytic Cleavage Of Tricistronic rRNA Transcript (SSU-rRNA, 5.8S rRNA, LSU-rRNA) (GO:0000479)	1/13	0.11857786341166307	0.32019763747755076	8.59963768115942	18.336022416285566	RRS1
Positive Regulation Of Histone Acetylation (GO:0035066)	1/13	0.11857786341166307	0.32019763747755076	8.59963768115942	18.336022416285566	DDX21
tRNA 5'-End Processing (GO:0099116)	1/13	0.11857786341166307	0.32019763747755076	8.59963768115942	18.336022416285566	TRMT10C
Ubiquinone Biosynthetic Process (GO:0006744)	1/13	0.11857786341166307	0.32019763747755076	8.59963768115942	18.336022416285566	PDSS1
Xenobiotic Catabolic Process (GO:0042178)	1/13	0.11857786341166307	0.32019763747755076	8.59963768115942	18.336022416285566	GSTO1
Intracellular Monoatomic Ion Homeostasis (GO:0006873)	1/13	0.11857786341166307	0.32019763747755076	8.59963768115942	18.336022416285566	SLC39A14
Intracellular Sodium Ion Homeostasis (GO:0006883)	1/13	0.11857786341166307	0.32019763747755076	8.59963768115942	18.336022416285566	ATP1A1
Protein Import Into Peroxisome Matrix (GO:0016558)	1/13	0.11857786341166307	0.32019763747755076	8.59963768115942	18.336022416285566	PEX5L
DNA Metabolic Process (GO:0006259)	5/266	0.11539536216023469	0.32019763747755076	2.0003431120260764	4.319523142997508	NPM1;SET;GRWD1;TDG;APEX1
Regulation Of Viral Genome Replication (GO:0045069)	2/60	0.11423308137491917	0.32019763747755076	3.57286685124591	7.751385884477725	PPIA;PPID
Positive Regulation Of Protein Secretion (GO:0050714)	2/60	0.11423308137491917	0.32019763747755076	3.57286685124591	7.751385884477725	PPIA;PPID
Positive Regulation Of Secretion By Cell (GO:1903532)	2/60	0.11423308137491917	0.32019763747755076	3.57286685124591	7.751385884477725	PPIA;PPID
Regulation Of Intracellular Signal Transduction (GO:1902531)	5/264	0.11273196926534186	0.32019763747755076	2.0160779116003	4.400578399062835	BOP1;PEX5L;RRS1;URB2;RPF2
Regulation Of Translational Initiation (GO:0006446)	2/59	0.11109914181318531	0.31913042077881415	3.6358048405685746	7.989071437474466	NPM1;EIF3B
3'-UTR-mediated mRNA Stabilization (GO:0070935)	1/12	0.1099747119266673	0.31696415289302093	9.382081686429512	20.710990649455447	HNRNPA0
Negative Regulation Of Intrinsic Apoptotic Signaling Pathway In Response To DNA Damage By P53 Class Mediator (GO:1902166)	1/12	0.1099747119266673	0.31696415289302093	9.382081686429512	20.710990649455447	TAF9
Base-Excision Repair, Gap-Filling (GO:0006287)	1/12	0.1099747119266673	0.31696415289302093	9.382081686429512	20.710990649455447	APEX1
Regulation Of Trophoblast Cell Migration (GO:1901163)	1/12	0.1099747119266673	0.31696415289302093	9.382081686429512	20.710990649455447	C1QBP
Retrograde Axonal Transport (GO:0008090)	1/12	0.1099747119266673	0.31696415289302093	9.382081686429512	20.710990649455447	APEX1
Spinal Cord Development (GO:0021510)	1/12	0.1099747119266673	0.31696415289302093	9.382081686429512	20.710990649455447	ZPR1
Positive Regulation Of Interleukin-17 Production (GO:0032740)	1/12	0.1099747119266673	0.31696415289302093	9.382081686429512	20.710990649455447	SLC7A5
Transcription By RNA Polymerase I (GO:0006360)	1/12	0.1099747119266673	0.31696415289302093	9.382081686429512	20.710990649455447	RRN3
Positive Regulation Of Response To Cytokine Stimulus (GO:0060760)	1/12	0.1099747119266673	0.31696415289302093	9.382081686429512	20.710990649455447	TAF9
Protein Insertion Into Mitochondrial Inner Membrane (GO:0045039)	1/12	0.1099747119266673	0.31696415289302093	9.382081686429512	20.710990649455447	TIMM9
Quinone Biosynthetic Process (GO:1901663)	1/12	0.1099747119266673	0.31696415289302093	9.382081686429512	20.710990649455447	PDSS1
Negative Regulation Of Defense Response To Virus (GO:0050687)	1/12	0.1099747119266673	0.31696415289302093	9.382081686429512	20.710990649455447	C1QBP
B Cell Activation (GO:0042113)	2/58	0.10798858818572944	0.31696415289302093	3.700990615224192	8.237404814582797	SLC25A5;HSPD1
Histone Acetylation (GO:0016573)	2/58	0.10798858818572944	0.31696415289302093	3.700990615224192	8.237404814582797	TAF9;TAF5L
Negative Regulation Of Intrinsic Apoptotic Signaling Pathway (GO:2001243)	2/57	0.10490216579377175	0.31696415289302093	3.7685467816854676	8.497044622318565	PPIF;PPIA
ATP Transport (GO:0015867)	1/11	0.10128819946600853	0.3074563785209337	10.321014492753623	23.63290794231686	SLC25A5
Negative Regulation Of Lyase Activity (GO:0051350)	1/11	0.10128819946600853	0.3074563785209337	10.321014492753623	23.63290794231686	MTRR
MyD88-dependent Toll-Like Receptor Signaling Pathway (GO:0002755)	1/11	0.10128819946600853	0.3074563785209337	10.321014492753623	23.63290794231686	HSPD1
RNA Splicing, Via Endonucleolytic Cleavage And Ligation (GO:0000394)	1/11	0.10128819946600853	0.3074563785209337	10.321014492753623	23.63290794231686	RTCB
Negative Regulation Of Receptor Internalization (GO:0002091)	1/11	0.10128819946600853	0.3074563785209337	10.321014492753623	23.63290794231686	ANKRD13B
Negative Regulation Of Release Of Sequestered Calcium Ion Into Cytosol (GO:0051280)	1/11	0.10128819946600853	0.3074563785209337	10.321014492753623	23.63290794231686	GSTO1
Negative Regulation Of Ryanodine-Sensitive Calcium-Release Channel Activity (GO:0060315)	1/11	0.10128819946600853	0.3074563785209337	10.321014492753623	23.63290794231686	GSTO1
Negative Regulation Of Substrate Adhesion-Dependent Cell Spreading (GO:1900025)	1/11	0.10128819946600853	0.3074563785209337	10.321014492753623	23.63290794231686	RCC2
Axonal Transport Of Mitochondrion (GO:0019896)	1/11	0.10128819946600853	0.3074563785209337	10.321014492753623	23.63290794231686	APEX1
Regulation Of Synaptic Transmission, GABAergic (GO:0032228)	1/11	0.10128819946600853	0.3074563785209337	10.321014492753623	23.63290794231686	APEX1
Stem Cell Development (GO:0048864)	1/11	0.10128819946600853	0.3074563785209337	10.321014492753623	23.63290794231686	NOLC1
Establishment Of Spindle Localization (GO:0051293)	1/11	0.10128819946600853	0.3074563785209337	10.321014492753623	23.63290794231686	KPNB1
tRNA Splicing, Via Endonucleolytic Cleavage And Ligation (GO:0006388)	1/11	0.10128819946600853	0.3074563785209337	10.321014492753623	23.63290794231686	RTCB
Folic Acid Metabolic Process (GO:0046655)	1/11	0.10128819946600853	0.3074563785209337	10.321014492753623	23.63290794231686	MTRR
Pyrimidine Deoxyribonucleotide Catabolic Process (GO:0009223)	1/11	0.10128819946600853	0.3074563785209337	10.321014492753623	23.63290794231686	TDG
ncRNA Transcription (GO:0098781)	1/11	0.10128819946600853	0.3074563785209337	10.321014492753623	23.63290794231686	NIFK
Negative Regulation Of DNA Replication (GO:0008156)	1/11	0.10128819946600853	0.3074563785209337	10.321014492753623	23.63290794231686	GTPBP4
Protein Localization To Nucleus (GO:0034504)	3/115	0.10013073567262962	0.3074563785209337	2.785123424369748	6.409344907328335	RRS1;RPF2;KPNB1
Positive Regulation Of Mitochondrion Organization (GO:0010822)	2/55	0.09880475684974052	0.3074563785209337	3.9113069825092963	9.053148413087788	PPIF;PGAM5
Regulation Of Transcription Initiation By RNA Polymerase II (GO:0060260)	2/54	0.09579532219633398	0.3074563785209337	3.9868051656372825	9.351216665601934	CDK4;TAF9
Regulation Of Stem Cell Population Maintenance (GO:2000036)	2/53	0.09281312292757782	0.30323676803819316	4.065264061829112	9.66381254294065	WDR43;TAF5L
Cellular Response To Light Stimulus (GO:0071482)	2/53	0.09281312292757782	0.30323676803819316	4.065264061829112	9.66381254294065	NPM1;EIF2S1
Regulation Of Lipoprotein Lipase Activity (GO:0051004)	1/10	0.09251752431577624	0.30323676803819316	11.468599033816425	27.299362288015637	ANGPTL4
Alanine Transport (GO:0032328)	1/10	0.09251752431577624	0.30323676803819316	11.468599033816425	27.299362288015637	SLC7A5
Nuclear Body Organization (GO:0030575)	1/10	0.09251752431577624	0.30323676803819316	11.468599033816425	27.299362288015637	ZPR1
Base-Excision Repair, AP Site Formation (GO:0006285)	1/10	0.09251752431577624	0.30323676803819316	11.468599033816425	27.299362288015637	TDG
Biogenic Amine Metabolic Process (GO:0006576)	1/10	0.09251752431577624	0.30323676803819316	11.468599033816425	27.299362288015637	SRM
Polyamine Metabolic Process (GO:0006595)	1/10	0.09251752431577624	0.30323676803819316	11.468599033816425	27.299362288015637	SRM
Regulation Of Transcription Of Nucleolar Large rRNA By RNA Polymerase I (GO:1901836)	1/10	0.09251752431577624	0.30323676803819316	11.468599033816425	27.299362288015637	NCL
Response To UV-A (GO:0070141)	1/10	0.09251752431577624	0.30323676803819316	11.468599033816425	27.299362288015637	PPID
Small Nucleolar Ribonucleoprotein Complex Assembly (GO:0000491)	1/10	0.09251752431577624	0.30323676803819316	11.468599033816425	27.299362288015637	TAF9
Telomere Maintenance In Response To DNA Damage (GO:0043247)	1/10	0.09251752431577624	0.30323676803819316	11.468599033816425	27.299362288015637	APEX1
Positive Regulation Of Macrophage Activation (GO:0043032)	1/10	0.09251752431577624	0.30323676803819316	11.468599033816425	27.299362288015637	HSPD1
Intracellular Potassium Ion Homeostasis (GO:0030007)	1/10	0.09251752431577624	0.30323676803819316	11.468599033816425	27.299362288015637	ATP1A1
AMP Metabolic Process (GO:0046033)	1/9	0.08366187714283795	0.28876841465431163	12.903079710144928	32.01217786771089	AMPD2
Negative Regulation Of Mitochondrial Membrane Permeability (GO:0035795)	1/9	0.08366187714283795	0.28876841465431163	12.903079710144928	32.01217786771089	SLC25A5
Negative Regulation Of Mitochondrial Outer Membrane Permeabilization Involved In Apoptotic Signaling Pathway (GO:1901029)	1/9	0.08366187714283795	0.28876841465431163	12.903079710144928	32.01217786771089	SLC25A5
Branched-Chain Amino Acid Transport (GO:0015803)	1/9	0.08366187714283795	0.28876841465431163	12.903079710144928	32.01217786771089	SLC7A5
Positive Regulation Of G Protein-Coupled Receptor Signaling Pathway (GO:0045745)	1/9	0.08366187714283795	0.28876841465431163	12.903079710144928	32.01217786771089	SLC39A14
Positive Regulation Of Attachment Of Spindle Microtubules To Kinetochore (GO:0051987)	1/9	0.08366187714283795	0.28876841465431163	12.903079710144928	32.01217786771089	RCC2
Sodium Ion Export Across Plasma Membrane (GO:0036376)	1/9	0.08366187714283795	0.28876841465431163	12.903079710144928	32.01217786771089	ATP1A1
Positive Regulation Of Mitochondrial Membrane Permeability (GO:0035794)	1/9	0.08366187714283795	0.28876841465431163	12.903079710144928	32.01217786771089	PPIF
Granulocyte Differentiation (GO:0030851)	1/9	0.08366187714283795	0.28876841465431163	12.903079710144928	32.01217786771089	JAGN1
Iron Ion Transmembrane Transport (GO:0034755)	1/9	0.08366187714283795	0.28876841465431163	12.903079710144928	32.01217786771089	SLC39A14
Protein Heterotetramerization (GO:0051290)	1/9	0.08366187714283795	0.28876841465431163	12.903079710144928	32.01217786771089	FARSA
Protein Oxidation (GO:0018158)	1/9	0.08366187714283795	0.28876841465431163	12.903079710144928	32.01217786771089	CHCHD4
Mitochondrial RNA Processing (GO:0000963)	1/9	0.08366187714283795	0.28876841465431163	12.903079710144928	32.01217786771089	TRMT10C
Negative Regulation Of Centrosome Duplication (GO:0010826)	1/9	0.08366187714283795	0.28876841465431163	12.903079710144928	32.01217786771089	NPM1
Negative Regulation Of Protein Modification By Small Protein Conjugation Or Removal (GO:1903321)	2/49	0.08117302623696823	0.28876841465431163	4.412486410933375	11.080513544251565	PRMT3;GTPBP4
Negative Regulation Of Protein Ubiquitination (GO:0031397)	2/49	0.08117302623696823	0.28876841465431163	4.412486410933375	11.080513544251565	PRMT3;GTPBP4
Negative Regulation Of Apoptotic Process (GO:0043066)	7/385	0.07969213905153379	0.28876841465431163	1.9465488215488216	4.923959396132266	NPM1;SET;TAF9;PPIF;ANGPTL4;RETREG1;HSPD1
Regulation Of Alternative mRNA Splicing, Via Spliceosome (GO:0000381)	2/47	0.07553801012499424	0.27991574314716483	4.609245742092457	11.906231653505124	RBM8A;HNRNPA0
B Cell Proliferation (GO:0042100)	1/8	0.07472044092812093	0.2780899888455283	14.747412008281573	38.25481010948152	HSPD1
GMP Metabolic Process (GO:0046037)	1/8	0.07472044092812093	0.2780899888455283	14.747412008281573	38.25481010948152	GART
IMP Metabolic Process (GO:0046040)	1/8	0.07472044092812093	0.2780899888455283	14.747412008281573	38.25481010948152	AMPD2
Negative Regulation Of Transporter Activity (GO:0032410)	1/8	0.07472044092812093	0.2780899888455283	14.747412008281573	38.25481010948152	PPIF
Astral Microtubule Organization (GO:0030953)	1/8	0.07472044092812093	0.2780899888455283	14.747412008281573	38.25481010948152	KPNB1
Box C/D snoRNP Assembly (GO:0000492)	1/8	0.07472044092812093	0.2780899888455283	14.747412008281573	38.25481010948152	TAF9
Cellular Response To UV-A (GO:0071492)	1/8	0.07472044092812093	0.2780899888455283	14.747412008281573	38.25481010948152	PPID
Positive Regulation Of Autophagy Of Mitochondrion (GO:1903599)	1/8	0.07472044092812093	0.2780899888455283	14.747412008281573	38.25481010948152	SLC25A5
Positive Regulation Of Transcription Of Nucleolar Large rRNA By RNA Polymerase I (GO:1901838)	1/8	0.07472044092812093	0.2780899888455283	14.747412008281573	38.25481010948152	NCL
Isoprenoid Biosynthetic Process (GO:0008299)	1/8	0.07472044092812093	0.2780899888455283	14.747412008281573	38.25481010948152	PDSS1
Isoprenoid Metabolic Process (GO:0006720)	1/8	0.07472044092812093	0.2780899888455283	14.747412008281573	38.25481010948152	PDSS1
Isotype Switching (GO:0045190)	1/8	0.07472044092812093	0.2780899888455283	14.747412008281573	38.25481010948152	HSPD1
Leucine Transport (GO:0015820)	1/8	0.07472044092812093	0.2780899888455283	14.747412008281573	38.25481010948152	SLC7A5
Proteasome Assembly (GO:0043248)	1/8	0.07472044092812093	0.2780899888455283	14.747412008281573	38.25481010948152	PSMG1
Regulation Of DNA-templated Transcription Initiation (GO:2000142)	1/8	0.07472044092812093	0.2780899888455283	14.747412008281573	38.25481010948152	CDK4
ncRNA Export From Nucleus (GO:0097064)	1/8	0.07472044092812093	0.2780899888455283	14.747412008281573	38.25481010948152	NPM1
Necroptotic Process (GO:0070266)	1/8	0.07472044092812093	0.2780899888455283	14.747412008281573	38.25481010948152	PGAM5
Regulation Of Attachment Of Spindle Microtubules To Kinetochore (GO:0051988)	1/8	0.07472044092812093	0.2780899888455283	14.747412008281573	38.25481010948152	RCC2
Regulation Of Cellular Response To Stress (GO:0080135)	3/101	0.07429863055272716	0.2780899888455283	3.1861494597839135	8.28291409441464	NPM1;TAF9;TAF5L
RNA Metabolic Process (GO:0016070)	3/101	0.07429863055272716	0.2780899888455283	3.1861494597839135	8.28291409441464	DKC1;WDR74;DDX54
Regulation Of mRNA Catabolic Process (GO:0061013)	2/46	0.07276980770663298	0.2780899888455283	4.714333112143331	12.353693716849758	RBM8A;APEX1
Regulation Of Substrate Adhesion-Dependent Cell Spreading (GO:1900024)	2/45	0.07003567358950387	0.2780899888455283	4.8243082668477335	12.826632229093882	C1QBP;RCC2
Metaphase Plate Congression (GO:0051310)	2/45	0.07003567358950387	0.2780899888455283	4.8243082668477335	12.826632229093882	RRS1;KPNB1
Mitotic Metaphase Plate Congression (GO:0007080)	2/45	0.07003567358950387	0.2780899888455283	4.8243082668477335	12.826632229093882	RRS1;KPNB1
Positive Regulation Of Type II Interferon Production (GO:0032729)	2/44	0.06733652389359937	0.2780899888455283	4.9395203336809175	13.327085119952404	SLC7A5;HSPD1
Regulation Of RNA Splicing (GO:0043484)	3/96	0.06590434177862817	0.27519081250002786	3.3586337760910814	9.133975694252918	TAF9;TAF5L;ZPR1
ADP Transport (GO:0015866)	1/7	0.06569239091511588	0.27519081250002786	17.206521739130434	46.84943863357069	SLC25A5
Regulation Of Endodeoxyribonuclease Activity (GO:0032071)	1/7	0.06569239091511588	0.27519081250002786	17.206521739130434	46.84943863357069	NPM1
Negative Regulation Of Peptidyl-Lysine Acetylation (GO:2000757)	1/7	0.06569239091511588	0.27519081250002786	17.206521739130434	46.84943863357069	SET
Regulation Of Mitotic Centrosome Separation (GO:0046602)	1/7	0.06569239091511588	0.27519081250002786	17.206521739130434	46.84943863357069	RANBP1
Aromatic Amino Acid Transport (GO:0015801)	1/7	0.06569239091511588	0.27519081250002786	17.206521739130434	46.84943863357069	SLC7A5
Regulation Of Protein ADP-ribosylation (GO:0010835)	1/7	0.06569239091511588	0.27519081250002786	17.206521739130434	46.84943863357069	PUM3
Depyrimidination (GO:0045008)	1/7	0.06569239091511588	0.27519081250002786	17.206521739130434	46.84943863357069	TDG
Positive Regulation Of Epidermal Growth Factor-Activated Receptor Activity (GO:0045741)	1/7	0.06569239091511588	0.27519081250002786	17.206521739130434	46.84943863357069	HBEGF
Endonucleolytic Cleavage In ITS1 To Separate SSU-rRNA From 5.8S rRNA And LSU-rRNA From Tricistronic rRNA Transcript (SSU-rRNA, 5.8S rRNA, LSU-rRNA) (GO:0000447)	1/7	0.06569239091511588	0.27519081250002786	17.206521739130434	46.84943863357069	RRS1
Spermidine Metabolic Process (GO:0008216)	1/7	0.06569239091511588	0.27519081250002786	17.206521739130434	46.84943863357069	SRM
Sulfur Amino Acid Biosynthetic Process (GO:0000097)	1/7	0.06569239091511588	0.27519081250002786	17.206521739130434	46.84943863357069	MTRR
tRNA Surveillance (GO:0106354)	1/7	0.06569239091511588	0.27519081250002786	17.206521739130434	46.84943863357069	TRNT1
Homocysteine Metabolic Process (GO:0050667)	1/7	0.06569239091511588	0.27519081250002786	17.206521739130434	46.84943863357069	MTRR
Positive Regulation Of Ryanodine-Sensitive Calcium-Release Channel Activity (GO:0060316)	1/7	0.06569239091511588	0.27519081250002786	17.206521739130434	46.84943863357069	GSTO1
Preassembly Of GPI Anchor In ER Membrane (GO:0016254)	1/7	0.06569239091511588	0.27519081250002786	17.206521739130434	46.84943863357069	PIGW
rRNA Pseudouridine Synthesis (GO:0031118)	1/7	0.06569239091511588	0.27519081250002786	17.206521739130434	46.84943863357069	DKC1
Protein-Containing Complex Assembly (GO:0065003)	6/287	0.05985636314962271	0.27253748327700555	2.243116688518449	6.316184871934282	CHCHD4;CCT2;NIFK;PSMG1;PPID;HSPD1
AMP Biosynthetic Process (GO:0006167)	1/6	0.056576894574436445	0.25898300404127056	20.64927536231884	59.30791122237523	GART
Regulation Of Cyclic-Nucleotide Phosphodiesterase Activity (GO:0051342)	1/6	0.056576894574436445	0.25898300404127056	20.64927536231884	59.30791122237523	SLC39A14
GMP Biosynthetic Process (GO:0006177)	1/6	0.056576894574436445	0.25898300404127056	20.64927536231884	59.30791122237523	GART
Negative Regulation Of Lipase Activity (GO:0060192)	1/6	0.056576894574436445	0.25898300404127056	20.64927536231884	59.30791122237523	ANGPTL4
Aspartate Family Amino Acid Biosynthetic Process (GO:0009067)	1/6	0.056576894574436445	0.25898300404127056	20.64927536231884	59.30791122237523	MTRR
Regulation Of Protein Localization To Nucleolus (GO:1904749)	1/6	0.056576894574436445	0.25898300404127056	20.64927536231884	59.30791122237523	POLR1A
Polyamine Biosynthetic Process (GO:0006596)	1/6	0.056576894574436445	0.25898300404127056	20.64927536231884	59.30791122237523	SRM
Ribosomal Large Subunit Export From Nucleus (GO:0000055)	1/6	0.056576894574436445	0.25898300404127056	20.64927536231884	59.30791122237523	NPM1
Thyroid Hormone Transport (GO:0070327)	1/6	0.056576894574436445	0.25898300404127056	20.64927536231884	59.30791122237523	SLC7A5
Gas Transport (GO:0015669)	1/6	0.056576894574436445	0.25898300404127056	20.64927536231884	59.30791122237523	GTPBP4
Transcription Initiation At RNA Polymerase I Promoter (GO:0006361)	1/6	0.056576894574436445	0.25898300404127056	20.64927536231884	59.30791122237523	RRN3
Hormone Transport (GO:0009914)	1/6	0.056576894574436445	0.25898300404127056	20.64927536231884	59.30791122237523	SLC7A5
Proline Transport (GO:0015824)	1/6	0.056576894574436445	0.25898300404127056	20.64927536231884	59.30791122237523	SLC7A5
Manganese Ion Transport (GO:0006828)	1/6	0.056576894574436445	0.25898300404127056	20.64927536231884	59.30791122237523	SLC39A14
Methionine Metabolic Process (GO:0006555)	1/6	0.056576894574436445	0.25898300404127056	20.64927536231884	59.30791122237523	MTRR
Negative Regulation Of Hydrolase Activity (GO:0051346)	2/39	0.05439862370984613	0.25898300404127056	5.608995857171039	16.330122665716896	RCC2;SLC39A14
Regulation Of Interleukin-12 Production (GO:0032655)	2/38	0.051929438255605434	0.25898300404127056	5.765206812652068	17.052729037908367	C1QBP;HSPD1
Water-Soluble Vitamin Metabolic Process (GO:0006767)	2/37	0.04950206377592746	0.2492574505423171	5.930344108446298	17.82507794359057	MTRR;GSTO1
Internal Peptidyl-Lysine Acetylation (GO:0018393)	2/37	0.04950206377592746	0.2492574505423171	5.930344108446298	17.82507794359057	TAF9;TAF5L
Positive Regulation Of Viral Process (GO:0048524)	2/37	0.04950206377592746	0.2492574505423171	5.930344108446298	17.82507794359057	PPIA;PPID
Regulation Of mRNA Splicing, Via Spliceosome (GO:0048024)	3/84	0.04770475448205371	0.2445225738720837	3.8594771241830066	11.743324489014466	RBM8A;NCL;HNRNPA0
Negative Regulation Of Histone Acetylation (GO:0035067)	1/5	0.04737311161126883	0.24428544300750674	25.81340579710145	78.72315596782386	SET
PERK-mediated Unfolded Protein Response (GO:0036499)	1/5	0.04737311161126883	0.24428544300750674	25.81340579710145	78.72315596782386	EIF2S1
Negative Regulation Of Protein Kinase Activity By Regulation Of Protein Phosphorylation (GO:0044387)	1/5	0.04737311161126883	0.24428544300750674	25.81340579710145	78.72315596782386	NPM1
Negative Regulation Of Protein Polyubiquitination (GO:1902915)	1/5	0.04737311161126883	0.24428544300750674	25.81340579710145	78.72315596782386	PPIA
Negative Regulation Of Stress-Activated Protein Kinase Signaling Cascade (GO:0070303)	1/5	0.04737311161126883	0.24428544300750674	25.81340579710145	78.72315596782386	PPIA
Regulation Of Mitophagy (GO:1901524)	1/5	0.04737311161126883	0.24428544300750674	25.81340579710145	78.72315596782386	SLC25A5
Regulation Of Translation In Response To Endoplasmic Reticulum Stress (GO:0036490)	1/5	0.04737311161126883	0.24428544300750674	25.81340579710145	78.72315596782386	EIF2S1
snoRNA Localization (GO:0048254)	1/5	0.04737311161126883	0.24428544300750674	25.81340579710145	78.72315596782386	NOP58
Sulfur Amino Acid Transport (GO:0000101)	1/5	0.04737311161126883	0.24428544300750674	25.81340579710145	78.72315596782386	SLC7A5
tRNA Catabolic Process (GO:0016078)	1/5	0.04737311161126883	0.24428544300750674	25.81340579710145	78.72315596782386	TRNT1
tRNA Pseudouridine Synthesis (GO:0031119)	1/5	0.04737311161126883	0.24428544300750674	25.81340579710145	78.72315596782386	PUS3
Positive Regulation Of Synaptic Transmission, GABAergic (GO:0032230)	1/5	0.04737311161126883	0.24428544300750674	25.81340579710145	78.72315596782386	APEX1
Positive Regulation Of Trophoblast Cell Migration (GO:1901165)	1/5	0.04737311161126883	0.24428544300750674	25.81340579710145	78.72315596782386	C1QBP
mRNA 3'-End Processing By Stem-Loop Binding And Cleavage (GO:0006398)	1/5	0.04737311161126883	0.24428544300750674	25.81340579710145	78.72315596782386	CPSF3
Regulation Of MDA-5 Signaling Pathway (GO:0039533)	1/5	0.04737311161126883	0.24428544300750674	25.81340579710145	78.72315596782386	C1QBP
Regulation Of T Cell Mediated Immune Response To Tumor Cell (GO:0002840)	1/5	0.04737311161126883	0.24428544300750674	25.81340579710145	78.72315596782386	HSPD1
protein-DNA Complex Assembly (GO:0065004)	2/36	0.047117536977091284	0.24428544300750674	6.1051953628166595	18.65204347992239	NPM1;GRWD1
Histone H3 Acetylation (GO:0043966)	2/35	0.044776910534439315	0.24428544300750674	6.290643662906437	19.53913340303975	TAF9;TAF5L
Regulation Of Protein Metabolic Process (GO:0051246)	3/81	0.04360404310051477	0.24428544300750674	4.008766968325792	12.5578850573832	NOLC1;EIF2S1;PUM3
Negative Regulation Of Mitochondrion Organization (GO:0010823)	2/34	0.04248125330709586	0.24428544300750674	6.487682481751825	20.49259334237095	PPIF;SLC25A5
Base-Excision Repair (GO:0006284)	2/34	0.04248125330709586	0.24428544300750674	6.487682481751825	20.49259334237095	TDG;APEX1
RNA Stabilization (GO:0043489)	2/33	0.04023165055592503	0.23750546810946088	6.697433482458206	21.51953200059917	METTL1;DKC1
Histone Deubiquitination (GO:0016578)	2/33	0.04023165055592503	0.23750546810946088	6.697433482458206	21.51953200059917	TAF9;TAF5L
Monoubiquitinated Protein Deubiquitination (GO:0035520)	2/33	0.04023165055592503	0.23750546810946088	6.697433482458206	21.51953200059917	TAF9;TAF5L
'De Novo' AMP Biosynthetic Process (GO:0044208)	1/4	0.038080193950130826	0.22955384522050695	34.42028985507246	112.48760605259172	GART
Negative Regulation Of Lipoprotein Lipase Activity (GO:0051005)	1/4	0.038080193950130826	0.22955384522050695	34.42028985507246	112.48760605259172	ANGPTL4
Negative Regulation Of Nuclear-Transcribed mRNA Catabolic Process, Nonsense-Mediated Decay (GO:2000623)	1/4	0.038080193950130826	0.22955384522050695	34.42028985507246	112.48760605259172	HNRNPAB
Negative Regulation Of Vitamin Metabolic Process (GO:0046137)	1/4	0.038080193950130826	0.22955384522050695	34.42028985507246	112.48760605259172	PRMT3
Oxygen Transport (GO:0015671)	1/4	0.038080193950130826	0.22955384522050695	34.42028985507246	112.48760605259172	GTPBP4
Positive Regulation Of DNA Demethylation (GO:1901537)	1/4	0.038080193950130826	0.22955384522050695	34.42028985507246	112.48760605259172	HNRNPAB
Positive Regulation Of T Cell Mediated Immune Response To Tumor Cell (GO:0002842)	1/4	0.038080193950130826	0.22955384522050695	34.42028985507246	112.48760605259172	HSPD1
Positive Regulation Of Immune Response To Tumor Cell (GO:0002839)	1/4	0.038080193950130826	0.22955384522050695	34.42028985507246	112.48760605259172	HSPD1
Sulfur Amino Acid Catabolic Process (GO:0000098)	1/4	0.038080193950130826	0.22955384522050695	34.42028985507246	112.48760605259172	MTRR
Positive Regulation Of Mitophagy (GO:1901526)	1/4	0.038080193950130826	0.22955384522050695	34.42028985507246	112.48760605259172	SLC25A5
Positive Regulation Of Striated Muscle Contraction (GO:0045989)	1/4	0.038080193950130826	0.22955384522050695	34.42028985507246	112.48760605259172	GSTO1
Regulation Of DNA Demethylation (GO:1901535)	1/4	0.038080193950130826	0.22955384522050695	34.42028985507246	112.48760605259172	HNRNPAB
Nucleosome Assembly (GO:0006334)	2/32	0.03802920416075255	0.22955384522050695	6.9211678832116785	22.628072394840363	NPM1;GRWD1
Positive Regulation Of RNA Splicing (GO:0033120)	2/32	0.03802920416075255	0.22955384522050695	6.9211678832116785	22.628072394840363	NCL;ZPR1
Negative Regulation Of Apoptotic Signaling Pathway (GO:2001234)	3/75	0.035962492441219074	0.22955384522050695	4.344669117647059	14.447235937397803	PSME3;PPIF;SLC25A5
Cellular Response To UV (GO:0034644)	3/74	0.03476251226338683	0.22955384522050695	4.406172328086164	14.801283290695116	NPM1;EIF2S1;PPID
Positive Regulation Of Cation Channel Activity (GO:2001259)	2/30	0.033770272295757776	0.22942343718387823	7.416579770594369	25.1286655761366	GSTO1;APEX1
Import Into Cell (GO:0098657)	2/30	0.033770272295757776	0.22942343718387823	7.416579770594369	25.1286655761366	SLC7A5;SLC39A14
'De Novo' Post-Translational Protein Folding (GO:0051084)	2/29	0.03171607560843838	0.21894323161954235	7.691808596918086	26.54390542251168	CHCHD4;CCT2
Cytoplasmic Translational Initiation (GO:0002183)	2/29	0.03171607560843838	0.21894323161954235	7.691808596918086	26.54390542251168	EIF4A1;EIF3B
Purine Nucleotide Metabolic Process (GO:0006163)	2/29	0.03171607560843838	0.21894323161954235	7.691808596918086	26.54390542251168	AMPD2;GART
Regulation Of G2/M Transition Of Mitotic Cell Cycle (GO:0010389)	2/29	0.03171607560843838	0.21894323161954235	7.691808596918086	26.54390542251168	CDK4;RCC2
Protein Targeting (GO:0006605)	4/121	0.02974699687094411	0.21219524434606798	3.579867046533713	12.583329674372438	TOMM40;TIMM9;APEX1;TOMM5
Nucleic Acid Metabolic Process (GO:0090304)	2/28	0.029713613276710526	0.21219524434606798	7.98820887142055	28.08774045311969	WDR74;DDX54
Positive Regulation Of Epidermal Growth Factor Receptor Signaling Pathway (GO:0045742)	2/27	0.02776407355087969	0.20140717762333063	8.308321167883213	29.777126191588895	APEX1;HBEGF
Positive Regulation Of Release Of Sequestered Calcium Ion Into Cytosol (GO:0051281)	2/27	0.02776407355087969	0.20140717762333063	8.308321167883213	29.777126191588895	GSTO1;APEX1
Mitochondrial Membrane Organization (GO:0007006)	2/27	0.02776407355087969	0.20140717762333063	8.308321167883213	29.777126191588895	PPIF;SLC25A5
Monoubiquitinated Histone H2A Deubiquitination (GO:0035522)	2/27	0.02776407355087969	0.20140717762333063	8.308321167883213	29.777126191588895	TAF9;TAF5L
Monoubiquitinated Histone Deubiquitination (GO:0035521)	2/27	0.02776407355087969	0.20140717762333063	8.308321167883213	29.777126191588895	TAF9;TAF5L
Regulation Of Type II Interferon Production (GO:0032649)	3/66	0.02593200155967202	0.1964406489830022	4.968487394957983	18.146294679529248	SLC7A5;C1QBP;HSPD1
Positive Regulation Of Viral Genome Replication (GO:0045070)	2/26	0.025868662626772374	0.1964406489830022	8.655109489051094	31.63202754432691	PPIA;PPID
Regulation Of Apoptotic Process (GO:0042981)	11/583	0.0257491172354133	0.1964406489830022	2.055438701923077	7.521579756608735	RSL1D1;NPM1;C1QBP;APEX1;TAF9;PPIF;ANGPTL4;PPIA;PPID;NME1;HSPD1
Regulation Of Centrosome Duplication (GO:0010824)	2/25	0.02402860489315756	0.18698623444129883	9.03205331640749	33.676103710181565	NPM1;NAT10
Positive Regulation Of Calcium Ion Transmembrane Transporter Activity (GO:1901021)	2/25	0.02402860489315756	0.18698623444129883	9.03205331640749	33.676103710181565	GSTO1;APEX1
Regulation Of Cellular Biosynthetic Process (GO:0031326)	3/63	0.02297606927427949	0.18210662313688186	5.218014705882353	19.689145696472693	NOLC1;EIF2S1;PUM3
Lipid Droplet Organization (GO:0034389)	2/24	0.022245143156928264	0.1779611452554261	9.443264764432648	35.937586599021515	PPIA;PPID
Positive Regulation Of Protein Transport (GO:0051222)	3/62	0.022034049793630953	0.17793534550328394	5.306829511465603	20.24643713434383	RUFY3;PPIA;PPID
Negative Regulation Of Neuron Apoptotic Process (GO:0043524)	3/60	0.020214964145533493	0.16480008865311113	5.493808049535604	21.43316996709606	SET;RETREG1;ZPR1
Regulation Of Mitochondrial Translation (GO:0070129)	2/22	0.018853072449063587	0.15517528861921567	10.389051094890512	41.25574661938553	TRMT10C;C1QBP
Positive Regulation Of Mitotic Cell Cycle Phase Transition (GO:1901992)	3/57	0.017648526588768896	0.14667125009695314	5.800245098039215	23.41618676119244	CDK4;CPSF3;RCC2
Regulation Of Histone Acetylation (GO:0035065)	2/21	0.01724704336357563	0.14473989332569354	10.936611601997695	44.40389588649845	SET;DDX21
Maturation Of 5.8S rRNA From Tricistronic rRNA Transcript (SSU-rRNA, 5.8S rRNA, LSU-rRNA) (GO:0000466)	2/21	0.01724704336357563	0.14473989332569354	10.936611601997695	44.40389588649845	PES1;RRS1
Regulation Of Centrosome Cycle (GO:0046605)	2/20	0.01570277054177543	0.1344157158375977	11.545012165450121	47.95703516696481	NPM1;NAT10
Positive Regulation Of Translation (GO:0045727)	4/97	0.014457340887504146	0.12500488686569242	4.511350059737157	19.112573510194505	NPM1;TRMT10C;C1QBP;NAT10
Positive Regulation Of G2/M Transition Of Mitotic Cell Cycle (GO:0010971)	2/19	0.0142215925336914	0.12422125723305957	12.224989265779305	51.992804388049535	CDK4;RCC2
Post-Transcriptional Regulation Of Gene Expression (GO:0010608)	3/52	0.013801424332252213	0.12179401266399892	6.394357743097239	27.386928576740505	NOLC1;EIF2S1;PUM3
Nucleosome Organization (GO:0034728)	3/51	0.013096053930597257	0.11677314754782553	6.528033088235294	28.3019239785465	NPM1;SET;GRWD1
protein-DNA Complex Disassembly (GO:0032986)	2/17	0.011453974911993394	0.1032063423649089	13.856934306569343	61.9324379242146	SET;GRWD1
Regulation Of Macromolecule Biosynthetic Process (GO:0010556)	3/47	0.010485325176544373	0.09548338671406366	7.123495989304812	32.46731758870429	NOLC1;EIF2S1;PUM3
Regulation Of Mitochondrial Membrane Permeability (GO:0046902)	2/16	0.01017031290967947	0.09361062205038308	14.847758081334725	68.12570562126811	PPIF;SLC25A5
Maturation Of 5.8S rRNA (GO:0000460)	2/16	0.01017031290967947	0.09361062205038308	14.847758081334725	68.12570562126811	PES1;MAK16
rRNA Modification (GO:0000154)	2/16	0.01017031290967947	0.09361062205038308	14.847758081334725	68.12570562126811	DKC1;NAT10
Nucleosome Disassembly (GO:0006337)	2/15	0.008955301469135143	0.08517486730644092	15.991016282987086	75.40579046262636	SET;GRWD1
Regulation Of rRNA Processing (GO:2000232)	2/15	0.008955301469135143	0.08517486730644092	15.991016282987086	75.40579046262636	HEATR1;WDR43
mRNA Methylation (GO:0080009)	2/15	0.008955301469135143	0.08517486730644092	15.991016282987086	75.40579046262636	TRMT10C;TRMT61A
Intracellular Protein Transmembrane Transport (GO:0065002)	3/44	0.008745429624187083	0.08517486730644092	7.646341463414634	36.23772531004609	CHCHD4;TOMM40;HSPD1
GTP Metabolic Process (GO:0046039)	2/13	0.006737013965976067	0.06705679017297109	18.901128069011282	94.50825784849368	IMPDH1;IMPDH2
Cellular Response To Arsenic-Containing Substance (GO:0071243)	2/13	0.006737013965976067	0.06705679017297109	18.901128069011282	94.50825784849368	GSTO1;PPIF
Regulation Of Cell Cycle G2/M Phase Transition (GO:1902749)	2/13	0.006737013965976067	0.06705679017297109	18.901128069011282	94.50825784849368	NPM1;CDK4
Regulation Of Telomerase Activity (GO:0051972)	3/40	0.0067091576951565065	0.06705679017297109	8.475357710651828	42.4130788964051	CCT2;DKC1;CCT4
mRNA Metabolic Process (GO:0016071)	4/77	0.006541885471061887	0.06705679017297109	5.755454084221207	28.947228155660845	CPSF3;SRSF2;HNRNPAB;HNRNPA0
Outer Mitochondrial Membrane Organization (GO:0007008)	2/12	0.005736683036568018	0.0606246997444719	20.792700729927006	107.30851074669401	TOMM40;TOMM5
Protein Insertion Into Mitochondrial Outer Membrane (GO:0045040)	2/12	0.005736683036568018	0.0606246997444719	20.792700729927006	107.30851074669401	TOMM40;TOMM5
Pseudouridine Synthesis (GO:0001522)	2/12	0.005736683036568018	0.0606246997444719	20.792700729927006	107.30851074669401	PUS3;PUS1
Spliceosomal snRNP Assembly (GO:0000387)	3/37	0.005388384236105428	0.05913406289879803	9.225129757785467	48.18755486274269	SNRPD1;SNRPF;SNRPB
Regulation Of Amide Metabolic Process (GO:0034248)	3/36	0.004986326233709547	0.05543240592279704	9.505347593582888	50.38837862004882	NOLC1;EIF2S1;PUM3
Programmed Necrotic Cell Death (GO:0097300)	2/10	0.0039611723759956086	0.044615309919108434	25.994525547445257	143.78131594224163	PPIF;PGAM5
Purine Ribonucleoside Monophosphate Metabolic Process (GO:0009167)	2/10	0.0039611723759956086	0.044615309919108434	25.994525547445257	143.78131594224163	AMPD2;GART
Purine Ribonucleoside Triphosphate Biosynthetic Process (GO:0009206)	2/10	0.0039611723759956086	0.044615309919108434	25.994525547445257	143.78131594224163	IMPDH1;IMPDH2
mRNA Splicing, Via Spliceosome (GO:0000398)	7/205	0.0037627108022761924	0.04412164995545782	3.764348025711662	21.014908099852214	LSM7;RBM8A;SNRPD1;SRSF2;SNRPA1;SNRPF;SNRPB
Mitochondrion Organization (GO:0007005)	6/151	0.0034555738810053173	0.04108293391861877	4.389318122893441	24.877631241713775	CHCHD4;TOMM40;TIMM9;APEX1;TOMM5;HSPD1
Positive Regulation Of RNA Metabolic Process (GO:0051254)	3/31	0.0032513038504193444	0.03919881825294308	11.206670168067227	64.19964218383677	HEATR1;WDR43;ZPR1
Regulation Of Nuclear-Transcribed mRNA Catabolic Process, Nonsense-Mediated Decay (GO:2000622)	2/9	0.0031890691209003953	0.038997759535581974	29.71011470281543	170.77451820405358	RBM8A;HNRNPAB
Positive Regulation Of rRNA Processing (GO:2000234)	2/9	0.0031890691209003953	0.038997759535581974	29.71011470281543	170.77451820405358	HEATR1;WDR43
Purine Ribonucleoside Monophosphate Biosynthetic Process (GO:0009168)	2/9	0.0031890691209003953	0.038997759535581974	29.71011470281543	170.77451820405358	AMPD2;GART
Protein Methylation (GO:0006479)	3/30	0.002957379693378063	0.03778383608256152	11.622549019607844	67.68335216577766	PRMT3;EEF2KMT;SNRPB
Protein Transmembrane Import Into Intracellular Organelle (GO:0044743)	3/30	0.002957379693378063	0.03778383608256152	11.622549019607844	67.68335216577766	CHCHD4;TOMM40;HSPD1
Regulation Of Transcription By RNA Polymerase I (GO:0006356)	3/29	0.0026804280213412637	0.03529917517335572	12.0704185520362	71.47834854078293	HEATR1;DDX21;WDR43
Positive Regulation Of Telomerase Activity (GO:0051973)	3/29	0.0026804280213412637	0.03529917517335572	12.0704185520362	71.47834854078293	CCT2;DKC1;CCT4
mRNA Pseudouridine Synthesis (GO:1990481)	2/8	0.0024961556959124816	0.03391602024922356	34.66423357664234	207.7428714944293	PUS3;PUS1
Spliceosomal Complex Assembly (GO:0000245)	4/58	0.0023607084192057417	0.03259300656193734	7.790946502057613	47.12582677364912	SNRPD1;SNRPA1;SNRPF;SNRPB
Protein Insertion Into Mitochondrial Membrane (GO:0051204)	3/27	0.0021760789945161354	0.03053645277550511	13.078125	80.17192269364264	TOMM40;TIMM9;TOMM5
Regulation Of Translation (GO:0006417)	7/182	0.0019371355119851459	0.02763646663765475	4.266060606060606	26.64813928091953	NPM1;NCL;NOLC1;NAT10;EIF2S1;PUM3;EIF3B
7-Methylguanosine Cap Hypermethylation (GO:0036261)	2/7	0.0018840269609788404	0.027334357264370973	41.6	261.0127017651728	SNRPD1;SNRPF
IMP Biosynthetic Process (GO:0006188)	2/7	0.0018840269609788404	0.027334357264370973	41.6	261.0127017651728	AMPD2;GART
RNA Capping (GO:0036260)	2/7	0.0018840269609788404	0.027334357264370973	41.6	261.0127017651728	SNRPD1;SNRPF
Protein Localization To Nucleolus (GO:1902570)	2/7	0.0018840269609788404	0.027334357264370973	41.6	261.0127017651728	RRS1;RPF2
Mitochondrial tRNA Modification (GO:0070900)	2/7	0.0018840269609788404	0.027334357264370973	41.6	261.0127017651728	TRMT10C;PUS1
RNA Splicing, Via Transesterification Reactions With Bulged Adenosine As Nucleophile (GO:0000377)	7/174	0.0014987721736016515	0.023758314455611364	4.472963164579931	29.088167267215844	LSM7;RBM8A;SNRPD1;SRSF2;SNRPA1;SNRPF;SNRPB
Ribosomal Small Subunit Export From Nucleus (GO:0000056)	2/6	0.0013543009383663015	0.021873237797010454	52.003649635036496	343.456537166684	LTV1;NPM1
tRNA 3'-End Processing (GO:0042780)	2/6	0.0013543009383663015	0.021873237797010454	52.003649635036496	343.456537166684	TRMT10C;TRNT1
Purine Ribonucleotide Biosynthetic Process (GO:0009152)	4/49	0.0012604808785565836	0.02115630651067521	9.355061728395063	62.45684294887948	IMPDH1;IMPDH2;AMPD2;GART
Positive Regulation Of Cell Cycle G2/M Phase Transition (GO:1902751)	3/22	0.0011867958526275537	0.02031794499698372	16.525541795665635	111.32428196788476	NPM1;CDK4;RCC2
Protein Alkylation (GO:0008213)	3/21	0.0010322199391972348	0.018032250366384346	17.44485294117647	119.95156794070665	PRMT3;EEF2KMT;SNRPB
