# Supplementary material for: The 24-hour molecular landscape after exercise in humans reveals MYC is sufficient for muscle growth
Source: EMBO Rep. 2024 Oct 31;25(12):5810–37. doi: 10.1038/s44319-024-00299-z (PMC11624283; doi:10.1038/s44319-024-00299-z)
Supplement: Supplementary file 12 — Appendix and EV Figure Source Data [file 44319_2024_299_MOESM12_ESM.zip › Appendix Figure S1/Western blot data Liver.xlsx]

## Sheet: Liver MYC expression
ID	MYC staining intensity / Ponceau / Control sample	Liver
CON1		0.068897
CON2		0.0498586
CON3		0.354077
ID		Liver
MYC1		0.0687261
MYC2		0.269381
MYC3		0.0690555
MYC4		0.23618
MYC5		0.114097
MYC6		0.0861818
